# Supplementary material for: Genome scale transcriptome analysis of shoot organogenesis in Populus
Source: BMC Plant Biol. 2009 Nov 17;9:132. doi: 10.1186/1471-2229-9-132 (PMC2784466; doi:10.1186/1471-2229-9-132)
Supplement: Additional file 2 — Regulated genes at each stage identified by LIMMA. 2a. CIM3-CIM0 down. 2b. CIM3-CIM0 up. 2c. SIM0-CIM0 down. 2d. SIM0-CIM0 up. 2e. SIM3-CIM0 down. 2f. SIM3-CIM0 up. 2g. SIM8-CIM0 down. 2h. SIM8-CIM0 up [file 1471-2229-9-132-S2.ZIP]

Archive with 9 entries (8 files):
- Supp2/Supp2a CIM3-CIM0_Down.xls
- Supp2/Supp2b CIM3-CIM0_Up.xls
- Supp2/Supp2c SIM0-CIM0_Down.xls
- Supp2/Supp2d SIM0-CIM0_Up.xls
- Supp2/Supp2e SIM3-CIM0_Down.xls
- Supp2/Supp2f SIM3-CIM0_Up.xls
- Supp2/Supp2g SIM8-CIM0_Down.xls
- Supp2/Supp2h SIM8-CIM0_Up.xls
- Supp2/
