# Supplementary material for: Genome scale transcriptome analysis of shoot organogenesis in Populus
Source: BMC Plant Biol. 2009 Nov 17;9:132. doi: 10.1186/1471-2229-9-132 (PMC2784466; doi:10.1186/1471-2229-9-132)
Supplement: Additional file 2 — Regulated genes at each stage identified by LIMMA. 2a. CIM3-CIM0 down. 2b. CIM3-CIM0 up. 2c. SIM0-CIM0 down. 2d. SIM0-CIM0 up. 2e. SIM3-CIM0 down. 2f. SIM3-CIM0 up. 2g. SIM8-CIM0 down. 2h. SIM8-CIM0 up [file 1471-2229-9-132-S2.ZIP › Supp2/Supp2a CIM3-CIM0_Down.xls]

## Sheet: CIM3-CIM0
Affy ID	M	t	P	Public ID	Gene Model(s)	Preferred Gene Model	AGI match	Annotation	organism	Target type description
Ptp.1004.1.S1_at	-0.448735	-7.44851	0.00359949	CK090015	--	--	--	--	tremula x tremuloides	Unique
Ptp.101.1.S1_at	-1.14574	-7.15936	0.00414544	BU885887	estExt_fgenesh4_pg.C_LG_XIII0377	estExt_fgenesh4_pg.C_LG_XIII0377	At5g54530.1	putative protein : similar to unknown protein (gb|AAF02153.1)	tremula x tremuloides	Unique
Ptp.1010.1.A1_at	-2.55339	-6.63974	0.00548895	CK090040	grail3.0161002301	grail3.0161002301	At2g42280.1	bHLH protein : similar to GP|2262147|AC002330	tremula x tremuloides	Unique
Ptp.1010.1.A1_s_at	-2.06117	-13.5101	0.000424947	CK090040	grail3.0161002301	grail3.0161002301	At2g42280.1	bHLH protein : similar to GP|2262147|AC002330	tremula x tremuloides	All probes match over all sequences
Ptp.1011.1.S1_s_at	-0.881592	-6.07102	0.00763357	CV271147	estExt_fgenesh4_pg.C_LG_XVI0546	estExt_fgenesh4_pg.C_LG_XVI0546	At3g11780.1	expressed protein : :supported by full-length cDNA: Ceres:250294.	trichocarpa x nigra	All probes match over all sequences
Ptp.1021.1.A1_at	-3.23396	-16.3926	0.000218708	CK090106	fgenesh4_pg.C_LG_XV000901	fgenesh4_pg.C_LG_XV000901	At3g06880.1	hypothetical protein : predicted by genscan+	tremula x tremuloides	Unique
Ptp.1025.1.A1_at	-0.768398	-5.92919	0.00831988	CK090125	eugene3.00080864	eugene3.00080864	At1g13940.1	hypothetical protein : identical to hypothetical protein GB:AAD39280 GI:5080770 from (Arabidopsis thaliana)	tremula x tremuloides	Unique
Ptp.1028.1.S1_at	-4.54988	-10.9476	0.000880511	CK090151	eugene3.00130250	eugene3.00130250	At5g27390.1	putative protein : CG6949 - Drosophila melanogaster	tremula x tremuloides	Unique
Ptp.1032.1.S1_at	-1.74956	-9.73693	0.0013518	AY515151.1	estExt_fgenesh4_pm.C_LG_IV0339	estExt_fgenesh4_pm.C_LG_IV0339	At3g02380.1	Zinc finger protein CONSTANS-LIKE 2 (COL2) : identical to putative flowering-time gene CONSTANS (COL2) GB:AAB67879 GI:1507699 SP:Q96502 (Arabidopsis thaliana):supported by full-length cDNA: Ceres:949.	deltoides	Unique
Ptp.1041.1.S1_at	-6.23458	-18.1259	0.000150242	CK090202	gw1.I.8338.1	gw1.I.8338.1	At1g64680.1	expressed protein : :supported by full-length cDNA: Ceres:101924.	tremula x tremuloides	Unique
Ptp.1043.1.A1_at	-1.7606	-6.84099	0.00490404	CK090206	gw1.III.115.1	gw1.III.115.1	At3g07940.1	putative GTPase activating protein : contains Pfam profile: PF01412 Putative GTP-ase activating protein for Arf	tremula x tremuloides	Unique
Ptp.1049.1.S1_at	-2.6948	-6.49217	0.00597678	CV282788	gw1.I.6006.1	gw1.I.6006.1	At3g26710.1	expressed protein : :supported by full-length cDNA: Ceres:32010.	trichocarpa x deltoides	Unique
Ptp.106.1.S1_at	-1.17008	-6.91045	0.00472998	BU891611	gw1.107.160.1 grail3.8022000101 gw1.XI.3954.1	gw1.107.160.1	At3g15430.1	expressed protein : : supported by cDNA: gi_14334415_gb_AY034899.1_	tremula	Unique
Ptp.1065.1.S1_at	-1.60321	-5.94569	0.00822899	CV259198	estExt_fgenesh4_pg.C_1500013	estExt_fgenesh4_pg.C_1500013	At1g59750.1	auxin response transcription factor (ARF1) : identical to auxin response factor 1 GI:2245378 from [Arabidopsis thaliana]: supported by cDNA: gi_2245377_gb_U83245.1_ATU83245	tremula x tremuloides	Unique
Ptp.1066.1.A1_at	-0.880395	-11.5108	0.000742767	CK090310	gw1.I.5849.1	gw1.I.5849.1	At1g30610.1	hypothetical protein : predicted by genscan+	tremula x tremuloides	Unique
Ptp.107.1.S1_at	-1.76808	-5.79404	0.00907114	CK089062	eugene3.00090662	eugene3.00090662	At1g49780.1	hypothetical protein : predicted by genemark.hmm	tremula x tremuloides	Unique
Ptp.1073.1.A1_at	-2.65623	-11.8336	0.000671006	CV228055	gw1.X.3524.1	gw1.X.3524.1	At1g20823.1	similar to putative RING zinc finger protein : temporary automated functional assignment	trichocarpa	Unique
Ptp.1074.1.S1_s_at	-1.30316	-6.83946	0.00490765	CF233114	grail3.0084002201	grail3.0084002201	At4g25970.1	putative phosphatidylserine decarboxylase : phosphatidylserine decarboxylase (EC 4.1.1.65) 2 - yeast	alba x tremula	All probes match over all sequences
Ptp.1074.2.S1_a_at	-1.31321	-12.6428	0.000532448	BI129363	grail3.0084002201	grail3.0084002201	At4g25970.1	putative phosphatidylserine decarboxylase : phosphatidylserine decarboxylase (EC 4.1.1.65) 2 - yeast	tremula x tremuloides	Probes match on alternative forms of same gene
Ptp.1075.1.A1_a_at	-2.93654	-22.8352	6.74e-05	CV277282	gw1.XIV.3378.1	gw1.XIV.3378.1	At2g32500.1	hypothetical protein : predicted by genscan	trichocarpa x deltoides	Probes match on alternative forms of same gene
Ptp.1082.1.A1_a_at	-1.22972	-6.97452	0.00457884	BI122772	estExt_fgenesh4_pg.C_1370033	estExt_fgenesh4_pg.C_1370033	At2g01060.1	transfactor-like protein : similar to transfactor GB:BAA75684 from [Nicotiana tabacum]:supported by full-length cDNA: Ceres:115924.	tremula x tremuloides	Unique
Ptp.1082.1.A1_at	-1.02148	-6.88722	0.00478707	BI122772	estExt_fgenesh4_pg.C_1370033	estExt_fgenesh4_pg.C_1370033	At2g01060.1	transfactor-like protein : similar to transfactor GB:BAA75684 from [Nicotiana tabacum]:supported by full-length cDNA: Ceres:115924.	tremula x tremuloides	Probes match on alternative forms of same gene
Ptp.1083.1.S1_at	-1.73572	-12.9928	0.000485152	CV237374	gw1.X.4521.1	gw1.X.4521.1	At2g33450.1	putative chloroplast 50S ribosomal protein L28 : :supported by full-length cDNA: Ceres:31633.	trichocarpa	Unique
Ptp.109.1.S1_at	-5.91953	-138.076	5.69e-08	AY433958.1	fgenesh4_pg.C_LG_III000353	fgenesh4_pg.C_LG_III000353	At1g15550.1	gibberellin 3 beta-hydroxylase	tremula x tremuloides	Unique
Ptp.1094.1.S1_at	-7.09383	-16.6854	0.00020536	CK089666	estExt_Genewise1_v1.C_LG_XIV3195	estExt_Genewise1_v1.C_LG_XIV3195	At3g59010.1	pectinesterase family : contains Pfam profile: PF01095 pectinesterase: supported by cDNA: gi_16974624_gb_AY060590.1_	tremula x tremuloides	Unique
Ptp.1094.1.S1_s_at	-8.15509	-26.9911	3.58e-05	CK089666	estExt_Genewise1_v1.C_LG_XIV3195	estExt_Genewise1_v1.C_LG_XIV3195	At3g59010.1	pectinesterase family : contains Pfam profile: PF01095 pectinesterase: supported by cDNA: gi_16974624_gb_AY060590.1_	tremula x tremuloides	All probes match over all sequences
Ptp.1097.1.A1_at	-0.961988	-7.44309	0.00360877	CV238206	gw1.IX.3717.1	gw1.IX.3717.1	At2g29990.1	putative NADH dehydrogenase (ubiquinone oxidoreductase) :	trichocarpa	Unique
Ptp.1098.1.A1_at	-5.16627	-32.3821	1.86e-05	CK089784	estExt_Genewise1_v1.C_LG_VIII1252	estExt_Genewise1_v1.C_LG_VIII1252	At5g19220.1	Glucose-1-phosphate adenylyltransferase (ApL1:adg2) : : supported by cDNA: gi_2149020_gb_U72290.1_ATU72290	tremula x tremuloides	Unique
Ptp.1099.1.A1_at	-6.223	-10.8691	0.000903711	CK089787	grail3.0120002401 estExt_Genewise1_v1.C_LG_XIII3413	grail3.0120002401	At4g03400.1	putative GH3-like protein : similar to soybean GH3 auxin-inducible protein	tremula x tremuloides	Unique
Ptp.1100.1.A1_at	-1.01868	-5.90712	0.00842653	BU873563	fgenesh4_pm.C_LG_VII000086	fgenesh4_pm.C_LG_VII000086	At5g40390.1	glycosyl hydrolase family 36 : similar to seed imbibition protein GB:AAA32975 GI:167100 from [Hordeum vulgare]: supported by cDNA: gi_17065409	nigra	Unique
Ptp.1108.1.A1_a_at	-4.39718	-15.8807	0.000248004	CV280255	estExt_fgenesh4_pm.C_820020	estExt_fgenesh4_pm.C_820020	At1g25440.1	CONSTANS B-box zinc finger family protein : similar to zinc finger protein GI:3618318 from [Oryza sativa]	trichocarpa x deltoides	Probes match on alternative forms of same gene
Ptp.1108.1.A1_s_at	-3.36205	-16.8135	0.000198264	CV280255	estExt_fgenesh4_pm.C_820020	estExt_fgenesh4_pm.C_820020	At1g25440.1	CONSTANS B-box zinc finger family protein : similar to zinc finger protein GI:3618318 from [Oryza sativa]	trichocarpa x deltoides	All probes match over all sequences
Ptp.1108.2.A1_at	-4.60261	-15.1371	0.000291278	CK090142	estExt_Genewise1_v1.C_LG_XIII0701	estExt_Genewise1_v1.C_LG_XIII0701	At5g27930.1	protein phosphatase 2C (PP2C) : protein phosphatase-2C	tremuloides	Unique
Ptp.1109.1.A1_at	-3.8887	-13.5507	0.000421402	CK090221	--	--	--	--	tremula	Unique
Ptp.1122.1.S1_at	-2.43452	-20.5985	9.54e-05	AJ778652	grail3.0010031101 gw1.X.699.1	grail3.0010031101	At5g29771.1	ribosomal protein S1 : :supported by full-length cDNA: Ceres:4565.	euphratica	Unique
Ptp.1134.1.S1_x_at	-9.32447	-13.4583	0.000432427	CV280712	eugene3.00111184	eugene3.00111184	At1g79040.1	photosystem II polypeptide	trichocarpa x deltoides	Probes cross hyb with other sequences
Ptp.1139.1.A1_at	-3.86317	-7.89583	0.00289382	CK090043	gw1.29.285.1	gw1.29.285.1	At5g51300.1	splicing factor 1 (SF1)	tremula x tremuloides	Unique
Ptp.1140.1.A1_at	-2.76865	-8.46887	0.0022344	CV251573	gw1.131.248.1 gw1.XIII.568.1	gw1.131.248.1	At4g15510.1	oxygen-evolving complex 25.6 kD protein	trichocarpa	Unique
Ptp.1151.1.S1_s_at	-0.832819	-29.7667	2.44e-05	CV281392	gw1.V.975.1 gw1.831.2.1	gw1.V.975.1	At1g19670.1	expressed protein : contains similarity to chlorophyllase GI:7415999 from [Chenopodium album]: supported by full-length cDNA: Ceres: 31589.	trichocarpa x deltoides	All probes match over all sequences
Ptp.1156.1.S1_at	-2.41935	-6.30852	0.00662665	CK089349	gw1.II.1158.1	gw1.II.1158.1	At5g52660.1	myb family transcription factor : contains PFAM profile: PF00249 myb-like DNA-binding domain: supported by full-length cDNA: Ceres:37702.	tremula x tremuloides	Unique
Ptp.116.1.S1_s_at	-2.75023	-7.51273	0.0034855	CK117323	gw1.122.261.1	gw1.122.261.1	At1g17950.1	myb family trnscription factor : similar to myb-like protein GI:6979341 from [Oryza sativa]:supported by full-length cDNA: Ceres:267121.	tremula x tremuloides	All probes match over all sequences
Ptp.1163.1.A1_at	-3.88522	-12.9466	0.000492144	CK089530	--	--	--	--	tremula x tremuloides	Unique
Ptp.1167.1.A1_at	-1.69779	-8.18213	0.00253695	CK089559	--	--	--	--	trichocarpa	Unique
Ptp.117.1.S1_at	-0.768966	-5.84761	0.00875997	AY307373.1	estExt_Genewise1_v1.C_LG_XVI2944 estExt_Genewise1_v1.C_280728	estExt_Genewise1_v1.C_LG_XVI2944	At5g03410.1	DPB transcription factor : :supported by full-length cDNA: Ceres:206791.	tremula x tremuloides	Unique
Ptp.1172.1.S1_s_at	-1.25654	-7.15548	0.00415411	CV275494	gw1.XIV.3795.1	gw1.XIV.3795.1	At4g14540.1	CCAAT-binding transcription factor subunit A(CBF-A) :	trichocarpa x deltoides	All probes match over all sequences
Ptp.1178.1.A1_at	-1.14498	-13.1017	0.000472131	CV265898	estExt_Genewise1_v1.C_LG_XVIII2497	estExt_Genewise1_v1.C_LG_XVIII2497	At1g67280.1	glyoxalase I	trichocarpa x nigra	Unique
Ptp.1181.1.S1_s_at	-5.56849	-8.17193	0.00254868	CK089795	estExt_fgenesh4_pm.C_LG_XIV0428	estExt_fgenesh4_pm.C_LG_XIV0428	At4g15440.1	hydroperoxide lyase (HPOL) like protein : : supported by cDNA: gi_3822402_gb_AF087932.1_AF087932	tremula x tremuloides	All probes match over all sequences
Ptp.1190.1.S1_at	-1.50304	-6.24629	0.00688631	CK089886	gw1.57.317.1 gw1.VII.3295.1	gw1.57.317.1	At4g36860.1	putative protein : : supported by cDNA: gi_17065045	tremula x tremuloides	Unique
Ptp.1203.1.A1_s_at	-1.35671	-6.11955	0.00741742	CV250282	eugene3.00101498	eugene3.00101498	At1g13860.1	hypothetical protein : similar to unknown protein GI:4335751 from [Arabidopsis thaliana]	trichocarpa	All probes match over all sequences
Ptp.1206.2.A1_at	-4.30608	-13.049	0.000479455	CK090115	--	--	--	--	tremula x tremuloides	Unique
Ptp.1212.1.S1_at	-1.9674	-8.54512	0.00216444	AJ774802	fgenesh4_pm.C_LG_VI000141	fgenesh4_pm.C_LG_VI000141	At3g57190.1	putative protein : translation releasing factor RF-2 - Synechocystis sp.	euphratica	Unique
Ptp.1219.1.S1_at	-4.25577	-9.41744	0.00152243	CK090109	estExt_Genewise1_v1.C_LG_XVI1018	estExt_Genewise1_v1.C_LG_XVI1018	At3g56940.1	leucine zipper-containing protein AT103 : : supported by cDNA: gi_1033194_gb_U38232.1_ATU38232	tremula x tremuloides	Unique
Ptp.1219.2.S1_s_at	-3.89683	-7.32574	0.00382244	BI070609	fgenesh4_pg.C_LG_VI000236 estExt_Genewise1_v1.C_LG_XVI1018	fgenesh4_pg.C_LG_VI000236	At3g56940.1	leucine zipper-containing protein AT103 : : supported by cDNA: gi_1033194_gb_U38232.1_ATU38232	tremula x tremuloides	All probes match over all sequences
Ptp.122.1.S1_at	-3.92364	-9.2854	0.00159696	CK100070	gw1.III.1210.1	gw1.III.1210.1	At4g22200.1	potassium channel protein AKT3 : : supported by cDNA: gi_1100897_gb_U40154.1_ATU40154	tremula x tremuloides	Unique
Ptp.1220.1.S1_at	-2.27766	-9.38419	0.00154061	BI072996	fgenesh4_pg.C_LG_XVII000500	fgenesh4_pg.C_LG_XVII000500	At1g74160.1	unknown protein :	tremula x tremuloides	Unique
Ptp.1220.1.S1_s_at	-2.93302	-9.35221	0.00155917	BI072996	fgenesh4_pg.C_LG_XVII000500	fgenesh4_pg.C_LG_XVII000500	At1g74160.1	unknown protein :	tremula x tremuloides	All probes match over all sequences
Ptp.1222.1.S1_a_at	-1.34683	-11.939	0.000647358	CK093041	gw1.XVIII.392.1	gw1.XVIII.392.1	At3g21180.1	potential calcium-transporting ATPase 9	tremula x tremuloides	Probes match on alternative forms of same gene
Ptp.1224.1.S1_s_at	-2.2012	-7.43572	0.00361982	CV242134	estExt_Genewise1_v1.C_LG_XVIII3287	estExt_Genewise1_v1.C_LG_XVIII3287	At5g58070.1	outer membrane lipoprotein - like : outer membrane lipoprotein	trichocarpa	All probes match over all sequences
Ptp.1226.1.S1_at	-2.52788	-5.81608	0.00893481	CV259249	gw1.V.2572.1	gw1.V.2572.1	At5g39450.1	hypothetical protein : : supported by cDNA: gi_20260529	deltoides	Unique
Ptp.123.1.S1_at	-1.74781	-8.03849	0.00271377	CV277426	eugene3.00120017	eugene3.00120017	At3g02850.1	stelar K+ outward rectifying channel (SKOR) : identical to stelar K+ outward rectifying channel (SKOR) GB:AJ223358 [Arabidopsis thaliana]	trichocarpa x deltoides	Unique
Ptp.1231.1.S1_at	-2.8217	-11.7554	0.000687726	CV260071	estExt_Genewise1_v1.C_1290095	estExt_Genewise1_v1.C_1290095	At5g61410.1	ribulose-5-phosphate-3-epimerase : : supported by cDNA: gi_15027996_gb_AY045855.1_	trichocarpa x nigra	Unique
Ptp.1231.2.S1_s_at	-2.74056	-9.32257	0.00157807	CK102442	estExt_Genewise1_v1.C_1290095	estExt_Genewise1_v1.C_1290095	At5g61410.1	ribulose-5-phosphate-3-epimerase : : supported by cDNA: gi_15027996_gb_AY045855.1_	tremula x tremuloides	All probes match over all sequences
Ptp.1232.1.S1_at	-0.846421	-7.72017	0.00315343	BI122968	gw1.130.154.1 fgenesh4_pg.C_LG_IX000602	gw1.130.154.1	At1g49630.1	hydrogenase protein	tremula x tremuloides	Unique
Ptp.1236.1.S1_at	-1.89456	-8.73465	0.00200555	CV249562	eugene3.01710001 eugene3.16660001 estExt_fgenesh4_pg.C_LG_VI1310 grail3.0661000101	eugene3.01710001	--	--	trichocarpa	Unique
Ptp.1238.1.S1_at	-2.12222	-7.49795	0.00351101	CV276962	grail3.0001073802	grail3.0001073802	At5g09660.1	microbody NAD-dependent malate dehydrogenase : : supported by cDNA: gi_14335145_gb_AY037252.1_	trichocarpa x deltoides	Unique
Ptp.1241.1.S1_at	-3.44587	-7.21914	0.00402304	CV266904	eugene3.00050925	eugene3.00050925	At5g09300.1	branched-chain alpha keto-acid dehydrogenase E1 alpha subunit-like protein : branched-chain alpha keto-acid dehydrogenase E1 alpha subunit - Arabidopsis thaliana	trichocarpa x nigra	Unique
Ptp.1246.1.A1_at	-2.38358	-5.97139	0.00811229	BI126439	eugene3.00060535	eugene3.00060535	At3g07490.1	putative calmodulin : similar to calmodulin GB:P02596 [Renilla reniformis]	tremula x tremuloides	Unique
Ptp.1251.1.A1_s_at	-0.987694	-10.4472	0.00104488	CV239468	estExt_fgenesh4_pm.C_290035	estExt_fgenesh4_pm.C_290035	At5g47390.1	Myb-related transcription activator-like : :supported by full-length cDNA: Ceres:102806.	trichocarpa	All probes match over all sequences
Ptp.1254.1.S1_x_at	-2.31813	-6.02884	0.00783147	U55837.1	estExt_Genewise1_v1.C_LG_I2426	estExt_Genewise1_v1.C_LG_I2426	At3g01500.1	carbonic anhydrase	tremula x tremuloides	Probes cross hyb with other sequences
Ptp.1258.1.S1_s_at	-1.963	-11.347	0.000782559	CV256207	fgenesh4_pm.C_LG_XV000148 grail3.0015005801	fgenesh4_pm.C_LG_XV000148	At3g01470.1	homeobox-leucine zipper protein HAT5 (HD-ZIP protein 5) (HD-ZIP protein ATHB-1) : identical to homeobox-leucine zipper protein HAT5 (HD-ZIP protein 5) (HD-ZIP protein ATHB-1) GB:Q02283 [Arabidopsis thaliana]: supported by cDNA: gi_16648821_gb_AY058188.1_	trichocarpa x deltoides	All probes match over all sequences
Ptp.1268.1.S1_at	-1.31677	-9.09677	0.00172606	CK092712	estExt_fgenesh4_pg.C_LG_I0216	estExt_fgenesh4_pg.C_LG_I0216	At4g13290.1	cytochrome p450 family : cytochrome P-450LXXIA1	tremula x tremuloides	Unique
Ptp.127.1.S1_s_at	-1.27009	-6.12877	0.00737535	CV247464	estExt_fgenesh4_pg.C_LG_XIII0196	estExt_fgenesh4_pg.C_LG_XIII0196	At5g43700.1	auxin-induced protein AUX2-11 (sp P33077) : : supported by cDNA: gi_12083197	trichocarpa	All probes match over all sequences
Ptp.1273.1.S1_at	-4.36994	-14.0538	0.000374294	CV228408	estExt_fgenesh4_pm.C_LG_VIII0291	estExt_fgenesh4_pm.C_LG_VIII0291	At2g40370.1	laccase (diphenol oxidase)	trichocarpa	Unique
Ptp.1282.1.S1_at	-1.10703	-10.738	0.000946038	CK093527	estExt_Genewise1_v1.C_LG_X4086	estExt_Genewise1_v1.C_LG_X4086	At2g47900.1	F-box containing tubby family protein : : supported by cDNA: gi_18377639	tremula x tremuloides	Unique
Ptp.1290.1.A1_at	-3.47916	-5.96141	0.00815559	DN486432	fgenesh4_pg.C_LG_IV000713	fgenesh4_pg.C_LG_IV000713	At3g17840.1	leucine-rich repeat transmembrane protein kinase	tremula	Unique
Ptp.1297.1.S1_at	-1.10666	-6.6872	0.00533749	CV262012	estExt_fgenesh4_pg.C_LG_XIV1036	estExt_fgenesh4_pg.C_LG_XIV1036	At3g07760.2	auxin-regulated protein :	trichocarpa x nigra	Unique
Ptp.1297.2.S1_a_at	-0.878254	-7.7449	0.00311253	CV239632	estExt_fgenesh4_pg.C_LG_XIV1036	estExt_fgenesh4_pg.C_LG_XIV1036	At3g07760.2	auxin-regulated protein :	trichocarpa	Probes match on alternative forms of same gene
Ptp.1298.1.S1_at	-3.55878	-7.30201	0.00386816	CK092541	fgenesh4_pg.C_LG_V001718	fgenesh4_pg.C_LG_V001718	At1g76550.1	putative pyrophosphate-dependent phosphofructokinase alpha subunit : similar to pyrophosphate-dependent phosphofructokinase alpha subunit GB:AAD30596 [Arabidopsis thaliana]	deltoides	Unique
Ptp.1305.1.S1_s_at	-3.1237	-10.9676	0.00087617	AB000408.1	estExt_fgenesh4_pg.C_LG_VIII1209	estExt_fgenesh4_pg.C_LG_VIII1209	At1g67990.1	caffeoyl-CoA 3-O-methyltransferase	kitakamiensis	All probes match over all sequences
Ptp.1312.1.S1_at	-3.84207	-14.1869	0.000361721	AY935508.1	grail3.0001137701	grail3.0001137701	At5g22940.1	putative protein : strong similarity to unknown protein (gb|AAC98455.1)	tremula x tremuloides	Unique
Ptp.1312.1.S1_s_at	-4.04026	-11.0747	0.000847613	AY935508.1	grail3.0001137701	grail3.0001137701	At5g22940.1	putative protein : strong similarity to unknown protein (gb|AAC98455.1)	tremula x tremuloides	All probes match over all sequences
Ptp.1328.1.S1_at	-0.748	-7.64647	0.00326117	CK093626	gw1.XVIII.3459.1	gw1.XVIII.3459.1	At1g72270.1	hypothetical protein :	tremula x tremuloides	Unique
Ptp.1330.1.S1_at	-4.57358	-8.5407	0.0021669	CK093724	eugene3.00190935	eugene3.00190935	At2g30510.1	unknown protein :	tremula x tremuloides	Unique
Ptp.1349.1.A1_at	-1.24734	-6.52858	0.00585761	CK093602	estExt_Genewise1_v1.C_LG_XIII3101	estExt_Genewise1_v1.C_LG_XIII3101	At4g10150.1	putative protein : RING-H2 finger protein RHA1a	tremula x tremuloides	Unique
Ptp.1351.1.S1_a_at	-1.11573	-6.53612	0.00582967	BP934436	estExt_Genewise1_v1.C_2610036	estExt_Genewise1_v1.C_2610036	At3g12570.1	expressed protein : : supported by full-length cDNA: Ceres: 118290.	nigra	Probes match on alternative forms of same gene
Ptp.1353.1.A1_at	-5.4912	-18.3336	0.000144305	CK093766	eugene3.00071275	eugene3.00071275	--	--	tremula x tremuloides	Unique
Ptp.1360.1.S1_s_at	-0.598016	-9.62231	0.00140898	CV282659	estExt_fgenesh4_pm.C_LG_X0585	estExt_fgenesh4_pm.C_LG_X0585	At3g17210.1	expressed protein : similar to pop3 peptide GB:AAC26526 from [Populus balsamifera subsp. trichocarpa X Populus deltoides]:supported by full-length cDNA: Ceres:268652.	trichocarpa x deltoides	All probes match over all sequences
Ptp.1366.1.A1_s_at	-0.781496	-11.1624	0.000828116	CV273624	grail3.0001136701	grail3.0001136701	At5g60790.1	ABC transporter family protein : similar to ABC transporter homolog PnATH GI:7573600 from [Populus nigra]	trichocarpa x deltoides	All probes match over all sequences
Ptp.1370.1.S1_at	-4.25677	-8.48619	0.00221296	CV254899	grail3.0019005101	grail3.0019005101	At5g67070.1	putative protein : similar to unknown protein (gb|AAF64534.1):supported by full-length cDNA: Ceres:4831.	trichocarpa x deltoides	Unique
Ptp.1370.1.S1_s_at	-4.66016	-9.75627	0.00134393	CV254899	grail3.0019005101	grail3.0019005101	At5g67070.1	putative protein : similar to unknown protein (gb|AAF64534.1):supported by full-length cDNA: Ceres:4831.	trichocarpa x deltoides	All probes match over all sequences
Ptp.1385.2.S1_at	-2.52926	-6.80748	0.00499288	BI123872	estExt_Genewise1_v1.C_LG_VI0213	estExt_Genewise1_v1.C_LG_VI0213	At4g30960.1	putative protein kinase : serine:threonine protein kinase	tremula x tremuloides	Unique
Ptp.139.1.S1_at	-2.53748	-6.22134	0.0069802	CV267827	estExt_Genewise1_v1.C_LG_XVI2799	estExt_Genewise1_v1.C_LG_XVI2799	At2g37180.1	aquaporin (plasma membrane intrinsic protein 2C) : water channel protein in plasma membrane:supported by full-length cDNA: Ceres:11998.	trichocarpa x nigra	Unique
Ptp.1420.1.S1_at	-4.30961	-27.4214	3.33e-05	CK110427	--	--	--	--	tremula x tremuloides	Unique
Ptp.1425.2.S1_s_at	-4.82263	-9.5983	0.00141929	CK318262	gw1.VI.180.1	gw1.VI.180.1	At1g30380.1	photosystem I subunit X precursor : identical to photosystem I subunit X precursor [Arabidopsis thaliana] GI:5738540:supported by full-length cDNA: Ceres:27643.	deltoides	All probes match over all sequences
Ptp.144.1.S1_at	-8.01923	-16.0658	0.000237226	AJ292974.1	eugene3.00280312	eugene3.00280312	At4g15233.1	similar to ABC transporter family protein : temporary automated functional assignment	euphratica	Unique
Ptp.144.1.S1_x_at	-6.90429	-10.0026	0.00122412	AJ292974.1	grail3.0057016202	grail3.0057016202	--	--	euphratica	Probes cross hyb with other sequences
Ptp.1442.1.S1_x_at	-7.68089	-20.0388	0.0001059	CK095880	--	--	--	--	tremula x tremuloides	Probes cross hyb with other sequences
Ptp.1447.1.S1_at	-4.64219	-7.43596	0.00361982	CV280897	estExt_fgenesh4_pg.C_LG_II0219	estExt_fgenesh4_pg.C_LG_II0219	At1g75690.1	unknown protein :	trichocarpa x deltoides	Unique
Ptp.1448.1.S1_x_at	-1.70123	-6.90188	0.00474848	AY594297.1	eugene3.00060718	eugene3.00060718	At3g09390.1	metallothionein-like protein : similar to metallothionein GB:JQ2128 [Glycine max]: supported by cDNA: gi_14335167_gb_AY037263.1_	trichocarpa x deltoides	Probes cross hyb with other sequences
Ptp.1448.2.S1_x_at	-3.70718	-6.1431	0.00731453	DN484011	eugene3.00060718	eugene3.00060718	At3g09390.1	metallothionein-like protein : similar to metallothionein GB:JQ2128 [Glycine max]: supported by cDNA: gi_14335167_gb_AY037263.1_	tomentiglandulosa	Probes cross hyb with other sequences
Ptp.1451.1.S1_at	-1.72923	-5.84529	0.00877018	CK089942	gw1.VIII.2131.1	gw1.VIII.2131.1	At1g23360.1	spore germination protein c2 : similar to 2-hexaprenyl-1	tremula x tremuloides	Unique
Ptp.1452.1.S1_at	-1.09042	-6.30733	0.00662876	CK089905	grail3.0017008001	grail3.0017008001	At3g02000.1	putative glutaredoxin : similar to glutaredoxin GB:CAB10347 (Arabidopsis thaliana)	tremula x tremuloides	Unique
Ptp.1459.1.A1_at	-3.13946	-10.151	0.00115898	CK092139	estExt_fgenesh4_pg.C_LG_XII1103	estExt_fgenesh4_pg.C_LG_XII1103	At5g52430.1	unknown protein : Common family member At4g25620 [Arabidopsis thaliana]	tremula x tremuloides	Unique
Ptp.1459.1.A1_s_at	-2.97522	-15.6884	0.000258111	CK092139	estExt_fgenesh4_pg.C_LG_XII1103	estExt_fgenesh4_pg.C_LG_XII1103	At5g52430.1	unknown protein : Common family member At4g25620 [Arabidopsis thaliana]	tremula x tremuloides	All probes match over all sequences
Ptp.1465.5.S1_x_at	-5.47943	-8.29484	0.00241722	CV131427	gw1.IV.3246.1	gw1.IV.3246.1	At1g67090.1	ribulose-bisphosphate carboxylase small unit	deltoides	Probes cross hyb with other sequences
Ptp.1470.1.S1_at	-1.15226	-5.81834	0.0089193	CK109702	estExt_fgenesh4_pg.C_LG_IX0303	estExt_fgenesh4_pg.C_LG_IX0303	At2g20930.1	expressed protein : :supported by full-length cDNA: Ceres:27566.	trichocarpa	Unique
Ptp.1482.1.S1_s_at	-0.605346	-6.27695	0.00675278	CK097596	estExt_fgenesh4_pm.C_LG_VIII0830	estExt_fgenesh4_pm.C_LG_VIII0830	At5g18830.1	squamosa promoter binding protein-like 7 : : supported by cDNA: gi_13605911_gb_AF367355.1_AF367355	trichocarpa x deltoides	All probes match over all sequences
Ptp.149.1.S1_a_at	-1.24471	-7.10012	0.00428174	CV259311	gw1.XVI.30.1 grail3.0025024101	gw1.XVI.30.1	At5g01650.1	Macrophage migration inhibitory factor (MIF) family : contains pfam profile: PF001187 Macrophage migration inhibitory factor	trichocarpa x nigra	Probes match on alternative forms of same gene
Ptp.1490.1.S1_s_at	-2.998	-7.03378	0.00444237	BU812665	fgenesh4_pg.C_scaffold_204000026	fgenesh4_pg.C_scaffold_204000026	At4g01830.1	multidrug resistance P-glycoprotein	tremula	All probes match over all sequences
Ptp.1491.1.S1_s_at	-0.905773	-12.5353	0.000546848	CK093025	--	--	--	--	tremula x tremuloides	All probes match over all sequences
Ptp.1492.1.S1_s_at	-0.832322	-16.3084	0.000223193	CV271929	estExt_Genewise1_v1.C_LG_X3955	estExt_Genewise1_v1.C_LG_X3955	At3g16640.1	translationally controlled tumor protein-like protein : similar to translationally controlled tumor protein GB:AAD10032 from [Hevea brasiliensis]:supported by full-length cDNA: Ceres:8290.	trichocarpa x nigra	All probes match over all sequences
Ptp.1492.1.S1_x_at	-0.804148	-13.3452	0.000442233	CV271929	estExt_Genewise1_v1.C_LG_X3955	estExt_Genewise1_v1.C_LG_X3955	At3g16640.1	translationally controlled tumor protein-like protein : similar to translationally controlled tumor protein GB:AAD10032 from [Hevea brasiliensis]:supported by full-length cDNA: Ceres:8290.	trichocarpa x nigra	Probes cross hyb with other sequences
Ptp.1492.2.S1_x_at	-0.616752	-17.2297	0.000181041	CN518729	estExt_Genewise1_v1.C_LG_X3955	estExt_Genewise1_v1.C_LG_X3955	At3g16640.1	translationally controlled tumor protein-like protein : similar to translationally controlled tumor protein GB:AAD10032 from [Hevea brasiliensis]:supported by full-length cDNA: Ceres:8290.	trichocarpa x deltoides	Probes cross hyb with other sequences
Ptp.1496.1.S1_s_at	-1.67351	-7.5492	0.00342379	CK091227	eugene3.01630032	eugene3.01630032	At1g22930.1	unknown protein : location of EST gb|H36530	trichocarpa	All probes match over all sequences
Ptp.1497.2.S1_x_at	-0.783322	-5.76468	0.0092348	CV243508	grail3.0050014702	grail3.0050014702	At4g01850.1	S-adenosylmethionine synthase 2 : :supported by full-length cDNA: Ceres:36518.	trichocarpa	Probes cross hyb with other sequences
Ptp.1500.1.A1_at	-3.64445	-13.6818	0.000407379	CV280347	eugene3.00090345	eugene3.00090345	At4g38620.1	putative transcription factor (MYB4) : : supported by cDNA: gi_3941411_gb_AF062860.1_AF062860	trichocarpa x deltoides	Unique
Ptp.1502.1.S1_a_at	-0.939856	-7.91043	0.00287873	CV234701	estExt_Genewise1_v1.C_LG_XVI1642	estExt_Genewise1_v1.C_LG_XVI1642	At1g51200.1	expressed protein : : supported by cDNA: gi_15912334_gb_AY056445.1_	trichocarpa	Probes match on alternative forms of same gene
Ptp.1511.1.S1_s_at	-1.72733	-9.1065	0.00172001	CV241243	estExt_Genewise1_v1.C_LG_II2213	estExt_Genewise1_v1.C_LG_II2213	At4g02680.1	hypothetical protein : similar to A. thaliana hypothetical protein from chromosome III	trichocarpa	All probes match over all sequences
Ptp.1516.1.S1_at	-1.97934	-9.0591	0.00175238	DN493748	estExt_Genewise1_v1.C_LG_I4958	estExt_Genewise1_v1.C_LG_I4958	At3g15050.1	hypothetical protein : similar to SF16 protein GB:CAA52782 [Helianthus annuus]	tremula x tremuloides	Unique
Ptp.1516.2.S1_a_at	-6.09246	-17.0447	0.000187864	CF236357	estExt_Genewise1_v1.C_LG_I4958	estExt_Genewise1_v1.C_LG_I4958	At3g15050.1	hypothetical protein : similar to SF16 protein GB:CAA52782 [Helianthus annuus]	alba x tremula	Probes match on alternative forms of same gene
Ptp.1516.3.S1_s_at	-7.73197	-249.412	6.5e-09	CF229720	estExt_Genewise1_v1.C_LG_I4958	estExt_Genewise1_v1.C_LG_I4958	At3g15050.1	hypothetical protein : similar to SF16 protein GB:CAA52782 [Helianthus annuus]	alba x tremula	All probes match over all sequences
Ptp.1517.2.S1_at	-2.13605	-6.12543	0.00738868	BP923228	fgenesh4_pm.C_LG_IV000203	fgenesh4_pm.C_LG_IV000203	At4g27450.1	putative protein : stem-specific protein - Nicotiana tabacum	nigra	Unique
Ptp.1518.2.S1_a_at	-1.275	-6.33212	0.00653363	DN493105	estExt_fgenesh4_pg.C_LG_III0436 fgenesh4_pm.C_LG_I000560	estExt_fgenesh4_pg.C_LG_III0436	At1g30490.1	HD-Zip transcription factor	tremula x tremuloides	Probes match on alternative forms of same gene
Ptp.152.1.S1_at	-2.33118	-9.94236	0.00125021	DN486148	eugene3.00020670	eugene3.00020670	At1g48880.1	hypothetical protein : predicted by genscan+	tremula	Unique
Ptp.153.1.S1_at	-1.29886	-15.4503	0.000272973	CV240694	gw1.XI.3444.1	gw1.XI.3444.1	At1g78630.1	ribosomal protein L13	trichocarpa	Unique
Ptp.1543.2.S1_s_at	-0.800908	-7.8522	0.00295133	CV247313	estExt_Genewise1_v1.C_LG_IX4297	estExt_Genewise1_v1.C_LG_IX4297	At5g59890.1	actin depolymerizing factor 4 - like protein : actin depolymerizing factor 4	trichocarpa	All probes match over all sequences
Ptp.1557.1.S1_at	-1.1027	-7.96979	0.00280187	CK093734	estExt_Genewise1_v1.C_LG_III0624 estExt_fgenesh4_pg.C_290237	estExt_Genewise1_v1.C_LG_III0624	At5g46860.1	syntaxin SYP22 (VAM3) : : supported by full-length cDNA: Ceres: 13184.	tremula x tremuloides	Unique
Ptp.1560.1.S1_at	-1.60412	-7.87692	0.00291886	AB018412.1	estExt_fgenesh4_pm.C_LG_VIII0335	estExt_fgenesh4_pm.C_LG_VIII0335	At1g56190.1	phosphoglycerate kinase	nigra	Unique
Ptp.1563.2.S1_s_at	-5.0378	-6.5761	0.00569462	CK090639	eugene3.35760001 grail3.0040004502 estExt_fgenesh4_pg.C_400068	eugene3.35760001	At2g28580.1	hypothetical protein : similar to hypothetical protein GB:AC006587	trichocarpa	All probes match over all sequences
Ptp.1577.1.S1_at	-2.16369	-8.34342	0.00236367	DN484253	gw1.IX.4471.1 gw1.148.13.1	gw1.IX.4471.1	At2g44500.1	similar to axi 1 protein from Nicotiana tabacum : : supported by cDNA: gi_13877692	tremula x tremuloides	Unique
Ptp.1579.1.S1_at	-2.63197	-6.40457	0.00626631	CF230645	estExt_fgenesh4_pm.C_LG_XI0311	estExt_fgenesh4_pm.C_LG_XI0311	At1g61065.1	Expressed protein : : supported by full-length cDNA: Ceres: 25888.	alba x tremula	Unique
Ptp.1580.1.S1_x_at	-0.872938	-8.65855	0.00206469	AF257780.1	grail3.0026010402	grail3.0026010402	--	--	tremula x tremuloides	Probes cross hyb with other sequences
Ptp.1583.2.S1_x_at	-0.491936	-7.2922	0.00388583	CV274801	estExt_Genewise1_v1.C_LG_VI0968	estExt_Genewise1_v1.C_LG_VI0968	At1g13950.1	initiation factor 5A-4 : identical to initiation factor 5A-4 GB:AAD39281 GI:5080771 from (Arabidopsis thaliana): supported by cDNA: gi_12407784_gb_AF296082.1_AF296082	trichocarpa x deltoides	Probes cross hyb with other sequences
Ptp.1584.3.S1_x_at	-4.1926	-6.24213	0.00690225	CV276941	estExt_Genewise1_v1.C_LG_V1774	estExt_Genewise1_v1.C_LG_V1774	At2g34430.1	photosystem II type I chlorophyll a :b binding protein : : supported by full-length cDNA: Ceres: 23727.	trichocarpa x deltoides	Probes cross hyb with other sequences
Ptp.1595.1.A1_at	-1.88952	-12.3412	0.000574611	CF228263	eugene3.00100834	eugene3.00100834	At3g05990.1	hypothetical protein : similar to receptor protein kinases: GB:CAB43834	alba x tremula	Unique
Ptp.1596.1.A1_at	-4.96198	-15.1367	0.000291278	BP929802	grail3.0136004901	grail3.0136004901	At4g25650.1	putative protein : cell death suppressor protein lls1	nigra	Unique
Ptp.1599.1.A1_at	-1.31465	-10.0765	0.00118971	CK092015	estExt_fgenesh4_pg.C_LG_IX0438	estExt_fgenesh4_pg.C_LG_IX0438	At2g21410.1	putative vacuolar proton-ATPase subunit : : supported by cDNA: gi_15450750_gb_AY053417.1_	tremula x tremuloides	Unique
Ptp.1601.1.A1_at	-5.77722	-24.1841	5.49e-05	CK092020	estExt_fgenesh4_pg.C_LG_III1187	estExt_fgenesh4_pg.C_LG_III1187	At4g10150.1	putative protein : RING-H2 finger protein RHA1a	tremula x tremuloides	Unique
Ptp.1608.1.A1_at	-1.31526	-17.1123	0.000185117	CV229340	gw1.XIV.2044.1 estExt_fgenesh4_pm.C_LG_II0836	gw1.XIV.2044.1	At2g46920.1	unknown protein : : supported by cDNA: gi_20260145	trichocarpa	Unique
Ptp.161.1.S1_at	-3.71935	-6.12655	0.00738633	CF233975	eugene3.00021116	eugene3.00021116	At5g67360.1	subtilisin-like serine protease ARA12 : Asp48: almost identical to cucumisin-like serine protease (ARA12) GI:3176874 from [Arabidopsis thaliana]	alba x tremula	Unique
Ptp.1619.1.S1_at	-1.50201	-7.94665	0.00283234	CV231923	estExt_fgenesh4_pg.C_LG_V1498	estExt_fgenesh4_pg.C_LG_V1498	At1g19870.1	hypothetical protein : contains Pfam profile: PF00612 IQ calmodulin-binding motif: supported by cDNA: gi_20856688	trichocarpa	Unique
Ptp.1623.1.S1_at	-6.00296	-7.98714	0.00278107	CV228007	gw1.117.146.1	gw1.117.146.1	At2g03200.1	putative chloroplast nucleoid DNA binding protein : :supported by full-length cDNA: Ceres:39349.	trichocarpa	Unique
Ptp.1623.2.A1_at	-5.90016	-264.624	6.5e-09	CK092273	fgenesh4_pm.C_scaffold_44000028	fgenesh4_pm.C_scaffold_44000028	At3g52840.1	glycosyl hydrolase family 35 (beta-galactosidase) : similar to beta-galactosidase precursor GI:3869280 from [Carica papaya]: supported by cDNA: gi_13605856_gb_AF367327.1_AF367327	euramericana	Unique
Ptp.1631.1.S1_at	-0.721011	-7.88401	0.00290815	CK092403	gw1.40.919.1 fgenesh4_pm.C_LG_II000563	gw1.40.919.1	At1g47056.1	F-box protein family : predicted by genemark.hmm	tremula x tremuloides	Unique
Ptp.1639.1.A1_at	-1.30907	-14.185	0.000361721	CV276661	estExt_Genewise1_v1.C_290280	estExt_Genewise1_v1.C_290280	At1g32200.1	glycerol-3-phosphate acyltransferase : identical to glycerol-3-phosphate acyltransferase GB:Q43307 from [Arabidopsis thaliana]: supported by cDNA: gi_20260539	trichocarpa x deltoides	Unique
Ptp.164.1.S1_at	-2.52528	-6.17714	0.00716495	CV251881	estExt_Genewise1_v1.C_LG_XVII1072	estExt_Genewise1_v1.C_LG_XVII1072	At1g74660.1	expressed protein : :supported by full-length cDNA: Ceres:14583.	trichocarpa	Unique
Ptp.1642.1.S1_s_at	-1.80817	-11.9065	0.000654198	CK092567	grail3.0001125101	grail3.0001125101	At2g26980.2	putative protein kinase : contains a protein kinase domain profile (PDOC00100): supported by cDNA: gi_14194166_gb_AF367290.1_AF367290	tremula x tremuloides	All probes match over all sequences
Ptp.1658.1.A1_at	-0.749357	-11.908	0.000654198	CK092733	fgenesh4_pg.C_LG_IV000616	fgenesh4_pg.C_LG_IV000616	At1g66810.1	C-x8-C-x5-C-x3-H type Zinc finger protein	tremula x tremuloides	Unique
Ptp.1666.1.A1_at	-1.37235	-6.06491	0.00765907	CK092801	--	--	--	--	tremula	Unique
Ptp.1674.1.A1_s_at	-3.89262	-7.8002	0.00302884	BU893229	gw1.VII.2107.1 gw1.V.3051.1	gw1.VII.2107.1	At5g64940.1	ABC transporter-like : : supported by cDNA: gi_16649014	tremula	All probes match over all sequences
Ptp.1674.2.A1_at	-4.26153	-6.78231	0.00506885	CK092839	estExt_Genewise1_v1.C_1250039	estExt_Genewise1_v1.C_1250039	At4g10110.1	putative protein : spliceosome-associated protein 49	trichocarpa x nigra	Unique
Ptp.1677.1.A1_at	-2.06695	-7.85877	0.00294132	CK092865	eugene3.00770058	eugene3.00770058	At3g16850.1	polygalacturonase	tremula x tremuloides	Unique
Ptp.1690.1.A1_at	-4.21122	-17.1363	0.000184446	CK092969	gw1.IX.2955.1 gw1.I.2205.1	gw1.IX.2955.1	At2g40270.1	putative protein kinase : contains a protein kinase domain profile (PDOC00100):supported by full-length cDNA: Ceres:123911.	tremula x tremuloides	Unique
Ptp.17.1.S1_at	-1.61362	-8.91611	0.00186087	CV271565	estExt_fgenesh4_pg.C_LG_I2142	estExt_fgenesh4_pg.C_LG_I2142	At3g27820.1	monodehydroascorbate reductase	trichocarpa x nigra	Unique
Ptp.1702.1.A1_s_at	-2.36756	-8.51573	0.00218994	CK093057	estExt_fgenesh4_pg.C_1230048	estExt_fgenesh4_pg.C_1230048	At1g67230.1	nuclear matrix constituent protein 1	nigra	All probes match over all sequences
Ptp.1708.1.A1_at	-2.83553	-10.3665	0.00107291	CV250949	eugene3.01660042	eugene3.01660042	At4g22190.1	expressed protein : :supported by full-length cDNA: Ceres:6848.	trichocarpa	Unique
Ptp.1713.1.A1_at	-3.36486	-11.6075	0.000720079	DN502622	gw1.XIV.996.1	gw1.XIV.996.1	At4g00750.1	hypothetical protein :	tremula x tremuloides	Unique
Ptp.1723.1.A1_s_at	-0.911522	-8.30707	0.00240376	BU873077	estExt_Genewise1_v1.C_1290136	estExt_Genewise1_v1.C_1290136	At5g07740.1	putative protein : contains similarity to unknown protein (dbj|BAA31641.1)	trichocarpa	All probes match over all sequences
Ptp.1728.1.S1_x_at	-1.42947	-7.37049	0.00374165	AF139835.1	grail3.0083002901 gw1.II.1339.1	grail3.0083002901	At5g49980.1	transport inhibitor response 1 (TIR1)	tremula x tremuloides	Probes cross hyb with other sequences
Ptp.1744.1.S1_at	-5.94741	-7.18264	0.00409845	CK093605	gw1.X.3201.1 gw1.VIII.1454.1	gw1.X.3201.1	At1g17745.1	expressed protein : : supported by full-length cDNA: Ceres: 20582.	tremula x tremuloides	Unique
Ptp.1745.1.S1_at	-4.02201	-6.03589	0.00780221	CK093617	gw1.28.1122.1	gw1.28.1122.1	At2g38640.1	unknown protein :	tremula	Unique
Ptp.175.1.S1_at	-2.93667	-7.63846	0.00327622	CK088046	gw1.III.1759.1	gw1.III.1759.1	At1g74960.1	3-ketoacyl-ACP synthase	tremula x tremuloides	Unique
Ptp.1762.1.A1_at	-1.33324	-6.30686	0.00662964	CV231373	--	--	--	--	trichocarpa x deltoides	Unique
Ptp.1775.1.S1_at	-5.0839	-61.4933	1.26e-06	AY935502.1	eugene3.00050013	eugene3.00050013	At3g18660.1	expressed protein : : supported by cDNA: gi_15810136_gb_AY056133.1_	tremula x tremuloides	Unique
Ptp.1780.1.S1_at	-4.28105	-5.94135	0.00825479	AY935506.1	grail3.0008017001	grail3.0008017001	At1g27440.1	unknown protein : similar to multiple exostoses type II protein EXT2.I (U72263): similar to ESTs dbj|D39982	tremula x tremuloides	Unique
Ptp.1797.2.A1_s_at	-2.85987	-9.98091	0.00123301	CV279362	grail3.0089000401	grail3.0089000401	At4g37470.1	putative protein : beta-ketoadipate enol-lactone hydrolase	trichocarpa x deltoides	All probes match over all sequences
Ptp.1802.1.A1_s_at	-3.2401	-6.63853	0.0054934	CK092805	estExt_Genewise1_v1.C_1420082	estExt_Genewise1_v1.C_1420082	At1g53050.1	cell division-related protein	tremula	All probes match over all sequences
Ptp.1816.1.A1_at	-0.989463	-6.11116	0.00744637	CK093050	gw1.IX.2641.1 gw1.I.4198.1	gw1.IX.2641.1	At1g50030.1	unknown protein : contains similarity to phosphatidylinositol 3-kinase TOR1 GB:AAD16273 GI:4323240 from [Filobasidiella neoformans]: supported by cDNA: gi_12002901	tremula x tremuloides	Unique
Ptp.1818.1.A1_at	-1.79321	-8.71755	0.00202043	BU869974	estExt_Genewise1_v1.C_LG_I0256	estExt_Genewise1_v1.C_LG_I0256	At1g67300.1	integral membrane protein	trichocarpa	Unique
Ptp.182.1.S1_at	-3.73257	-58.1848	1.58e-06	CK087287	gw1.X.6160.1	gw1.X.6160.1	At1g24030.1	protein kinase	tremula x tremuloides	Unique
Ptp.1822.1.A1_at	-1.47257	-8.37029	0.00233296	CK093118	gw1.X.117.1 grail3.0010051702	gw1.X.117.1	At1g68410.1	putative protein phosphatase : similar to protein phosphatase-2C GB:AAC36697 from [Mesembryanthemum crystallinum]: supported by cDNA: gi_15292894_gb_AY050881.1_	tremula x tremuloides	Unique
Ptp.1832.1.A1_at	-0.95269	-5.79191	0.00908249	CK093233	--	--	--	--	tremula x tremuloides	Unique
Ptp.184.1.A1_at	-5.17195	-10.274	0.00110825	CK087297	eugene3.00150136	eugene3.00150136	At3g49260.1	SF16 -like protein : SF16 protein	tremula x tremuloides	Unique
Ptp.1846.1.S1_at	-3.81592	-27.1232	3.49e-05	CK093471	fgenesh4_pg.C_LG_IX001228 gw1.I.247.1 gw1.4300.5.1	fgenesh4_pg.C_LG_IX001228	At5g60020.1	laccase (diphenol oxidase)	tremula x tremuloides	Unique
Ptp.1846.1.S1_s_at	-3.00273	-15.5265	0.000268334	CK093471	fgenesh4_pg.C_LG_IX001228	fgenesh4_pg.C_LG_IX001228	At5g60020.1	laccase (diphenol oxidase)	tremula x tremuloides	All probes match over all sequences
Ptp.1854.1.S1_s_at	-0.968609	-12.3962	0.00056743	CK093573	gw1.134.201.1	gw1.134.201.1	At5g03610.1	putative protein : proline-rich protein APG	tremula x tremuloides	All probes match over all sequences
Ptp.1861.4.A1_s_at	-0.343809	-6.11658	0.00742535	CV259838	eugene3.00102124 grail3.1814000101 grail3.0022037901 grail3.0022037501 estExt_Genewise1_v1.C_116850002 gw1.X.2543.1	eugene3.00102124	--	--	trichocarpa x nigra	All probes match over all sequences
Ptp.1864.1.A1_a_at	-4.69613	-12.8959	0.000498582	CK092561	estExt_Genewise1_v1.C_LG_XVI3501	estExt_Genewise1_v1.C_LG_XVI3501	--	--	tremula x tremuloides	Probes match on alternative forms of same gene
Ptp.1872.1.S1_at	-1.76775	-25.8943	4.2e-05	CK087708	eugene3.00031337	eugene3.00031337	At2g47920.1	hypothetical protein : predicted by genefinder: supported by cDNA: gi_17473608	tremula x tremuloides	Unique
Ptp.1886.1.S1_at	-4.72865	-8.23855	0.00247725	CK319437	eugene3.00041191	eugene3.00041191	At1g68920.1	putative DNA-binding protein : similar to unknown protein GB:AAF02164 [Arabidopsis thaliana]	deltoides	Unique
Ptp.1888.1.S1_s_at	-3.13316	-8.94614	0.00183577	CV271312	estExt_fgenesh4_pm.C_LG_II0962	estExt_fgenesh4_pm.C_LG_II0962	At2g05070.1	light-harvesting chlorophyll a:b binding protein : : supported by cDNA: gi_4741945_gb_AF134123.1_AF134123	trichocarpa x nigra	All probes match over all sequences
Ptp.189.1.A1_at	-4.26251	-25.4457	4.47e-05	CK087312	--	--	--	--	tremula x tremuloides	Unique
Ptp.1897.1.S1_a_at	-1.56306	-7.98919	0.00277943	AY660967.1	grail3.0263001401	grail3.0263001401	At5g49720.1	glycosyl hydrolase family 9 (endo-1	tremula x tremuloides	Probes match on alternative forms of same gene
Ptp.1898.1.S1_at	-3.86453	-12.4218	0.000564794	CF936642	estExt_Genewise1_v1.C_1250189	estExt_Genewise1_v1.C_1250189	At4g10340.1	light-harvesting chlorophyll a:b binding protein : chlorophyll a:b-binding protein CP26 in PS II	tomentiglandulosa	Unique
Ptp.190.1.A1_at	-1.34622	-21.1006	8.83e-05	CK087327	grail3.0079016901 eugene3.00151031 eugene3.02220001 eugene3.07930003	grail3.0079016901	At2g35110.1	unknown protein :	tremula x tremuloides	Unique
Ptp.191.1.A1_at	-3.25502	-16.371	0.000220003	CV243742	eugene3.00002530	eugene3.00002530	At3g07310.1	expressed protein : : supported by full-length cDNA: Ceres: 37200.	trichocarpa	Unique
Ptp.1918.1.A1_at	-0.888749	-7.90853	0.00288034	CK092665	eugene3.00090785	eugene3.00090785	At2g14680.1	unknown protein :	tremula x tremuloides	Unique
Ptp.1923.1.A1_s_at	-3.57839	-12.3037	0.000582003	CK092873	--	--	--	--	tremula	All probes match over all sequences
Ptp.1928.1.A1_at	-0.863758	-6.15374	0.00726877	CK093091	gw1.XVIII.1028.1	gw1.XVIII.1028.1	At4g33210.1	F-box protein family	tremula x tremuloides	Unique
Ptp.1942.1.S1_s_at	-0.603089	-5.93506	0.00828744	CK093653	estExt_fgenesh4_pg.C_LG_VIII0005	estExt_fgenesh4_pg.C_LG_VIII0005	At5g23450.1	expressed protein : : supported by cDNA: gi_9695278_dbj_AB046717.1_AB046717	tremula x tremuloides	All probes match over all sequences
Ptp.1944.1.S1_at	-3.27493	-9.14945	0.00169226	BU815410	eugene3.00002206	eugene3.00002206	At1g04350.1	putative 1-aminocyclopropane-1-carboxylate oxidase : Similar to Arabidopsis 2A6 (gb|X83096). EST gb|T76913 comes from this gene: supported by cDNA: gi_15292974_gb_AY050921.1_	tremula x tremuloides	Unique
Ptp.1944.1.S1_s_at	-2.40338	-8.90857	0.00186567	BU815410	eugene3.00002206	eugene3.00002206	At1g04350.1	putative 1-aminocyclopropane-1-carboxylate oxidase : Similar to Arabidopsis 2A6 (gb|X83096). EST gb|T76913 comes from this gene: supported by cDNA: gi_15292974_gb_AY050921.1_	tremula x tremuloides	All probes match over all sequences
Ptp.1960.1.A1_s_at	-0.817208	-5.8682	0.00864661	CV256030	gw1.I.7624.1	gw1.I.7624.1	At4g13590.1	putative protein : hypothetical protein Synechocystis sp.	trichocarpa x deltoides	All probes match over all sequences
Ptp.1990.1.S1_a_at	-0.818255	-14.5174	0.000334902	AI161509	estExt_Genewise1_v1.C_LG_XIX2288	estExt_Genewise1_v1.C_LG_XIX2288	At1g75840.1	GTP binding protein (ARAC5) : identical to rac-like GTP-binding protein (ARAC5) SP:Q38937 [Arabidopsis thaliana (Mouse-ear cress)]: supported by cDNA: gi_1293667_gb_U52350.1_ATU52350	tremula x tremuloides	Probes match on alternative forms of same gene
Ptp.1990.2.S1_at	-1.4008	-27.362	3.37e-05	CK087271	estExt_Genewise1_v1.C_LG_XIX2288	estExt_Genewise1_v1.C_LG_XIX2288	At1g75840.1	GTP binding protein (ARAC5) : identical to rac-like GTP-binding protein (ARAC5) SP:Q38937 [Arabidopsis thaliana (Mouse-ear cress)]: supported by cDNA: gi_1293667_gb_U52350.1_ATU52350	tremula x tremuloides	Unique
Ptp.2007.1.S1_s_at	-6.33679	-46.6289	3.99e-06	CF236359	estExt_fgenesh4_pg.C_LG_I0941	estExt_fgenesh4_pg.C_LG_I0941	At3g48940.1	remorin -like protein : remorin	alba x tremula	All probes match over all sequences
Ptp.2015.1.S1_at	-6.1672	-73.5762	5.82e-07	CF228520	grail3.0096001401 gw1.158.103.1	grail3.0096001401	At3g14170.1	unknown protein :	alba x tremula	Unique
Ptp.2027.1.A1_at	-1.82945	-6.23548	0.00692406	CV268460	grail3.0024002301	grail3.0024002301	At1g55790.1	hypothetical protein : predicted by genemark.hmm	trichocarpa x nigra	Unique
Ptp.2034.1.A1_at	-0.952088	-8.10744	0.00262439	CK088204	estExt_fgenesh4_pg.C_LG_III0576	estExt_fgenesh4_pg.C_LG_III0576	At4g17370.1	putative protein :	tremula x tremuloides	Unique
Ptp.2036.1.S1_at	-5.28909	-11.0342	0.000856106	BI128032	grail3.0017002501	grail3.0017002501	At3g01840.1	putative protein kinase : C-terminal region similar to protein kinases: GB:S71277 [Arabidopsis thaliana]	tremula x tremuloides	Unique
Ptp.2036.1.S1_s_at	-5.07991	-17.8033	0.000159684	BI128032	grail3.0017002501	grail3.0017002501	At3g01840.1	putative protein kinase : C-terminal region similar to protein kinases: GB:S71277 [Arabidopsis thaliana]	tremula x tremuloides	All probes match over all sequences
Ptp.2039.2.S1_x_at	-0.902356	-8.61309	0.00210547	CA823454	estExt_fgenesh4_pg.C_LG_II1091	estExt_fgenesh4_pg.C_LG_II1091	At2g23090.1	Expressed protein : : supported by full-length cDNA: Ceres: 14468.	trichocarpa x deltoides	Probes cross hyb with other sequences
Ptp.2044.2.S1_a_at	-1.1334	-14.4484	0.000340968	CK104194	gw1.X.619.1	gw1.X.619.1	At3g17040.1	unknown protein : contains Pfam profile: PF01535 domain of unknown function: supported by cDNA: gi_20260425	trichocarpa x deltoides	Probes match on alternative forms of same gene
Ptp.2052.1.S1_at	-1.2725	-10.0167	0.00121803	CV264089	estExt_fgenesh4_kg.C_LG_III0059	estExt_fgenesh4_kg.C_LG_III0059	At1g51200.1	expressed protein : : supported by cDNA: gi_15912334_gb_AY056445.1_	trichocarpa x nigra	Unique
Ptp.2052.1.S1_s_at	-1.64831	-11.4928	0.000747203	CV264089	estExt_fgenesh4_kg.C_LG_III0059	estExt_fgenesh4_kg.C_LG_III0059	At1g51200.1	expressed protein : : supported by cDNA: gi_15912334_gb_AY056445.1_	trichocarpa x nigra	All probes match over all sequences
Ptp.2056.1.S1_s_at	-1.03131	-9.78306	0.001332	CK087800	estExt_fgenesh4_pg.C_LG_II2510	estExt_fgenesh4_pg.C_LG_II2510	At2g20190.1	unknown protein : : supported by cDNA: gi_20259451	tremula x tremuloides	All probes match over all sequences
Ptp.2064.1.S1_at	-2.68879	-6.20529	0.00703987	CK088195	estExt_Genewise1_v1.C_LG_XIII1173 estExt_fgenesh4_pm.C_700061	estExt_Genewise1_v1.C_LG_XIII1173	At3g21510.1	two-component phosphorelay mediator	tremula x tremuloides	Unique
Ptp.2070.2.S1_at	-1.13762	-5.74866	0.00932056	CK088436	grail3.0054000101	grail3.0054000101	At5g46340.1	putative protein : contains similarity to unknown protein (gb|AAF63638.1): supported by cDNA: gi_15983463_gb_AF424606.1_AF424606	tremula x tremuloides	Unique
Ptp.2075.1.S1_at	-0.716245	-8.86975	0.00189193	CK087884	estExt_fgenesh4_pm.C_LG_X0128	estExt_fgenesh4_pm.C_LG_X0128	At3g23490.1	cyanate lyase (CYN) : identical to cyanase (CYN) GB:AB004568 [Arabidopsis thaliana]:supported by full-length cDNA: Ceres:20782.	tremula x tremuloides	Unique
Ptp.2082.1.S1_at	-1.06324	-5.75969	0.00926001	CX173557	gw1.II.2212.1	gw1.II.2212.1	At1g29400.1	Meiosis protein mei2-related : similar to GI:6650523 from [Arabidopsis thaliana]	deltoides	Unique
Ptp.2099.1.S1_at	-4.98002	-16.8441	0.000196551	CF228158	gw1.VIII.723.1	gw1.VIII.723.1	At3g27960.1	hypothetical protein : similar to hypothetical protein GB:AAC80630 from [Arabidopsis thaliana]	alba x tremula	Unique
Ptp.2099.1.S1_s_at	-7.57724	-68.199	7.77e-07	CF228158	gw1.VIII.723.1	gw1.VIII.723.1	At3g27960.1	hypothetical protein : similar to hypothetical protein GB:AAC80630 from [Arabidopsis thaliana]	alba x tremula	All probes match over all sequences
Ptp.2102.1.S1_s_at	-1.48541	-6.33352	0.00652874	CV270946	gw1.XIV.3121.1	gw1.XIV.3121.1	At3g16920.1	glycosyl hydrolase family 19 (chitinase) : similar to class I chitinase GI:7798670 from [Arabis microphylla]: supported by cDNA: gi_15724261_gb_AF412071.1_AF412071	trichocarpa x nigra	All probes match over all sequences
Ptp.2105.1.S1_at	-3.36244	-5.84478	0.00877191	CK089279	estExt_fgenesh4_pm.C_LG_XVI0476 gw1.VI.969.1	estExt_fgenesh4_pm.C_LG_XVI0476	At2g38400.1	putative beta-alanine-pyruvate aminotransferase : :supported by full-length cDNA: Ceres:147543.	tremula x tremuloides	Unique
Ptp.2105.1.S1_s_at	-3.33415	-7.18461	0.00409378	CK089279	estExt_fgenesh4_pm.C_LG_XVI0476	estExt_fgenesh4_pm.C_LG_XVI0476	At2g38400.1	putative beta-alanine-pyruvate aminotransferase : :supported by full-length cDNA: Ceres:147543.	tremula x tremuloides	All probes match over all sequences
Ptp.2130.1.S1_s_at	-0.97693	-6.08591	0.00756602	BP935261	eugene3.00020082	eugene3.00020082	At4g35090.1	catalase 2 : identical to catalase 2 SP:P25819	nigra	All probes match over all sequences
Ptp.2133.1.S1_s_at	-3.71932	-30.692	2.2e-05	CV282482	grail3.0025015101	grail3.0025015101	At5g01530.1	light-harvesting chlorophyll a:b binding protein : : supported by cDNA: gi_15081738_gb_AY048262.1_	trichocarpa x deltoides	All probes match over all sequences
Ptp.2137.1.S1_at	-2.89305	-7.68379	0.00320587	CV260207	estExt_fgenesh4_pm.C_400109	estExt_fgenesh4_pm.C_400109	At5g42890.1	putative protein : similar to unknown protein (pir||T28068): supported by full-length cDNA: Ceres: 39514.	trichocarpa x nigra	Unique
Ptp.2148.1.S1_at	-3.66656	-11.056	0.000851868	CV236843	estExt_Genewise1_v1.C_LG_I8285	estExt_Genewise1_v1.C_LG_I8285	At1g31330.1	photosystem I subunit III precursor	trichocarpa	Unique
Ptp.2148.1.S1_s_at	-4.32292	-9.04936	0.00175948	CV236843	estExt_Genewise1_v1.C_LG_I8285	estExt_Genewise1_v1.C_LG_I8285	At1g31330.1	photosystem I subunit III precursor	trichocarpa	All probes match over all sequences
Ptp.2150.1.S1_at	-5.6838	-29.7606	2.44e-05	CK089522	eugene3.00060873	eugene3.00060873	At3g08920.1	rhodanese-like domain protein : contains rhodanese-like domain PF:00581:supported by full-length cDNA: Ceres:30880.	tremula x tremuloides	Unique
Ptp.2151.1.S1_s_at	-1.01638	-8.91995	0.00185734	CV226658	estExt_fgenesh4_pm.C_LG_X0841	estExt_fgenesh4_pm.C_LG_X0841	At1g75270.1	dehydroascorbate reductase	trichocarpa	All probes match over all sequences
Ptp.2159.1.S1_at	-3.6507	-12.2715	0.000586498	CV267145	grail3.0129002701	grail3.0129002701	At3g47470.2	light-harvesting chlorophyll a:b binding protein : CHLOROPHYLL A-B BINDING PROTEIN 4 PRECURSOR (LHCI TYPEIII CAB-4) - Arabidopsis thaliana	trichocarpa x nigra	Unique
Ptp.2159.1.S1_s_at	-4.77121	-11.0583	0.000851172	CV267145	grail3.0129002701	grail3.0129002701	At3g47470.2	light-harvesting chlorophyll a:b binding protein : CHLOROPHYLL A-B BINDING PROTEIN 4 PRECURSOR (LHCI TYPEIII CAB-4) - Arabidopsis thaliana	trichocarpa x nigra	All probes match over all sequences
Ptp.2163.1.S1_at	-3.58742	-11.0542	0.000852022	CV262402	grail3.0014028301	grail3.0014028301	At1g79040.1	photosystem II polypeptide	trichocarpa x nigra	Unique
Ptp.2163.1.S1_x_at	-3.40133	-10.3626	0.00107455	CV262402	grail3.0014028301	grail3.0014028301	At1g79040.1	photosystem II polypeptide	trichocarpa x nigra	Probes cross hyb with other sequences
Ptp.2165.1.S1_at	-7.05082	-8.21195	0.00250416	BP930220	estExt_Genewise1_v1.C_LG_II0002	estExt_Genewise1_v1.C_LG_II0002	At2g34430.1	photosystem II type I chlorophyll a :b binding protein : : supported by full-length cDNA: Ceres: 23727.	nigra	Unique
Ptp.2169.1.S1_a_at	-3.33188	-13.2332	0.000456494	CV283763	estExt_Genewise1_v1.C_LG_X4165	estExt_Genewise1_v1.C_LG_X4165	At5g35630.1	glutamate-ammonia ligase (EC 6.3.1.2) precursor	trichocarpa x deltoides	Probes match on alternative forms of same gene
Ptp.2169.1.S1_s_at	-1.72698	-7.87986	0.00291409	CV283763	estExt_Genewise1_v1.C_LG_X4165	estExt_Genewise1_v1.C_LG_X4165	At5g35630.1	glutamate-ammonia ligase (EC 6.3.1.2) precursor	trichocarpa x deltoides	All probes match over all sequences
Ptp.2169.2.S1_s_at	-3.04084	-14.2662	0.00035542	AJ768965	estExt_fgenesh4_pg.C_LG_VIII1790 estExt_Genewise1_v1.C_LG_X4165	estExt_fgenesh4_pg.C_LG_VIII1790	At5g35630.1	glutamate-ammonia ligase (EC 6.3.1.2) precursor	euphratica	All probes match over all sequences
Ptp.2172.1.S1_at	-1.85455	-7.78628	0.00304705	CV271946	estExt_Genewise1_v1.C_LG_II0707	estExt_Genewise1_v1.C_LG_II0707	At1g58290.1	glutamyl-tRNA reductase	trichocarpa x nigra	Unique
Ptp.2177.1.S1_at	-4.94219	-12.8056	0.000510048	CV281224	grail3.0061001101	grail3.0061001101	At2g46820.1	expressed protein : :supported by full-length cDNA: Ceres:26967.	trichocarpa x deltoides	Unique
Ptp.2177.1.S1_x_at	-4.96753	-13.9093	0.000386076	CV281224	grail3.0061001101	grail3.0061001101	At2g46820.1	expressed protein : :supported by full-length cDNA: Ceres:26967.	trichocarpa x deltoides	Probes cross hyb with other sequences
Ptp.2184.1.S1_at	-3.55515	-6.00435	0.00795098	CK093516	eugene3.00141255	eugene3.00141255	At3g25410.1	expressed protein : contains Pfam profile: PF01758 sodium bile acid symporter family:supported by full-length cDNA: Ceres:26683.	tremula x tremuloides	Unique
Ptp.2184.2.S1_s_at	-3.9932	-12.0196	0.000629678	CV262254	eugene3.00141255	eugene3.00141255	At3g25410.1	expressed protein : contains Pfam profile: PF01758 sodium bile acid symporter family:supported by full-length cDNA: Ceres:26683.	trichocarpa x nigra	All probes match over all sequences
Ptp.2195.1.S1_at	-1.90024	-7.50837	0.00349394	BU829946	grail3.0052008101	grail3.0052008101	At3g16500.1	phytochrome-associated protein 1 (PAP1) : nearly identical to phytochrome-associated protein 1 (PAP1) GB:AF088281 [Arabidopsis thaliana] (sequence discrepancy at (232-242 (this): 213-217 (GB:AF088281))):supported by full-length cDNA: Ceres:38146.	tremula x tremuloides	Unique
Ptp.2197.1.A1_at	-1.41502	-10.5965	0.000988799	CV247701	fgenesh4_kg.C_LG_X000010	fgenesh4_kg.C_LG_X000010	At5g18640.1	triacylglycerol lipase-like protein : triacylglycerol lipase (EC 3.1.1.3) precursor 1 - Rhizomucor miehei	trichocarpa	Unique
Ptp.2200.1.A1_at	-0.756108	-8.98082	0.00180923	CV260845	eugene3.00002556	eugene3.00002556	At3g07430.1	expressed protein : similar to putative protein GB:CAB36768 [Arabidopsis thaliana]:supported by full-length cDNA: Ceres:8898.	trichocarpa x nigra	Unique
Ptp.2200.1.A1_s_at	-0.680141	-6.53909	0.00582065	CV260845	eugene3.00002556	eugene3.00002556	At3g07430.1	expressed protein : similar to putative protein GB:CAB36768 [Arabidopsis thaliana]:supported by full-length cDNA: Ceres:8898.	trichocarpa x nigra	All probes match over all sequences
Ptp.2219.1.S1_at	-3.59917	-12.8711	0.000500968	CV237383	estExt_fgenesh4_pm.C_LG_IV0060	estExt_fgenesh4_pm.C_LG_IV0060	At4g05180.1	oxygen-evolving complex protein 16	trichocarpa	Unique
Ptp.2219.2.S1_a_at	-4.21654	-9.42253	0.00151974	CN192567	estExt_fgenesh4_pm.C_LG_IV0060	estExt_fgenesh4_pm.C_LG_IV0060	At4g05180.1	oxygen-evolving complex protein 16	trichocarpa x deltoides	Probes match on alternative forms of same gene
Ptp.222.2.A1_x_at	-1.05827	-6.12968	0.00737063	BP932909	--	--	--	--	tremula x tremuloides	Probes cross hyb with other sequences
Ptp.2225.2.S1_at	-5.40084	-7.53533	0.00344595	CV278095	eugene3.00020518	eugene3.00020518	At1g06680.1	photosystem II oxygen-evolving complex 23 (OEC23) : JBC 14:211-238 (2002):identical to 23 kDa polypeptide of oxygen-evolving comlex (OEC) GB:CAA66785 GI:1769905 [Arabidopsis thaliana]:supported by full-length cDNA: Ceres:33922.	trichocarpa x deltoides	Unique
Ptp.2227.1.A1_at	-4.42187	-15.5507	0.000266956	CV283236	grail3.0006020901	grail3.0006020901	At2g01590.1	expressed protein : : supported by cDNA: gi_14334561_gb_AY035185.1_	trichocarpa x deltoides	Unique
Ptp.2232.1.S1_at	-1.08251	-15.293	0.000281011	CK089340	eugene3.00050208	eugene3.00050208	--	--	trichocarpa x deltoides	Unique
Ptp.2233.1.S1_at	-1.67731	-8.17134	0.00254868	CK100125	estExt_Genewise1_v1.C_LG_XII0292	estExt_Genewise1_v1.C_LG_XII0292	At3g29270.1	unknown protein : similar to putative RING zinc finger protein GB:AAF15909 GI:6539239 from [Arabidopsis thaliana]	tremula x tremuloides	Unique
Ptp.2241.1.S1_at	-0.626104	-6.82015	0.00496029	CV243638	--	--	--	--	trichocarpa	Unique
Ptp.2242.1.S1_a_at	-1.54218	-11.2984	0.000794064	CX183062	grail3.0107000401	grail3.0107000401	At3g15190.1	30S ribosomal protein S20 : contains Pfam profile: PF01649 ribosomal protein S20:supported by full-length cDNA: Ceres:24271.	euramericana	Probes match on alternative forms of same gene
Ptp.2248.1.S1_at	-3.40105	-8.31724	0.00239268	CV263812	estExt_fgenesh4_pg.C_LG_V1578	estExt_fgenesh4_pg.C_LG_V1578	At1g60420.1	expressed protein : contains similarity to tryparedoxin GI:3851498 from [Crithidia fasciculata]:supported by full-length cDNA: Ceres:34936.	trichocarpa x nigra	Unique
Ptp.2257.1.S1_x_at	-0.827402	-14.7227	0.00032083	AY594298.1	eugene3.00091335	eugene3.00091335	At3g09390.1	metallothionein-like protein : similar to metallothionein GB:JQ2128 [Glycine max]: supported by cDNA: gi_14335167_gb_AY037263.1_	trichocarpa x deltoides	Probes cross hyb with other sequences
Ptp.2257.3.S1_x_at	-0.791003	-14.0005	0.000378553	CV278949	eugene3.00091335	eugene3.00091335	At3g09390.1	metallothionein-like protein : similar to metallothionein GB:JQ2128 [Glycine max]: supported by cDNA: gi_14335167_gb_AY037263.1_	trichocarpa x deltoides	Probes cross hyb with other sequences
Ptp.2260.1.S1_at	-0.744634	-6.87929	0.00480768	CV266397	eugene3.00640010	eugene3.00640010	At4g15180.1	hypothetical protein :	trichocarpa x nigra	Unique
Ptp.2261.1.S1_at	-1.96016	-9.56645	0.00143757	CK089624	gw1.VII.3166.1	gw1.VII.3166.1	At2g23610.1	putative acetone-cyanohydrin lyase :	tremula x tremuloides	Unique
Ptp.2264.1.S1_at	-3.40259	-10.7848	0.000933265	CK089625	grail3.0038005401	grail3.0038005401	At5g23530.1	putative protein : contains similarity to unknown protein (gb|AAF27018.1):supported by full-length cDNA: Ceres:9482.	tremula x tremuloides	Unique
Ptp.2265.1.S1_at	-5.53753	-132.433	5.69e-08	CK115182	--	--	--	--	tremula	Unique
Ptp.2266.1.A1_s_at	-1.65146	-17.9022	0.000156954	CV236640	estExt_fgenesh4_pm.C_LG_IX0496	estExt_fgenesh4_pm.C_LG_IX0496	At3g63490.1	chloroplast ribosomal L1 - like protein : ribosomal protein L1	trichocarpa	All probes match over all sequences
Ptp.2267.1.A1_at	-1.36924	-10.1935	0.00114411	CK090276	gw1.I.9140.1 gw1.III.1640.1	gw1.I.9140.1	At4g20360.1	elongation factor Tu	tremula x tremuloides	Unique
Ptp.2269.1.S1_s_at	-1.31931	-8.5046	0.0021978	CV280383	eugene3.00170326	eugene3.00170326	At1g69840.1	unknown protein : similar to hypothetical protein GB:CAA10289 [Cicer arietinum]: supported by cDNA: gi_20466747	trichocarpa x deltoides	All probes match over all sequences
Ptp.2271.1.S1_s_at	-1.07428	-10.2765	0.001108	CV240961	estExt_fgenesh4_pm.C_1780012	estExt_fgenesh4_pm.C_1780012	At3g14830.1	unknown protein : : supported by cDNA: gi_20466192	trichocarpa	All probes match over all sequences
Ptp.2280.1.A1_s_at	-2.01911	-9.93981	0.00125093	CK088877	estExt_fgenesh4_pm.C_LG_IX0680	estExt_fgenesh4_pm.C_LG_IX0680	At3g45600.1	putative protein : senescence-associated protein 5 (SA5) - Hemerocallis hybrid cultivar	tremula x tremuloides	All probes match over all sequences
Ptp.2288.1.A1_at	-1.09204	-10.6419	0.000973503	CV283185	estExt_fgenesh4_pm.C_LG_IV0126	estExt_fgenesh4_pm.C_LG_IV0126	At4g18710.1	shaggy-like protein kinase etha (EC 2.7.1.-) : :supported by full-length cDNA: Ceres:256076.	trichocarpa x deltoides	Unique
Ptp.2292.1.A1_s_at	-0.821797	-8.17675	0.00254255	CV232695	estExt_fgenesh4_pg.C_1810025	estExt_fgenesh4_pg.C_1810025	At2g17800.1	Rac-like GTP-binding protein (ARAC1) : identical to Rac-like GTP-binding protein (ARAC1) SP:Q38902 from [Arabidopsis thaliana]: supported by cDNA: gi_1292907_gb_U41295.1_ATU41295	trichocarpa	All probes match over all sequences
Ptp.2299.1.S1_at	-1.52078	-8.31304	0.00239682	CK087883	estExt_fgenesh4_pg.C_LG_VI0330	estExt_fgenesh4_pg.C_LG_VI0330	At3g10250.1	expressed protein : :supported by full-length cDNA: Ceres:106330.	tremula x tremuloides	Unique
Ptp.231.1.A1_s_at	-1.24971	-11.5952	0.000723553	CK087602	estExt_fgenesh4_pm.C_LG_II1168	estExt_fgenesh4_pm.C_LG_II1168	At4g28770.1	putative protein : :supported by full-length cDNA: Ceres:1968.	tremula x tremuloides	All probes match over all sequences
Ptp.2311.1.S1_at	-6.39185	-9.78033	0.00133262	CV236562	gw1.II.3756.1	gw1.II.3756.1	At1g12900.1	putative calcium-binding protein	trichocarpa	Unique
Ptp.2316.1.S1_at	-1.05322	-6.68111	0.00535771	CX178514	estExt_fgenesh4_pg.C_LG_II1684	estExt_fgenesh4_pg.C_LG_II1684	At3g62030.1	peptidylprolyl isomerase ROC4 : :supported by full-length cDNA: Ceres:29220.	euramericana	Unique
Ptp.2317.1.S1_at	-0.899326	-6.53403	0.0058354	BU896694	--	--	--	--	tremula x tremuloides	Unique
Ptp.2324.1.A1_at	-1.37935	-8.4524	0.00225019	CV264004	estExt_Genewise1_v1.C_LG_VII3592	estExt_Genewise1_v1.C_LG_VII3592	At5g66530.1	apospory-associated protein C-like :	trichocarpa x nigra	Unique
Ptp.2324.1.A1_s_at	-1.08499	-8.34771	0.00235805	CV264004	estExt_Genewise1_v1.C_LG_VII3592	estExt_Genewise1_v1.C_LG_VII3592	At5g66530.1	apospory-associated protein C-like :	trichocarpa x nigra	All probes match over all sequences
Ptp.2327.1.A1_at	-7.53196	-17.7479	0.000162096	CV280155	estExt_fgenesh4_pm.C_LG_XIII0026	estExt_fgenesh4_pm.C_LG_XIII0026	At1g09340.1	putative RNA-binding protein : Identical to gb|Y10557 g5bf gene from Arabidopsis thaliana. ESTs gb|R30578	trichocarpa x deltoides	Unique
Ptp.233.2.A1_at	-1.20474	-7.67101	0.00322449	DN486960	fgenesh4_pm.C_LG_VIII000777 fgenesh4_pg.C_LG_X000534	fgenesh4_pm.C_LG_VIII000777	At1g13190.1	RRM-containing protein : NULL	tremula	Unique
Ptp.2339.1.S1_at	-1.54825	-6.4121	0.00624446	CK092795	estExt_Genewise1_v1.C_LG_XV3111	estExt_Genewise1_v1.C_LG_XV3111	At5g52060.1	putative protein : contains similarity to unknown protein (emb|CAB87278.1)	tremula x tremuloides	Unique
Ptp.2350.1.S1_at	-1.40414	-18.6357	0.000135542	CK092640	gw1.XVII.999.1	gw1.XVII.999.1	At3g28760.1	hypothetical protein :	tremula x tremuloides	Unique
Ptp.2352.1.A1_at	-3.9788	-9.77899	0.0013329	CK092649	estExt_fgenesh4_pg.C_20970002 eugene3.20970001 grail3.0037009501 fgenesh4_pg.C_LG_III000356	estExt_fgenesh4_pg.C_20970002	At5g07870.1	N-hydroxycinnamoyl benzoyltransferase - like protein : anthranilate N-benzoyltransferase	tremula x tremuloides	Unique
Ptp.2354.1.S1_s_at	-3.01739	-13.9296	0.000384903	CK087361	estExt_Genewise1_v1.C_LG_X3270	estExt_Genewise1_v1.C_LG_X3270	At5g17770.1	NADH-cytochrome b5 reductase : :supported by full-length cDNA: Ceres:17432.	tremula x tremuloides	All probes match over all sequences
Ptp.2362.1.A1_at	-6.75847	-51.0474	2.67e-06	DN483644	estExt_Genewise1_v1.C_LG_X5172	estExt_Genewise1_v1.C_LG_X5172	At1g67910.1	hypothetical protein : predicted by genefinder	tomentiglandulosa	Unique
Ptp.2364.1.S1_at	-4.68512	-7.48796	0.00352418	CV228105	estExt_fgenesh4_pg.C_1870020	estExt_fgenesh4_pg.C_1870020	At5g45970.1	Rac-like GTP-binding protein (ARAC2) : identical to RAC-like GTP binding protein ARAC2 SP:Q38903: supported by cDNA: gi_1304410_gb_U43026.1_ATU43026	trichocarpa	Unique
Ptp.2366.1.S1_at	-2.68913	-13.7003	0.000407379	CK092128	--	--	--	--	tremula x tremuloides	Unique
Ptp.2368.1.S1_at	-1.32503	-7.81944	0.00300309	CV239520	grail3.0046016501	grail3.0046016501	At1g28330.1	dormancy-associated protein	trichocarpa	Unique
Ptp.2368.1.S1_s_at	-1.34182	-7.81405	0.00300933	CV239520	estExt_fgenesh4_pm.C_LG_II0998	estExt_fgenesh4_pm.C_LG_II0998	At1g11910.1	putative aspartic proteinase : similar to GB:AAC49730:supported by full-length cDNA: Ceres:8972.	trichocarpa	All probes match over all sequences
Ptp.2379.2.S1_a_at	-2.56588	-11.8752	0.000661308	CF233934	estExt_fgenesh4_pg.C_LG_XII0768	estExt_fgenesh4_pg.C_LG_XII0768	At3g48000.1	aldehyde dehydrogenase (NAD+)-like protein : aldehyde dehydrogenase (NAD+) 2A precursor (mitochondrial)	alba x tremula	Probes match on alternative forms of same gene
Ptp.2380.1.A1_s_at	-4.83015	-8.47769	0.00222411	CV251955	fgenesh4_pm.C_LG_I001083	fgenesh4_pm.C_LG_I001083	At1g10200.1	putative transcription factor : similar to transcription factor SF3 (pir|IS37656): similar to ESTs gb|T42207	trichocarpa	All probes match over all sequences
Ptp.2382.1.S1_at	-2.10929	-8.63559	0.00208301	CK087693	estExt_fgenesh4_pg.C_LG_V1250	estExt_fgenesh4_pg.C_LG_V1250	At3g63120.1	putative protein : Sb34 (PREG-like protein)	tremula x tremuloides	Unique
Ptp.2382.2.A1_a_at	-2.10991	-11.0845	0.000845513	CV258854	estExt_fgenesh4_pg.C_LG_V1250	estExt_fgenesh4_pg.C_LG_V1250	At3g63120.1	putative protein : Sb34 (PREG-like protein)	trichocarpa x nigra	Probes match on alternative forms of same gene
Ptp.2385.1.S1_at	-3.96786	-17.8958	0.000156954	BU886586	estExt_fgenesh4_pm.C_LG_VII0495	estExt_fgenesh4_pm.C_LG_VII0495	At4g37760.1	squalene monooxygenase (squalene epoxidase)(SE)	tremula x tremuloides	Unique
Ptp.239.1.A1_at	-2.4968	-9.87944	0.00128129	CK087635	gw1.X.4548.1	gw1.X.4548.1	At3g23530.1	unknown protein : : supported by cDNA: gi_17473512	tremula x tremuloides	Unique
Ptp.2391.2.S1_at	-6.58577	-73.9437	5.8e-07	CF228510	eugene3.00091518	eugene3.00091518	At5g60490.1	fasciclin-like arabinogalactan-protein (FLA12) : :supported by full-length cDNA: Ceres:15239.	alba x tremula	Unique
Ptp.2392.1.A1_at	-1.72714	-8.14309	0.00258227	CV229641	eugene3.00031624	eugene3.00031624	At3g08550.1	hypothetical protein :	trichocarpa	Unique
Ptp.2401.1.S1_s_at	-1.99463	-6.32324	0.00656254	CK092871	eugene3.00660253	eugene3.00660253	At2g28410.1	expressed protein : :supported by full-length cDNA: Ceres:119200.	tremula x tremuloides	All probes match over all sequences
Ptp.2404.1.S1_at	-5.6815	-9.64405	0.0014	BU868583	eugene3.00050506 eugene3.00050506	eugene3.00050506	At5g67210.1	putative protein : similar to unknown protein (emb|CAB62301.1)	trichocarpa	Unique
Ptp.2425.1.S1_at	-1.3673	-9.10061	0.00172431	CV226591	estExt_fgenesh4_pm.C_LG_VIII0243	estExt_fgenesh4_pm.C_LG_VIII0243	At2g39940.1	coronatine-insensitive 1 (COI1)	trichocarpa	Unique
Ptp.2432.1.S1_a_at	-1.80903	-6.2056	0.00703949	CK093484	estExt_fgenesh4_pm.C_LG_XV0037	estExt_fgenesh4_pm.C_LG_XV0037	At4g27740.1	putative protein : uncharacterized protein	tremula x tremuloides	Probes match on alternative forms of same gene
Ptp.2487.1.S1_s_at	-0.959847	-6.85871	0.0048562	CK092350	eugene3.01420057	eugene3.01420057	At2g43680.1	putative SF16 protein {Helianthus annuus} : : supported by cDNA: gi_20466711	tremula x tremuloides	All probes match over all sequences
Ptp.2488.1.S1_x_at	-0.495499	-5.74229	0.00935812	CV234562	estExt_Genewise1_v1.C_LG_I8663	estExt_Genewise1_v1.C_LG_I8663	At1g64230.1	E2	trichocarpa	Probes cross hyb with other sequences
Ptp.2499.1.S1_at	-2.29446	-12.3949	0.000567541	CK093601	gw1.XI.2358.1 fgenesh4_pg.C_LG_IV000177	gw1.XI.2358.1	At1g61667.1	Expressed protein : : supported by full-length cDNA: Ceres: 1860.	tremula x tremuloides	Unique
Ptp.2503.1.S1_at	-4.55167	-8.64193	0.00207817	CV226244	grail3.0008049401	grail3.0008049401	At5g12250.1	tubulin beta-6 chain (sp|P29514) : : supported by cDNA: gi_13430695_gb_AF360260.1_AF360260	trichocarpa	Unique
Ptp.2506.1.S1_at	-0.774577	-5.97249	0.00810565	CV268579	grail3.0022039101	grail3.0022039101	At2g37150.1	putative protein with C-terminal RING finger : : supported by cDNA: gi_17979425	trichocarpa x nigra	Unique
Ptp.2512.1.S1_s_at	-3.84541	-5.78395	0.00912719	AJ005806.1	estExt_fgenesh4_pm.C_LG_II0164	estExt_fgenesh4_pm.C_LG_II0164	At1g75280.1	isoflavone reductase homolog P3 : identical to SP|P52577: contains isoflavone reductase domain PF02716: supported by full-length cDNA: Ceres:11944.	trichocarpa	All probes match over all sequences
Ptp.2512.1.S1_x_at	-3.26114	-6.33812	0.00651187	AJ005806.1	estExt_fgenesh4_pm.C_LG_II0164	estExt_fgenesh4_pm.C_LG_II0164	At1g75280.1	isoflavone reductase homolog P3 : identical to SP|P52577: contains isoflavone reductase domain PF02716: supported by full-length cDNA: Ceres:11944.	trichocarpa	Probes cross hyb with other sequences
Ptp.2514.1.S1_at	-5.3158	-14.9869	0.000301081	CV233184	estExt_fgenesh4_pm.C_LG_III0694	estExt_fgenesh4_pm.C_LG_III0694	At3g28050.1	expressed protein : :supported by full-length cDNA: Ceres:6530.	trichocarpa	Unique
Ptp.2517.1.S1_at	-3.02775	-13.8863	0.00038786	CK318591	estExt_fgenesh4_pg.C_LG_VIII1844	estExt_fgenesh4_pg.C_LG_VIII1844	At5g18660.1	putative protein : 2'-hydroxyisoflavone reductase (EC 1.3.1.45) - Nicotiana tabacum	deltoides	Unique
Ptp.2523.1.S1_at	-1.73374	-9.10613	0.00172001	CV227907	eugene3.00181056	eugene3.00181056	At5g11090.1	putative protein : predicted proteins	trichocarpa	Unique
Ptp.2524.1.S1_at	-0.838513	-6.11226	0.00744226	BU876091	gw1.VIII.1053.1	gw1.VIII.1053.1	At1g68060.1	unknown protein : similar to C-terminal half of myosin heavy chain: GB:BAA22067 [Cyprinus carpio]	trichocarpa	Unique
Ptp.2527.1.S1_at	-4.23729	-10.5319	0.00101127	BU811942	grail3.0015031101	grail3.0015031101	--	--	tremula x tremuloides	Unique
Ptp.2550.1.S1_at	-1.16518	-10.381	0.00106882	BP934737	grail3.0003038902	grail3.0003038902	At3g63410.1	putative chloroplast inner envelope protein : membrane protein	nigra	Unique
Ptp.2552.1.S1_s_at	-2.15205	-10.0253	0.00121505	CV236937	eugene3.00120625	eugene3.00120625	At1g74470.1	geranylgeranyl reductase : identical to geranylgeranyl reductase GB:Y14044 [Arabidopsis thaliana] (involvement: chlorophyll	trichocarpa	All probes match over all sequences
Ptp.2557.1.S1_at	-0.464475	-6.01943	0.00787718	CV229628	grail3.0004013701	grail3.0004013701	At3g18140.1	WD-repeat protein	trichocarpa	Unique
Ptp.2563.2.S1_at	-0.777868	-8.27291	0.00243894	BU896308	fgenesh4_pg.C_LG_XVIII000372 estExt_fgenesh4_kg.C_LG_VI0074 gw1.16477.1.1	fgenesh4_pg.C_LG_XVIII000372	At5g25450.1	ubiquinol--cytochrome-c reductase-like protein : ubiquinol--cytochrome-c reductase (EC 1.10.2.2) - Arabidopsis thaliana	tremula x tremuloides	Unique
Ptp.2572.1.S1_at	-1.66393	-18.4271	0.000142196	CV275878	eugene3.01840036	eugene3.01840036	At1g73340.1	steroid 22-alpha-hydroxylase	trichocarpa	Unique
Ptp.2581.1.S1_at	-7.84655	-12.8917	0.000498582	CV260668	estExt_fgenesh4_pm.C_LG_VIII0258	estExt_fgenesh4_pm.C_LG_VIII0258	At2g40100.1	light-harvesting chlorophyll a:b binding protein : : supported by full-length cDNA: Ceres: 6454.	trichocarpa x nigra	Unique
Ptp.2583.1.S1_at	-0.662481	-8.28907	0.00242246	CV236763	gw1.70.387.1	gw1.70.387.1	At2g34970.1	putative translation initiation factor eIF-2B epsilon subunit :	tremula	Unique
Ptp.2585.1.S1_at	-1.78705	-11.9464	0.000646425	CK318462	eugene3.00160262	eugene3.00160262	--	--	deltoides	Unique
Ptp.2595.1.S1_s_at	-4.35204	-8.79103	0.00195747	CV234016	grail3.0067001301	grail3.0067001301	At1g10960.1	ferredoxin precusor isolog : :supported by full-length cDNA: Ceres:20637.	trichocarpa	All probes match over all sequences
Ptp.2617.1.S1_at	-1.18798	-5.92894	0.0083205	AY442257.1	grail3.0074003801	grail3.0074003801	At3g51950.1	putative protein : :supported by full-length cDNA: Ceres:7104.	alba x tremula	Unique
Ptp.2619.2.S1_at	-2.28185	-6.57468	0.00569886	BU897691	eugene3.00090476	eugene3.00090476	--	--	tremula x tremuloides	Unique
Ptp.2621.1.A1_s_at	-4.42522	-17.4011	0.00017404	CV267140	estExt_Genewise1_v1.C_LG_VIII1172	estExt_Genewise1_v1.C_LG_VIII1172	At1g67910.1	hypothetical protein : predicted by genefinder	trichocarpa x nigra	All probes match over all sequences
Ptp.2627.1.A1_s_at	-0.6549	-7.61239	0.00332225	CX177881	--	--	--	--	tremula	All probes match over all sequences
Ptp.2627.1.A1_x_at	-0.49271	-5.78876	0.00909818	CX177881	fgenesh4_pg.C_scaffold_142000065 estExt_fgenesh4_pg.C_14770002	fgenesh4_pg.C_scaffold_142000065	--	--	euramericana	Probes cross hyb with other sequences
Ptp.2629.1.S1_s_at	-4.22296	-20.2417	0.000101208	CV256642	estExt_fgenesh4_pg.C_LG_V1271	estExt_fgenesh4_pg.C_LG_V1271	At3g22550.1	unknown protein : : supported by cDNA: gi_20466495	trichocarpa x deltoides	All probes match over all sequences
Ptp.2633.1.S1_at	-2.63567	-7.95514	0.00282134	CK095904	estExt_Genewise1_v1.C_LG_IV1582	estExt_Genewise1_v1.C_LG_IV1582	At1g11840.1	glyoxalase I	tremula	Unique
Ptp.2635.1.S1_at	-1.36785	-5.83447	0.00882811	CV268275	grail3.0021037202	grail3.0021037202	At4g28600.1	calmodulin-binding protein : similar to pollen-specific calmodulin-binding protein MPCBP GI:10086260 from [Zea mays]	trichocarpa x nigra	Unique
Ptp.2636.1.S1_at	-0.992234	-6.74287	0.00518294	BU813401	estExt_fgenesh4_pg.C_LG_XIII0435	estExt_fgenesh4_pg.C_LG_XIII0435	At1g33480.1	unknown protein :	tremula x tremuloides	Unique
Ptp.2643.1.S1_s_at	-1.11957	-8.91177	0.0018635	CV261297	estExt_fgenesh4_pm.C_LG_III0726	estExt_fgenesh4_pm.C_LG_III0726	At3g13460.1	unknown protein :	trichocarpa x nigra	All probes match over all sequences
Ptp.2646.1.S1_s_at	-5.49428	-15.3519	0.000279247	BU871549	eugene3.00013110	eugene3.00013110	At1g55670.1	photosystem I subunit V precursor	trichocarpa	All probes match over all sequences
Ptp.2646.1.S1_x_at	-5.02644	-15.3462	0.000279632	BU871549	estExt_Genewise1_v1.C_1400032	estExt_Genewise1_v1.C_1400032	At1g55670.1	photosystem I subunit V precursor	trichocarpa	Probes cross hyb with other sequences
Ptp.2647.2.S1_a_at	-2.7102	-15.0849	0.000294747	CV243927	eugene3.00140373	eugene3.00140373	At2g46220.1	Expressed protein : : supported by cDNA: gi_15215834_gb_AY050447.1_	trichocarpa	Probes match on alternative forms of same gene
Ptp.2648.1.S1_s_at	-3.15467	-10.5428	0.00100766	CK110004	gw1.IV.950.1	gw1.IV.950.1	At4g34830.1	putative protein : membrane-associated salt-inducible protein	tremula x tremuloides	All probes match over all sequences
Ptp.265.1.S1_at	-4.62886	-7.16167	0.00413904	CK109640	gw1.X.1095.1	gw1.X.1095.1	At1g26780.1	myb-related protein	tremula x tremuloides	Unique
Ptp.265.1.S1_s_at	-4.05335	-9.30874	0.00158282	CK109640	grail3.0102003601	grail3.0102003601	At3g17610.1	bZIP family transcription factor : similar to TGACG-motif binding factor GI:2934884 from [Glycine max]: contains Pfam profile: PF00170 bZIP transcription factor: supported by full-length cDNA: Ceres: 35429.	tremula x tremuloides	All probes match over all sequences
Ptp.2656.1.S1_at	-3.93114	-12.2569	0.000588383	CV256702	gw1.I.2205.1 gw1.IX.2955.1	gw1.I.2205.1	At2g40270.1	putative protein kinase : contains a protein kinase domain profile (PDOC00100):supported by full-length cDNA: Ceres:123911.	trichocarpa x deltoides	Unique
Ptp.2663.1.S1_at	-2.20282	-10.8409	0.00091302	CK092529	gw1.XIII.777.1 gw1.133.108.1	gw1.XIII.777.1	At3g05580.1	serine:threonine protein phosphatase (PP1) : similar to GB:AAC39461	tremula x tremuloides	Unique
Ptp.2666.1.S1_at	-0.941304	-6.39197	0.00631233	CK092195	gw1.XIV.2905.1	gw1.XIV.2905.1	At2g42520.1	DEAD:DEAH box RNA helicase	tremula x tremuloides	Unique
Ptp.2675.1.S1_s_at	-7.42691	-40.8271	6.93e-06	CK092597	gw1.VIII.2926.1	gw1.VIII.2926.1	At1g75090.1	putative DNA-3-methyladenine glycosylase I : similar to putative DNA-3-methyladenine glycosylase I (TAG I) GB:P05100 [Escherichia coli]: supported by cDNA: gi_14334651_gb_AY034999.1_	tremula x tremuloides	All probes match over all sequences
Ptp.2683.1.S1_a_at	-5.17266	-88.8778	2.74e-07	CK089154	eugene3.00131097	eugene3.00131097	--	--	tremula x tremuloides	Probes match on alternative forms of same gene
Ptp.2696.1.S1_at	-1.50426	-5.89687	0.00848734	CK092167	gw1.X.5490.1	gw1.X.5490.1	At1g06650.1	oxidoreductase	tremula x tremuloides	Unique
Ptp.270.1.A1_at	-0.637356	-6.42573	0.00620177	CK087925	gw1.II.2821.1	gw1.II.2821.1	At5g48740.1	receptor protein kinase-like protein :	tremula x tremuloides	Unique
Ptp.2708.1.S1_at	-3.41601	-8.96241	0.00182264	BU877340	estExt_fgenesh4_pm.C_LG_VIII0382	estExt_fgenesh4_pm.C_LG_VIII0382	At3g29360.1	UDP-glucose dehydrogenase	trichocarpa	Unique
Ptp.2712.1.S1_at	-1.9651	-9.45229	0.00150118	AY162180.1	gw1.V.3193.1	gw1.V.3193.1	At4g18780.1	cellulose synthase - like protein : cellulose synthase	tremuloides	Unique
Ptp.2713.1.S1_at	-3.91028	-22.2612	7.33e-05	AY573573.2	gw1.XI.3218.1 eugene3.00110694	gw1.XI.3218.1	At2g21770.1	putative cellulose synthase catalytic subunit :	tremula x tremuloides	Unique
Ptp.2719.2.A1_at	-1.76026	-39.5297	8e-06	DN503647	gw1.VIII.2204.1 fgenesh4_pg.C_LG_X001114	gw1.VIII.2204.1	At3g18290.1	zinc finger protein	tremula x tremuloides	Unique
Ptp.272.2.A1_a_at	-1.23897	-7.86607	0.00293414	CV245759	fgenesh4_pm.C_LG_I000875	fgenesh4_pm.C_LG_I000875	At5g14500.1	putative protein : apospory-associated protein C	trichocarpa	Probes match on alternative forms of same gene
Ptp.2725.1.S1_at	-1.91644	-15.7966	0.000251987	BU897304	gw1.X.2924.1	gw1.X.2924.1	At3g52790.1	hypothetical protein : gene 6 protein	tremula x tremuloides	Unique
Ptp.274.1.S1_at	-5.83918	-25.3097	4.58e-05	AY935505.1	estExt_Genewise1_v1.C_LG_XVI2679	estExt_Genewise1_v1.C_LG_XVI2679	At2g37090.1	unknown protein :	tremula x tremuloides	Unique
Ptp.2741.1.S1_s_at	-1.98059	-7.47055	0.00355742	DN490824	estExt_fgenesh4_pg.C_LG_II0712 estExt_Genewise1_v1.C_LG_V0037	estExt_fgenesh4_pg.C_LG_II0712	At1g21640.1	expressed protein : Similar to gb|X84260 POS5 gene product from Saccharomyces cerevisiae. EST gb|W43879 comes from this gene: supported by cDNA: gi_12597470_gb_AF337912.1_AF337912	tremula x tremuloides	All probes match over all sequences
Ptp.2743.1.S1_at	-2.05676	-8.97065	0.00181767	CK109706	eugene3.00030654	eugene3.00030654	At1g32700.1	expressed protein : similar to hypothetical protein GB:AAF25968 GI:6714272 from [Arabidopsis thaliana]:supported by full-length cDNA: Ceres:206224.	tremula x tremuloides	Unique
Ptp.2748.1.A1_s_at	-5.85465	-18.2515	0.000147016	DN492375	estExt_Genewise1_v1.C_LG_II3264	estExt_Genewise1_v1.C_LG_II3264	At5g49660.1	receptor protein kinase :	tremula x tremuloides	All probes match over all sequences
Ptp.2754.1.A1_a_at	-0.853455	-6.95845	0.00461368	CV243178	estExt_Genewise1_v1.C_LG_VIII1820	estExt_Genewise1_v1.C_LG_VIII1820	At1g13270.1	methionine aminopeptidase I (MAP1)	trichocarpa	Unique
Ptp.2754.1.A1_at	-1.10233	-11.8269	0.000672853	CV243178	estExt_Genewise1_v1.C_LG_VIII1820	estExt_Genewise1_v1.C_LG_VIII1820	At1g13270.1	methionine aminopeptidase I (MAP1)	trichocarpa	Probes match on alternative forms of same gene
Ptp.2757.1.S1_at	-0.412645	-9.26423	0.00161197	BU832730	eugene3.00051515	eugene3.00051515	--	--	trichocarpa	Unique
Ptp.2765.2.S1_s_at	-1.68395	-19.9179	0.000107824	CV263777	--	--	--	--	tremula x tremuloides	All probes match over all sequences
Ptp.2779.1.S1_at	-4.66258	-7.89482	0.0028951	BU810972	fgenesh4_pg.C_LG_IX001205	fgenesh4_pg.C_LG_IX001205	At5g59220.1	protein phosphatase 2C (PP2C) : ABA induced protein phosphatase 2C	tremula x tremuloides	Unique
Ptp.2781.1.S1_a_at	-2.01566	-9.3138	0.00158146	CV255996	gw1.I.2355.1	gw1.I.2355.1	At2g04700.1	putative ferredoxin-thioredoxin reductase : :supported by full-length cDNA: Ceres:40781.	trichocarpa x deltoides	Probes match on alternative forms of same gene
Ptp.2794.1.S1_s_at	-2.96896	-14.1196	0.00036798	CF936190	estExt_Genewise1_v1.C_LG_VIII0155	estExt_Genewise1_v1.C_LG_VIII0155	At1g14930.1	major latex protein (MLP)-related : low similarity to major latex protein {Papaver somniferum}[GI:20810]	tomentiglandulosa	All probes match over all sequences
Ptp.2794.1.S1_x_at	-2.77039	-10.9133	0.000891787	CF936190	estExt_Genewise1_v1.C_LG_VIII0155	estExt_Genewise1_v1.C_LG_VIII0155	At1g14930.1	major latex protein (MLP)-related : low similarity to major latex protein {Papaver somniferum}[GI:20810]	tomentiglandulosa	Probes cross hyb with other sequences
Ptp.2796.1.S1_at	-3.60511	-7.46288	0.00357216	DN488448	estExt_Genewise1_v1.C_LG_I8875	estExt_Genewise1_v1.C_LG_I8875	At1g19330.1	expressed protein : : supported by full-length cDNA: Ceres: 4026.	tremula x tremuloides	Unique
Ptp.2803.1.A1_at	-1.12617	-14.7732	0.000316952	CV261538	grail3.0003026801	grail3.0003026801	At1g59580.1	expressed protein : identical to GB:Q39022 from [Arabidopsis thaliana]: supported by cDNA: gi_14334921_gb_AY035134.1_	trichocarpa x nigra	Unique
Ptp.2812.1.S1_at	-4.36714	-15.1824	0.000288803	CV262496	--	--	--	--	tremula x tremuloides	Unique
Ptp.2814.1.S1_at	-0.309637	-7.56672	0.00340097	DN485966	--	--	--	--	trichocarpa x deltoides	Unique
Ptp.2817.1.S1_a_at	-6.14071	-22.2482	7.33e-05	CV282656	gw1.VI.698.1	gw1.VI.698.1	At2g36145.1	Expressed protein : : supported by full-length cDNA: Ceres: 10500.	trichocarpa x deltoides	Probes match on alternative forms of same gene
Ptp.2819.1.S1_at	-4.54482	-11.7738	0.000683538	DN485720	--	--	--	--	tremula	Unique
Ptp.2823.1.S1_s_at	-1.57062	-9.69602	0.00137434	CV245174	eugene3.00150845	eugene3.00150845	At5g62000.1	auxin response factor - like protein : auxin response factor 9	trichocarpa	All probes match over all sequences
Ptp.2825.1.S1_s_at	-0.88562	-5.97067	0.00811338	CK115391	eugene3.00140158	eugene3.00140158	At3g60850.1	putative protein :	tremula	All probes match over all sequences
Ptp.2835.1.S1_at	-5.24388	-30.3589	2.28e-05	DN494870	eugene3.00181134	eugene3.00181134	--	--	tremula x tremuloides	Unique
Ptp.2839.1.S1_at	-2.0249	-19.7231	0.00011092	DN494922	grail3.0015033802	grail3.0015033802	At4g25080.1	magnesium-protoporphyrin IX methyltransferase - like protein : magnesium-protoporphyrin IX methyltransferase	tremula x tremuloides	Unique
Ptp.2847.1.A1_at	-3.09401	-8.00042	0.00276679	CV259744	gw1.I.2683.1	gw1.I.2683.1	At5g58140.1	non phototropic hypocotyl 1-like : : supported by cDNA: gi_5391441_gb_AF053941.2_AF053941	trichocarpa x nigra	Unique
Ptp.2850.1.S1_at	-1.02937	-6.13907	0.0073283	DN493728	gw1.IV.1616.1	gw1.IV.1616.1	At1g11720.1	putative glycogen synthase : strong similarity to gb|X95759 soluble-starch-synthase precursor (SSIII) from Solanum tuberosum	tremula x tremuloides	Unique
Ptp.2856.1.S1_at	-4.13155	-6.84007	0.00490676	DN494215	estExt_fgenesh4_pg.C_LG_II0188	estExt_fgenesh4_pg.C_LG_II0188	At1g20080.1	unknown protein :	tremula x tremuloides	Unique
Ptp.2857.1.S1_s_at	-2.89166	-5.68849	0.00969705	DN484738	eugene3.00410149	eugene3.00410149	At1g35340.1	unknown protein :	tremula x tremuloides	All probes match over all sequences
Ptp.286.1.A1_at	-1.75622	-12.1007	0.00061741	CV227811	estExt_fgenesh4_pm.C_LG_IX0591	estExt_fgenesh4_pm.C_LG_IX0591	At3g55530.1	putative protein : RING-H2 finger protein RHY1a	trichocarpa	Unique
Ptp.2889.2.A1_at	-1.21603	-21.6341	8.13e-05	DN492323	gw1.X.2751.1	gw1.X.2751.1	At1g53390.1	ABC transporter family protein : similar to ATP-binding cassette	tremula	Unique
Ptp.2891.1.S1_s_at	-5.73264	-15.1696	0.000289585	DN492408	eugene3.01400084	eugene3.01400084	At2g34780.1	unknown protein :	tremula	All probes match over all sequences
Ptp.2893.1.S1_at	-2.31583	-8.40339	0.00229682	CK089993	fgenesh4_pg.C_LG_V001651	fgenesh4_pg.C_LG_V001651	At2g36390.1	starch branching enzyme II :	tremula x tremuloides	Unique
Ptp.2893.1.S1_s_at	-2.50769	-10.0293	0.00121309	CK089993	fgenesh4_pg.C_LG_V001651	fgenesh4_pg.C_LG_V001651	At2g36390.1	starch branching enzyme II :	tremula x tremuloides	All probes match over all sequences
Ptp.2904.1.S1_s_at	-1.51938	-7.49601	0.0035135	DN490569	grail3.0116005901	grail3.0116005901	At4g25650.1	putative protein : cell death suppressor protein lls1	tremula x tremuloides	All probes match over all sequences
Ptp.2908.1.A1_at	-4.01631	-9.60906	0.0014149	CN524682	gw1.XIII.2464.1	gw1.XIII.2464.1	At5g35970.1	DNA helicase-like :	trichocarpa x deltoides	Unique
Ptp.2911.1.S1_at	-2.42512	-13.2749	0.000451571	DN500434	estExt_Genewise1_v1.C_LG_VI1097	estExt_Genewise1_v1.C_LG_VI1097	At2g35940.1	BEL1-like homeobox 1 protein (BLH1) : : supported by cDNA: gi_13877516_gb_AF353094.1_AF353094	tremula x tremuloides	Unique
Ptp.2911.1.S1_s_at	-2.21372	-13.5504	0.000421402	DN500434	estExt_Genewise1_v1.C_LG_VI1097 gw1.XVI.2211.1	estExt_Genewise1_v1.C_LG_VI1097	At2g35940.1	BEL1-like homeobox 1 protein (BLH1) : : supported by cDNA: gi_13877516_gb_AF353094.1_AF353094	tremula x tremuloides	All probes match over all sequences
Ptp.294.1.A1_at	-1.34759	-14.1583	0.00036445	CK088128	estExt_Genewise1_v1.C_LG_VIII2444	estExt_Genewise1_v1.C_LG_VIII2444	At1g04280.1	unknown protein : similar to hypothetical protein GB:S19701	tremula x tremuloides	Unique
Ptp.2949.1.S1_at	-2.41108	-7.65631	0.00324458	CV235144	eugene3.00120438 eugene3.00040256	eugene3.00120438	At1g61065.1	Expressed protein : : supported by full-length cDNA: Ceres: 25888.	trichocarpa	Unique
Ptp.296.1.S1_at	-6.8447	-34.6293	1.42e-05	AY573574.1	eugene3.00040363	eugene3.00040363	At5g44030.1	cellulose synthase catalytic subunit-like protein :	tremula x tremuloides	Unique
Ptp.2962.1.A1_a_at	-0.833245	-9.56512	0.0014383	CV262692	estExt_Genewise1_v1.C_LG_X4091	estExt_Genewise1_v1.C_LG_X4091	At5g19070.1	putative protein : predicted proteins	trichocarpa x nigra	Probes match on alternative forms of same gene
Ptp.2981.2.S1_at	-6.46773	-13.019	0.00048298	BU886508	fgenesh4_pg.C_LG_XVII000084 eugene3.00070325 fgenesh4_pg.C_LG_XVII000078 fgenesh4_pg.C_LG_XVII000074 fgenesh4_pg.C_LG_VII000302	fgenesh4_pg.C_LG_XVII000084	--	--	tremula x tremuloides	Unique
Ptp.2989.1.A1_at	-0.413096	-6.78172	0.00506973	DN487815	fgenesh4_pg.C_LG_III001573 grail3.2236000101	fgenesh4_pg.C_LG_III001573	At1g79690.1	expressed protein : : supported by cDNA: gi_15912328_gb_AY056442.1_	tremula x tremuloides	Unique
Ptp.2990.1.A1_at	-1.10127	-8.52481	0.00218196	BP931580	eugene3.01480035 gw1.IX.4462.1	eugene3.01480035	At5g13020.1	putative protein : predicted protein	nigra	Unique
Ptp.2999.1.S1_at	-6.27678	-56.3243	1.77e-06	DN485943	gw1.II.950.1	gw1.II.950.1	At2g46690.1	putative auxin-regulated protein :	tremula x tremuloides	Unique
Ptp.3005.1.S1_at	-0.816393	-14.1845	0.000361721	BU814176	estExt_fgenesh4_pm.C_1630014	estExt_fgenesh4_pm.C_1630014	At2g27960.1	CDK-subunit 1 : :supported by full-length cDNA: Ceres:5750.	tremula x tremuloides	Unique
Ptp.3007.1.A1_s_at	-0.573434	-6.21258	0.00701333	CV268821	estExt_fgenesh4_pm.C_LG_II0308	estExt_fgenesh4_pm.C_LG_II0308	At1g43620.1	sterol glucosyltransferase	trichocarpa x nigra	All probes match over all sequences
Ptp.3011.1.A1_at	-6.35666	-15.1548	0.000290595	CV267662	estExt_fgenesh4_pm.C_LG_XV0419	estExt_fgenesh4_pm.C_LG_XV0419	At5g52100.1	dihydrodipicolinate reductase-like protein : :supported by full-length cDNA: Ceres:107440.	trichocarpa x nigra	Unique
Ptp.3012.1.A1_at	-1.18136	-6.18489	0.00712694	DN485765	estExt_fgenesh4_pm.C_LG_X0542	estExt_fgenesh4_pm.C_LG_X0542	At1g69010.1	putative DNA-binding protein : : Pfam HMM hit: helix-loop-helix DNA-binding domain:supported by full-length cDNA: Ceres:27793.	tremula x tremuloides	Unique
Ptp.3015.1.A1_at	-0.787791	-6.47635	0.00602381	DN485712	estExt_Genewise1_v1.C_1180138	estExt_Genewise1_v1.C_1180138	At1g32410.1	Expressed protein : : supported by full-length cDNA: Ceres: 252174.	tremula x tremuloides	Unique
Ptp.3055.1.S1_s_at	-1.55513	-6.74951	0.00516219	CK110358	gw1.122.175.1	gw1.122.175.1	At1g31930.1	G-protein	tremula x tremuloides	All probes match over all sequences
Ptp.3055.2.A1_at	-1.90341	-6.71643	0.00525474	CK093586	--	--	--	--	tremula x tremuloides	Unique
Ptp.3058.1.S1_s_at	-6.63734	-55.3152	1.9e-06	CK092701	gw1.XV.397.1	gw1.XV.397.1	At5g60490.1	fasciclin-like arabinogalactan-protein (FLA12) : :supported by full-length cDNA: Ceres:15239.	tremula x tremuloides	All probes match over all sequences
Ptp.3060.1.S1_at	-4.52922	-15.5631	0.000266526	CV246518	grail3.0001068602	grail3.0001068602	At1g10200.1	putative transcription factor : similar to transcription factor SF3 (pir|IS37656): similar to ESTs gb|T42207	trichocarpa	Unique
Ptp.307.1.S1_s_at	-2.92424	-7.48743	0.00352492	CK088230	estExt_fgenesh4_pm.C_LG_XIV0002	estExt_fgenesh4_pm.C_LG_XIV0002	At2g22620.1	unknown protein : predicted by genscan	tremula x tremuloides	All probes match over all sequences
Ptp.3075.1.S1_at	-3.17574	-12.381	0.000569643	CK092204	fgenesh4_kg.C_LG_XVI000048	fgenesh4_kg.C_LG_XVI000048	At5g01880.1	putative protein : RING-H2 finger protein RHA3a - Arabidopsis thaliana	tremula x tremuloides	Unique
Ptp.3083.1.S1_s_at	-4.94086	-14.0553	0.000374294	AY607762.1	eugene3.00091518	eugene3.00091518	At5g60490.1	fasciclin-like arabinogalactan-protein (FLA12) : :supported by full-length cDNA: Ceres:15239.	alba x tremula	All probes match over all sequences
Ptp.3083.1.S1_x_at	-2.88539	-15.6395	0.000260738	AY607762.1	eugene3.00091518	eugene3.00091518	At5g60490.1	fasciclin-like arabinogalactan-protein (FLA12) : :supported by full-length cDNA: Ceres:15239.	alba x tremula	Probes cross hyb with other sequences
Ptp.3087.1.S1_at	-6.65114	-8.9818	0.00180869	AJ778410	estExt_Genewise1_v1.C_LG_VI2188	estExt_Genewise1_v1.C_LG_VI2188	At2g25540.1	putative cellulose synthase catalytic subunit :	euphratica	Unique
Ptp.311.1.A1_at	-1.04943	-11.5639	0.000730989	CK088280	eugene3.00061693	eugene3.00061693	At3g13670.1	casein kinase	tremula x tremuloides	Unique
Ptp.3110.2.S1_a_at	-2.98619	-9.17969	0.0016699	BU832936	estExt_fgenesh4_pm.C_LG_VIII0405	estExt_fgenesh4_pm.C_LG_VIII0405	At1g48130.1	peroxiredoxin : identical to SP:O04005 from [Arabidopsis thaliana]	tremula x tremuloides	Probes match on alternative forms of same gene
Ptp.3132.1.S1_s_at	-1.13336	-11.0725	0.000847987	CV245580	estExt_fgenesh4_pg.C_LG_II1667	estExt_fgenesh4_pg.C_LG_II1667	At1g02280.1	putative GTP-binding protein : Carboxyl-terminal end highly similar to GTP-binding protein gb U43377	trichocarpa	All probes match over all sequences
Ptp.3135.1.S1_at	-5.32216	-8.7837	0.00196429	DN486229	fgenesh4_pg.C_LG_I003390	fgenesh4_pg.C_LG_I003390	At1g60950.1	ferrodoxin precursor : identical to FERREDOXIN PRECURSOR GB:P16972 from [Arabidopsis thaliana]: supported by cDNA: gi_13265544_gb_AF324706.2_AF324706	tremula	Unique
Ptp.3145.1.S1_s_at	-3.73282	-20.8705	9.17e-05	CV265665	grail3.0022006801	grail3.0022006801	At3g10980.1	unknown protein :	trichocarpa x nigra	All probes match over all sequences
Ptp.3146.1.S1_at	-2.24256	-13.8613	0.000390088	BU813161	--	--	--	--	trichocarpa	Unique
Ptp.315.1.A1_at	-2.53182	-6.80748	0.00499288	CK088294	--	--	--	--	trichocarpa	Unique
Ptp.3182.1.A1_at	-2.57329	-7.16523	0.00413136	CV280505	estExt_fgenesh4_pm.C_LG_XI0431 eugene3.08070001	estExt_fgenesh4_pm.C_LG_XI0431	At2g36840.1	expressed protein : :supported by full-length cDNA: Ceres:108427.	trichocarpa x deltoides	Unique
Ptp.3186.1.S1_a_at	-4.5979	-7.51681	0.00348037	CV264544	estExt_Genewise1_v1.C_LG_II0269	estExt_Genewise1_v1.C_LG_II0269	At5g64460.1	ZW10-like protein : : supported by cDNA: gi_14334941_gb_AY035144.1_	trichocarpa x nigra	Probes match on alternative forms of same gene
Ptp.3188.1.S1_s_at	-3.47447	-7.04771	0.00441166	CV272339	grail3.0003042501 grail3.0003042401	grail3.0003042501	--	--	trichocarpa x nigra	All probes match over all sequences
Ptp.3210.1.S1_at	-4.51882	-15.8517	0.00024922	CK109692	eugene3.01250082	eugene3.01250082	At3g10870.1	putative alpha-hydroxynitrile lyase : similar to alpha-hydroxynitrile lyase GB:CAA11219 [Manihot esculenta]: supported by cDNA: gi_17381071	tremula x tremuloides	Unique
Ptp.3216.1.S1_at	-1.55393	-6.68959	0.00533203	CV264720	estExt_Genewise1_v1.C_LG_IX3233	estExt_Genewise1_v1.C_LG_IX3233	At3g12630.1	expressed protein : : supported by full-length cDNA: Ceres: 11684.	trichocarpa x nigra	Unique
Ptp.3218.1.S1_at	-0.878077	-6.72037	0.00524904	DN488561	--	--	--	--	tremula x tremuloides	Unique
Ptp.323.1.S1_at	-1.85363	-7.66533	0.00323238	CK088337	--	--	--	--	tremula x tremuloides	Unique
Ptp.3245.1.S1_s_at	-3.42486	-17.2506	0.000180113	CV276464	grail3.0064001202	grail3.0064001202	At4g15210.1	glycosyl hydrolase family 14 (beta-amylase) : identical to beta-amylase SP:P25853 from [Arabidopsis thaliana]: supported by cDNA: gi_166601_gb_M73467.1_ATHAMYB	trichocarpa x deltoides	All probes match over all sequences
Ptp.3249.1.S1_at	-2.10019	-7.94046	0.00284001	BU862624	eugene3.00190403	eugene3.00190403	At1g55340.1	unknown protein :	tremula	Unique
Ptp.3252.1.S1_at	-1.1888	-5.92318	0.00834912	CV251269	fgenesh4_pm.C_LG_XII000372	fgenesh4_pm.C_LG_XII000372	At5g50640.1	putative protein : strong similarity to unknown protein (emb CAB86899.1)	trichocarpa	Unique
Ptp.3259.2.S1_a_at	-1.91649	-9.05883	0.00175238	BU814624	grail3.0013032202	grail3.0013032202	At5g22920.1	PGPD14 protein : :supported by full-length cDNA: Ceres:41666.	tremula x tremuloides	Probes match on alternative forms of same gene
Ptp.3263.1.S1_at	-6.25355	-31.8649	1.98e-05	DN485798	fgenesh4_pg.C_LG_II001639	fgenesh4_pg.C_LG_II001639	At1g01120.1	fatty acid elongase 3-ketoacyl-CoA synthase 1 : identical to GB:AAC99312 GI:4091810 from [Arabidopsis thaliana]: supported by cDNA: gi_18377663	trichocarpa	Unique
Ptp.3267.1.S1_at	-4.36662	-8.8425	0.00191222	DN485777	gw1.I.809.1	gw1.I.809.1	At4g31530.1	putative protein : hypothetical protein - Arabidopsis thaliana	tremula x tremuloides	Unique
Ptp.3278.1.S1_s_at	-1.09799	-10.5335	0.00101103	CV242368	grail3.0006028201	grail3.0006028201	At2g01150.1	RING-H2 finger protein RHA2b : identical to GP|AF078823: supported by cDNA: gi_3790570_gb_AF078823.1_AF078823	trichocarpa	All probes match over all sequences
Ptp.3303.1.S1_at	-3.15189	-18.1158	0.000150417	CV267868	estExt_Genewise1_v1.C_LG_IX4631	estExt_Genewise1_v1.C_LG_IX4631	At2g35940.1	BEL1-like homeobox 1 protein (BLH1) : : supported by cDNA: gi_13877516_gb_AF353094.1_AF353094	trichocarpa x nigra	Unique
Ptp.3318.1.A1_at	-1.31787	-6.4004	0.00627685	CV276879	gw1.X.1458.1	gw1.X.1458.1	At5g36890.1	glycosyl hydrolase family 1 : prunasin hydrolase isoform PHA precursor	trichocarpa x deltoides	Unique
Ptp.3331.1.A1_at	-1.54736	-7.64838	0.00325751	CV261113	gw1.XVIII.3441.1	gw1.XVIII.3441.1	At2g12400.1	unknown protein : : supported by cDNA: gi_13877648	trichocarpa x nigra	Unique
Ptp.3337.1.S1_s_at	-3.00983	-22.8613	6.73e-05	BU892645	eugene3.00191070	eugene3.00191070	--	--	tremula	All probes match over all sequences
Ptp.3353.1.S1_s_at	-2.08637	-10.6421	0.000973503	CV236906	estExt_Genewise1_v1.C_LG_II0264	estExt_Genewise1_v1.C_LG_II0264	At5g17870.1	plastid-specific ribosomal protein 6 precursor (Psrp-6) - like : plastid-specific ribosomal protein 6 precursor (Psrp-6)	trichocarpa	All probes match over all sequences
Ptp.3359.1.S1_at	-4.9761	-14.565	0.000332036	DN485804	eugene3.17150001 eugene3.00190031	eugene3.17150001	At5g49890.1	CLC-c chloride channel protein : identical to gi:1742956	tremula x tremuloides	Unique
Ptp.3365.2.A1_s_at	-1.27866	-6.46902	0.00604639	BP931176	gw1.XIII.847.1	gw1.XIII.847.1	At5g27730.1	putative protein : predicted protein	nigra	All probes match over all sequences
Ptp.3367.1.S1_at	-1.4519	-19.7518	0.000110346	CV280667	estExt_fgenesh4_pm.C_LG_XI0361	estExt_fgenesh4_pm.C_LG_XI0361	At5g54855.1	Expressed protein : : supported by full-length cDNA: Ceres: 9159.	trichocarpa x deltoides	Unique
Ptp.3367.1.S1_s_at	-1.25113	-6.62618	0.00553014	CV280667	estExt_fgenesh4_pm.C_LG_XI0361	estExt_fgenesh4_pm.C_LG_XI0361	At5g54855.1	Expressed protein : : supported by full-length cDNA: Ceres: 9159.	trichocarpa x deltoides	All probes match over all sequences
Ptp.337.1.A1_at	-3.47363	-15.8134	0.000250763	CV225523	grail3.0152000301	grail3.0152000301	At3g20860.1	putative serine:threonine protein kinase : similar to GB:NP_035979 from [Mus musculus]	trichocarpa	Unique
Ptp.3373.1.A1_at	-3.92102	-10.8362	0.000914611	CV237121	gw1.XIII.1705.1 grail3.1521000101	gw1.XIII.1705.1	At5g28910.1	putative protein :	trichocarpa	Unique
Ptp.3375.1.S1_at	-2.35117	-10.616	0.000981782	CV281370	estExt_fgenesh4_pm.C_LG_XVI0067	estExt_fgenesh4_pm.C_LG_XVI0067	--	--	trichocarpa x deltoides	Unique
Ptp.3375.2.S1_at	-2.41444	-6.28444	0.00672148	BU825449	estExt_fgenesh4_pm.C_LG_XVI0067	estExt_fgenesh4_pm.C_LG_XVI0067	--	--	tremula x tremuloides	Unique
Ptp.3375.3.S1_at	-1.13336	-14.6135	0.000328468	CV282839	eugene3.03980004 eugene3.00160209	eugene3.03980004	--	--	trichocarpa x deltoides	Unique
Ptp.3379.1.A1_at	-3.03156	-8.10628	0.00262541	DN485709	grail3.0022008301	grail3.0022008301	--	--	tremula x tremuloides	Unique
Ptp.3380.1.S1_at	-6.48158	-6.61589	0.00556817	BU814245	--	--	--	--	trichocarpa	Unique
Ptp.3387.1.S1_at	-0.731825	-9.28114	0.0016002	DN484958	eugene3.00081436	eugene3.00081436	At1g05385.1	Expressed protein : : supported by cDNA: gi_13877958_gb_AF370242.1_AF370242	tremula x tremuloides	Unique
Ptp.3403.1.S1_at	-2.23753	-8.28352	0.00242739	BU813026	fgenesh4_pg.C_LG_VI001389	fgenesh4_pg.C_LG_VI001389	At5g03940.1	signal recognition particle 54CP protein precursor : : supported by cDNA: gi_15293130_gb_AY050999.1_	tremula x tremuloides	Unique
Ptp.3421.2.S1_at	-0.981876	-6.57719	0.00569064	CF119199	estExt_fgenesh4_pg.C_LG_XVIII0682	estExt_fgenesh4_pg.C_LG_XVIII0682	At4g29010.1	AIM1 protein : : supported by cDNA: gi_16648890_gb_AY059815.1_	tremuloides	Unique
Ptp.3422.1.S1_at	-3.55394	-8.75732	0.00198649	DN493219	fgenesh4_pm.C_scaffold_167000001	fgenesh4_pm.C_scaffold_167000001	At5g39785.1	Expressed protein : : supported by full-length cDNA: Ceres: 118847.	trichocarpa x nigra	Unique
Ptp.3431.1.S1_at	-4.3382	-16.025	0.000239561	DN493094	gw1.147.138.1	gw1.147.138.1	At5g19940.1	putative protein : predicted protein	trichocarpa x deltoides	Unique
Ptp.3443.1.S1_at	-1.47368	-6.33161	0.00653395	DN492421	gw1.XII.1792.1	gw1.XII.1792.1	At4g36290.1	putative protein : hypothetical protein	tremula x tremuloides	Unique
Ptp.3449.1.S1_at	-1.90961	-6.57528	0.00569694	DN502957	--	--	--	--	tremula x tremuloides	Unique
Ptp.345.1.A1_at	-1.32088	-6.36747	0.00639461	CK088483	grail3.0052001801 estExt_fgenesh4_pm.C_LG_III0115	grail3.0052001801	At3g24600.1	hypothetical protein : predicted by genemark.hmm	tremula x tremuloides	Unique
Ptp.3450.1.S1_at	-1.75184	-13.965	0.000382067	CV280663	eugene3.00131316	eugene3.00131316	At5g10860.1	putative protein : 110K5.11	trichocarpa x deltoides	Unique
Ptp.3460.1.S1_s_at	-1.61715	-5.73466	0.00940323	DN492868	eugene3.00060918	eugene3.00060918	At5g01710.1	putative protein : putative protein F4P12.100 - Arabidopsis thaliana	tremula x tremuloides	All probes match over all sequences
Ptp.3461.1.S1_s_at	-1.53315	-11.152	0.000829624	BU896604	estExt_Genewise1_v1.C_LG_X4827	estExt_Genewise1_v1.C_LG_X4827	At1g67530.1	hypothetical protein : similar to hypothetical protein GB:AAC00595 [Arabidopsis thaliana]	tremula x tremuloides	All probes match over all sequences
Ptp.3463.1.S1_at	-5.70509	-7.56539	0.00340122	DN502864	eugene3.01640002	eugene3.01640002	At1g17830.1	expressed protein : :supported by full-length cDNA: Ceres:37923.	trichocarpa	Unique
Ptp.3466.1.S1_at	-5.02771	-31.8667	1.98e-05	BU887652	gw1.IV.2425.1 eugene3.01840022	gw1.IV.2425.1	At5g14940.1	oligopeptide transporter -like protein : oligopeptide transporter (LeOPT1)	tremula x tremuloides	Unique
Ptp.3469.1.S1_s_at	-1.10107	-7.54065	0.00343802	CK100709	fgenesh4_kg.C_LG_X000010	fgenesh4_kg.C_LG_X000010	At5g18640.1	triacylglycerol lipase-like protein : triacylglycerol lipase (EC 3.1.1.3) precursor 1 - Rhizomucor miehei	tremula x tremuloides	All probes match over all sequences
Ptp.3473.1.S1_at	-2.33719	-10.2731	0.00110845	BU896359	gw1.107.137.1	gw1.107.137.1	At3g15360.1	thioredoxin m4 : identical to GB:AAF15951 from [Arabidopsis thaliana]: supported by full-length cDNA: Ceres: 42151.	tremula x tremuloides	Unique
Ptp.3474.1.S1_at	-7.58245	-12.0869	0.000619731	DN492800	gw1.XI.2013.1	gw1.XI.2013.1	At1g11080.1	Serine carboxypeptidase isolog :	tremula x tremuloides	Unique
Ptp.3479.1.S1_s_at	-5.60254	-16.596	0.000209284	CA823118	gw1.122.131.1	gw1.122.131.1	At1g79360.1	hypothetical protein : predicted by genemark.hmm	trichocarpa x deltoides	All probes match over all sequences
Ptp.3479.2.S1_at	-8.58569	-27.3372	3.38e-05	BU894094	--	--	--	--	tremula x tremuloides	Unique
Ptp.3480.1.S1_s_at	-1.83522	-8.86823	0.0018927	CV227643	eugene3.00101501	eugene3.00101501	At5g15490.1	UDP-glucose dehydrogenase-like protein : UDP-glucose 6-dehydrogenase - Glycine max	trichocarpa	All probes match over all sequences
Ptp.3482.1.S1_at	-5.52259	-8.22493	0.00249116	BU883985	eugene3.00060770	eugene3.00060770	--	--	tremula x tremuloides	Unique
Ptp.3491.1.S1_s_at	-3.30045	-6.64139	0.00548526	CV270638	gw1.XIX.1633.1	gw1.XIX.1633.1	At3g56360.1	putative protein : unknown protein 110K5.12 - Sorghum bicolor	trichocarpa x nigra	All probes match over all sequences
Ptp.3494.1.S1_at	-2.6832	-8.81976	0.00193237	DN492647	gw1.I.2176.1	gw1.I.2176.1	At1g07120.1	unknown protein :	tremula x tremuloides	Unique
Ptp.3497.1.S1_at	-1.00954	-7.55482	0.00341522	CX172227	grail3.0002083101	grail3.0002083101	At1g76460.1	RRM-containing protein : contains Pfam profile: PF00076 RNA recognition motif. (a.k.a. RRM	deltoides	Unique
Ptp.3499.1.S1_at	-0.469793	-7.8639	0.00293634	DN492519	estExt_fgenesh4_pg.C_870067	estExt_fgenesh4_pg.C_870067	At2g01420.1	putative auxin transport protein : : supported by cDNA: gi_7109714_gb_AF087016.1_AF087016	tremula x tremuloides	Unique
Ptp.3500.1.S1_at	-9.57454	-105.384	1.38e-07	AY607759.1	grail3.0031016901 gw1.XV.397.1	grail3.0031016901	At5g60490.1	fasciclin-like arabinogalactan-protein (FLA12) : :supported by full-length cDNA: Ceres:15239.	alba x tremula	Unique
Ptp.3523.1.S1_s_at	-1.80784	-7.92242	0.00286594	BU894423	estExt_fgenesh4_pm.C_LG_XV0444	estExt_fgenesh4_pm.C_LG_XV0444	At5g07270.1	putative protein : ankyrins - different species	tremula x tremuloides	All probes match over all sequences
Ptp.3535.1.A1_at	-2.27147	-11.6166	0.000717738	BP934674	grail3.0024010601	grail3.0024010601	At1g50600.1	scarecrow-like protein : similar to SCARECROW GB:AAB06318 GI:1497987 from (Arabidopsis thaliana): supported by cDNA: gi_14334475_gb_AY034929.1_	nigra	Unique
Ptp.3537.1.S1_s_at	-3.47123	-23.3506	6.23e-05	CK318736	estExt_fgenesh4_pm.C_LG_III0694	estExt_fgenesh4_pm.C_LG_III0694	At3g28050.1	expressed protein : :supported by full-length cDNA: Ceres:6530.	deltoides	All probes match over all sequences
Ptp.3539.1.S1_x_at	-2.44103	-6.11918	0.00741742	CV280165	estExt_fgenesh4_pm.C_LG_V0730	estExt_fgenesh4_pm.C_LG_V0730	At1g21000.1	expressed protein : Location of ESTs 152C14T7	trichocarpa x deltoides	Probes cross hyb with other sequences
Ptp.3545.1.S1_at	-5.05727	-8.58639	0.00212997	CF235856	--	--	--	--	alba x tremula	Unique
Ptp.355.1.A1_at	-2.03837	-5.84702	0.00876047	CK088544	gw1.XV.1232.1	gw1.XV.1232.1	At3g18290.1	zinc finger protein	tremula x tremuloides	Unique
Ptp.3553.1.S1_at	-1.53823	-13.4371	0.000434277	DN493158	grail3.0069006101	grail3.0069006101	At5g64550.1	putative protein : strong similarity to unknown protein (emb|CAB89363.1): supported by cDNA: gi_20259337	tremula x tremuloides	Unique
Ptp.3556.1.S1_at	-1.13774	-9.58225	0.00142864	DN493136	estExt_fgenesh4_pm.C_820020	estExt_fgenesh4_pm.C_820020	At1g25440.1	CONSTANS B-box zinc finger family protein : similar to zinc finger protein GI:3618318 from [Oryza sativa]	tremula x tremuloides	Unique
Ptp.3561.1.S1_at	-1.22623	-7.04705	0.00441317	CK090493	fgenesh4_pg.C_LG_VIII000410	fgenesh4_pg.C_LG_VIII000410	At3g55270.1	phosphatase - like protein : DUAL SPECIFICITY PROTEIN PHOSPHATASE 5	trichocarpa	Unique
Ptp.3565.1.S1_at	-3.30276	-12.3224	0.000578086	BU897375	fgenesh4_pg.C_LG_VI000735	fgenesh4_pg.C_LG_VI000735	--	--	tremula	Unique
Ptp.3571.1.S1_at	-4.95949	-30.8928	2.15e-05	DN493038	eugene3.00010571	eugene3.00010571	At5g32450.1	RRM-containing protein : various predicted proteins	tremula x tremuloides	Unique
Ptp.3572.1.S1_at	-4.62439	-22.3939	7.21e-05	DN493031	eugene3.00111248	eugene3.00111248	At1g75500.1	nodulin-like protein : similar to MtN21 GB:CAA75575 GI:2598575 from (Medicago truncatula) (Mol. Plant Microbe Interact. 9 (4)	tremula x tremuloides	Unique
Ptp.3572.1.S1_s_at	-5.36734	-17.0412	0.000187925	DN493031	eugene3.00111248	eugene3.00111248	At1g75500.1	nodulin-like protein : similar to MtN21 GB:CAA75575 GI:2598575 from (Medicago truncatula) (Mol. Plant Microbe Interact. 9 (4)	tremula x tremuloides	All probes match over all sequences
Ptp.358.1.S1_s_at	-5.21274	-5.83888	0.00880279	CK088562	eugene3.00020208	eugene3.00020208	At1g47860.1	hypothetical protein : similar to putative non-LTR retroelement reverse transcriptase GB:AAC33226 GI:3461840 from [Arabidopsis thaliana]	tremula x tremuloides	All probes match over all sequences
Ptp.3580.1.S1_s_at	-5.68326	-10.9202	0.000889217	DN492558	estExt_fgenesh4_pm.C_LG_XVIII0321	estExt_fgenesh4_pm.C_LG_XVIII0321	--	--	tremula x tremuloides	All probes match over all sequences
Ptp.3581.1.S1_at	-2.14358	-10.3625	0.00107455	CK096222	fgenesh4_pm.C_LG_IV000229	fgenesh4_pm.C_LG_IV000229	At1g60640.1	hypothetical protein : predicted by genemark.hmm	tremula x tremuloides	Unique
Ptp.3588.1.S1_at	-1.03797	-7.4904	0.00352182	DN502909	grail3.0005053601	grail3.0005053601	--	--	tremula x tremuloides	Unique
Ptp.3590.1.A1_s_at	-6.86065	-11.858	0.000665375	CV270210	eugene3.00410087	eugene3.00410087	At1g68300.1	expressed protein : :supported by full-length cDNA: Ceres:27109.	trichocarpa x nigra	All probes match over all sequences
Ptp.3606.1.S1_at	-1.12544	-7.01568	0.00448336	BU896292	fgenesh4_pg.C_scaffold_10723000001 eugene3.00090056 eugene3.00660177	fgenesh4_pg.C_scaffold_10723000001	At5g22450.1	putative protein : similar to unknown protein (pir||T08540)	tremula x tremuloides	Unique
Ptp.3610.1.S1_at	-5.83433	-20.8288	9.23e-05	BU896004	fgenesh4_pg.C_LG_VIII001390	fgenesh4_pg.C_LG_VIII001390	At3g22740.1	putative selenocysteine methyltransferase : similar to selenocysteine methyltransferase GB:P56707 from [Astragalus bisulcatus]:supported by full-length cDNA: Ceres:36591.	tremula x tremuloides	Unique
Ptp.3624.1.S1_at	-3.77006	-16.2754	0.000225103	DN492629	estExt_fgenesh4_pg.C_LG_V1578	estExt_fgenesh4_pg.C_LG_V1578	At1g60420.1	expressed protein : contains similarity to tryparedoxin GI:3851498 from [Crithidia fasciculata]:supported by full-length cDNA: Ceres:34936.	tremula x tremuloides	Unique
Ptp.3631.1.S1_at	-4.53271	-11.9434	0.000647049	BU895422	grail3.0055010001	grail3.0055010001	At1g11530.1	thioredoxin h	tremula x tremuloides	Unique
Ptp.3635.1.S1_at	-3.45825	-7.34517	0.00378952	CV243719	eugene3.00120058	eugene3.00120058	At3g17760.1	glutamate decarboxylase : similar to glutamate decarboxylase GB:Q07346 [Petunia x hybrida] (J. Biol. Chem. 268 (26)	trichocarpa	Unique
Ptp.3635.1.S1_s_at	-2.92081	-5.94107	0.00825479	CV243719	eugene3.00120058	eugene3.00120058	At3g17760.1	glutamate decarboxylase : similar to glutamate decarboxylase GB:Q07346 [Petunia x hybrida] (J. Biol. Chem. 268 (26)	trichocarpa	All probes match over all sequences
Ptp.3641.1.S1_at	-1.10021	-10.7705	0.00093689	BP930817	estExt_fgenesh4_pm.C_LG_VIII0105	estExt_fgenesh4_pm.C_LG_VIII0105	At3g10410.1	putative serine carboxypeptidase precursor : identical to serine carboxypeptidase precursor GB:P32826 [Arabidopsis thaliana] up to residue 514: supported by cDNA: gi_20147198	nigra	Unique
Ptp.3647.1.S1_at	-3.94743	-6.27676	0.00675278	DN492294	eugene3.00081487	eugene3.00081487	At1g48410.1	leaf development protein Argonaute : identical to GB:AAC18440 from [Arabidopsis thaliana]: supported by cDNA: gi_2149639_gb_U91995.1_ATU91995	tremula x tremuloides	Unique
Ptp.3659.1.A1_s_at	-3.11309	-7.97692	0.00279207	DN492368	estExt_fgenesh4_pg.C_LG_XIV0378	estExt_fgenesh4_pg.C_LG_XIV0378	At1g01430.1	hypothetical protein : similar to hypothetical protein GB:CAB80917 GI:7267605 from [Arabidopsis thaliana]	tremula x tremuloides	All probes match over all sequences
Ptp.3660.1.S1_at	-2.47913	-12.8633	0.000501503	DN492357	gw1.28.63.1	gw1.28.63.1	At5g35570.1	axi 1 (auxin-independent growth promoter)-like protein : : supported by cDNA: gi_14517443_gb_AY039557.1_	trichocarpa x deltoides	Unique
Ptp.3662.1.S1_at	-3.50609	-32.6515	1.81e-05	DN502397	gw1.XVIII.190.1	gw1.XVIII.190.1	At1g02630.1	hypothetical protein : similar to putative nucleoside transporter GB:AAF26446 GI:6715514 from [Arabidopsis thaliana]	tremula x tremuloides	Unique
Ptp.3670.1.S1_at	-6.08804	-35.4765	1.28e-05	CV273865	gw1.II.1386.1	gw1.II.1386.1	At1g21890.1	nodulin-like protein : similar to MtN21 GB:CAA75575 GI:2598575 from [Medicago truncatula] (Mol. Plant Microbe Interact. 9 (4)	trichocarpa x deltoides	Unique
Ptp.3679.1.S1_s_at	-0.502821	-5.87565	0.00860605	CK092681	eugene3.00140921	eugene3.00140921	At5g46860.1	syntaxin SYP22 (VAM3) : : supported by full-length cDNA: Ceres: 13184.	tremula x tremuloides	All probes match over all sequences
Ptp.3686.1.S1_at	-5.15611	-11.4718	0.000751414	BU871638	grail3.0015028501 grail3.1077000101	grail3.0015028501	--	--	trichocarpa	Unique
Ptp.369.1.S1_at	-1.33308	-7.24143	0.00398015	CK088662	estExt_fgenesh4_kg.C_LG_I0015	estExt_fgenesh4_kg.C_LG_I0015	At1g04770.1	hypothetical protein : predicted by genemark.hmm	tremula x tremuloides	Unique
Ptp.3696.1.S1_at	-2.26016	-8.42577	0.00227458	CK113252	eugene3.01340058	eugene3.01340058	--	--	tremula	Unique
Ptp.3700.1.A1_at	-3.4748	-8.12126	0.00260837	DN491428	eugene3.00041446	eugene3.00041446	At3g07350.1	expressed protein : similar to hypothetical protein GB:AAC17612 [Arabidopsis thaliana]:supported by full-length cDNA: Ceres:251012.	tremula x tremuloides	Unique
Ptp.3701.1.S1_at	-1.09051	-11.3179	0.000789295	BU814181	eugene3.00102261	eugene3.00102261	At5g17680.1	disease resistance protein (TIR-NBS-LRR class)	tremula x tremuloides	Unique
Ptp.3708.1.S1_s_at	-4.52678	-15.1603	0.000290192	BU879922	estExt_Genewise1_v1.C_LG_I7755	estExt_Genewise1_v1.C_LG_I7755	At1g27290.1	expressed protein : similar to ESTs gb|T42386	trichocarpa	All probes match over all sequences
Ptp.371.1.S1_at	-9.06088	-72.5354	6.09e-07	AY607758.1	eugene3.00131208	eugene3.00131208	At5g60490.1	fasciclin-like arabinogalactan-protein (FLA12) : :supported by full-length cDNA: Ceres:15239.	alba x tremula	Unique
Ptp.371.1.S1_x_at	-9.60261	-133.619	5.69e-08	AY607758.1	eugene3.00131208	eugene3.00131208	At5g60490.1	fasciclin-like arabinogalactan-protein (FLA12) : :supported by full-length cDNA: Ceres:15239.	alba x tremula	Probes cross hyb with other sequences
Ptp.371.2.S1_x_at	-8.47131	-274.38	6.5e-09	AY607754.1	gw1.684.7.1 gw1.1081.8.1 eugene3.00131210	gw1.684.7.1	At5g60490.1	fasciclin-like arabinogalactan-protein (FLA12) : :supported by full-length cDNA: Ceres:15239.	alba x tremula	Probes cross hyb with other sequences
Ptp.3714.1.S1_s_at	-1.28308	-7.94127	0.00284001	CV272632	fgenesh4_pg.C_LG_V001678	fgenesh4_pg.C_LG_V001678	At2g33700.1	protein phosphatase 2C (PP2C) :	trichocarpa x nigra	All probes match over all sequences
Ptp.3724.1.S1_at	-1.83413	-5.79399	0.00907114	DN487889	gw1.XI.2500.1	gw1.XI.2500.1	At5g46180.1	ornithine aminotransferase :	tremula x tremuloides	Unique
Ptp.3738.1.S1_at	-1.9821	-6.30851	0.00662665	BU832322	grail3.0062000701	grail3.0062000701	At3g20420.1	RNA helicase	tremula x tremuloides	Unique
Ptp.3741.1.S1_s_at	-3.71642	-8.83454	0.00191864	CK112104	estExt_Genewise1_v1.C_LG_VIII0153	estExt_Genewise1_v1.C_LG_VIII0153	At1g70890.1	major latex protein (MLP)-related : low similarity to major latex protein {Papaver somniferum}[GI:294062]	tremula x tremuloides	All probes match over all sequences
Ptp.3748.1.S1_at	-8.43659	-14.598	0.000329464	AJ778657	--	--	--	--	tremula	Unique
Ptp.3760.1.S1_at	-3.10979	-7.51597	0.00348101	BU886519	grail3.0023002201	grail3.0023002201	--	--	tremula x tremuloides	Unique
Ptp.3763.1.A1_at	-1.00085	-6.15416	0.00726794	DN488246	gw1.VIII.2134.1	gw1.VIII.2134.1	At2g39210.1	nodulin-like protein : : supported by cDNA: gi_16930478_gb_AF419593.1_AF419593	tremula	Unique
Ptp.3771.1.S1_at	-1.54447	-9.16889	0.0016767	DN488139	gw1.44.20.1 fgenesh4_pm.C_LG_I000526	gw1.44.20.1	At1g80530.1	nodulin-like protein : similar to nodule-specific protein Nlj70 GB:AAC39500 from [Lotus japonicus]: supported by cDNA: gi_14334879_gb_AY035113.1_	tremula x tremuloides	Unique
Ptp.378.1.A1_at	-3.25683	-10.3698	0.00107251	CV266893	eugene3.00030450 estExt_Genewise1_v1.C_1580154	eugene3.00030450	At3g14240.1	subtilisin-like serine protease : contains similarity to SBT1 GI:1771160 from [Lycopersicon esculentum]:supported by full-length cDNA: Ceres:106539.	trichocarpa x nigra	Unique
Ptp.378.1.A1_s_at	-3.24749	-8.32538	0.00238529	CV266893	eugene3.00030450	eugene3.00030450	At3g14240.1	subtilisin-like serine protease : contains similarity to SBT1 GI:1771160 from [Lycopersicon esculentum]:supported by full-length cDNA: Ceres:106539.	trichocarpa x nigra	All probes match over all sequences
Ptp.3781.1.S1_at	-1.41762	-7.40463	0.00367581	DN498839	grail3.0089001701	grail3.0089001701	At5g67420.1	putative protein : similar to unknown protein (emb|CAB62102.1):supported by full-length cDNA: Ceres:40250.	tremula x tremuloides	Unique
Ptp.3790.1.S1_s_at	-2.84622	-12.1585	0.000605265	CV228733	estExt_fgenesh4_pm.C_LG_IX0543	estExt_fgenesh4_pm.C_LG_IX0543	At2g29970.1	expressed protein : : supported by cDNA: gi_14532595_gb_AY039922.1_	trichocarpa	All probes match over all sequences
Ptp.3793.1.S1_at	-9.24577	-13.9255	0.000385144	AY369261.1	eugene3.01180035	eugene3.01180035	At1g32470.1	glycine cleavage system H protein precursor	tremuloides	Unique
Ptp.3793.1.S1_s_at	-7.29732	-15.7384	0.000255417	AY369261.1	eugene3.01180035	eugene3.01180035	At1g32470.1	glycine cleavage system H protein precursor	tremuloides	All probes match over all sequences
Ptp.3825.1.S1_at	-0.716913	-6.79999	0.00501743	DN497995	eugene3.00290015	eugene3.00290015	gi|42822071|tpg|DAA02290.1|	TPA: DVL19 [Arabidopsis thaliana]	tremula x tremuloides	Unique
Ptp.3829.1.S1_at	-4.37705	-10.3405	0.00108114	CK096467	estExt_fgenesh4_pm.C_LG_III0560	estExt_fgenesh4_pm.C_LG_III0560	At5g21090.1	leucine-rich repeat protein : : supported by cDNA: gi_13358181_gb_AF324989.2_AF324989	tremula	Unique
Ptp.3833.1.S1_at	-1.78441	-9.38944	0.0015372	DN488214	eugene3.00020198	eugene3.00020198	--	--	tremula x tremuloides	Unique
Ptp.3834.1.S1_at	-3.00168	-6.46884	0.00604643	DN492524	grail3.0143000901	grail3.0143000901	--	--	tremula x tremuloides	Unique
Ptp.384.1.A1_at	-3.65842	-12.694	0.000526262	CK088727	grail3.0004021203	grail3.0004021203	At5g06610.1	putative protein : similar to unknown protein (gb|AAD30234.1): supported by full-length cDNA: Ceres: 6949.	tremula x tremuloides	Unique
Ptp.3842.1.A1_a_at	-0.925446	-6.77794	0.00508042	CV256192	eugene3.00031616	eugene3.00031616	At5g13470.1	putative protein :	trichocarpa x deltoides	Probes match on alternative forms of same gene
Ptp.3844.1.S1_at	-2.28944	-13.5437	0.000421913	CV245884	estExt_fgenesh4_pg.C_LG_V1520	estExt_fgenesh4_pg.C_LG_V1520	At1g47840.1	hexokinase	trichocarpa	Unique
Ptp.3848.1.S1_at	-3.06671	-6.83849	0.00490809	DN498717	--	--	--	--	tremula	Unique
Ptp.3850.1.S1_at	-4.38799	-8.29805	0.00241455	BU884767	estExt_fgenesh4_pg.C_LG_X1001	estExt_fgenesh4_pg.C_LG_X1001	At1g70850.1	Csf-2-related : similar to Csf-2 [Cucumis sativus][GI:5762258][J Am Soc Hortic Sci 124	tremula x tremuloides	Unique
Ptp.3855.1.S1_a_at	-2.27505	-7.03508	0.00444151	BU816404	grail3.0001112401	grail3.0001112401	At5g02020.1	putative protein : hypothetical protein T6H20.90 - Arabidopsis thaliana	tremula x tremuloides	Probes match on alternative forms of same gene
Ptp.3855.1.S1_s_at	-2.19755	-7.34035	0.0037972	BU816404	grail3.0001112401	grail3.0001112401	At5g02020.1	putative protein : hypothetical protein T6H20.90 - Arabidopsis thaliana	tremula x tremuloides	All probes match over all sequences
Ptp.3855.3.S1_at	-2.88521	-60.0806	1.37e-06	BU870739	grail3.0001112401	grail3.0001112401	At5g02020.1	putative protein : hypothetical protein T6H20.90 - Arabidopsis thaliana	trichocarpa	Unique
Ptp.3859.1.S1_a_at	-0.939889	-6.50098	0.00594683	DN499341	estExt_fgenesh4_pm.C_LG_IV0203	estExt_fgenesh4_pm.C_LG_IV0203	At3g02540.1	putative RAD23 : similar to RAD23 protein GB:CAB51544 from [Lycopersicon esculentum]: supported by cDNA: gi_14517453_gb_AY039562.1_	tremula x tremuloides	Probes match on alternative forms of same gene
Ptp.3865.2.S1_a_at	-1.70284	-7.27528	0.00391578	DN500760	estExt_Genewise1_v1.C_LG_XIX1831	estExt_Genewise1_v1.C_LG_XIX1831	At1g71480.1	unknown protein :	tremula x tremuloides	Probes match on alternative forms of same gene
Ptp.3877.1.S1_at	-5.36712	-21.3788	8.4e-05	CV281215	estExt_fgenesh4_pg.C_400284	estExt_fgenesh4_pg.C_400284	At5g09890.1	protein kinase : :supported by full-length cDNA: Ceres:206518.	tremula x tremuloides	Unique
Ptp.3877.1.S1_s_at	-6.15739	-29.0918	2.62e-05	CV281215	estExt_fgenesh4_pg.C_400119	estExt_fgenesh4_pg.C_400119	At1g02120.1	unknown protein :	deltoides	All probes match over all sequences
Ptp.3879.1.S1_at	-0.984552	-7.54644	0.00342814	DN483623	grail3.0010026002	grail3.0010026002	At1g26360.1	hypothetical protein : similar to putative alpha:beta hydrolase GB:AAF67777 GI:7705098 from [Arabidopsis thaliana]	tomentiglandulosa	Unique
Ptp.3880.1.S1_at	-1.07385	-7.20097	0.00406321	CK091903	estExt_Genewise1_v1.C_LG_XIII0645	estExt_Genewise1_v1.C_LG_XIII0645	At4g02080.1	SAR1:GTP-binding secretory factor : :supported by full-length cDNA: Ceres:94610.	tremula x tremuloides	Unique
Ptp.3888.1.S1_at	-4.36286	-18.5007	0.000139984	DN489080	grail3.0090014901	grail3.0090014901	gi|52077166|dbj|BAD46211.1|	unknown protein [Oryza sativa (japonica cultivar-group)]	trichocarpa x deltoides	Unique
Ptp.3889.1.S1_s_at	-5.79213	-12.8645	0.000501503	CV272030	eugene3.00131290	eugene3.00131290	At2g30510.1	unknown protein :	trichocarpa x nigra	All probes match over all sequences
Ptp.3891.1.S1_at	-5.99496	-11.0804	0.000846952	DN488936	estExt_fgenesh4_pg.C_LG_VIII1833	estExt_fgenesh4_pg.C_LG_VIII1833	At5g19190.1	putative protein : predicted protein	tremula	Unique
Ptp.3891.1.S1_s_at	-7.45817	-6.40684	0.00625904	DN488936	estExt_fgenesh4_pg.C_LG_VIII1833	estExt_fgenesh4_pg.C_LG_VIII1833	At5g19190.1	putative protein : predicted protein	tremula	All probes match over all sequences
Ptp.3902.1.S1_at	-2.83496	-5.70725	0.00956977	DN488976	eugene3.00050427	eugene3.00050427	At5g66590.1	putative protein : contains similarity to pathogenesis-related protein:supported by full-length cDNA: Ceres:2152.	tremula	Unique
Ptp.3904.1.S1_at	-0.892648	-6.01718	0.00788368	BU866231	--	--	--	--	trichocarpa x deltoides	Unique
Ptp.3912.1.S1_a_at	-3.77381	-11.7056	0.000698318	BP933313	grail3.0018023401	grail3.0018023401	At4g22920.1	expressed protein : :supported by full-length cDNA: Ceres:29391.	nigra	Probes match on alternative forms of same gene
Ptp.3915.2.S1_a_at	-1.66298	-7.30383	0.00386368	CX170378	estExt_fgenesh4_pg.C_280219	estExt_fgenesh4_pg.C_280219	At5g22920.1	PGPD14 protein : :supported by full-length cDNA: Ceres:41666.	deltoides	Probes match on alternative forms of same gene
Ptp.3918.1.S1_at	-2.14729	-9.92303	0.00125987	CV272639	estExt_Genewise1_v1.C_LG_XV2037	estExt_Genewise1_v1.C_LG_XV2037	At3g01820.1	putative adenylate kinase : similar to AdK adenylate kinase GB:S50007 [Streptomyces coelicolor]	trichocarpa x nigra	Unique
Ptp.3924.1.S1_s_at	-2.18026	-9.48182	0.00148579	CV229195	estExt_Genewise1_v1.C_LG_II3432	estExt_Genewise1_v1.C_LG_II3432	At1g66400.1	calmodulin-related protein : similar to GB:P25070 from [Arabidopsis thaliana]	trichocarpa	All probes match over all sequences
Ptp.3926.1.S1_at	-0.403978	-5.71061	0.00955101	DN488871	gw1.IX.1363.1	gw1.IX.1363.1	At3g19860.1	bHLH protein : similar to GB:AAB72192 from [Arabidopsis thaliana]: supported by cDNA: gi_17473643	tremula	Unique
Ptp.3928.1.A1_at	-5.55723	-9.09781	0.00172539	CV261787	gw1.XIII.1190.1	gw1.XIII.1190.1	At5g27290.1	putative protein : predicted proteins	trichocarpa x nigra	Unique
Ptp.3930.1.S1_s_at	-3.12926	-10.4096	0.00105864	BU870954	eugene3.00150436	eugene3.00150436	At1g18300.1	unknown protein :	trichocarpa	All probes match over all sequences
Ptp.3937.1.S1_s_at	-7.89996	-8.55487	0.00215742	CK319989	estExt_fgenesh4_pg.C_LG_XIV0805	estExt_fgenesh4_pg.C_LG_XIV0805	At1g12900.1	putative calcium-binding protein	deltoides	All probes match over all sequences
Ptp.394.1.A1_at	-1.6528	-6.29156	0.0066918	CK088784	fgenesh4_pg.C_LG_XIV000321	fgenesh4_pg.C_LG_XIV000321	At4g00300.1	contains weak similarity to S. cerevisiae BOB1 protein (PIR:S45444) :	trichocarpa	Unique
Ptp.3941.1.S1_at	-1.64042	-11.8398	0.000669303	CV230881	gw1.I.3103.1	gw1.I.3103.1	At5g40950.1	50S ribosomal protein L27 : :supported by full-length cDNA: Ceres:152076.	trichocarpa	Unique
Ptp.3949.1.S1_at	-6.09223	-9.46458	0.00149503	BU862471	gw1.I.801.1	gw1.I.801.1	At1g74670.1	GAST1-like protein : similar to GAST1 protein precursor GB:P27057 [Lycopersicon esculentum] (induced by gibberellins	tremula	Unique
Ptp.3958.1.A1_s_at	-0.782857	-15.138	0.000291278	DN488534	estExt_Genewise1_v1.C_2050013	estExt_Genewise1_v1.C_2050013	At5g67320.1	G-protein beta family : strong similarity to unknown protein (ref|NP_005638.1): supported by cDNA: gi_16323187_gb_AY057698.1_	tremula	All probes match over all sequences
Ptp.3972.1.S1_at	-3.73231	-7.50203	0.00350378	BU863569	grail3.0004009401	grail3.0004009401	At5g06760.1	late embryogenesis abundant protein LEA like : : supported by cDNA: gi_15293004_gb_AY050936.1_	tremula	Unique
Ptp.3975.1.S1_at	-6.08233	-32.2041	1.9e-05	DN498805	fgenesh4_pg.C_scaffold_9423000001	fgenesh4_pg.C_scaffold_9423000001	At1g24140.1	putative metalloproteinase : similar to GB:AAB61099	trichocarpa	Unique
Ptp.398.1.S1_s_at	-1.67137	-8.95775	0.00182573	CK088832	grail3.0035024401	grail3.0035024401	At2g46225.1	expressed protein : supported by cDNA: Ceres:13319: supported by cDNA: 13319.	tremula x tremuloides	All probes match over all sequences
Ptp.3981.2.A1_at	-2.76567	-6.83506	0.00491855	CK089692	estExt_Genewise1_v1.C_LG_II3605	estExt_Genewise1_v1.C_LG_II3605	At4g12780.1	auxilin-like protein : auxilin - bovine	trichocarpa	Unique
Ptp.3990.1.S1_s_at	-2.4712	-25.8001	4.22e-05	CV263217	eugene3.00031548 fgenesh4_pg.C_LG_III001579 estExt_Genewise1_v1.C_4870010	eugene3.00031548	At1g16080.1	expressed protein : : supported by cDNA: gi_12083327_gb_AF332460.1_AF332460	trichocarpa x nigra	All probes match over all sequences
Ptp.3996.1.S1_s_at	-1.02092	-8.19511	0.00252426	CK319566	--	--	--	--	trichocarpa	All probes match over all sequences
Ptp.4.1.A1_a_at	-4.97508	-10.6848	0.000962887	CV238596	estExt_Genewise1_v1.C_1290161	estExt_Genewise1_v1.C_1290161	At5g15630.1	putative phytochelatin synthetase : putative phytochelatin synthetase - Arabidopsis thaliana	trichocarpa	Probes match on alternative forms of same gene
Ptp.4016.1.A1_at	-2.0824	-13.5726	0.000419346	CV280796	eugene3.00290203	eugene3.00290203	At2g35410.1	chloroplast RNA-binding protein cp33	trichocarpa x deltoides	Unique
Ptp.4022.1.S1_at	-4.27824	-23.5639	6.02e-05	BU862814	grail3.0005008802	grail3.0005008802	At3g48000.1	aldehyde dehydrogenase (NAD+)-like protein : aldehyde dehydrogenase (NAD+) 2A precursor (mitochondrial)	tremula	Unique
Ptp.4022.1.S1_s_at	-4.08348	-19.3055	0.000119326	BU862814	grail3.0005008802	grail3.0005008802	At3g48000.1	aldehyde dehydrogenase (NAD+)-like protein : aldehyde dehydrogenase (NAD+) 2A precursor (mitochondrial)	tremula	All probes match over all sequences
Ptp.4023.1.S1_at	-1.76872	-7.93958	0.00284118	DN488650	estExt_Genewise1_v1.C_LG_X2901	estExt_Genewise1_v1.C_LG_X2901	At5g04440.1	putative protein :	tremula	Unique
Ptp.4031.1.S1_at	-0.985567	-13.0077	0.000483644	CF229330	grail3.0111004201	grail3.0111004201	At4g21790.1	putative protein : : supported by cDNA: gi_15028268_gb_AY046049.1_	alba x tremula	Unique
Ptp.4050.13.A1_x_at	-3.37106	-22.5147	7.08e-05	CA824652	eugene3.01070053	eugene3.01070053	At3g15353.1	Expressed protein : : supported by full-length cDNA: Ceres: 32882.	trichocarpa x deltoides	Probes cross hyb with other sequences
Ptp.4050.17.A1_at	-5.59937	-11.7805	0.000682983	CV280539	eugene3.01070053	eugene3.01070053	At3g15353.1	Expressed protein : : supported by full-length cDNA: Ceres: 32882.	trichocarpa x deltoides	Unique
Ptp.4058.1.A1_at	-4.66103	-7.25659	0.00394996	DN484986	grail3.0017006401	grail3.0017006401	--	--	trichocarpa	Unique
Ptp.4058.1.A1_s_at	-4.87156	-18.8958	0.000128421	DN484986	gw1.86.12.1	gw1.86.12.1	At1g09795.1	Expressed protein : : supported by full-length cDNA: Ceres: 6319.	trichocarpa x nigra	All probes match over all sequences
Ptp.4059.1.S1_at	-0.974803	-8.07441	0.00266748	BP930742	eugene3.00660176	eugene3.00660176	At1g08325.1	bZIP protein : similar to basic leucine zipper protein GI:2865394 from [Zea mays]	tremula	Unique
Ptp.4087.1.S1_at	-1.30384	-5.95378	0.0081949	CV280980	estExt_Genewise1_v1.C_LG_VIII2938	estExt_Genewise1_v1.C_LG_VIII2938	At3g06950.1	putative tRNA pseudouridine synthase : similar to tRNA pseudouridine synthase A GB:P07649 [Escherichia coli]	trichocarpa x deltoides	Unique
Ptp.4093.1.S1_at	-2.76075	-8.88872	0.00187873	BU837657	grail3.0065010701	grail3.0065010701	At5g17540.1	putative protein : hypersensitivity-related gene product HSR201 - Nicotiana tabacum	tremula x tremuloides	Unique
Ptp.4094.1.S1_at	-1.09246	-5.85164	0.00874004	CA927506	gw1.III.551.1	gw1.III.551.1	At1g28050.1	CONSTANS B-box zinc finger family protein : :supported by cDNA: gi_14335053_gb_AY037206.1_	tremuloides	Unique
Ptp.41.1.A1_at	-1.04253	-9.33848	0.0015688	CK087997	estExt_Genewise1_v1.C_LG_I8739 gw1.III.2026.1	estExt_Genewise1_v1.C_LG_I8739	At1g64140.1	hypothetical protein : similar to putative disease resistance protein GB:CAB40943 GI:4586107 from [Arabidopsis thaliana]	tremula x tremuloides	Unique
Ptp.4101.1.S1_s_at	-5.17033	-9.76599	0.00133887	BU837371	estExt_fgenesh4_pm.C_LG_XI0374 eugene3.00111167	estExt_fgenesh4_pm.C_LG_XI0374	At1g78380.1	glutathione transferase	tremula x tremuloides	All probes match over all sequences
Ptp.4111.2.S1_at	-4.90932	-20.592	9.54e-05	CA823916	estExt_fgenesh4_pg.C_LG_XIII0070	estExt_fgenesh4_pg.C_LG_XIII0070	At1g56220.1	expressed protein : : supported by full-length cDNA: Ceres: 22928.	trichocarpa x deltoides	Unique
Ptp.4111.3.S1_s_at	-7.2649	-19.2979	0.000119462	BI132307	estExt_fgenesh4_pg.C_LG_XIII0070	estExt_fgenesh4_pg.C_LG_XIII0070	At1g56220.1	expressed protein : : supported by full-length cDNA: Ceres: 22928.	tremula x tremuloides	All probes match over all sequences
Ptp.4121.1.S1_s_at	-0.489819	-5.83451	0.00882811	BP934370	grail3.0021033801	grail3.0021033801	At5g43940.1	alcohol dehydrogenase (EC 1.1.1.1) class III (pir||S71244) : :supported by full-length cDNA: Ceres:33315.	nigra	All probes match over all sequences
Ptp.4141.1.S1_at	-1.68817	-7.81784	0.00300584	BU834892	estExt_fgenesh4_pg.C_LG_II0126	estExt_fgenesh4_pg.C_LG_II0126	At1g20380.1	prolyl endopeptidase	tremula x tremuloides	Unique
Ptp.4186.1.A1_s_at	-3.7669	-22.2009	7.39e-05	CV226520	gw1.V.1445.1	gw1.V.1445.1	At1g27660.1	hypothetical protein : similar to hypothetical protein GB:AAF24944 GI:6693018 from [Arabidopsis thaliana]	trichocarpa	All probes match over all sequences
Ptp.4200.1.S1_s_at	-6.46022	-13.5014	0.00042628	CV278991	estExt_fgenesh4_pm.C_LG_VII0139	estExt_fgenesh4_pm.C_LG_VII0139	At5g64040.1	photosystem I reaction center subunit PSI-N precursor (PSI-N) : sp|P49107: supported by cDNA: gi_1237123_gb_U32176.1_ATU32176	trichocarpa x deltoides	All probes match over all sequences
Ptp.4201.1.S1_s_at	-4.35977	-6.34995	0.0064645	CV281264	estExt_Genewise1_v1.C_LG_X0897	estExt_Genewise1_v1.C_LG_X0897	At2g03440.1	unknown protein :	trichocarpa x deltoides	All probes match over all sequences
Ptp.4208.1.S1_at	-3.19077	-19.8138	0.000109333	BU826847	--	--	--	--	tremula x tremuloides	Unique
Ptp.4217.2.S1_s_at	-3.3945	-6.48664	0.00599364	CX171325	estExt_fgenesh4_pg.C_LG_III1639	estExt_fgenesh4_pg.C_LG_III1639	At2g41430.2	ERD15 protein : identical to GB D30719	deltoides	All probes match over all sequences
Ptp.4220.1.S1_at	-1.89117	-6.32395	0.00656126	CK094211	gw1.I.8813.1 gw1.III.506.1	gw1.I.8813.1	At1g63970.1	expressed protein : similar to hypothetical protein GB:BAA17466 [Synechocystis sp.]	tremula	Unique
Ptp.4220.2.S1_a_at	-2.02742	-6.12576	0.00738848	BU883247	gw1.I.8813.1 gw1.III.506.1	gw1.I.8813.1	At1g63970.1	expressed protein : similar to hypothetical protein GB:BAA17466 [Synechocystis sp.]	trichocarpa	Probes match on alternative forms of same gene
Ptp.4224.1.S1_at	-1.97619	-8.65632	0.00206612	DN500006	--	--	--	--	tremula x tremuloides	Unique
Ptp.4232.1.S1_s_at	-0.97759	-6.3488	0.00646866	DN490020	estExt_Genewise1_v1.C_LG_XVI3514	estExt_Genewise1_v1.C_LG_XVI3514	At2g38090.1	putative MYB family transcription factor :	tremula x tremuloides	All probes match over all sequences
Ptp.4234.1.S1_at	-0.839763	-7.29944	0.00387153	BU837573	gw1.VIII.2545.1	gw1.VIII.2545.1	At4g14300.1	heterogeneous nuclear ribonucleoprotein(hnRNP)	tremula	Unique
Ptp.4239.1.A1_at	-2.36602	-7.61005	0.00332713	CV226275	fgenesh4_pm.C_LG_I000108	fgenesh4_pm.C_LG_I000108	At1g58170.1	disease resistance response protein-related: dirigent protein-related : similar to dirigent protein [Thuja plicata] gi|6694699|gb|AAF25360: similar to pathogenesis-related protein [Pisum sativum] gi|4585273|gb|AAD25355	trichocarpa	Unique
Ptp.4261.1.S1_at	-2.4164	-30.2977	2.28e-05	DN499739	gw1.VII.3359.1	gw1.VII.3359.1	At3g50740.1	UTP-glucose glucosyltransferase - like protein : UTP-glucose glucosyltransferase	tremula x tremuloides	Unique
Ptp.4271.1.S1_at	-1.95936	-12.0909	0.00061907	DN499647	eugene3.00031562 grail3.0074000401 eugene3.06630009 fgenesh4_pg.C_LG_III001584 eugene3.00031571	eugene3.00031562	--	--	tremula x tremuloides	Unique
Ptp.4272.1.S1_at	-4.73225	-9.23095	0.00163615	DN499646	fgenesh4_pg.C_LG_VII001116	fgenesh4_pg.C_LG_VII001116	At4g36470.1	S-adenosyl-L-methionine:carboxyl methyltransferase family : similar to SAM:jasmonic acid carboxyl methyltransferase (JMT)[GI:13676829] and to SAM:salicylic acid carboxyl methyltransferase (SAMT)[GI:6002712][Clarkia breweri]	tremula x tremuloides	Unique
Ptp.4278.1.S1_at	-3.11043	-12.8502	0.000503443	CA823104	eugene3.01270023	eugene3.01270023	At4g12130.1	putative protein : hypothetical protein SPAC21E11.07 - fission yeast	tremula	Unique
Ptp.4282.1.S1_s_at	-1.15304	-12.8819	0.000500005	CX659089	gw1.XVII.474.1	gw1.XVII.474.1	At3g24120.1	transfactor	alba x tremula var. glandulosa	All probes match over all sequences
Ptp.4282.3.S1_s_at	-1.85315	-7.83751	0.00297683	CV241113	gw1.XVII.474.1 gw1.I.3491.1	gw1.XVII.474.1	At3g24120.1	transfactor	trichocarpa	All probes match over all sequences
Ptp.4284.1.S1_s_at	-1.0742	-7.54666	0.00342814	CV269794	gw1.XIX.1902.1	gw1.XIX.1902.1	At1g33970.1	expressed protein : :supported by full-length cDNA: Ceres:37204.	trichocarpa x nigra	All probes match over all sequences
Ptp.4293.1.S1_at	-1.43587	-8.30331	0.0024087	DN499389	fgenesh4_pg.C_LG_V001627	fgenesh4_pg.C_LG_V001627	At1g20510.1	expressed protein : : supported by cDNA: gi_13430675_gb_AF360250.1_AF360250	trichocarpa	Unique
Ptp.4321.1.S1_at	-7.19355	-45.2965	4.38e-06	DN499127	eugene3.00060555	eugene3.00060555	At1g02630.1	hypothetical protein : similar to putative nucleoside transporter GB:AAF26446 GI:6715514 from [Arabidopsis thaliana]	tremula x tremuloides	Unique
Ptp.4327.1.S1_at	-1.90483	-11.8079	0.000677369	DN484263	gw1.XVIII.639.1	gw1.XVIII.639.1	At1g19170.1	polygalacturonase	tremula x tremuloides	Unique
Ptp.4327.1.S1_s_at	-1.86203	-13.5722	0.000419346	DN484263	gw1.XVIII.639.1	gw1.XVIII.639.1	At1g19170.1	polygalacturonase	tremula x tremuloides	All probes match over all sequences
Ptp.4341.1.S1_at	-0.764363	-6.1955	0.00707664	BU891209	grail3.0001126601	grail3.0001126601	At5g21090.1	leucine-rich repeat protein : : supported by cDNA: gi_13358181_gb_AF324989.2_AF324989	tremula	Unique
Ptp.4361.1.S1_s_at	-2.37231	-10.2761	0.001108	CV242533	estExt_fgenesh4_pg.C_LG_VIII0850	estExt_fgenesh4_pg.C_LG_VIII0850	At1g13700.1	unknown protein : similar to 6-phosphogluconolactonase-like protein GI:10177902 from [Arabidopsis thaliana]	trichocarpa	All probes match over all sequences
Ptp.4373.1.S1_at	-4.65703	-8.72982	0.00201072	CV282071	grail3.0002074001	grail3.0002074001	At1g20340.1	plastocyanin : similar to plastocyanin GI:1865683 from [Arabidopsis thaliana]:supported by full-length cDNA: Ceres:23406.	trichocarpa x deltoides	Unique
Ptp.4373.1.S1_x_at	-4.7046	-9.85367	0.00129562	CV282071	grail3.0002074001	grail3.0002074001	At1g20340.1	plastocyanin : similar to plastocyanin GI:1865683 from [Arabidopsis thaliana]:supported by full-length cDNA: Ceres:23406.	trichocarpa x deltoides	Probes cross hyb with other sequences
Ptp.4378.1.S1_at	-2.49443	-15.51	0.000269387	CK092460	grail3.0024018801	grail3.0024018801	At3g56880.1	putative protein : predicted protein At2g41010 - Arabidopsis thaliana	tremula x tremuloides	Unique
Ptp.4378.1.S1_s_at	-2.02206	-22.5603	7.03e-05	CK092460	grail3.0024018801	grail3.0024018801	At3g56880.1	putative protein : predicted protein At2g41010 - Arabidopsis thaliana	tremula x tremuloides	All probes match over all sequences
Ptp.4379.1.S1_s_at	-5.35091	-6.26229	0.00681618	CF119284	estExt_fgenesh4_pg.C_1630021	estExt_fgenesh4_pg.C_1630021	At4g01470.1	putative water channel protein :	tremuloides	All probes match over all sequences
Ptp.4394.1.S1_at	-3.79723	-13.3999	0.000437097	BU830799	gw1.XI.1243.1	gw1.XI.1243.1	At1g50660.1	unknown protein :	tremula x tremuloides	Unique
Ptp.4406.2.S1_a_at	-3.83604	-7.69231	0.00319194	BU895620	gw1.X.2772.1	gw1.X.2772.1	At2g39130.1	unknown protein : predicted by genscan: supported by cDNA: gi_15292734	tremula x tremuloides	Probes match on alternative forms of same gene
Ptp.4420.1.S1_s_at	-0.706826	-6.74073	0.00518864	CV236676	eugene3.00012714	eugene3.00012714	--	--	tremula x tremuloides	All probes match over all sequences
Ptp.4422.1.S1_at	-1.67481	-11.1056	0.000840346	DN489148	grail3.0072002301	grail3.0072002301	At5g44000.1	putative protein : similar to unknown protein (sp|P42620):supported by full-length cDNA: Ceres:109127.	tremula x tremuloides	Unique
Ptp.4444.1.S1_at	-1.67806	-6.24096	0.00690584	CV254838	fgenesh4_pg.C_LG_VIII001084	fgenesh4_pg.C_LG_VIII001084	At3g25920.1	50S ribosomal protein L15	trichocarpa x deltoides	Unique
Ptp.4452.2.A1_s_at	-3.37809	-14.1757	0.000362346	CV278366	estExt_Genewise1_v1.C_LG_II4195	estExt_Genewise1_v1.C_LG_II4195	At2g20260.1	putative photosystem I reaction center subunit IV : :supported by full-length cDNA: Ceres:27629.	trichocarpa x deltoides	All probes match over all sequences
Ptp.446.1.S1_at	-1.09592	-6.77137	0.00509836	BU871881	estExt_Genewise1_v1.C_LG_XII0412	estExt_Genewise1_v1.C_LG_XII0412	At1g12580.1	calcium-dependent protein kinase	trichocarpa	Unique
Ptp.4462.1.S1_s_at	-3.3577	-9.899	0.00127262	BU864062	--	--	--	--	trichocarpa x nigra	All probes match over all sequences
Ptp.447.1.A1_at	-1.62291	-5.90236	0.00845228	CK089161	fgenesh4_pg.C_LG_V000933 gw1.II.1839.1	fgenesh4_pg.C_LG_V000933	At1g38131.1	similar to growth regulator	tremula x tremuloides	Unique
Ptp.4473.1.S1_at	-2.35185	-7.89573	0.00289382	BU828781	eugene3.00640055	eugene3.00640055	At2g46410.1	myb-related protein CAPRICE (CPC) : identical to myb-related protein CAPRICE (CPC) GI:2346965 from [Arabidopsis thaliana]: supported by cDNA: gi_2346965_dbj_AB004871.1_AB004871	tremula x tremuloides	Unique
Ptp.4478.1.S1_s_at	-4.74729	-6.83259	0.00492431	AJ772945	estExt_fgenesh4_pg.C_640116	estExt_fgenesh4_pg.C_640116	At1g06040.1	salt-tolerance protein : identical to salt-tolerance protein GB:CAA64819 GI:1565225 from [Arabidopsis thaliana]:supported by full-length cDNA: Ceres:39912.	euphratica	All probes match over all sequences
Ptp.4481.1.S1_a_at	-4.39687	-30.1225	2.34e-05	DN489068	grail3.0024011301	grail3.0024011301	At4g16410.1	expressed protein : :supported by full-length cDNA: Ceres:2505.	tremula	Probes match on alternative forms of same gene
Ptp.4486.1.S1_s_at	-3.52457	-16.0472	0.000238425	CV281773	estExt_fgenesh4_pm.C_LG_VI0645	estExt_fgenesh4_pm.C_LG_VI0645	At2g06520.1	expressed protein : :supported by full-length cDNA: Ceres:14272.	trichocarpa x deltoides	All probes match over all sequences
Ptp.4493.1.S1_s_at	-1.1448	-8.5259	0.00218147	CK091001	grail3.0001062402	grail3.0001062402	At4g34215.1	Expressed protein : : supported by full-length cDNA: Ceres: 6401.	trichocarpa	All probes match over all sequences
Ptp.4494.1.S1_a_at	-0.563528	-9.45262	0.00150118	CV243803	grail3.0005033901	grail3.0005033901	At5g50870.1	ubiquitin-conjugating enzyme-like protein : : supported by cDNA: gi_17644162	trichocarpa	Probes match on alternative forms of same gene
Ptp.4500.1.S1_at	-1.13027	-6.67284	0.00538718	CV226875	estExt_Genewise1_v1.C_LG_XI3916	estExt_Genewise1_v1.C_LG_XI3916	At3g15360.1	thioredoxin m4 : identical to GB:AAF15951 from [Arabidopsis thaliana]: supported by full-length cDNA: Ceres: 42151.	trichocarpa	Unique
Ptp.4509.1.S1_at	-6.56908	-12.7876	0.000512387	BU888563	gw1.X.6041.1	gw1.X.6041.1	At1g54870.1	dormancy related protein	tremula	Unique
Ptp.4509.1.S1_s_at	-5.25316	-14.2134	0.000359684	BU888563	gw1.X.6041.1	gw1.X.6041.1	At1g54870.1	dormancy related protein	tremula	All probes match over all sequences
Ptp.4521.1.S1_at	-1.23162	-6.47691	0.00602208	BU827411	eugene3.00180953	eugene3.00180953	At4g30630.1	putative protein : :supported by full-length cDNA: Ceres:32848.	tremula x tremuloides	Unique
Ptp.4527.1.S1_s_at	-1.14794	-6.90906	0.00473235	DN495636	eugene3.00091029	eugene3.00091029	At3g52100.1	putative protein :	tremula x tremuloides	All probes match over all sequences
Ptp.4530.1.A1_at	-5.82905	-9.79406	0.00132628	CV271823	gw1.V.1928.1	gw1.V.1928.1	At1g76080.1	chloroplast drought-induced stress protein	trichocarpa x nigra	Unique
Ptp.4531.1.S1_at	-2.00155	-12.6487	0.000532164	CV256951	gw1.XIII.1152.1	gw1.XIII.1152.1	At5g27360.1	sugar transporter-like protein : putative sugar transporter (SUGTL1) - Arabidopsis thaliana	trichocarpa x deltoides	Unique
Ptp.4547.1.S1_at	-3.10855	-6.49483	0.00596488	CV258827	fgenesh4_pg.C_LG_IX000176	fgenesh4_pg.C_LG_IX000176	At5g22830.1	putative protein : similar to unknown protein (ref|NP_015265.1): supported by cDNA: gi_12007446_gb_AF322255.1_AF322255	trichocarpa x nigra	Unique
Ptp.4558.1.S1_at	-0.963022	-5.9666	0.00813329	CK114038	eugene3.00181096	eugene3.00181096	At1g60430.1	expressed protein : similar to putative actin polymerisation complex protein GI:4539247 from [Schizosaccharomyces pombe]:supported by full-length cDNA: Ceres:113281.	trichocarpa	Unique
Ptp.4563.1.S1_at	-1.59021	-9.77025	0.0013366	DN490347	estExt_fgenesh4_pg.C_LG_IX0442	estExt_fgenesh4_pg.C_LG_IX0442	At4g39100.1	ES43 like protein : ES43 protein - barley	tremula x tremuloides	Unique
Ptp.4569.1.S1_at	-1.80225	-9.27193	0.00160659	CX168458	grail3.0052008001	grail3.0052008001	--	--	deltoides	Unique
Ptp.4579.1.S1_at	-2.30897	-7.86076	0.00294041	DN492845	estExt_fgenesh4_pg.C_LG_XIX0563	estExt_fgenesh4_pg.C_LG_XIX0563	At3g47390.1	putative protein : riboflavin biosynthesis protein ribG - Synechocystis sp.	tremula x tremuloides	Unique
Ptp.4587.1.S1_s_at	-4.81167	-7.63871	0.00327622	BP934936	eugene3.00110948 estExt_fgenesh4_pg.C_1070073	eugene3.00110948	At5g54190.1	NADPH:protochlorophyllide oxidoreductase A (gb|AAC49043.1) : : supported by cDNA: gi_968974_gb_U29699.1_ATU29699	nigra	All probes match over all sequences
Ptp.4587.1.S1_x_at	-4.3849	-8.32475	0.00238579	BP934936	eugene3.00110948	eugene3.00110948	At5g54190.1	NADPH:protochlorophyllide oxidoreductase A (gb|AAC49043.1) : : supported by cDNA: gi_968974_gb_U29699.1_ATU29699	nigra	Probes cross hyb with other sequences
Ptp.459.1.S1_s_at	-7.85314	-15.0425	0.000297809	Y13771.1	gw1.XV.1392.1	gw1.XV.1392.1	At5g50100.1	putative protein : similar to unknown protein (pir||S75732):supported by full-length cDNA: Ceres:35710.	tremula x tremuloides	All probes match over all sequences
Ptp.4596.1.S1_at	-2.86615	-15.3073	0.000280195	DN491455	eugene3.00131118	eugene3.00131118	At1g03630.1	putative protochlorophyllide reductase : similar to protochlorophyllide reductase precusor: similar to ESTs gb|R30630	tremula x tremuloides	Unique
Ptp.4603.1.S1_s_at	-3.41969	-8.68651	0.00204178	CV270994	estExt_fgenesh4_pg.C_1420039	estExt_fgenesh4_pg.C_1420039	At1g21500.1	expressed protein : : supported by full-length cDNA: Ceres: 100293.	trichocarpa x nigra	All probes match over all sequences
Ptp.461.1.S1_x_at	-0.692268	-7.91777	0.00287229	CV236938	estExt_Genewise1_v1.C_LG_X3317	estExt_Genewise1_v1.C_LG_X3317	At3g44110.1	dnaJ protein homolog atj3 : :supported by full-length cDNA: Ceres:40976.	trichocarpa	Probes cross hyb with other sequences
Ptp.4621.3.S1_at	-2.72848	-11.0297	0.000857035	CK093578	estExt_fgenesh4_pm.C_LG_V0447	estExt_fgenesh4_pm.C_LG_V0447	At1g71790.1	actin capping protein beta-2	tremula x tremuloides	Unique
Ptp.4621.3.S1_s_at	-2.40818	-16.4324	0.000217774	CK093578	estExt_fgenesh4_pm.C_LG_V0447	estExt_fgenesh4_pm.C_LG_V0447	At1g71790.1	actin capping protein beta-2	tremula x tremuloides	All probes match over all sequences
Ptp.4626.1.S1_s_at	-1.80624	-5.82997	0.00885687	BI069069	gw1.II.190.1	gw1.II.190.1	At1g31160.1	putative protein kinase C inhibitor (Zinc-binding protein) : Similar to gb|Z29643 protein kinase C inhibitor (PKCI) from Zea mays and a member of HIT family PF|01230	tremula x tremuloides	All probes match over all sequences
Ptp.4628.1.S1_s_at	-2.59616	-7.34543	0.00378952	CF235490	estExt_fgenesh4_kg.C_LG_III0002	estExt_fgenesh4_kg.C_LG_III0002	At1g15820.1	chlorophyll binding protein	tremula	All probes match over all sequences
Ptp.4631.2.S1_at	-1.25674	-10.7552	0.000940953	BI131696	--	--	--	--	tremula x tremuloides	Unique
Ptp.4649.1.S1_s_at	-6.55971	-52.2032	2.41e-06	CV231179	eugene3.00012637	eugene3.00012637	At3g13130.1	hypothetical protein : predicted by genemark.hmm	trichocarpa	All probes match over all sequences
Ptp.4650.1.S1_at	-3.76766	-6.92843	0.0046846	CF230125	estExt_fgenesh4_pm.C_LG_XI0016	estExt_fgenesh4_pm.C_LG_XI0016	At1g11910.1	putative aspartic proteinase : similar to GB:AAC49730:supported by full-length cDNA: Ceres:8972.	alba x tremula	Unique
Ptp.4656.1.S1_s_at	-0.854439	-35.8037	1.24e-05	CF232536	eugene3.00110990	eugene3.00110990	At5g54240.1	putative protein : strong similarity to unknown protein (pir||T05759)	alba x tremula	All probes match over all sequences
Ptp.4662.1.S1_s_at	-0.665829	-6.80165	0.00501233	CK093014	estExt_fgenesh4_pm.C_LG_XIV0431	estExt_fgenesh4_pm.C_LG_XIV0431	At4g15420.1	UFD1 like protein : : supported by full-length cDNA: Ceres: 207652.	tremula x tremuloides	All probes match over all sequences
Ptp.4673.1.S1_at	-4.87658	-56.1868	1.78e-06	CK107419	estExt_fgenesh4_pm.C_LG_II0668	estExt_fgenesh4_pm.C_LG_II0668	At2g45400.1	putative flavonol reductase :	tremula	Unique
Ptp.4676.2.A1_s_at	-0.77156	-7.0088	0.00449843	CV225862	eugene3.00101013	eugene3.00101013	At2g01660.1	expressed protein : :supported by full-length cDNA: Ceres:207066.	trichocarpa	All probes match over all sequences
Ptp.4682.2.S1_at	-0.647103	-5.87484	0.00860905	CV243372	estExt_fgenesh4_pm.C_LG_II0477	estExt_fgenesh4_pm.C_LG_II0477	At1g09740.1	putative ER6 protein : similar to GB:AAD46412 from [Lycopersicon esculentum]	trichocarpa	Unique
Ptp.4684.1.S1_s_at	-3.26163	-20.2222	0.000101512	CV233522	gw1.6820.2.1 gw1.I.1980.1 gw1.IX.3151.1	gw1.6820.2.1	At5g62700.1	tubulin beta-2:beta-3 chain (sp|P29512) : : supported by cDNA: gi_13605866_gb_AF367332.1_AF367332	trichocarpa	All probes match over all sequences
Ptp.4685.1.S1_at	-1.28234	-7.42676	0.00363468	CF233139	estExt_fgenesh4_pg.C_LG_V1498	estExt_fgenesh4_pg.C_LG_V1498	At1g19870.1	hypothetical protein : contains Pfam profile: PF00612 IQ calmodulin-binding motif: supported by cDNA: gi_20856688	alba x tremula	Unique
Ptp.4703.1.S1_at	-4.38771	-32.5802	1.81e-05	CK099261	gw1.IX.4902.1	gw1.IX.4902.1	At5g60720.1	putative protein : predicted proteins	tremula x tremuloides	Unique
Ptp.4705.1.S1_at	-1.84503	-10.4545	0.00104231	CK093112	fgenesh4_pm.C_LG_II001019	fgenesh4_pm.C_LG_II001019	At1g05170.1	putative AVR9 elicitor response protein : similar to GB:AAC69935: supported by cDNA: gi_14488077_gb_AF389287.1_AF389287	tremula x tremuloides	Unique
Ptp.4708.1.S1_s_at	-1.67118	-15.0134	0.000299294	BI129177	estExt_fgenesh4_pm.C_LG_XIV0002	estExt_fgenesh4_pm.C_LG_XIV0002	At2g22620.1	unknown protein : predicted by genscan	tremula x tremuloides	All probes match over all sequences
Ptp.471.1.S1_s_at	-0.629905	-7.30483	0.00386272	BU868515	grail3.0010024201	grail3.0010024201	At1g18650.1	glycosyl hydrolase family 17 : similar to beta-1	trichocarpa	All probes match over all sequences
Ptp.4715.2.S1_s_at	-1.16839	-7.19256	0.00407979	CV228991	estExt_fgenesh4_pm.C_LG_XVIII0272	estExt_fgenesh4_pm.C_LG_XVIII0272	At5g57320.1	villin :	trichocarpa	All probes match over all sequences
Ptp.4720.1.S1_at	-1.16805	-27.685	3.22e-05	CV275959	eugene3.00070582 eugene3.00050193	eugene3.00070582	At1g77460.1	unknown protein : similar to unknown protein GB:AAD25812 [Arabidopsis thaliana]	trichocarpa x deltoides	Unique
Ptp.4728.1.S1_at	-1.83841	-11.5216	0.000740278	CV266328	estExt_Genewise1_v1.C_LG_I9453	estExt_Genewise1_v1.C_LG_I9453	At1g52720.1	expressed protein : :supported by full-length cDNA: Ceres:2030.	trichocarpa x nigra	Unique
Ptp.4754.1.S1_at	-2.47495	-71.6047	6.19e-07	CF227932	gw1.I.9118.1	gw1.I.9118.1	At1g33720.1	cytochrome P450 monooxygenase : identical to cytochrome p450 monooxygenase GI:3164129 from [Arabidopsis thaliana]	alba x tremula	Unique
Ptp.4760.1.S1_s_at	-6.36902	-10.7305	0.000947242	CN550234	gw1.VIII.723.1	gw1.VIII.723.1	At3g27960.1	hypothetical protein : similar to hypothetical protein GB:AAC80630 from [Arabidopsis thaliana]	trichocarpa x deltoides	All probes match over all sequences
Ptp.4769.1.S1_at	-1.2534	-6.37317	0.00637425	CV265545	gw1.28.1044.1	gw1.28.1044.1	At3g09980.1	unknown protein : similar to unknown proteins GB:AAD24625 [Arabidopsis thaliana]	trichocarpa x nigra	Unique
Ptp.4769.1.S1_x_at	-1.29438	-8.35013	0.00235578	CV265545	eugene3.00150836	eugene3.00150836	--	--	tremula	Probes cross hyb with other sequences
Ptp.4800.1.S1_at	-2.34397	-9.75983	0.00134244	CK102316	gw1.70.171.1	gw1.70.171.1	At3g04730.1	auxin-induced protein : identical to GB:AAB84353 (IAA16) [Arabidopsis thaliana]: early auxin-induced gene: member of a multigene family of early auxin-induced genes isolated from Arabidopsis using yeast two-hybrid system with IAA1:supported by full-length cDNA: Ceres:32727.	tremula x tremuloides	Unique
Ptp.4801.1.A1_at	-0.693223	-10.4428	0.00104587	CV251432	eugene3.00021497	eugene3.00021497	At4g00355.1	Expressed protein : : supported by full-length cDNA: Ceres: 39479.	trichocarpa	Unique
Ptp.4804.1.A1_at	-1.83575	-9.59213	0.00142314	DN490277	grail3.0024013201	grail3.0024013201	At3g22200.1	aminotransferase	tremula x tremuloides	Unique
Ptp.4817.1.S1_a_at	-2.98459	-10.9871	0.000870174	CV259563	grail3.0101010901	grail3.0101010901	At3g12490.1	cysteine proteinase inhibitor	trichocarpa x nigra	Probes match on alternative forms of same gene
Ptp.4827.1.S1_a_at	-2.41161	-7.16603	0.00413023	DN490862	eugene3.00051288	eugene3.00051288	At5g59540.1	1-aminocyclopropane-1-carboxylate oxidase - like protein : 1-aminocyclopropane-1-carboxylate oxidase kidney bean	tremula x tremuloides	Probes match on alternative forms of same gene
Ptp.4849.1.S1_s_at	-2.98407	-7.03049	0.00444926	CV270870	eugene3.00020603	eugene3.00020603	At1g22770.1	putative gigantea protein : strong similarity to GB:CAB56039 from [Arabidopsis thaliana]: supported by cDNA: gi_6002679_gb_AF105064.1_AF105064	trichocarpa x nigra	All probes match over all sequences
Ptp.4852.1.A1_at	-4.18179	-15.4762	0.000271682	CV282615	gw1.XV.1392.1	gw1.XV.1392.1	At5g50100.1	putative protein : similar to unknown protein (pir||S75732):supported by full-length cDNA: Ceres:35710.	trichocarpa x deltoides	Unique
Ptp.4852.1.A1_s_at	-4.05226	-19.8658	0.000108643	CV282615	gw1.XV.1392.1	gw1.XV.1392.1	At5g50100.1	putative protein : similar to unknown protein (pir||S75732):supported by full-length cDNA: Ceres:35710.	trichocarpa x deltoides	All probes match over all sequences
Ptp.4861.1.S1_at	-5.49972	-13.521	0.000424371	BU819582	estExt_fgenesh4_pg.C_LG_IX0374	estExt_fgenesh4_pg.C_LG_IX0374	At2g21180.1	expressed protein : : supported by cDNA: gi_15010701_gb_AY045652.1_	tremula	Unique
Ptp.4863.1.S1_s_at	-1.34399	-5.96116	0.00815605	CV268803	estExt_fgenesh4_pg.C_LG_XIII0337	estExt_fgenesh4_pg.C_LG_XIII0337	At5g07990.1	flavonoid 3'-hydroxylase (F3'H) : : supported by cDNA: gi_10334803_gb_AF271649.1_AF271649	trichocarpa x nigra	All probes match over all sequences
Ptp.4865.1.A1_s_at	-1.26606	-18.7939	0.000130712	BP931399	estExt_fgenesh4_pg.C_LG_XI0914	estExt_fgenesh4_pg.C_LG_XI0914	At3g14420.1	glycolate oxidase	nigra	All probes match over all sequences
Ptp.4865.1.A1_x_at	-1.06832	-5.73326	0.00941176	BP931399	estExt_fgenesh4_pg.C_LG_XI0914	estExt_fgenesh4_pg.C_LG_XI0914	At3g14420.1	glycolate oxidase	nigra	Probes cross hyb with other sequences
Ptp.4882.2.S1_at	-3.65798	-11.4543	0.000755151	BU896978	eugene3.00100431	eugene3.00100431	At1g60420.1	expressed protein : contains similarity to tryparedoxin GI:3851498 from [Crithidia fasciculata]:supported by full-length cDNA: Ceres:34936.	tremula x tremuloides	Unique
Ptp.4887.1.A1_a_at	-0.737365	-10.3671	0.00107288	DN500575	gw1.VIII.200.1	gw1.VIII.200.1	At1g04420.1	hypothetical protein : Similar to Babesia aldo-keto reductase (gb|M93122: supported by cDNA: gi_17529151	tremula x tremuloides	Probes match on alternative forms of same gene
Ptp.4892.1.S1_s_at	-0.901988	-6.1186	0.00741827	CK318787	estExt_Genewise1_v1.C_LG_VI2421	estExt_Genewise1_v1.C_LG_VI2421	At5g06340.1	diadenosine 5	deltoides	All probes match over all sequences
Ptp.4895.1.S1_x_at	-10.0975	-48.3435	3.36e-06	CV260096	estExt_fgenesh4_pg.C_LG_IV0075	estExt_fgenesh4_pg.C_LG_IV0075	At5g28000.1	Csf-2-related : similar to Csf-2 [Cucumis sativus][GI:5762258][J Am Soc Hortic Sci 124	trichocarpa x nigra	Probes cross hyb with other sequences
Ptp.4897.1.S1_at	-2.01858	-12.616	0.000535763	CV281809	eugene3.00150843	eugene3.00150843	At3g48870.1	ATP-dependent Clp protease ATP-binding subunit (ClpC2) : identical to AtClpC GI:5360574 from [Arabidopsis thaliana]	trichocarpa x deltoides	Unique
Ptp.4900.1.S1_s_at	-2.81146	-12.2279	0.000594729	AB079510.1	grail3.0126006201	grail3.0126006201	At1g10200.1	putative transcription factor : similar to transcription factor SF3 (pir|IS37656): similar to ESTs gb|T42207	kitakamiensis	All probes match over all sequences
Ptp.4902.1.S1_at	-1.61514	-16.3194	0.000222738	CV280889	eugene3.00061694	eugene3.00061694	At4g29110.1	putative protein : hypothetical protein - Arabidopsis thaliana	trichocarpa x deltoides	Unique
Ptp.4916.1.S1_s_at	-0.914984	-10.0644	0.00119558	CV270159	eugene3.00130040	eugene3.00130040	At5g26751.1	shaggy-like kinase alpha : : supported by cDNA: gi_15028148_gb_AY046024.1_	trichocarpa x nigra	All probes match over all sequences
Ptp.4917.1.S1_at	-2.60589	-8.6371	0.00208226	DN500464	--	--	--	--	trichocarpa	Unique
Ptp.4928.1.S1_at	-5.65702	-12.0716	0.000623639	CV283448	estExt_fgenesh4_pg.C_LG_IX0131	estExt_fgenesh4_pg.C_LG_IX0131	At2g21530.1	unknown protein :	trichocarpa x deltoides	Unique
Ptp.4954.1.S1_at	-3.56608	-112.756	1.06e-07	DN490744	estExt_fgenesh4_pg.C_660113	estExt_fgenesh4_pg.C_660113	At1g77940.1	ribosomal protein L30	alba x tremula	Unique
Ptp.4956.1.A1_at	-1.2502	-9.08641	0.0017336	CV240469	estExt_fgenesh4_pm.C_LG_II0402	estExt_fgenesh4_pm.C_LG_II0402	At5g14320.1	ribosomal protein precursor - like : ribosomal protein S13 precursor	trichocarpa	Unique
Ptp.4956.1.A1_x_at	-1.19481	-7.10866	0.00425974	CV240469	estExt_fgenesh4_pm.C_LG_II0402	estExt_fgenesh4_pm.C_LG_II0402	At5g14320.1	ribosomal protein precursor - like : ribosomal protein S13 precursor	trichocarpa	Probes cross hyb with other sequences
Ptp.4957.1.S1_at	-4.16854	-36.5283	1.15e-05	BU811544	eugene3.00081172 gw1.X.6714.1	eugene3.00081172	At1g15110.1	putative phosphatidylserine synthase : Similar to gb|AF099053 phosphatidylserine synthase-2 from Mus musculus. EST gb|N96271 comes from this gene: supported by cDNA: gi_19698980	tremula x tremuloides	Unique
Ptp.496.1.A1_at	-1.09635	-6.41786	0.0062249	CK087489	eugene3.03970003 eugene3.00110117 eugene3.00110127 eugene3.32500001 eugene3.68450001 fgenesh4_pg.C_LG_XI000137 eugene3.13490002 eugene3.05480006 fgenesh4_pg.C_scaffold_787000001 eugene3.14590004 eugene3.14590003	eugene3.03970003	At1g27180.1	disease resistance protein (TIR-NBS-LRR class)	tremula x tremuloides	Unique
Ptp.4961.1.S1_at	-1.10518	-8.39002	0.00231297	CV260285	eugene3.00290239	eugene3.00290239	At1g32230.1	expressed protein : similar to unknown protein GB:AAC36170 GI:3608137 from [Arabidopsis thaliana]: supported by cDNA: gi_11044956_emb_AJ251578.1_ATH251578	trichocarpa x nigra	Unique
Ptp.4963.1.S1_x_at	-1.89309	-12.0472	0.000625879	CX178306	grail3.0027014001	grail3.0027014001	--	--	euramericana	Probes cross hyb with other sequences
Ptp.4965.1.S1_x_at	-5.20162	-5.70049	0.0096121	AY594295.1	eugene3.01200081	eugene3.01200081	At3g09390.1	metallothionein-like protein : similar to metallothionein GB:JQ2128 [Glycine max]: supported by cDNA: gi_14335167_gb_AY037263.1_	trichocarpa x deltoides	Probes cross hyb with other sequences
Ptp.497.1.S1_at	-3.34198	-32.1015	1.93e-05	CK087555	eugene3.00091203	eugene3.00091203	At5g58800.1	quinone reductase family : similar to 1	trichocarpa x nigra	Unique
Ptp.497.1.S1_s_at	-8.73177	-21.5643	8.19e-05	CK087555	estExt_Genewise1_v1.C_660430	estExt_Genewise1_v1.C_660430	At3g44280.1	putative protein :	tremula x tremuloides	All probes match over all sequences
Ptp.4975.1.S1_at	-0.736489	-11.4469	0.000756956	DN500659	--	--	--	--	tremula x tremuloides	Unique
Ptp.4977.1.S1_s_at	-2.08039	-7.24196	0.00398015	BU886227	estExt_fgenesh4_pg.C_1420041	estExt_fgenesh4_pg.C_1420041	At3g59780.1	putative protein :	tremula x tremuloides	All probes match over all sequences
Ptp.4983.1.S1_a_at	-4.50175	-8.43821	0.00226015	DN485120	gw1.XVI.2635.1	gw1.XVI.2635.1	At3g53470.1	putative protein : ribosomal protein S25	trichocarpa	Probes match on alternative forms of same gene
Ptp.4988.1.S1_at	-3.95901	-14.5491	0.000333269	CV240357	fgenesh4_pm.C_LG_II001205	fgenesh4_pm.C_LG_II001205	At4g28660.1	photosystem II protein W - like : photosystem II protein W	trichocarpa	Unique
Ptp.4988.2.S1_a_at	-3.86567	-11.6894	0.000702392	CK094308	--	--	--	--	tremula	Probes match on alternative forms of same gene
Ptp.4996.1.S1_at	-1.6524	-8.49986	0.00220191	CV277225	estExt_fgenesh4_pg.C_11130001	estExt_fgenesh4_pg.C_11130001	At5g43260.1	expressed protein : : supported by cDNA: gi_14334627_gb_AY034987.1_	trichocarpa x deltoides	Unique
Ptp.4998.1.S1_s_at	-3.04762	-7.69284	0.00319194	BU825519	eugene3.00770040	eugene3.00770040	At1g52590.1	expressed protein : :supported by full-length cDNA: Ceres:463.	tremula x tremuloides	All probes match over all sequences
Ptp.5001.1.S1_at	-1.51732	-11.7287	0.00069306	CV260560	--	--	--	--	trichocarpa x nigra	Unique
Ptp.5001.2.S1_at	-1.9693	-8.01029	0.00275314	BU809692	grail3.0028003002	grail3.0028003002	gi|50897234|gb|AAT85756.1|	At5g20635 [Arabidopsis thaliana]	tremula x tremuloides	Unique
Ptp.5023.1.S1_s_at	-4.55309	-13.6207	0.000414081	CV281393	gw1.I.4122.1	gw1.I.4122.1	At2g14750.1	putative adenosine phosphosulfate kinase : identical to GB:U05238:supported by full-length cDNA: Ceres:14216.	trichocarpa x deltoides	All probes match over all sequences
Ptp.5042.1.S1_at	-3.21309	-6.44729	0.00612013	CV282149	estExt_fgenesh4_pg.C_LG_I1607	estExt_fgenesh4_pg.C_LG_I1607	At2g13360.1	alanine-glyoxylate aminotransferase : :supported by full-length cDNA: Ceres:8306.	trichocarpa x deltoides	Unique
Ptp.5042.3.S1_a_at	-2.01029	-8.24438	0.0024717	CX167726	estExt_Genewise1_v1.C_LG_IX3694	estExt_Genewise1_v1.C_LG_IX3694	At2g13360.1	alanine-glyoxylate aminotransferase : :supported by full-length cDNA: Ceres:8306.	deltoides	Probes match on alternative forms of same gene
Ptp.5042.3.S1_s_at	-4.84202	-6.43657	0.00615927	CX167726	estExt_fgenesh4_pg.C_LG_I1607 estExt_Genewise1_v1.C_LG_IX3694	estExt_fgenesh4_pg.C_LG_I1607	At2g13360.1	alanine-glyoxylate aminotransferase : :supported by full-length cDNA: Ceres:8306.	deltoides	All probes match over all sequences
Ptp.5051.1.S1_x_at	-1.75681	-6.70651	0.00528062	CV236594	estExt_fgenesh4_pg.C_LG_II0263	estExt_fgenesh4_pg.C_LG_II0263	At4g39090.1	cysteine proteinase RD19A : identical to thiol protease SP:P43296	trichocarpa	Probes cross hyb with other sequences
Ptp.5053.1.S1_at	-1.15729	-8.9721	0.00181648	BI071140	estExt_fgenesh4_pm.C_LG_IX0496	estExt_fgenesh4_pm.C_LG_IX0496	At3g63490.1	chloroplast ribosomal L1 - like protein : ribosomal protein L1	tremula x tremuloides	Unique
Ptp.5057.1.S1_a_at	-3.72514	-15.4346	0.000273964	CV244905	estExt_Genewise1_v1.C_LG_V0878	estExt_Genewise1_v1.C_LG_V0878	gi|51972124|gb|AAU15166.1|	At4g02725 [Arabidopsis thaliana] >gi|50253472|gb|AAT71938.1| At4g02725 [Arabidopsis thaliana] >gi|42572813|ref|NP_974503.1| expressed protein [Arabidopsis thaliana]	trichocarpa	Probes match on alternative forms of same gene
Ptp.5072.1.S1_s_at	-1.0274	-6.17651	0.00716782	CV237525	estExt_fgenesh4_pg.C_LG_XIV1291	estExt_fgenesh4_pg.C_LG_XIV1291	At5g55160.1	ubiquitin-like protein SMT3-like : : supported by full-length cDNA: Ceres: 13697.	trichocarpa	All probes match over all sequences
Ptp.5076.1.S1_a_at	-2.84319	-9.88231	0.00128082	BU873058	gw1.II.1426.1	gw1.II.1426.1	At5g53500.1	putative protein : contains similarity to unknown protein (gb|AAF19687.1): supported by cDNA: gi_20268728	trichocarpa	Probes match on alternative forms of same gene
Ptp.5078.1.S1_at	-6.17175	-8.76251	0.00198163	CX169327	gw1.V.4618.1	gw1.V.4618.1	At4g33580.1	carbonate dehydratase - like protein : carbonate dehydratase precursor	deltoides	Unique
Ptp.5081.1.S1_at	-2.50442	-13.5489	0.000421432	CV242590	estExt_fgenesh4_pg.C_LG_IX0769	estExt_fgenesh4_pg.C_LG_IX0769	At1g50020.1	tubulin alpha-6 chain	trichocarpa	Unique
Ptp.5095.2.S1_a_at	-0.601398	-5.83386	0.00883006	CF235242	eugene3.00061798	eugene3.00061798	At4g32530.1	H+-transporting ATPase - like protein : H+-transporting ATPase	alba x tremula	Probes match on alternative forms of same gene
Ptp.510.1.A1_at	-1.46984	-6.42984	0.00618699	CK088013	grail3.0051002001	grail3.0051002001	At1g32920.1	expressed protein : : supported by cDNA: gi_15450636_gb_AY052686.1_ : supported by cDNA: gi_15294267	trichocarpa x deltoides	Unique
Ptp.5100.1.S1_at	-6.95818	-31.0867	2.1e-05	BI124446	estExt_Genewise1_v1.C_LG_I8344	estExt_Genewise1_v1.C_LG_I8344	At3g61880.1	cytochrome p450 (CYP78A9) : :supported by full-length cDNA: Ceres:29661.	tremula x tremuloides	Unique
Ptp.5103.1.S1_s_at	-0.800904	-11.7419	0.000690567	BU874135	grail3.0008039502	grail3.0008039502	At4g01100.1	mitochondrial carrier protein family : contains Pfam profile: PF00153 mitochondrial carrier protein: supported by cDNA: gi_13430511_gb_AF360168.1_AF360168	trichocarpa	All probes match over all sequences
Ptp.5107.1.S1_s_at	-3.99468	-11.037	0.000855982	CV278871	estExt_fgenesh4_pg.C_LG_I0088	estExt_fgenesh4_pg.C_LG_I0088	At2g34860.1	unknown protein : : supported by cDNA: gi_20466395	trichocarpa x deltoides	All probes match over all sequences
Ptp.5108.1.S1_s_at	-2.61174	-5.71954	0.00949519	CV251903	estExt_Genewise1_v1.C_LG_X0725	estExt_Genewise1_v1.C_LG_X0725	At5g54940.2	translation initiation factor-like protein :	trichocarpa	All probes match over all sequences
Ptp.5114.1.S1_at	-3.48695	-14.0159	0.000377073	CV265551	grail3.0063005001	grail3.0063005001	At3g26580.1	unknown protein :	trichocarpa x nigra	Unique
Ptp.5118.1.S1_at	-1.67249	-9.29121	0.00159459	BI124617	estExt_fgenesh4_pg.C_LG_IX1032	estExt_fgenesh4_pg.C_LG_IX1032	At5g13800.1	putative protein : similar to unknown protein (pir||S77419): supported by cDNA: gi_15912216_gb_AY056386.1_	tremula x tremuloides	Unique
Ptp.5133.1.S1_s_at	-5.04706	-14.6934	0.000322393	AJ767409	estExt_fgenesh4_pg.C_LG_VIII1493	estExt_fgenesh4_pg.C_LG_VIII1493	At2g05620.1	expressed protein : :supported by full-length cDNA: Ceres:1618.	euphratica	All probes match over all sequences
Ptp.5134.1.S1_at	-4.04318	-6.58612	0.0056622	CV283891	gw1.VII.3454.1	gw1.VII.3454.1	At3g50685.1	Expressed protein : : supported by full-length cDNA: Ceres: 26994.	trichocarpa x deltoides	Unique
Ptp.5144.1.S1_at	-6.78906	-31.3816	2.06e-05	DN484561	eugene3.00080799 fgenesh4_pg.C_LG_X001522	eugene3.00080799	At5g15240.1	putative protein : amino acid transport protein	tremula	Unique
Ptp.5147.1.S1_at	-2.50855	-12.0643	0.000624436	CV245168	eugene3.00010981	eugene3.00010981	At4g22920.1	expressed protein : :supported by full-length cDNA: Ceres:29391.	trichocarpa	Unique
Ptp.5152.1.A1_s_at	-3.41245	-9.62549	0.00140737	CV262007	gw1.VII.763.1	gw1.VII.763.1	At1g06040.1	salt-tolerance protein : identical to salt-tolerance protein GB:CAA64819 GI:1565225 from [Arabidopsis thaliana]:supported by full-length cDNA: Ceres:39912.	trichocarpa x nigra	All probes match over all sequences
Ptp.5153.1.S1_at	-2.12346	-15.9646	0.00024269	CV244685	estExt_fgenesh4_pg.C_LG_III1852	estExt_fgenesh4_pg.C_LG_III1852	At3g32930.1	expressed protein : : supported by cDNA: gi_15292708_gb_AY050788.1_	trichocarpa	Unique
Ptp.5153.1.S1_s_at	-2.05723	-11.2007	0.000816807	CV244685	estExt_fgenesh4_pg.C_LG_III1852	estExt_fgenesh4_pg.C_LG_III1852	At3g32930.1	expressed protein : : supported by cDNA: gi_15292708_gb_AY050788.1_	trichocarpa	All probes match over all sequences
Ptp.5156.1.S1_at	-3.27572	-14.0407	0.00037513	BU815588	estExt_fgenesh4_kg.C_LG_XVIII0013	estExt_fgenesh4_kg.C_LG_XVIII0013	At3g47650.1	putative protein : bundle sheath defective protein 2 - Zea mays	tremula x tremuloides	Unique
Ptp.5158.1.S1_at	-4.17479	-5.69484	0.00965377	CK090943	estExt_Genewise1_v1.C_1660131	estExt_Genewise1_v1.C_1660131	At1g05010.1	1-aminocyclopropane-1-carboxylate oxidase : Identical to 1-aminocyclopropane-1-carboxylate oxidase (ACC oxidase) gb|X66719 (EAT1). ESTs gb|T43073	trichocarpa	Unique
Ptp.5160.3.A1_x_at	-1.72943	-8.32215	0.002388	CV281283	eugene3.00111184	eugene3.00111184	At1g79040.1	photosystem II polypeptide	trichocarpa x deltoides	Probes cross hyb with other sequences
Ptp.5165.1.A1_s_at	-5.24363	-12.3492	0.000573507	BP930275	gw1.VIII.2613.1 gw1.X.2081.1	gw1.VIII.2613.1	At2g39730.1	auxin-regulated protein : :supported by full-length cDNA: Ceres:7114.	nigra	All probes match over all sequences
Ptp.5173.2.S1_s_at	-3.82658	-16.5654	0.000210799	CK112383	--	--	--	--	trichocarpa	All probes match over all sequences
Ptp.5184.1.A1_a_at	-0.978556	-7.17971	0.00410215	CV257690	grail3.0090002702	grail3.0090002702	At3g20270.1	bactericidal permeability-increasing protein precursor	trichocarpa x deltoides	Probes match on alternative forms of same gene
Ptp.5193.1.S1_at	-2.2113	-7.77317	0.00306923	CK100415	gw1.208.63.1	gw1.208.63.1	At1g73060.1	expressed protein : :supported by full-length cDNA: Ceres:119910.	tremula x tremuloides	Unique
Ptp.5194.1.S1_at	-1.01203	-6.25955	0.00682809	CV240064	estExt_fgenesh4_pg.C_LG_I0656	estExt_fgenesh4_pg.C_LG_I0656	At5g45680.1	FKBP-type peptidyl-prolyl cis-trans isomerase : SP:Q9SCY2	trichocarpa	Unique
Ptp.5199.1.S1_at	-2.87072	-7.43946	0.00361435	CV281699	estExt_fgenesh4_pm.C_LG_XVI0009	estExt_fgenesh4_pm.C_LG_XVI0009	At4g16370.1	isp4 like protein : : supported by cDNA: gi_15451019_gb_AY054590.1_	trichocarpa x deltoides	Unique
Ptp.5200.1.S1_at	-5.01979	-10.3784	0.00106995	CV277299	eugene3.00280046	eugene3.00280046	At1g19150.1	light-harvesting chlorophyll a:b binding protein : similar to PSI type II chlorophyll a:b-binding protein GI:541565 from [Arabidopsis thaliana]:supported by full-length cDNA: Ceres:252299.	trichocarpa x deltoides	Unique
Ptp.5202.1.A1_a_at	-4.0103	-7.16983	0.00412056	CV279054	estExt_Genewise1_v1.C_LG_XV1465	estExt_Genewise1_v1.C_LG_XV1465	At5g62840.1	putative protein : :supported by full-length cDNA: Ceres:5589.	trichocarpa x deltoides	Probes match on alternative forms of same gene
Ptp.5203.1.S1_at	-2.20965	-17.0354	0.000188125	CV283749	eugene3.00011927	eugene3.00011927	At5g14910.1	putative protein : :supported by full-length cDNA: Ceres:21085.	trichocarpa x deltoides	Unique
Ptp.5206.1.S1_at	-2.76187	-7.59616	0.00334854	CV233722	estExt_Genewise1_v1.C_LG_I6144	estExt_Genewise1_v1.C_LG_I6144	At4g26530.1	fructose-bisphosphate aldolase - like protein : fructose-bisphosphate aldolase	trichocarpa	Unique
Ptp.5208.1.S1_a_at	-2.20438	-21.2757	8.52e-05	CV280288	estExt_Genewise1_v1.C_LG_V0051	estExt_Genewise1_v1.C_LG_V0051	At4g37920.1	putative protein :	trichocarpa x deltoides	Probes match on alternative forms of same gene
Ptp.5208.2.A1_a_at	-1.87628	-8.88861	0.00187873	CK090166	estExt_Genewise1_v1.C_LG_V0051	estExt_Genewise1_v1.C_LG_V0051	At4g37920.1	putative protein :	tremula x tremuloides	Probes match on alternative forms of same gene
Ptp.5214.1.S1_at	-5.61845	-8.42131	0.00227829	CV283986	estExt_fgenesh4_pg.C_LG_XII1021	estExt_fgenesh4_pg.C_LG_XII1021	At4g25050.1	acyl carrier - like protein : acyl carrier protein	trichocarpa x deltoides	Unique
Ptp.5218.2.S1_a_at	-4.02471	-8.38699	0.00231468	CX174855	grail3.0009021301	grail3.0009021301	At1g60000.1	chloroplast RNA-binding protein	deltoides	Probes match on alternative forms of same gene
Ptp.5221.1.S1_s_at	-2.02789	-8.85195	0.00190366	CV282964	estExt_fgenesh4_pm.C_LG_XII0386	estExt_fgenesh4_pm.C_LG_XII0386	At1g59750.1	auxin response transcription factor (ARF1) : identical to auxin response factor 1 GI:2245378 from [Arabidopsis thaliana]: supported by cDNA: gi_2245377_gb_U83245.1_ATU83245	trichocarpa x deltoides	All probes match over all sequences
Ptp.5222.1.S1_s_at	-1.2483	-7.34048	0.0037972	CX182395	estExt_fgenesh4_pg.C_LG_XVIII0906	estExt_fgenesh4_pg.C_LG_XVIII0906	At2g24060.1	putative chloroplast initiation factor 3 : :supported by full-length cDNA: Ceres:41558.	euramericana	All probes match over all sequences
Ptp.5226.1.S1_at	-1.2858	-6.58513	0.00566511	CK093043	fgenesh4_pg.C_scaffold_2789000001 grail3.0001051501 gw1.130.33.1	fgenesh4_pg.C_scaffold_2789000001	At3g18990.1	unknown protein : similar to unknown protein GB:AAD43153 from [Arabidopsis thaliana]	tremula x tremuloides	Unique
Ptp.5227.1.A1_at	-2.92038	-19.846	0.000108972	CV266184	gw1.X.1323.1	gw1.X.1323.1	At1g79380.1	expressed protein : : supported by cDNA: gi_13937148_gb_AF372928.1_AF372928	trichocarpa x nigra	Unique
Ptp.5229.1.S1_s_at	-7.13562	-7.79278	0.00303934	CK320886	estExt_Genewise1_v1.C_LG_VII0038	estExt_Genewise1_v1.C_LG_VII0038	At5g65730.1	xyloglucan endotransglycosylase	deltoides	All probes match over all sequences
Ptp.5232.1.S1_at	-4.47166	-7.94084	0.00284001	CF936634	estExt_Genewise1_v1.C_LG_X2607	estExt_Genewise1_v1.C_LG_X2607	At3g54890.1	light-harvesting chlorophyll a:b binding protein : : supported by cDNA: gi_13265500_gb_AF324692.2_AF324692	tomentiglandulosa	Unique
Ptp.5234.2.A1_at	-1.33784	-9.75662	0.00134393	CK089618	--	--	--	--	tremula x tremuloides	Unique
Ptp.5237.2.A1_at	-2.81284	-9.24311	0.00162674	CK090370	estExt_fgenesh4_pg.C_LG_X1487	estExt_fgenesh4_pg.C_LG_X1487	At1g14150.1	PsbQ domain protein family : extrinsic pII protein: location of ESTs 144D22XP 3'	tremula x tremuloides	Unique
Ptp.5240.1.S1_s_at	-3.00993	-14.8573	0.000311045	CX174264	eugene3.00081422	eugene3.00081422	At4g02770.1	putative photosystem I reaction center subunit II precursor : similar to spinach PSI-D	deltoides	All probes match over all sequences
Ptp.5242.1.S1_s_at	-6.31508	-7.19147	0.0040811	CV276983	estExt_fgenesh4_kg.C_LG_III0002	estExt_fgenesh4_kg.C_LG_III0002	At1g15820.1	chlorophyll binding protein	trichocarpa x deltoides	All probes match over all sequences
Ptp.5242.3.S1_s_at	-6.68339	-7.01653	0.0044812	DN496073	estExt_fgenesh4_kg.C_LG_III0002	estExt_fgenesh4_kg.C_LG_III0002	At1g15820.1	chlorophyll binding protein	tremula	All probes match over all sequences
Ptp.5244.1.S1_at	-4.42391	-15.1976	0.000287952	CV271589	gw1.VI.2058.1 gw1.XVIII.1630.1	gw1.VI.2058.1	At4g32260.1	H+-transporting ATP synthase chain 9 - like protein : H+-transporting ATP synthase	trichocarpa x nigra	Unique
Ptp.5244.1.S1_s_at	-3.94953	-17.6947	0.000163448	CV271589	gw1.VI.2058.1 gw1.XVIII.1630.1	gw1.VI.2058.1	At4g32260.1	H+-transporting ATP synthase chain 9 - like protein : H+-transporting ATP synthase	trichocarpa x nigra	All probes match over all sequences
Ptp.5244.1.S1_x_at	-4.47462	-23.6307	5.99e-05	CV271589	gw1.VI.2058.1 gw1.XVIII.1630.1	gw1.VI.2058.1	At4g32260.1	H+-transporting ATP synthase chain 9 - like protein : H+-transporting ATP synthase	trichocarpa x nigra	Probes cross hyb with other sequences
Ptp.5246.1.S1_at	-1.70264	-17.8274	0.000158619	CV283404	fgenesh4_pm.C_LG_XIII000297	fgenesh4_pm.C_LG_XIII000297	At2g43030.1	50S ribosomal protein L3 : :supported by full-length cDNA: Ceres:142861.	trichocarpa x deltoides	Unique
Ptp.5247.1.S1_at	-7.99905	-30.5678	2.24e-05	CV278066	estExt_fgenesh4_pg.C_LG_II0752	estExt_fgenesh4_pg.C_LG_II0752	At1g44575.1	photosystem II 22kDa protein	trichocarpa x deltoides	Unique
Ptp.5265.1.S1_s_at	-8.79655	-30.3158	2.28e-05	CV279994	eugene3.00140672	eugene3.00140672	At3g62550.1	putative protein : ER6 protein - Lycopersicon esculentum	trichocarpa x deltoides	All probes match over all sequences
Ptp.5265.1.S1_x_at	-7.8023	-23.5738	6.02e-05	CV279994	eugene3.00140672	eugene3.00140672	At3g62550.1	putative protein : ER6 protein - Lycopersicon esculentum	trichocarpa x deltoides	Probes cross hyb with other sequences
Ptp.5269.1.S1_a_at	-1.61189	-6.2055	0.00703949	CV282828	estExt_Genewise1_v1.C_LG_X4972	estExt_Genewise1_v1.C_LG_X4972	At1g67700.2	auxin-regulated protein :	trichocarpa x deltoides	Probes match on alternative forms of same gene
Ptp.5270.1.S1_s_at	-2.46278	-5.92145	0.00835389	BI069044	estExt_Genewise1_v1.C_1290095	estExt_Genewise1_v1.C_1290095	At5g61410.1	ribulose-5-phosphate-3-epimerase : : supported by cDNA: gi_15027996_gb_AY045855.1_	tremula x tremuloides	All probes match over all sequences
Ptp.5271.1.S1_at	-6.65058	-15.8289	0.000250094	CV238996	estExt_Genewise1_v1.C_1210153	estExt_Genewise1_v1.C_1210153	At4g25910.1	nitrogen fixation like protein : nitrogen fixation protein nifU - Anabaena sp.	trichocarpa	Unique
Ptp.5277.1.S1_s_at	-3.43508	-7.58037	0.00337717	BU886863	grail3.0001020101	grail3.0001020101	At2g27680.1	expressed protein : : supported by cDNA: gi_13358176_gb_AF324984.2_AF324984	tremula x tremuloides	All probes match over all sequences
Ptp.5283.1.S1_s_at	-3.19425	-6.32988	0.00654013	CN518834	gw1.XV.2993.1	gw1.XV.2993.1	At5g51600.1	putative protein : strong similarity to unknown protein (emb|CAB82688.1)	tremula	All probes match over all sequences
Ptp.5284.1.S1_at	-3.59056	-10.0919	0.00118265	CV283267	estExt_fgenesh4_pg.C_LG_VI0491	estExt_fgenesh4_pg.C_LG_VI0491	At4g02530.1	chloroplast thylakoid lumen protein : SP:022773 :TL16_ARATH: supported by full-length cDNA: Ceres: 8114.	trichocarpa x deltoides	Unique
Ptp.5284.1.S1_s_at	-3.84183	-17.1992	0.000181913	CV283267	estExt_fgenesh4_pg.C_LG_VI0491	estExt_fgenesh4_pg.C_LG_VI0491	At4g02530.1	chloroplast thylakoid lumen protein : SP:022773 :TL16_ARATH: supported by full-length cDNA: Ceres: 8114.	trichocarpa x deltoides	All probes match over all sequences
Ptp.529.1.S1_at	-1.19266	-6.1743	0.00717743	CN524394	estExt_fgenesh4_kg.C_1180001	estExt_fgenesh4_kg.C_1180001	At4g17830.1	N-acetylornithine deacetylase-like protein	trichocarpa x deltoides	Unique
Ptp.5290.1.S1_at	-1.23132	-7.17525	0.00411117	BI072113	grail3.0155003301	grail3.0155003301	At3g02260.1	unknown protein : similar to pushover GB:AAD20450 [Drosophila melanogaster]	tremula x tremuloides	Unique
Ptp.5291.1.S1_at	-4.7856	-10.5772	0.000996025	CN521303	estExt_fgenesh4_pg.C_LG_X0813	estExt_fgenesh4_pg.C_LG_X0813	At1g55020.1	lipoxygenase	tremula x tremuloides	Unique
Ptp.5293.1.S1_at	-1.69851	-7.35073	0.00377961	CA929386	estExt_Genewise1_v1.C_LG_XIII1884	estExt_Genewise1_v1.C_LG_XIII1884	At1g08550.1	putative violaxanthin de-epoxidase precursor (U44133) : similar to EST gb|N37612: supported by cDNA: gi_1465734_gb_U44133.1_ATU44133	tremuloides	Unique
Ptp.5305.1.S1_at	-1.04633	-5.71448	0.00953123	CV228381	eugene3.00050802	eugene3.00050802	At5g14320.1	ribosomal protein precursor - like : ribosomal protein S13 precursor	trichocarpa	Unique
Ptp.5315.1.S1_s_at	-4.31078	-9.94289	0.00125019	BI071254	estExt_fgenesh4_kg.C_LG_VII0034	estExt_fgenesh4_kg.C_LG_VII0034	At3g50820.1	photosystem II oxygen-evolving complex 33 (OEC33) : identical to OEC33	tremula x tremuloides	All probes match over all sequences
Ptp.5317.1.S1_s_at	-0.658102	-5.65133	0.00993307	BU832693	estExt_fgenesh4_pm.C_290035	estExt_fgenesh4_pm.C_290035	At5g47390.1	Myb-related transcription activator-like : :supported by full-length cDNA: Ceres:102806.	tremula x tremuloides	All probes match over all sequences
Ptp.5325.1.A1_at	-2.8421	-8.50747	0.00219559	CV276908	estExt_Genewise1_v1.C_LG_III2205	estExt_Genewise1_v1.C_LG_III2205	At1g32060.1	phosphoribulokinase precursor : identical to phosphoribulokinase precursor GB:P25697 GI:125576 from [Arabidopsis thaliana]:supported by full-length cDNA: Ceres:11226.	trichocarpa x deltoides	Unique
Ptp.5326.1.S1_s_at	-3.32004	-11.996	0.000635382	AJ768862	estExt_fgenesh4_pg.C_LG_III0681	estExt_fgenesh4_pg.C_LG_III0681	At5g66190.1	ferredoxin-NADP+ reductase : : supported by cDNA: gi_18175824	euphratica	All probes match over all sequences
Ptp.5341.1.S1_at	-3.3429	-5.7739	0.00918373	CK100726	eugene3.00101874	eugene3.00101874	At3g55800.1	sedoheptulose-bisphosphatase precursor : : supported by cDNA: gi_15451177_gb_AY054669.1_	tremula x tremuloides	Unique
Ptp.5343.1.S1_at	-1.24165	-6.81213	0.00497932	CV243373	estExt_Genewise1_v1.C_LG_II0778	estExt_Genewise1_v1.C_LG_II0778	At3g63190.1	putative protein : chloroplast ribosome recycling factor protein - Spinacia oleracea	trichocarpa	Unique
Ptp.5348.1.S1_at	-3.83135	-6.58783	0.00565767	CV236509	estExt_fgenesh4_pg.C_640116	estExt_fgenesh4_pg.C_640116	At1g06040.1	salt-tolerance protein : identical to salt-tolerance protein GB:CAA64819 GI:1565225 from [Arabidopsis thaliana]:supported by full-length cDNA: Ceres:39912.	trichocarpa	Unique
Ptp.5350.1.S1_at	-6.63143	-6.29624	0.00667336	CV242179	eugene3.00100370	eugene3.00100370	At2g05620.1	expressed protein : :supported by full-length cDNA: Ceres:1618.	trichocarpa	Unique
Ptp.5351.1.S1_at	-2.28745	-13.1384	0.000467726	CV268010	gw1.II.1221.1	gw1.II.1221.1	At4g01150.1	expressed protein : : supported by cDNA: gi_14488087_gb_AF389292.1_AF389292	trichocarpa x nigra	Unique
Ptp.5353.1.S1_s_at	-1.77214	-8.94958	0.00183402	BI122336	grail3.0051006801	grail3.0051006801	At3g51510.1	putative protein : :supported by full-length cDNA: Ceres:10009.	tremula x tremuloides	All probes match over all sequences
Ptp.5354.1.S1_at	-3.58024	-10.2338	0.0011256	CV232039	grail3.0006000801	grail3.0006000801	At4g14890.1	ferredoxin : :supported by full-length cDNA: Ceres:22861.	trichocarpa	Unique
Ptp.5355.1.S1_at	-3.58767	-9.88877	0.00127753	BU863329	eugene3.12970002 eugene3.00151110	eugene3.12970002	At2g23180.1	cytochrome P450	tremula	Unique
Ptp.5365.3.A1_s_at	-6.03625	-6.12849	0.00737612	CV244001	estExt_fgenesh4_pm.C_LG_IX0211	estExt_fgenesh4_pm.C_LG_IX0211	At4g38970.1	putative fructose-bisphosphate aldolase : fructose-bisphosphate aldolase (EC 4.1.2.13)- rice	trichocarpa	All probes match over all sequences
Ptp.5368.1.S1_s_at	-0.999728	-8.72527	0.00201468	BI069239	grail3.0028013801	grail3.0028013801	At2g37110.1	expressed protein : :supported by full-length cDNA: Ceres:123128.	trichocarpa	All probes match over all sequences
Ptp.5374.1.A1_at	-4.16709	-6.7189	0.00525056	CV277637	grail3.1674000101	grail3.1674000101	At5g07020.1	expressed protein : : supported by full-length cDNA: Ceres: 17482.	trichocarpa x deltoides	Unique
Ptp.5376.1.S1_at	-5.83265	-6.81585	0.0049694	CK100394	gw1.XI.3528.1 estExt_Genewise1_v1.C_1820057	gw1.XI.3528.1	At1g78780.1	expressed protein : contains similarity to pathogen-related protein GI:499073 from [Hordeum vulgare]:supported by full-length cDNA: Ceres:772.	tremula x tremuloides	Unique
Ptp.5386.1.S1_s_at	-3.77045	-13.3955	0.000437341	CX172919	estExt_Genewise1_v1.C_280006	estExt_Genewise1_v1.C_280006	At2g06520.1	expressed protein : :supported by full-length cDNA: Ceres:14272.	deltoides	All probes match over all sequences
Ptp.5399.1.S1_at	-1.73799	-7.64462	0.00326382	CA824881	gw1.XIV.1147.1	gw1.XIV.1147.1	At1g01780.1	LIM domain protein	trichocarpa x deltoides	Unique
Ptp.5403.1.S1_at	-4.96677	-10.8194	0.000920415	CK103069	gw1.X.1706.1 estExt_fgenesh4_pg.C_LG_X1673	gw1.X.1706.1	At3g55990.1	putative protein : predicted proteins	tremula x tremuloides	Unique
Ptp.541.1.A1_at	-1.10492	-5.70251	0.00959818	CK088448	fgenesh4_pm.C_scaffold_40000107	fgenesh4_pm.C_scaffold_40000107	At5g42880.1	putative protein : strong similarity to unknown protein (pir||T00990)	trichocarpa x deltoides	Unique
Ptp.5427.1.A1_s_at	-1.28287	-6.0607	0.00768251	CV227057	estExt_fgenesh4_pg.C_1270057	estExt_fgenesh4_pg.C_1270057	At4g22570.1	adenine phosphoribosyltransferase (EC 2.4.2.7) - like protein : adenine phosphoribosyltransferase	trichocarpa	All probes match over all sequences
Ptp.5435.1.A1_at	-0.356054	-10.4203	0.00105518	CV279366	eugene3.00131058	eugene3.00131058	At5g17060.1	ADP-ribosylation factor -like protein : ADP-ribosylation factor	trichocarpa x deltoides	Unique
Ptp.5440.1.S1_at	-5.33186	-10.0071	0.00122248	CF227447	grail3.0208001401	grail3.0208001401	At1g80860.1	expressed protein : : supported by full-length cDNA: Ceres: 42087.	trichocarpa	Unique
Ptp.5440.2.A1_a_at	-5.56231	-7.32598	0.00382239	DN493300	grail3.0066002801	grail3.0066002801	At2g29500.1	putative small heat shock protein : :supported by full-length cDNA: Ceres:25828.	tremula	Probes match on alternative forms of same gene
Ptp.5445.1.A1_at	-3.10074	-7.30055	0.00386978	CV250232	eugene3.00040064	eugene3.00040064	At4g21780.1	expressed protein : :supported by full-length cDNA: Ceres:18558.	trichocarpa	Unique
Ptp.5472.1.S1_at	-2.83128	-7.88392	0.00290815	CK102148	gw1.6820.2.1 gw1.I.1980.1 gw1.IX.3151.1	gw1.6820.2.1	At5g62700.1	tubulin beta-2:beta-3 chain (sp|P29512) : : supported by cDNA: gi_13605866_gb_AF367332.1_AF367332	tremula x tremuloides	Unique
Ptp.5480.1.S1_at	-8.05718	-31.6325	2e-05	CV231040	eugene3.00660043	eugene3.00660043	At5g22780.1	alpha-adaptin C homolog : : supported by cDNA: gi_20466359	tremula x tremuloides	Unique
Ptp.5492.2.S1_s_at	-1.38841	-19.0717	0.000123952	CK110053	eugene3.00061912	eugene3.00061912	--	--	tremula x tremuloides	All probes match over all sequences
Ptp.5496.1.S1_at	-5.47524	-123.468	7e-08	AY935504.1	estExt_fgenesh4_pg.C_280128	estExt_fgenesh4_pg.C_280128	At2g37090.1	unknown protein :	tremula x tremuloides	Unique
Ptp.5497.2.S1_s_at	-1.54868	-10.644	0.000973503	CN549688	grail3.0170002101	grail3.0170002101	--	--	trichocarpa x deltoides	All probes match over all sequences
Ptp.55.1.A1_at	-1.50517	-11.2376	0.000807924	CK092380	eugene3.00151068 eugene3.00121243	eugene3.00151068	At4g37880.1	putative protein : various predicted proteins	tremula x tremuloides	Unique
Ptp.5501.1.S1_at	-4.87078	-14.4385	0.000341372	CF232360	gw1.V.888.1	gw1.V.888.1	gi|50938517|ref|XP_478786.1|	unknown protein [Oryza sativa (japonica cultivar-group)] >gi|34393541|dbj|BAC83139.1| unknown protein [Oryza sativa (japonica cultivar-group)] >gi|50508961|dbj|BAD31868.1| unknown protein [Oryza sativa (japonica cultivar-group)]	alba x tremula	Unique
Ptp.5507.1.S1_at	-1.45503	-9.90876	0.00126782	BI127489	grail3.0035024401	grail3.0035024401	At2g46225.1	expressed protein : supported by cDNA: Ceres:13319: supported by cDNA: 13319.	tremula x tremuloides	Unique
Ptp.5515.1.A1_s_at	-1.54637	-12.0604	0.000625002	CV243521	estExt_fgenesh4_pg.C_LG_IX1143	estExt_fgenesh4_pg.C_LG_IX1143	At1g07310.1	extensin-related : related to extensin (class I) [Lycopersicon esculentum] gi|1345537|emb|CAA39215: supported by cDNA: gi_15451131_gb_AY054646.1_	trichocarpa	All probes match over all sequences
Ptp.5517.1.S1_a_at	-4.60059	-8.04781	0.00270404	CV230431	estExt_Genewise1_v1.C_LG_XII0499	estExt_Genewise1_v1.C_LG_XII0499	At5g60490.1	fasciclin-like arabinogalactan-protein (FLA12) : :supported by full-length cDNA: Ceres:15239.	trichocarpa	Probes match on alternative forms of same gene
Ptp.5519.1.S1_s_at	-1.76216	-6.8764	0.00481335	BU824008	eugene3.00180550	eugene3.00180550	At5g10770.1	nucleoid DNA-binding protein cnd41 - like protein : nucleoid DNA-binding protein cnd41	tremula	All probes match over all sequences
Ptp.5529.1.S1_s_at	-5.18654	-6.29498	0.00667646	CV252273	estExt_Genewise1_v1.C_LG_X0543	estExt_Genewise1_v1.C_LG_X0543	At3g16920.1	glycosyl hydrolase family 19 (chitinase) : similar to class I chitinase GI:7798670 from [Arabis microphylla]: supported by cDNA: gi_15724261_gb_AF412071.1_AF412071	trichocarpa	All probes match over all sequences
Ptp.5533.1.S1_at	-0.543382	-12.2624	0.000588152	CV283037	estExt_Genewise1_v1.C_280199	estExt_Genewise1_v1.C_280199	At5g20720.1	chloroplast Cpn21 protein : identical to chloroplast 20 kDa chaperonin	trichocarpa x deltoides	Unique
Ptp.5534.1.A1_s_at	-0.798246	-8.44931	0.002251	CV263566	estExt_fgenesh4_kg.C_LG_III0041	estExt_fgenesh4_kg.C_LG_III0041	At1g64230.1	E2	trichocarpa x nigra	All probes match over all sequences
Ptp.5537.1.S1_at	-1.29581	-10.8518	0.000909081	CK087818	eugene3.00060687	eugene3.00060687	--	--	tremula x tremuloides	Unique
Ptp.5551.1.S1_at	-4.07984	-51.1556	2.66e-06	AI161594	fgenesh4_pm.C_LG_I001083	fgenesh4_pm.C_LG_I001083	At1g10200.1	putative transcription factor : similar to transcription factor SF3 (pir|IS37656): similar to ESTs gb|T42207	tremula x tremuloides	Unique
Ptp.5554.1.S1_s_at	-3.45766	-5.71	0.00955402	CK096302	grail3.0087002601	grail3.0087002601	At3g26120.1	RNA-binding terminal ear1 protein	tremula x tremuloides	All probes match over all sequences
Ptp.556.1.A1_s_at	-4.73835	-8.48981	0.00221097	CK095323	gw1.V.85.1	gw1.V.85.1	At1g44000.1	expressed protein : : supported by cDNA: gi_15028026_gb_AY045870.1_	tremula	All probes match over all sequences
Ptp.5566.1.S1_at	-7.80818	-18.9785	0.00012636	CF232448	estExt_fgenesh4_pg.C_440200	estExt_fgenesh4_pg.C_440200	At3g01015.1	hypothetical protein : predicted by genemark.hmm	alba x tremula	Unique
Ptp.5578.1.S1_at	-3.03645	-6.81117	0.00498227	BU836958	estExt_fgenesh4_pg.C_LG_V1470	estExt_fgenesh4_pg.C_LG_V1470	At1g75500.1	nodulin-like protein : similar to MtN21 GB:CAA75575 GI:2598575 from (Medicago truncatula) (Mol. Plant Microbe Interact. 9 (4)	tremula x tremuloides	Unique
Ptp.5579.1.A1_at	-2.42111	-9.67371	0.00138636	CV270590	estExt_fgenesh4_pg.C_LG_V0514	estExt_fgenesh4_pg.C_LG_V0514	At4g33985.1	Expressed protein : : supported by full-length cDNA: Ceres: 9341.	trichocarpa x nigra	Unique
Ptp.5609.1.S1_at	-1.06154	-9.42797	0.00151646	CV236326	gw1.28.798.1	gw1.28.798.1	At3g53190.1	pectate lyase -like protein : pectate lyase	tremula x tremuloides	Unique
Ptp.5612.1.S1_at	-1.45602	-7.43448	0.00362182	CV227178	eugene3.00130542	eugene3.00130542	At5g32450.1	RRM-containing protein : various predicted proteins	trichocarpa	Unique
Ptp.5612.1.S1_s_at	-1.59943	-6.26791	0.00678996	CV227178	eugene3.00130542	eugene3.00130542	At5g32450.1	RRM-containing protein : various predicted proteins	trichocarpa	All probes match over all sequences
Ptp.5613.1.S1_s_at	-1.13283	-7.49167	0.0035202	BU828522	grail3.0010026002	grail3.0010026002	At1g26360.1	hypothetical protein : similar to putative alpha:beta hydrolase GB:AAF67777 GI:7705098 from [Arabidopsis thaliana]	tremula x tremuloides	All probes match over all sequences
Ptp.5630.1.S1_at	-0.707615	-5.65398	0.00991628	CV239014	grail3.0032009501	grail3.0032009501	At4g26630.1	putative protein : various Caenorhabditis elegans predicted proteins: supported by cDNA: gi_20260449	trichocarpa	Unique
Ptp.5632.1.S1_s_at	-1.92059	-14.5269	0.000334285	BP931862	grail3.0028002001	grail3.0028002001	At3g45310.1	cysteine proteinase AALP	nigra	All probes match over all sequences
Ptp.5632.3.S1_at	-2.28646	-8.76482	0.00198074	CA933999	gw1.IV.2382.1	gw1.IV.2382.1	At4g21670.1	putative protein : KIAA0674 protein - Homo sapiens	tremula x tremuloides	Unique
Ptp.5632.3.S1_s_at	-2.29854	-10.6926	0.000961445	CA933999	grail3.0028002001	grail3.0028002001	At3g45310.1	cysteine proteinase AALP	tremuloides	All probes match over all sequences
Ptp.5637.1.A1_s_at	-8.1083	-30.3001	2.28e-05	CX172815	estExt_fgenesh4_pg.C_LG_VIII0539	estExt_fgenesh4_pg.C_LG_VIII0539	At3g55800.1	sedoheptulose-bisphosphatase precursor : : supported by cDNA: gi_15451177_gb_AY054669.1_	deltoides	All probes match over all sequences
Ptp.5647.1.S1_at	-1.14257	-7.00786	0.00449892	DN493660	estExt_Genewise1_v1.C_LG_IX1644 gw1.IV.685.1	estExt_Genewise1_v1.C_LG_IX1644	At4g34610.1	homeodomain protein : similaritry to homeotic protein BEL1	tremula x tremuloides	Unique
Ptp.5662.1.S1_at	-1.8168	-16.4283	0.000217774	CA823147	gw1.66.715.1	gw1.66.715.1	At5g58140.1	non phototropic hypocotyl 1-like : : supported by cDNA: gi_5391441_gb_AF053941.2_AF053941	tremula x tremuloides	Unique
Ptp.5662.1.S1_s_at	-1.62104	-12.4114	0.000565753	CA823147	estExt_Genewise1_v1.C_LG_I3156	estExt_Genewise1_v1.C_LG_I3156	At5g41000.1	putative protein : strong similarity to unknown protein (gb|AAF23830.1)	trichocarpa x deltoides	All probes match over all sequences
Ptp.5663.1.S1_at	-6.40147	-17.9639	0.000155677	CN549279	eugene3.00130596	eugene3.00130596	At5g56340.1	putative protein : similar to unknown protein (pir||T05064): supported by cDNA: gi_17380897	trichocarpa x deltoides	Unique
Ptp.5663.1.S1_s_at	-5.75912	-15.5959	0.000263748	CN549279	eugene3.00130596	eugene3.00130596	At5g56340.1	putative protein : similar to unknown protein (pir||T05064): supported by cDNA: gi_17380897	trichocarpa x deltoides	All probes match over all sequences
Ptp.5672.1.S1_at	-0.98346	-7.35388	0.00377533	CK087506	estExt_Genewise1_v1.C_LG_XVIII3283	estExt_Genewise1_v1.C_LG_XVIII3283	At5g58060.1	ATGP1 : : supported by cDNA: gi_13358229_gb_AF325040.2_AF325040	tremula x tremuloides	Unique
Ptp.5681.1.S1_s_at	-1.64697	-7.55051	0.00342121	CV244457	eugene3.00150294	eugene3.00150294	At1g68490.1	expressed protein : :supported by full-length cDNA: Ceres:37060.	trichocarpa	All probes match over all sequences
Ptp.5693.1.S1_s_at	-0.953593	-9.71157	0.00136479	BU872065	estExt_fgenesh4_kg.C_LG_XIII0043	estExt_fgenesh4_kg.C_LG_XIII0043	At1g65980.1	type 2 peroxiredoxin	trichocarpa	All probes match over all sequences
Ptp.5696.1.S1_s_at	-0.506387	-5.95014	0.00820738	CV240717	eugene3.00061076	eugene3.00061076	At4g29160.1	putative protein : SNF7 protein - Saccharomyces cerevisiae	trichocarpa	All probes match over all sequences
Ptp.5704.1.S1_at	-4.74352	-11.8472	0.000667894	CK087305	--	--	--	--	trichocarpa	Unique
Ptp.5708.1.S1_at	-6.82888	-24.2741	5.4e-05	AY935503.1	eugene3.00070393	eugene3.00070393	At3g18660.1	expressed protein : : supported by cDNA: gi_15810136_gb_AY056133.1_	tremula x tremuloides	Unique
Ptp.5722.1.S1_at	-1.36342	-12.5595	0.000543931	CV226697	gw1.I.8514.1	gw1.I.8514.1	At1g64510.1	plastid ribosomal protein S6	trichocarpa	Unique
Ptp.5734.1.S1_at	-1.19129	-9.81079	0.00131815	CV262302	--	--	--	--	trichocarpa x nigra	Unique
Ptp.5741.1.S1_at	-0.466374	-5.79437	0.00907023	AJ770518	estExt_Genewise1_v1.C_LG_XI2343	estExt_Genewise1_v1.C_LG_XI2343	At1g11430.1	DAG protein	euphratica	Unique
Ptp.5759.1.S1_s_at	-6.50356	-7.23131	0.00400142	CA825138	grail3.0008013601	grail3.0008013601	At5g21090.1	leucine-rich repeat protein : : supported by cDNA: gi_13358181_gb_AF324989.2_AF324989	trichocarpa x deltoides	All probes match over all sequences
Ptp.5771.1.S1_at	-2.26298	-10.3352	0.00108384	CF235182	grail3.0010047002	grail3.0010047002	At1g68660.1	expressed protein : :supported by full-length cDNA: Ceres:18250.	alba x tremula	Unique
Ptp.5779.1.S1_s_at	-3.45176	-8.5917	0.00212555	AI161577	eugene3.00021566	eugene3.00021566	--	--	tremula x tremuloides	All probes match over all sequences
Ptp.5792.1.S1_at	-1.09586	-10.7116	0.000954768	CV253521	fgenesh4_pm.C_LG_XVIII000165	fgenesh4_pm.C_LG_XVIII000165	At2g32070.1	putative CCR4-associated factor : : supported by cDNA: gi_15293024_gb_AY050946.1_	trichocarpa x deltoides	Unique
Ptp.5793.1.S1_s_at	-1.66888	-5.67119	0.00980478	BP929020	grail3.0010062402	grail3.0010062402	At3g17860.1	expressed protein : :supported by full-length cDNA: Ceres:12707.	nigra	All probes match over all sequences
Ptp.5798.1.S1_at	-3.42658	-11.4368	0.000759276	AI161610	eugene3.00002530	eugene3.00002530	At3g07310.1	expressed protein : : supported by full-length cDNA: Ceres: 37200.	tremula x tremuloides	Unique
Ptp.5813.1.S1_at	-2.60606	-9.11909	0.00171192	AY684938.1	estExt_Genewise1_v1.C_LG_II1820	estExt_Genewise1_v1.C_LG_II1820	At4g08150.1	KNAT1 homeobox-like protein : : supported by cDNA: gi_19424026	trichocarpa x deltoides	Unique
Ptp.5813.1.S2_at	-2.66725	-7.25404	0.0039562	CV234060	estExt_Genewise1_v1.C_LG_II1820	estExt_Genewise1_v1.C_LG_II1820	At4g08150.1	KNAT1 homeobox-like protein : : supported by cDNA: gi_19424026	trichocarpa	Unique
Ptp.5814.1.S1_s_at	-2.35377	-10.2887	0.00110363	CK318028	grail3.0001136202	grail3.0001136202	At3g45050.1	putative protein :	deltoides	All probes match over all sequences
Ptp.5816.1.S1_at	-4.32662	-13.9119	0.000386	DN487334	estExt_Genewise1_v1.C_LG_XV2896	estExt_Genewise1_v1.C_LG_XV2896	At5g62360.1	DC1.2 homologue - like protein : DC1.2 homologue	tremula	Unique
Ptp.5835.1.S1_at	-2.74979	-5.66224	0.00986264	CV131717	fgenesh4_pm.C_LG_II000166	fgenesh4_pm.C_LG_II000166	At1g25280.1	F-box containing tubby family protein : similar to putative Tub family protein GI:3738302 from [Arabidopsis thaliana]	deltoides	Unique
Ptp.5841.1.S1_at	-1.69685	-7.72611	0.00314438	CV283182	grail3.0003055601 fgenesh4_pg.C_LG_V001134	grail3.0003055601	At1g22790.1	expressed protein : identical to hypothetical protein GB:CAA72910: supported by full-length cDNA: Ceres: 94230.	trichocarpa x deltoides	Unique
Ptp.5842.1.A1_s_at	-1.53048	-9.74284	0.00135011	CV242757	estExt_fgenesh4_pg.C_LG_VIII1741	estExt_fgenesh4_pg.C_LG_VIII1741	At2g47900.1	F-box containing tubby family protein : : supported by cDNA: gi_18377639	trichocarpa	All probes match over all sequences
Ptp.5842.2.A1_s_at	-1.52161	-11.3978	0.000768283	CV268223	estExt_fgenesh4_pg.C_LG_VIII1741	estExt_fgenesh4_pg.C_LG_VIII1741	At2g47900.1	F-box containing tubby family protein : : supported by cDNA: gi_18377639	trichocarpa x nigra	All probes match over all sequences
Ptp.5859.3.S1_s_at	-4.17078	-12.5702	0.00054301	CX180918	grail3.0019029201	grail3.0019029201	At2g18050.1	histone H1 : :supported by full-length cDNA: Ceres:112970.	euramericana	All probes match over all sequences
Ptp.5868.1.S1_s_at	-1.9435	-7.6127	0.00332208	CA825078	estExt_fgenesh4_pm.C_LG_XI0311	estExt_fgenesh4_pm.C_LG_XI0311	At1g61065.1	Expressed protein : : supported by full-length cDNA: Ceres: 25888.	trichocarpa x deltoides	All probes match over all sequences
Ptp.5870.1.S1_at	-4.91375	-54.8397	1.96e-06	DN493652	estExt_Genewise1_v1.C_1820077	estExt_Genewise1_v1.C_1820077	At3g58680.1	transcriptional coactivator - like protein : hMBF1alpha	tremula	Unique
Ptp.5883.1.S1_at	-2.42836	-11.2036	0.000816074	CV231755	estExt_fgenesh4_pg.C_LG_VIII1474	estExt_fgenesh4_pg.C_LG_VIII1474	At3g23400.1	expressed protein : :supported by full-length cDNA: Ceres:29542.	trichocarpa	Unique
Ptp.589.1.S1_at	-1.39714	-8.1625	0.00255964	CV246708	fgenesh4_pg.C_scaffold_133000078 estExt_fgenesh4_pm.C_LG_XIII0048	fgenesh4_pg.C_scaffold_133000078	At1g09160.1	putative protein phosphatase 2C : similar to GB:AAC16260: supported by cDNA: gi_16930414_gb_AF419561.1_AF419561	trichocarpa	Unique
Ptp.5895.1.S1_s_at	-3.44977	-9.70072	0.0013714	CV282485	estExt_Genewise1_v1.C_LG_I9864	estExt_Genewise1_v1.C_LG_I9864	At1g15820.1	chlorophyll binding protein	trichocarpa x deltoides	All probes match over all sequences
Ptp.5896.1.S1_at	-2.22052	-17.8299	0.000158619	CX178261	estExt_Genewise1_v1.C_LG_VIII1252	estExt_Genewise1_v1.C_LG_VIII1252	At5g19220.1	Glucose-1-phosphate adenylyltransferase (ApL1:adg2) : : supported by cDNA: gi_2149020_gb_U72290.1_ATU72290	euramericana	Unique
Ptp.5897.1.S1_at	-3.24596	-10.3552	0.00107717	DN488516	estExt_fgenesh4_pm.C_LG_I0932	estExt_fgenesh4_pm.C_LG_I0932	At1g60550.1	hypothetical protein : contains similarity to 2-ketocyclohexanecarboxyl-CoA hydrolase GI:3243084 from [Rhodopseudomonas palustris]	tremula	Unique
Ptp.5899.1.S1_s_at	-6.40784	-6.55881	0.00575603	AJ768078	estExt_Genewise1_v1.C_LG_VI0762 eugene3.00180991	estExt_Genewise1_v1.C_LG_VI0762	At2g24270.1	putative NADP-dependent glyceraldehyde-3-phosphate dehydrogenase : : supported by cDNA: gi_14335051_gb_AY037205.1_	euphratica	All probes match over all sequences
Ptp.5904.1.S1_at	-3.06289	-13.37	0.000439417	CV279706	eugene3.00060737	eugene3.00060737	gi|17148773|gb|AAL35819.1|	far-red elongated hypocotyl protein 1 [Arabidopsis thaliana]	trichocarpa x deltoides	Unique
Ptp.5904.1.S1_s_at	-3.0827	-17.1938	0.000181913	CV279706	eugene3.00060737	eugene3.00060737	gi|17148773|gb|AAL35819.1|	far-red elongated hypocotyl protein 1 [Arabidopsis thaliana]	trichocarpa x deltoides	All probes match over all sequences
Ptp.5906.1.S1_at	-2.30265	-7.3132	0.00384638	CV283545	estExt_Genewise1_v1.C_LG_XVIII1602	estExt_Genewise1_v1.C_LG_XVIII1602	At1g30380.1	photosystem I subunit X precursor : identical to photosystem I subunit X precursor [Arabidopsis thaliana] GI:5738540:supported by full-length cDNA: Ceres:27643.	trichocarpa x deltoides	Unique
Ptp.5909.1.S1_x_at	-4.24109	-13.4476	0.000433051	CV233740	estExt_Genewise1_v1.C_LG_X5024	estExt_Genewise1_v1.C_LG_X5024	At1g67740.1	F12A21.13 : putative photosystem II Core Complex sp|049347|PSBY_ARATH: similar to ESTs gb|BE523181	trichocarpa	Probes cross hyb with other sequences
Ptp.5911.1.S1_s_at	-4.34336	-9.57447	0.00143319	CV280385	estExt_Genewise1_v1.C_LG_III1082	estExt_Genewise1_v1.C_LG_III1082	At1g52230.1	photosystem I subunit VI precursor : identical to photosystem I subunit VI precursor [Arabidopsis thaliana] GI:5734524:supported by full-length cDNA: Ceres:1440.	trichocarpa x deltoides	All probes match over all sequences
Ptp.5915.1.S1_at	-5.93927	-9.73914	0.00135098	BU889575	estExt_Genewise1_v1.C_LG_XIV1619	estExt_Genewise1_v1.C_LG_XIV1619	At4g01070.1	putative flavonol glucosyltransferase : similar to Manihot esculenta flavonol 3-O-glucosyltransferase 5	tremula	Unique
Ptp.5915.1.S1_s_at	-5.67641	-10.073	0.00119095	BU889575	estExt_Genewise1_v1.C_LG_XIV1619	estExt_Genewise1_v1.C_LG_XIV1619	At4g01070.1	putative flavonol glucosyltransferase : similar to Manihot esculenta flavonol 3-O-glucosyltransferase 5	tremula	All probes match over all sequences
Ptp.5916.1.A1_s_at	-7.3654	-9.90203	0.00127152	BP934121	estExt_fgenesh4_pm.C_LG_V0707	estExt_fgenesh4_pm.C_LG_V0707	At1g42970.1	glyceraldehyde-3-phosphate dehydrogenase : identical to glyceraldehyde-3-phosphate dehydrogenase GI:166708 [Arabidopsis thaliana] (Gene 104	nigra	All probes match over all sequences
Ptp.5918.2.S1_a_at	-4.54129	-15.1521	0.00029069	CV277094	estExt_fgenesh4_pg.C_LG_V1224	estExt_fgenesh4_pg.C_LG_V1224	At1g06680.1	photosystem II oxygen-evolving complex 23 (OEC23) : JBC 14:211-238 (2002):identical to 23 kDa polypeptide of oxygen-evolving comlex (OEC) GB:CAA66785 GI:1769905 [Arabidopsis thaliana]:supported by full-length cDNA: Ceres:33922.	trichocarpa x deltoides	Probes match on alternative forms of same gene
Ptp.5919.2.S1_a_at	-2.43698	-7.00943	0.00449768	CK102850	grail3.0089000401	grail3.0089000401	At4g37470.1	putative protein : beta-ketoadipate enol-lactone hydrolase	tremula x tremuloides	Probes match on alternative forms of same gene
Ptp.5920.1.S1_at	-4.81823	-10.0988	0.00117891	CK109735	estExt_fgenesh4_pg.C_LG_VI0690	estExt_fgenesh4_pg.C_LG_VI0690	gi|50949045|ref|XP_493880.1|	unknown protein [Oryza sativa] >gi|14719330|gb|AAK73148.1| unknown protein [Oryza sativa]	tremula x tremuloides	Unique
Ptp.5921.1.S1_at	-5.93856	-28.1133	3.03e-05	CV282816	eugene3.00040033	eugene3.00040033	At4g04640.1	coded for by A. thaliana cDNA AA041141 : :supported by full-length cDNA: Ceres:6687.	trichocarpa x deltoides	Unique
Ptp.5922.1.S1_s_at	-7.78125	-18.8214	0.000130239	CV260547	estExt_fgenesh4_pm.C_LG_I0202	estExt_fgenesh4_pm.C_LG_I0202	At3g26740.1	light regulated protein	trichocarpa x nigra	All probes match over all sequences
Ptp.5923.1.S1_at	-2.22152	-9.20376	0.00165522	BU811613	grail3.0051006801	grail3.0051006801	At3g51510.1	putative protein : :supported by full-length cDNA: Ceres:10009.	tremula x tremuloides	Unique
Ptp.5928.1.S1_at	-6.5144	-11.0726	0.000847987	CV263976	estExt_Genewise1_v1.C_LG_V2453	estExt_Genewise1_v1.C_LG_V2453	At5g64040.1	photosystem I reaction center subunit PSI-N precursor (PSI-N) : sp|P49107: supported by cDNA: gi_1237123_gb_U32176.1_ATU32176	trichocarpa x nigra	Unique
Ptp.5932.1.S1_s_at	-2.04299	-6.69425	0.00531861	CA928506	eugene3.00101828	eugene3.00101828	At3g08510.1	phosphoinositide specific phospholipase C(AtPLC2) : identical to phosphoinositide specific phospholipase C(AtPLC2) GI:857374 [Arabidopsis thaliana]	tremuloides	All probes match over all sequences
Ptp.5937.1.S1_at	-3.99576	-35.0291	1.35e-05	DN486523	eugene3.00020611	eugene3.00020611	At4g09890.1	putative protein : Arabidopsis thaliana chromosome II BAC T30B22 genomic sequence	tremula	Unique
Ptp.5938.1.S1_at	-1.94243	-10.6016	0.000986752	BU837105	gw1.8129.1.1 eugene3.00141000	gw1.8129.1.1	At1g05190.1	putative chloroplast 50S ribosomal protein	tremula x tremuloides	Unique
Ptp.5942.1.S1_x_at	-5.03024	-12.0488	0.000625879	CV283216	eugene3.00280069	eugene3.00280069	At3g26060.1	putative peroxiredoxin : similar to peroxiredoxin Q GB:BAA90524 from [Sedum lineare]: supported by cDNA: gi_15081742_gb_AY048264.1_	trichocarpa x deltoides	Probes cross hyb with other sequences
Ptp.5945.1.S1_at	-1.49066	-6.36573	0.0063987	CK092498	--	--	--	--	trichocarpa	Unique
Ptp.5945.1.S1_s_at	-1.31744	-9.63072	0.00140528	CK092498	--	--	--	--	trichocarpa	All probes match over all sequences
Ptp.5953.1.S1_at	-1.13664	-11.4353	0.00075949	CV273754	eugene3.00060965	eugene3.00060965	At4g27960.1	E2	trichocarpa x deltoides	Unique
Ptp.5956.3.S1_at	-4.03744	-12.8692	0.000501125	CV261054	gw1.X.2081.1 gw1.VIII.2613.1	gw1.X.2081.1	At2g39730.1	auxin-regulated protein : :supported by full-length cDNA: Ceres:7114.	trichocarpa x nigra	Unique
Ptp.5958.1.S1_s_at	-4.17537	-10.2755	0.00110803	CX175841	estExt_Genewise1_v1.C_LG_V3745	estExt_Genewise1_v1.C_LG_V3745	At3g50820.1	photosystem II oxygen-evolving complex 33 (OEC33) : identical to OEC33	deltoides	All probes match over all sequences
Ptp.5959.1.A1_at	-4.47909	-19.031	0.00012489	CV283959	estExt_Genewise1_v1.C_LG_V3745	estExt_Genewise1_v1.C_LG_V3745	At3g50820.1	photosystem II oxygen-evolving complex 33 (OEC33) : identical to OEC33	trichocarpa x deltoides	Unique
Ptp.5966.1.S1_at	-4.07919	-12.0422	0.000626252	CV237282	estExt_Genewise1_v1.C_1450010	estExt_Genewise1_v1.C_1450010	At2g06520.1	expressed protein : :supported by full-length cDNA: Ceres:14272.	trichocarpa	Unique
Ptp.5966.1.S1_s_at	-3.83311	-11.8761	0.000661285	CV237282	estExt_Genewise1_v1.C_1450010	estExt_Genewise1_v1.C_1450010	At2g06520.1	expressed protein : :supported by full-length cDNA: Ceres:14272.	trichocarpa	All probes match over all sequences
Ptp.5969.1.S1_at	-2.07754	-8.03726	0.00271391	CK089582	eugene3.00130421	eugene3.00130421	At2g30620.1	histone H1 : :supported by full-length cDNA: Ceres:1820.	tremula x tremuloides	Unique
Ptp.5974.1.S1_s_at	-2.99496	-6.50775	0.00592467	CF936401	estExt_fgenesh4_pg.C_LG_V1578	estExt_fgenesh4_pg.C_LG_V1578	At1g60420.1	expressed protein : contains similarity to tryparedoxin GI:3851498 from [Crithidia fasciculata]:supported by full-length cDNA: Ceres:34936.	tomentiglandulosa	All probes match over all sequences
Ptp.5975.2.S1_at	-2.29643	-6.41702	0.00622743	CV241488	eugene3.00060011	eugene3.00060011	At2g01060.1	transfactor-like protein : similar to transfactor GB:BAA75684 from [Nicotiana tabacum]:supported by full-length cDNA: Ceres:115924.	trichocarpa	Unique
Ptp.5990.1.S1_at	-4.50308	-12.3783	0.000569787	CV281006	--	--	--	--	tremula	Unique
Ptp.5992.1.S1_at	-4.04875	-7.17837	0.00410429	CV277031	eugene3.00012765	eugene3.00012765	At1g17100.1	SOUL-like protein : Similar to SOUL Protein [Mus musculus] (gi|4886906) and [Homo sapiens] (gi|4886910). Location of ests PAP043 5' (gb|Z27017)	trichocarpa x deltoides	Unique
Ptp.6000.1.S1_at	-1.0793	-6.01789	0.00788357	CV277868	grail3.0006019901	grail3.0006019901	At1g14870.1	unknown protein : : supported by cDNA: gi_18252924	trichocarpa x deltoides	Unique
Ptp.6007.1.S1_at	-2.05034	-9.77604	0.00133367	CK090586	fgenesh4_pm.C_LG_V000514 fgenesh4_pm.C_LG_II000238	fgenesh4_pm.C_LG_V000514	At3g22750.1	expressed protein : similar to putative protein kinase GB:CAB10257 from [Arabidopsis thaliana]: supported by cDNA: gi_14334661_gb_AY035004.1_	trichocarpa	Unique
Ptp.6017.1.S1_a_at	-6.38348	-8.36705	0.00233574	CV235586	estExt_Genewise1_v1.C_LG_I0106	estExt_Genewise1_v1.C_LG_I0106	At3g15840.1	expressed protein : : supported by cDNA: gi_13358213_gb_AF325024.2_AF325024	trichocarpa	Probes match on alternative forms of same gene
Ptp.6017.2.S1_at	-2.54393	-10.4867	0.00102965	CV277478	estExt_Genewise1_v1.C_LG_I0106	estExt_Genewise1_v1.C_LG_I0106	At3g15840.1	expressed protein : : supported by cDNA: gi_13358213_gb_AF325024.2_AF325024	trichocarpa x deltoides	Unique
Ptp.6019.2.S1_s_at	-1.01332	-8.773	0.00197379	CV233725	estExt_Genewise1_v1.C_LG_II3647 estExt_Genewise1_v1.C_LG_XIV3313	estExt_Genewise1_v1.C_LG_II3647	At2g05630.1	putative microtubule-associated protein : :supported by full-length cDNA: Ceres:3416.	trichocarpa	All probes match over all sequences
Ptp.6021.1.S1_at	-0.672825	-11.1602	0.000828523	CV236766	estExt_Genewise1_v1.C_LG_X4189	estExt_Genewise1_v1.C_LG_X4189	At4g15470.1	Expressed protein : : supported by cDNA: gi_15215826_gb_AY050443.1_	trichocarpa	Unique
Ptp.6030.1.S1_at	-2.2377	-14.0177	0.000377073	CK104346	estExt_fgenesh4_pg.C_LG_I3061 gw1.XI.571.1	estExt_fgenesh4_pg.C_LG_I3061	At1g17220.1	translation initiation factor IF-2	tremula	Unique
Ptp.6031.1.S1_s_at	-6.06277	-19.5672	0.000114193	BP933930	gw1.VIII.2633.1	gw1.VIII.2633.1	At4g37930.1	glycine hydroxymethyltransferase like protein : glycine hydroxymethyltransferase -Solanum tuberosum	nigra	All probes match over all sequences
Ptp.6036.2.A1_at	-2.20549	-11.1413	0.000831275	DN490595	estExt_Genewise1_v1.C_LG_I2430	estExt_Genewise1_v1.C_LG_I2430	At3g27925.1	DegP protease : SP:022609: almost identical to DegP protease precursor GB:AF028842 from [Arabidopsis thaliana] (J. Biol. Chem. 273 (12)	tremula x tremuloides	Unique
Ptp.6042.1.S1_at	-1.02186	-8.87223	0.00189018	BU866056	--	--	--	--	tremula x tremuloides	Unique
Ptp.6043.2.S1_a_at	-6.43018	-11.5264	0.00073938	CV236675	estExt_fgenesh4_pg.C_570018	estExt_fgenesh4_pg.C_570018	At4g35770.1	senescence-associated protein sen1 : :supported by full-length cDNA: Ceres:13699.	trichocarpa	Probes match on alternative forms of same gene
Ptp.6045.2.A1_at	-1.08817	-9.2561	0.00161739	CK094040	estExt_fgenesh4_pg.C_LG_V1252	estExt_fgenesh4_pg.C_LG_V1252	At4g02790.1	hypothetical protein : similar to A. thaliana hypothetical protein T32G6.19	tremula	Unique
Ptp.6045.3.S1_s_at	-3.64356	-7.29042	0.00388838	CV243331	grail3.0001028101	grail3.0001028101	--	--	trichocarpa	All probes match over all sequences
Ptp.6048.1.S1_at	-2.39259	-21.0218	8.94e-05	DN484034	eugene3.03100006 estExt_fgenesh4_pg.C_820062	eugene3.03100006	At1g73885.1	hypothetical protein : predicted by genemarkHMM	tomentiglandulosa	Unique
Ptp.6060.1.S1_at	-1.80862	-11.0864	0.000844974	DN490099	gw1.XIV.2894.1 estExt_fgenesh4_pg.C_3210002	gw1.XIV.2894.1	At2g30950.1	FtsH protease (VAR2) : identical to zinc dependent protease VAR2 GI:7650138 from [Arabidopsis thaliana]	tremula	Unique
Ptp.6061.1.S1_at	-1.13274	-9.19015	0.00166473	CV268182	eugene3.00070251	eugene3.00070251	At3g21890.1	CONSTANS B-box zinc finger family protein : contains Pfam profile: PF01760 CONSTANS family zinc finger:supported by full-length cDNA: Ceres:258241.	trichocarpa x nigra	Unique
Ptp.607.2.S1_a_at	-1.08535	-7.52534	0.00346382	BU888225	grail3.0091010901	grail3.0091010901	At5g54680.1	bHLH protein : similar to unknown protein (pir||B71406):supported by full-length cDNA: Ceres:22343.	tremula	Probes match on alternative forms of same gene
Ptp.6084.1.S1_at	-2.40193	-19.0759	0.000123952	CF227515	grail3.0002061802	grail3.0002061802	At4g39090.1	cysteine proteinase RD19A : identical to thiol protease SP:P43296	alba x tremula	Unique
Ptp.6090.1.S1_at	-3.38088	-13.5781	0.000418786	BI126099	gw1.XVIII.2398.1	gw1.XVIII.2398.1	At4g13250.1	putative protein : : supported by cDNA: gi_16323185_gb_AY057697.1_	tremula x tremuloides	Unique
Ptp.6091.1.S1_at	-2.67484	-12.0979	0.00061772	CV281339	estExt_Genewise1_v1.C_LG_XIV3760	estExt_Genewise1_v1.C_LG_XIV3760	At4g13500.1	putative protein : :supported by full-length cDNA: Ceres:98073.	trichocarpa x deltoides	Unique
Ptp.6095.1.S1_at	-2.71298	-15.9908	0.000241365	CV269253	gw1.VI.2686.1	gw1.VI.2686.1	At5g02120.1	one helix protein (OHP) : :supported by full-length cDNA: Ceres:16704.	trichocarpa x nigra	Unique
Ptp.6099.1.S1_s_at	-1.60296	-6.44162	0.00613997	CV244592	grail3.0092005701	grail3.0092005701	At2g20890.1	expressed protein : :supported by full-length cDNA: Ceres:34875.	trichocarpa	All probes match over all sequences
Ptp.61.1.S1_at	-3.31685	-34.2724	1.46e-05	CV249258	estExt_fgenesh4_pg.C_660219	estExt_fgenesh4_pg.C_660219	At2g16050.1	hypothetical protein : predicted by genscan	trichocarpa	Unique
Ptp.6102.1.S1_s_at	-5.34644	-24.368	5.33e-05	CV280027	eugene3.00040033	eugene3.00040033	At4g04640.1	coded for by A. thaliana cDNA AA041141 : :supported by full-length cDNA: Ceres:6687.	trichocarpa x deltoides	All probes match over all sequences
Ptp.6103.1.S1_s_at	-3.71608	-7.53023	0.00345347	BU815369	gw1.VII.3454.1	gw1.VII.3454.1	At3g50685.1	Expressed protein : : supported by full-length cDNA: Ceres: 26994.	tremula x tremuloides	All probes match over all sequences
Ptp.6104.1.S1_at	-2.38008	-8.38731	0.00231467	CF119005	--	--	--	--	tremula	Unique
Ptp.6122.1.A1_at	-4.92835	-6.55227	0.00577886	CV229387	fgenesh4_pg.C_scaffold_107000055 gw1.XI.3915.1 gw1.XI.3910.1 eugene3.01070064	fgenesh4_pg.C_scaffold_107000055	At5g60020.1	laccase (diphenol oxidase)	trichocarpa	Unique
Ptp.6125.1.S1_at	-1.58924	-8.41498	0.00228577	CV281556	eugene3.00111302	eugene3.00111302	At1g16500.1	expressed protein : :supported by full-length cDNA: Ceres:109912.	trichocarpa x deltoides	Unique
Ptp.6130.1.S1_at	-3.13949	-6.22797	0.00695344	CX177622	fgenesh4_pm.C_LG_VIII000353 fgenesh4_pm.C_LG_X000651	fgenesh4_pm.C_LG_VIII000353	At5g39660.1	Dof zinc finger protein : similar to H-protein promoter binding factor-2a GI:3386546 from [Arabidopsis thaliana]: supported by cDNA: gi_15983796_gb_AY056804.1_	euramericana	Unique
Ptp.6131.1.S1_s_at	-0.377337	-11.2098	0.000814817	BU809772	eugene3.01270031	eugene3.01270031	At4g12300.1	cytochrome p450 family : flavonoid 3'	tremula x tremuloides	All probes match over all sequences
Ptp.6138.1.S1_at	-2.63049	-6.20761	0.00703339	CK094815	--	--	--	--	tremula x tremuloides	Unique
Ptp.6139.1.S1_at	-3.34144	-6.23477	0.00692498	CK100787	eugene3.67190002	eugene3.67190002	--	--	tremula x tremuloides	Unique
Ptp.6143.1.S1_at	-1.88909	-45.6649	4.36e-06	CK104591	estExt_fgenesh4_pg.C_LG_VI0218	estExt_fgenesh4_pg.C_LG_VI0218	At2g41120.1	hypothetical protein : predicted by genefinder	tremula	Unique
Ptp.6144.1.S1_at	-3.07449	-8.3085	0.00240232	DN485990	grail3.0112002701	grail3.0112002701	At5g57030.1	lycopene epsilon cyclase : identical to lycopene epsilon cyclase [GI:1399181]: supported by cDNA: gi_14532799_gb_AY040024.1_	tremula x tremuloides	Unique
Ptp.6148.1.S1_at	-6.92484	-76.1137	5.24e-07	BU810548	eugene3.01850013	eugene3.01850013	At2g18465.1	unknown protein : predicted by genemarkHMM	tremula x tremuloides	Unique
Ptp.6149.1.S1_at	-4.26075	-31.5734	2.02e-05	BU823862	eugene3.00130428	eugene3.00130428	At5g16360.1	putative protein : similar to unknown protein (gb|AAF32477.1)	tremula	Unique
Ptp.615.1.S1_s_at	-2.15974	-12.4429	0.000562131	CV255021	grail3.0022021203	grail3.0022021203	At2g39770.1	GDP-mannose pyrophosphorylase : updated per Conklin PL et al	trichocarpa x deltoides	All probes match over all sequences
Ptp.6152.1.S1_at	-5.24807	-5.64636	0.00996721	DN500672	estExt_fgenesh4_pg.C_LG_XVI1110	estExt_fgenesh4_pg.C_LG_XVI1110	--	--	tremula x tremuloides	Unique
Ptp.6154.1.S1_s_at	-1.98638	-6.71922	0.00525003	CV264425	gw1.XV.984.1	gw1.XV.984.1	At1g73650.1	expressed protein : supported by cDNA: Ceres:13335: supported by cDNA: 13335.	trichocarpa x nigra	All probes match over all sequences
Ptp.6155.1.A1_a_at	-5.62336	-7.78289	0.0030521	DN500693	estExt_Genewise1_v1.C_1270098	estExt_Genewise1_v1.C_1270098	At4g12290.1	copper amine oxidase -like protein : copper amine oxidase - Cicer arietinum	tremula x tremuloides	Probes match on alternative forms of same gene
Ptp.6159.3.S1_at	-0.887483	-8.71173	0.00202294	DN490726	estExt_fgenesh4_pg.C_LG_I0667	estExt_fgenesh4_pg.C_LG_I0667	--	--	tremula x tremuloides	Unique
Ptp.616.1.A1_at	-1.11867	-7.8593	0.00294078	CK087927	estExt_fgenesh4_pm.C_LG_XII0161	estExt_fgenesh4_pm.C_LG_XII0161	At3g18060.1	putative WD-repeat protein (WDR1-like) : similar to WDR1 protein GB:AAD05042 [Gallus gallus] (Genomics 56 (1)	tremula x tremuloides	Unique
Ptp.6166.1.S1_at	-3.54557	-15.9859	0.000241414	BU810883	grail3.0023023506	grail3.0023023506	At3g54000.1	expressed protein : :supported by full-length cDNA: Ceres:101230.	tremula x tremuloides	Unique
Ptp.6167.1.S1_at	-6.14543	-11.9398	0.000647358	DN485551	grail3.0033027401	grail3.0033027401	At4g00050.1	putative transcriptional regulator :	tremula x tremuloides	Unique
Ptp.6171.1.S1_at	-2.88104	-15.6484	0.000260476	DN500800	gw1.VIII.1107.1	gw1.VIII.1107.1	At2g01190.1	expressed protein : :supported by full-length cDNA: Ceres:17996.	trichocarpa x nigra	Unique
Ptp.6185.1.S1_at	-3.15773	-11.7505	0.000688289	CV282885	eugene3.00570099	eugene3.00570099	At2g17972.1	Expressed protein : : supported by full-length cDNA: Ceres: 18284.	trichocarpa x deltoides	Unique
Ptp.6187.1.S1_x_at	-9.54774	-83.9169	3.34e-07	CV267262	estExt_fgenesh4_pg.C_LG_IV0074	estExt_fgenesh4_pg.C_LG_IV0074	At1g70880.1	Csf-2-related : similar to Csf-2 [Cucumis sativus][GI:5762258][J Am Soc Hortic Sci 124	trichocarpa x nigra	Probes cross hyb with other sequences
Ptp.6189.1.S1_at	-2.79383	-15.5297	0.000268334	DN490650	grail3.0005008601	grail3.0005008601	At5g62860.1	putative protein : predicted proteins	tremula x tremuloides	Unique
Ptp.6189.2.S1_a_at	-2.2439	-6.7253	0.00523485	CN518730	grail3.0005008601	grail3.0005008601	At5g62860.1	putative protein : predicted proteins	trichocarpa x deltoides	Probes match on alternative forms of same gene
Ptp.6195.1.S1_at	-1.86639	-7.22015	0.00402157	AJ768110	eugene3.00110858	eugene3.00110858	At1g53670.1	transcriptional regulator	euphratica	Unique
Ptp.6198.1.S1_s_at	-1.12057	-5.82696	0.00887603	DN500506	gw1.XI.2309.1	gw1.XI.2309.1	At1g11340.1	receptor kinase	tremula x tremuloides	All probes match over all sequences
Ptp.6204.1.S1_a_at	-0.931304	-7.12491	0.00422478	CK089449	gw1.VI.8.1 gw1.XVIII.2978.1 grail3.8051000101	gw1.VI.8.1	At2g18710.1	putative preprotein translocase SECY protein : Identical to GB:U37247: targeted to the thylakoid membrane: the protein has a chloroplast targeting signal	tremula x tremuloides	Probes match on alternative forms of same gene
Ptp.6204.2.S1_at	-2.03241	-16.1361	0.000232857	CV262994	grail3.8051000101 gw1.XVIII.2978.1 gw1.VI.8.1	grail3.8051000101	At2g18710.1	putative preprotein translocase SECY protein : Identical to GB:U37247: targeted to the thylakoid membrane: the protein has a chloroplast targeting signal	trichocarpa x nigra	Unique
Ptp.6219.1.S1_at	-5.4225	-10.3676	0.00107288	CV278182	grail3.0068005901	grail3.0068005901	At3g47070.1	putative protein : :supported by full-length cDNA: Ceres:25829.	trichocarpa x deltoides	Unique
Ptp.6220.2.A1_s_at	-4.27991	-6.87467	0.00481769	CV263023	--	--	--	--	trichocarpa x nigra	All probes match over all sequences
Ptp.6221.1.A1_a_at	-1.90198	-9.47143	0.00149247	CV262384	gw1.VI.639.1	gw1.VI.639.1	At5g03880.1	auxin-regulated protein : predicted protein	trichocarpa x nigra	Probes match on alternative forms of same gene
Ptp.6230.1.S1_at	-3.98523	-19.0731	0.000123952	BU811279	fgenesh4_pm.C_LG_II000069	fgenesh4_pm.C_LG_II000069	At1g76130.1	alpha-amylase	tremula x tremuloides	Unique
Ptp.6238.1.S1_at	-4.90646	-14.3909	0.000345483	DN500648	--	--	--	--	trichocarpa	Unique
Ptp.6240.1.S1_at	-2.41369	-7.59249	0.00335534	CV283782	grail3.0013048601	grail3.0013048601	At2g25080.1	glutathione peroxidase	trichocarpa x deltoides	Unique
Ptp.6250.1.S1_at	-2.7283	-13.1049	0.000471791	BU811006	grail3.0017031001	grail3.0017031001	--	--	tremula x tremuloides	Unique
Ptp.6255.1.S1_at	-1.25658	-13.2971	0.000448374	CV232268	estExt_Genewise1_v1.C_LG_XIV3377	estExt_Genewise1_v1.C_LG_XIV3377	At2g32520.1	putative carboxymethylenebutenolidase : :supported by full-length cDNA: Ceres:2114.	trichocarpa	Unique
Ptp.6257.1.S1_at	-3.41628	-19.4232	0.00011682	CV234411	grail3.0032015302	grail3.0032015302	At1g53230.1	flower development protein cycloidea (cyc3)	trichocarpa	Unique
Ptp.6258.1.S1_at	-5.25432	-23.0346	6.55e-05	CV245967	estExt_fgenesh4_pm.C_LG_VIII0487	estExt_fgenesh4_pm.C_LG_VIII0487	At1g68830.1	putative protein kinase : Pfam HMM hit: Eukaryotic protein kinase domain	trichocarpa	Unique
Ptp.6259.1.A1_at	-2.57123	-77.0778	4.94e-07	CV258064	estExt_fgenesh4_pg.C_LG_IV0203	estExt_fgenesh4_pg.C_LG_IV0203	At4g05120.1	putative protein : equilibrative nucleoside transporter 1	trichocarpa x deltoides	Unique
Ptp.6259.1.A1_s_at	-5.66666	-31.8765	1.98e-05	CV258064	estExt_fgenesh4_pg.C_LG_IV0203	estExt_fgenesh4_pg.C_LG_IV0203	At4g05120.1	putative protein : equilibrative nucleoside transporter 1	trichocarpa x deltoides	All probes match over all sequences
Ptp.6265.1.S1_at	-4.03968	-6.14472	0.0073074	BU898230	eugene3.00020117	eugene3.00020117	At1g76180.1	dehydrin	tremula x tremuloides	Unique
Ptp.6267.1.S1_at	-2.61832	-5.92448	0.00834214	DN490821	gw1.XIV.2889.1	gw1.XIV.2889.1	At3g58720.1	putative protein : uncharacterized transcripts	tremula x tremuloides	Unique
Ptp.6271.1.S1_at	-1.15024	-5.72473	0.0094603	DN500828	--	--	--	--	tremula	Unique
Ptp.6273.1.S1_at	-0.831584	-7.15334	0.0041594	BU812073	gw1.I.6577.1 gw1.I.6575.1	gw1.I.6577.1	At1g55250.1	unknown protein :	tremula x tremuloides	Unique
Ptp.6275.1.S1_s_at	-3.64148	-10.4451	0.00104496	BU897275	estExt_Genewise1_v1.C_LG_XV2458	estExt_Genewise1_v1.C_LG_XV2458	At5g51010.1	expressed protein : :supported by full-length cDNA: Ceres:27885.	tremula x tremuloides	All probes match over all sequences
Ptp.6282.1.S1_s_at	-3.07618	-7.79606	0.00303585	CN523758	gw1.VII.763.1	gw1.VII.763.1	At1g06040.1	salt-tolerance protein : identical to salt-tolerance protein GB:CAA64819 GI:1565225 from [Arabidopsis thaliana]:supported by full-length cDNA: Ceres:39912.	trichocarpa x deltoides	All probes match over all sequences
Ptp.6295.1.S1_s_at	-5.79503	-42.0652	6.01e-06	BU879250	gw1.I.5485.1 gw1.XI.947.1	gw1.I.5485.1	At1g32770.1	OsNAC7 protein	trichocarpa	All probes match over all sequences
Ptp.630.1.S1_at	-1.48846	-7.12878	0.0042139	CV260352	grail3.0049019201	grail3.0049019201	At3g55380.1	E2	trichocarpa x nigra	Unique
Ptp.6301.1.S1_at	-1.01754	-6.88702	0.00478707	CK107949	grail3.0014034801	grail3.0014034801	At5g14230.1	ankyrin - like protein : 270 kDa ankyrin G isoform	tremula x tremuloides	Unique
Ptp.6304.1.S1_at	-4.41683	-6.47183	0.0060352	CK109839	grail3.0136005001	grail3.0136005001	At4g25650.1	putative protein : cell death suppressor protein lls1	tremula x tremuloides	Unique
Ptp.6309.1.S1_at	-2.29152	-11.466	0.000752251	CK102102	gw1.XII.897.1	gw1.XII.897.1	At1g34130.1	integral membrane protein	trichocarpa x nigra	Unique
Ptp.6319.1.S1_at	-6.09421	-10.2828	0.00110596	CV230902	gw1.III.861.1 gw1.127.114.1	gw1.III.861.1	At4g22680.1	myb family transcription factor : similar to myb DNA-binding protein GI:1020155 from [Arabidopsis thaliana]: supported by full-length cDNA: Ceres: 154343.	trichocarpa	Unique
Ptp.6319.2.S1_a_at	-6.43879	-7.51434	0.00348268	CF237038	gw1.III.861.1	gw1.III.861.1	At4g22680.1	myb family transcription factor : similar to myb DNA-binding protein GI:1020155 from [Arabidopsis thaliana]: supported by full-length cDNA: Ceres: 154343.	alba x tremula	Probes match on alternative forms of same gene
Ptp.6321.1.S1_at	-2.87496	-14.7905	0.00031582	CK094550	grail3.0106001101	grail3.0106001101	At5g08570.1	pyruvate kinase :	tremula	Unique
Ptp.6326.1.S1_at	-4.95923	-18.3063	0.000145102	BU811388	estExt_fgenesh4_pm.C_LG_III0520	estExt_fgenesh4_pm.C_LG_III0520	At1g30900.1	spot 3 protein and vacuolar sorting receptor homolog	tremula x tremuloides	Unique
Ptp.6328.2.S1_s_at	-1.75575	-10.2721	0.00110872	CK087416	grail3.0140007702 estExt_Genewise1_v1.C_LG_I6025	grail3.0140007702	At5g23860.1	Expressed protein : : supported by cDNA: gi_15451225_gb_AY054693.1_	tremula x tremuloides	All probes match over all sequences
Ptp.6331.1.S1_at	-1.03535	-16.1623	0.00023181	BU831426	grail3.0023015801	grail3.0023015801	At2g36305.1	similar to CAAX prenyl protease 2 : temporary automated functional assignment	tremula x tremuloides	Unique
Ptp.6345.1.S1_s_at	-4.45814	-10.9853	0.000870692	CK102689	grail3.0023027201 fgenesh4_pg.C_LG_VI000783 eugene3.00161066 estExt_Genewise1_v1.C_LG_XVI3501	grail3.0023027201	At2g38080.1	laccase (diphenol oxidase)	tremula x tremuloides	All probes match over all sequences
Ptp.6347.1.S1_s_at	-5.38164	-13.3704	0.000439417	CV260108	estExt_Genewise1_v1.C_LG_IX1146	estExt_Genewise1_v1.C_LG_IX1146	At4g38580.1	copper chaperone (CCH)-related : low similarity to copper homeostasis factor [PMID:9701579][GI:3168840]: nearly identical to farnesylated protein TFP6 [GI:4097553]: contains Heavy-metal-associated domain PF00403: supported by full-length cDNA: Ceres: 10238.	trichocarpa x nigra	All probes match over all sequences
Ptp.6356.1.S1_s_at	-3.03438	-5.66322	0.00986123	BU895380	estExt_fgenesh4_pm.C_LG_I0233	estExt_fgenesh4_pm.C_LG_I0233	At4g20260.1	endomembrane-associated protein : : supported by full-length cDNA: Ceres: 20592.	tremula x tremuloides	All probes match over all sequences
Ptp.6357.1.S1_s_at	-1.67818	-11.8663	0.00066332	CV280463	grail3.0011011101	grail3.0011011101	At5g10980.1	histon H3 protein : HISTONE H3.2	trichocarpa x deltoides	All probes match over all sequences
Ptp.6362.1.S1_s_at	-2.35547	-8.99974	0.00179569	CV233036	estExt_Genewise1_v1.C_LG_XIV3469	estExt_Genewise1_v1.C_LG_XIV3469	At2g32970.1	expressed protein : : supported by cDNA: gi_15293114_gb_AY050991.1_	trichocarpa	All probes match over all sequences
Ptp.6371.1.S1_at	-4.62763	-5.88906	0.00853003	BP931690	estExt_fgenesh4_pg.C_LG_III0908 gw1.127.139.1	estExt_fgenesh4_pg.C_LG_III0908	At1g62710.1	beta-VPE : nearly identical to beta-VPE GB:BAA09615 GI:1805364 [Arabidopsis thaliana]: supported by cDNA: gi_14194096_gb_AF367254.1_AF367254	nigra	Unique
Ptp.6376.1.S1_s_at	-5.11238	-128.075	6.67e-08	CF236142	grail3.0006043401	grail3.0006043401	At1g75090.1	putative DNA-3-methyladenine glycosylase I : similar to putative DNA-3-methyladenine glycosylase I (TAG I) GB:P05100 [Escherichia coli]: supported by cDNA: gi_14334651_gb_AY034999.1_	alba x tremula	All probes match over all sequences
Ptp.6380.1.S1_at	-4.80856	-31.8762	1.98e-05	BU897964	eugene3.00041101	eugene3.00041101	At5g15630.1	putative phytochelatin synthetase : putative phytochelatin synthetase - Arabidopsis thaliana	tremula x tremuloides	Unique
Ptp.6385.1.S1_at	-7.84556	-51.322	2.63e-06	AY607767.1	--	--	--	--	trichocarpa x nigra	Unique
Ptp.6391.1.S1_s_at	-2.50069	-7.66197	0.00323799	CA934886	gw1.148.161.1	gw1.148.161.1	At3g13510.1	expressed protein : :supported by full-length cDNA: Ceres:37810.	tremuloides	All probes match over all sequences
Ptp.6402.1.A1_at	-2.06086	-11.4407	0.00075867	CK092495	gw1.131.175.1	gw1.131.175.1	At1g09420.1	putative glucose-6-phosphate dehydrogenase : Similar to gi|2276344	tremula x tremuloides	Unique
Ptp.6402.2.S1_at	-1.49402	-6.13952	0.00732776	CK108339	gw1.I.6458.1	gw1.I.6458.1	At4g08810.1	putative protein : Chromosome II and IV hypothetical proteins of Arabidopsis thaliana: supported by cDNA: gi_15912228_gb_AY056392.1_	tremula x tremuloides	Unique
Ptp.6412.1.S1_at	-3.52076	-13.7	0.000407379	CF216322	gw1.I.2205.1 gw1.IX.2955.1	gw1.I.2205.1	At2g40270.1	putative protein kinase : contains a protein kinase domain profile (PDOC00100):supported by full-length cDNA: Ceres:123911.	alba x tremula	Unique
Ptp.6426.1.A1_at	-5.2849	-10.5906	0.000990902	CV227865	fgenesh4_pm.C_LG_XIV000298	fgenesh4_pm.C_LG_XIV000298	At1g02640.1	glycosyl hydrolase family 3 : similar to beta-xylosidase GB:Z84377 GI:2102655 from [Aspergillus niger]: supported by cDNA: gi_14194120_gb_AF367266.1_AF367266	trichocarpa	Unique
Ptp.6443.1.S1_at	-1.2839	-5.76447	0.0092348	CV230038	estExt_fgenesh4_pg.C_870007	estExt_fgenesh4_pg.C_870007	At4g38190.1	putative protein : cellulose synthase - Populus alba x Populus tremula (cel1)	trichocarpa x deltoides	Unique
Ptp.6450.1.S1_at	-4.11262	-12.1762	0.000601797	CF233340	grail3.0033014101	grail3.0033014101	At1g47410.1	hypothetical protein : identical to hypothetical protein GB:AAD46041 GI:5668815 from [Arabidopsis thaliana]	alba x tremula	Unique
Ptp.6460.1.S1_at	-1.31692	-7.39184	0.00369817	CK093473	estExt_fgenesh4_pg.C_LG_VIII1075	estExt_fgenesh4_pg.C_LG_VIII1075	At1g68490.1	expressed protein : :supported by full-length cDNA: Ceres:37060.	tremula x tremuloides	Unique
Ptp.6466.1.S1_s_at	-3.42344	-29.589	2.48e-05	BU897911	gw1.VII.3291.1	gw1.VII.3291.1	At2g23760.1	BEL1-like homeobox 4 protein (BLH4) : : supported by cDNA: gi_13877512_gb_AF353092.1_AF353092	tremula x tremuloides	All probes match over all sequences
Ptp.6471.1.S1_at	-4.88213	-6.11363	0.00743755	CN549809	estExt_fgenesh4_pm.C_280125	estExt_fgenesh4_pm.C_280125	At2g36630.1	unknown protein : : supported by cDNA: gi_18700128	trichocarpa x nigra	Unique
Ptp.6474.1.S1_at	-0.918352	-9.90669	0.00126893	CV226947	eugene3.00061618	eugene3.00061618	At5g11890.1	putative protein : various predicted proteins	trichocarpa	Unique
Ptp.6477.1.A1_at	-1.40779	-6.09922	0.00750543	CK092270	gw1.I.4975.1	gw1.I.4975.1	At1g73170.1	putative ATPase : contains Pfam profile: PF00004 ATPases associated with various cellular activities (AAA): supported by cDNA: gi_18086458	tremula x tremuloides	Unique
Ptp.6485.1.S1_s_at	-4.45745	-8.62332	0.00209416	CV276756	estExt_Genewise1_v1.C_660408	estExt_Genewise1_v1.C_660408	At1g08380.1	expressed protein : :supported by full-length cDNA: Ceres:34623.	trichocarpa x deltoides	All probes match over all sequences
Ptp.6486.1.S1_s_at	-0.625741	-6.64628	0.00546994	CV249938	estExt_fgenesh4_kg.C_LG_I0082	estExt_fgenesh4_kg.C_LG_I0082	At5g09810.1	ACTIN 2:7 (sp|P53492) : : supported by cDNA: gi_1049306_gb_U37281.1_ATU37281	trichocarpa	All probes match over all sequences
Ptp.6494.1.S1_s_at	-3.80318	-8.90468	0.001868	CV228589	eugene3.00400105	eugene3.00400105	At2g44745.1	WRKY family transcription factor : contains Pfam profile: PF03106 WRKY DNA -binding domain: supported by full-length cDNA: Ceres: 42237.	trichocarpa	All probes match over all sequences
Ptp.651.1.S1_s_at	-1.34749	-6.28529	0.00671939	CK087994	eugene3.00051544	eugene3.00051544	--	--	tremula x tremuloides	All probes match over all sequences
Ptp.6550.1.S1_s_at	-2.51557	-9.07062	0.00174423	CF231575	estExt_Genewise1_v1.C_LG_II1820	estExt_Genewise1_v1.C_LG_II1820	At4g08150.1	KNAT1 homeobox-like protein : : supported by cDNA: gi_19424026	alba x tremula	All probes match over all sequences
Ptp.6560.1.S1_at	-3.29731	-12.3596	0.000572726	CK093565	gw1.IV.3042.1	gw1.IV.3042.1	At3g47620.1	putative protein : auxin-induced basic helix-loop-helix transcription factor - Gossypium hirsutum	tremula x tremuloides	Unique
Ptp.6561.1.S1_at	-3.79193	-10.895	0.000896624	CF235023	grail3.0025018302	grail3.0025018302	At5g01360.1	putative protein : several hypothetical proteins - Arabidopsis thaliana:supported by full-length cDNA: Ceres:153592.	alba x tremula	Unique
Ptp.6582.1.S1_x_at	-4.8772	-14.8956	0.000307772	BU861361	grail3.0053001101	grail3.0053001101	At1g51400.1	photosystem II 5 KD protein : 100% identical to GI:4836947 (F5D21.10): supported by full-length cDNA: Ceres: 12055.	tremula	Probes cross hyb with other sequences
Ptp.6600.1.S1_at	-1.22726	-11.9243	0.000650545	BU874229	grail3.0037013703	grail3.0037013703	At1g52220.1	expressed protein : :supported by full-length cDNA: Ceres:21305.	trichocarpa	Unique
Ptp.6616.1.S1_a_at	-1.39385	-11.2557	0.00080253	CV278062	estExt_fgenesh4_pg.C_LG_I2842	estExt_fgenesh4_pg.C_LG_I2842	At3g13120.1	30S ribosomal protein S10	trichocarpa x deltoides	Unique
Ptp.6616.1.S1_at	-1.43154	-5.82364	0.00889578	CV278062	estExt_fgenesh4_pg.C_LG_I2842	estExt_fgenesh4_pg.C_LG_I2842	At3g13120.1	30S ribosomal protein S10	trichocarpa x deltoides	Probes match on alternative forms of same gene
Ptp.6617.1.S1_s_at	-2.03921	-31.3074	2.07e-05	CK094139	gw1.VII.169.1 gw1.135.115.1	gw1.VII.169.1	At1g16720.1	unknown protein : : supported by cDNA: gi_17065111	tremula	All probes match over all sequences
Ptp.662.1.S1_s_at	-12.8893	-523.171	5.28e-10	CK112341	estExt_fgenesh4_pg.C_LG_IV0455	estExt_fgenesh4_pg.C_LG_IV0455	At5g28010.1	Csf-2-related : similar to Csf-2 [Cucumis sativus][GI:5762258][J Am Soc Hortic Sci 124	tremula x tremuloides	All probes match over all sequences
Ptp.6627.1.S1_at	-2.22281	-13.5564	0.000421008	CV245106	estExt_Genewise1_v1.C_LG_XIII2686	estExt_Genewise1_v1.C_LG_XIII2686	At5g54600.1	50S ribosomal protein L24	trichocarpa	Unique
Ptp.6631.1.S1_s_at	-1.23607	-13.1964	0.000460108	CV243026	estExt_fgenesh4_pg.C_LG_VI0901	estExt_fgenesh4_pg.C_LG_VI0901	At3g08710.1	thioredoxin-like protein : similar to thioredoxin H-type GB:P29448 [Arabidopsis thaliana]	trichocarpa	All probes match over all sequences
Ptp.6633.1.S1_at	-0.391136	-8.44538	0.00225392	CV265141	estExt_fgenesh4_pg.C_860139	estExt_fgenesh4_pg.C_860139	At4g19420.1	pectinacetylesterase family : contains Pfam profile: PF03283 pectinacetylesterase	euphratica	Unique
Ptp.6636.1.A1_s_at	-2.46064	-12.2383	0.000592677	CV252042	eugene3.00131159	eugene3.00131159	At4g28220.1	putative NADH dehydrogenase : NADH dehydrogenase (ubiquinone) (EC 1.6.5.3) chain NDI1 - yeast	trichocarpa	All probes match over all sequences
Ptp.6636.2.S1_at	-2.22978	-6.0807	0.00759189	CN549508	eugene3.00131159	eugene3.00131159	At4g28220.1	putative NADH dehydrogenase : NADH dehydrogenase (ubiquinone) (EC 1.6.5.3) chain NDI1 - yeast	trichocarpa x deltoides	Unique
Ptp.6638.1.S1_s_at	-1.42273	-6.03812	0.00779175	CV244428	estExt_Genewise1_v1.C_LG_I0230	estExt_Genewise1_v1.C_LG_I0230	At1g79850.1	30S ribosomal protein S17	trichocarpa	All probes match over all sequences
Ptp.666.1.S1_at	-6.64609	-8.63338	0.00208537	AY573571.1	eugene3.00002636	eugene3.00002636	At4g18780.1	cellulose synthase - like protein : cellulose synthase	tremula x tremuloides	Unique
Ptp.6661.1.S1_at	-4.19368	-9.1268	0.00170645	CK087814	estExt_fgenesh4_pg.C_LG_XV0343	estExt_fgenesh4_pg.C_LG_XV0343	At3g18050.1	expressed protein : : supported by cDNA: gi_15451205_gb_AY054683.1_	tremula x tremuloides	Unique
Ptp.6666.1.S1_at	-0.619319	-8.16559	0.00255493	CF228539	grail3.0002074001	grail3.0002074001	At1g20340.1	plastocyanin : similar to plastocyanin GI:1865683 from [Arabidopsis thaliana]:supported by full-length cDNA: Ceres:23406.	trichocarpa x deltoides	Unique
Ptp.6673.1.S1_at	-1.91253	-8.08447	0.00265317	DN500141	grail3.0015035301	grail3.0015035301	--	--	tremula	Unique
Ptp.6677.1.S1_at	-6.23828	-12.2153	0.000596369	BU813290	--	--	--	--	tremula x tremuloides	Unique
Ptp.6677.2.S1_at	-9.4468	-38.0991	9.5e-06	BU816164	gw1.XVI.180.1 eugene3.00161267 fgenesh4_pg.C_LG_XVI001214 eugene3.00161249 estExt_Genewise1_v1.C_LG_XVI0181	gw1.XVI.180.1	At5g01750.2	expressed protein :	tremula x tremuloides	Unique
Ptp.6677.3.S1_a_at	-6.35237	-45.576	4.36e-06	BU894719	grail3.9827000101 eugene3.00161267 eugene3.00161249 fgenesh4_pg.C_LG_XVI001214 estExt_Genewise1_v1.C_LG_XVI0181	grail3.9827000101	--	--	tremula x tremuloides	Probes match on alternative forms of same gene
Ptp.6679.1.A1_at	-5.9524	-16.7163	0.000203719	CV260255	eugene3.00090950	eugene3.00090950	--	--	trichocarpa x nigra	Unique
Ptp.668.1.S1_at	-4.71905	-11.5363	0.000737211	CN549982	gw1.XIV.4057.1	gw1.XIV.4057.1	At3g07510.1	expressed protein : : supported by cDNA: gi_13877548_gb_AF370475.1_AF370475	trichocarpa x deltoides	Unique
Ptp.6689.1.S1_at	-4.29122	-6.14947	0.00728658	DN492151	fgenesh4_pg.C_LG_VI000243 grail3.2336000101	fgenesh4_pg.C_LG_VI000243	gi|21078|emb|CAA26230.1|	unnamed protein product [Ricinus communis]	trichocarpa	Unique
Ptp.6689.1.S1_s_at	-4.07587	-6.02649	0.00784241	DN492151	gw1.VI.2532.1 grail3.2336000101 fgenesh4_pg.C_LG_VI000243 grail3.0024017901 grail3.1010000101	gw1.VI.2532.1	gi|82035|pir||S06330	ricin E - castor bean (fragment) >gi|169715|gb|AAA63506.1| ricin E beta chain >gi|225896|prf||1402359A ricin E	trichocarpa	All probes match over all sequences
Ptp.669.1.S1_at	-1.68535	-15.0483	0.000297371	AY935509.1	estExt_fgenesh4_pg.C_LG_XIII0301	estExt_fgenesh4_pg.C_LG_XIII0301	At3g03690.1	N-acetylglucosaminyltransferase family (Core-2:I-Branching enzyme family) : contains Pfam profile: PF02485 Core-2:I-Branching enzyme	tremula x tremuloides	Unique
Ptp.6690.1.S1_at	-2.50874	-5.73218	0.00941571	BU835681	estExt_fgenesh4_pg.C_LG_X0275	estExt_fgenesh4_pg.C_LG_X0275	At3g21510.1	two-component phosphorelay mediator	tremula x tremuloides	Unique
Ptp.6697.1.S1_x_at	-0.955492	-8.44687	0.00225321	CV247387	grail3.0023033701	grail3.0023033701	At5g01650.1	Macrophage migration inhibitory factor (MIF) family : contains pfam profile: PF001187 Macrophage migration inhibitory factor	trichocarpa	Probes cross hyb with other sequences
Ptp.6699.1.S1_s_at	-6.31588	-13.6771	0.000407797	CV258697	eugene3.00280065	eugene3.00280065	At5g20740.1	ripening-related protein - like : grip28 ripening-related protein	trichocarpa x nigra	All probes match over all sequences
Ptp.670.1.A1_at	-1.51247	-8.40909	0.00229212	CK087317	gw1.XVIII.2536.1	gw1.XVIII.2536.1	At2g44970.1	unknown protein : identical to GB:AAC31827: supported by cDNA: gi_18377627	tremula x tremuloides	Unique
Ptp.6707.1.S1_s_at	-3.56526	-9.44614	0.00150466	DN483945	estExt_fgenesh4_pg.C_LG_XIX0571	estExt_fgenesh4_pg.C_LG_XIX0571	At3g02730.1	thioredoxin f1 : identical to thioredoxin f1 GB:AF144385 [Arabidopsis thaliana]:supported by full-length cDNA: Ceres:11767.	tomentiglandulosa	All probes match over all sequences
Ptp.6708.1.S1_at	-0.739406	-7.07248	0.00434929	CV257169	estExt_fgenesh4_pg.C_LG_V1671	estExt_fgenesh4_pg.C_LG_V1671	At1g42960.1	expressed protein : : supported by cDNA: gi_13878130_gb_AF370328.1_AF370328	trichocarpa x deltoides	Unique
Ptp.671.1.S1_s_at	-4.93457	-11.5837	0.000725941	CN518519	estExt_Genewise1_v1.C_400718	estExt_Genewise1_v1.C_400718	At4g33330.1	putative protein : glycogenin glucosyltransferase (EC 2.4.1.186) - human	trichocarpa x deltoides	All probes match over all sequences
Ptp.6711.1.S1_s_at	-3.40461	-15.8266	0.000250094	CV236299	eugene3.00140920	eugene3.00140920	At5g13930.1	chalcone synthase (naringenin-chalcone synthase) (testa 4 protein) (sp|P13114) : :supported by full-length cDNA: Ceres:38370.	trichocarpa	All probes match over all sequences
Ptp.6727.1.A1_s_at	-1.15937	-6.45519	0.0060911	BU861462	grail3.0023008101	grail3.0023008101	At5g57170.1	Macrophage migration inhibitory factor (MIF) family : contains Pfam profile: PF01187 Macrophage migration inhibitory factor(MIF) :supported by full-length cDNA: Ceres:1152.	tremula	All probes match over all sequences
Ptp.6754.1.S1_at	-6.3286	-13.7407	0.000404448	CV260274	estExt_Genewise1_v1.C_LG_XV1366	estExt_Genewise1_v1.C_LG_XV1366	At5g14920.1	putative protein : predicted protein	trichocarpa x nigra	Unique
Ptp.6754.1.S1_s_at	-6.41532	-12.1492	0.000607578	CV260274	estExt_Genewise1_v1.C_LG_XV1366	estExt_Genewise1_v1.C_LG_XV1366	At5g14920.1	putative protein : predicted protein	trichocarpa x nigra	All probes match over all sequences
Ptp.6775.1.S1_at	-1.06231	-5.89443	0.00849924	CF230389	grail3.0019003502	grail3.0019003502	At4g36920.1	apetala2 protein : : supported by cDNA: gi_533708_gb_U12546.1_ATU12546	alba x tremula	Unique
Ptp.68.3.S1_s_at	-1.22589	-6.06238	0.00767257	CV262974	eugene3.00440197	eugene3.00440197	At4g25670.1	expressed protein : : supported by cDNA: gi_14517537_gb_AY039604.1_	trichocarpa x nigra	All probes match over all sequences
Ptp.680.1.A1_at	-3.8334	-13.7087	0.000407111	CK087539	--	--	--	--	trichocarpa x nigra	Unique
Ptp.6801.1.S1_at	-0.485666	-6.23073	0.00693996	AJ778038	grail3.0004046801	grail3.0004046801	At5g03380.1	expressed protein : similar to farnesylated protein ATFP2 [GI:4097545]: contains PF00403 Heavy-metal-associated domain	euphratica	Unique
Ptp.6809.1.S1_at	-3.08912	-8.29133	0.00242034	BU834090	fgenesh4_pm.C_LG_VIII000556 gw1.X.6584.1	fgenesh4_pm.C_LG_VIII000556	At1g70940.1	auxin transport protein REH1	tremula x tremuloides	Unique
Ptp.6829.1.S1_at	-3.96084	-7.66127	0.00323844	DN500911	gw1.V.4773.1	gw1.V.4773.1	At4g09010.1	ascorbate peroxidase	trichocarpa	Unique
Ptp.685.1.S1_at	-0.547258	-13.0964	0.000472288	CX658275	estExt_fgenesh4_pg.C_LG_III1491	estExt_fgenesh4_pg.C_LG_III1491	At3g24160.1	type 1 membrane protein	alba x tremula var. glandulosa	Unique
Ptp.6881.1.S1_at	-0.714487	-8.1617	0.00256052	CN520015	estExt_Genewise1_v1.C_LG_X0656	estExt_Genewise1_v1.C_LG_X0656	At3g06580.1	galactose kinase : identical to GB:AAB94084 from [Arabidopsis thaliana] (Plant Mol. Biol. (1999) 39 (5)	trichocarpa x deltoides	Unique
Ptp.6887.1.S1_s_at	-5.84913	-11.0877	0.000844974	DN499786	gw1.XIV.3180.1	gw1.XIV.3180.1	At3g23700.1	expressed protein : : supported by cDNA: gi_15146283_gb_AY049283.1_	tremula x tremuloides	All probes match over all sequences
Ptp.689.1.A1_at	-3.03037	-21.6157	8.13e-05	CK087655	gw1.XIX.1626.1	gw1.XIX.1626.1	At3g10910.1	putative RING zinc finger protein : contains Pfam profile: PF00097 Zinc finger	tremula x tremuloides	Unique
Ptp.6890.1.S1_s_at	-2.34721	-6.63328	0.00550617	BU809267	estExt_fgenesh4_pm.C_LG_VI0046	estExt_fgenesh4_pm.C_LG_VI0046	At3g01400.1	expressed protein : contains Pfam profile: PF00514 armadillo:beta-catenin-like repeats (4 copies):supported by full-length cDNA: Ceres:34582.	tremula x tremuloides	All probes match over all sequences
Ptp.6893.1.S1_at	-1.62176	-5.66719	0.00983094	CV267336	--	--	--	--	trichocarpa x nigra	Unique
Ptp.6893.1.S1_s_at	-1.41532	-7.38181	0.00372009	CV267336	--	--	--	--	trichocarpa x nigra	All probes match over all sequences
Ptp.6912.1.S1_at	-8.47779	-11.1854	0.000821614	CV277311	eugene3.00870003	eugene3.00870003	At4g24340.1	putative protein : storage protein - Populus deltoides	trichocarpa x deltoides	Unique
Ptp.6912.2.A1_at	-0.59569	-22.7181	6.88e-05	L20234.1	gw1.II.1290.1	gw1.II.1290.1	At2g35680.1	expressed protein : : supported by cDNA: gi_15450955_gb_AY054558.1_	trichocarpa	Unique
Ptp.6914.1.A1_at	-1.27289	-5.91908	0.00836276	BU828471	eugene3.75000001	eugene3.75000001	--	--	trichocarpa	Unique
Ptp.6916.1.S1_at	-6.79426	-26.839	3.67e-05	BU828504	gw1.1587.4.1 estExt_Genewise1_v1.C_15010005 gw1.XI.2675.1	gw1.1587.4.1	At5g45670.1	GDSL-motif lipase:hydrolase-like protein : :supported by full-length cDNA: Ceres:18389.	tremula x tremuloides	Unique
Ptp.6929.2.S1_a_at	-5.96735	-5.67775	0.00975762	CX185919	gw1.XI.1469.1	gw1.XI.1469.1	At4g04330.1	expressed protein : : supported by cDNA: gi_15027850_gb_AY045782.1_	euramericana	Probes match on alternative forms of same gene
Ptp.6931.1.S1_s_at	-3.71904	-16.9507	0.000191214	CX177080	grail3.0040016501	grail3.0040016501	At2g26500.1	expressed protein : Alternative splice forms exist.:supported by full-length cDNA: Ceres:9368.	deltoides	All probes match over all sequences
Ptp.6933.1.S1_at	-2.17675	-6.03556	0.00780221	DN495918	eugene3.00141269	eugene3.00141269	--	--	tremula	Unique
Ptp.6933.1.S1_s_at	-2.09432	-8.75287	0.00198988	DN495918	eugene3.00141269	eugene3.00141269	--	--	tremula	All probes match over all sequences
Ptp.6942.1.S1_a_at	-5.47832	-15.359	0.000278707	DN498307	eugene3.00131290	eugene3.00131290	At2g30510.1	unknown protein :	tremula	Probes match on alternative forms of same gene
Ptp.6942.2.S1_a_at	-5.60302	-11.9596	0.000643883	BU890933	eugene3.00131290	eugene3.00131290	At2g30510.1	unknown protein :	tremula	Probes match on alternative forms of same gene
Ptp.6949.1.A1_at	-4.02894	-17.0743	0.000186679	DN488709	gw1.XIII.1122.1	gw1.XIII.1122.1	At5g06900.1	cytochrome p450 family :	tremula	Unique
Ptp.6951.1.S1_at	-1.79159	-8.19703	0.00252248	CV275732	gw1.XVIII.392.1	gw1.XVIII.392.1	At3g21180.1	potential calcium-transporting ATPase 9	tremula	Unique
Ptp.6962.1.S1_at	-2.73646	-9.42189	0.00151993	CV280657	estExt_Genewise1_v1.C_LG_V2929	estExt_Genewise1_v1.C_LG_V2929	At4g39710.1	FKBP-type peptidyl-prolyl cis-trans isomerase	trichocarpa x deltoides	Unique
Ptp.6962.1.S1_s_at	-3.9665	-12.2936	0.000582909	CV280657	estExt_Genewise1_v1.C_LG_V2929	estExt_Genewise1_v1.C_LG_V2929	At4g39710.1	FKBP-type peptidyl-prolyl cis-trans isomerase	trichocarpa x deltoides	All probes match over all sequences
Ptp.6968.1.A1_at	-2.36779	-12.2271	0.000594729	CV233808	gw1.IX.1306.1	gw1.IX.1306.1	At2g16640.1	putative chloroplast outer membrane protein : : supported by cDNA: gi_20466387	trichocarpa	Unique
Ptp.6972.1.S1_at	-2.22576	-5.67816	0.00975762	DN498652	estExt_Genewise1_v1.C_LG_XVI0122	estExt_Genewise1_v1.C_LG_XVI0122	At2g38460.1	unknown protein :	tremula	Unique
Ptp.6976.1.S1_at	-0.951703	-13.0536	0.000478751	CV283064	gw1.I.8127.1	gw1.I.8127.1	At5g44650.1	expressed protein : :supported by full-length cDNA: Ceres:21404.	trichocarpa x deltoides	Unique
Ptp.6981.1.S1_at	-5.24278	-14.3527	0.000348601	DN488994	gw1.XVI.500.1	gw1.XVI.500.1	At5g44460.1	calmodulin-like protein :	trichocarpa x nigra	Unique
Ptp.6982.1.S1_s_at	-2.76308	-7.63282	0.00328648	BU862446	eugene3.00160027	eugene3.00160027	At3g13130.1	hypothetical protein : predicted by genemark.hmm	tremula	All probes match over all sequences
Ptp.6986.1.S1_at	-4.61559	-7.90554	0.00288377	DN489035	fgenesh4_pg.C_LG_I001468	fgenesh4_pg.C_LG_I001468	At5g56550.1	putative protein : similar to unknown protein (emb|CAB83157.1)	tremula	Unique
Ptp.7002.1.S1_a_at	-1.45516	-7.1558	0.00415411	CV268176	grail3.0007003501	grail3.0007003501	At5g57040.1	putative protein : similar to unknown protein (gb|AAD55473.1):supported by full-length cDNA: Ceres:7233.	trichocarpa x nigra	Probes match on alternative forms of same gene
Ptp.701.1.A1_at	-1.05849	-19.0013	0.000125874	CK087763	eugene3.00002436 estExt_fgenesh4_pg.C_LG_XIV1163	eugene3.00002436	At2g21630.1	putative protein transport protein SEC23 : similar to human SEC23: supported by cDNA: gi_20466577	tremula x tremuloides	Unique
Ptp.7015.1.S1_s_at	-2.33312	-8.86963	0.00189193	CK092368	eugene3.01070081	eugene3.01070081	At4g27450.1	putative protein : stem-specific protein - Nicotiana tabacum	tremula x tremuloides	All probes match over all sequences
Ptp.702.2.S1_at	-1.78987	-6.55717	0.00576113	CK105751	grail3.0008008901	grail3.0008008901	--	--	tremula	Unique
Ptp.7024.1.S1_s_at	-1.25984	-7.9034	0.00288616	CV254694	estExt_Genewise1_v1.C_LG_VII1788	estExt_Genewise1_v1.C_LG_VII1788	At5g65220.1	50S ribosomal protein L29 : : supported by full-length cDNA: Ceres: 16740.	trichocarpa x deltoides	All probes match over all sequences
Ptp.7027.1.S1_at	-1.82933	-7.18758	0.00408739	CV235239	gw1.XVIII.1338.1	gw1.XVIII.1338.1	At5g25630.1	putative protein : Leaf protein	trichocarpa	Unique
Ptp.7047.1.S1_at	-4.27921	-9.41419	0.00152464	CV244524	gw1.XV.3422.1	gw1.XV.3422.1	At5g52420.1	expressed protein : : supported by cDNA: gi_15146255_gb_AY049269.1_	trichocarpa	Unique
Ptp.7048.1.A1_s_at	-1.23259	-5.80108	0.00902759	CV244206	gw1.418.12.1 gw1.XV.2739.1	gw1.418.12.1	At5g45040.1	expressed protein : : supported by cDNA: gi_13926304_gb_AF372903.1_AF372903	trichocarpa	All probes match over all sequences
Ptp.7061.1.S1_s_at	-1.8999	-13.2679	0.000451906	DN497596	grail3.0005037101	grail3.0005037101	--	--	tremula x tremuloides	All probes match over all sequences
Ptp.7061.1.S1_x_at	-1.93329	-8.61135	0.00210689	DN497596	grail3.0005037101	grail3.0005037101	--	--	tremula x tremuloides	Probes cross hyb with other sequences
Ptp.7069.1.S1_at	-4.44103	-14.0433	0.000375067	DN497649	estExt_Genewise1_v1.C_LG_III2439	estExt_Genewise1_v1.C_LG_III2439	At4g00910.1	coded for by A. thaliana cDNA T20730 :	tremula x tremuloides	Unique
Ptp.7076.2.S1_at	-0.33865	-7.89275	0.00289768	BP932764	estExt_fgenesh4_pg.C_LG_V1395	estExt_fgenesh4_pg.C_LG_V1395	At4g14360.1	ankyrin like protein : : supported by cDNA: gi_16604604_gb_AY059747.1_	nigra	Unique
Ptp.7085.1.S1_at	-2.11025	-6.90334	0.00474427	CV282567	grail3.0101004601	grail3.0101004601	--	--	trichocarpa x deltoides	Unique
Ptp.7087.1.S1_at	-2.96536	-7.2132	0.00403768	DN488195	gw1.XVII.765.1	gw1.XVII.765.1	At3g28860.1	multidrug resistance P-glycoprotein	tremula x tremuloides	Unique
Ptp.7088.1.S1_at	-2.49601	-6.25454	0.00684937	CV227578	gw1.I.735.1	gw1.I.735.1	At5g21170.1	AKIN beta1 : : supported by full-length cDNA: Ceres: 41668.	trichocarpa	Unique
Ptp.71.1.A1_a_at	-1.75336	-7.55451	0.00341522	BU895950	gw1.I.1156.1	gw1.I.1156.1	At5g59250.1	D-xylose-H+ symporter - like protein : D-xylose-H+ symporter	tremula x tremuloides	Probes match on alternative forms of same gene
Ptp.710.1.A1_at	-1.94779	-6.66457	0.00541161	CK087892	gw1.224.14.1 gw1.XVIII.715.1 gw1.VI.352.1	gw1.224.14.1	At1g72770.1	protein phosphatase 2C (AtP2C-HA) : identical to protein phosphatase 2C (AtP2C-HA) GB:AJ003119 [Arabidopsis thaliana] (Plant Mol. Biol. 38 (5)	tremula x tremuloides	Unique
Ptp.7100.1.A1_s_at	-1.61556	-13.956	0.000382253	CV244879	estExt_fgenesh4_pm.C_LG_XIII0124	estExt_fgenesh4_pm.C_LG_XIII0124	At5g27320.1	putative protein : PrMC3 - Pinus radiata	trichocarpa	All probes match over all sequences
Ptp.7104.1.S1_at	-1.3702	-7.04111	0.00442475	CK087484	eugene3.00101190	eugene3.00101190	At1g13360.1	unknown protein : predicted by genemarkHMM	tremula x tremuloides	Unique
Ptp.7110.1.S1_at	-1.70852	-6.11327	0.00743801	CV270052	estExt_Genewise1_v1.C_LG_XIV3857	estExt_Genewise1_v1.C_LG_XIV3857	At2g04240.1	putative RING zinc finger protein : : supported by cDNA: gi_13265496_gb_AF324691.2_AF324691	trichocarpa x nigra	Unique
Ptp.7110.1.S1_s_at	-1.96868	-6.48356	0.00600035	CV270052	estExt_Genewise1_v1.C_LG_XIV3857	estExt_Genewise1_v1.C_LG_XIV3857	At2g04240.1	putative RING zinc finger protein : : supported by cDNA: gi_13265496_gb_AF324691.2_AF324691	trichocarpa x nigra	All probes match over all sequences
Ptp.7112.1.S1_s_at	-1.85061	-5.66071	0.00987456	CX181950	eugene3.00180239	eugene3.00180239	At5g21940.1	unknown protein :	euramericana	All probes match over all sequences
Ptp.713.1.S1_at	-1.54114	-9.38936	0.0015372	CK087922	gw1.XIV.1397.1	gw1.XIV.1397.1	At1g01540.1	protein serine:threonine kinase	tremula x tremuloides	Unique
Ptp.7131.2.S1_at	-5.14944	-8.50191	0.00220038	BU887742	gw1.IX.4341.1	gw1.IX.4341.1	At3g46130.1	Myb family transcription factor : contains PFAM profile: myb DNA binding domain PF00249: supported by cDNA: gi_9864078_gb_AF272733.1_AF272733	tremula x tremuloides	Unique
Ptp.7131.3.S1_a_at	-5.24869	-12.3346	0.00057586	BU884126	gw1.IX.4341.1	gw1.IX.4341.1	At3g46130.1	Myb family transcription factor : contains PFAM profile: myb DNA binding domain PF00249: supported by cDNA: gi_9864078_gb_AF272733.1_AF272733	tremula x tremuloides	Probes match on alternative forms of same gene
Ptp.7143.1.S1_at	-1.47139	-9.65667	0.00139398	DN485365	gw1.IX.3396.1	gw1.IX.3396.1	At5g19440.1	cinnamyl-alcohol dehydrogenase - like protein : cinnamyl-alcohol dehydrogenase	trichocarpa	Unique
Ptp.7156.1.S1_at	-4.44652	-5.79068	0.00908708	DN487772	eugene3.00020632	eugene3.00020632	--	--	tremula x tremuloides	Unique
Ptp.7164.1.S1_at	-1.87628	-7.72945	0.0031382	CV231766	grail3.0005018801	grail3.0005018801	At4g24760.1	putative protein : putative protein F6I18_70 - Arabidopsis thaliana	trichocarpa	Unique
Ptp.7168.1.S1_at	-5.40429	-18.6429	0.000135385	DN488293	estExt_Genewise1_v1.C_LG_III2138	estExt_Genewise1_v1.C_LG_III2138	At1g63440.1	ATP dependent copper transporter	tremula x tremuloides	Unique
Ptp.717.1.A1_s_at	-4.80799	-14.1313	0.000366713	CK088051	estExt_fgenesh4_pm.C_LG_XV0370	estExt_fgenesh4_pm.C_LG_XV0370	At3g54950.1	patatin-related : low similarity to patatin [GI:169500][Solanum tuberosum]: contains Patatin domain PF01734	tremula x tremuloides	All probes match over all sequences
Ptp.7175.2.S1_at	-7.2504	-183.941	1.9e-08	BU896841	gw1.123.178.1	gw1.123.178.1	At1g18700.1	unknown protein : : supported by cDNA: gi_17979006	trichocarpa x nigra	Unique
Ptp.7175.2.S1_s_at	-6.70886	-57.588	1.64e-06	BU896841	grail3.0158003502 fgenesh4_pg.C_scaffold_8873000001	grail3.0158003502	At1g54070.1	unknown protein : similar to putative auxin-repressed protein GI:2688824 from [Prunus armeniaca]	tremula x tremuloides	All probes match over all sequences
Ptp.7180.1.S1_at	-0.991796	-15.4373	0.000273886	CV255220	estExt_fgenesh4_pm.C_LG_VI0468	estExt_fgenesh4_pm.C_LG_VI0468	At3g58460.1	putative protein : several hypothetical proteins:supported by full-length cDNA: Ceres:35896.	trichocarpa x deltoides	Unique
Ptp.7183.1.A1_at	-2.33507	-12.4844	0.000555081	CV252516	fgenesh4_kg.C_LG_XVI000039 fgenesh4_pg.C_LG_XVI001062	fgenesh4_kg.C_LG_XVI000039	--	--	trichocarpa	Unique
Ptp.7191.1.S1_at	-1.82252	-6.8238	0.00495052	DN491420	gw1.XII.1458.1	gw1.XII.1458.1	At5g52120.1	putative protein : contains similarity to unknown protein (emb|CAB94142.1): supported by cDNA: gi_18175687	tremula x tremuloides	Unique
Ptp.7193.1.S1_at	-1.1908	-6.26399	0.00680929	DN491441	estExt_Genewise1_v1.C_LG_I2033	estExt_Genewise1_v1.C_LG_I2033	At4g29070.1	expressed protein : :supported by full-length cDNA: Ceres:249331.	tremula x tremuloides	Unique
Ptp.7199.1.S1_s_at	-1.67595	-15.6398	0.000260738	CX654989	estExt_Genewise1_v1.C_LG_XI2898	estExt_Genewise1_v1.C_LG_XI2898	At3g13120.1	30S ribosomal protein S10	alba x tremula var. glandulosa	All probes match over all sequences
Ptp.7199.2.A1_s_at	-2.11031	-13.3476	0.000442019	CV256741	estExt_Genewise1_v1.C_LG_XI2898	estExt_Genewise1_v1.C_LG_XI2898	At3g13120.1	30S ribosomal protein S10	trichocarpa x deltoides	All probes match over all sequences
Ptp.7199.3.A1_at	-0.824095	-8.5805	0.00213476	DN490409	estExt_Genewise1_v1.C_LG_XI2898	estExt_Genewise1_v1.C_LG_XI2898	At3g13120.1	30S ribosomal protein S10	tremula x tremuloides	Unique
Ptp.7201.1.A1_at	-2.38769	-7.05932	0.00437952	BP933089	estExt_Genewise1_v1.C_LG_VIII0469	estExt_Genewise1_v1.C_LG_VIII0469	At1g03220.1	unknown protein : Strong similarity to gb|D14550 extracellular dermal glycoprotein (EDGP) precursor from Daucus carota. ESTs gb|H37281	nigra	Unique
Ptp.7201.1.A1_s_at	-2.60312	-7.79204	0.00303977	BP933089	estExt_fgenesh4_pm.C_400084	estExt_fgenesh4_pm.C_400084	At1g47670.1	lysine and histidine specific transporter	tremula x tremuloides	All probes match over all sequences
Ptp.7203.1.S1_s_at	-7.40793	-14.2241	0.00035858	CV263904	estExt_fgenesh4_pg.C_LG_X1761	estExt_fgenesh4_pg.C_LG_X1761	At5g59080.1	putative protein :	trichocarpa x nigra	All probes match over all sequences
Ptp.7208.1.S1_at	-5.27735	-13.631	0.000413054	CK112102	grail3.0039028302	grail3.0039028302	At3g62040.1	hypothetical protein : contains non-consensus GA donor splice site at exon 2	tremula x tremuloides	Unique
Ptp.7218.1.S1_at	-6.00777	-22.5021	7.09e-05	CV273365	estExt_fgenesh4_pg.C_LG_XVI0953	estExt_fgenesh4_pg.C_LG_XVI0953	At3g53980.1	putative protein : hypothetical protein At2g37870 - Arabidopsis thaliana	trichocarpa x deltoides	Unique
Ptp.7223.1.S1_at	-3.58323	-9.30885	0.00158282	CF232737	eugene3.00090911	eugene3.00090911	At3g51780.1	putative protein : hypothetical proteins - Oryza sativa	alba x tremula	Unique
Ptp.7225.1.S1_at	-3.79143	-6.72774	0.00522788	DN492522	gw1.XIII.2447.1	gw1.XIII.2447.1	At5g17600.1	RING-H2 zinc finger protein-like : RING-H2 zinc finger protein ATL4 - Arabidopsis thaliana	tremula x tremuloides	Unique
Ptp.7234.1.S1_at	-5.94472	-23.5761	6.02e-05	DN492699	estExt_fgenesh4_pm.C_1180018	estExt_fgenesh4_pm.C_1180018	At2g35360.1	hypothetical protein : predicted by genscan	tremula	Unique
Ptp.7246.1.S1_at	-1.32776	-7.03147	0.00444668	CV270402	fgenesh4_pg.C_LG_IX000814	fgenesh4_pg.C_LG_IX000814	At4g21860.1	Expressed protein : : supported by full-length cDNA: Ceres: 16643.	trichocarpa x nigra	Unique
Ptp.7253.1.S1_at	-5.14491	-7.65698	0.00324411	BU896567	--	--	--	--	tremula x tremuloides	Unique
Ptp.7257.1.A1_at	-3.85518	-13.2996	0.000448119	DN493088	eugene3.00150420	eugene3.00150420	At1g18290.1	hypothetical protein : predicted by genemark.hmm	tremula x tremuloides	Unique
Ptp.726.1.A1_at	-3.22275	-16.0161	0.000239759	CV225822	estExt_Genewise1_v1.C_LG_II0718 gw1.40.903.1	estExt_Genewise1_v1.C_LG_II0718	At4g24240.1	WRKY family transcription factor : contains Pfam profile: PF03106 WRKY DNA -binding domain :supported by full-length cDNA: Ceres:112528.	trichocarpa	Unique
Ptp.7262.1.S1_s_at	-2.32537	-8.08336	0.00265463	CV282762	grail3.0030003201	grail3.0030003201	At2g35880.1	expressed protein : : supported by cDNA: gi_16209719_gb_AY057620.1_	trichocarpa x deltoides	All probes match over all sequences
Ptp.7266.1.S1_at	-3.33949	-11.2865	0.000795603	DN493186	grail3.0028013201	grail3.0028013201	At5g60390.1	elongation factor 1-alpha (EF-1-alpha) : : supported by cDNA: gi_13430509_gb_AF360167.1_AF360167	nigra	Unique
Ptp.7268.1.S1_at	-1.44039	-25.2131	4.66e-05	BU898256	--	--	--	--	tremula x tremuloides	Unique
Ptp.7277.1.S1_at	-7.34289	-108.846	1.2e-07	BU896280	eugene3.00061696	eugene3.00061696	At4g32870.1	putative protein : hypothetical protein F17H15.20 Arabidopsis thaliana chromosome II BAC F17H15	tremula x tremuloides	Unique
Ptp.7295.1.S1_at	-3.69554	-5.81993	0.0089159	DN492619	estExt_Genewise1_v1.C_LG_VI1322	estExt_Genewise1_v1.C_LG_VI1322	At4g17220.1	putative protein :	tremula x tremuloides	Unique
Ptp.7302.1.S1_at	-1.8972	-9.61133	0.00141388	DN492697	fgenesh4_pg.C_LG_XV000226 gw1.XII.11.1	fgenesh4_pg.C_LG_XV000226	At1g18470.1	expressed protein : :supported by full-length cDNA: Ceres:33310.	tremula x tremuloides	Unique
Ptp.7314.1.S1_at	-3.3615	-11.2903	0.000795355	DN492896	gw1.64.262.1	gw1.64.262.1	At4g10320.1	isoleucine-tRNA ligase - like protein : isoleucine--tRNA ligase	trichocarpa x deltoides	Unique
Ptp.7315.1.S1_at	-6.1644	-9.16824	0.00167694	DN492330	fgenesh4_pg.C_LG_I001226 grail3.6466000101	fgenesh4_pg.C_LG_I001226	At5g22860.1	prolylcarboxypeptidase-like protein : :supported by full-length cDNA: Ceres:122449.	tremula x tremuloides	Unique
Ptp.7317.1.S1_at	-4.05655	-6.93422	0.00467094	CV242794	--	--	--	--	trichocarpa	Unique
Ptp.7339.1.S1_at	-7.77076	-20.4118	9.79e-05	DN493231	gw1.I.6956.1 gw1.III.2366.1	gw1.I.6956.1	At5g07050.1	MtN21 nodulin protein-like :	tremula x tremuloides	Unique
Ptp.7340.1.S1_at	-2.89355	-11.7593	0.000686725	BU895906	grail3.0092005201 estExt_Genewise1_v1.C_56270001	grail3.0092005201	--	--	tremula x tremuloides	Unique
Ptp.7352.1.S1_s_at	-2.42641	-9.38226	0.00154137	DN485448	grail3.0001068201	grail3.0001068201	At1g49980.1	unknown protein :	tremula x tremuloides	All probes match over all sequences
Ptp.7359.1.S1_at	-3.15631	-6.10567	0.00747523	CV236290	estExt_fgenesh4_pg.C_LG_VIII0964	estExt_fgenesh4_pg.C_LG_VIII0964	At1g13480.1	hypothetical protein : predicted by genscan+	trichocarpa	Unique
Ptp.7361.1.S1_s_at	-9.24519	-15.8268	0.000250094	BU893273	grail3.0001031201	grail3.0001031201	At2g17880.1	putative DnaJ protein : :supported by full-length cDNA: Ceres:22711.	tremula	All probes match over all sequences
Ptp.7363.1.S1_at	-5.59655	-16.1327	0.000232957	CV279893	grail3.0011003102	grail3.0011003102	At1g74880.1	expressed protein : : supported by cDNA: gi_15294195_gb_AF410289.1_AF410289	trichocarpa x deltoides	Unique
Ptp.7363.1.S1_s_at	-4.03017	-14.1127	0.000368358	CV279893	grail3.0011003102	grail3.0011003102	At1g74880.1	expressed protein : : supported by cDNA: gi_15294195_gb_AF410289.1_AF410289	trichocarpa x deltoides	All probes match over all sequences
Ptp.7364.1.S1_a_at	-6.2841	-13.339	0.000443173	CA929119	gw1.XV.887.1	gw1.XV.887.1	At1g68040.1	methyltransferase-related : similar to defense-related protein cjs1 [Brassica carinata][GI:14009292]	tremuloides	Probes match on alternative forms of same gene
Ptp.7370.1.S1_at	-2.33199	-17.2255	0.000181077	DN490673	grail3.0012022801	grail3.0012022801	At2g32640.1	hypothetical protein : predicted by genscan	tremula x tremuloides	Unique
Ptp.7372.1.S1_at	-3.68357	-11.4723	0.000751414	BU862660	eugene3.00190940	eugene3.00190940	At3g10870.1	putative alpha-hydroxynitrile lyase : similar to alpha-hydroxynitrile lyase GB:CAA11219 [Manihot esculenta]: supported by cDNA: gi_17381071	tremula	Unique
Ptp.7372.2.S1_a_at	-3.62808	-9.91153	0.00126621	CV269484	eugene3.00190940	eugene3.00190940	At3g10870.1	putative alpha-hydroxynitrile lyase : similar to alpha-hydroxynitrile lyase GB:CAA11219 [Manihot esculenta]: supported by cDNA: gi_17381071	trichocarpa x nigra	Unique
Ptp.7372.2.S1_at	-2.49391	-12.3416	0.000574611	CV269484	eugene3.00190940	eugene3.00190940	At3g10870.1	putative alpha-hydroxynitrile lyase : similar to alpha-hydroxynitrile lyase GB:CAA11219 [Manihot esculenta]: supported by cDNA: gi_17381071	trichocarpa x nigra	Probes match on alternative forms of same gene
Ptp.738.1.A1_at	-1.3512	-6.20443	0.0070431	CV259579	grail3.0002049801	grail3.0002049801	At1g55190.1	expressed protein : :supported by full-length cDNA: Ceres:21940.	trichocarpa x nigra	Unique
Ptp.7383.1.S1_s_at	-1.78631	-6.47217	0.00603514	BP934232	estExt_Genewise1_v1.C_660382	estExt_Genewise1_v1.C_660382	At3g20770.1	ethylene-insensitive 3 (EIN3) : identical to GB:AAC49749 from [Arabidopsis thaliana]: supported by cDNA: gi_17978927	nigra	All probes match over all sequences
Ptp.7390.1.S1_at	-5.20178	-25.8701	4.2e-05	DN485888	eugene3.00070807 fgenesh4_pm.C_LG_V000159	eugene3.00070807	At1g31320.1	hypothetical protein : similar to hypothetical protein GB:AAF24588 GI:6692123 from [Arabidopsis thaliana]	tremula x tremuloides	Unique
Ptp.740.1.A1_at	-0.813259	-5.77915	0.00915515	CK088566	gw1.XIX.2346.1	gw1.XIX.2346.1	At4g19170.1	9-cis-epoxycarotenoid dioxygenase [neoxanthin cleavage enzyme](NC1)(NCED1)	euramericana	Unique
Ptp.7417.2.A1_at	-0.291872	-5.93502	0.00828744	CV226824	--	--	--	--	trichocarpa	Unique
Ptp.7418.1.S1_at	-5.79619	-16.1555	0.000231821	CV265011	gw1.II.3390.1	gw1.II.3390.1	gi|34899876|ref|NP_911284.1|	unknown protein [Oryza sativa (japonica cultivar-group)] >gi|22831082|dbj|BAC15944.1| unknown protein [Oryza sativa (japonica cultivar-group)]	trichocarpa x nigra	Unique
Ptp.7421.1.S1_at	-4.60861	-7.06357	0.00436965	BI126123	eugene3.00060547	eugene3.00060547	--	--	tremula x tremuloides	Unique
Ptp.7421.1.S1_s_at	-5.72104	-8.6881	0.00204063	BI126123	eugene3.00060547	eugene3.00060547	--	--	tremula x tremuloides	All probes match over all sequences
Ptp.7426.1.A1_at	-2.42049	-11.0931	0.000843582	CV267312	fgenesh4_pg.C_LG_V000555	fgenesh4_pg.C_LG_V000555	At1g47128.1	cysteine proteinase RD21A : identical to thiol protease RD21A SP:P43297 from [Arabidopsis thaliana]	trichocarpa x nigra	Unique
Ptp.7433.1.S1_at	-4.87526	-11.5486	0.000735128	CV267931	--	--	--	--	tremula x tremuloides	Unique
Ptp.7433.1.S1_s_at	-4.8288	-10.8287	0.000917827	CV267931	estExt_Genewise1_v1.C_LG_XIX1274	estExt_Genewise1_v1.C_LG_XIX1274	At5g17170.1	expressed protein : : supported by cDNA: gi_14334891_gb_AY035119.1_	trichocarpa x nigra	All probes match over all sequences
Ptp.7437.1.S1_at	-3.18933	-7.12121	0.00423257	BU883908	grail3.0001052501	grail3.0001052501	--	--	tremula x tremuloides	Unique
Ptp.7463.1.S1_at	-1.5006	-14.4198	0.000342534	DN486005	gw1.28.910.1 eugene3.00160907	gw1.28.910.1	At2g36670.1	putative protease : belongs to eukaryotic aspartyl protease family (PF00026)	tremula x tremuloides	Unique
Ptp.7471.1.S1_at	-2.10091	-5.85478	0.00872336	DN495652	eugene3.00012166 estExt_fgenesh4_pg.C_880085	eugene3.00012166	At3g27010.1	unknown protein :	tremula x tremuloides	Unique
Ptp.7472.1.S1_at	-1.83273	-10.6647	0.000967776	CV282869	gw1.IX.2193.1	gw1.IX.2193.1	At4g34020.1	putative protein : ThiJ protein	trichocarpa x deltoides	Unique
Ptp.7473.1.S1_at	-2.92458	-20.0067	0.000106516	DN486136	estExt_fgenesh4_pg.C_LG_VIII1184	estExt_fgenesh4_pg.C_LG_VIII1184	At1g70670.1	Ca2+-binding EF-hand common family protein	tremula x tremuloides	Unique
Ptp.7476.1.A1_at	-0.484733	-6.08856	0.00755093	CK111860	gw1.V.1865.1	gw1.V.1865.1	At1g20110.1	expressed protein : : supported by cDNA: gi_13605832_gb_AF367315.1_AF367315	tremula x tremuloides	Unique
Ptp.7476.1.A1_s_at	-0.743172	-7.86875	0.00293036	CK111860	gw1.II.3767.1 gw1.V.1865.1	gw1.II.3767.1	At1g20110.1	expressed protein : : supported by cDNA: gi_13605832_gb_AF367315.1_AF367315	tremula x tremuloides	All probes match over all sequences
Ptp.7493.1.S1_s_at	-0.898717	-7.83596	0.00297947	CV266457	fgenesh4_kg.C_LG_III000037	fgenesh4_kg.C_LG_III000037	At4g11600.1	glutathione peroxidase	trichocarpa x nigra	All probes match over all sequences
Ptp.7493.1.S1_x_at	-1.18759	-7.88223	0.00291045	CV266457	fgenesh4_kg.C_LG_III000037	fgenesh4_kg.C_LG_III000037	At4g11600.1	glutathione peroxidase	trichocarpa x nigra	Probes cross hyb with other sequences
Ptp.7509.2.S1_a_at	-2.59617	-12.4737	0.000557045	CV243054	grail3.0061014102	grail3.0061014102	At4g02075.1	Expressed protein : : supported by cDNA: gi_4741922_gb_AF130849.1_AF130849	trichocarpa	Probes match on alternative forms of same gene
Ptp.751.1.S1_at	-0.87976	-11.4944	0.000747039	CK088694	gw1.II.3767.1 gw1.V.1865.1	gw1.II.3767.1	At1g20110.1	expressed protein : : supported by cDNA: gi_13605832_gb_AF367315.1_AF367315	tremula x tremuloides	Unique
Ptp.7525.1.S1_at	-1.72822	-12.8253	0.000507073	CX185544	estExt_fgenesh4_pm.C_LG_VI0163	estExt_fgenesh4_pm.C_LG_VI0163	At2g41700.1	ABC transporter family protein : similar to ATP-binding cassette transporter ABCA1 GI:18031705 from [Arabidopsis thaliana]	euramericana	Unique
Ptp.753.1.A1_at	-1.48059	-9.63386	0.00140411	CK088732	estExt_Genewise1_v1.C_LG_III0271	estExt_Genewise1_v1.C_LG_III0271	--	--	tremula x tremuloides	Unique
Ptp.7533.1.S1_at	-2.96418	-6.54019	0.00581715	CV260959	gw1.28.1097.1 estExt_Genewise1_v1.C_LG_XVI0556	gw1.28.1097.1	At3g54220.1	SCARECROW1 : : supported by cDNA: gi_15810552_gb_AY056315.1_	trichocarpa x nigra	Unique
Ptp.7534.1.S1_s_at	-0.879476	-7.42928	0.00363046	CF233591	estExt_fgenesh4_pg.C_2210006	estExt_fgenesh4_pg.C_2210006	At1g15780.1	hypothetical protein : preedicted by genemark.hmm	alba x tremula	All probes match over all sequences
Ptp.7536.1.A1_at	-6.1136	-8.05501	0.00269461	DN492609	estExt_fgenesh4_pm.C_LG_XV0452	estExt_fgenesh4_pm.C_LG_XV0452	At5g23750.1	putative protein : contains similarity to remorin:supported by full-length cDNA: Ceres:28686.	tremula x tremuloides	Unique
Ptp.7536.1.A1_s_at	-5.29145	-11.5875	0.000724885	DN492609	estExt_fgenesh4_pm.C_LG_XV0452	estExt_fgenesh4_pm.C_LG_XV0452	At5g23750.1	putative protein : contains similarity to remorin:supported by full-length cDNA: Ceres:28686.	tremula x tremuloides	All probes match over all sequences
Ptp.754.1.S1_a_at	-0.310724	-6.43416	0.00616961	CA927725	estExt_fgenesh4_pg.C_LG_VIII0777	estExt_fgenesh4_pg.C_LG_VIII0777	At1g26550.1	expressed protein : contains similarity to peptidyl-prolyl cis:trans isomerase GB:AAC62692 GI:3599386 from [Cenarchaeum symbiosum]:supported by full-length cDNA: Ceres:14278.	tremuloides	Probes match on alternative forms of same gene
Ptp.7542.1.S1_at	-3.43924	-22.2543	7.33e-05	CK093416	estExt_Genewise1_v1.C_LG_XI2954	estExt_Genewise1_v1.C_LG_XI2954	At5g55970.1	putative protein : contains similarity to unknown protein (pir||T08924):supported by full-length cDNA: Ceres:141890.	tremula x tremuloides	Unique
Ptp.755.1.S1_at	-0.936924	-10.6019	0.000986752	BU819505	grail3.0032009501	grail3.0032009501	At4g26630.1	putative protein : various Caenorhabditis elegans predicted proteins: supported by cDNA: gi_20260449	tremula	Unique
Ptp.7555.1.S1_s_at	-0.939209	-9.40401	0.00152972	CK093085	grail3.0022003301	grail3.0022003301	At1g65580.1	unknown protein : similar to putative inositol polyphosphate 5'-phosphatase GI:3212848 from [Arabidopsis thaliana]	tremula x tremuloides	All probes match over all sequences
Ptp.7564.1.S1_at	-2.02277	-23.6779	5.95e-05	CK093028	--	--	--	--	tremula x tremuloides	Unique
Ptp.7567.1.S1_at	-5.23616	-10.0705	0.00119225	CK093667	eugene3.10590001 eugene3.00040281	eugene3.10590001	--	--	tremula x tremuloides	Unique
Ptp.7570.1.S1_at	-1.87882	-11.5982	0.000722779	BU808973	estExt_Genewise1_v1.C_LG_X6499	estExt_Genewise1_v1.C_LG_X6499	At1g23090.1	putative sulphate transporter protein : strongly similar to GB:BAA75015	tremula x tremuloides	Unique
Ptp.7573.1.A1_at	-0.779496	-11.1572	0.000828618	CK093394	eugene3.00060245	eugene3.00060245	At2g41070.2	bZIP family transcription factor : contains a bZIP transcription factor basic domain signature (PDOC00036)	tremula x tremuloides	Unique
Ptp.7579.1.S1_at	-3.84788	-10.2821	0.00110596	DN484256	gw1.VIII.2926.1	gw1.VIII.2926.1	At1g75090.1	putative DNA-3-methyladenine glycosylase I : similar to putative DNA-3-methyladenine glycosylase I (TAG I) GB:P05100 [Escherichia coli]: supported by cDNA: gi_14334651_gb_AY034999.1_	tremula x tremuloides	Unique
Ptp.7586.1.S1_at	-3.23758	-8.31537	0.00239367	DN494395	gw1.I.976.1 gw1.IX.3850.1	gw1.I.976.1	At2g29650.1	putative Na+-dependent inorganic phosphate cotransporter : : supported by cDNA: gi_17064975	tremula x tremuloides	Unique
Ptp.7600.1.S1_at	-1.95959	-8.62126	0.00209643	BU814224	--	--	--	--	trichocarpa x nigra	Unique
Ptp.7638.1.S1_s_at	-3.16447	-8.83523	0.00191864	CV236893	grail3.0012036701	grail3.0012036701	At1g61520.1	light-harvesting chlorophyll a:b binding protein : similar to PSI type III chlorophyll a:b-binding protein GI:430947 from [Arabidopsis thaliana]:supported by full-length cDNA: Ceres:25124.	trichocarpa	All probes match over all sequences
Ptp.7646.1.A1_a_at	-1.2929	-5.66246	0.00986264	CV271681	fgenesh4_pg.C_LG_I000259	fgenesh4_pg.C_LG_I000259	At3g54440.1	Expressed protein : : supported by cDNA: gi_20147223	trichocarpa x nigra	Probes match on alternative forms of same gene
Ptp.7653.2.S1_at	-0.633354	-14.4452	0.00034111	CV248323	--	--	--	--	trichocarpa x deltoides	Unique
Ptp.7654.1.S1_at	-2.25342	-6.49803	0.00595511	CF936517	estExt_fgenesh4_pm.C_LG_V0215	estExt_fgenesh4_pm.C_LG_V0215	At5g67140.1	F-box protein family : similar to unknown protein (dbj|BAA78736.1)	tomentiglandulosa	Unique
Ptp.7656.1.S1_at	-2.83042	-7.22216	0.00401895	DN498408	eugene3.54640001 estExt_fgenesh4_pg.C_LG_VIII1848 eugene3.32330001	eugene3.54640001	At4g15630.1	expressed protein : : supported by full-length cDNA: Ceres: 933.	tremula	Unique
Ptp.7662.1.A1_s_at	-0.273707	-6.02804	0.00783405	CV254791	estExt_Genewise1_v1.C_LG_VI2599	estExt_Genewise1_v1.C_LG_VI2599	At2g24060.1	putative chloroplast initiation factor 3 : :supported by full-length cDNA: Ceres:41558.	trichocarpa x deltoides	All probes match over all sequences
Ptp.7664.1.S1_at	-2.5879	-27.6368	3.23e-05	DN498498	estExt_fgenesh4_pg.C_1070075	estExt_fgenesh4_pg.C_1070075	At3g15480.1	expressed protein : similar to unknown protein GB:AAF30339 from [Arabidopsis thaliana]:supported by full-length cDNA: Ceres:22328.	tremula	Unique
Ptp.767.1.A1_at	-3.13042	-5.69879	0.00962327	CK088958	grail3.0014035901	grail3.0014035901	--	--	tremula x tremuloides	Unique
Ptp.7670.1.S1_at	-2.00288	-6.02834	0.00783385	DN498580	eugene3.00002567	eugene3.00002567	At4g13220.1	hypothetical protein :	tremula x tremuloides	Unique
Ptp.7689.1.S1_s_at	-4.28728	-7.59359	0.00335368	DN498287	gw1.40.547.1	gw1.40.547.1	At5g42630.1	putative protein : similar to unknown protein (gb|AAF63176.1)supported by full-length cDNA: Ceres:114074.	tremula	All probes match over all sequences
Ptp.7692.1.A1_at	-0.920443	-9.18488	0.00166752	BP934366	gw1.29.56.1 gw1.III.1384.1	gw1.29.56.1	At2g35490.1	putative fibrillin : :supported by full-length cDNA: Ceres:38584.	nigra	Unique
Ptp.7697.1.S1_at	-2.14071	-6.09951	0.00750477	BU862771	gw1.X.6172.1	gw1.X.6172.1	At1g60060.1	expressed protein : :supported by full-length cDNA: Ceres:117804.	tremula	Unique
Ptp.7700.1.S1_at	-2.2612	-5.76805	0.00921525	BU816161	eugene3.00081956	eugene3.00081956	At5g18650.1	putative protein : PGPD14 - Petunia x hybrida	tremula x tremuloides	Unique
Ptp.7713.1.A1_at	-3.16197	-13.2744	0.000451571	DN498723	eugene3.00010837 grail3.0018035601	eugene3.00010837	At4g28000.1	putative protein : MSP1	tremula	Unique
Ptp.7734.1.S1_s_at	-2.51209	-8.30829	0.00240232	DN499024	gw1.IX.3663.1	gw1.IX.3663.1	At1g08520.1	Mg-chelatase	tremula x tremuloides	All probes match over all sequences
Ptp.7738.1.S1_at	-4.64125	-10.7636	0.000938394	CV273636	estExt_fgenesh4_pg.C_LG_XI1346	estExt_fgenesh4_pg.C_LG_XI1346	At2g31160.1	expressed protein : : supported by cDNA: gi_15912210_gb_AY056383.1_	trichocarpa x deltoides	Unique
Ptp.775.1.S1_x_at	-2.21661	-13.0547	0.000478748	CV265352	estExt_fgenesh4_pg.C_LG_IX0306	estExt_fgenesh4_pg.C_LG_IX0306	At4g35100.1	plasma membrane intrinsic protein (SIMIP) : :supported by full-length cDNA: Ceres:7108.	trichocarpa x nigra	Probes cross hyb with other sequences
Ptp.7756.1.S1_at	-5.92864	-12.5697	0.00054301	DN499403	gw1.166.81.1	gw1.166.81.1	At4g04320.1	putative malonyl-CoA decarboxylase :	trichocarpa x deltoides	Unique
Ptp.7757.1.S1_at	-3.50833	-15.6895	0.000258111	DN499447	--	--	--	--	tremula	Unique
Ptp.7770.2.S1_at	-1.16079	-8.901	0.0018701	CV243041	--	--	--	--	tremula x tremuloides	Unique
Ptp.7771.1.S1_at	-0.464902	-16.088	0.000235737	DN489235	estExt_fgenesh4_kg.C_LG_XIV0045	estExt_fgenesh4_kg.C_LG_XIV0045	--	--	trichocarpa	Unique
Ptp.7797.1.S1_at	-2.75167	-8.54957	0.0021606	BU833046	gw1.XIII.2107.1	gw1.XIII.2107.1	At3g62800.1	putative protein : hypothetical protein At2g28380 - Arabidopsis thaliana	trichocarpa	Unique
Ptp.7801.1.S1_at	-5.57066	-8.88866	0.00187873	DN499433	--	--	--	--	tremula	Unique
Ptp.782.1.S1_at	-5.18469	-59.5141	1.43e-06	AY935510.1	estExt_Genewise1_v1.C_LG_VIII0614	estExt_Genewise1_v1.C_LG_VIII0614	At1g71070.1	N-acetylglucosaminyltransferase family (Core-2:I-Branching enzyme family) : similar to glucosaminyl (N-acetyl) transferase GB:4758422 from [Homo sapiens]: supported by cDNA: gi_15215743_gb_AY050401.1_	tremula x tremuloides	Unique
Ptp.7837.1.S1_at	-3.06254	-17.5783	0.000167906	DN499926	fgenesh4_pg.C_LG_X000162	fgenesh4_pg.C_LG_X000162	At4g15890.1	hypothetical protein :	trichocarpa	Unique
Ptp.7839.1.S1_at	-2.76463	-11.5456	0.000735257	DN497842	eugene3.00040712 fgenesh4_pg.C_LG_II002197	eugene3.00040712	At1g66140.1	C2H2-type zinc finger protein	tremula x tremuloides	Unique
Ptp.785.1.S1_x_at	-7.55674	-82.6049	3.51e-07	AY607753.1	eugene3.00191024 gw1.XIX.2840.1 fgenesh4_pg.C_scaffold_858000001 gw1.684.7.1 fgenesh4_pg.C_LG_XIX001005	eugene3.00191024	At5g60490.1	fasciclin-like arabinogalactan-protein (FLA12) : :supported by full-length cDNA: Ceres:15239.	alba x tremula	Probes cross hyb with other sequences
Ptp.785.2.S1_x_at	-5.39075	-40.9019	6.89e-06	AY607757.1	grail3.0094006801	grail3.0094006801	At5g60490.1	fasciclin-like arabinogalactan-protein (FLA12) : :supported by full-length cDNA: Ceres:15239.	alba x tremula	Probes cross hyb with other sequences
Ptp.7860.1.A1_at	-2.52282	-9.47376	0.00149124	CV244331	eugene3.00012364	eugene3.00012364	At4g34120.1	putative protein : hypothetical protein	trichocarpa	Unique
Ptp.7865.2.A1_at	-3.67123	-35.2327	1.32e-05	CV269285	gw1.132.12.1	gw1.132.12.1	At5g18560.1	AP2 domain -like protein : AP2:EREBP-like transcription factor LEAFY PETIOLE	tremula	Unique
Ptp.7888.1.S1_at	-0.715919	-5.92814	0.00832425	DN500883	eugene3.00060107	eugene3.00060107	--	--	tremula x tremuloides	Unique
Ptp.7891.3.S1_a_at	-4.34616	-12.287	0.000583777	CV228720	grail3.0076012301	grail3.0076012301	--	--	trichocarpa	Probes match on alternative forms of same gene
Ptp.7909.1.A1_at	-2.73521	-14.7297	0.000320789	CV261088	--	--	--	--	trichocarpa x nigra	Unique
Ptp.7911.1.S1_at	-2.17361	-5.76961	0.00920685	CK113194	estExt_fgenesh4_pg.C_LG_IV1449	estExt_fgenesh4_pg.C_LG_IV1449	At2g17840.1	putative senescence-associated protein 12 : :supported by full-length cDNA: Ceres:40806.	trichocarpa	Unique
Ptp.792.1.S1_at	-6.14262	-18.1255	0.000150242	AY607763.1	eugene3.00160813	eugene3.00160813	At5g03170.1	fasciclin-like arabinogalactan-protein (FLA11) : :supported by full-length cDNA: Ceres:14950.	alba x tremula	Unique
Ptp.792.1.S1_s_at	-6.26318	-6.81674	0.00496814	AY607763.1	eugene3.00160813	eugene3.00160813	At5g03170.1	fasciclin-like arabinogalactan-protein (FLA11) : :supported by full-length cDNA: Ceres:14950.	alba x tremula	All probes match over all sequences
Ptp.7923.1.S1_at	-0.217124	-8.5154	0.00218994	BU895193	estExt_fgenesh4_pg.C_LG_VI0728	estExt_fgenesh4_pg.C_LG_VI0728	At2g37900.1	putative peptide:amino acid transporter :	tremula x tremuloides	Unique
Ptp.7935.1.S1_a_at	-3.15614	-24.052	5.57e-05	CN521042	gw1.VIII.813.1	gw1.VIII.813.1	At5g26340.1	hexose transporter - like protein : hexose transporter HT2	trichocarpa x deltoides	Probes match on alternative forms of same gene
Ptp.7939.1.S1_at	-2.93163	-12.0509	0.000625879	DN491336	estExt_fgenesh4_pg.C_LG_V1038	estExt_fgenesh4_pg.C_LG_V1038	At1g77000.1	F-box protein family	trichocarpa	Unique
Ptp.7952.1.S1_at	-2.87011	-5.74691	0.0093309	DN502508	fgenesh4_pg.C_LG_III000738	fgenesh4_pg.C_LG_III000738	At1g68020.1	putative trehalose-6-phosphate synthase : similar to trehalose-6-phosphate synthase GB:CAA69879 [Arabidopsis thaliana]: supported by cDNA: gi_15028156_gb_AY046028.1_	tremula x tremuloides	Unique
Ptp.7956.2.S1_s_at	-3.42607	-6.92598	0.0046886	CX170078	gw1.1215.4.1 gw1.44.48.1	gw1.1215.4.1	At1g49390.1	flavonol synthase	deltoides	All probes match over all sequences
Ptp.7959.1.S1_at	-0.652837	-6.19332	0.007087	DN503648	gw1.I.9899.1	gw1.I.9899.1	At5g64090.1	unknown protein :	tremula x tremuloides	Unique
Ptp.796.2.S1_at	-2.40951	-8.39135	0.00231146	CV260434	estExt_fgenesh4_pg.C_LG_III1424	estExt_fgenesh4_pg.C_LG_III1424	At3g61470.1	light-harvesting chlorophyll a:b binding protein : :supported by full-length cDNA: Ceres:123159.	trichocarpa x nigra	Unique
Ptp.7965.1.S1_at	-3.67403	-29.0209	2.64e-05	DN502706	gw1.V.220.1 eugene3.00020660	gw1.V.220.1	At5g48940.1	leucine-rich repeat transmembrane protein kinase	tremula x tremuloides	Unique
Ptp.797.1.S1_at	-0.887503	-5.89721	0.00848585	BU886963	grail3.0031006602	grail3.0031006602	At5g43810.1	PINHEAD (gb|AAD40098.1): translation initiation factor :	tremula x tremuloides	Unique
Ptp.7973.1.S1_at	-1.84529	-11.1824	0.00082196	DN493279	grail3.0126008001	grail3.0126008001	At1g49890.1	expressed protein : : supported by cDNA: gi_15028144_gb_AY046022.1_	tremula x tremuloides	Unique
Ptp.7976.1.S1_at	-2.39009	-8.22522	0.00249116	CF228327	gw1.XII.1523.1 gw1.XV.1486.1	gw1.XII.1523.1	At1g27500.1	hypothetical protein : similar to kinesin light chain (Z25664): similar to EST gb|R90451	alba x tremula	Unique
Ptp.7976.1.S1_s_at	-2.8588	-8.95974	0.00182476	CF228327	gw1.XII.1523.1 gw1.XV.1486.1	gw1.XII.1523.1	At1g27500.1	hypothetical protein : similar to kinesin light chain (Z25664): similar to EST gb|R90451	alba x tremula	All probes match over all sequences
Ptp.7983.1.S1_s_at	-1.72979	-14.5321	0.000333807	DN502963	grail3.0005003601	grail3.0005003601	At1g19000.1	myb family transcription factor : similar to MybSt1 GI:7705206 from [Solanum tuberosum]:supported by full-length cDNA: Ceres:41381.	tremula x tremuloides	All probes match over all sequences
Ptp.7985.1.S1_at	-5.26918	-15.0217	0.00029894	BU896959	gw1.XIX.1560.1	gw1.XIX.1560.1	At2g40460.1	putative PTR2 family peptide transporter : : supported by cDNA: gi_17380881	tremula x tremuloides	Unique
Ptp.7986.1.S1_at	-3.15645	-14.8884	0.000307823	DN502987	gw1.VIII.813.1	gw1.VIII.813.1	At5g26340.1	hexose transporter - like protein : hexose transporter HT2	tremula x tremuloides	Unique
Ptp.7987.1.S1_at	-1.60668	-28.4995	2.87e-05	DN503037	grail3.0069006101	grail3.0069006101	At5g64550.1	putative protein : strong similarity to unknown protein (emb|CAB89363.1): supported by cDNA: gi_20259337	tremula x tremuloides	Unique
Ptp.8011.1.S1_at	-0.277167	-5.96629	0.00813415	BU894633	grail3.0010033701	grail3.0010033701	--	--	tremula x tremuloides	Unique
Ptp.8018.1.S1_at	-2.77409	-23.3316	6.25e-05	DN494464	--	--	--	--	trichocarpa x deltoides	Unique
Ptp.802.1.S1_s_at	-3.4384	-10.5575	0.00100171	CV279136	grail3.0023023506	grail3.0023023506	At3g54000.1	expressed protein : :supported by full-length cDNA: Ceres:101230.	trichocarpa x deltoides	All probes match over all sequences
Ptp.8022.1.S1_s_at	-2.37672	-5.71262	0.00954054	DN485780	estExt_fgenesh4_pg.C_LG_IV1425	estExt_fgenesh4_pg.C_LG_IV1425	At4g34880.1	amidase - like protein : amidase	tremula x tremuloides	All probes match over all sequences
Ptp.8026.1.A1_at	-0.944635	-6.14691	0.00729767	BU815525	fgenesh4_pm.C_LG_I000124	fgenesh4_pm.C_LG_I000124	At4g12070.1	putative protein : other predicted proteins	tremula x tremuloides	Unique
Ptp.8038.1.A1_s_at	-1.66442	-13.3931	0.000437387	CV255397	estExt_Genewise1_v1.C_1300173 gw1.IX.2163.1	estExt_Genewise1_v1.C_1300173	At3g19240.1	dem-like protein : similar to dem GB:CAA73973 from [Lycopersicon esculentum] (Plant Cell (1998) 10	trichocarpa x deltoides	All probes match over all sequences
Ptp.804.1.S1_at	-1.9597	-12.4649	0.000558275	CK089238	estExt_fgenesh4_pg.C_LG_XV0909	estExt_fgenesh4_pg.C_LG_XV0909	At2g33120.1	putative synaptobrevin : :supported by full-length cDNA: Ceres:2443.	tremula x tremuloides	Unique
Ptp.8048.1.S1_at	-5.34867	-12.9144	0.000496305	DN487908	gw1.VII.1597.1 gw1.V.2600.1	gw1.VII.1597.1	At5g09220.1	amino acid transport protein AAP2 : :supported by full-length cDNA: Ceres:114602.	tremula x tremuloides	Unique
Ptp.805.1.S1_at	-7.05427	-18.7242	0.000132609	CK089501	estExt_fgenesh4_pm.C_700066	estExt_fgenesh4_pm.C_700066	At1g54780.1	thylakoid lumen 18.3 kDa protein : SP:Q9ZVL6:supported by full-length cDNA: Ceres:3853.	tremula x tremuloides	Unique
Ptp.805.2.S1_a_at	-6.88316	-19.5838	0.000114127	CV282305	estExt_fgenesh4_pm.C_700066	estExt_fgenesh4_pm.C_700066	At1g54780.1	thylakoid lumen 18.3 kDa protein : SP:Q9ZVL6:supported by full-length cDNA: Ceres:3853.	trichocarpa x deltoides	Probes match on alternative forms of same gene
Ptp.8054.1.S1_at	-2.5494	-9.60982	0.00141466	DN488527	grail3.0001055701	grail3.0001055701	At2g15695.1	unknown protein : predicted by genscan	tremula	Unique
Ptp.8059.1.S1_a_at	-1.6331	-7.69828	0.00318523	DN498798	gw1.I.6934.1	gw1.I.6934.1	gi|34900338|ref|NP_911515.1|	KHG-KDPG bifunctional aldolase-like [Oryza sativa (japonica cultivar-group)] >gi|27261076|dbj|BAC45190.1| KHG-KDPG bifunctional aldolase-like [Oryza sativa (japonica cultivar-group)]	tremula	Probes match on alternative forms of same gene
Ptp.8064.1.S1_s_at	-1.78492	-7.72412	0.0031476	DN489165	--	--	--	--	tremula x tremuloides	All probes match over all sequences
Ptp.809.1.A1_at	-0.243964	-6.3736	0.00637347	CV258735	grail3.0136008701	grail3.0136008701	--	--	trichocarpa x nigra	Unique
Ptp.809.2.S1_at	-0.854525	-6.66589	0.00540703	BU837831	estExt_fgenesh4_pg.C_LG_III1874	estExt_fgenesh4_pg.C_LG_III1874	At5g19900.1	putative protein : predicted protein	tremula x tremuloides	Unique
Ptp.8100.1.S1_a_at	-6.12201	-16.0852	0.000235783	BU884051	grail3.0011026401	grail3.0011026401	At4g09890.1	putative protein : Arabidopsis thaliana chromosome II BAC T30B22 genomic sequence	tremula x tremuloides	Probes match on alternative forms of same gene
Ptp.8102.1.S1_at	-1.15541	-6.77356	0.00509087	DN492513	gw1.87.99.1	gw1.87.99.1	At1g31800.1	cytochrome P450	euramericana	Unique
Ptp.8116.1.S1_at	-2.46566	-6.51498	0.0059062	DN492632	eugene3.01850004	eugene3.01850004	At3g18770.1	hypothetical protein :	trichocarpa x nigra	Unique
Ptp.812.1.S1_s_at	-1.52264	-6.31777	0.00658793	BU885143	grail3.0045020302	grail3.0045020302	--	--	tremula x tremuloides	All probes match over all sequences
Ptp.8126.1.S1_s_at	-3.21065	-9.79068	0.00132846	DN503125	estExt_Genewise1_v1.C_LG_VII0439	estExt_Genewise1_v1.C_LG_VII0439	At5g16990.1	quinone oxidoreductase - like protein : probable quinone oxidoreductase (EC 1.6.5.5) P1	tremula x tremuloides	All probes match over all sequences
Ptp.8133.1.S1_s_at	-4.13725	-8.20188	0.00251639	BU896650	estExt_Genewise1_v1.C_LG_II0461	estExt_Genewise1_v1.C_LG_II0461	At1g20160.1	subtilisin-like serine protease : similar to subtilisin-type protease precursor GI:14150446 from [Glycine max]:supported by full-length cDNA: Ceres:3907.	tremula x tremuloides	All probes match over all sequences
Ptp.814.1.S1_at	-4.54725	-13.2195	0.000457079	CK089811	gw1.XVI.2146.1 gw1.VI.2111.1	gw1.XVI.2146.1	At5g06470.1	putative protein : similar to unknown protein (emb|CAB81925.1)	tremula x tremuloides	Unique
Ptp.817.1.S1_a_at	-1.56648	-8.73646	0.00200502	CK087895	fgenesh4_pg.C_scaffold_88000094 estExt_fgenesh4_pg.C_LG_I2295	fgenesh4_pg.C_scaffold_88000094	At5g40870.1	uridine kinase-like protein :	tremula x tremuloides	Probes match on alternative forms of same gene
Ptp.819.1.S1_s_at	-3.17377	-8.22398	0.00249135	BU832654	estExt_Genewise1_v1.C_LG_XIV1543	estExt_Genewise1_v1.C_LG_XIV1543	At4g01150.1	expressed protein : : supported by cDNA: gi_14488087_gb_AF389292.1_AF389292	tremula x tremuloides	All probes match over all sequences
Ptp.822.1.S1_at	-4.51771	-7.29289	0.00388451	CV245023	grail3.0023029001	grail3.0023029001	At5g01530.1	light-harvesting chlorophyll a:b binding protein : : supported by cDNA: gi_15081738_gb_AY048262.1_	trichocarpa	Unique
Ptp.822.1.S1_x_at	-4.51103	-7.5371	0.00344397	CV245023	grail3.0023029001	grail3.0023029001	At5g01530.1	light-harvesting chlorophyll a:b binding protein : : supported by cDNA: gi_15081738_gb_AY048262.1_	trichocarpa	Probes cross hyb with other sequences
Ptp.829.1.A1_at	-4.09368	-16.2289	0.000227893	CK089429	fgenesh4_pm.C_scaffold_28000139	fgenesh4_pm.C_scaffold_28000139	At2g36485.1	Expressed protein : : supported by cDNA: gi_15450487_gb_AY052345.1_	trichocarpa x deltoides	Unique
Ptp.84.2.A1_at	-2.77456	-8.75703	0.00198649	BU892274	estExt_fgenesh4_pg.C_LG_XVIII1173	estExt_fgenesh4_pg.C_LG_XVIII1173	At1g53540.1	17.6 kDa heat shock protein (AA 1-156) : identical to GI:4376161 from [Arabidopsis thaliana] (Nucleic Acids Res. 17 (19)	tremula	Unique
Ptp.848.1.S1_x_at	-1.77604	-7.1685	0.00412356	CK088807	estExt_Genewise1_v1.C_LG_II2125	estExt_Genewise1_v1.C_LG_II2125	At5g37600.1	glutamate--ammonia ligase : : supported by cDNA: gi_16226386_gb_AF428386.1_AF428386	tremula x tremuloides	Probes cross hyb with other sequences
Ptp.852.1.S1_at	-2.60305	-16.6481	0.000207132	CV266701	grail3.0051002201	grail3.0051002201	--	--	trichocarpa x nigra	Unique
Ptp.863.1.S1_s_at	-2.271	-8.86718	0.00189308	BU894492	gw1.X.1859.1	gw1.X.1859.1	At2g39950.1	hypothetical protein : predicted by genefinder and genscan	tremula x tremuloides	All probes match over all sequences
Ptp.87.1.A1_s_at	-2.63477	-16.5897	0.000209394	CV237321	eugene3.00870012	eugene3.00870012	At3g03150.1	expressed protein : : supported by full-length cDNA: Ceres: 18019.	trichocarpa	All probes match over all sequences
Ptp.870.1.S1_at	-3.86384	-13.5418	0.000422019	CV267108	estExt_fgenesh4_kg.C_LG_VII0034	estExt_fgenesh4_kg.C_LG_VII0034	At3g50820.1	photosystem II oxygen-evolving complex 33 (OEC33) : identical to OEC33	trichocarpa x nigra	Unique
Ptp.872.1.S1_at	-7.65955	-11.9361	0.000647749	CK089845	fgenesh4_pm.C_LG_XVI000502	fgenesh4_pm.C_LG_XVI000502	At1g23740.1	putative auxin-induced protein : :supported by full-length cDNA: Ceres:155143.	tremula x tremuloides	Unique
Ptp.873.2.S1_a_at	-5.26476	-8.97413	0.00181486	CV242470	estExt_Genewise1_v1.C_1340185	estExt_Genewise1_v1.C_1340185	At5g54270.1	light-harvesting chlorophyll a:b binding protein	trichocarpa	Probes match on alternative forms of same gene
Ptp.873.2.S1_s_at	-5.2737	-5.92259	0.00834992	CV242470	estExt_fgenesh4_kg.C_LG_XI0033 estExt_Genewise1_v1.C_1340185	estExt_fgenesh4_kg.C_LG_XI0033	At5g54270.1	light-harvesting chlorophyll a:b binding protein	trichocarpa	All probes match over all sequences
Ptp.873.2.S1_x_at	-5.30022	-8.93743	0.00184134	CV242470	estExt_Genewise1_v1.C_1340185	estExt_Genewise1_v1.C_1340185	At5g54270.1	light-harvesting chlorophyll a:b binding protein	trichocarpa	Probes cross hyb with other sequences
Ptp.874.1.S1_at	-2.57774	-8.18031	0.00253833	BU895282	grail3.0010067701	grail3.0010067701	At2g01910.1	unknown protein :	tremula x tremuloides	Unique
Ptp.875.1.A1_at	-7.03771	-7.29382	0.00388313	CV241715	estExt_Genewise1_v1.C_LG_XVI3399	estExt_Genewise1_v1.C_LG_XVI3399	At3g54050.1	fructose-bisphosphatase precursor : : supported by cDNA: gi_14532619_gb_AY039934.1_	trichocarpa	Unique
Ptp.881.1.A1_s_at	-6.63603	-14.9505	0.000304046	CV283317	estExt_fgenesh4_pg.C_570077	estExt_fgenesh4_pg.C_570077	At5g66190.1	ferredoxin-NADP+ reductase : : supported by cDNA: gi_18175824	trichocarpa x deltoides	All probes match over all sequences
Ptp.885.1.S1_s_at	-2.10168	-7.29923	0.00387153	CV256904	--	--	--	--	trichocarpa x deltoides	All probes match over all sequences
Ptp.890.1.S1_at	-2.31437	-7.3775	0.00372858	CV233720	estExt_Genewise1_v1.C_LG_XIV1629	estExt_Genewise1_v1.C_LG_XIV1629	At4g01050.1	expressed protein : : supported by cDNA: gi_15982914_gb_AY057565.1_	trichocarpa	Unique
Ptp.893.1.S1_s_at	-7.51641	-29.7751	2.44e-05	CV240406	estExt_fgenesh4_pg.C_LG_IX1364	estExt_fgenesh4_pg.C_LG_IX1364	At5g22430.1	expressed protein : :supported by full-length cDNA: Ceres:6519.	trichocarpa	All probes match over all sequences
Ptp.893.2.S1_a_at	-9.77042	-19.7482	0.000110346	CK089564	--	--	--	--	tremula	Probes match on alternative forms of same gene
Ptp.900.1.A1_s_at	-1.50815	-9.21903	0.0016446	CK089332	estExt_fgenesh4_pg.C_LG_XVIII0906	estExt_fgenesh4_pg.C_LG_XVIII0906	At2g24060.1	putative chloroplast initiation factor 3 : :supported by full-length cDNA: Ceres:41558.	tremula x tremuloides	All probes match over all sequences
Ptp.907.1.A1_at	-2.44806	-9.02239	0.00178022	CV277484	estExt_fgenesh4_pg.C_LG_I1487 estExt_fgenesh4_pm.C_440018	estExt_fgenesh4_pg.C_LG_I1487	At4g19160.1	putative protein : : supported by cDNA: gi_15292760_gb_AY050814.1_	trichocarpa x deltoides	Unique
Ptp.908.1.S1_at	-0.617829	-5.80426	0.00901075	CK089369	estExt_fgenesh4_pg.C_LG_X1609 estExt_fgenesh4_pg.C_LG_VIII0662	estExt_fgenesh4_pg.C_LG_X1609	At1g65430.1	unknown protein : : supported by cDNA: gi_17065463	tremula x tremuloides	Unique
Ptp.912.3.A1_a_at	-1.20228	-6.40282	0.00627271	CV282685	gw1.133.183.1	gw1.133.183.1	At1g09190.1	hypothetical protein : identical to GB:AAC24086 which contains similarity to a membrane-associated salt-inducible protein	trichocarpa x deltoides	Probes match on alternative forms of same gene
Ptp.922.1.A1_at	-1.79673	-22.7118	6.88e-05	CK089483	--	--	--	--	trichocarpa	Unique
Ptp.925.1.A1_at	-1.95042	-9.07656	0.00173942	CK089498	estExt_fgenesh4_pg.C_LG_XV0857	estExt_fgenesh4_pg.C_LG_XV0857	At4g25130.1	protein-methionine-S-oxide reductase : :supported by full-length cDNA: Ceres:36536.	tremula x tremuloides	Unique
Ptp.941.1.S1_at	-1.19282	-7.96264	0.0028118	CK089608	estExt_Genewise1_v1.C_1250046	estExt_Genewise1_v1.C_1250046	At1g59610.1	dynamin-like protein : similar to dynamin GB:AAA37324 GI:487857 from [Mus musculus]: supported by cDNA: gi_15146178_gb_AY049230.1_	tremula x tremuloides	Unique
Ptp.948.1.S1_at	-3.32539	-10.2826	0.00110596	CK089647	gw1.VII.178.1	gw1.VII.178.1	At3g13040.1	expressed protein : :supported by full-length cDNA: Ceres:116381.	tremula x tremuloides	Unique
Ptp.968.1.A1_at	-0.758706	-10.3422	0.00108047	CK089779	fgenesh4_pg.C_scaffold_120000095	fgenesh4_pg.C_scaffold_120000095	At5g17680.1	disease resistance protein (TIR-NBS-LRR class)	trichocarpa x nigra	Unique
Ptp.981.1.S1_at	-3.98286	-17.9194	0.000156954	CK089877	grail3.0001110901	grail3.0001110901	At5g58960.1	putative protein : predicted proteins	tremula x tremuloides	Unique
Ptp.982.1.A1_s_at	-2.67167	-11.5476	0.000735128	BP936490	estExt_Genewise1_v1.C_LG_VII0399	estExt_Genewise1_v1.C_LG_VII0399	At3g03080.1	putative NADP-dependent oxidoreductase :	nigra	All probes match over all sequences
Ptp.988.1.A1_at	-2.91229	-5.91947	0.00836195	CK089913	gw1.XIV.3382.1	gw1.XIV.3382.1	At1g05100.1	putative NPK1-related MAP kinase : similar to GB:BAA21855 from [Arabidopsis thaliana]: supported by cDNA: gi_17381165	tremula x tremuloides	Unique
Ptp.993.1.S1_a_at	-2.8771	-14.7885	0.000315857	CV244575	--	--	--	--	tremula x tremuloides	Probes match on alternative forms of same gene
PtpAffx.10018.1.S1_a_at	-2.39907	-11.4657	0.000752251	AJ773030	fgenesh4_pg.C_LG_V001689	fgenesh4_pg.C_LG_V001689	At1g20810.1	FKBP-type peptidyl-prolyl cis-trans isomerase : SP:Q9LM71: predicted by genscan+	euphratica	Probes match on alternative forms of same gene
PtpAffx.100235.1.S1_s_at	-5.13371	-15.3417	0.000279905	CF233108	grail3.0003074001 estExt_fgenesh4_pg.C_LG_V0933	grail3.0003074001	At1g77690.1	putative AUX1-like permease : similar to AUX1 (regulator of root gravitropism	alba x tremula	All probes match over all sequences
PtpAffx.100443.1.S1_at	-2.95669	-10.4662	0.00103768	CV283450	gw1.1305.1.1	gw1.1305.1.1	At1g71500.1	expressed protein : :supported by full-length cDNA: Ceres:33022.	trichocarpa x deltoides	Unique
PtpAffx.10046.2.S1_at	-0.991377	-5.73828	0.00938069	CV273540	grail3.0009004702	grail3.0009004702	At1g27000.1	bZIP family transcription factor : :supported by full-length cDNA: Ceres:13008.	trichocarpa x deltoides	Unique
PtpAffx.100482.1.A1_s_at	-3.16668	-18.3684	0.000143476	CV232377	estExt_fgenesh4_pm.C_LG_III0115	estExt_fgenesh4_pm.C_LG_III0115	At1g45688.1	expressed protein : :supported by full-length cDNA: Ceres:8255.	trichocarpa	All probes match over all sequences
PtpAffx.100744.1.S1_s_at	-4.55534	-37.1696	1.06e-05	CV227928	eugene3.01660042	eugene3.01660042	At4g22190.1	expressed protein : :supported by full-length cDNA: Ceres:6848.	trichocarpa	All probes match over all sequences
PtpAffx.101053.1.A1_at	-5.55007	-9.60103	0.0014181	CV259430	estExt_Genewise1_v1.C_LG_IX4042	estExt_Genewise1_v1.C_LG_IX4042	At3g46780.1	putative protein : : supported by cDNA: gi_13605913_gb_AF367356.1_AF367356	trichocarpa x nigra	Unique
PtpAffx.101087.1.S1_a_at	-7.17822	-8.70423	0.00202714	CV278966	fgenesh4_pm.C_LG_V000037 gw1.XIX.2346.1	fgenesh4_pm.C_LG_V000037	At4g19170.1	9-cis-epoxycarotenoid dioxygenase [neoxanthin cleavage enzyme](NC1)(NCED1)	trichocarpa x deltoides	Unique
PtpAffx.101087.1.S1_at	-3.93815	-12.7867	0.000512387	CV278966	gw1.XIX.2346.1	gw1.XIX.2346.1	At4g19170.1	9-cis-epoxycarotenoid dioxygenase [neoxanthin cleavage enzyme](NC1)(NCED1)	trichocarpa x deltoides	Probes match on alternative forms of same gene
PtpAffx.101087.2.S1_at	-4.97479	-14.5987	0.000329464	CV258438	gw1.XIX.2346.1 fgenesh4_pm.C_LG_V000037	gw1.XIX.2346.1	At4g19170.1	9-cis-epoxycarotenoid dioxygenase [neoxanthin cleavage enzyme](NC1)(NCED1)	trichocarpa x deltoides	Unique
PtpAffx.101103.1.A1_at	-3.06798	-13.781	0.000400215	CV278368	grail3.0070007701	grail3.0070007701	At1g54500.1	rubredoxin	trichocarpa x deltoides	Unique
PtpAffx.101117.1.A1_at	-2.04137	-7.00518	0.00450392	CV277711	estExt_Genewise1_v1.C_LG_VI0902	estExt_Genewise1_v1.C_LG_VI0902	At5g35550.1	myb family transcription factor : contains PFAM profile: myb DNA-binding domain PF00249: supported by cDNA: gi_15375303_gb_AF371981.2_AF371981	trichocarpa x deltoides	Unique
PtpAffx.10139.1.A1_at	-1.70281	-18.5056	0.000139918	CV245605	eugene3.00140939	eugene3.00140939	At1g10830.1	expressed protein : EST gb|F13926 comes from this gene:supported by full-length cDNA: Ceres:21943.	trichocarpa	Unique
PtpAffx.101413.1.S1_a_at	-2.68622	-14.1413	0.000365862	CV263646	estExt_Genewise1_v1.C_LG_III2238	estExt_Genewise1_v1.C_LG_III2238	At1g64355.1	unknown protein : : supported by cDNA: gi_18700138	trichocarpa x nigra	Probes match on alternative forms of same gene
PtpAffx.101791.1.A1_at	-2.92293	-6.86444	0.00484201	CV251439	estExt_Genewise1_v1.C_LG_XIV2284	estExt_Genewise1_v1.C_LG_XIV2284	At4g02020.1	polycomb group - like protein : similar to A. thaliana homeotic protein curlyleaf	trichocarpa	Unique
PtpAffx.101899.1.A1_at	-0.170126	-7.70724	0.00317402	CV245964	gw1.VI.718.1	gw1.VI.718.1	At3g11570.1	hypothetical protein :	tremula	Unique
PtpAffx.101981.1.A1_at	-1.17774	-14.583	0.000330346	CV242413	--	--	--	--	tremula x tremuloides	Unique
PtpAffx.102.1.A1_at	-4.97407	-10.0615	0.00119681	CV257730	fgenesh4_pm.C_LG_XI000033 eugene3.01660055	fgenesh4_pm.C_LG_XI000033	At2g32950.1	COP1 regulatory protein : photomorphogenesis repressor: identical to COP1 regulatory protein:FUSCA protein FUS1 GI:402685 SP:P43254: supported by cDNA: gi_402684_gb_L24437.1_ATHCOP1A	trichocarpa x deltoides	Unique
PtpAffx.102022.1.A1_at	-3.65804	-26.6935	3.73e-05	CV260429	estExt_fgenesh4_pg.C_LG_II0961	estExt_fgenesh4_pg.C_LG_II0961	At1g68810.1	bHLH protein : Pfam HMM hit: helix-loop-helix DNA-binding domain	trichocarpa x nigra	Unique
PtpAffx.102073.1.A1_s_at	-1.82762	-12.591	0.0005396	CV234978	estExt_fgenesh4_pg.C_LG_IX0060	estExt_fgenesh4_pg.C_LG_IX0060	At2g36250.1	plastid division protein (FtsZ) : identical to AF089738: supported by cDNA: gi_15292820_gb_AY050844.1_	trichocarpa	All probes match over all sequences
PtpAffx.10210.1.S1_at	-1.64556	-5.82472	0.00889027	AJ768849	gw1.I.9140.1 gw1.III.1640.1	gw1.I.9140.1	At4g20360.1	elongation factor Tu	euphratica	Unique
PtpAffx.102223.1.A1_at	-1.88021	-8.04229	0.00270943	CV233102	--	--	--	--	trichocarpa	Unique
PtpAffx.102308.1.A1_at	-1.79553	-11.7513	0.000688268	CV229889	eugene3.00040404	eugene3.00040404	At2g27430.1	hypothetical protein : predicted by genscan and genefinder	trichocarpa x deltoides	Unique
PtpAffx.102311.1.A1_at	-2.50769	-5.72473	0.0094603	CV229829	grail3.0012034401	grail3.0012034401	At3g07660.1	unknown protein : predicted by genefinder:	trichocarpa	Unique
PtpAffx.102316.1.S1_a_at	-5.51919	-11.3084	0.000791285	AI166956	estExt_fgenesh4_pg.C_LG_VI0058	estExt_fgenesh4_pg.C_LG_VI0058	At5g47635.1	Expressed protein : : supported by full-length cDNA: Ceres: 159403.	trichocarpa	Unique
PtpAffx.102316.1.S1_at	-2.21576	-5.95191	0.00820174	AI166956	estExt_fgenesh4_pg.C_LG_VI0058 fgenesh4_pg.C_LG_XVI000014	estExt_fgenesh4_pg.C_LG_VI0058	At5g47635.1	Expressed protein : : supported by full-length cDNA: Ceres: 159403.	trichocarpa	Probes match on alternative forms of same gene
PtpAffx.102330.1.A1_s_at	-5.61905	-29.3379	2.55e-05	DN484321	estExt_fgenesh4_pm.C_LG_VIII0087	estExt_fgenesh4_pm.C_LG_VIII0087	At5g03760.1	putative protein : beta-(1-3)-glucosyl transferase	tremula x tremuloides	All probes match over all sequences
PtpAffx.102365.1.A1_s_at	-1.64124	-7.0564	0.00438774	CV243408	estExt_fgenesh4_pm.C_LG_X0870	estExt_fgenesh4_pm.C_LG_X0870	At2g35800.1	putative mitochondrial carrier protein : : supported by cDNA: gi_17380983	trichocarpa	All probes match over all sequences
PtpAffx.102389.2.S1_a_at	-3.52628	-19.9924	0.000106516	CV227242	--	--	--	--	trichocarpa	Probes match on alternative forms of same gene
PtpAffx.102571.1.S1_at	-2.55665	-18.2993	0.000145127	AI164751	grail3.0004021203	grail3.0004021203	At5g06610.1	putative protein : similar to unknown protein (gb|AAD30234.1): supported by full-length cDNA: Ceres: 6949.	tremula x tremuloides	Unique
PtpAffx.102643.1.S1_at	-3.68722	-21.9804	7.67e-05	AJ775881	eugene3.00030833 gw1.19208.1.1	eugene3.00030833	At1g12110.1	putative NPK1-related protein kinase 2 : similar to nitrate chlorate transporter GB:Q05085 from (Arabidopsis thaliana): supported by cDNA: gi_166667_gb_L10357.1_ATHCHL1A	euphratica	Unique
PtpAffx.102643.1.S1_s_at	-2.60771	-8.8245	0.00192799	AJ775881	eugene3.00030833	eugene3.00030833	At1g12110.1	putative NPK1-related protein kinase 2 : similar to nitrate chlorate transporter GB:Q05085 from (Arabidopsis thaliana): supported by cDNA: gi_166667_gb_L10357.1_ATHCHL1A	euphratica	All probes match over all sequences
PtpAffx.1027.1.A1_a_at	-1.9806	-10.1278	0.00116954	CV254661	estExt_fgenesh4_pg.C_LG_III0979	estExt_fgenesh4_pg.C_LG_III0979	At4g11810.1	putative protein : hypothetical protein YPL019c -Saccharomyces cerevisiae	trichocarpa x deltoides	Unique
PtpAffx.1027.1.A1_at	-4.77683	-6.54773	0.00578868	CV254661	grail3.0008055101 estExt_fgenesh4_pg.C_LG_III0979	grail3.0008055101	At4g22990.1	putative protein : hypothetical protein	trichocarpa x deltoides	Probes match on alternative forms of same gene
PtpAffx.102795.1.A1_s_at	-2.93504	-22.9675	6.6e-05	AJ769369	estExt_Genewise1_v1.C_LG_XIII2914	estExt_Genewise1_v1.C_LG_XIII2914	At1g50900.1	expressed protein : :supported by full-length cDNA: Ceres:19056.	euphratica	All probes match over all sequences
PtpAffx.102817.1.S1_s_at	-4.91539	-9.57369	0.00143345	CV236374	grail3.0068005901	grail3.0068005901	At3g47070.1	putative protein : :supported by full-length cDNA: Ceres:25829.	trichocarpa	All probes match over all sequences
PtpAffx.102951.1.S1_at	-3.2695	-11.2032	0.000816074	CV263061	eugene3.01180078	eugene3.01180078	At4g17090.1	glycosyl hydrolase family 14 (beta-amylase) : identical to beta-amylase enzyme GI:6065749 from [Arabidopsis thaliana]:supported by full-length cDNA: Ceres:36882.	tremula x tremuloides	Unique
PtpAffx.102960.1.S1_at	-1.245	-7.75913	0.0030881	CV242355	grail3.0030003201	grail3.0030003201	At2g35880.1	expressed protein : : supported by cDNA: gi_16209719_gb_AY057620.1_	trichocarpa	Unique
PtpAffx.102970.1.A1_at	-4.27799	-7.96263	0.0028118	CN549756	fgenesh4_pg.C_LG_VI001278	fgenesh4_pg.C_LG_VI001278	At4g30520.1	receptor-like kinase homolog : somatic embryogenesis receptor-like kinase - Daucus carota	trichocarpa x deltoides	Unique
PtpAffx.102987.1.S1_s_at	-1.97548	-6.78823	0.00505371	CN549211	eugene3.00190971	eugene3.00190971	At2g30360.1	putative protein kinase : contains a protein kinase domain profile (PDOC00100): supported by cDNA: gi_13448034_gb_AF339146.1_AF339146	trichocarpa x deltoides	All probes match over all sequences
PtpAffx.103337.1.S1_at	-1.07689	-8.53144	0.0021747	BI068728	estExt_fgenesh4_pm.C_280003	estExt_fgenesh4_pm.C_280003	At1g17455.1	Expressed protein : : supported by full-length cDNA: Ceres: 1349.	tremula x tremuloides	Unique
PtpAffx.103410.1.S1_at	-2.30992	-11.319	0.000789272	BU823321	fgenesh4_pm.C_LG_I000253	fgenesh4_pm.C_LG_I000253	At5g49730.1	FRO2-like protein: NADPH oxidase-like : : supported by cDNA: gi_20268771	tremula	Unique
PtpAffx.1035.1.A1_at	-1.33736	-7.18775	0.00408739	CV253992	eugene3.00031610	eugene3.00031610	At2g16770.1	bZIP protein :	trichocarpa x deltoides	Unique
PtpAffx.103505.1.S1_at	-4.68518	-14.3271	0.00035108	CV278531	estExt_fgenesh4_pm.C_280003	estExt_fgenesh4_pm.C_280003	At1g17455.1	Expressed protein : : supported by full-length cDNA: Ceres: 1349.	trichocarpa x deltoides	Unique
PtpAffx.103577.1.S1_at	-0.900814	-7.47766	0.00354536	CV242677	--	--	--	--	tremula x tremuloides	Unique
PtpAffx.103616.1.S1_at	-1.86275	-8.86248	0.00189517	BP937034	fgenesh4_pg.C_LG_XIX000748 grail3.0041007901	fgenesh4_pg.C_LG_XIX000748	At1g35560.1	DNA binding protein	nigra	Unique
PtpAffx.103616.2.S1_at	-1.60077	-17.4848	0.00017073	BU824612	fgenesh4_pg.C_LG_XIX000748 grail3.0041007901	fgenesh4_pg.C_LG_XIX000748	At1g35560.1	DNA binding protein	tremula	Unique
PtpAffx.103620.1.A1_at	-1.43936	-6.43792	0.00615502	CK097874	gw1.VIII.2087.1	gw1.VIII.2087.1	At1g79380.1	expressed protein : : supported by cDNA: gi_13937148_gb_AF372928.1_AF372928	tremula	Unique
PtpAffx.103679.1.A1_at	-4.43445	-6.74621	0.00517176	CK096372	eugene3.00131102	eugene3.00131102	At4g03470.1	putative protein :	tremula	Unique
PtpAffx.103981.1.S1_at	-5.24846	-14.2741	0.000355104	CK088417	eugene3.00012712	eugene3.00012712	At5g46020.1	expressed protein : :supported by full-length cDNA: Ceres:114691.	tremula x tremuloides	Unique
PtpAffx.104038.1.S1_at	-2.28585	-11.7211	0.000694491	CF235865	estExt_fgenesh4_pm.C_LG_V0213	estExt_fgenesh4_pm.C_LG_V0213	At4g02630.1	putative serine:threonine protein kinase :	alba x tremula	Unique
PtpAffx.104039.1.S1_s_at	-6.09886	-9.75313	0.00134418	CV261788	--	--	--	--	trichocarpa	All probes match over all sequences
PtpAffx.104072.1.S1_at	-4.41055	-13.4882	0.000427748	CV258920	gw1.I.6956.1 gw1.III.2366.1	gw1.I.6956.1	At5g07050.1	MtN21 nodulin protein-like :	trichocarpa x nigra	Unique
PtpAffx.104298.1.S1_at	-3.23289	-10.723	0.000950356	CN524432	gw1.III.1429.1	gw1.III.1429.1	At1g60500.1	unknown protein : contains Pfam profile: PF02212 dynamin GTPase effector domain	trichocarpa x deltoides	Unique
PtpAffx.104314.1.S1_at	-3.15149	-23.0398	6.55e-05	CA929486	estExt_fgenesh4_pg.C_LG_I0719	estExt_fgenesh4_pg.C_LG_I0719	At4g19550.1	hypothetical protein :	tremula x tremuloides	Unique
PtpAffx.104568.1.S1_at	-0.353399	-5.96574	0.008137	BU894246	gw1.IX.729.1	gw1.IX.729.1	At3g09980.1	unknown protein : similar to unknown proteins GB:AAD24625 [Arabidopsis thaliana]	tremula x tremuloides	Unique
PtpAffx.104662.1.S1_at	-1.77991	-7.09845	0.0042849	DN486337	fgenesh4_pg.C_LG_X001039 fgenesh4_pg.C_scaffold_4068000001	fgenesh4_pg.C_LG_X001039	At1g71040.1	spore coat protein-like protein : similar to SPORE COAT PROTEIN A GB:P07788 from [Bacillus subtilis] and BILIRUBIN OXIDASE GB:Q12737 [Myrothecium verrucaria]:supported by full-length cDNA: Ceres:98973.	tremula	Unique
PtpAffx.104679.1.S1_at	-2.28489	-6.77576	0.00508437	BU888604	gw1.XVI.1671.1 grail3.0152000301	gw1.XVI.1671.1	At3g20860.1	putative serine:threonine protein kinase : similar to GB:NP_035979 from [Mus musculus]	tremula	Unique
PtpAffx.104683.1.S1_at	-2.2032	-11.4729	0.000751414	DN495768	gw1.XIII.43.1 gw1.XIX.2908.1	gw1.XIII.43.1	At2g31180.1	myb family transcription factor : similar to myb-related transcription factor GI:1370140 from [Lycopersicon esculentum]	tremula	Unique
PtpAffx.105014.1.S1_at	-5.96215	-13.1242	0.000469207	CN522935	gw1.1084.3.1 gw1.I.3173.1	gw1.1084.3.1	At3g01990.1	unknown protein : similar to uridylyl transferase-like proteins GB:AAD20075	trichocarpa x deltoides	Unique
PtpAffx.10507.1.A1_at	-2.29128	-16.9619	0.000191004	CV240633	estExt_fgenesh4_pg.C_LG_II2380 gw1.2719.1.1	estExt_fgenesh4_pg.C_LG_II2380	At4g12800.1	probable photosystem I chain XI precursor : photosystem I chain XI precursor - spinach	trichocarpa	Unique
PtpAffx.10507.2.S1_s_at	-4.58946	-9.7539	0.00134418	AJ767488	estExt_Genewise1_v1.C_LG_XIV4010	estExt_Genewise1_v1.C_LG_XIV4010	At4g12800.1	probable photosystem I chain XI precursor : photosystem I chain XI precursor - spinach	euphratica	All probes match over all sequences
PtpAffx.105181.1.S1_at	-0.376916	-6.90821	0.00473402	DN499369	gw1.I.819.1 gw1.IX.3686.1	gw1.I.819.1	At3g09150.2	auxin-regulated protein : nearly identical to hypothetical protein GB:AAD56331 (Arabidopsis thaliana)	tremula x tremuloides	Unique
PtpAffx.105219.1.S1_at	-1.04331	-5.65277	0.00992256	CV281637	estExt_fgenesh4_pg.C_LG_IX0658	estExt_fgenesh4_pg.C_LG_IX0658	At4g34190.1	putative protein : :supported by full-length cDNA: Ceres:8742.	trichocarpa x deltoides	Unique
PtpAffx.10532.1.S1_a_at	-6.68232	-13.8785	0.00038865	CV237901	gw1.XVIII.3311.1	gw1.XVIII.3311.1	At2g24280.1	putative prolylcarboxypeptidase : : supported by cDNA: gi_16648800	trichocarpa	Probes match on alternative forms of same gene
PtpAffx.105684.1.S1_at	-1.33623	-12.7266	0.00052048	CV274533	eugene3.00151068	eugene3.00151068	At4g37880.1	putative protein : various predicted proteins	trichocarpa x deltoides	Unique
PtpAffx.105751.1.S1_at	-1.3641	-5.67489	0.00977799	CK094445	estExt_fgenesh4_pm.C_LG_IX0732	estExt_fgenesh4_pm.C_LG_IX0732	At1g08190.1	vacuolar assembly protein vps41	tremula	Unique
PtpAffx.105933.1.S1_at	-1.10178	-5.92592	0.00833718	CK104395	estExt_fgenesh4_pg.C_LG_I1047	estExt_fgenesh4_pg.C_LG_I1047	At1g17460.1	hypothetical protein : predicted by genemark.hmm: supported by cDNA: gi_19347779	tremula	Unique
PtpAffx.10597.1.A1_at	-3.37386	-25.0029	4.8e-05	CV280317	grail3.0007005701	grail3.0007005701	At4g26150.1	GATA zinc finger protein : Arabidopsis thaliana mRNA for GATA transcription factor 3	trichocarpa x deltoides	Unique
PtpAffx.10597.2.S1_at	-3.3577	-10.5258	0.00101343	CV282313	grail3.0013019801	grail3.0013019801	At4g26150.1	GATA zinc finger protein : Arabidopsis thaliana mRNA for GATA transcription factor 3	trichocarpa x deltoides	Unique
PtpAffx.105990.1.S1_at	-0.989929	-16.3939	0.000218708	DN492815	estExt_fgenesh4_pg.C_LG_V1633	estExt_fgenesh4_pg.C_LG_V1633	At5g42320.1	unknown protein :	tremula x tremuloides	Unique
PtpAffx.106193.1.S1_s_at	-5.69813	-6.28163	0.00673183	CV242200	eugene3.00180924	eugene3.00180924	At4g28080.1	putative protein : 150-kD protein	trichocarpa	All probes match over all sequences
PtpAffx.106238.1.A1_at	-1.90268	-10.3699	0.00107251	DN491718	gw1.XII.1432.1	gw1.XII.1432.1	At1g18870.1	isochorismate synthase 1 (isochorismate mutase) (ICS1)	trichocarpa	Unique
PtpAffx.106245.1.A1_at	-2.79616	-8.35282	0.00235262	DN491383	gw1.XVI.1796.1	gw1.XVI.1796.1	At3g57400.1	putative protein : : supported by cDNA: gi_17064821	trichocarpa	Unique
PtpAffx.106266.1.S1_at	-3.06362	-19.2057	0.00012144	DN490398	gw1.I.2249.1	gw1.I.2249.1	At2g30140.1	putative glucosyltransferase : : supported by cDNA: gi_20260553	trichocarpa x deltoides	Unique
PtpAffx.106267.1.A1_at	-3.3863	-28.8186	2.72e-05	DN490379	estExt_Genewise1_v1.C_LG_I6490	estExt_Genewise1_v1.C_LG_I6490	At1g55320.1	acetyl-CoA synthetase	tremula x tremuloides	Unique
PtpAffx.106389.1.A1_at	-3.25232	-12.0359	0.000627016	CV242692	gw1.VII.3822.1 eugene3.00570127	gw1.VII.3822.1	At5g66330.1	leucine rich repeat protein family : contains leucine rich-repeat domains Pfam:PF00560	trichocarpa	Unique
PtpAffx.106423.1.A1_s_at	-3.08394	-17.0808	0.000186585	BP933974	estExt_Genewise1_v1.C_LG_IX1814	estExt_Genewise1_v1.C_LG_IX1814	At1g75180.1	expressed protein : : supported by full-length cDNA: Ceres: 148308.	nigra	All probes match over all sequences
PtpAffx.106502.1.A1_s_at	-2.06134	-8.55823	0.00215555	BP931966	gw1.II.190.1	gw1.II.190.1	At1g31160.1	putative protein kinase C inhibitor (Zinc-binding protein) : Similar to gb|Z29643 protein kinase C inhibitor (PKCI) from Zea mays and a member of HIT family PF|01230	nigra	All probes match over all sequences
PtpAffx.1068.1.A1_at	-1.94221	-12.5497	0.000545108	CV261465	gw1.XV.2475.1	gw1.XV.2475.1	At3g23760.1	expressed protein : : supported by full-length cDNA: Ceres: 5176.	trichocarpa x nigra	Unique
PtpAffx.106976.1.S1_s_at	-1.29962	-7.20533	0.00405468	CX185454	eugene3.02080012	eugene3.02080012	At4g31860.1	protein phosphatase 2C (PP2C) : protein phosphatase 2C	euramericana	All probes match over all sequences
PtpAffx.10713.1.S1_at	-1.20686	-9.03462	0.00176995	BU886282	eugene3.00130695	eugene3.00130695	--	--	tremula x tremuloides	Unique
PtpAffx.107256.1.S1_s_at	-1.50231	-8.59244	0.00212544	CX174338	gw1.IX.1273.1	gw1.IX.1273.1	At4g38670.1	putative thaumatin-like protein : thaumatin-like protein(TL1) - Arabidopsis thaliana	deltoides	All probes match over all sequences
PtpAffx.107280.1.S1_at	-0.706032	-8.12591	0.00260282	CX173061	gw1.XVIII.258.1	gw1.XVIII.258.1	At2g39930.1	putative isoamylase :	deltoides	Unique
PtpAffx.10732.1.S1_a_at	-0.9757	-9.42425	0.0015186	BU874178	grail3.0093003601	grail3.0093003601	At1g11530.1	thioredoxin h	trichocarpa	Probes match on alternative forms of same gene
PtpAffx.107388.2.A1_at	-2.11895	-16.6074	0.000208991	CX168588	gw1.X.352.1	gw1.X.352.1	At1g25570.1	hypothetical protein : predicted by genemark.hmm	deltoides	Unique
PtpAffx.107428.2.A1_s_at	-1.90368	-6.37734	0.00636206	BP930044	fgenesh4_pm.C_scaffold_164000007	fgenesh4_pm.C_scaffold_164000007	At3g13050.1	putative transporter : similar to SV2 related protein GB:AAC78627 from [Rattus norvegicus]: supported by cDNA: gi_15809987_gb_AY054262.1_	nigra	All probes match over all sequences
PtpAffx.107444.1.A1_s_at	-4.76478	-6.21569	0.00700145	CV236748	estExt_fgenesh4_pg.C_20970002	estExt_fgenesh4_pg.C_20970002	At5g07870.1	N-hydroxycinnamoyl benzoyltransferase - like protein : anthranilate N-benzoyltransferase	trichocarpa	All probes match over all sequences
PtpAffx.10750.1.A1_s_at	-3.97895	-23.0633	6.53e-05	CV244442	eugene3.00120460	eugene3.00120460	At3g18290.1	zinc finger protein	trichocarpa	All probes match over all sequences
PtpAffx.107571.1.A1_s_at	-6.5051	-8.58089	0.00213468	CV274132	estExt_Genewise1_v1.C_290296	estExt_Genewise1_v1.C_290296	At3g14310.1	putative pectin methylesterase : similar to pectin methylesterase GB:Q42534 from [Arabidopsis thaliana]:supported by full-length cDNA: Ceres:13261.	trichocarpa x deltoides	All probes match over all sequences
PtpAffx.107687.1.S1_s_at	-1.49543	-9.14592	0.00169463	CV270960	gw1.I.1373.1	gw1.I.1373.1	At5g59960.1	putative protein : :supported by full-length cDNA: Ceres:120982.	trichocarpa x nigra	All probes match over all sequences
PtpAffx.10771.1.S1_a_at	-2.75464	-24.3435	5.33e-05	CV283492	estExt_Genewise1_v1.C_LG_V1436	estExt_Genewise1_v1.C_LG_V1436	At1g75380.1	wound-responsive protein	trichocarpa x deltoides	Unique
PtpAffx.10771.1.S1_at	-2.58951	-16.3494	0.000220951	CV283492	estExt_Genewise1_v1.C_LG_V1436	estExt_Genewise1_v1.C_LG_V1436	At1g75380.1	wound-responsive protein	trichocarpa x deltoides	Probes match on alternative forms of same gene
PtpAffx.10771.2.S1_s_at	-1.97204	-11.0107	0.000862491	CV239239	estExt_Genewise1_v1.C_LG_V1436	estExt_Genewise1_v1.C_LG_V1436	At1g75380.1	wound-responsive protein	trichocarpa	All probes match over all sequences
PtpAffx.10771.4.S1_at	-2.76904	-19.2577	0.000120488	BU894833	grail3.0003027102	grail3.0003027102	At1g75380.1	wound-responsive protein	tremula x tremuloides	Unique
PtpAffx.10771.6.A1_at	-2.97373	-12.2713	0.000586498	CK095617	estExt_Genewise1_v1.C_LG_V1436	estExt_Genewise1_v1.C_LG_V1436	At1g75380.1	wound-responsive protein	tremula	Unique
PtpAffx.107746.1.A1_at	-3.49432	-19.0478	0.000124631	CV268558	fgenesh4_pm.C_LG_IV000216	fgenesh4_pm.C_LG_IV000216	At1g67050.1	expressed protein : :supported by full-length cDNA: Ceres:12461.	trichocarpa x nigra	Unique
PtpAffx.107820.1.S1_at	-2.24461	-8.04424	0.00270692	CV265237	grail3.0068009201	grail3.0068009201	At2g29510.1	unknown protein : predicted by genefinder: supported by cDNA: gi_20260411	trichocarpa x nigra	Unique
PtpAffx.107894.1.A1_at	-3.0835	-24.4168	5.28e-05	BU889318	gw1.I.7766.1	gw1.I.7766.1	At3g48660.1	putative protein : hypothetical proteins - Arabidopsis thaliana	tremula	Unique
PtpAffx.107894.2.A1_a_at	-5.90949	-234.708	6.93e-09	CV261945	gw1.I.7766.1	gw1.I.7766.1	At3g48660.1	putative protein : hypothetical proteins - Arabidopsis thaliana	trichocarpa x nigra	Unique
PtpAffx.107894.2.A1_at	-3.29815	-71.9041	6.19e-07	CV261945	gw1.I.7766.1	gw1.I.7766.1	At3g48660.1	putative protein : hypothetical proteins - Arabidopsis thaliana	trichocarpa x nigra	Probes match on alternative forms of same gene
PtpAffx.10803.1.S1_at	-4.89467	-7.44349	0.00360877	CV271021	estExt_fgenesh4_pg.C_LG_IV1432	estExt_fgenesh4_pg.C_LG_IV1432	At2g17880.1	putative DnaJ protein : :supported by full-length cDNA: Ceres:22711.	trichocarpa x nigra	Unique
PtpAffx.108132.1.A1_at	-1.65821	-39.3619	8.16e-06	CV252890	eugene3.01570014	eugene3.01570014	At1g69430.1	unknown protein :	trichocarpa	Unique
PtpAffx.10820.2.S1_a_at	-1.25482	-6.93295	0.0046734	CK091180	estExt_fgenesh4_pm.C_LG_XVIII0251	estExt_fgenesh4_pm.C_LG_XVIII0251	At2g20040.1	putative cAMP-dependent protein kinase :	trichocarpa	Probes match on alternative forms of same gene
PtpAffx.108253.1.A1_s_at	-1.40397	-6.06903	0.00763986	CV247970	estExt_Genewise1_v1.C_1660163	estExt_Genewise1_v1.C_1660163	At1g12020.1	unknown protein : : supported by cDNA: gi_18252908	trichocarpa	All probes match over all sequences
PtpAffx.108420.1.A1_at	-1.74138	-7.90284	0.00288674	CV241273	--	--	--	--	trichocarpa	Unique
PtpAffx.108428.1.A1_at	-0.862533	-7.53527	0.00344595	CV241016	fgenesh4_pg.C_LG_X000914	fgenesh4_pg.C_LG_X000914	At1g14590.1	hypothetical protein common family : similar to GI:4406788	trichocarpa	Unique
PtpAffx.10843.1.A1_at	-2.17649	-10.8855	0.000899355	CV280018	gw1.VIII.1135.1	gw1.VIII.1135.1	At1g25440.1	CONSTANS B-box zinc finger family protein : similar to zinc finger protein GI:3618318 from [Oryza sativa]	trichocarpa x deltoides	Unique
PtpAffx.108454.1.A1_a_at	-1.76942	-6.94718	0.00463973	CV240161	gw1.X.5008.1	gw1.X.5008.1	At2g02710.1	putative receptor-like protein kinase :	trichocarpa	Probes match on alternative forms of same gene
PtpAffx.108488.1.A1_at	-1.38607	-16.6357	0.000207489	CV238740	gw1.IV.2378.1	gw1.IV.2378.1	At1g74100.1	putative flavonol sulfotransferase : similar to flavonol 4'-sulfotransferase GB:P52837 from [Flaveria chloraefolia]:supported by full-length cDNA: Ceres:36020.	trichocarpa	Unique
PtpAffx.108572.1.A1_s_at	-1.01328	-10.2345	0.00112553	CV235026	estExt_fgenesh4_pg.C_LG_VI1797	estExt_fgenesh4_pg.C_LG_VI1797	At4g32320.1	ascorbate peroxidase family : similar to L-ascorbate peroxidase [Arabidopsis thaliana] gi|1523789|emb|CAA66925	trichocarpa	All probes match over all sequences
PtpAffx.108748.1.A1_a_at	-0.799361	-10.3518	0.00107837	CV260299	eugene3.00020041 grail3.0002083101	eugene3.00020041	At1g76460.1	RRM-containing protein : contains Pfam profile: PF00076 RNA recognition motif. (a.k.a. RRM	trichocarpa x nigra	Probes match on alternative forms of same gene
PtpAffx.10889.1.S1_s_at	-5.76343	-6.00528	0.00794661	CV283550	gw1.III.2590.1 gw1.III.2589.1	gw1.III.2590.1	At1g72610.1	germin-like protein : similar to germin precursor GB:P26759 [Triticum aestivum]: contains Pfam profile: PF01072 Germin family:supported by full-length cDNA: Ceres:20068.	trichocarpa x deltoides	All probes match over all sequences
PtpAffx.109036.1.A1_at	-2.74527	-12.4392	0.000562743	CV245311	gw1.VIII.352.1	gw1.VIII.352.1	At5g40270.1	putative protein : intracellular protein Mg11	trichocarpa	Unique
PtpAffx.109082.1.S1_at	-6.29763	-7.42419	0.00363957	CX182428	fgenesh4_pm.C_LG_XVI000502	fgenesh4_pm.C_LG_XVI000502	At1g23740.1	putative auxin-induced protein : :supported by full-length cDNA: Ceres:155143.	euramericana	Unique
PtpAffx.109183.1.A1_at	-0.890333	-5.96272	0.00815322	AJ769025	estExt_fgenesh4_pg.C_LG_VII1099	estExt_fgenesh4_pg.C_LG_VII1099	At3g50910.1	putative protein : : supported by cDNA: gi_14517539_gb_AY039605.1_	euphratica	Unique
PtpAffx.10930.1.A1_at	-3.89163	-11.5015	0.000745577	CV279546	gw1.XII.781.1 gw1.2175.2.1	gw1.XII.781.1	At1g74730.1	expressed protein : :supported by full-length cDNA: Ceres:12408.	trichocarpa x deltoides	Unique
PtpAffx.10930.2.S1_at	-3.58252	-7.2004	0.0040634	CK111852	gw1.XII.781.1 gw1.2175.2.1 gw1.129.1.1	gw1.XII.781.1	At1g74730.1	expressed protein : :supported by full-length cDNA: Ceres:12408.	tremula x tremuloides	Unique
PtpAffx.10946.1.S1_s_at	-1.47744	-9.63542	0.00140359	BU810775	eugene3.00440139	eugene3.00440139	At3g27870.1	P-type ATPase	tremula x tremuloides	All probes match over all sequences
PtpAffx.109483.1.A1_s_at	-5.65357	-10.2061	0.00113863	CV269063	fgenesh4_pg.C_LG_I003390	fgenesh4_pg.C_LG_I003390	At1g60950.1	ferrodoxin precursor : identical to FERREDOXIN PRECURSOR GB:P16972 from [Arabidopsis thaliana]: supported by cDNA: gi_13265544_gb_AF324706.2_AF324706	trichocarpa x nigra	All probes match over all sequences
PtpAffx.10960.1.S1_at	-7.2316	-8.90135	0.0018701	CV283281	grail3.0018022902	grail3.0018022902	At4g22890.1	putative protein : :supported by full-length cDNA: Ceres:13264.	trichocarpa x deltoides	Unique
PtpAffx.109790.1.S1_at	-2.00763	-10.5445	0.00100766	CV243037	grail3.0102003101	grail3.0102003101	At1g48300.1	hypothetical protein : predicted by genemark.hmm: supported by cDNA: gi_12744986	trichocarpa	Unique
PtpAffx.10980.1.S1_s_at	-1.14204	-6.372	0.00637865	CX168379	estExt_fgenesh4_pg.C_LG_X2003	estExt_fgenesh4_pg.C_LG_X2003	At3g01390.1	vacuolar membrane ATPase subunit G (AVMA10) : identical to vacuolar membrane ATPase subunit G (AVMA10) GB:AF181688 [Arabidopsis thaliana]: supported by cDNA: gi_5853314_gb_AF181688.1_AF181688	deltoides	All probes match over all sequences
PtpAffx.10990.1.S1_at	-0.856444	-6.97901	0.00457001	CV271402	estExt_Genewise1_v1.C_LG_XVIII2497	estExt_Genewise1_v1.C_LG_XVIII2497	At1g67280.1	glyoxalase I	trichocarpa x nigra	Unique
PtpAffx.109937.1.A1_at	-2.45162	-6.1186	0.00741827	CK097441	estExt_fgenesh4_pg.C_LG_XIV0205 grail3.9342000101 grail3.0035010601	estExt_fgenesh4_pg.C_LG_XIV0205	At4g17980.1	NAM (no apical meristem) - like protein :	tremula	Unique
PtpAffx.11.1.A1_at	-6.27233	-30.6814	2.2e-05	CV231800	grail3.0022012901	grail3.0022012901	At2g29970.1	expressed protein : : supported by cDNA: gi_14532595_gb_AY039922.1_	trichocarpa	Unique
PtpAffx.110040.1.S1_at	-0.69537	-5.74091	0.00936666	BI124133	gw1.VII.2359.1	gw1.VII.2359.1	At3g26300.1	cytochrome p450 family : contains Pfam profile: PF00067 cytochrome P450	tremula x tremuloides	Unique
PtpAffx.11018.2.A1_at	-2.69537	-8.15872	0.00256391	CN549658	gw1.I.1636.1	gw1.I.1636.1	At5g13760.1	putative protein : similar to unknown protein (gb|AAF63775.1): supported by cDNA: gi_17064961	trichocarpa x deltoides	Unique
PtpAffx.110199.1.S1_at	-1.90698	-17.7031	0.000163376	CF235803	grail3.0038016201	grail3.0038016201	At4g25670.1	expressed protein : : supported by cDNA: gi_14517537_gb_AY039604.1_	alba x tremula	Unique
PtpAffx.110233.1.S1_at	-1.31399	-6.42878	0.00619064	CV275262	eugene3.00160024	eugene3.00160024	At4g16400.1	hypothetical protein :	trichocarpa x deltoides	Unique
PtpAffx.110243.1.S1_at	-4.61899	-5.88743	0.00853782	CK096532	fgenesh4_pg.C_LG_X001403	fgenesh4_pg.C_LG_X001403	At1g69160.1	expressed protein : : supported by cDNA: gi_16648778_gb_AY058166.1_	tremula	Unique
PtpAffx.110312.1.S1_at	-2.50636	-10.5429	0.00100766	CV278899	estExt_fgenesh4_pg.C_2320012	estExt_fgenesh4_pg.C_2320012	At5g61670.1	putative protein : :supported by full-length cDNA: Ceres:112078.	trichocarpa x deltoides	Unique
PtpAffx.11034.1.S1_a_at	-1.84438	-6.54706	0.00579019	CV242358	gw1.VII.2215.1 gw1.V.3124.1	gw1.VII.2215.1	At1g10500.1	unknown protein : similar to ESTs gb|H36734 and gb|AA651244	trichocarpa	Probes match on alternative forms of same gene
PtpAffx.110357.1.S1_at	-6.65928	-17.8379	0.000158619	CF227666	estExt_fgenesh4_pg.C_LG_XII1067	estExt_fgenesh4_pg.C_LG_XII1067	At5g07330.1	putative protein :	alba x tremula	Unique
PtpAffx.11077.1.A1_at	-1.75359	-7.00233	0.00451086	CV281525	eugene3.00140651	eugene3.00140651	At3g58710.2	WRKY family transcription factor : contains Pfam profile: PF03106 WRKY DNA -binding domain	trichocarpa x deltoides	Unique
PtpAffx.11077.3.S1_at	-1.54267	-7.35196	0.00377793	DN498552	estExt_Genewise1_v1.C_LG_II1638	estExt_Genewise1_v1.C_LG_II1638	At2g34830.1	WRKY family transcription factor : : supported by cDNA: gi_15384228_gb_AF404863.1_AF404863	tremula	Unique
PtpAffx.11077.4.A1_s_at	-3.17547	-12.2684	0.000586788	CV276377	eugene3.00140651	eugene3.00140651	At3g58710.2	WRKY family transcription factor : contains Pfam profile: PF03106 WRKY DNA -binding domain	trichocarpa x deltoides	All probes match over all sequences
PtpAffx.110830.1.S1_at	-5.2718	-6.81591	0.0049694	DN492971	eugene3.00051091	eugene3.00051091	--	--	tremula x tremuloides	Unique
PtpAffx.110856.1.S1_at	-0.236617	-8.50953	0.00219518	DN492432	estExt_Genewise1_v1.C_1310224	estExt_Genewise1_v1.C_1310224	At2g47170.1	ADP-ribosylation factor 1 : :supported by full-length cDNA: Ceres:34414.	trichocarpa	Unique
PtpAffx.11094.1.A1_at	-2.01651	-7.3155	0.00384326	CV280533	fgenesh4_kg.C_LG_XVI000048	fgenesh4_kg.C_LG_XVI000048	At5g01880.1	putative protein : RING-H2 finger protein RHA3a - Arabidopsis thaliana	trichocarpa x deltoides	Unique
PtpAffx.111195.1.S1_at	-3.00129	-23.9662	5.65e-05	BU877554	fgenesh4_pm.C_LG_V000678	fgenesh4_pm.C_LG_V000678	At1g53470.1	hypothetical protein : similar to hypothetical protein GB:AAF18595 GI:6598357 from [Arabidopsis thaliana]	trichocarpa	Unique
PtpAffx.111422.1.S1_at	-2.93351	-5.83723	0.00881133	BP922977	fgenesh4_pg.C_LG_IV001501	fgenesh4_pg.C_LG_IV001501	gi|45507881|ref|ZP_00160223.1|	COG3349: Uncharacterized conserved protein [Anabaena variabilis ATCC 29413]	nigra	Unique
PtpAffx.11154.1.S1_s_at	-1.27317	-6.14733	0.00729599	CV229625	estExt_fgenesh4_pg.C_LG_VIII1075	estExt_fgenesh4_pg.C_LG_VIII1075	At1g68490.1	expressed protein : :supported by full-length cDNA: Ceres:37060.	trichocarpa	All probes match over all sequences
PtpAffx.111722.1.S1_at	-1.43793	-10.9736	0.000874125	CF232509	gw1.VII.3980.1	gw1.VII.3980.1	At4g38050.1	putative protein : permease 1 - Mesembryanthemum crystallinum	alba x tremula	Unique
PtpAffx.111725.1.S1_at	-2.82978	-9.78537	0.00133141	BU819606	--	--	--	--	tremula	Unique
PtpAffx.111782.1.S1_at	-2.63946	-7.37081	0.00374165	BI070442	fgenesh4_pg.C_LG_II001639	fgenesh4_pg.C_LG_II001639	At1g01120.1	fatty acid elongase 3-ketoacyl-CoA synthase 1 : identical to GB:AAC99312 GI:4091810 from [Arabidopsis thaliana]: supported by cDNA: gi_18377663	tremula x tremuloides	Unique
PtpAffx.111863.1.S1_at	-2.89205	-7.54024	0.00343802	BU791227	gw1.II.1265.1	gw1.II.1265.1	At5g67590.1	putative protein : contains similarity to NADH dehydrogenase chain CI-18:supported by full-length cDNA: Ceres:28455.	trichocarpa x deltoides	Unique
PtpAffx.1122.1.S1_a_at	-2.1298	-16.123	0.000233485	CV282461	gw1.124.168.1 gw1.IV.3048.1	gw1.124.168.1	At2g33800.1	30S ribosomal protein S5 : : supported by full-length cDNA: Ceres: 38063.	trichocarpa x deltoides	Probes match on alternative forms of same gene
PtpAffx.1122.3.S1_a_at	-2.33783	-8.14668	0.00257911	CV243787	fgenesh4_pg.C_LG_IX000987	fgenesh4_pg.C_LG_IX000987	At5g12840.1	CCAAT box binding factor: transcription factor Hap2a :	trichocarpa	Probes match on alternative forms of same gene
PtpAffx.11226.1.S1_at	-1.42028	-9.3328	0.0015721	CV274273	gw1.XVII.1317.1	gw1.XVII.1317.1	At3g29290.1	hypothetical protein : predicted by genemark.hmm	tremula x tremuloides	Unique
PtpAffx.112316.1.S1_at	-2.66177	-6.16807	0.00720216	DN502672	--	--	--	--	trichocarpa x nigra	Unique
PtpAffx.112474.1.S1_at	-1.53433	-8.19159	0.00252807	BU893323	--	--	--	--	tremula x tremuloides	Unique
PtpAffx.112555.1.S1_at	-2.07312	-8.36235	0.00234049	DN493776	gw1.X.6714.1 eugene3.00081172	gw1.X.6714.1	At1g15110.1	putative phosphatidylserine synthase : Similar to gb|AF099053 phosphatidylserine synthase-2 from Mus musculus. EST gb|N96271 comes from this gene: supported by cDNA: gi_19698980	tremula	Unique
PtpAffx.11257.1.A1_at	-4.99546	-11.5178	0.000741107	CX185346	eugene3.00091054	eugene3.00091054	At3g52070.1	putative protein : :supported by full-length cDNA: Ceres:118329.	euramericana	Unique
PtpAffx.112637.1.A1_at	-1.75494	-5.80332	0.00901407	DN490107	eugene3.01310022	eugene3.01310022	At3g05880.1	low temperature and salt responsive protein LTI6A : identical to low temperature and salt responsive protein LTI6A GB:AAC97512 from [Arabidopsis thaliana]	trichocarpa x deltoides	Unique
PtpAffx.112651.1.A1_at	-1.14011	-21.1799	8.71e-05	DN489200	eugene3.00061127 fgenesh4_pg.C_LG_XVI000550	eugene3.00061127	At3g11760.1	unknown protein :	tremula x tremuloides	Unique
PtpAffx.11267.1.S1_at	-2.77848	-13.6387	0.000412187	CV277107	gw1.I.9902.1	gw1.I.9902.1	At3g26070.1	unknown protein : : supported by cDNA: gi_17065225	trichocarpa x deltoides	Unique
PtpAffx.112672.1.A1_at	-1.48874	-6.78547	0.00506304	DN484990	--	--	--	--	tremula x tremuloides	Unique
PtpAffx.11271.1.S1_a_at	-1.2105	-5.74064	0.00936666	CX175068	estExt_Genewise1_v1.C_LG_X4241	estExt_Genewise1_v1.C_LG_X4241	At4g15545.1	Expressed protein : : supported by full-length cDNA: Ceres: 307.	deltoides	Probes match on alternative forms of same gene
PtpAffx.112917.2.A1_at	-1.03004	-5.9603	0.00815859	CV271909	fgenesh4_pg.C_LG_IX000872	fgenesh4_pg.C_LG_IX000872	At2g30080.1	putative Fe(II) transport protein :	trichocarpa x nigra	Unique
PtpAffx.113139.1.S1_at	-1.43784	-8.29072	0.00242081	CV244567	estExt_Genewise1_v1.C_LG_XIV2556	estExt_Genewise1_v1.C_LG_XIV2556	At4g02440.1	putative protein : :supported by full-length cDNA: Ceres:156170.	trichocarpa	Unique
PtpAffx.113831.1.A1_s_at	-3.59563	-22.9753	6.6e-05	CV283912	eugene3.00570099	eugene3.00570099	At2g17972.1	Expressed protein : : supported by full-length cDNA: Ceres: 18284.	trichocarpa x deltoides	All probes match over all sequences
PtpAffx.113960.1.A1_at	-1.11088	-6.689	0.00533374	CV277302	grail3.0002074102	grail3.0002074102	At5g27280.1	putative protein : predicted proteins	trichocarpa x deltoides	Unique
PtpAffx.11398.1.S1_at	-2.84327	-6.36711	0.00639569	CV261664	eugene3.00130865	eugene3.00130865	At3g20570.1	expressed protein : :supported by full-length cDNA: Ceres:9965.	trichocarpa x nigra	Unique
PtpAffx.114007.1.A1_s_at	-4.07333	-5.72953	0.00943201	CV274878	eugene3.00060770	eugene3.00060770	--	--	trichocarpa x deltoides	All probes match over all sequences
PtpAffx.11401.3.S1_at	-3.21907	-16.6364	0.000207489	CK097589	eugene3.00190405	eugene3.00190405	At3g03870.1	expressed protein : predicted using genefinder:supported by full-length cDNA: Ceres:20442.	tremula	Unique
PtpAffx.11401.4.A1_s_at	-3.21457	-11.3003	0.000793584	CK096815	eugene3.00130563	eugene3.00130563	At3g03870.1	expressed protein : predicted using genefinder:supported by full-length cDNA: Ceres:20442.	tremula	All probes match over all sequences
PtpAffx.114066.1.A1_at	-2.42088	-24.6581	5.1e-05	CV272588	estExt_fgenesh4_pg.C_LG_VIII0185	estExt_fgenesh4_pg.C_LG_VIII0185	At2g16980.1	putative tetracycline transporter protein :	trichocarpa x nigra	Unique
PtpAffx.114067.2.A1_at	-1.16474	-33.2936	1.67e-05	CV240886	eugene3.00160726	eugene3.00160726	At1g57790.1	expressed protein : :supported by full-length cDNA: Ceres:111354.	trichocarpa	Unique
PtpAffx.114217.1.A1_at	-1.31607	-6.93954	0.004657	CV266730	eugene3.00060387 eugene3.00160344	eugene3.00060387	At2g41370.1	hypothetical protein : predicted by genscan and genefinder	trichocarpa x nigra	Unique
PtpAffx.11427.1.A1_at	-1.58088	-6.38765	0.00632642	CV266061	eugene3.00002262	eugene3.00002262	At2g01630.1	glycosyl hydrolase family 17 (beta-1	trichocarpa x nigra	Unique
PtpAffx.114277.1.A1_at	-0.897961	-8.53206	0.0021747	CV264868	eugene3.00070688	eugene3.00070688	At2g22140.1	hypothetical protein : predicted by genscan	trichocarpa x nigra	Unique
PtpAffx.114352.1.A1_at	-1.62385	-12.6341	0.000532662	CV262393	fgenesh4_pg.C_LG_II002610	fgenesh4_pg.C_LG_II002610	At2g16250.1	leucine-rich repeat transmembrane protein kinase	trichocarpa x nigra	Unique
PtpAffx.114369.1.S1_at	-2.40505	-13.5685	0.000419571	CK110383	fgenesh4_pm.C_LG_X000361	fgenesh4_pm.C_LG_X000361	At1g60160.1	potassium transporter	tremula x tremuloides	Unique
PtpAffx.114412.1.A1_s_at	-2.39666	-14.5982	0.000329464	BU876625	estExt_fgenesh4_pg.C_880085	estExt_fgenesh4_pg.C_880085	At3g27010.1	unknown protein :	trichocarpa	All probes match over all sequences
PtpAffx.114434.1.A1_at	-3.10783	-14.4478	0.000340968	CV258608	--	--	--	--	trichocarpa x nigra	Unique
PtpAffx.114790.1.A1_at	-2.42244	-10.3694	0.00107251	CV267939	gw1.IV.3538.1	gw1.IV.3538.1	At3g03440.1	unknown protein : similar to putative protein GB:CAB40988 [Arabidopsis thaliana]	trichocarpa x nigra	Unique
PtpAffx.11482.2.A1_a_at	-6.05075	-23.3708	6.21e-05	CV231655	estExt_fgenesh4_pg.C_LG_XIX0554	estExt_fgenesh4_pg.C_LG_XIX0554	At5g16490.1	putative protein : similar to unknown protein (gb|AAC80617.1)	trichocarpa	Probes match on alternative forms of same gene
PtpAffx.11494.1.S1_at	-1.61538	-9.39813	0.00153192	CV260585	estExt_Genewise1_v1.C_LG_I0659	estExt_Genewise1_v1.C_LG_I0659	At3g44380.1	putative protein : predicted proteins	trichocarpa x nigra	Unique
PtpAffx.114990.1.A1_at	-1.65909	-12.6902	0.000526678	CV236911	gw1.V.2320.1	gw1.V.2320.1	At1g20990.1	hypothetical protein : predicted by genscan+	trichocarpa	Unique
PtpAffx.11501.1.A1_at	-3.76153	-10.1331	0.00116703	DN503251	--	--	--	--	tremula x tremuloides	Unique
PtpAffx.115051.1.A1_at	-3.44791	-8.03398	0.00271735	CV234622	gw1.IX.3638.1	gw1.IX.3638.1	At1g50450.1	expressed protein : : supported by cDNA: gi_14517415_gb_AY039543.1_	trichocarpa	Unique
PtpAffx.115100.1.A1_at	-3.53454	-39.2911	8.21e-06	AJ778332	eugene3.00131249	eugene3.00131249	At2g30395.1	hypothetical protein :	euphratica	Unique
PtpAffx.11511.1.S1_at	-3.15062	-11.0868	0.000844974	CA930361	gw1.III.278.1	gw1.III.278.1	At4g24130.1	putative protein : predicted proteins	tremuloides	Unique
PtpAffx.11517.1.S1_at	-2.56212	-17.8271	0.000158619	CV274782	estExt_Genewise1_v1.C_LG_VI2154	estExt_Genewise1_v1.C_LG_VI2154	At4g28050.1	senescence-associated protein -like : senescence-associated protein 5	trichocarpa x deltoides	Unique
PtpAffx.11519.2.A1_at	-6.56965	-61.1314	1.27e-06	CK106302	eugene3.00100085	eugene3.00100085	--	--	tremula	Unique
PtpAffx.115191.1.A1_at	-1.19894	-7.8878	0.00290374	CV229720	grail3.0018042102	grail3.0018042102	gi|42573011|ref|NP_974602.1|	pleckstrin homology (PH) domain-containing protein-related [Arabidopsis thaliana]	trichocarpa	Unique
PtpAffx.115233.1.S1_s_at	-1.88097	-19.898	0.000108263	CV230449	estExt_fgenesh4_pg.C_LG_I0130	estExt_fgenesh4_pg.C_LG_I0130	--	--	trichocarpa	All probes match over all sequences
PtpAffx.115235.1.A1_at	-3.35737	-12.1167	0.000614491	CV231524	eugene3.00140239	eugene3.00140239	At4g22990.1	putative protein : hypothetical protein	trichocarpa	Unique
PtpAffx.115238.1.A1_at	-3.25468	-9.85223	0.00129631	CV231556	gw1.I.3329.1 gw1.1981.1.1	gw1.I.3329.1	--	--	trichocarpa	Unique
PtpAffx.115333.1.A1_s_at	-3.04231	-6.01995	0.00787463	AJ770630	gw1.70.352.1	gw1.70.352.1	At1g54570.1	expressed protein : :supported by full-length cDNA: Ceres:25383.	euphratica	All probes match over all sequences
PtpAffx.11537.1.S1_s_at	-4.51646	-53.3394	2.18e-06	CV228806	fgenesh4_pg.C_scaffold_148000056	fgenesh4_pg.C_scaffold_148000056	--	--	trichocarpa	All probes match over all sequences
PtpAffx.11539.1.A1_at	-3.67387	-10.1047	0.00117817	CV262123	--	--	--	--	trichocarpa x nigra	Unique
PtpAffx.11548.1.A1_at	-2.07078	-8.77231	0.00197379	CV261721	--	--	--	--	tremula	Unique
PtpAffx.11555.1.S1_at	-2.4836	-7.24081	0.00398124	CV261411	grail3.0090014901	grail3.0090014901	gi|52077166|dbj|BAD46211.1|	unknown protein [Oryza sativa (japonica cultivar-group)]	trichocarpa x nigra	Unique
PtpAffx.11559.3.A1_s_at	-0.633469	-6.41608	0.00622887	CK104845	gw1.I.4198.1 gw1.IX.2641.1	gw1.I.4198.1	At1g50030.1	unknown protein : contains similarity to phosphatidylinositol 3-kinase TOR1 GB:AAD16273 GI:4323240 from [Filobasidiella neoformans]: supported by cDNA: gi_12002901	tremula	All probes match over all sequences
PtpAffx.11565.1.A1_at	-0.628982	-7.3518	0.00377793	CV241013	estExt_Genewise1_v1.C_LG_XI0522	estExt_Genewise1_v1.C_LG_XI0522	At4g27000.1	RNA binding protein 45 (RBP45)	trichocarpa	Unique
PtpAffx.115676.1.S1_at	-0.970801	-5.70751	0.00956864	BU822363	eugene3.00280310	eugene3.00280310	At2g36390.1	starch branching enzyme II :	euphratica	Unique
PtpAffx.11571.1.S1_at	-4.51085	-7.61819	0.00331116	CV260719	gw1.V.3085.1	gw1.V.3085.1	At2g21970.1	expressed protein : :supported by full-length cDNA: Ceres:10672.	trichocarpa x nigra	Unique
PtpAffx.115882.1.S1_s_at	-4.79478	-8.44682	0.00225321	CV227008	estExt_Genewise1_v1.C_LG_XIII2148	estExt_Genewise1_v1.C_LG_XIII2148	At3g03770.1	leucine-rich repeat transmembrane protein kinase	trichocarpa	All probes match over all sequences
PtpAffx.1159.1.S1_at	-1.40198	-19.5739	0.000114127	CV243165	--	--	--	--	tremula x tremuloides	Unique
PtpAffx.115926.1.S1_at	-4.2284	-9.40609	0.00152936	DN495771	gw1.XVIII.2419.1	gw1.XVIII.2419.1	At5g25630.1	putative protein : Leaf protein	tremula	Unique
PtpAffx.11597.1.A1_at	-4.7186	-16.4057	0.000218381	CV227799	estExt_fgenesh4_pm.C_LG_IV0572	estExt_fgenesh4_pm.C_LG_IV0572	At4g35250.1	putative protein : Cyanophora paradoxa cyanelle	trichocarpa	Unique
PtpAffx.116099.1.S1_at	-5.48671	-124.497	6.93e-08	CF234977	grail3.0062008701	grail3.0062008701	At3g15050.1	hypothetical protein : similar to SF16 protein GB:CAA52782 [Helianthus annuus]	alba x tremula	Unique
PtpAffx.11613.1.A1_a_at	-9.81972	-152.711	3.81e-08	CV266956	--	--	--	--	trichocarpa	Probes match on alternative forms of same gene
PtpAffx.11619.1.S1_at	-1.47907	-9.33645	0.00157029	CV235173	eugene3.00030584	eugene3.00030584	At5g67400.1	peroxidase	tremula x tremuloides	Unique
PtpAffx.11632.1.A1_at	-1.33699	-9.15145	0.00169104	CV258707	eugene3.00050228	eugene3.00050228	At5g64930.1	CPR5 protein	trichocarpa x nigra	Unique
PtpAffx.116395.1.S1_at	-4.57986	-48.3581	3.36e-06	CK104666	--	--	--	--	tremula	Unique
PtpAffx.116567.1.A1_at	-2.18367	-6.96308	0.00460752	CK097009	fgenesh4_pg.C_LG_XV001153 estExt_fgenesh4_pg.C_LG_XII1120	fgenesh4_pg.C_LG_XV001153	At4g20850.1	putative protein : tripeptidyl-peptidase II	tremula	Unique
PtpAffx.116667.1.A1_at	-0.65796	-6.53648	0.00582958	CK093789	estExt_Genewise1_v1.C_LG_XIV0120	estExt_Genewise1_v1.C_LG_XIV0120	At5g43920.1	WD-repeat protein-like :	tremula x tremuloides	Unique
PtpAffx.116686.1.A1_at	-1.63238	-8.98355	0.00180774	CK092439	gw1.28.1156.1 gw1.XVI.497.1	gw1.28.1156.1	At5g01980.1	putative protein : COP1-interacting protein CIP8 - Arabidopsis thaliana	tremula x tremuloides	Unique
PtpAffx.116699.1.S1_at	-3.21348	-19.7854	0.000109841	CK091595	grail3.0022022401	grail3.0022022401	At3g11410.1	protein phosphatase 2C (PP2C) : identical to protein phosphatase 2C (PP2C) GB:P49598 [Arabidopsis thaliana]: supported by cDNA: gi_18389241	trichocarpa	Unique
PtpAffx.11682.1.A1_at	-2.30977	-6.54939	0.00578344	CN523252	gw1.148.161.1	gw1.148.161.1	At3g13510.1	expressed protein : :supported by full-length cDNA: Ceres:37810.	trichocarpa x deltoides	Unique
PtpAffx.11682.1.A1_s_at	-2.27676	-5.97013	0.0081162	CN523252	gw1.148.161.1	gw1.148.161.1	At3g13510.1	expressed protein : :supported by full-length cDNA: Ceres:37810.	trichocarpa x deltoides	All probes match over all sequences
PtpAffx.116900.1.S1_s_at	-1.30623	-7.39053	0.00370105	CV263699	eugene3.00160495	eugene3.00160495	At2g41740.1	putative villin 2 :	trichocarpa x nigra	All probes match over all sequences
PtpAffx.116932.1.S1_at	-4.45593	-6.02986	0.00782755	CV228728	estExt_fgenesh4_pg.C_LG_XVI0047	estExt_fgenesh4_pg.C_LG_XVI0047	At5g47530.1	putative protein : similar to unknown protein (pir||H71441)	trichocarpa	Unique
PtpAffx.116936.1.S1_at	-1.5086	-9.60338	0.00141657	BI072150	--	--	--	--	trichocarpa	Unique
PtpAffx.116969.1.S1_s_at	-2.17534	-6.07674	0.00760887	CF227940	eugene3.01310032	eugene3.01310032	At1g56720.1	expressed protein : similar to receptor-like protein kinase GI:7529754 from [Arabidopsis thaliana]:supported by full-length cDNA: Ceres:36000.	alba x tremula	All probes match over all sequences
PtpAffx.1172.1.S1_at	-2.19192	-8.61828	0.00209993	DN493694	gw1.VI.2155.1 gw1.XVI.2476.1	gw1.VI.2155.1	At5g22400.1	rac GTPase activating protein :	tremula x tremuloides	Unique
PtpAffx.1172.3.S1_a_at	-1.3926	-7.13525	0.00420109	BU894759	gw1.VI.2155.1 gw1.XVI.2476.1	gw1.VI.2155.1	At5g22400.1	rac GTPase activating protein :	tremula x tremuloides	Probes match on alternative forms of same gene
PtpAffx.117529.1.S1_at	-3.26525	-19.6113	0.000113519	DN495961	fgenesh4_pg.C_LG_XVII000406	fgenesh4_pg.C_LG_XVII000406	At3g28860.1	multidrug resistance P-glycoprotein	tremula	Unique
PtpAffx.117543.1.S1_at	-0.476924	-6.35774	0.00643034	CV226667	estExt_Genewise1_v1.C_LG_XVIII0864	estExt_Genewise1_v1.C_LG_XVIII0864	At5g11790.1	putative protein : SF21 protein	trichocarpa	Unique
PtpAffx.117819.1.S1_at	-1.71757	-5.93495	0.00828744	CK095818	eugene3.00190852	eugene3.00190852	At3g53690.1	putative protein : predicted proteins	tremula	Unique
PtpAffx.117883.1.S1_at	-4.59753	-7.12187	0.00423197	BU808895	--	--	--	--	tremula x tremuloides	Unique
PtpAffx.117957.1.S1_at	-1.76732	-12.4872	0.000554879	BU867714	estExt_fgenesh4_pg.C_LG_VI0895	estExt_fgenesh4_pg.C_LG_VI0895	At2g38570.1	hypothetical protein : predicted by genscan	trichocarpa	Unique
PtpAffx.118042.1.S1_at	-2.61332	-6.22158	0.0069797	BU834000	eugene3.00160318	eugene3.00160318	At3g10250.1	expressed protein : :supported by full-length cDNA: Ceres:106330.	tremula x tremuloides	Unique
PtpAffx.118042.3.S1_a_at	-1.82626	-6.11386	0.00743755	BU872671	estExt_fgenesh4_pg.C_LG_VI0330 eugene3.00160318	estExt_fgenesh4_pg.C_LG_VI0330	At3g10250.1	expressed protein : :supported by full-length cDNA: Ceres:106330.	trichocarpa	Probes match on alternative forms of same gene
PtpAffx.118422.2.S1_a_at	-1.37474	-6.14836	0.0072915	CK091385	estExt_Genewise1_v1.C_LG_IX3773	estExt_Genewise1_v1.C_LG_IX3773	At3g47160.1	RNA-binding protein-like protein : various RNA-binding proteins:supported by full-length cDNA: Ceres:9763.	trichocarpa	Probes match on alternative forms of same gene
PtpAffx.118574.1.S1_at	-3.71019	-16.9465	0.000191214	BI125317	estExt_fgenesh4_pg.C_LG_VI0681	estExt_fgenesh4_pg.C_LG_VI0681	At2g45400.1	putative flavonol reductase :	tremula x tremuloides	Unique
PtpAffx.11858.1.A1_at	-3.39518	-7.33238	0.00380868	CV249728	eugene3.00060590	eugene3.00060590	--	--	trichocarpa	Unique
PtpAffx.11878.1.S1_a_at	-2.01452	-8.87023	0.00189193	CV248713	eugene3.00050503 gw1.VII.2902.1	eugene3.00050503	At5g67190.1	TINY-like protein :	trichocarpa	Probes match on alternative forms of same gene
PtpAffx.11878.2.S1_at	-2.38667	-8.11724	0.00261282	CV260432	eugene3.00050503	eugene3.00050503	At5g67190.1	TINY-like protein :	trichocarpa x nigra	Unique
PtpAffx.118796.1.S1_at	-0.935899	-7.19984	0.0040634	CK093055	eugene3.00030755	eugene3.00030755	At4g19140.1	expressed protein : :supported by full-length cDNA: Ceres:151921.	tremula x tremuloides	Unique
PtpAffx.118826.1.S1_at	-2.39034	-11.4264	0.000761206	BU820423	fgenesh4_pm.C_scaffold_166000006 fgenesh4_pm.C_LG_XI000019	fgenesh4_pm.C_scaffold_166000006	At1g11915.1	Expressed protein : : supported by cDNA: gi_15293302_gb_AY051085.1_	tremula	Unique
PtpAffx.118908.1.S1_at	-2.57505	-5.64242	0.00999344	CN520231	grail3.0048015002	grail3.0048015002	gi|37531718|ref|NP_920161.1|	unknown protein [Oryza sativa (japonica cultivar-group)] >gi|31430554|gb|AAP52448.1| unknown protein [Oryza sativa (japonica cultivar-group)] >gi|18642702|gb|AAL76194.1| Unknown protein [Oryza sativa] >gi|14589368|gb|AAK70623.1| Unknown protein [Oryza sativa]	trichocarpa x deltoides	Unique
PtpAffx.118921.1.S1_at	-0.966719	-6.95917	0.00461292	CV249390	gw1.XV.1426.1	gw1.XV.1426.1	At3g28050.1	expressed protein : :supported by full-length cDNA: Ceres:6530.	trichocarpa	Unique
PtpAffx.118933.1.S1_s_at	-2.06947	-10.5602	0.00100063	DN500879	estExt_fgenesh4_pg.C_LG_I3061	estExt_fgenesh4_pg.C_LG_I3061	At1g17220.1	translation initiation factor IF-2	tremula x tremuloides	All probes match over all sequences
PtpAffx.119025.1.S1_at	-0.870373	-19.8897	0.000108389	DN496363	estExt_Genewise1_v1.C_LG_III1078	estExt_Genewise1_v1.C_LG_III1078	At1g27920.1	hypothetical protein : predicted by genemark.hmm	trichocarpa x deltoides	Unique
PtpAffx.119039.1.S1_at	-0.71602	-6.44463	0.0061308	DN486369	fgenesh4_pm.C_LG_VIII000230 estExt_fgenesh4_pm.C_LG_X0780	fgenesh4_pm.C_LG_VIII000230	At5g05970.1	putative protein : contains similarity to regulatory protein Nedd1	tremula	Unique
PtpAffx.11908.2.S1_a_at	-0.963346	-8.41828	0.00228139	CK114044	fgenesh4_pm.C_LG_X000013	fgenesh4_pm.C_LG_X000013	At3g06483.1	putative pyruvate dehydrogenase kinase : similar to pyruvate dehydrogenase kinase GB:AAC97601	trichocarpa	Probes match on alternative forms of same gene
PtpAffx.119285.1.S1_s_at	-0.718913	-5.79558	0.00906301	DN494513	estExt_fgenesh4_pg.C_LG_II0712	estExt_fgenesh4_pg.C_LG_II0712	At1g21640.1	expressed protein : Similar to gb|X84260 POS5 gene product from Saccharomyces cerevisiae. EST gb|W43879 comes from this gene: supported by cDNA: gi_12597470_gb_AF337912.1_AF337912	trichocarpa	All probes match over all sequences
PtpAffx.1193.1.S1_at	-3.7634	-9.63619	0.00140334	CV227263	eugene3.00071182	eugene3.00071182	At4g36220.1	ferulate-5-hydroxylase (FAH1) : : supported by cDNA: gi_1488254_gb_U38416.1_ATU38416	trichocarpa	Unique
PtpAffx.119306.1.S1_at	-0.285269	-6.15274	0.00727214	DN484066	gw1.IV.2341.1	gw1.IV.2341.1	At4g27430.1	COP1-interacting protein 7 (CIP7) : : supported by cDNA: gi_3327867_dbj_AB012912.1_AB012912	trichocarpa x deltoides	Unique
PtpAffx.119347.1.S1_at	-1.16793	-10.1393	0.00116406	BU879601	grail3.0010000701	grail3.0010000701	At3g11210.1	expressed protein : : supported by full-length cDNA: Ceres: 21357.	trichocarpa	Unique
PtpAffx.119372.1.A1_at	-1.74251	-22.315	7.3e-05	BP932094	gw1.VIII.798.1	gw1.VIII.798.1	At4g17740.1	Photosystem Ii D1 carboxy-terminal protease : similar to GI:1297050 C-terminal processing protease of the D1 protein ctpA {Spinacia oleracea}: similar to SP|Q44879| (Bartonella bacilliformis): supported by cDNA: gi_15809807_gb_AY054171.1_	nigra	Unique
PtpAffx.11938.1.A1_at	-0.638944	-28.4635	2.88e-05	CV246006	--	--	--	--	tremula x tremuloides	Unique
PtpAffx.119425.1.A1_at	-1.67392	-6.23508	0.00692446	BP935225	grail3.0040000101	grail3.0040000101	At5g20150.1	ids4-like protein : ids-4 protein - Hordeum vulgare	tremula	Unique
PtpAffx.11947.1.S1_at	-4.18109	-10.2112	0.00113648	CV245628	fgenesh4_pm.C_LG_XIX000049	fgenesh4_pm.C_LG_XIX000049	At5g37360.1	putative protein : : supported by cDNA: gi_16604481	trichocarpa	Unique
PtpAffx.119471.1.A1_s_at	-2.54632	-14.6757	0.000324182	CV280268	eugene3.00131118	eugene3.00131118	At1g03630.1	putative protochlorophyllide reductase : similar to protochlorophyllide reductase precusor: similar to ESTs gb|R30630	trichocarpa x deltoides	All probes match over all sequences
PtpAffx.119473.1.A1_at	-1.30855	-6.65733	0.00543631	CV279952	fgenesh4_pg.C_scaffold_371000003	fgenesh4_pg.C_scaffold_371000003	--	--	trichocarpa	Unique
PtpAffx.119477.1.A1_at	-3.61559	-19.1363	0.000123005	BP930969	gw1.VIII.973.1	gw1.VIII.973.1	At5g19290.1	phospholipase - like protein : various predicted phospholipase proteins:supported by full-length cDNA: Ceres:253499.	nigra	Unique
PtpAffx.11980.1.A1_at	-0.502187	-7.41616	0.00365332	CV263538	estExt_Genewise1_v1.C_LG_I3201	estExt_Genewise1_v1.C_LG_I3201	At3g26980.1	expressed protein : similar to geranylgeranylated proteins ATGP4 [GI:4097567] and NTGP5 [Nicotiana tabacum][GI:4097587]	trichocarpa x nigra	Unique
PtpAffx.11991.2.S1_s_at	-1.99637	-11.8003	0.000679019	DN491768	eugene3.00130421	eugene3.00130421	At2g30620.1	histone H1 : :supported by full-length cDNA: Ceres:1820.	trichocarpa	All probes match over all sequences
PtpAffx.119957.1.S1_s_at	-7.34181	-14.0209	0.000376954	CX170289	estExt_Genewise1_v1.C_LG_V0051	estExt_Genewise1_v1.C_LG_V0051	At4g37920.1	putative protein :	deltoides	All probes match over all sequences
PtpAffx.119968.1.S1_s_at	-1.58212	-14.5509	0.000333246	BP925191	eugene3.00131316	eugene3.00131316	At5g10860.1	putative protein : 110K5.11	nigra	All probes match over all sequences
PtpAffx.120153.1.S1_at	-3.84649	-9.88187	0.00128082	CX176031	gw1.40.697.1	gw1.40.697.1	At1g47480.1	expressed protein : similar to putative esterase GI:4335745 from [Arabidopsis thaliana]: supported by full-length cDNA: Ceres: 111056.	trichocarpa x deltoides	Unique
PtpAffx.120153.1.S1_s_at	-7.27392	-8.24564	0.00247076	CX176031	estExt_Genewise1_v1.C_LG_VII0038	estExt_Genewise1_v1.C_LG_VII0038	At5g65730.1	xyloglucan endotransglycosylase	deltoides	All probes match over all sequences
PtpAffx.120308.1.S1_s_at	-2.01304	-6.54662	0.00579067	CF233209	eugene3.00051111	eugene3.00051111	At2g30890.1	hypothetical protein : predicted by grail	alba x tremula	All probes match over all sequences
PtpAffx.12044.1.S1_at	-0.785105	-5.73731	0.00938656	CV242501	estExt_fgenesh4_pg.C_LG_X0891	estExt_fgenesh4_pg.C_LG_X0891	At1g14530.1	expressed protein : supported by Ceres cDNA:12043	trichocarpa	Unique
PtpAffx.120654.1.A1_at	-1.09081	-7.27015	0.0039273	CV270643	--	--	--	--	trichocarpa x nigra	Unique
PtpAffx.120672.1.A1_at	-4.31083	-12.6308	0.000533193	CV269845	estExt_fgenesh4_pg.C_LG_XV0931	estExt_fgenesh4_pg.C_LG_XV0931	At1g10155.1	hypothetical protein : predicted by genemarkHMM	trichocarpa x nigra	Unique
PtpAffx.120762.1.A1_at	-2.48714	-7.205	0.00405504	CV262910	eugene3.00020547 gw1.V.676.1	eugene3.00020547	At2g42975.1	Expressed protein : : supported by cDNA: gi_19347804	trichocarpa x nigra	Unique
PtpAffx.120784.1.S1_at	-1.77422	-7.4786	0.0035436	CV265510	fgenesh4_pg.C_LG_VIII000792	fgenesh4_pg.C_LG_VIII000792	At1g14000.1	putative protein kinase : : supported by cDNA: gi_18700096	trichocarpa x nigra	Unique
PtpAffx.1208.1.S1_s_at	-3.8343	-13.6837	0.000407379	CV240273	estExt_fgenesh4_pg.C_1310019	estExt_fgenesh4_pg.C_1310019	At3g05900.1	unknown protein :	trichocarpa	All probes match over all sequences
PtpAffx.1208.2.A1_at	-3.10265	-7.50366	0.00350193	CK088565	eugene3.00130012	eugene3.00130012	At3g05900.1	unknown protein :	tremula x tremuloides	Unique
PtpAffx.120834.1.A1_at	-6.25948	-11.143	0.000831275	CV242933	eugene3.00170080	eugene3.00170080	--	--	trichocarpa	Unique
PtpAffx.120868.1.A1_at	-2.70034	-14.1311	0.000366713	CV262228	fgenesh4_pm.C_LG_II000142	fgenesh4_pm.C_LG_II000142	At1g75460.1	protease	trichocarpa x deltoides	Unique
PtpAffx.12103.1.S1_at	-1.1964	-8.03675	0.00271391	CV270711	gw1.XVII.123.1	gw1.XVII.123.1	At4g33630.1	expressed protein : : supported by cDNA: gi_16604594_gb_AY059742.1_	trichocarpa x nigra	Unique
PtpAffx.121064.1.A1_at	-1.93899	-7.44998	0.00359862	CV278248	gw1.X.5327.1	gw1.X.5327.1	At1g23400.1	unknown protein : similar to hypothetical protein GB:AAF27089 GI:6730668 from (Arabidopsis thaliana): supported by cDNA: gi_17065311	trichocarpa x deltoides	Unique
PtpAffx.121105.1.A1_at	-0.434401	-6.72018	0.00524904	CV254110	--	--	--	--	trichocarpa	Unique
PtpAffx.121142.1.A1_s_at	-3.12195	-13.3641	0.000440293	CV252749	grail3.0040012101	grail3.0040012101	At1g75130.1	cytochrome P450	trichocarpa	All probes match over all sequences
PtpAffx.121212.1.A1_at	-1.25948	-8.83115	0.00192205	CV249010	grail3.0027010001	grail3.0027010001	At5g24010.1	receptor-protein kinase-like protein :	trichocarpa	Unique
PtpAffx.1213.1.S1_a_at	-7.3187	-20.6187	9.53e-05	CV244506	eugene3.00051077	eugene3.00051077	At2g42840.1	En:Spm-like transposon protein : related to En:Spm transposon family of maize:supported by full-length cDNA: Ceres:41214.	trichocarpa	Probes match on alternative forms of same gene
PtpAffx.1213.3.A1_a_at	-5.60113	-18.7921	0.000130712	CK091512	eugene3.00051077	eugene3.00051077	At2g42840.1	En:Spm-like transposon protein : related to En:Spm transposon family of maize:supported by full-length cDNA: Ceres:41214.	trichocarpa	Probes match on alternative forms of same gene
PtpAffx.121543.1.A1_at	-6.70355	-52.71	2.3e-06	CX184719	eugene3.00170501	eugene3.00170501	At5g60980.1	NTF2-containing RNA-binding protein	trichocarpa	Unique
PtpAffx.121590.1.A1_s_at	-2.50846	-6.75034	0.00515959	CV233960	fgenesh4_pg.C_LG_VIII001583	fgenesh4_pg.C_LG_VIII001583	At3g01750.1	hypothetical protein : predicted by genefinder: supported by cDNA: gi_17529251	trichocarpa	All probes match over all sequences
PtpAffx.121626.1.A1_at	-1.9074	-6.03858	0.00779064	CV232515	gw1.X.1148.1	gw1.X.1148.1	At3g28920.1	unknown protein : : supported by cDNA: gi_20260543	trichocarpa	Unique
PtpAffx.121661.1.A1_s_at	-1.20684	-5.90976	0.00841354	CV231316	estExt_Genewise1_v1.C_LG_XII1429	estExt_Genewise1_v1.C_LG_XII1429	At3g48050.1	putative protein : predicted proteins	trichocarpa	All probes match over all sequences
PtpAffx.121714.1.S1_at	-0.724652	-6.37721	0.00636206	CV229739	--	--	--	--	tremula x tremuloides	Unique
PtpAffx.121790.1.A1_at	-1.09933	-9.47003	0.00149247	CV226192	--	--	--	--	trichocarpa x deltoides	Unique
PtpAffx.12184.1.S1_a_at	-2.41855	-7.34789	0.00378616	CN524707	grail3.0102003601	grail3.0102003601	At3g17610.1	bZIP family transcription factor : similar to TGACG-motif binding factor GI:2934884 from [Glycine max]: contains Pfam profile: PF00170 bZIP transcription factor: supported by full-length cDNA: Ceres: 35429.	trichocarpa x deltoides	Probes match on alternative forms of same gene
PtpAffx.121917.1.S1_s_at	-1.13477	-12.6963	0.000526102	AJ779630	fgenesh4_pm.C_LG_XIII000297	fgenesh4_pm.C_LG_XIII000297	At2g43030.1	50S ribosomal protein L3 : :supported by full-length cDNA: Ceres:142861.	euphratica	All probes match over all sequences
PtpAffx.122051.1.S1_s_at	-3.19089	-25.0948	4.74e-05	AJ774869	eugene3.00140746	eugene3.00140746	At1g02860.1	expressed protein : contains similarity to peroxin-2 GI:6103008 from [Pichia pastoris]:supported by full-length cDNA: Ceres:96370.	euphratica	All probes match over all sequences
PtpAffx.122088.1.S1_at	-5.1378	-32.3454	1.87e-05	AJ774512	estExt_Genewise1_v1.C_LG_VIII2401	estExt_Genewise1_v1.C_LG_VIII2401	At5g43850.1	putative protein : similar to unknown protein (pir||T02918): supported by full-length cDNA: Ceres: 26596.	euphratica	Unique
PtpAffx.122160.1.A1_s_at	-2.54277	-11.4187	0.000763349	DN491088	gw1.X.1323.1	gw1.X.1323.1	At1g79380.1	expressed protein : : supported by cDNA: gi_13937148_gb_AF372928.1_AF372928	trichocarpa	All probes match over all sequences
PtpAffx.12232.1.A1_a_at	-2.58094	-10.7428	0.000945194	CV264320	eugene3.00101442	eugene3.00101442	At3g17210.1	expressed protein : similar to pop3 peptide GB:AAC26526 from [Populus balsamifera subsp. trichocarpa X Populus deltoides]:supported by full-length cDNA: Ceres:268652.	trichocarpa x nigra	Probes match on alternative forms of same gene
PtpAffx.122475.1.A1_at	-0.620515	-8.37596	0.00232653	CV277221	grail3.0003007501	grail3.0003007501	At5g42320.1	unknown protein :	trichocarpa x deltoides	Unique
PtpAffx.12249.1.S1_at	-0.780674	-8.37961	0.00232245	CK317816	estExt_Genewise1_v1.C_LG_XV3436	estExt_Genewise1_v1.C_LG_XV3436	At5g52440.1	HCF106 (gb|AAD32652.1) : : supported by cDNA: gi_4894913_gb_AF139188.1_AF139188	deltoides	Unique
PtpAffx.122552.1.S1_at	-0.319652	-7.71139	0.00316878	BP936900	gw1.44.551.1 gw1.2197.2.1 grail3.0038018602 gw1.2742.8.1	gw1.44.551.1	At2g01970.1	endomembrane protein 70	nigra	Unique
PtpAffx.122577.1.S1_at	-4.03241	-10.2656	0.00111063	BU892685	fgenesh4_pg.C_LG_IV001324	fgenesh4_pg.C_LG_IV001324	At5g66440.1	putative protein : similar to unknown protein (pir||T05276): supported by cDNA: gi_15292834_gb_AY050851.1_	tremula	Unique
PtpAffx.122722.1.S1_at	-1.88217	-6.63538	0.00550229	CX168211	eugene3.00040309	eugene3.00040309	gi|34904552|ref|NP_913623.1|	B1066G12.21 [Oryza sativa (japonica cultivar-group)] >gi|20160495|dbj|BAB89447.1| hypothetical protein [Oryza sativa (japonica cultivar-group)] >gi|21104532|dbj|BAB93127.1| hypothetical protein [Oryza sativa (japonica cultivar-group)]	deltoides	Unique
PtpAffx.122769.1.S1_s_at	-2.75887	-15.0619	0.000296436	CX177995	gw1.XVII.423.1	gw1.XVII.423.1	At1g02170.1	hypothetical protein common family : similar to At4g25110	euramericana	All probes match over all sequences
PtpAffx.122847.1.S1_at	-1.28879	-6.23398	0.00692601	BU895628	gw1.XI.999.1	gw1.XI.999.1	At4g20380.2	zinc-finger protein Lsd1 :	tremula x tremuloides	Unique
PtpAffx.122855.1.S1_at	-7.18239	-29.1293	2.62e-05	CK103670	gw1.I.5485.1 gw1.XI.947.1	gw1.I.5485.1	At1g32770.1	OsNAC7 protein	tremula x tremuloides	Unique
PtpAffx.122963.1.A1_at	-0.336431	-7.04134	0.00442466	CK097467	gw1.VII.2.1	gw1.VII.2.1	gi|50946983|ref|XP_483019.1|	putative 1	tremula	Unique
PtpAffx.12303.1.S1_at	-4.25106	-10.6718	0.000965731	CV232432	estExt_Genewise1_v1.C_660785	estExt_Genewise1_v1.C_660785	At2g28315.1	similar to putative integral membrane protein : temporary automated functional assignment	trichocarpa	Unique
PtpAffx.12309.2.S1_at	-1.55182	-13.3837	0.000438686	CV232922	estExt_fgenesh4_pg.C_LG_VIII0041	estExt_fgenesh4_pg.C_LG_VIII0041	At1g16840.1	expressed protein : : supported by cDNA: gi_15450362_gb_AY052282.1_	trichocarpa	Unique
PtpAffx.12309.3.S1_at	-0.822935	-7.00945	0.00449768	CV267709	estExt_Genewise1_v1.C_LG_X3090	estExt_Genewise1_v1.C_LG_X3090	At1g78890.1	expressed protein : : supported by full-length cDNA: Ceres: 31830.	trichocarpa x nigra	Unique
PtpAffx.1232.1.A1_at	-4.16482	-10.0137	0.00121958	CV238234	estExt_Genewise1_v1.C_LG_V0045	estExt_Genewise1_v1.C_LG_V0045	At1g77280.1	hypothetical protein : similar to receptor-like protein kinase GI:7529754 from [Arabidopsis thaliana]	trichocarpa	Unique
PtpAffx.123247.1.S1_at	-3.01292	-10.6247	0.000979196	CN520086	grail3.0065010101	grail3.0065010101	At1g09815.1	Expressed protein : : supported by full-length cDNA: Ceres: 6642.	trichocarpa x deltoides	Unique
PtpAffx.123280.1.S1_at	-0.604725	-8.32998	0.00237972	CV278741	estExt_fgenesh4_pm.C_LG_I0693	estExt_fgenesh4_pm.C_LG_I0693	At2g39570.1	expressed protein : : supported by cDNA: gi_15010737_gb_AY045670.1_	trichocarpa x deltoides	Unique
PtpAffx.123366.1.S1_at	-3.88424	-18.5196	0.000139457	CF228981	--	--	--	--	trichocarpa	Unique
PtpAffx.123395.1.S1_at	-4.47396	-13.7889	0.000399371	CA824573	gw1.70.94.1	gw1.70.94.1	At3g18750.1	mitogen activated protein kinase kinase	tremula x tremuloides	Unique
PtpAffx.12342.2.S1_s_at	-0.968716	-5.83973	0.00879828	CV256206	estExt_Genewise1_v1.C_LG_III0271	estExt_Genewise1_v1.C_LG_III0271	--	--	trichocarpa x deltoides	All probes match over all sequences
PtpAffx.123468.1.S1_at	-3.04131	-14.8974	0.000307772	CA825441	estExt_fgenesh4_pg.C_LG_VIII0518	estExt_fgenesh4_pg.C_LG_VIII0518	At5g05960.1	putative protein : similar to unknown protein (emb|CAB88360.1):supported by full-length cDNA: Ceres:29476.	trichocarpa x deltoides	Unique
PtpAffx.123510.1.S1_s_at	-3.0409	-9.32605	0.00157681	CA823703	estExt_fgenesh4_pm.C_400109	estExt_fgenesh4_pm.C_400109	At5g42890.1	putative protein : similar to unknown protein (pir||T28068): supported by full-length cDNA: Ceres: 39514.	trichocarpa x deltoides	All probes match over all sequences
PtpAffx.1237.1.A1_s_at	-1.53723	-7.42806	0.00363219	CV259278	gw1.204.51.1	gw1.204.51.1	At5g46420.1	putative protein : similar to unknown protein (sp|P74035): supported by cDNA: gi_15292692_gb_AY050780.1_	trichocarpa x nigra	All probes match over all sequences
PtpAffx.123703.1.S1_at	-1.3279	-9.68088	0.00138255	CA928148	estExt_fgenesh4_pg.C_LG_VI0807	estExt_fgenesh4_pg.C_LG_VI0807	At3g11210.1	expressed protein : : supported by full-length cDNA: Ceres: 21357.	tremuloides	Unique
PtpAffx.123754.2.A1_at	-1.59239	-6.21839	0.00699198	CV268274	estExt_fgenesh4_pm.C_LG_XII0348	estExt_fgenesh4_pm.C_LG_XII0348	At5g60160.1	aspartyl aminopeptidase - like protein : aspartyl aminopeptidase	trichocarpa x nigra	Unique
PtpAffx.123814.1.A1_at	-1.19823	-6.20131	0.00705074	CV266807	grail3.0038016401 gw1.44.494.1	grail3.0038016401	At5g24010.1	receptor-protein kinase-like protein :	trichocarpa x nigra	Unique
PtpAffx.124024.1.S1_s_at	-4.19751	-10.3424	0.00108047	BU888063	grail3.0015027201	grail3.0015027201	At3g48550.1	putative protein : putative zinc-finger protein - Arabidopsis thaliana	tremula	All probes match over all sequences
PtpAffx.124192.1.S1_at	-2.6671	-10.0766	0.00118971	CV280689	grail3.0021001701	grail3.0021001701	At1g66130.1	oxidoreductase	trichocarpa x deltoides	Unique
PtpAffx.12420.1.A1_at	-2.52645	-11.3592	0.000779553	CV236172	gw1.V.888.1	gw1.V.888.1	gi|50938517|ref|XP_478786.1|	unknown protein [Oryza sativa (japonica cultivar-group)] >gi|34393541|dbj|BAC83139.1| unknown protein [Oryza sativa (japonica cultivar-group)] >gi|50508961|dbj|BAD31868.1| unknown protein [Oryza sativa (japonica cultivar-group)]	trichocarpa	Unique
PtpAffx.12420.1.A1_s_at	-6.92539	-15.3266	0.000280195	CV236172	gw1.V.888.1	gw1.V.888.1	gi|50938517|ref|XP_478786.1|	unknown protein [Oryza sativa (japonica cultivar-group)] >gi|34393541|dbj|BAC83139.1| unknown protein [Oryza sativa (japonica cultivar-group)] >gi|50508961|dbj|BAD31868.1| unknown protein [Oryza sativa (japonica cultivar-group)]	trichocarpa	All probes match over all sequences
PtpAffx.124368.1.S1_at	-0.727955	-6.92697	0.00468699	CN517633	gw1.XII.11.1	gw1.XII.11.1	At1g18470.1	expressed protein : :supported by full-length cDNA: Ceres:33310.	trichocarpa x deltoides	Unique
PtpAffx.124413.1.S1_s_at	-1.04624	-5.72721	0.00944601	CK098584	estExt_fgenesh4_pm.C_LG_V0367	estExt_fgenesh4_pm.C_LG_V0367	At1g44120.1	hypothetical protein : similar to unknown protein GI:6382494 from [Arabidopsis thaliana]	tremula x tremuloides	All probes match over all sequences
PtpAffx.124448.1.S1_at	-3.5838	-12.0901	0.00061907	CX176932	eugene3.00190935	eugene3.00190935	At2g30510.1	unknown protein :	deltoides	Unique
PtpAffx.124503.1.S1_at	-0.530629	-6.64079	0.00548591	BU836905	grail3.0010000701	grail3.0010000701	At3g11210.1	expressed protein : : supported by full-length cDNA: Ceres: 21357.	tremula x tremuloides	Unique
PtpAffx.124508.1.S1_at	-1.67952	-10.4252	0.00105345	BU836505	grail3.0003037601	grail3.0003037601	--	--	trichocarpa	Unique
PtpAffx.124514.1.S1_at	-0.651072	-24.1885	5.49e-05	DN499728	eugene3.00081839	eugene3.00081839	At5g15150.1	homeobox-leucine zipper protein	tremula x tremuloides	Unique
PtpAffx.12458.1.S1_at	-1.35613	-7.61973	0.00330975	CV226822	estExt_fgenesh4_pg.C_3210002	estExt_fgenesh4_pg.C_3210002	At2g30950.1	FtsH protease (VAR2) : identical to zinc dependent protease VAR2 GI:7650138 from [Arabidopsis thaliana]	trichocarpa x nigra	Unique
PtpAffx.124715.1.S1_at	-1.55496	-7.5405	0.00343802	CK106485	gw1.XIII.2386.1	gw1.XIII.2386.1	At5g17630.1	glucose 6 phosphate:phosphate translocator-like protein : glucose 6 phosphate:phosphate translocator - Arabidopsis thaliana	tremula	Unique
PtpAffx.124754.1.S1_at	-2.9164	-6.32642	0.00655399	CF228340	--	--	--	--	alba x tremula	Unique
PtpAffx.124754.1.S1_s_at	-4.33017	-6.55138	0.00577901	CF228340	--	--	--	--	alba x tremula	All probes match over all sequences
PtpAffx.124847.1.S1_s_at	-2.09081	-6.91294	0.00472467	CV276744	eugene3.00130573	eugene3.00130573	At5g18170.1	glutamate dehydrogenase (EC 1.4.1.-) 1 (pir||S71217) : : supported by cDNA: gi_15146203_gb_AY049243.1_	trichocarpa x deltoides	All probes match over all sequences
PtpAffx.124853.1.S1_s_at	-2.94176	-8.90058	0.00187016	CA824977	estExt_Genewise1_v1.C_LG_V1708	estExt_Genewise1_v1.C_LG_V1708	At5g06300.1	lysine decarboxylase-like protein :	trichocarpa x deltoides	All probes match over all sequences
PtpAffx.125021.1.S1_at	-3.34944	-13.6863	0.000407379	CK103071	gw1.IX.2955.1 gw1.I.2205.1	gw1.IX.2955.1	At2g40270.1	putative protein kinase : contains a protein kinase domain profile (PDOC00100):supported by full-length cDNA: Ceres:123911.	tremula x tremuloides	Unique
PtpAffx.125368.1.S1_at	-3.56405	-5.65042	0.00993786	DN501199	estExt_Genewise1_v1.C_LG_XIX0686	estExt_Genewise1_v1.C_LG_XIX0686	At3g04290.1	putative GDSL-motif lipase:acylhydrolase : contains Pfam profile: lipase:acylhydrolase with GDSL-like motif:supported by full-length cDNA: Ceres:1323.	trichocarpa	Unique
PtpAffx.125401.1.S1_at	-2.63983	-5.75295	0.00930143	DN499289	estExt_Genewise1_v1.C_280447	estExt_Genewise1_v1.C_280447	At5g02880.1	putative protein : thyroid receptor interacting protein 12	tremula	Unique
PtpAffx.125778.1.A1_at	-0.81393	-6.1193	0.00741742	BP936285	estExt_fgenesh4_pm.C_LG_IX0390	estExt_fgenesh4_pm.C_LG_IX0390	At4g33670.1	putative protein : auxin-induced protein	nigra	Unique
PtpAffx.1258.1.S1_s_at	-0.621026	-6.75534	0.00514992	CV242350	estExt_fgenesh4_kg.C_LG_I0082	estExt_fgenesh4_kg.C_LG_I0082	At5g09810.1	ACTIN 2:7 (sp|P53492) : : supported by cDNA: gi_1049306_gb_U37281.1_ATU37281	trichocarpa	All probes match over all sequences
PtpAffx.125801.1.A1_at	-2.0271	-13.6114	0.000415006	BP930539	fgenesh4_pm.C_LG_VIII000861	fgenesh4_pm.C_LG_VIII000861	At1g16180.1	unknown protein :	nigra	Unique
PtpAffx.125801.1.A1_s_at	-1.68378	-9.74894	0.00134661	BP930539	fgenesh4_pm.C_LG_VIII000861	fgenesh4_pm.C_LG_VIII000861	At1g16180.1	unknown protein :	nigra	All probes match over all sequences
PtpAffx.125938.1.A1_at	-0.771069	-8.78789	0.00196042	BP929876	eugene3.00081028	eugene3.00081028	At1g26180.1	unknown protein : : supported by cDNA: gi_18252156	nigra	Unique
PtpAffx.125941.1.A1_at	-1.66137	-6.26873	0.00678624	BP929833	eugene3.00060718	eugene3.00060718	At3g09390.1	metallothionein-like protein : similar to metallothionein GB:JQ2128 [Glycine max]: supported by cDNA: gi_14335167_gb_AY037263.1_	nigra	Unique
PtpAffx.12601.1.S1_at	-2.19312	-10.6929	0.000961445	CV255416	grail3.0112005901	grail3.0112005901	At2g19580.1	putative senescence-associated protein 5 : contains a transmembrane 4 family signature: rare (GC) splice donor consensus found instead of (GT) at intron 2.	trichocarpa x deltoides	Unique
PtpAffx.1262.1.S1_a_at	-2.55835	-5.95177	0.00820174	CV258856	eugene3.00150084	eugene3.00150084	At5g24400.1	6-phosphogluconolactonase-like protein : :supported by full-length cDNA: Ceres:21890.	trichocarpa x nigra	Probes match on alternative forms of same gene
PtpAffx.126235.1.S1_at	-2.44081	-10.8606	0.000905621	CF229505	eugene3.00120284	eugene3.00120284	At2g46690.1	putative auxin-regulated protein :	alba x tremula	Unique
PtpAffx.126457.1.S1_at	-1.64402	-5.6573	0.00989465	CF229936	fgenesh4_pg.C_LG_XV000712	fgenesh4_pg.C_LG_XV000712	At3g48550.1	putative protein : putative zinc-finger protein - Arabidopsis thaliana	alba x tremula	Unique
PtpAffx.126513.1.S1_s_at	-4.1475	-11.9552	0.000644527	CX179662	gw1.XIV.1152.1	gw1.XIV.1152.1	At2g38040.1	putative alpha-carboxyltransferase : : supported by cDNA: gi_6851090_gb_AF056969.1_AF056969	euramericana	All probes match over all sequences
PtpAffx.126720.1.S1_s_at	-2.5401	-7.43822	0.00361679	CX172039	estExt_fgenesh4_pg.C_LG_II0708 estExt_Genewise1_v1.C_LG_V0045	estExt_fgenesh4_pg.C_LG_II0708	At1g77280.1	hypothetical protein : similar to receptor-like protein kinase GI:7529754 from [Arabidopsis thaliana]	deltoides	All probes match over all sequences
PtpAffx.12676.1.S1_at	-3.39955	-19.774	0.000110074	CF228149	--	--	--	--	tremula x tremuloides	Unique
PtpAffx.12680.1.S1_at	-1.64095	-5.93682	0.00827905	CV232323	gw1.IV.685.1 estExt_Genewise1_v1.C_LG_IX1644 fgenesh4_pg.C_scaffold_4243000002	gw1.IV.685.1	At2g16400.1	homeodomain protein : : supported by cDNA: gi_15983780_gb_AY056796.1_	trichocarpa	Unique
PtpAffx.126807.1.S1_at	-2.03043	-6.90543	0.00474064	CX179362	estExt_fgenesh4_pg.C_LG_V1044	estExt_fgenesh4_pg.C_LG_V1044	At1g21450.1	scarecrow-like 1 : identical to scarecrow-like 1 GB:AAF21043 GI:6644390 from [Arabidopsis thaliana]:supported by full-length cDNA: Ceres:109490.	euramericana	Unique
PtpAffx.126815.1.S1_at	-4.68185	-37.0707	1.07e-05	CX167822	grail3.0996000101	grail3.0996000101	At2g19570.1	putative cytidine deaminase : :supported by full-length cDNA: Ceres:152285.	tremula x tremuloides	Unique
PtpAffx.126966.1.A1_at	-1.18821	-14.6123	0.000328468	CV277483	estExt_Genewise1_v1.C_9390008	estExt_Genewise1_v1.C_9390008	At3g54050.1	fructose-bisphosphatase precursor : : supported by cDNA: gi_14532619_gb_AY039934.1_	trichocarpa x deltoides	Unique
PtpAffx.126994.1.A1_at	-3.79781	-8.48716	0.00221243	DN491670	eugene3.00021734	eugene3.00021734	At2g47750.1	putative auxin-responsive protein : : supported by cDNA: gi_15810039_gb_AY054288.1_	trichocarpa	Unique
PtpAffx.127.1.S1_at	-2.63286	-14.0331	0.000375752	CA930597	eugene3.00770112	eugene3.00770112	At4g15920.1	cytochrome c oxidoreductase like protein :	tremuloides	Unique
PtpAffx.127096.1.A1_at	-1.36691	-17	0.000189714	CF234983	gw1.IX.651.1 gw1.66.150.1	gw1.IX.651.1	At3g44820.1	non-phototropic hypocotyl 3-like protein : non-phototropic hypocotyl 3 - Arabidopsis thaliana	alba x tremula	Unique
PtpAffx.127102.1.A1_at	-4.40063	-12.6757	0.000528856	CV271691	fgenesh4_pg.C_LG_II002257	fgenesh4_pg.C_LG_II002257	--	--	trichocarpa x nigra	Unique
PtpAffx.1273.1.S1_at	-7.3943	-12.4341	0.000563135	CV235066	grail3.0089000701	grail3.0089000701	At5g67370.1	putative protein : similar to unknown protein (gb|AAC18972.1): supported by cDNA: gi_15293188_gb_AY051028.1_	trichocarpa	Unique
PtpAffx.127344.1.A1_at	-1.1051	-7.33599	0.00380586	CV261117	fgenesh4_pg.C_LG_XV000312	fgenesh4_pg.C_LG_XV000312	At1g27180.1	disease resistance protein (TIR-NBS-LRR class)	trichocarpa x nigra	Unique
PtpAffx.127364.3.A1_a_at	-0.707453	-6.09553	0.00752345	CV247328	gw1.V.4393.1	gw1.V.4393.1	At4g38040.1	Exostosin family : contains Pfam profile: PF03016 Exostosin family: supported by cDNA: gi_15293110_gb_AY050989.1_	trichocarpa	Probes match on alternative forms of same gene
PtpAffx.127522.1.A1_at	-2.13493	-13.2407	0.000456035	CV255170	fgenesh4_pg.C_LG_I003327	fgenesh4_pg.C_LG_I003327	At4g20880.1	ethylene-regulated transcript 2 (ERT2) :	trichocarpa x deltoides	Unique
PtpAffx.1276.2.S1_at	-0.516293	-12.7556	0.000516837	CV234627	eugene3.00130040	eugene3.00130040	At5g26751.1	shaggy-like kinase alpha : : supported by cDNA: gi_15028148_gb_AY046024.1_	trichocarpa	Unique
PtpAffx.127644.1.A1_s_at	-1.37883	-10.6568	0.000969901	CV250319	eugene3.00120157	eugene3.00120157	At5g53140.1	protein phosphatase 2C (PP2C) : : supported by cDNA: gi_15027924_gb_AY045819.1_	trichocarpa	All probes match over all sequences
PtpAffx.127680.1.A1_at	-1.07274	-8.45599	0.00224668	CV248491	eugene3.129370001 eugene3.00410132	eugene3.129370001	--	--	trichocarpa	Unique
PtpAffx.127785.1.S1_at	-4.00728	-6.37159	0.0063791	CV244219	eugene3.00070327	eugene3.00070327	--	--	trichocarpa	Unique
PtpAffx.127951.1.A1_at	-1.31747	-20.659	9.51e-05	CV238080	--	--	--	--	trichocarpa	Unique
PtpAffx.128061.1.A1_at	-4.52896	-15.4013	0.000276053	CV232746	gw1.I.7669.1	gw1.I.7669.1	At1g27920.1	hypothetical protein : predicted by genemark.hmm	trichocarpa	Unique
PtpAffx.128061.1.A1_s_at	-3.88224	-26.1699	4.05e-05	CV232746	gw1.I.7669.1	gw1.I.7669.1	At1g27920.1	hypothetical protein : predicted by genemark.hmm	trichocarpa	All probes match over all sequences
PtpAffx.12808.1.S1_s_at	-0.67024	-6.20872	0.00702938	CN524672	eugene3.00020683	eugene3.00020683	--	--	trichocarpa x deltoides	All probes match over all sequences
PtpAffx.128115.1.A1_at	-1.85997	-6.70718	0.00527861	CV230724	eugene3.00180970	eugene3.00180970	At4g30935.1	WRKY family transcription factor : contains Pfam profile: PF03106 WRKY DNA -binding domain	trichocarpa	Unique
PtpAffx.128225.1.A1_a_at	-1.26352	-7.18096	0.0041016	CV230252	gw1.IX.2398.1	gw1.IX.2398.1	At2g15230.1	putative lysosomal acid lipase :	trichocarpa	Probes match on alternative forms of same gene
PtpAffx.128235.1.A1_at	-1.54786	-14.6306	0.000327177	CV226013	gw1.V.3738.1 gw1.VII.3291.1	gw1.V.3738.1	At2g23760.1	BEL1-like homeobox 4 protein (BLH4) : : supported by cDNA: gi_13877512_gb_AF353092.1_AF353092	trichocarpa	Unique
PtpAffx.128286.1.A1_a_at	-2.0537	-6.87465	0.00481769	CK096773	fgenesh4_pm.C_scaffold_66000060	fgenesh4_pm.C_scaffold_66000060	At5g22220.1	E2FB transcription factor : : supported by cDNA: gi_10443848_gb_AF242580.1_AF242580	tremula x tremuloides	Probes match on alternative forms of same gene
PtpAffx.128497.1.S1_at	-1.84841	-9.46927	0.00149247	CV277499	gw1.XVIII.2487.1	gw1.XVIII.2487.1	At4g29060.1	Expressed protein : : supported by cDNA: gi_15983772_gb_AY056792.1_	trichocarpa x deltoides	Unique
PtpAffx.128519.1.S1_at	-8.19533	-258.471	6.5e-09	DN491397	estExt_Genewise1_v1.C_15010005	estExt_Genewise1_v1.C_15010005	At5g45670.1	GDSL-motif lipase:hydrolase-like protein : :supported by full-length cDNA: Ceres:18389.	trichocarpa	Unique
PtpAffx.128713.1.S1_at	-2.61533	-29.1173	2.62e-05	CX173328	eugene3.08070001 estExt_fgenesh4_pm.C_LG_XI0431	eugene3.08070001	At2g36840.1	expressed protein : :supported by full-length cDNA: Ceres:108427.	deltoides	Unique
PtpAffx.128896.1.S1_s_at	-0.679653	-6.0677	0.00764658	CN520124	gw1.IV.646.1	gw1.IV.646.1	At4g39150.1	dnaJ-like protein : CAJ1 protein	trichocarpa x deltoides	All probes match over all sequences
PtpAffx.129062.1.S1_at	-1.28601	-11.2089	0.000814907	CK113145	gw1.XV.1296.1	gw1.XV.1296.1	At1g74850.1	hypothetical protein : predicted by genscan+	tremula x tremuloides	Unique
PtpAffx.129071.1.S1_at	-1.46782	-6.05479	0.00771253	CA821826	gw1.760.8.1 gw1.XI.3699.1 gw1.IX.5036.1 gw1.1296.3.1	gw1.760.8.1	At2g07727.1	hypothetical protein :	trichocarpa x deltoides	Unique
PtpAffx.12919.1.A1_at	-3.33716	-7.42448	0.00363942	CV265020	eugene3.00020020	eugene3.00020020	At1g21050.1	expressed protein : :supported by full-length cDNA: Ceres:3200.	trichocarpa x nigra	Unique
PtpAffx.129204.1.S1_at	-4.53963	-8.03821	0.00271377	BU821417	--	--	--	--	tremula	Unique
PtpAffx.129218.1.S1_at	-1.61104	-10.426	0.00105345	CV256638	gw1.XII.1541.1	gw1.XII.1541.1	At5g61760.1	putative protein : predicted protein	trichocarpa x deltoides	Unique
PtpAffx.129301.1.S1_at	-2.08436	-11.1149	0.00083813	CN517766	fgenesh4_pm.C_LG_VII000423	fgenesh4_pm.C_LG_VII000423	At4g36550.1	putative protein :	trichocarpa x deltoides	Unique
PtpAffx.129413.1.A1_at	-1.15769	-7.92079	0.00286699	CK096678	gw1.64.12.1	gw1.64.12.1	At3g25810.1	myrcene:ocimene synthase	trichocarpa	Unique
PtpAffx.129461.1.A1_at	-3.58634	-7.8927	0.00289768	CV282756	gw1.III.619.1	gw1.III.619.1	At1g63490.1	RB-binding protein -like : similar to retinoblastoma binding protein (RB-binding) GB:CAB63108 [Homo sapiens]: supported by cDNA: gi_14532667_gb_AY039958.1_	tremula x tremuloides	Unique
PtpAffx.129522.1.A1_at	-2.6524	-21.731	8.05e-05	CV243327	grail3.0024038301	grail3.0024038301	At3g14020.1	putative transcription factor : similar to transcription factor GB:CAA74050 from [Arabidopsis thaliana]	trichocarpa	Unique
PtpAffx.129589.1.A1_at	-0.511525	-21.2283	8.62e-05	CK088077	--	--	--	--	tremula x tremuloides	Unique
PtpAffx.129974.1.S1_s_at	-1.14654	-7.92963	0.00285459	CA822263	eugene3.00110845	eugene3.00110845	At3g14440.1	9-cis-epoxycarotenoid dioxygenase [neoxanthin cleavage enzyme](NC1)(NCED1)	trichocarpa x deltoides	All probes match over all sequences
PtpAffx.13014.1.S1_a_at	-2.35625	-28.8487	2.71e-05	CN549626	eugene3.01450042	eugene3.01450042	At4g29230.1	putative protein : hypothetical protein F20O9.190 - Arabidopsis thaliana	trichocarpa x deltoides	Probes match on alternative forms of same gene
PtpAffx.130267.1.S1_at	-1.42028	-6.11506	0.00743208	BU896513	eugene3.00130806	eugene3.00130806	At3g20640.1	hypothetical protein : predicted by genemark.hmm	tremula x tremuloides	Unique
PtpAffx.130717.1.S1_at	-0.993395	-13.3299	0.000444416	DN487651	estExt_Genewise1_v1.C_LG_VII2135	estExt_Genewise1_v1.C_LG_VII2135	At2g22010.1	unknown protein :	tremula	Unique
PtpAffx.130766.2.S1_a_at	-4.06695	-11.7153	0.00069564	BU868544	estExt_fgenesh4_pm.C_LG_I1289	estExt_fgenesh4_pm.C_LG_I1289	At4g26470.1	putative protein : probable calcium-dependent protein kinase	trichocarpa	Probes match on alternative forms of same gene
PtpAffx.13092.1.S1_a_at	-3.15621	-7.39308	0.00369607	CV268630	gw1.82.189.1	gw1.82.189.1	At5g23060.1	putative protein : similar to unknown protein (emb|CAB75797.1): supported by cDNA: gi_15027882_gb_AY045798.1_	trichocarpa x nigra	Unique
PtpAffx.13092.1.S1_at	-2.87708	-8.31642	0.002393	CV268630	grail3.0059010401	grail3.0059010401	At5g15430.1	putative protein : hypothetical protein F13G24.20 - Arabidopsis thaliana	tremula x tremuloides	Probes match on alternative forms of same gene
PtpAffx.13092.2.A1_at	-2.71305	-5.7495	0.00931755	CK089452	--	--	--	--	tremula x tremuloides	Unique
PtpAffx.130948.1.S1_at	-0.914475	-6.48152	0.00600632	BU832171	estExt_fgenesh4_pg.C_LG_XV1054 eugene3.00121193	estExt_fgenesh4_pg.C_LG_XV1054	At5g51820.1	phosphoglucomutase (emb|CAB64725.1) : : supported by cDNA: gi_12004569_gb_AF216580.1_AF216580	tremula x tremuloides	Unique
PtpAffx.130966.1.S1_at	-2.26621	-8.18674	0.00253174	DN498975	gw1.I.9710.1	gw1.I.9710.1	At5g19500.1	putative protein : permease family protein TC0205	tremula x tremuloides	Unique
PtpAffx.130966.1.S1_s_at	-4.80112	-44.3146	4.78e-06	DN498975	gw1.I.9710.1	gw1.I.9710.1	At5g19500.1	putative protein : permease family protein TC0205	tremula x tremuloides	All probes match over all sequences
PtpAffx.131038.1.S1_at	-1.79517	-10.5438	0.00100766	BU824594	grail3.0001020301	grail3.0001020301	At2g27690.1	cytochrome p450	tremula	Unique
PtpAffx.1311.1.A1_at	-2.27616	-7.0007	0.00451436	CV232148	estExt_fgenesh4_pm.C_LG_VI0352	estExt_fgenesh4_pm.C_LG_VI0352	At5g05580.1	omega-3 fatty acid desaturase	tremula x tremuloides	Unique
PtpAffx.131101.1.S1_at	-2.35629	-6.22259	0.00697562	CK096858	grail3.0065000103 grail3.0180001102	grail3.0065000103	At2g38430.1	hypothetical protein : predicted by genscan	tremula	Unique
PtpAffx.131222.1.S1_s_at	-0.866838	-7.02993	0.00444956	BI070325	estExt_Genewise1_v1.C_LG_VII3592	estExt_Genewise1_v1.C_LG_VII3592	At5g66530.1	apospory-associated protein C-like :	tremula x tremuloides	All probes match over all sequences
PtpAffx.13128.1.S1_at	-0.70179	-6.50906	0.00592467	CV256441	gw1.X.2350.1	gw1.X.2350.1	At3g55260.1	glycosyl hydrolase family 20 : similar to beta-hexosaminidase A SP:P13723 from [Dictyostelium discoideum]: supported by full-length cDNA: Ceres: 118286.	trichocarpa x deltoides	Unique
PtpAffx.131475.1.S1_at	-1.7374	-5.7289	0.0094362	CA934353	gw1.II.2836.1	gw1.II.2836.1	At3g25290.1	expressed protein : : supported by cDNA: gi_16323199_gb_AY057704.1_	tremuloides	Unique
PtpAffx.131490.1.S1_at	-2.47785	-10.6885	0.000962029	CK105257	eugene3.00060558	eugene3.00060558	At5g35410.1	serine:threonine protein kinase SOS2 (gb|AAF62923.1) : : supported by cDNA: gi_14701909_gb_AF395081.1_AF395081	tremula	Unique
PtpAffx.131630.1.S1_at	-1.9356	-6.77598	0.00508424	CX174704	fgenesh4_pm.C_LG_VI000141	fgenesh4_pm.C_LG_VI000141	At3g57190.1	putative protein : translation releasing factor RF-2 - Synechocystis sp.	deltoides	Unique
PtpAffx.1317.3.A1_at	-2.07809	-5.77982	0.00915189	CV228532	estExt_Genewise1_v1.C_LG_III1278	estExt_Genewise1_v1.C_LG_III1278	At5g13870.1	xyloglucan endotransglycosylase (EXGT-A4) : identical to endoxyloglucan transferase EXGT-A4 GI:5533315 from [Arabidopsis thaliana]: supported by cDNA: gi_5139001_dbj_AB026486.1_AB026486	trichocarpa	Unique
PtpAffx.131828.1.S1_at	-2.95516	-16.6863	0.00020536	BU883976	estExt_fgenesh4_pm.C_LG_VI0528	estExt_fgenesh4_pm.C_LG_VI0528	At2g24220.1	hypothetical protein : predicted by genscan	tremula x tremuloides	Unique
PtpAffx.131967.1.S1_at	-1.47644	-7.36731	0.00374932	DN495991	estExt_fgenesh4_pg.C_1680018	estExt_fgenesh4_pg.C_1680018	At4g27550.1	trehalose-6-phosphate synthase - like protein : trehalose-6-phosphate synthase	tremula x tremuloides	Unique
PtpAffx.132098.1.A1_at	-2.27915	-15.2009	0.000287952	DN490875	estExt_fgenesh4_pg.C_LG_I3061	estExt_fgenesh4_pg.C_LG_I3061	At1g17220.1	translation initiation factor IF-2	tremula x tremuloides	Unique
PtpAffx.132099.1.A1_at	-0.936276	-7.11699	0.00424089	DN490870	estExt_Genewise1_v1.C_770128	estExt_Genewise1_v1.C_770128	At1g23460.1	polygalacturonase	trichocarpa	Unique
PtpAffx.1321.2.S1_a_at	-1.13459	-5.85399	0.00872727	CV243793	estExt_fgenesh4_pg.C_LG_VII0214	estExt_fgenesh4_pg.C_LG_VII0214	At5g01430.1	putative protein : hypothetical proteins - different species: supported by cDNA: gi_15028036_gb_AY045875.1_	trichocarpa	Probes match on alternative forms of same gene
PtpAffx.13229.2.S1_at	-1.73075	-10.4335	0.00105007	CF119959	grail3.0007010201	grail3.0007010201	At5g20900.1	putative protein : predicted proteins	tremuloides	Unique
PtpAffx.132329.2.A1_a_at	-2.98526	-9.75036	0.00134589	CV260627	estExt_fgenesh4_pg.C_LG_VI0324	estExt_fgenesh4_pg.C_LG_VI0324	At2g41140.1	CPDK-related protein kinase : CDPK:calcium dependent protein kinase: supported by cDNA: gi_5020365_gb_AF153351.1_AF153351	trichocarpa x nigra	Probes match on alternative forms of same gene
PtpAffx.132380.1.A1_at	-2.7741	-8.9588	0.0018254	BP931562	eugene3.01290010	eugene3.01290010	At5g62530.1	dehydrogenase : : supported by cDNA: gi_15383743_gb_AY039787.1_	tremula x tremuloides	Unique
PtpAffx.13272.2.S1_a_at	-3.54815	-7.97286	0.00279806	CV282462	estExt_Genewise1_v1.C_LG_XIII0228	estExt_Genewise1_v1.C_LG_XIII0228	At5g05340.1	peroxidase	trichocarpa x deltoides	Probes match on alternative forms of same gene
PtpAffx.133182.1.S1_at	-0.697198	-21.1231	8.81e-05	CX171237	fgenesh4_pm.C_LG_II001019	fgenesh4_pm.C_LG_II001019	At1g05170.1	putative AVR9 elicitor response protein : similar to GB:AAC69935: supported by cDNA: gi_14488077_gb_AF389287.1_AF389287	deltoides	Unique
PtpAffx.133200.1.S1_at	-0.568133	-7.11069	0.00425497	CX179201	eugene3.00131130	eugene3.00131130	At4g03420.1	hypothetical protein : similar to A. thaliana hypothetical protein F21B7.13	euramericana	Unique
PtpAffx.133294.1.A1_at	-3.34208	-14.8196	0.000313952	CV283606	fgenesh4_pg.C_LG_VII000476	fgenesh4_pg.C_LG_VII000476	--	--	trichocarpa x deltoides	Unique
PtpAffx.133356.1.A1_at	-3.51291	-12.8403	0.000505396	CV280606	gw1.XVIII.3185.1	gw1.XVIII.3185.1	At4g30610.1	SERINE CARBOXYPEPTIDASE II-like protein : probable SERINE CARBOXYPEPTIDASE II-2 PRECURSOR - HORDEUM VULGARE	trichocarpa x deltoides	Unique
PtpAffx.133379.1.A1_at	-4.74892	-9.98854	0.00122988	CV280609	gw1.II.1652.1	gw1.II.1652.1	At1g77090.1	thylakoid lumenal 29.8 kDa protein : identical to SP|O49292|TL30_ARATH (Arabidopsis thaliana):contains a PsbP domain: supported by cDNA: gi_13926194_gb_AF370571.1_ AF370571: SIMILAR TO GI:13926195--F22K20.16	trichocarpa x deltoides	Unique
PtpAffx.133468.1.A1_at	-2.28368	-6.87811	0.0048106	CV274836	--	--	--	--	trichocarpa	Unique
PtpAffx.133641.1.A1_at	-0.523681	-21.4603	8.3e-05	CV268423	gw1.VIII.148.1	gw1.VIII.148.1	At3g05140.1	putative serine:threonine protein kinase : similar to many other putative protein kinases: supported by cDNA: gi_19698986	trichocarpa x nigra	Unique
PtpAffx.133657.1.A1_a_at	-3.24999	-14.8923	0.000307772	CV226434	estExt_fgenesh4_pm.C_LG_II0442	estExt_fgenesh4_pm.C_LG_II0442	At4g08920.1	Arabidopsis thaliana flavin-type blue-light photoreceptor (SW:Q43125) (Pfam: PF00875	trichocarpa	Unique
PtpAffx.133657.1.A1_at	-2.54647	-6.9449	0.00464362	CV226434	estExt_fgenesh4_pm.C_LG_II0442	estExt_fgenesh4_pm.C_LG_II0442	At4g08920.1	Arabidopsis thaliana flavin-type blue-light photoreceptor (SW:Q43125) (Pfam: PF00875	trichocarpa	Probes match on alternative forms of same gene
PtpAffx.133686.1.A1_at	-1.55526	-9.63894	0.00140267	CV266652	estExt_Genewise1_v1.C_LG_VI1166	estExt_Genewise1_v1.C_LG_VI1166	At3g52750.1	plastid division protein FtsZ-like : FtsZ protein	trichocarpa x nigra	Unique
PtpAffx.133711.1.A1_s_at	-2.47575	-8.88795	0.00187873	CV266268	eugene3.00060795	eugene3.00060795	At5g02020.1	putative protein : hypothetical protein T6H20.90 - Arabidopsis thaliana	tremula	All probes match over all sequences
PtpAffx.133756.2.A1_a_at	-4.61533	-7.40066	0.00368383	CV263902	--	--	--	--	trichocarpa x nigra	Unique
PtpAffx.133756.2.A1_at	-3.09363	-12.5813	0.000541201	CV263902	--	--	--	--	trichocarpa x nigra	Probes match on alternative forms of same gene
PtpAffx.133870.1.A1_at	-2.27197	-9.00492	0.00179225	CV258749	gw1.VI.124.1 gw1.XVIII.665.1	gw1.VI.124.1	At2g26170.1	thromboxane-A synthase(cytochrome p450 family)	trichocarpa x nigra	Unique
PtpAffx.13399.1.A1_at	-1.94063	-6.97751	0.00457399	CV242636	eugene3.00140779	eugene3.00140779	At3g62910.1	translation releasing factor RF-1 -like protein : translation releasing factor RF-1	trichocarpa	Unique
PtpAffx.134171.1.A1_s_at	-1.16133	-8.44976	0.002251	CV245435	estExt_fgenesh4_pg.C_LG_VI1052	estExt_fgenesh4_pg.C_LG_VI1052	At3g11780.1	expressed protein : :supported by full-length cDNA: Ceres:250294.	trichocarpa	All probes match over all sequences
PtpAffx.134221.1.A1_at	-0.774062	-6.8899	0.00478147	CV243314	fgenesh4_pm.C_LG_VII000412 fgenesh4_pm.C_scaffold_57000088	fgenesh4_pm.C_LG_VII000412	At5g66770.1	SCARECROW gene regulator : : supported by cDNA: gi_17064923	trichocarpa	Unique
PtpAffx.134269.1.A1_at	-3.62895	-30.4584	2.26e-05	CV277353	grail3.0017027601	grail3.0017027601	At4g33865.1	Expressed protein : : supported by full-length cDNA: Ceres: 24629.	trichocarpa	Unique
PtpAffx.134305.1.A1_at	-1.71421	-24.0086	5.61e-05	CV238869	gw1.VI.1973.1	gw1.VI.1973.1	At4g30935.1	WRKY family transcription factor : contains Pfam profile: PF03106 WRKY DNA -binding domain	trichocarpa	Unique
PtpAffx.134366.1.A1_at	-1.5482	-11.0141	0.000861843	DN485070	estExt_fgenesh4_pg.C_LG_VI0895	estExt_fgenesh4_pg.C_LG_VI0895	At2g38570.1	hypothetical protein : predicted by genscan	trichocarpa	Unique
PtpAffx.134432.1.A1_at	-1.77973	-11.7733	0.000683538	CV235631	eugene3.00120047	eugene3.00120047	At1g68130.1	putative C2H2-type zinc finger protein : contains Pfam profile: Zinc finger	trichocarpa	Unique
PtpAffx.13460.1.S1_at	-1.46901	-5.90477	0.00843868	BU820047	gw1.I.3348.1	gw1.I.3348.1	At3g23805.1	Expressed protein : : supported by full-length cDNA: Ceres: 11616.	trichocarpa	Unique
PtpAffx.134601.1.A1_at	-5.55958	-10.1269	0.00116964	CV229617	--	--	--	--	tremula x tremuloides	Unique
PtpAffx.13465.1.S1_a_at	-0.901986	-6.23448	0.00692577	BI125855	eugene3.00020758	eugene3.00020758	At1g69740.1	putative aminolevulinate dehydratase : similar to aminolevulinate dehydratase GB:1097877 [Lycopersicon esculentum]: supported by cDNA: gi_11935204_gb_AF327428.1_AF327428	tremula x tremuloides	Probes match on alternative forms of same gene
PtpAffx.134656.1.A1_at	-4.70707	-23.5654	6.02e-05	CV227464	gw1.159.27.1	gw1.159.27.1	At3g16570.1	expressed protein : :supported by full-length cDNA: Ceres:112601.	trichocarpa	Unique
PtpAffx.13470.1.S1_s_at	-5.26427	-23.9116	5.69e-05	CK105710	estExt_Genewise1_v1.C_LG_II0461	estExt_Genewise1_v1.C_LG_II0461	At1g20160.1	subtilisin-like serine protease : similar to subtilisin-type protease precursor GI:14150446 from [Glycine max]:supported by full-length cDNA: Ceres:3907.	tremula	All probes match over all sequences
PtpAffx.134742.1.S1_at	-2.85649	-6.47251	0.00603434	DN501395	gw1.XVI.1796.1	gw1.XVI.1796.1	At3g57400.1	putative protein : : supported by cDNA: gi_17064821	trichocarpa	Unique
PtpAffx.13485.1.A1_at	-3.51398	-6.38696	0.00632823	CV255649	fgenesh4_pg.C_LG_XI000309	fgenesh4_pg.C_LG_XI000309	At5g54390.1	putative protein : 3'(2')	trichocarpa x deltoides	Unique
PtpAffx.134941.1.A1_at	-2.05145	-5.87862	0.00858928	CK097283	estExt_Genewise1_v1.C_LG_III1633 estExt_Genewise1_v1.C_LG_I8470	estExt_Genewise1_v1.C_LG_III1633	At4g10840.1	putative protein : various kinesin light chains:supported by full-length cDNA: Ceres:2538.	tremula	Unique
PtpAffx.135070.1.S1_at	-5.01982	-13.1307	0.000468575	CK104880	eugene3.00140902	eugene3.00140902	At2g42750.1	expressed protein : :supported by full-length cDNA: Ceres:15743.	tremula	Unique
PtpAffx.135079.1.S1_s_at	-2.79714	-11.2819	0.000797144	DN496393	gw1.IV.4064.1 gw1.123.192.1	gw1.IV.4064.1	At5g38660.1	putative protein : similar to unknown protein (pir||S75762)	tremula	All probes match over all sequences
PtpAffx.135096.1.S1_at	-0.826788	-5.71188	0.00954356	CV263444	estExt_fgenesh4_pg.C_LG_V1252	estExt_fgenesh4_pg.C_LG_V1252	At4g02790.1	hypothetical protein : similar to A. thaliana hypothetical protein T32G6.19	trichocarpa x nigra	Unique
PtpAffx.1351.1.A1_at	-2.32378	-10.4579	0.00104101	CV256801	gw1.I.4474.1	gw1.I.4474.1	At1g30360.1	expressed protein : : supported by cDNA: gi_14334837_gb_AY035092.1_	trichocarpa x deltoides	Unique
PtpAffx.135197.1.S1_at	-0.900929	-5.99595	0.00799551	CV229943	grail3.0022032801	grail3.0022032801	At3g46290.1	receptor protein kinase -like : receptor-like protein kinase precursor	trichocarpa	Unique
PtpAffx.135336.1.S1_at	-6.06656	-13.3996	0.000437097	DN496303	gw1.XVI.1206.1	gw1.XVI.1206.1	At3g52870.1	putative protein : predicted proteins	tremula	Unique
PtpAffx.135336.2.S1_a_at	-5.17972	-9.29026	0.00159471	CN520397	gw1.XVI.1206.1	gw1.XVI.1206.1	At3g52870.1	putative protein : predicted proteins	trichocarpa x deltoides	Unique
PtpAffx.135336.2.S1_at	-5.09513	-6.80173	0.00501233	CN520397	gw1.XVI.1206.1	gw1.XVI.1206.1	At3g52870.1	putative protein : predicted proteins	trichocarpa x deltoides	Probes match on alternative forms of same gene
PtpAffx.135376.1.S1_at	-4.06361	-14.5335	0.000333807	CN519043	estExt_fgenesh4_pg.C_LG_I0284	estExt_fgenesh4_pg.C_LG_I0284	At2g38760.1	putative annexin : :supported by full-length cDNA: Ceres:3294.	trichocarpa x deltoides	Unique
PtpAffx.135376.1.S1_s_at	-4.47816	-22.5563	7.03e-05	CN519043	estExt_fgenesh4_pg.C_LG_I0284	estExt_fgenesh4_pg.C_LG_I0284	At2g38760.1	putative annexin : :supported by full-length cDNA: Ceres:3294.	trichocarpa x deltoides	All probes match over all sequences
PtpAffx.1356.1.A1_s_at	-2.25002	-12.1964	0.000598928	CV284003	--	--	--	--	trichocarpa x deltoides	All probes match over all sequences
PtpAffx.135631.1.S1_a_at	-2.96195	-6.91805	0.00471121	CK107592	estExt_fgenesh4_pg.C_LG_VII0135	estExt_fgenesh4_pg.C_LG_VII0135	At3g60470.1	putative protein : various predicted proteins	tremula	Unique
PtpAffx.135631.1.S1_at	-2.88138	-7.84253	0.00296928	CK107592	estExt_fgenesh4_pg.C_LG_VII0135	estExt_fgenesh4_pg.C_LG_VII0135	At3g60470.1	putative protein : various predicted proteins	tremula	Probes match on alternative forms of same gene
PtpAffx.135709.1.S1_s_at	-3.3396	-13.9986	0.00037858	AJ779763	gw1.X.5498.1	gw1.X.5498.1	At1g06620.1	oxidoreductase	euphratica	All probes match over all sequences
PtpAffx.13574.1.S1_at	-2.09044	-31.4081	2.05e-05	CV260084	eugene3.00190450	eugene3.00190450	At1g58032.1	hypothetical protein : : supported by cDNA: gi_13605810	trichocarpa x nigra	Unique
PtpAffx.135854.2.S1_at	-3.0363	-10.8708	0.000903556	AJ779905	gw1.XVI.1724.1	gw1.XVI.1724.1	At2g41870.1	putative DNA binding protein : : supported by cDNA: gi_11908071_gb_AF326883.1_AF326883	euphratica	Unique
PtpAffx.135937.1.A1_at	-3.01457	-14.2134	0.000359684	CK095720	grail3.0002053601	grail3.0002053601	--	--	tremula	Unique
PtpAffx.135999.1.A1_at	-1.06723	-6.78298	0.00506768	CK094043	grail3.0018040001	grail3.0018040001	At3g61670.1	putative protein : putative protein At2g46380 - Arabidopsis thaliana	tremula	Unique
PtpAffx.136061.1.A1_at	-1.93045	-6.75379	0.00515318	CK090813	estExt_fgenesh4_pm.C_LG_VIII0652	estExt_fgenesh4_pm.C_LG_VIII0652	At1g55020.1	lipoxygenase	tremula x tremuloides	Unique
PtpAffx.136077.1.A1_s_at	-2.09667	-10.0297	0.00121309	CV232876	estExt_fgenesh4_pm.C_LG_XIII0293	estExt_fgenesh4_pm.C_LG_XIII0293	At1g08540.1	putative plastid RNA polymerase sigma-subunit : similar to GB:BAA22427 and EST gb N65838: supported by cDNA: gi_2353172_gb_AF015543.1_AF015543	trichocarpa	All probes match over all sequences
PtpAffx.136105.1.A1_at	-1.07057	-7.7767	0.00306307	CK087548	fgenesh4_pg.C_LG_IV000538	fgenesh4_pg.C_LG_IV000538	At3g15390.1	hypothetical protein : predicted by genscan+	tremula x tremuloides	Unique
PtpAffx.13620.1.S1_at	-2.404	-6.9598	0.00461219	BU824688	--	--	--	--	tremula	Unique
PtpAffx.13627.1.S1_at	-3.38895	-12.0597	0.000625002	CK096293	eugene3.00060405	eugene3.00060405	--	--	tremula	Unique
PtpAffx.13627.3.A1_a_at	-3.84008	-23.9101	5.69e-05	CV262512	eugene3.00060405	eugene3.00060405	--	--	trichocarpa x nigra	Probes match on alternative forms of same gene
PtpAffx.136305.1.S1_at	-1.88488	-7.1744	0.0041123	CF227968	gw1.IV.2291.1	gw1.IV.2291.1	At1g61250.1	secretory carrier membrane protein : identical to secretory carrier membrane protein GI:7109228 from [Arabidopsis thaliana]:supported by full-length cDNA: Ceres:27197.	alba x tremula	Unique
PtpAffx.13671.1.S1_at	-3.09886	-9.63679	0.00140334	CV226095	gw1.V.3062.1 gw1.VII.2124.1	gw1.V.3062.1	At4g14540.1	CCAAT-binding transcription factor subunit A(CBF-A) :	trichocarpa	Unique
PtpAffx.136738.1.S1_s_at	-1.40591	-12.5193	0.000549308	CA923837	estExt_fgenesh4_pm.C_LG_II0402	estExt_fgenesh4_pm.C_LG_II0402	At5g14320.1	ribosomal protein precursor - like : ribosomal protein S13 precursor	tremuloides	All probes match over all sequences
PtpAffx.136792.1.S1_at	-0.323894	-5.75112	0.0093117	CK096969	estExt_fgenesh4_pg.C_LG_II0333	estExt_fgenesh4_pg.C_LG_II0333	At5g44100.1	casein kinase I : : supported by cDNA: gi_18087639	tremula	Unique
PtpAffx.136832.1.S1_at	-2.05939	-12.0636	0.000624436	BU893962	--	--	--	--	trichocarpa x deltoides	Unique
PtpAffx.13687.1.S1_at	-1.32343	-12.485	0.000555081	DN492122	eugene3.00101840	eugene3.00101840	At3g51880.1	high mobility group protein 2-like : : supported by cDNA: gi_15912190_gb_AY056373.1_	trichocarpa	Unique
PtpAffx.13687.2.S1_a_at	-1.27033	-12.7967	0.000510969	CV278988	grail3.0049031701 grail3.0049031601	grail3.0049031701	--	--	trichocarpa x deltoides	Probes match on alternative forms of same gene
PtpAffx.13694.1.S1_at	-3.0805	-20.6224	9.53e-05	CV258952	eugene3.00130190	eugene3.00130190	At5g27560.1	putative protein : hypothetical protein slr1702 - Synechocystis sp.	trichocarpa x nigra	Unique
PtpAffx.13702.1.S1_at	-5.21068	-6.58638	0.00566198	CV241798	eugene3.38470001	eugene3.38470001	At5g52780.1	putative protein : similar to unknown protein (pir||T04431):supported by full-length cDNA: Ceres:26264.	trichocarpa	Unique
PtpAffx.137060.1.S1_at	-2.59309	-8.90702	0.00186659	BU880924	estExt_fgenesh4_pg.C_LG_VIII0151	estExt_fgenesh4_pg.C_LG_VIII0151	At5g04840.1	bZIP protein :	trichocarpa	Unique
PtpAffx.137176.1.S1_s_at	-1.34879	-6.41948	0.00622233	BU876845	estExt_fgenesh4_pg.C_LG_XVIII0309	estExt_fgenesh4_pg.C_LG_XVIII0309	At2g25737.1	hypothetical protein :	trichocarpa	All probes match over all sequences
PtpAffx.137186.1.S1_at	-3.27773	-5.92064	0.00835647	BU813739	fgenesh4_pg.C_LG_I001418	fgenesh4_pg.C_LG_I001418	At1g52190.1	peptide transporter	tremula x tremuloides	Unique
PtpAffx.137414.1.S1_s_at	-6.45308	-11.8407	0.000669303	CN521032	grail3.0059012801	grail3.0059012801	At3g02110.1	putative serine carboxypeptidase II : similar to serine carboxypeptidase II (CP-MII) GB:CAA70815 [Hordeum vulgare]:supported by full-length cDNA: Ceres:42069.	trichocarpa x deltoides	All probes match over all sequences
PtpAffx.137476.1.S1_at	-2.60607	-12.6957	0.000526102	CX178528	gw1.VII.337.1	gw1.VII.337.1	At2g31840.1	hypothetical protein : predicted by genscan	euramericana	Unique
PtpAffx.137481.2.S1_a_at	-0.872714	-5.86179	0.0086806	DN500092	estExt_Genewise1_v1.C_LG_VI2591 grail3.0007007902	estExt_Genewise1_v1.C_LG_VI2591	At5g26210.1	nucleic acid binding protein - like : nucleic acid binding protein	tremula	Probes match on alternative forms of same gene
PtpAffx.137524.1.S1_s_at	-2.89871	-8.13459	0.00259086	DN501054	estExt_Genewise1_v1.C_LG_VII0439	estExt_Genewise1_v1.C_LG_VII0439	At5g16990.1	quinone oxidoreductase - like protein : probable quinone oxidoreductase (EC 1.6.5.5) P1	trichocarpa	All probes match over all sequences
PtpAffx.137562.1.S1_at	-5.19972	-19.3949	0.000117265	BU824735	eugene3.00030125 estExt_Genewise1_v1.C_4890004 gw1.III.1429.1	eugene3.00030125	At1g60500.1	unknown protein : contains Pfam profile: PF02212 dynamin GTPase effector domain	tremula	Unique
PtpAffx.137647.1.S1_s_at	-2.04312	-9.48077	0.00148631	CK106611	grail3.0028002001	grail3.0028002001	At3g45310.1	cysteine proteinase AALP	tremula	All probes match over all sequences
PtpAffx.137671.1.S1_at	-0.685013	-6.77875	0.00507918	CK096482	--	--	--	--	tremula	Unique
PtpAffx.1377.1.A1_at	-1.6318	-22.2994	7.32e-05	CV227994	gw1.IX.314.1	gw1.IX.314.1	At2g28190.1	copper:zinc superoxide dismutase (CSD2) : identical to GP:3273753:AF061519: supported by full-length cDNA: Ceres:39796.	trichocarpa	Unique
PtpAffx.137959.1.S1_at	-3.6106	-17.541	0.000169016	BI131064	eugene3.00161066 grail3.0023027201	eugene3.00161066	At2g38080.1	laccase (diphenol oxidase)	tremula x tremuloides	Unique
PtpAffx.137977.1.S1_s_at	-2.74997	-38.9726	8.53e-06	BU888885	gw1.XV.2382.1	gw1.XV.2382.1	At1g28110.1	serine carboxypeptidase II	tremula	All probes match over all sequences
PtpAffx.137981.1.S1_a_at	-3.30393	-6.78049	0.00507381	CF119982	grail3.0005008802	grail3.0005008802	At3g48000.1	aldehyde dehydrogenase (NAD+)-like protein : aldehyde dehydrogenase (NAD+) 2A precursor (mitochondrial)	tremuloides	Unique
PtpAffx.137981.1.S1_at	-3.5044	-7.13818	0.00419265	CF119982	estExt_fgenesh4_pg.C_LG_XII0768 grail3.0005008802	estExt_fgenesh4_pg.C_LG_XII0768	At3g48000.1	aldehyde dehydrogenase (NAD+)-like protein : aldehyde dehydrogenase (NAD+) 2A precursor (mitochondrial)	tremuloides	Probes match on alternative forms of same gene
PtpAffx.137981.2.S1_at	-2.095	-8.69248	0.00203857	BU821422	estExt_fgenesh4_pg.C_LG_XII0768	estExt_fgenesh4_pg.C_LG_XII0768	At3g48000.1	aldehyde dehydrogenase (NAD+)-like protein : aldehyde dehydrogenase (NAD+) 2A precursor (mitochondrial)	tremula	Unique
PtpAffx.138005.1.S1_at	-1.54932	-6.17591	0.00716872	BP936199	--	--	--	--	tremula	Unique
PtpAffx.138019.1.S1_s_at	-2.35623	-6.37419	0.00637234	CK105049	estExt_Genewise1_v1.C_LG_XIII1884	estExt_Genewise1_v1.C_LG_XIII1884	At1g08550.1	putative violaxanthin de-epoxidase precursor (U44133) : similar to EST gb|N37612: supported by cDNA: gi_1465734_gb_U44133.1_ATU44133	tremula	All probes match over all sequences
PtpAffx.13804.1.S1_s_at	-1.43423	-6.72348	0.00524153	CK091103	estExt_Genewise1_v1.C_570227	estExt_Genewise1_v1.C_570227	At4g36810.1	geranylgeranyl pyrophosphate synthase (GGPS1)(farnesyltranstransferase) : identical to GI:413730: supported by full-length cDNA: Ceres:36701. similar to geranylgeranyl pyrophosphate synthase	trichocarpa	All probes match over all sequences
PtpAffx.138124.1.S1_at	-1.68005	-14.1224	0.000367781	BI120454	fgenesh4_pm.C_LG_V000514 fgenesh4_pm.C_LG_II000238	fgenesh4_pm.C_LG_V000514	At3g22750.1	expressed protein : similar to putative protein kinase GB:CAB10257 from [Arabidopsis thaliana]: supported by cDNA: gi_14334661_gb_AY035004.1_	trichocarpa	Unique
PtpAffx.138124.1.S1_s_at	-1.75641	-9.28633	0.00159685	BI120454	fgenesh4_pm.C_LG_II000238	fgenesh4_pm.C_LG_II000238	At3g22750.1	expressed protein : similar to putative protein kinase GB:CAB10257 from [Arabidopsis thaliana]: supported by cDNA: gi_14334661_gb_AY035004.1_	trichocarpa	All probes match over all sequences
PtpAffx.138160.1.S1_at	-4.2456	-6.65801	0.00543416	AJ767883	gw1.I.8338.1	gw1.I.8338.1	At1g64680.1	expressed protein : :supported by full-length cDNA: Ceres:101924.	euphratica	Unique
PtpAffx.138160.1.S1_s_at	-5.73955	-12.78	0.000513424	AJ767883	gw1.I.8338.1	gw1.I.8338.1	At1g64680.1	expressed protein : :supported by full-length cDNA: Ceres:101924.	euphratica	All probes match over all sequences
PtpAffx.13818.1.S1_at	-3.84056	-7.59926	0.00334379	CK090689	estExt_Genewise1_v1.C_LG_XIX0686	estExt_Genewise1_v1.C_LG_XIX0686	At3g04290.1	putative GDSL-motif lipase:acylhydrolase : contains Pfam profile: lipase:acylhydrolase with GDSL-like motif:supported by full-length cDNA: Ceres:1323.	trichocarpa	Unique
PtpAffx.138184.1.S1_at	-3.11322	-9.09786	0.00172539	CV260995	--	--	--	--	trichocarpa	Unique
PtpAffx.138263.1.S1_at	-3.79387	-78.4061	4.6e-07	AI163674	estExt_Genewise1_v1.C_LG_XI2954 gw1.I.4886.1 eugene3.27430001 grail3.0032012601	estExt_Genewise1_v1.C_LG_XI2954	At5g55970.1	putative protein : contains similarity to unknown protein (pir||T08924):supported by full-length cDNA: Ceres:141890.	tremula x tremuloides	Unique
PtpAffx.138329.1.S1_at	-1.01414	-9.39845	0.00153192	CN523284	grail3.0037017102	grail3.0037017102	At3g16500.1	phytochrome-associated protein 1 (PAP1) : nearly identical to phytochrome-associated protein 1 (PAP1) GB:AF088281 [Arabidopsis thaliana] (sequence discrepancy at (232-242 (this): 213-217 (GB:AF088281))):supported by full-length cDNA: Ceres:38146.	trichocarpa x deltoides	Unique
PtpAffx.13856.1.S1_at	-3.28874	-8.28799	0.00242248	CK088007	gw1.VI.1079.1	gw1.VI.1079.1	At2g41330.1	unknown protein : : supported by cDNA: gi_18491270	tremula x tremuloides	Unique
PtpAffx.138813.2.A1_at	-1.08773	-8.23112	0.00248544	BP931870	estExt_fgenesh4_pg.C_1310041 estExt_fgenesh4_pg.C_LG_XIII0014	estExt_fgenesh4_pg.C_1310041	At1g09430.1	unknown protein : similar to ATP-citrate-lyase: Location of EST gb|Z34587. Highly similar to F8A5.32	nigra	Unique
PtpAffx.139048.1.S1_at	-1.01833	-8.65629	0.00206612	AJ767590	eugene3.00141255	eugene3.00141255	At3g25410.1	expressed protein : contains Pfam profile: PF01758 sodium bile acid symporter family:supported by full-length cDNA: Ceres:26683.	euphratica	Unique
PtpAffx.139048.1.S1_s_at	-2.78407	-6.64114	0.00548526	AJ767590	eugene3.00141255	eugene3.00141255	At3g25410.1	expressed protein : contains Pfam profile: PF01758 sodium bile acid symporter family:supported by full-length cDNA: Ceres:26683.	euphratica	All probes match over all sequences
PtpAffx.13915.1.S1_at	-1.10454	-7.19064	0.00408268	CV263970	estExt_fgenesh4_pg.C_LG_XIV0063	estExt_fgenesh4_pg.C_LG_XIV0063	At4g33800.1	expressed protein : :supported by full-length cDNA: Ceres:6375.	trichocarpa x nigra	Unique
PtpAffx.139342.1.S1_at	-1.65144	-7.39926	0.00368576	CN520206	grail3.3772000102	grail3.3772000102	At4g02260.1	putative GTP pyrophosphokinase : similar to bacterial GTP pyrophosphokinases (RelA) similar to B. subtilis RelA (EC 2.7.6.5)	trichocarpa x deltoides	Unique
PtpAffx.13946.1.A1_at	-0.992158	-6.07112	0.00763357	BI137338	gw1.XVII.126.1	gw1.XVII.126.1	gi|26451440|dbj|BAC42819.1|	unknown protein [Arabidopsis thaliana] >gi|30689751|ref|NP_849487.1| expressed protein [Arabidopsis thaliana]	trichocarpa	Unique
PtpAffx.139478.1.S1_at	-0.823201	-12.558	0.000543957	CV131867	eugene3.00060687	eugene3.00060687	--	--	deltoides	Unique
PtpAffx.139547.1.S1_at	-1.80802	-6.56984	0.00571527	BI068382	eugene3.00090558	eugene3.00090558	At3g18890.1	hypothetical protein : predicted by genemark.hmm	tremula x tremuloides	Unique
PtpAffx.139618.1.S1_at	-3.47101	-6.4733	0.00603284	CX185238	grail3.3561000101	grail3.3561000101	gi|46850181|gb|AAT02522.1|	metallothionein 1a [Populus balsamifera subsp. trichocarpa x Populus deltoides]	trichocarpa	Unique
PtpAffx.139618.1.S1_s_at	-2.5458	-8.03528	0.0027155	CX185238	eugene3.01070053	eugene3.01070053	At3g15353.1	Expressed protein : : supported by full-length cDNA: Ceres: 32882.	trichocarpa x deltoides	All probes match over all sequences
PtpAffx.139904.1.S1_at	-0.341413	-14.482	0.000338097	CV282034	eugene3.00080220	eugene3.00080220	At3g52240.1	hypothetical protein :	trichocarpa x deltoides	Unique
PtpAffx.139950.1.A1_at	-1.20259	-5.68912	0.00969629	CV279159	gw1.XI.877.1 gw1.I.5571.1	gw1.XI.877.1	At1g32990.1	ribosomal protein L11	trichocarpa x deltoides	Unique
PtpAffx.140.1.S1_at	-4.65603	-13.2684	0.000451906	CV271127	estExt_fgenesh4_pg.C_LG_XV0627	estExt_fgenesh4_pg.C_LG_XV0627	At3g48420.1	Expressed protein : : supported by full-length cDNA: Ceres: 26537.	trichocarpa x nigra	Unique
PtpAffx.140014.1.A1_at	-1.48077	-6.98361	0.00455845	CV276051	eugene3.00111103	eugene3.00111103	At4g27130.1	translation initiation factor : : supported by full-length cDNA: Ceres: 5206.	trichocarpa x deltoides	Unique
PtpAffx.14002.1.S1_at	-2.80399	-6.46615	0.00605628	CV269126	--	--	--	--	tremula x tremuloides	Unique
PtpAffx.140068.2.S1_at	-2.23663	-6.40996	0.00625149	CK096342	gw1.XVIII.1539.1	gw1.XVIII.1539.1	At3g15680.1	putative zinc finger protein : contains Pfam profile: PF00641 Zn-finger in Ran binding protein and others:supported by full-length cDNA: Ceres:8265.	tremula	Unique
PtpAffx.140157.1.A1_at	-3.47786	-19.5298	0.000114778	CV268513	fgenesh4_pg.C_LG_X001058	fgenesh4_pg.C_LG_X001058	At5g24910.1	cytochrome p450	trichocarpa x nigra	Unique
PtpAffx.14026.1.S1_s_at	-5.29155	-11.1243	0.000835358	CN549469	gw1.XI.3218.1	gw1.XI.3218.1	At2g21770.1	putative cellulose synthase catalytic subunit :	trichocarpa x deltoides	All probes match over all sequences
PtpAffx.14026.2.A1_s_at	-6.73191	-7.79373	0.00303853	CV271112	eugene3.00040363	eugene3.00040363	At5g44030.1	cellulose synthase catalytic subunit-like protein :	trichocarpa x nigra	All probes match over all sequences
PtpAffx.14027.1.S1_at	-2.11688	-18.4655	0.000141371	CV235545	fgenesh4_kg.C_scaffold_131000003	fgenesh4_kg.C_scaffold_131000003	--	--	trichocarpa	Unique
PtpAffx.1403.2.S1_at	-1.33529	-6.40609	0.00626176	CX660430	estExt_Genewise1_v1.C_LG_VIII1932	estExt_Genewise1_v1.C_LG_VIII1932	At1g23260.1	E2	alba x tremula var. glandulosa	Unique
PtpAffx.140618.1.A1_s_at	-1.91262	-7.81492	0.00300917	CV249163	eugene3.00020670	eugene3.00020670	At1g48880.1	hypothetical protein : predicted by genscan+	trichocarpa	All probes match over all sequences
PtpAffx.14081.1.S1_at	-5.34492	-15.9015	0.000247078	CV231498	eugene3.00130596	eugene3.00130596	At5g56340.1	putative protein : similar to unknown protein (pir||T05064): supported by cDNA: gi_17380897	trichocarpa	Unique
PtpAffx.140915.1.A1_at	-2.77597	-7.45478	0.00358987	CV240230	--	--	--	--	trichocarpa	Unique
PtpAffx.14098.1.A1_s_at	-5.8853	-8.70971	0.00202438	DN493555	estExt_fgenesh4_pg.C_LG_XIV0665	estExt_fgenesh4_pg.C_LG_XIV0665	At4g02290.1	glycosyl hydrolase family 9 : similar to endo-1	trichocarpa	All probes match over all sequences
PtpAffx.141099.1.A1_at	-2.00379	-9.21932	0.0016446	CV232139	--	--	--	--	trichocarpa	Unique
PtpAffx.141260.1.S1_x_at	-3.97879	-22.0923	7.51e-05	AY607755.1	eugene3.00131210 eugene3.10810001	eugene3.00131210	At5g60490.1	fasciclin-like arabinogalactan-protein (FLA12) : :supported by full-length cDNA: Ceres:15239.	alba x tremula	Probes cross hyb with other sequences
PtpAffx.141359.1.S1_s_at	-3.90244	-13.2005	0.000459537	CX172263	fgenesh4_pg.C_LG_V000519	fgenesh4_pg.C_LG_V000519	At5g67030.1	zeaxanthin epoxidase precursor (LOS6:ABA1)(ZEP) : identical to GI:9857296 AtABA1: supported by cDNA: gi_10444087_gb_AF281655.1_AF281655	deltoides	All probes match over all sequences
PtpAffx.141999.1.S1_at	-1.11684	-25.306	4.58e-05	CK106222	eugene3.06520003 eugene3.06460003 fgenesh4_pg.C_scaffold_2346000001	eugene3.06520003	--	--	tremula	Unique
PtpAffx.142009.1.S1_at	-1.43456	-14.902	0.000307772	CK319222	gw1.XVI.1091.1 estExt_fgenesh4_pg.C_LG_VI0263	gw1.XVI.1091.1	At1g79590.1	expressed protein : :supported by full-length cDNA: Ceres:23407.	deltoides	Unique
PtpAffx.14209.1.A1_at	-1.46663	-9.70128	0.00137133	CV255582	eugene3.00120469 eugene3.00150301	eugene3.00120469	At3g18350.1	expressed protein : : supported by cDNA: gi_15810446_gb_AY056262.1_	trichocarpa x deltoides	Unique
PtpAffx.142169.1.S1_at	-2.04452	-14.8035	0.000314869	CK107354	gw1.VI.2741.1	gw1.VI.2741.1	At1g15550.1	gibberellin 3 beta-hydroxylase	tremula	Unique
PtpAffx.142254.1.S1_at	-0.935579	-6.03829	0.00779158	BI125857	fgenesh4_pm.C_LG_III000630	fgenesh4_pm.C_LG_III000630	At1g15910.1	transcriptional regulator	tremula x tremuloides	Unique
PtpAffx.142358.1.S1_at	-2.84209	-7.23095	0.00400161	BU868702	gw1.XVII.705.1	gw1.XVII.705.1	At3g01480.1	thylakoid lumen rotamase : similar to thylakoid lumen rotamase GB:CAA72792 [Spinacia oleracea]: supported by full-length cDNA: Ceres:38383.	euramericana	Unique
PtpAffx.142399.1.S1_s_at	-0.672203	-6.13138	0.00736504	CV225845	estExt_fgenesh4_pg.C_LG_XV0397	estExt_fgenesh4_pg.C_LG_XV0397	At3g17850.1	protein kinase	trichocarpa	All probes match over all sequences
PtpAffx.142418.1.A1_s_at	-0.752856	-6.01043	0.00791854	CK097510	eugene3.00170012	eugene3.00170012	gi|28557342|dbj|BAC57589.1|	membrane located receptor-like protein [Nicotiana tabacum]	trichocarpa x deltoides	All probes match over all sequences
PtpAffx.142669.1.S1_s_at	-2.95994	-13.4162	0.000435177	CN549981	estExt_fgenesh4_pg.C_LG_XIII0304	estExt_fgenesh4_pg.C_LG_XIII0304	--	--	trichocarpa x deltoides	All probes match over all sequences
[truncated: 2,936 more rows]
