# Supplementary material for: Genome scale transcriptome analysis of shoot organogenesis in Populus
Source: BMC Plant Biol. 2009 Nov 17;9:132. doi: 10.1186/1471-2229-9-132 (PMC2784466; doi:10.1186/1471-2229-9-132)
Supplement: Additional file 2 — Regulated genes at each stage identified by LIMMA. 2a. CIM3-CIM0 down. 2b. CIM3-CIM0 up. 2c. SIM0-CIM0 down. 2d. SIM0-CIM0 up. 2e. SIM3-CIM0 down. 2f. SIM3-CIM0 up. 2g. SIM8-CIM0 down. 2h. SIM8-CIM0 up [file 1471-2229-9-132-S2.ZIP › Supp2/Supp2b CIM3-CIM0_Up.xls]

## Sheet: CIM3-CIM0
Affy ID	M	t	P	Public ID	Gene Model(s)	Preferred Gene Model	AGI match	Annotation	organism	Target type description
Ptp.1.1.S1_at	1.09031	5.75495	0.0092891	CV233772	eugene3.00011128	eugene3.00011128	At2g27020.1	20S proteasome alpha subunit G (PAG1) : identical to proteasome subunit alpha type 3 SP:O23715	trichocarpa	Unique
Ptp.1.1.S1_s_at	0.782749	7.82559	0.0029953	CV233772	eugene3.00011128	eugene3.00011128	At2g27020.1	20S proteasome alpha subunit G (PAG1) : identical to proteasome subunit alpha type 3 SP:O23715	trichocarpa	All probes match over all sequences
Ptp.10.1.A1_at	3.54962	9.32172	0.00157807	CK087557	eugene3.00020821	eugene3.00020821	At1g37130.1	nitrate reductase	tremula x tremuloides	Unique
Ptp.100.1.S1_a_at	0.825288	8.91281	0.00186336	BU834161	--	--	--	--	tremula x tremuloides	Probes match on alternative forms of same gene
Ptp.100.2.S1_a_at	0.893328	7.26044	0.00394227	CK088962	estExt_fgenesh4_pg.C_LG_VI0419	estExt_fgenesh4_pg.C_LG_VI0419	At3g57470.1	protease-like protein : INSULIN-DEGRADING ENZYME - Rattus norvegicus	tremula x tremuloides	Unique
Ptp.100.2.S1_at	0.994197	6.28934	0.00670223	CK088962	estExt_fgenesh4_pg.C_LG_VI0419	estExt_fgenesh4_pg.C_LG_VI0419	At3g57470.1	protease-like protein : INSULIN-DEGRADING ENZYME - Rattus norvegicus	tremula x tremuloides	Probes match on alternative forms of same gene
Ptp.1012.1.S1_s_at	1.32878	6.13228	0.00736184	CK090045	estExt_fgenesh4_pm.C_LG_XV0330	estExt_fgenesh4_pm.C_LG_XV0330	At5g61970.1	signal recognition particle - like protein : signal recognition particle 68	tremula x tremuloides	All probes match over all sequences
Ptp.1020.1.S1_at	1.51361	6.6792	0.00536419	CX172973	fgenesh4_pm.C_LG_XIII000322	fgenesh4_pm.C_LG_XIII000322	At2g44820.1	hypothetical protein : predicted by genefinder: supported by cDNA: gi_19310390	deltoides	Unique
Ptp.1020.1.S1_s_at	1.48756	5.97339	0.00810036	CX172973	fgenesh4_pm.C_LG_XIII000322	fgenesh4_pm.C_LG_XIII000322	At2g44820.1	hypothetical protein : predicted by genefinder: supported by cDNA: gi_19310390	deltoides	All probes match over all sequences
Ptp.1044.1.S1_at	1.37683	6.14202	0.00731934	CF235854	estExt_Genewise1_v1.C_LG_I4890	estExt_Genewise1_v1.C_LG_I4890	At4g05390.1	ferredoxin--NADP+ reductase - like protein : ferredoxin--NADP+ reductase	alba x tremula	Unique
Ptp.1054.1.A1_at	0.776156	13.6566	0.00041037	CK090257	gw1.XIX.2300.1	gw1.XIX.2300.1	At2g42390.1	expressed protein : :supported by full-length cDNA: Ceres:123234.	tremula x tremuloides	Unique
Ptp.1063.2.A1_s_at	2.52368	5.6887	0.0096967	CV281197	gw1.XVI.1402.1	gw1.XVI.1402.1	At3g57150.1	putative protein : DYSKERIN (NUCLEOLAR PROTEIN NAP57) - Rattus norvegicus	trichocarpa x deltoides	All probes match over all sequences
Ptp.1064.1.A1_at	5.07684	7.65458	0.00324795	CV238103	estExt_Genewise1_v1.C_LG_X5311	estExt_Genewise1_v1.C_LG_X5311	At1g60590.1	polygalacturonase	trichocarpa	Unique
Ptp.108.1.A1_at	4.6627	5.867	0.00865183	CK089068	gw1.XII.30.1 gw1.XV.1021.1	gw1.XII.30.1	At1g48600.1	phosphoethanolamine N-methyltransferase	tremula x tremuloides	Unique
Ptp.1107.1.A1_at	2.15447	7.42907	0.00363046	CV241174	gw1.XIV.1672.1 estExt_fgenesh4_pg.C_LG_II1544	gw1.XIV.1672.1	At5g63630.1	DEAD:DEAH box RNA helicase	trichocarpa	Unique
Ptp.114.1.S1_at	2.40382	7.0298	0.00444956	AF190880.1	estExt_fgenesh4_pg.C_LG_X1704	estExt_fgenesh4_pg.C_LG_X1704	At2g38120.1	expressed protein : :supported by full-length cDNA: Ceres:31586.	tremula x tremuloides	Unique
Ptp.1148.1.S1_s_at	5.29466	13.0124	0.000483171	CK100484	gw1.I.3549.1	gw1.I.3549.1	At1g22360.1	UDP-glucose glucosyltransferase : identical to UDP-glucose glucosyltransferase GI:3928543 from [Arabidopsis thaliana]: supported by cDNA: gi_12083243_gb_AF332418.1_AF332418	tremula x tremuloides	All probes match over all sequences
Ptp.1148.2.S1_at	4.16409	12.3594	0.000572726	CK089838	gw1.I.3549.1	gw1.I.3549.1	At1g22360.1	UDP-glucose glucosyltransferase : identical to UDP-glucose glucosyltransferase GI:3928543 from [Arabidopsis thaliana]: supported by cDNA: gi_12083243_gb_AF332418.1_AF332418	tremula x tremuloides	Unique
Ptp.1161.1.S1_s_at	1.00802	7.70442	0.00317688	CV257153	gw1.VII.3447.1	gw1.VII.3447.1	At5g65650.1	putative protein : similar to unknown protein (emb|CAB16809.1): supported by full-length cDNA: Ceres: 118150.	trichocarpa x deltoides	All probes match over all sequences
Ptp.118.1.S1_at	3.05241	7.44601	0.00360465	AB033503.1	estExt_fgenesh4_pm.C_LG_II0741	estExt_fgenesh4_pm.C_LG_II0741	At3g61510.1	1-aminocyclopropane-1-carboxylate synthase-like protein : : supported by cDNA: gi_1254991_gb_U26543.1_ATU26543	euramericana	Unique
Ptp.1202.1.A1_at	1.22229	13.7522	0.000403426	CV280898	fgenesh4_pm.C_LG_XIII000322	fgenesh4_pm.C_LG_XIII000322	At2g44820.1	hypothetical protein : predicted by genefinder: supported by cDNA: gi_19310390	trichocarpa x deltoides	Unique
Ptp.1235.2.A1_a_at	1.64832	9.00943	0.00178846	CV269173	fgenesh4_pm.C_LG_II000920	fgenesh4_pm.C_LG_II000920	At2g47250.1	putative pre-mRNA splicing factor RNA helicase :	alba x tremula	Probes match on alternative forms of same gene
Ptp.124.1.S1_at	4.27118	20.5187	9.64e-05	AF181993.1	grail3.0040026601	grail3.0040026601	At4g34160.1	Cyclin D3:1 :	tremula x tremuloides	Unique
Ptp.1247.1.S1_s_at	1.2893	18.1905	0.000149068	CK112058	estExt_fgenesh4_pg.C_LG_VI1672	estExt_fgenesh4_pg.C_LG_VI1672	At5g11520.1	aspartate aminotransferase (Asp3) : : supported by cDNA: gi_15292662_gb_AY050765.1_	tremula x tremuloides	All probes match over all sequences
Ptp.1262.1.S1_s_at	1.12652	5.89544	0.00849387	CV229772	estExt_fgenesh4_pm.C_280088	estExt_fgenesh4_pm.C_280088	At3g09840.1	putative transitional endoplasmic reticulum ATPase : identical to cell division cycle protein 48 (CDC48) homolog GB:P54609 (EMBO J. 14 (22)	trichocarpa	All probes match over all sequences
Ptp.1289.1.S1_at	5.19962	6.8169	0.00496814	CK092600	gw1.I.26.1	gw1.I.26.1	At5g09730.1	glycosyl hydrolase family 3 : beta-xylosidase	tremula x tremuloides	Unique
Ptp.1292.1.S1_at	2.19338	5.73169	0.0094183	BU894111	gw1.134.26.1 gw1.XI.248.1	gw1.134.26.1	At4g27290.1	putative receptor like kinase : receptor-like kinase SFR2	tremula x tremuloides	Unique
Ptp.1306.1.A1_at	1.2691	14.306	0.000352531	CV248198	eugene3.00570219	eugene3.00570219	At5g66680.1	dolichyl-di-phosphooligosaccharide-protein glycotransferase (oligosaccharyltransferase)-like : :supported by full-length cDNA: Ceres:18419.	trichocarpa	Unique
Ptp.1308.1.S1_at	1.29234	13.8729	0.000389104	CV242966	grail3.0019013701	grail3.0019013701	At3g50770.1	calmodulin-like protein : flagellar calmodulin - Naegleria gruberi	trichocarpa	Unique
Ptp.1319.1.A1_at	1.90695	9.6483	0.00139844	CF235627	gw1.XVI.2349.1	gw1.XVI.2349.1	At3g02875.1	IAA-amino acid hydrolase (ILR1) : identical to IAA-amino acid hydrolase (ILR1) GB:U23794 [Arabidopsis thaliana]:supported by full-length cDNA: Ceres:259555.	alba x tremula	Unique
Ptp.1338.1.A1_at	0.508955	7.7255	0.00314515	CV245431	eugene3.00280304	eugene3.00280304	At5g03730.1	SERINE:THREONINE-PROTEIN KINASE CTR1 : : supported by cDNA: gi_166679	trichocarpa	Unique
Ptp.134.2.S1_a_at	1.90416	6.69024	0.0053308	AY479969.1	grail3.0026036101	grail3.0026036101	At4g35550.1	homeodomain - like protein : several homeodomain transcription factors: supported by cDNA: gi_15081750_gb_AY048268.1_	tomentosa	Probes match on alternative forms of same gene
Ptp.1359.1.A1_at	1.39491	10.7738	0.000935813	CK091802	fgenesh4_pm.C_LG_XIV000303 gw1.II.2846.1	fgenesh4_pm.C_LG_XIV000303	At3g55010.1	phosphoribosylformylglycinamidine cyclo-ligase precursor : : supported by cDNA: gi_16974614_gb_AY060585.1_	trichocarpa	Unique
Ptp.137.1.S1_s_at	7.07151	6.34675	0.00647379	CV274183	grail3.0050017401	grail3.0050017401	At3g62100.1	auxin-induced protein homolog : auxin-induced protein IAA20 - Arabidopsis thaliana	trichocarpa x deltoides	All probes match over all sequences
Ptp.1372.1.A1_at	2.24109	6.59926	0.00561992	CK092875	grail3.0026031401	grail3.0026031401	At1g79140.1	unknown protein :	tremula x tremuloides	Unique
Ptp.1377.1.S1_at	2.03488	14.815	0.000314303	CV260575	grail3.0003069401	grail3.0003069401	At1g21750.1	putative protein disulfide isomerase precursor : Similar to gb|Z11499 protein disulfide isomerase from Medicago sativa. ESTs gb|AI099693	trichocarpa x nigra	Unique
Ptp.1377.1.S1_x_at	1.836	15.1187	0.000292343	CV260575	grail3.0003069401	grail3.0003069401	At1g21750.1	putative protein disulfide isomerase precursor : Similar to gb|Z11499 protein disulfide isomerase from Medicago sativa. ESTs gb|AI099693	trichocarpa x nigra	Probes cross hyb with other sequences
Ptp.1379.1.S1_at	1.22817	6.63998	0.00548868	CV263139	eugene3.00111242 estExt_Genewise1_v1.C_LG_XI0817	eugene3.00111242	At4g10450.1	putative ribosomal protein L9	trichocarpa x nigra	Unique
Ptp.1379.2.S1_s_at	0.714549	6.56792	0.00572163	CV257105	eugene3.00111242 estExt_Genewise1_v1.C_LG_XI0817	eugene3.00111242	At4g10450.1	putative ribosomal protein L9	trichocarpa x deltoides	All probes match over all sequences
Ptp.1383.1.A1_s_at	1.10515	8.91906	0.00185793	CV263709	gw1.II.1879.1 gw1.V.1395.1	gw1.II.1879.1	At1g19600.1	ribokinase	trichocarpa x nigra	All probes match over all sequences
Ptp.1386.1.A1_at	1.18672	6.5711	0.00571114	CK092893	eugene3.00570032	eugene3.00570032	At1g20270.1	expressed protein : similar to putative prolyl 4-hydroxylase	tremula x tremuloides	Unique
Ptp.1393.2.S1_s_at	0.861821	8.48903	0.00221097	BU837443	estExt_Genewise1_v1.C_LG_IX2340	estExt_Genewise1_v1.C_LG_IX2340	At2g15290.1	expressed protein : : supported by cDNA: gi_15982806_gb_AY057510.1_	tremula x tremuloides	All probes match over all sequences
Ptp.1398.1.S1_s_at	1.22709	9.71267	0.00136431	DN488079	grail3.0049021504 estExt_Genewise1_v1.C_LG_X2172	grail3.0049021504	At3g55440.1	cytosolic triosephosphatisomerase : :supported by full-length cDNA: Ceres:28516.	tremula x tremuloides	All probes match over all sequences
Ptp.140.1.S1_at	1.78354	12.9278	0.000494054	AJ278671.1	estExt_Genewise1_v1.C_LG_XIII1983	estExt_Genewise1_v1.C_LG_XIII1983	At5g18100.1	copper:zinc superoxide dismutase (CSD3) : identical to copper:zinc superoxide dismutase GI:3273755	tremula x tremuloides	Unique
Ptp.1401.1.S1_s_at	0.955964	14.2901	0.000354102	CV259837	grail3.0058002602	grail3.0058002602	At1g05620.1	expressed protein : :supported by full-length cDNA: Ceres:39571.	trichocarpa x nigra	All probes match over all sequences
Ptp.1403.1.A1_a_at	1.59616	7.432	0.00362644	CV245363	estExt_fgenesh4_pm.C_LG_I0881	estExt_fgenesh4_pm.C_LG_I0881	At3g56510.1	putative protein : TATA-binding protein-binding protein	trichocarpa	Probes match on alternative forms of same gene
Ptp.1405.1.S1_at	1.72578	7.35042	0.00377986	CK093260	gw1.XIV.2525.1	gw1.XIV.2525.1	At2g47590.1	photolyase:blue-light receptor (PHR2) : :supported by full-length cDNA: Ceres:34800.	tremula x tremuloides	Unique
Ptp.1407.1.S1_at	1.79341	7.0425	0.00442349	BP934810	estExt_Genewise1_v1.C_LG_IX2282	estExt_Genewise1_v1.C_LG_IX2282	At1g47128.1	cysteine proteinase RD21A : identical to thiol protease RD21A SP:P43297 from [Arabidopsis thaliana]	nigra	Unique
Ptp.1409.1.S1_at	1.31028	7.28749	0.00389417	CK092732	gw1.IX.2337.1 gw1.I.3925.1	gw1.IX.2337.1	At4g34200.1	Phosphoglycerate dehydrogenase - like protein : Phosphoglycerate dehydrogenase	tremula x tremuloides	Unique
Ptp.1414.1.S1_at	1.55345	6.36679	0.0063965	CV229232	estExt_Genewise1_v1.C_95480002	estExt_Genewise1_v1.C_95480002	At5g02960.1	putative protein : ribosomal protein S23	trichocarpa	Unique
Ptp.1416.1.A1_s_at	1.45445	13.1335	0.000468255	CV247793	eugene3.00002535	eugene3.00002535	At5g48580.1	FKBP-type peptidyl-prolyl cis-trans isomerase	trichocarpa	All probes match over all sequences
Ptp.1424.1.S1_s_at	1.26532	9.52035	0.00146157	CV250396	estExt_Genewise1_v1.C_LG_I2658	estExt_Genewise1_v1.C_LG_I2658	At4g15000.1	ribosomal protein : :supported by full-length cDNA: Ceres:15384.	trichocarpa	All probes match over all sequences
Ptp.1431.1.S1_at	0.592248	6.50253	0.00594188	CX654507	estExt_Genewise1_v1.C_LG_II0017	estExt_Genewise1_v1.C_LG_II0017	At4g17390.1	60S ribosomal protein L15 homolog : :supported by full-length cDNA: Ceres:31538.	alba x tremula var. glandulosa	Unique
Ptp.1436.1.S1_at	4.33854	11.923	0.000650702	AF349443.1	estExt_fgenesh4_pg.C_LG_XIX0984	estExt_fgenesh4_pg.C_LG_XIX0984	At1g73325.1	similar to Dr4(protease inhibitor) : temporary automated functional assignment	tremuloides	Unique
Ptp.1436.1.S1_x_at	4.25776	12.3798	0.000569719	AF349443.1	estExt_fgenesh4_pg.C_LG_XIX0984	estExt_fgenesh4_pg.C_LG_XIX0984	At1g73325.1	similar to Dr4(protease inhibitor) : temporary automated functional assignment	tremuloides	Probes cross hyb with other sequences
Ptp.1441.1.S1_at	0.917613	5.68841	0.00969705	CV246083	estExt_fgenesh4_pg.C_LG_II1181	estExt_fgenesh4_pg.C_LG_II1181	At1g47640.1	expressed protein : contains similarity to seven transmembrane domain protein GI:3550427 from [Homo sapiens]: supported by cDNA: gi_15450708_gb_AY052722.1_	trichocarpa	Unique
Ptp.1485.1.S1_at	3.36907	8.22061	0.00249343	CK112045	--	--	--	--	tremula x tremuloides	Unique
Ptp.1501.1.A1_s_at	3.88383	9.74161	0.00135011	CK093594	gw1.VII.3677.1 eugene3.00071138	gw1.VII.3677.1	At2g18190.1	putative AAA-type ATPase :	tremula x tremuloides	All probes match over all sequences
Ptp.1519.1.S1_s_at	1.68208	9.10965	0.00171909	BU898007	estExt_Genewise1_v1.C_LG_I5063 gw1.I.5086.1	estExt_Genewise1_v1.C_LG_I5063	At1g53530.1	hypothetical protein : contains similarity to mitochondrial inner membrane protease subunit 1 GB:P28627 from (Saccharomyces cerevisiae)	tremula x tremuloides	All probes match over all sequences
Ptp.1540.1.S1_a_at	0.720796	6.22574	0.00696186	CV229947	gw1.XIV.3318.1 estExt_fgenesh4_pg.C_LG_II2062	gw1.XIV.3318.1	At4g26970.1	putative aconitase : Pumpkin mRNA for aconitase	trichocarpa	Probes match on alternative forms of same gene
Ptp.1544.2.S1_at	1.32562	8.98851	0.00180465	CK087724	estExt_fgenesh4_pm.C_LG_V0429	estExt_fgenesh4_pm.C_LG_V0429	At1g43170.1	ribosomal protein : identical to ribosomal protein GI:166858 from [Arabidopsis thaliana]:supported by full-length cDNA: Ceres:14534.	tremula x tremuloides	Unique
Ptp.1556.1.A1_at	0.441847	7.00846	0.00449843	CV283141	grail3.0024007102	grail3.0024007102	At1g12050.1	fumarylacetoacetate hydrolase-like protein : similar to fumarylacetoacetate hydrolase	trichocarpa x deltoides	Unique
Ptp.1559.1.S1_s_at	0.657977	6.05711	0.00770117	CV233926	estExt_Genewise1_v1.C_LG_XVI2405	estExt_Genewise1_v1.C_LG_XVI2405	At5g39850.1	40S ribosomal protein S9-like : 40S ribosomal protein S9 - Chlamydomonas sp.	trichocarpa	All probes match over all sequences
Ptp.1566.1.S1_at	0.704245	5.95178	0.00820174	CK109998	grail3.0018005001	grail3.0018005001	At5g45620.1	26S proteasome regulatory subunit (RPN9)	tremula x tremuloides	Unique
Ptp.157.1.S1_s_at	1.61727	12.4026	0.000566449	CV241931	estExt_Genewise1_v1.C_1500126	estExt_Genewise1_v1.C_1500126	At1g09640.1	elongation factor 1B-gamma	trichocarpa	All probes match over all sequences
Ptp.157.2.S1_at	1.43225	8.63116	0.0020874	CK087811	estExt_Genewise1_v1.C_LG_XIX0172	estExt_Genewise1_v1.C_LG_XIX0172	At1g33420.1	expressed protein : : supported by cDNA: gi_14334761_gb_AY035054.1_	nigra	Unique
Ptp.1573.1.S1_at	1.17472	6.23893	0.00691348	CV267520	estExt_fgenesh4_kg.C_LG_X0019	estExt_fgenesh4_kg.C_LG_X0019	At5g09510.1	ribosomal protein S15-like : ribosomal protein S15 - Arabidopsis thaliana	trichocarpa x nigra	Unique
Ptp.1582.1.A1_at	1.7889	9.07992	0.00173762	CV258382	estExt_fgenesh4_pg.C_LG_I2179	estExt_fgenesh4_pg.C_LG_I2179	At5g14450.1	early nodule-specific protein - like : early nodule-specific protein	trichocarpa x deltoides	Unique
Ptp.1587.1.S1_s_at	0.811816	9.92989	0.00125681	CF232525	eugene3.00080140 eugene3.45490001	eugene3.00080140	At5g04800.1	40S ribosomal protein S17 -like : 40S ribosomal protein S17	alba x tremula	All probes match over all sequences
Ptp.1588.1.S1_s_at	2.39994	9.99876	0.00122604	AJ849327.1	eugene3.00102165	eugene3.00102165	At3g54820.1	aquaporin:MIP - like protein : aquaporin 2	tremula x tremuloides	All probes match over all sequences
Ptp.16.1.S1_s_at	1.04568	8.29207	0.00241965	CK088250	estExt_fgenesh4_pg.C_LG_XIV0085	estExt_fgenesh4_pg.C_LG_XIV0085	At1g27450.1	adenine phosphoribosyltransferase 1	tremula x tremuloides	All probes match over all sequences
Ptp.1603.1.A1_at	1.72106	17.8676	0.000158075	CK092042	gw1.I.8071.1	gw1.I.8071.1	At2g19640.1	putative SET-domain transcriptional regulator : : supported by cDNA: gi_14334523_gb_AY034953.1_	tremula x tremuloides	Unique
Ptp.1612.1.A1_at	1.42507	6.0276	0.00783596	CK092169	estExt_fgenesh4_pg.C_LG_XIX0794 gw1.41.136.1	estExt_fgenesh4_pg.C_LG_XIX0794	At1g71840.1	G-protein beta-subunit (transducin) family : contains Pfam profile:PF00560 Leucine Rich Repeat (4 copies): Pfam profile:PF00069 Eukaryotic protein kinase domain: Pfam profile:PF00400 WD domain	tremula x tremuloides	Unique
Ptp.1641.1.A1_at	1.24807	6.78846	0.00505355	CK092564	estExt_fgenesh4_pg.C_660152	estExt_fgenesh4_pg.C_660152	At2g27460.1	expressed protein : : supported by cDNA: gi_15450829_gb_AY054495.1_	tremula x tremuloides	Unique
Ptp.1652.2.S1_s_at	0.834024	7.57354	0.00338951	BI071785	estExt_fgenesh4_pg.C_LG_II2575	estExt_fgenesh4_pg.C_LG_II2575	At3g07880.1	putative RHO GDP-dissociation inhibitor 1 : similar to RHO GDP-dissociation inhibitor 1 GB:P19803 [Bos taurus]:supported by full-length cDNA: Ceres:15496.	tremula x tremuloides	All probes match over all sequences
Ptp.1657.1.A1_at	0.311569	6.5988	0.00562121	CK092723	grail3.0006039701	grail3.0006039701	At1g68730.1	hypothetical protein : predicted by genscan+	trichocarpa	Unique
Ptp.1663.1.A1_s_at	1.81254	7.32623	0.00382239	CV225847	gw1.V.1452.1	gw1.V.1452.1	At2g37990.1	expressed protein : :supported by full-length cDNA: Ceres:40538.	trichocarpa	All probes match over all sequences
Ptp.1671.1.A1_at	2.67625	15.1025	0.000293732	CK092825	gw1.XIV.1323.1	gw1.XIV.1323.1	At3g61440.1	cysteine synthase AtcysC1 : :supported by full-length cDNA: Ceres:32851.	tremula x tremuloides	Unique
Ptp.1672.1.A1_a_at	1.27933	10.318	0.00109109	CV225324	eugene3.00121096	eugene3.00121096	At4g33410.1	putative protein : : supported by cDNA: gi_16648808_gb_AY058181.1_	trichocarpa	Probes match on alternative forms of same gene
Ptp.1683.1.S1_a_at	1.21323	6.83475	0.00491901	CV256655	grail3.0003095602	grail3.0003095602	At5g26780.1	glycine hydroxymethyltransferase - like protein : glycine hydroxymethyltransferase	trichocarpa x deltoides	Probes match on alternative forms of same gene
Ptp.1694.1.S1_s_at	0.836545	12.8195	0.000507646	CK093498	estExt_fgenesh4_pm.C_LG_XV0274	estExt_fgenesh4_pm.C_LG_XV0274	At5g60160.1	aspartyl aminopeptidase - like protein : aspartyl aminopeptidase	tremula x tremuloides	All probes match over all sequences
Ptp.1703.1.S1_at	3.19827	8.33288	0.00237751	CK093058	grail3.0009005501	grail3.0009005501	At5g19260.1	putative protein : various predicted proteins	tremula x tremuloides	Unique
Ptp.1705.1.A1_at	4.06644	5.85243	0.00873607	CK093084	gw1.XI.436.1	gw1.XI.436.1	At1g11580.1	pectin methylesterase	tremula x tremuloides	Unique
Ptp.1706.1.A1_a_at	2.60056	6.95849	0.00461368	CV239149	gw1.VII.3424.1	gw1.VII.3424.1	At4g36680.1	salt-inducible like protein : : supported by cDNA: gi_17381285	trichocarpa	Probes match on alternative forms of same gene
Ptp.1712.1.A1_at	1.47495	10.8099	0.000923133	CV265772	gw1.IV.1491.1	gw1.IV.1491.1	At2g17120.1	expressed protein : similar to hypothetical protein GB:AAB81674:supported by full-length cDNA: Ceres:6280.	trichocarpa x nigra	Unique
Ptp.1717.1.A1_at	2.90929	8.57397	0.00213999	CV272748	estExt_Genewise1_v1.C_1070026 fgenesh4_pg.C_LG_XI000947	estExt_Genewise1_v1.C_1070026	At3g15240.1	unknown protein :	trichocarpa x nigra	Unique
Ptp.172.1.S1_at	0.910843	6.78493	0.0050644	CV248945	grail3.0001089401	grail3.0001089401	At2g19740.1	60S ribosomal protein L31 : : supported by cDNA: gi_15450424_gb_AY052313.1_	trichocarpa	Unique
Ptp.172.1.S1_s_at	1.03476	7.83845	0.002976	CV248945	grail3.0001089401	grail3.0001089401	At2g19740.1	60S ribosomal protein L31 : : supported by cDNA: gi_15450424_gb_AY052313.1_	trichocarpa	All probes match over all sequences
Ptp.1734.2.A1_s_at	0.917516	5.75679	0.00927729	DN496121	estExt_fgenesh4_pm.C_LG_XVIII0380	estExt_fgenesh4_pm.C_LG_XVIII0380	At5g14600.1	putative protein : predicted proteins	tremula	All probes match over all sequences
Ptp.1752.2.A1_s_at	2.1471	10.6783	0.000964619	CV255174	estExt_fgenesh4_pg.C_LG_VII0009	estExt_fgenesh4_pg.C_LG_VII0009	--	--	trichocarpa x deltoides	All probes match over all sequences
Ptp.176.2.S1_a_at	1.54991	8.5789	0.00213557	CK088085	estExt_fgenesh4_pm.C_LG_V0048	estExt_fgenesh4_pm.C_LG_V0048	At5g10360.1	40S ribsomal protein S6 : : supported by cDNA: gi_15010585_gb_AY045594.1_	tremula x tremuloides	Probes match on alternative forms of same gene
Ptp.1795.1.A1_at	1.20573	5.81933	0.00891748	CV262355	estExt_fgenesh4_kg.C_1420002	estExt_fgenesh4_kg.C_1420002	At3g59650.1	putative protein : hypothetical protein SPBC19C2.12 - Schizosaccharomyces pombe	trichocarpa x nigra	Unique
Ptp.1805.1.A1_s_at	2.39363	6.60028	0.00561694	CK092833	estExt_fgenesh4_pg.C_LG_III1345	estExt_fgenesh4_pg.C_LG_III1345	At1g57820.1	transcription factor	tremula x tremuloides	All probes match over all sequences
Ptp.1821.1.A1_at	1.02853	16.5415	0.000212012	CK093082	gw1.86.38.1	gw1.86.38.1	At5g49950.1	putative protein : contains similarity to alpha:beta hydrolase: supported by cDNA: gi_13877626_gb_AF370514.1_AF370514	trichocarpa x deltoides	Unique
Ptp.1845.1.A1_s_at	0.592128	9.41348	0.00152472	CV256202	estExt_fgenesh4_pg.C_1400054 estExt_fgenesh4_pm.C_LG_I1266	estExt_fgenesh4_pg.C_1400054	At1g30580.1	putative GTP-binding protein : Similar to WO8E3.3 gi|3880615 putative GTP-binding protein from C. elegans cosmid gb|Z92773. EST gb|AA597331 comes from this gene:supported by full-length cDNA: Ceres:18981.	trichocarpa x deltoides	All probes match over all sequences
Ptp.1847.1.A1_s_at	1.10402	7.79523	0.00303611	CK093485	gw1.III.1773.1 gw1.V.4292.1	gw1.III.1773.1	At2g23070.1	putative casein kinase II catalytic (alpha) subunit : : supported by cDNA: gi_17065109	tremula x tremuloides	All probes match over all sequences
Ptp.1851.1.S1_s_at	0.979578	12.5708	0.00054301	CV250325	estExt_Genewise1_v1.C_LG_XVI2163	estExt_Genewise1_v1.C_LG_XVI2163	At1g70600.1	60S ribosomal protein L27A : identical to 60S ribosomal protein L27A GB:P49637 (Arabidopsis thaliana):supported by full-length cDNA: Ceres:15789.	trichocarpa	All probes match over all sequences
Ptp.1851.1.S1_x_at	0.930185	7.10288	0.00427413	CV250325	estExt_Genewise1_v1.C_LG_XVI2163	estExt_Genewise1_v1.C_LG_XVI2163	At1g70600.1	60S ribosomal protein L27A : identical to 60S ribosomal protein L27A GB:P49637 (Arabidopsis thaliana):supported by full-length cDNA: Ceres:15789.	trichocarpa	Probes cross hyb with other sequences
Ptp.1865.1.A1_at	1.0407	5.89337	0.00850606	CV282658	estExt_Genewise1_v1.C_400048	estExt_Genewise1_v1.C_400048	At2g45070.1	putative transport protein SEC61 beta-subunit : : supported by cDNA: gi_13878102_gb_AF370314.1_AF370314	trichocarpa x deltoides	Unique
Ptp.1869.2.S1_s_at	1.90421	6.97985	0.00456797	BU894488	gw1.IV.4194.1 gw1.IV.4191.1 gw1.123.91.1	gw1.IV.4194.1	At5g15950.1	S-adenosylmethionine decarboxylase (adoMetDC2) : : supported by cDNA: gi_16930682_gb_AF436825.1_AF436825	tremula x tremuloides	All probes match over all sequences
Ptp.1876.2.S1_a_at	1.69702	12.401	0.000566449	CN524523	eugene3.00080363	eugene3.00080363	At1g29150.1	26S proteasome regulatory subunit (RPN6)	trichocarpa x deltoides	Probes match on alternative forms of same gene
Ptp.1878.2.A1_a_at	1.53528	7.30106	0.0038696	CV259796	gw1.XI.1022.1 gw1.202.37.1	gw1.XI.1022.1	At4g20440.1	putative snRNP protein : small nuclear ribonucleoprotein B'	trichocarpa x nigra	Probes match on alternative forms of same gene
Ptp.1881.2.S1_s_at	2.36513	6.95802	0.00461381	CV271640	eugene3.00880022	eugene3.00880022	At4g13940.1	adenosylhomocysteinase : :supported by full-length cDNA: Ceres:16846.	trichocarpa x nigra	All probes match over all sequences
Ptp.1885.1.S1_at	1.04269	6.07259	0.00762808	CK092721	fgenesh4_pg.C_LG_XII000450 eugene3.00150326	fgenesh4_pg.C_LG_XII000450	At1g18370.1	kinesin heavy chain isolog	tremula x tremuloides	Unique
Ptp.1916.1.A1_at	0.880365	6.72545	0.00523485	CK092622	fgenesh4_pm.C_scaffold_215000002 fgenesh4_pm.C_LG_VI000447	fgenesh4_pm.C_scaffold_215000002	At1g11020.1	expressed protein : :supported by full-length cDNA: Ceres:40765.	tremula x tremuloides	Unique
Ptp.1931.1.A1_at	2.28043	7.04864	0.00440926	CK093159	gw1.VII.3672.1	gw1.VII.3672.1	At3g50930.1	BCS1 protein-like protein : Homo sapiens h-bcs1 (BCS1) mRNA	tremula x tremuloides	Unique
Ptp.1943.1.S1_at	0.934937	5.92303	0.00834912	CV254446	eugene3.00010504	eugene3.00010504	At5g43280.1	enoyl CoA hydratase-like protein : : supported by cDNA: gi_18252832	trichocarpa x deltoides	Unique
Ptp.1954.1.S1_at	1.16641	5.77	0.00920579	CV274512	estExt_fgenesh4_pm.C_LG_V0127	estExt_fgenesh4_pm.C_LG_V0127	At5g23250.1	succinyl-CoA synthetase	trichocarpa x deltoides	Unique
Ptp.1957.1.S1_at	1.25501	6.97602	0.0045757	AF483267.1	eugene3.00181192	eugene3.00181192	At5g06710.1	homeobox-leucine zipper protein HAT14 (HD-Zip protein 14) : contains similarity to homeodomain leucine zipper protein	tremula x tremuloides	Unique
Ptp.1977.1.S1_at	2.4927	8.13685	0.00258848	CK088331	gw1.XIII.1138.1 estExt_Genewise1_v1.C_LG_XVI2564 gw1.29.38.1	gw1.XIII.1138.1	At3g49010.2	60S ribosomal protein L13	tremula x tremuloides	Unique
Ptp.1978.2.S1_s_at	1.08557	6.60393	0.00560544	CN520069	gw1.II.1883.1 estExt_Genewise1_v1.C_LG_V1393	gw1.II.1883.1	At5g42790.1	20S proteasome alpha subunit F1 (PAF1) : (gb|AAC32062.1) : supported by full-length cDNA: Ceres: 12455.	trichocarpa x deltoides	All probes match over all sequences
Ptp.1984.1.S1_x_at	1.50654	9.15066	0.00169144	CF936983	estExt_fgenesh4_kg.C_LG_II0025	estExt_fgenesh4_kg.C_LG_II0025	At2g34480.1	60S ribosomal protein L18A : : supported by cDNA: gi_14596030_gb_AY042803.1_	tomentiglandulosa	Probes cross hyb with other sequences
Ptp.199.1.A1_at	1.20423	7.73209	0.00313524	CK087388	estExt_fgenesh4_pg.C_LG_III1496	estExt_fgenesh4_pg.C_LG_III1496	At1g80615.1	unknown protein : similar to ribosomal protein S15 GB:AAD36415 from [Thermotoga maritima]	tremula x tremuloides	Unique
Ptp.1999.2.S1_s_at	1.31495	9.62523	0.00140737	CV272681	estExt_Genewise1_v1.C_LG_VIII1052	estExt_Genewise1_v1.C_LG_VIII1052	At5g03300.1	putative protein : : supported by cDNA: gi_14596134_gb_AY042855.1_	trichocarpa x nigra	All probes match over all sequences
Ptp.2004.1.A1_at	1.76308	18.1808	0.000149266	CK093656	gw1.97.147.1 fgenesh4_pg.C_LG_III000191	gw1.97.147.1	At1g54220.1	dihydrolipoamide S-acetyltransferase	tremula x tremuloides	Unique
Ptp.2008.1.S1_at	2.01836	10.0104	0.00122127	BU831257	gw1.X.386.1	gw1.X.386.1	At3g25690.1	unknown protein : Common family members: At4g18570	euphratica	Unique
Ptp.2014.1.S1_s_at	1.11633	10.0579	0.00119885	CV258759	grail3.0112005001	grail3.0112005001	At4g29490.1	putative protein	trichocarpa x nigra	All probes match over all sequences
Ptp.2016.1.S1_a_at	0.866227	8.34282	0.00236412	CV259926	estExt_fgenesh4_kg.C_LG_II0054	estExt_fgenesh4_kg.C_LG_II0054	At4g30800.1	ribosomal protein S11 - like : ribosomal protein S11	trichocarpa x nigra	Probes match on alternative forms of same gene
Ptp.2031.1.S1_at	0.517153	6.28145	0.00673202	CB240521	gw1.II.1826.1	gw1.II.1826.1	At1g77770.1	unknown protein : similar to GB:AAC28186	alba x tremula var. glandulosa	Unique
Ptp.2037.1.S1_x_at	0.83128	6.04733	0.00774816	CV264488	estExt_fgenesh4_pg.C_LG_II0398	estExt_fgenesh4_pg.C_LG_II0398	At5g09510.1	ribosomal protein S15-like : ribosomal protein S15 - Arabidopsis thaliana	trichocarpa x nigra	Probes cross hyb with other sequences
Ptp.2062.1.A1_at	1.76565	7.56344	0.00340269	CV236307	estExt_fgenesh4_pg.C_LG_XII0034	estExt_fgenesh4_pg.C_LG_XII0034	At3g17770.1	dihydroxyacetone kinase	trichocarpa	Unique
Ptp.2063.1.A1_s_at	0.549154	7.38134	0.00372071	CV230654	grail3.0148001201	grail3.0148001201	At2g32850.1	putative serine threonine protein kinase : :supported by full-length cDNA: Ceres:18783.	trichocarpa	All probes match over all sequences
Ptp.2078.2.S1_s_at	1.27462	5.68747	0.00970294	CF235761	estExt_fgenesh4_kg.C_LG_X0022	estExt_fgenesh4_kg.C_LG_X0022	At3g22630.1	20S proteasome beta subunit D (PBD1) : identical to GB:CAA74026 from [Arabidopsis thaliana] ( FEBS Lett. (1997) 416 (3)	alba x tremula	All probes match over all sequences
Ptp.2081.1.A1_s_at	1.18891	11.8904	0.000657896	CV272057	estExt_fgenesh4_pg.C_LG_II0662	estExt_fgenesh4_pg.C_LG_II0662	At1g77120.1	alcohol dehydrogenase : identical to alcohol dehydrogenase GI:469467 from [Arabidopsis thaliana]: supported by full-length cDNA: Ceres: 4033.	trichocarpa x nigra	All probes match over all sequences
Ptp.2084.1.S1_s_at	1.87631	6.93837	0.00466042	CV239353	estExt_Genewise1_v1.C_LG_V2845	estExt_Genewise1_v1.C_LG_V2845	At4g39730.1	putative protein : :supported by full-length cDNA: Ceres:5968.	trichocarpa	All probes match over all sequences
Ptp.2087.1.S1_s_at	2.12159	7.0102	0.00449712	CV246741	eugene3.00081552	eugene3.00081552	At2g20450.1	60S ribosomal protein L14 : :supported by full-length cDNA: Ceres:15198.	trichocarpa	All probes match over all sequences
Ptp.2088.1.S1_at	1.44411	17.6669	0.000164214	BI126758	grail3.0038019202 grail3.0044016201	grail3.0038019202	At1g65930.1	isocitrate dehydrogenase	tremula x tremuloides	Unique
Ptp.2108.1.S1_at	1.34043	6.84382	0.00489695	CV264910	estExt_fgenesh4_kg.C_LG_XIX0008	estExt_fgenesh4_kg.C_LG_XIX0008	At1g65290.1	acyl carrier protein	trichocarpa x nigra	Unique
Ptp.2120.1.S1_at	0.877168	10.7443	0.000945044	CK089943	estExt_Genewise1_v1.C_1330158	estExt_Genewise1_v1.C_1330158	At4g11420.1	putative protein : a 162 kDa component of a multi-protein complex phosphorylated by Src - Mus musculus	tremula x tremuloides	Unique
Ptp.2127.1.S1_at	1.14666	8.16842	0.00255262	BU874937	estExt_fgenesh4_pg.C_LG_II0204	estExt_fgenesh4_pg.C_LG_II0204	At4g38740.1	peptidylprolyl isomerase ROC1 : :supported by full-length cDNA: Ceres:41363.	trichocarpa	Unique
Ptp.213.1.S1_a_at	0.695381	6.85681	0.00486112	CK099345	fgenesh4_pg.C_LG_X001092	fgenesh4_pg.C_LG_X001092	At3g27610.1	unknown protein : similar to unknown protein GB:AAD14522 from [Arabidopsis thaliana]	tremula x tremuloides	Probes match on alternative forms of same gene
Ptp.2132.2.A1_a_at	1.45089	12.3057	0.000581755	CV273144	estExt_fgenesh4_kg.C_LG_IX0036	estExt_fgenesh4_kg.C_LG_IX0036	At5g13450.1	delta subunit of mitochondrial F1-ATPase : : supported by cDNA: gi_14190494_gb_AF380647.1_AF380647	trichocarpa x deltoides	Probes match on alternative forms of same gene
Ptp.2138.1.S1_s_at	0.936126	7.12864	0.0042139	CX183011	estExt_Genewise1_v1.C_LG_III0629	estExt_Genewise1_v1.C_LG_III0629	At1g27350.1	unknown protein : similar to ESTs gb|T20610 and gb|AA586199	euramericana	All probes match over all sequences
Ptp.2139.1.S1_a_at	2.06502	7.40839	0.0036677	CV236421	estExt_Genewise1_v1.C_LG_I4975	estExt_Genewise1_v1.C_LG_I4975	At3g15020.1	mitochondrial NAD-dependent malate dehydrogenase	trichocarpa	Probes match on alternative forms of same gene
Ptp.2141.1.A1_s_at	1.92754	18.7994	0.000130699	CV239739	estExt_Genewise1_v1.C_1450038	estExt_Genewise1_v1.C_1450038	At5g57020.1	N-myristoyl transferase : :supported by full-length cDNA: Ceres:36525.	trichocarpa	All probes match over all sequences
Ptp.2149.1.S1_at	4.20612	13.6395	0.000412187	CK089576	estExt_fgenesh4_pg.C_LG_II2092	estExt_fgenesh4_pg.C_LG_II2092	--	--	tremula x tremuloides	Unique
Ptp.2154.1.A1_at	2.53405	11.6419	0.000711865	CK093723	--	--	--	--	tremula x tremuloides	Unique
Ptp.2160.1.A1_at	1.58026	8.86039	0.00189633	CV246005	grail3.0032008501	grail3.0032008501	At5g55610.1	unknown protein :	trichocarpa	Unique
Ptp.2161.1.S1_s_at	1.25074	7.32524	0.0038232	CK089812	estExt_fgenesh4_pg.C_1780025	estExt_fgenesh4_pg.C_1780025	At2g34250.1	putative protein transport protein SEC61 alpha subunit : :supported by full-length cDNA: Ceres:4598.	tremula x tremuloides	All probes match over all sequences
Ptp.2178.1.S1_at	0.47381	8.27807	0.00243314	CV280917	estExt_Genewise1_v1.C_LG_VI2910	estExt_Genewise1_v1.C_LG_VI2910	At5g55190.1	GTP-binding protein atran3	trichocarpa x deltoides	Unique
Ptp.2178.1.S1_x_at	0.482181	6.319	0.00658275	CV280917	estExt_Genewise1_v1.C_LG_VI2910	estExt_Genewise1_v1.C_LG_VI2910	At5g55190.1	GTP-binding protein atran3	trichocarpa x deltoides	Probes cross hyb with other sequences
Ptp.2183.1.S1_s_at	2.24098	11.7798	0.000682983	CK113874	grail3.0060007502	grail3.0060007502	At5g46160.1	50S ribosomal protein L14 : : supported by cDNA: gi_16604451	tremula x tremuloides	All probes match over all sequences
Ptp.22.2.S1_s_at	2.39684	10.9472	0.000880511	CV241298	estExt_fgenesh4_pg.C_LG_XII1276	estExt_fgenesh4_pg.C_LG_XII1276	At5g62390.1	KED - like protein : KED	trichocarpa	All probes match over all sequences
Ptp.2207.1.S1_at	1.36576	6.62996	0.00551753	BU833892	grail3.0002024501	grail3.0002024501	At1g15120.1	putative ubiquinol--cytochrome-c reductase : Similar to gb|X79273 cytochrome c reductase hinge protein subunit from Solanum tuberosum. ESTs gb|T45282 and gb|T21596 come from this gene:supported by full-length cDNA: Ceres:19178.	tremula x tremuloides	Unique
Ptp.221.1.S1_s_at	1.53862	9.69098	0.00137754	CF233014	estExt_Genewise1_v1.C_LG_XVII1414	estExt_Genewise1_v1.C_LG_XVII1414	At5g15610.1	putative protein : hypothetical protein F14P3.15 - Arabidopsis thaliana	alba x tremula	All probes match over all sequences
Ptp.221.2.A1_s_at	1.03664	7.26984	0.00392756	CK087550	estExt_Genewise1_v1.C_LG_XVII1414	estExt_Genewise1_v1.C_LG_XVII1414	At5g15610.1	putative protein : hypothetical protein F14P3.15 - Arabidopsis thaliana	tremula x tremuloides	All probes match over all sequences
Ptp.2226.1.S1_at	8.30308	18.0247	0.000153456	CK089488	eugene3.00031073	eugene3.00031073	At1g64160.1	disease resistance response protein family: dirigent protein family : similar to dirigent protein GB:AAF25365 GI:6694709 from [Thuja plicata]: similar to pathogenesis-related protein [Pisum sativum] gi:4585273 gb:AAD25355	tremula x tremuloides	Unique
Ptp.224.1.A1_at	1.41098	9.6129	0.00141388	CK095285	--	--	--	--	tremula	Unique
Ptp.2244.1.A1_s_at	2.74509	6.69582	0.0053136	CV270349	estExt_Genewise1_v1.C_LG_VII1401	estExt_Genewise1_v1.C_LG_VII1401	At5g09760.1	pectin methylesterase - like protein : pectin methylesterase	trichocarpa x nigra	All probes match over all sequences
Ptp.2272.1.A1_at	0.921906	8.10371	0.00262771	CK087425	estExt_fgenesh4_pm.C_1630013	estExt_fgenesh4_pm.C_1630013	At5g56940.1	30S ribosomal protein S16 : : supported by full-length cDNA: Ceres: 20539.	trichocarpa x nigra	Unique
Ptp.2289.1.S1_at	0.822465	13.2339	0.000456494	CK093247	grail3.0079015002	grail3.0079015002	At5g51510.1	expressed protein : :supported by full-length cDNA: Ceres:20287.	tremula x tremuloides	Unique
Ptp.2297.1.A1_at	1.17948	9.66876	0.00138807	BP930614	gw1.VIII.2309.1 gw1.X.2474.1	gw1.VIII.2309.1	At2g37250.1	putative adenylate kinase : :supported by full-length cDNA: Ceres:15831.	nigra	Unique
Ptp.23.1.S1_at	1.77588	5.67761	0.00975772	CV237010	estExt_Genewise1_v1.C_1330112	estExt_Genewise1_v1.C_1330112	At1g09150.1	unknown protein :	trichocarpa	Unique
Ptp.23.2.S1_a_at	2.03748	8.17163	0.00254868	AI162578	grail3.0016013002 estExt_Genewise1_v1.C_1330112	grail3.0016013002	At1g09150.1	unknown protein :	tremula x tremuloides	Probes match on alternative forms of same gene
Ptp.2301.1.A1_at	1.34834	9.1571	0.00168628	CV237242	estExt_fgenesh4_pm.C_1230010 estExt_fgenesh4_pm.C_LG_IV0341 estExt_fgenesh4_pm.C_LG_IV0340	estExt_fgenesh4_pm.C_1230010	At3g02360.1	6-phosphogluconate dehydrogenase	trichocarpa	Unique
Ptp.2312.1.A1_at	0.693784	7.53704	0.00344397	CA928446	estExt_Genewise1_v1.C_LG_IV0332	estExt_Genewise1_v1.C_LG_IV0332	At3g02090.1	putative mitochondrial processing peptidase : similar to mitochondrial processing peptidase GB:CAA56521 [Solanum tuberosum]: supported by cDNA: gi_15982730_gb_AY057579.1_	tremuloides	Unique
Ptp.2325.1.S1_s_at	0.61838	5.75275	0.00930184	BP930312	estExt_fgenesh4_pg.C_LG_I1918	estExt_fgenesh4_pg.C_LG_I1918	At3g08580.2	adenylate translocator : identical to adenylate translocator GB:X65549 [Arabidopsis thaliana]	nigra	All probes match over all sequences
Ptp.2344.1.A1_at	3.82414	12.1798	0.000601533	CV243674	estExt_Genewise1_v1.C_LG_V0405	estExt_Genewise1_v1.C_LG_V0405	At1g71695.1	peroxidase	trichocarpa	Unique
Ptp.2344.1.A1_x_at	3.88321	12.8992	0.000498582	CV243674	estExt_Genewise1_v1.C_LG_V0405	estExt_Genewise1_v1.C_LG_V0405	At1g71695.1	peroxidase	trichocarpa	Probes cross hyb with other sequences
Ptp.2346.1.S1_at	2.10727	11.0008	0.000865343	CK093262	estExt_fgenesh4_pm.C_LG_IV0341 estExt_fgenesh4_pm.C_LG_IV0340 estExt_fgenesh4_pm.C_1230010	estExt_fgenesh4_pm.C_LG_IV0341	At3g02360.1	6-phosphogluconate dehydrogenase	tremula x tremuloides	Unique
Ptp.2348.2.S1_s_at	1.42448	7.20076	0.00406321	CV266192	eugene3.00161138	eugene3.00161138	At3g51800.1	putative nuclear DNA-binding protein G2p : Mus musculus p38-2G4 protein: SwissProt Accession Number P50580: supported by cDNA: gi_14532885_gb_AY040067.1_	trichocarpa x nigra	All probes match over all sequences
Ptp.2358.1.S1_at	1.79068	9.45094	0.00150198	CV230841	estExt_fgenesh4_pm.C_LG_XII0191	estExt_fgenesh4_pm.C_LG_XII0191	At1g74030.1	putative enolase : similar to ENOLASE (2-PHOSPHOGLYCERATE DEHYDRATASE) GB:P15007 from [Drosophila melanogaste]: supported by cDNA: gi_14334609_gb_AY034978.1_	trichocarpa	Unique
Ptp.2361.1.S1_at	1.29162	6.84242	0.00490078	CN550379	eugene3.00081703	eugene3.00081703	At1g24510.1	T-complex chaperonin protein	trichocarpa x deltoides	Unique
Ptp.237.1.S1_s_at	1.02483	9.64677	0.00139893	CV280778	gw1.86.222.1	gw1.86.222.1	At2g02500.1	putative sugar nucleotide phosphorylase : : supported by cDNA: gi_12697582_dbj_AB037876.1_AB037876	euramericana	All probes match over all sequences
Ptp.237.1.S2_s_at	0.488899	11.0534	0.000852022	CK087292	estExt_Genewise1_v1.C_660125	estExt_Genewise1_v1.C_660125	At1g27650.1	splicing factor U2AF small subunit	trichocarpa	All probes match over all sequences
Ptp.2388.1.A1_s_at	0.977897	11.9087	0.000654198	CV241230	grail3.0116001202	grail3.0116001202	At4g26410.1	putative protein :	trichocarpa	All probes match over all sequences
Ptp.2393.1.S1_at	1.58386	6.83405	0.00492093	CV240400	estExt_Genewise1_v1.C_LG_XIV2052	estExt_Genewise1_v1.C_LG_XIV2052	At1g07830.1	mitochondrial ribosomal protein	trichocarpa	Unique
Ptp.2397.1.A1_at	0.744673	7.33424	0.00380697	CV228839	eugene3.00060597	eugene3.00060597	At4g29870.1	putative protein : predicted protein	trichocarpa	Unique
Ptp.240.1.S1_at	1.42203	6.93427	0.00467094	CK087639	grail3.0010067501	grail3.0010067501	At2g01910.1	unknown protein :	tremula x tremuloides	Unique
Ptp.2420.1.S1_at	1.37188	6.48849	0.00598875	CK093267	grail3.0133008901	grail3.0133008901	--	--	alba x tremula	Unique
Ptp.2438.1.A1_at	1.32089	15.2588	0.000283815	CV238862	gw1.X.2554.1 gw1.X.2540.1	gw1.X.2554.1	At2g35790.1	expressed protein : : supported by cDNA: gi_14596214_gb_AY042895.1_	trichocarpa	Unique
Ptp.2448.1.S1_at	1.65478	7.83094	0.00298758	CV233899	eugene3.00002480	eugene3.00002480	At4g13170.1	ribosomal protein L13a like protein : ribosomal protein L13a -Lupinus luteus	trichocarpa	Unique
Ptp.2457.1.S1_s_at	2.25717	15.1266	0.000291873	CV264623	eugene3.00130033	eugene3.00130033	gi|29650092|gb|AAO85809.1|	S-adenosylmethionine synthetase [Salvia miltiorrhiza]	trichocarpa x nigra	All probes match over all sequences
Ptp.2477.1.S1_s_at	5.91088	19.3575	0.0001179	CV226314	estExt_fgenesh4_pg.C_1270062	estExt_fgenesh4_pg.C_1270062	At1g62510.1	similar to 14KD proline-rich protein DC2.15 precursor (sp|P14009): similar to ESTs emb|Z17709 and emb|Z47685 : similar to hybrid proline-rich protein GB:CAA59472 GI:4454097 from [Catharanthus roseus]	trichocarpa	All probes match over all sequences
Ptp.2497.1.S1_at	1.81458	7.24301	0.00397863	CK093570	grail3.0021004601	grail3.0021004601	At5g16940.1	putative protein : predicted protein	tremula x tremuloides	Unique
Ptp.2508.1.S1_at	0.733788	6.03312	0.00781067	CK093697	estExt_fgenesh4_pm.C_LG_I0832	estExt_fgenesh4_pm.C_LG_I0832	At3g01380.1	putative phosphatidylinositolglycan class N short form : similar to phosphatidylinositolglycan class N short form GB:BAA82620 [Mus musculus]	tremula x tremuloides	Unique
Ptp.2518.1.S1_at	1.32627	8.44639	0.00225338	CV274235	eugene3.00180798	eugene3.00180798	At3g52930.1	fructose bisphosphate aldolase - like protein : fructose bisphosphate aldolase	trichocarpa x deltoides	Unique
Ptp.2518.1.S1_x_at	1.42309	8.06329	0.00268278	CV274235	eugene3.00180798	eugene3.00180798	At3g52930.1	fructose bisphosphate aldolase - like protein : fructose bisphosphate aldolase	trichocarpa x deltoides	Probes cross hyb with other sequences
Ptp.2521.1.A1_at	1.33523	14.7443	0.000319394	CX178053	gw1.XVI.2049.1	gw1.XVI.2049.1	At5g06580.1	glycolate oxidase subunit D-like: D-lactate dehydrogenase-like : : supported by cDNA: gi_15010679_gb_AY045641.1_	euramericana	Unique
Ptp.2537.1.S1_at	1.16799	8.96594	0.00181997	CV264977	grail3.0142006601	grail3.0142006601	At2g31060.1	putative GTP-binding protein :	trichocarpa x deltoides	Unique
Ptp.2551.1.S1_at	1.28662	9.05548	0.00175471	BU878491	estExt_Genewise1_v1.C_LG_X1841	estExt_Genewise1_v1.C_LG_X1841	At2g39960.1	unknown protein :	trichocarpa	Unique
Ptp.2555.1.A1_at	1.8469	6.51741	0.00589794	CV243961	gw1.I.7987.1	gw1.I.7987.1	At5g64680.1	unknown protein :	trichocarpa	Unique
Ptp.2560.1.S1_s_at	1.4869	17.5602	0.000168425	CV270621	eugene3.00130653	eugene3.00130653	At5g17770.1	NADH-cytochrome b5 reductase : :supported by full-length cDNA: Ceres:17432.	trichocarpa x nigra	All probes match over all sequences
Ptp.2560.2.S1_a_at	1.61513	11.0335	0.000856106	BU835696	eugene3.00130653	eugene3.00130653	At5g17770.1	NADH-cytochrome b5 reductase : :supported by full-length cDNA: Ceres:17432.	tremula x tremuloides	Probes match on alternative forms of same gene
Ptp.2560.3.S1_s_at	1.62167	16.0283	0.000239546	CK092469	eugene3.00130653	eugene3.00130653	At5g17770.1	NADH-cytochrome b5 reductase : :supported by full-length cDNA: Ceres:17432.	tremula x tremuloides	All probes match over all sequences
Ptp.2561.1.A1_s_at	0.739586	9.27407	0.00160495	CV247249	estExt_fgenesh4_pg.C_LG_V1341	estExt_fgenesh4_pg.C_LG_V1341	At5g09510.1	ribosomal protein S15-like : ribosomal protein S15 - Arabidopsis thaliana	trichocarpa	All probes match over all sequences
Ptp.257.1.S1_s_at	1.42966	7.81704	0.00300695	CK087754	gw1.I.938.1	gw1.I.938.1	At3g18600.1	DEAD:DEAH box RNA helicase protein	tremula x tremuloides	All probes match over all sequences
Ptp.2574.1.S1_at	0.853777	6.94201	0.00465103	CV251969	estExt_Genewise1_v1.C_LG_IX3421	estExt_Genewise1_v1.C_LG_IX3421	At5g20290.1	putative protein : ribosomal protein S8 - Zea mays	trichocarpa	Unique
Ptp.2582.1.S1_s_at	1.00144	5.72721	0.00944601	CV239439	estExt_fgenesh4_pg.C_LG_V0629	estExt_fgenesh4_pg.C_LG_V0629	At4g38100.1	expressed protein : :supported by full-length cDNA: Ceres:21.	trichocarpa	All probes match over all sequences
Ptp.2588.2.S1_at	0.961598	8.00499	0.00276037	CF234160	grail3.0152002601	grail3.0152002601	--	--	trichocarpa	Unique
Ptp.259.1.S1_s_at	1.04722	6.907	0.00473766	CK087770	eugene3.00030549	eugene3.00030549	At3g27740.1	carbamoyl phosphate synthetase small subunit : identical to carbamoyl phosphate synthetase small subunit GB:AAC25961 from [Arabidopsis thaliana]: supported by cDNA: gi_15028108_gb_AY046004.1_	tremula x tremuloides	All probes match over all sequences
Ptp.2590.1.A1_at	0.873554	6.91269	0.00472486	CV230651	estExt_fgenesh4_pg.C_LG_VI0826	estExt_fgenesh4_pg.C_LG_VI0826	At3g51800.1	putative nuclear DNA-binding protein G2p : Mus musculus p38-2G4 protein: SwissProt Accession Number P50580: supported by cDNA: gi_14532885_gb_AY040067.1_	trichocarpa	Unique
Ptp.2598.1.S1_at	1.18491	6.0545	0.007713	CK087245	eugene3.00150368	eugene3.00150368	At3g18080.1	glycosyl hydrolase family 1 : similar to beta-glucosidase BGQ60 precursor GB:A57512 [Hordeum vulgare]:supported by full-length cDNA: Ceres:11984.	tremula x tremuloides	Unique
Ptp.2605.1.A1_at	0.600824	7.20264	0.0040605	CK092199	fgenesh4_pm.C_LG_I000162	fgenesh4_pm.C_LG_I000162	At2g33150.1	3-ketoacyl-CoA thiolase : :supported by full-length cDNA: Ceres:36488.	tremula x tremuloides	Unique
Ptp.2607.1.S1_x_at	2.58703	21.6238	8.13e-05	CV245762	eugene3.00180810	eugene3.00180810	At5g38420.1	ribulose bisphosphate carboxylase small chain 2b precursor (RuBisCO small subunit 2b) (sp|P10797) : : supported by cDNA: gi_16649138_gb_AY059939.1_	trichocarpa	Probes cross hyb with other sequences
Ptp.2607.2.S1_a_at	2.84979	13.7303	0.000405515	BU894129	gw1.1295.3.1 eugene3.00180810	gw1.1295.3.1	At1g67090.1	ribulose-bisphosphate carboxylase small unit	tremula x tremuloides	Probes match on alternative forms of same gene
Ptp.2608.1.S1_s_at	0.609915	15.8755	0.000248004	CV276221	eugene3.00060645	eugene3.00060645	At5g41685.1	Expressed protein : : supported by cDNA: gi_13605534_gb_AF361593.1_AF361593	trichocarpa x deltoides	All probes match over all sequences
Ptp.2609.2.S1_at	0.64634	5.72698	0.00944688	CV283556	estExt_fgenesh4_pm.C_LG_XVIII0061	estExt_fgenesh4_pm.C_LG_XVIII0061	At5g35530.1	40S ribosomal protein S3 : : supported by full-length cDNA: Ceres: 10394.	trichocarpa x deltoides	Unique
Ptp.2639.1.S1_at	0.854639	9.24628	0.00162468	CV273032	eugene3.00060477	eugene3.00060477	At3g57490.1	40S ribosomal protein S2 homolog : 40S ribosomal protein S2 - Arabidopsis thaliana	trichocarpa x deltoides	Unique
Ptp.2644.1.S1_s_at	1.42276	5.8665	0.00865327	CV260521	estExt_Genewise1_v1.C_440312	estExt_Genewise1_v1.C_440312	At1g60970.1	putative coatomer zeta subunit : similar to COATOMER ZETA SUBUNIT GB:Q9Y3C3 from [Homo sapiens]: supported by cDNA: gi_15450726_gb_AY053405.1_	trichocarpa x nigra	All probes match over all sequences
Ptp.2651.1.A1_at	1.70559	19.745	0.000110346	CK091953	eugene3.00070635	eugene3.00070635	At5g10010.1	hypothetical protein :	tremula x tremuloides	Unique
Ptp.266.1.S1_at	0.735641	5.70893	0.00955987	DN494955	estExt_Genewise1_v1.C_LG_II2093	estExt_Genewise1_v1.C_LG_II2093	At4g09720.1	GTP-binding protein	tremula x tremuloides	Unique
Ptp.2662.1.S1_s_at	0.774048	11.5323	0.000738103	CK092954	grail3.0050011101	grail3.0050011101	At3g62360.1	putative protein : Pm5 protein - Homo sapiens	tremula x tremuloides	All probes match over all sequences
Ptp.2685.1.S1_at	2.77189	16.2261	0.000227935	CK113401	grail3.0018042001	grail3.0018042001	At4g23885.1	Expressed protein : : supported by full-length cDNA: Ceres: 28506.	tremula x tremuloides	Unique
Ptp.2685.1.S1_s_at	2.15651	10.0493	0.00120284	CK113401	grail3.0018042001	grail3.0018042001	At4g23885.1	Expressed protein : : supported by full-length cDNA: Ceres: 28506.	tremula x tremuloides	All probes match over all sequences
Ptp.2687.1.S1_at	0.391792	7.06941	0.00435661	CK092206	fgenesh4_pm.C_LG_I000456	fgenesh4_pm.C_LG_I000456	At1g52760.1	putative lipase : similar to monoglyceride lipase GB:NP_035974 from [Mus musculus]:supported by full-length cDNA: Ceres:36954.	tremula x tremuloides	Unique
Ptp.2693.1.A1_at	2.5218	8.51936	0.00218738	CV231334	gw1.V.2453.1	gw1.V.2453.1	At3g20015.1	hypothetical protein	trichocarpa	Unique
Ptp.2710.1.S1_s_at	1.29818	6.97131	0.0045872	BU865876	estExt_Genewise1_v1.C_LG_X0562	estExt_Genewise1_v1.C_LG_X0562	At3g06700.1	ribosomal protein L29	tremula	All probes match over all sequences
Ptp.2724.1.S1_s_at	2.0119	7.98538	0.00278189	DN503650	estExt_Genewise1_v1.C_1320075	estExt_Genewise1_v1.C_1320075	At3g21400.1	unknown protein :	tremula x tremuloides	All probes match over all sequences
Ptp.2730.1.S1_at	4.31578	10.8846	0.000899355	BU833186	gw1.XVIII.853.1	gw1.XVIII.853.1	At2g19680.1	copia-like retroelement pol polyprotein : : supported by full-length cDNA: Ceres: 14718.	trichocarpa x deltoides	Unique
Ptp.2769.2.S1_at	0.954641	5.78182	0.00913999	DN499177	estExt_fgenesh4_pg.C_LG_VI1588	estExt_fgenesh4_pg.C_LG_VI1588	At3g20430.1	unknown protein :	tremula x tremuloides	Unique
Ptp.2780.1.S1_at	3.70791	13.4542	0.000432427	CV262913	estExt_Genewise1_v1.C_LG_VIII0273	estExt_Genewise1_v1.C_LG_VIII0273	At3g48140.1	B12D-like protein : B12D protein - Hordeum vulgare	trichocarpa x nigra	Unique
Ptp.2780.1.S1_s_at	2.94803	16.394	0.000218708	CV262913	estExt_Genewise1_v1.C_LG_VIII0273	estExt_Genewise1_v1.C_LG_VIII0273	At3g48140.1	B12D-like protein : B12D protein - Hordeum vulgare	trichocarpa x nigra	All probes match over all sequences
Ptp.2797.1.S1_at	2.36116	8.24975	0.00246689	DN488259	eugene3.02520012	eugene3.02520012	At4g22010.1	pectinesterase (pectin methylesterase)	alba x tremula	Unique
Ptp.2798.1.S1_at	7.04226	11.2872	0.000795603	CV272884	--	--	--	--	trichocarpa	Unique
Ptp.280.1.A1_at	2.24042	21.9314	7.73e-05	BP930644	fgenesh4_pm.C_LG_II000371	fgenesh4_pm.C_LG_II000371	At1g77490.1	thylakoid-bound ascorbate peroxidase	nigra	Unique
Ptp.2813.1.S1_at	1.69515	12.8947	0.000498582	BU816193	estExt_Genewise1_v1.C_LG_II0234	estExt_Genewise1_v1.C_LG_II0234	At4g02580.1	predicted NADH dehydrogenase 24 kD subunit : similar to N. crassa NADH-ubiquinone dehydrogenase 24 kD subunit precursor	trichocarpa x deltoides	Unique
Ptp.287.1.A1_s_at	1.29181	6.95977	0.00461219	AJ774516	eugene3.00011055	eugene3.00011055	At3g15640.1	putative cytochrome c oxidase subunit Vb : similar to cytochrome oxidase IV GB:223590 [Bos taurus]: contains Pfam profile: PF01215 cytochrome c oxidase subunit Vb:supported by full-length cDNA: Ceres:34224.	euphratica	All probes match over all sequences
Ptp.2882.1.S1_at	2.82464	11.9347	0.000647887	DN492693	gw1.VI.626.1	gw1.VI.626.1	At1g65870.1	disease resistance response protein-related: dirigent protein-related : similar to dirigent protein [Forsythia x intermedia] gi|6694693|gb|AAF25357: similar to disease resistance response protein 206-d [Pisum sativum] gi|508844|gb|AAB18669	tremula x tremuloides	Unique
Ptp.2885.1.S1_s_at	1.76225	5.95371	0.0081949	DN486248	eugene3.00130792 eugene3.00190271	eugene3.00130792	At5g16750.1	WD40-repeat protein : transducin homolog sazD - Homo sapiens	tremula	All probes match over all sequences
Ptp.289.1.S1_at	5.47938	27.2127	3.44e-05	CN520220	gw1.XV.3329.1	gw1.XV.3329.1	At3g61250.1	myb DNA-binding protein (MYB17) : contains PFAM profile: Myb-like DNA-binding domain PF00249	tremula x tremuloides	Unique
Ptp.2900.1.S1_at	1.60041	11.1519	0.000829624	DN493665	eugene3.01270003 eugene3.00030889	eugene3.01270003	At1g12420.1	hypothetical protein :	tremula x tremuloides	Unique
Ptp.2903.1.A1_s_at	5.65102	9.97557	0.00123562	BP934529	gw1.XII.485.1 gw1.XII.484.1	gw1.XII.485.1	At3g22370.1	alternative oxidase 1a precursor : identical to GB:Q39219 from [Arabidopsis thaliana]:supported by full-length cDNA: Ceres:116257.	nigra	All probes match over all sequences
Ptp.2956.2.S1_at	0.381171	6.41799	0.0062249	BU867019	gw1.IV.3768.1	gw1.IV.3768.1	At5g17240.1	unknown protein :	tremula	Unique
Ptp.2967.1.S1_s_at	1.39766	10.8275	0.000918112	DN489007	grail3.0024004101	grail3.0024004101	At5g47720.1	acetoacyl-CoA-thiolase : :supported by full-length cDNA: Ceres:93821.	tremula	All probes match over all sequences
Ptp.2979.1.S1_at	5.54166	12.024	0.000628896	DN488465	eugene3.00101178	eugene3.00101178	At1g68500.1	hypothetical protein : predicted by genefinder	tremula x tremuloides	Unique
Ptp.299.1.A1_s_at	1.57061	6.85468	0.00486625	CK088179	grail3.0079001501	grail3.0079001501	At3g49080.1	30S ribosomal protein S9 -like : similar to 30S ribosomal proteins	tremula x tremuloides	All probes match over all sequences
Ptp.2993.1.S1_at	6.52528	13.7074	0.000407111	CX658401	estExt_fgenesh4_pm.C_LG_II1069	estExt_fgenesh4_pm.C_LG_II1069	At3g02885.1	Expressed protein : : supported by cDNA: gi_1289319_gb_U53221.1_ATU53221	alba x tremula var. glandulosa	Unique
Ptp.3024.1.A1_at	2.08054	30.4864	2.26e-05	DN490215	estExt_fgenesh4_pg.C_LG_II1537	estExt_fgenesh4_pg.C_LG_II1537	At4g23810.1	WRKY family transcription factor : AR411 - Arabidopsis thaliana (thale cress)	tremula x tremuloides	Unique
Ptp.303.2.A1_at	4.01039	8.72561	0.00201468	CK088209	gw1.XIX.2748.1	gw1.XIX.2748.1	At4g03210.1	xyloglucan endotransglycosylase	alba x tremula var. glandulosa	Unique
Ptp.3031.1.S1_at	7.88467	7.86063	0.00294041	DN494218	--	--	--	--	tremula x tremuloides	Unique
Ptp.3032.1.S1_s_at	5.04405	24.2374	5.44e-05	DN494443	eugene3.00400327 eugene3.00400328	eugene3.00400327	At5g42830.1	N-hydroxycinnamoyl benzoyltransferase-like protein :	tremula x tremuloides	All probes match over all sequences
Ptp.3032.2.A1_at	2.76421	7.51088	0.00348829	DN484973	--	--	--	--	trichocarpa x nigra	Unique
Ptp.3064.1.S1_s_at	0.656565	6.53522	0.00583226	BU888497	estExt_fgenesh4_pm.C_LG_X0263	estExt_fgenesh4_pm.C_LG_X0263	At5g43460.1	Nicotiana lesion-inducing like : : supported by full-length cDNA: Ceres: 327.	tremula	All probes match over all sequences
Ptp.3067.1.S1_at	1.35154	13.2792	0.000451113	AJ744954.1	estExt_Genewise1_v1.C_LG_III0403	estExt_Genewise1_v1.C_LG_III0403	At1g51760.1	IAA-Ala hydrolase (IAR3) : identical to IAA-Ala hydrolase (IAR3) [Arabidopsis thaliana] GI:3421384: supported by cDNA: gi_14030706_gb_AF375444.1_AF375444	alba x tremula	Unique
Ptp.3067.1.S1_s_at	1.23871	13.5244	0.000424236	AJ744954.1	estExt_Genewise1_v1.C_LG_III0403	estExt_Genewise1_v1.C_LG_III0403	At1g51760.1	IAA-Ala hydrolase (IAR3) : identical to IAA-Ala hydrolase (IAR3) [Arabidopsis thaliana] GI:3421384: supported by cDNA: gi_14030706_gb_AF375444.1_AF375444	alba x tremula	All probes match over all sequences
Ptp.3068.1.S1_at	1.36559	15.038	0.000298105	CV265985	grail3.0028022801	grail3.0028022801	At3g09890.1	expressed protein : :supported by full-length cDNA: Ceres:19531.	trichocarpa x nigra	Unique
Ptp.3099.1.S1_at	3.08989	8.47045	0.00223307	CK092480	gw1.I.5741.1	gw1.I.5741.1	At3g55550.1	probable serine:threonine-specific protein kinase : receptor like protein kinase LRK1	tremula x tremuloides	Unique
Ptp.3107.2.S1_at	1.35083	12.4019	0.000566449	CK093292	fgenesh4_pg.C_LG_XVIII000250 estExt_fgenesh4_pm.C_LG_VI0713	fgenesh4_pg.C_LG_XVIII000250	At5g60690.1	HD-Zip transcription factor	tremula x tremuloides	Unique
Ptp.3127.1.S1_s_at	1.74109	8.72299	0.00201656	AJ777838	gw1.VI.935.1	gw1.VI.935.1	At4g26270.1	pyrophosphate-dependent phosphofructo-1-kinase : pyrophosphate-dependent phosphofructo-1-kinase	euphratica	All probes match over all sequences
Ptp.3136.1.S1_at	1.63513	18.8863	0.000128516	CV248044	eugene3.00400106	eugene3.00400106	At4g09320.1	nucleoside-diphosphate kinase : :supported by full-length cDNA: Ceres:30158.	trichocarpa	Unique
Ptp.314.1.A1_at	1.95272	8.66537	0.00205746	BU873794	estExt_fgenesh4_pm.C_LG_XVIII0270	estExt_fgenesh4_pm.C_LG_XVIII0270	At5g57300.1	UUbiE family : similar to ubiquinone biosynthesis methyltransferase COQ5 [Saccharomyces cerevisiae][SP|P49017]	trichocarpa	Unique
Ptp.3168.1.S1_at	4.28153	14.7697	0.000317122	CX659317	grail3.0036009801 estExt_Genewise1_v1.C_LG_X4725 estExt_Genewise1_v1.C_LG_X4748	grail3.0036009801	At2g29460.1	glutathione transferase	alba x tremula var. glandulosa	Unique
Ptp.3171.1.S1_s_at	1.04903	7.2368	0.0039885	CK109415	eugene3.00140734	eugene3.00140734	At3g62880.1	putative protein : amino acid selective channel protein - Hordeum vulgare	tremula x tremuloides	All probes match over all sequences
Ptp.3172.1.A1_at	3.17388	9.37798	0.0015433	CV226184	estExt_Genewise1_v1.C_LG_IX3131	estExt_Genewise1_v1.C_LG_IX3131	At5g12200.1	dihydropyrimidinase : : supported by cDNA: gi_13878036_gb_AF370281.1_AF370281	tremula x tremuloides	Unique
Ptp.318.1.A1_at	2.76614	14.4851	0.000337889	CK088300	--	--	--	--	tremula x tremuloides	Unique
Ptp.32.1.S1_at	1.89963	7.04159	0.00442466	CK087864	gw1.IX.2901.1 gw1.I.2239.1	gw1.IX.2901.1	At3g10110.1	expressed protein : : supported by full-length cDNA: Ceres: 9211.	tremula x tremuloides	Unique
Ptp.3227.1.S1_s_at	1.00656	9.74845	0.00134662	BU816637	estExt_Genewise1_v1.C_LG_XI0540	estExt_Genewise1_v1.C_LG_XI0540	At2g38130.1	putative acetyltransferase :	tremula x tremuloides	All probes match over all sequences
Ptp.3244.1.S1_at	3.50152	13.1529	0.000466182	CV260954	grail3.0024029101	grail3.0024029101	--	--	trichocarpa x nigra	Unique
Ptp.3285.1.S1_at	1.50494	6.50787	0.00592467	CX185078	estExt_fgenesh4_pm.C_LG_XVI0104	estExt_fgenesh4_pm.C_LG_XVI0104	At3g57030.1	strictosidine synthase-related : similar to strictosidine synthase [Rauvolfia serpentina][SP|P15324]	euramericana	Unique
Ptp.3311.1.S1_at	1.43633	7.26053	0.00394227	BU862422	eugene3.00090718	eugene3.00090718	gi|34895034|ref|NP_908842.1|	B1045F02.12 [Oryza sativa (japonica cultivar-group)] >gi|21104704|dbj|BAB93293.1| unknown protein [Oryza sativa (japonica cultivar-group)]	tremula	Unique
Ptp.3320.1.S1_at	1.14618	6.88784	0.00478692	DN492124	estExt_fgenesh4_pm.C_LG_X0635 eugene3.00101554	estExt_fgenesh4_pm.C_LG_X0635	At1g69460.1	unknown protein : contains Pfam profile: PF01105: emp24:gp25L:p24 family: supported by cDNA: gi_18252234	trichocarpa	Unique
Ptp.3327.1.S1_s_at	3.44787	6.7892	0.00505208	CV264775	estExt_Genewise1_v1.C_LG_XV2908	estExt_Genewise1_v1.C_LG_XV2908	At5g62350.1	ripening-related protein - like : ripening-related protein	trichocarpa x nigra	All probes match over all sequences
Ptp.3333.1.A1_s_at	2.90274	7.13378	0.00420502	DN488114	estExt_fgenesh4_pg.C_LG_I0874	estExt_fgenesh4_pg.C_LG_I0874	At1g63940.1	monodehydroascorbate reductase	tremula x tremuloides	All probes match over all sequences
Ptp.3333.2.A1_at	2.63843	9.66898	0.00138807	CX658805	--	--	--	--	trichocarpa	Unique
Ptp.3336.1.S1_s_at	1.20097	12.3477	0.000573612	CV274607	estExt_Genewise1_v1.C_LG_XII0050	estExt_Genewise1_v1.C_LG_XII0050	gi|26452241|dbj|BAC43208.1|	unknown protein [Arabidopsis thaliana] >gi|18700230|gb|AAL77725.1| AT3g47831:T23J7 [Arabidopsis thaliana] >gi|14326549|gb|AAK60319.1| AT3g47831:T23J7 [Arabidopsis thaliana]	trichocarpa x deltoides	All probes match over all sequences
Ptp.3342.2.S1_at	1.38763	6.49789	0.00595511	BU835851	grail3.0003012502	grail3.0003012502	At1g76050.1	RNA pseudouridylate synthase	tremula x tremuloides	Unique
Ptp.3345.1.S1_at	1.27333	6.98255	0.00456142	DN485890	gw1.XV.2762.1	gw1.XV.2762.1	At5g38280.1	receptor serine:threonine kinase PR5K : : supported by cDNA: gi_1235679_gb_U48698.1_ATU48698	tremula x tremuloides	Unique
Ptp.3366.1.S1_at	0.427195	5.97073	0.00811338	BU810222	eugene3.00120626 eugene3.60380001	eugene3.00120626	At3g47610.1	putative protein : activating signal cointegrator 1 - Homo sapiens	tremula x tremuloides	Unique
Ptp.3369.1.S1_at	0.641436	5.962	0.00815559	DN485480	estExt_fgenesh4_pg.C_LG_XI0860 gw1.178.65.1	estExt_fgenesh4_pg.C_LG_XI0860	At3g14860.1	hypothetical protein : predicted by genemark.hmm: supported by cDNA: gi_20260313	tremula x tremuloides	Unique
Ptp.339.1.S1_at	0.680235	5.73481	0.00940298	CK088442	--	--	--	--	tremula x tremuloides	Unique
Ptp.3438.1.S1_at	0.638525	7.51532	0.00348203	CN519429	grail3.0066017503	grail3.0066017503	At1g20910.1	hypothetical protein : predicted by genscan+	trichocarpa x deltoides	Unique
Ptp.346.1.S1_s_at	1.76886	13.3747	0.000439214	CF227696	gw1.V.3099.1	gw1.V.3099.1	At2g21940.1	putative shikimate kinase precursor :	alba x tremula	All probes match over all sequences
Ptp.3465.2.S1_s_at	0.85958	7.50047	0.00350591	BU837650	gw1.XVI.1340.1	gw1.XVI.1340.1	At3g57050.1	CYSTATHIONINE BETA-LYASE PRECURSOR (CBL) : : supported by cDNA: gi_704396_gb_L40511.1_ATHCBL	tremula x tremuloides	All probes match over all sequences
Ptp.349.1.S1_at	1.42794	6.57782	0.00568937	CK088507	--	--	--	--	tremula x tremuloides	Unique
Ptp.350.1.A1_s_at	1.31221	7.04644	0.0044145	CV230162	estExt_fgenesh4_pg.C_LG_I1460	estExt_fgenesh4_pg.C_LG_I1460	At1g51980.1	mitochondrial processing peptidase alpha subunit	trichocarpa	All probes match over all sequences
Ptp.3501.1.S1_at	0.918696	7.76326	0.00308369	CV280237	eugene3.00190837	eugene3.00190837	At1g14300.1	hypothetical protein : predicted by genemark.hmm	trichocarpa x deltoides	Unique
Ptp.3507.1.S1_s_at	1.8593	12.4052	0.000566398	BP931120	gw1.II.1507.1	gw1.II.1507.1	At1g09970.1	leucine-rich repeat transmembrane protein kinase	nigra	All probes match over all sequences
Ptp.3507.2.S1_at	1.66572	9.754	0.00134418	DN492469	gw1.II.1507.1	gw1.II.1507.1	At1g09970.1	leucine-rich repeat transmembrane protein kinase	tremula x tremuloides	Unique
Ptp.3508.1.S1_at	2.58703	10.9327	0.000885782	BU895259	estExt_Genewise1_v1.C_LG_XV1100	estExt_Genewise1_v1.C_LG_XV1100	At1g18270.1	unknown protein : : supported by cDNA: gi_18176245	tremula x tremuloides	Unique
Ptp.3510.1.S1_at	6.54815	15.5187	0.00026873	CX659046	eugene3.00070258 estExt_Genewise1_v1.C_LG_VII1106	eugene3.00070258	--	--	alba x tremula var. glandulosa	Unique
Ptp.3515.1.S1_s_at	0.564218	6.09295	0.00753334	DN502082	estExt_fgenesh4_pm.C_LG_III0713	estExt_fgenesh4_pm.C_LG_III0713	At5g57330.1	apospory-associated protein C : : supported by cDNA: gi_20260439	trichocarpa	All probes match over all sequences
Ptp.3520.1.A1_s_at	5.4304	8.71197	0.00202294	CV258205	estExt_fgenesh4_pm.C_LG_XV0458	estExt_fgenesh4_pm.C_LG_XV0458	At3g48990.1	4-coumarate-CoA ligase -like protein : 4-coumarate-CoA ligase enzyme	trichocarpa x deltoides	All probes match over all sequences
Ptp.3557.1.S1_s_at	1.53246	9.63997	0.00140253	BU827074	eugene3.00061498	eugene3.00061498	At1g67680.1	F12A21.17 : similar to signal recognition particle 72kD gi|5902124	tremula x tremuloides	All probes match over all sequences
Ptp.3568.1.S1_at	2.04012	7.89806	0.00289136	DN493064	eugene3.01170045 grail3.0017020201	eugene3.01170045	At1g28380.1	expressed protein : : supported by cDNA: gi_16604598_gb_AY059744.1_	tremula x tremuloides	Unique
Ptp.357.1.S1_at	1.36473	6.75937	0.00513606	CV242353	eugene3.00091203	eugene3.00091203	At5g58800.1	quinone reductase family : similar to 1	trichocarpa	Unique
Ptp.3574.1.S1_at	0.725574	6.63605	0.0055003	BU897070	--	--	--	--	trichocarpa	Unique
Ptp.3586.1.S1_at	2.20209	8.23341	0.00248269	DN492909	gw1.VI.1514.1	gw1.VI.1514.1	At4g30110.1	cadmium-transporting ATPase-like protein : E1-E2 cadmium efflux adenosine triphosphatase - Staphylococcus aureus	tremula x tremuloides	Unique
Ptp.362.1.A1_s_at	2.3502	11.0067	0.000863935	CK088599	eugene3.00410062	eugene3.00410062	At1g34355.1	hypothetical protein : predicted by genemark.hmm	tremula x tremuloides	All probes match over all sequences
Ptp.364.2.S1_a_at	1.30371	7.59239	0.00335534	CA826308	gw1.XI.3868.1	gw1.XI.3868.1	At3g15352.1	Expressed protein : : supported by cDNA: gi_14794881_gb_AF349684.1_AF349684	trichocarpa x deltoides	Probes match on alternative forms of same gene
Ptp.3683.2.S1_s_at	0.832	6.13124	0.00736504	DN501534	estExt_Genewise1_v1.C_LG_XIV4108	estExt_Genewise1_v1.C_LG_XIV4108	At5g65940.1	3-hydroxyisobutyryl-coenzyme A hydrolase : : supported by cDNA: gi_8572759_gb_AF276301.1_AF276301	tremula x tremuloides	All probes match over all sequences
Ptp.3690.1.S1_at	2.96908	7.6271	0.00329555	DN491486	gw1.XVI.2422.1	gw1.XVI.2422.1	At5g22380.1	NAC-domain protein-like : :supported by full-length cDNA: Ceres:29829.	tremula x tremuloides	Unique
Ptp.3693.1.S1_at	0.867663	6.05054	0.00773368	CX183650	fgenesh4_pm.C_LG_XIV000280	fgenesh4_pm.C_LG_XIV000280	At2g47210.1	hypothetical protein : predicted by genefinder and genscan: supported by cDNA: gi_17381135	euramericana	Unique
Ptp.3718.1.S1_at	4.33519	7.37516	0.00373365	DN491471	eugene3.00021197	eugene3.00021197	At4g09680.1	putative protein :	trichocarpa	Unique
Ptp.3720.1.S1_at	1.30111	7.17999	0.00410215	CX657369	grail3.0011005801	grail3.0011005801	At5g10830.1	embryonic abundant protein -like : embryonic abundant protein EMB34	alba x tremula var. glandulosa	Unique
Ptp.3730.1.A1_at	3.30834	6.07433	0.00762157	CV232031	--	--	--	--	tremula	Unique
Ptp.3745.1.S1_at	1.01493	5.75713	0.00927558	CV253983	gw1.XIV.2332.1 eugene3.08970003 eugene3.00140669	gw1.XIV.2332.1	At2g47420.1	putative dimethyladenosine transferase : : supported by cDNA: gi_14532649_gb_AY039949.1_	trichocarpa x deltoides	Unique
Ptp.3750.1.A1_at	2.64705	7.23892	0.00398358	CV281580	fgenesh4_pg.C_LG_X002285	fgenesh4_pg.C_LG_X002285	At4g39200.1	ribosomal protein S25 : ribosomal protein S25	trichocarpa x deltoides	Unique
Ptp.3750.2.S1_at	1.69757	6.24804	0.00688002	CF232460	grail3.0090013401	grail3.0090013401	At4g39200.1	ribosomal protein S25 : ribosomal protein S25	alba x tremula	Unique
Ptp.3753.1.S1_s_at	1.06577	7.67715	0.00321621	CK109691	gw1.XII.897.1 estExt_Genewise1_v1.C_1220082	gw1.XII.897.1	At1g34130.1	integral membrane protein	tremula x tremuloides	All probes match over all sequences
Ptp.3773.1.S1_at	7.36951	9.31335	0.00158146	DN488787	eugene3.126580001 grail3.0085002501	eugene3.126580001	--	--	tremula	Unique
Ptp.3775.2.S1_a_at	1.49496	10.4619	0.00103942	BU863918	estExt_Genewise1_v1.C_LG_III2036	estExt_Genewise1_v1.C_LG_III2036	At3g15660.1	expressed protein : :supported by full-length cDNA: Ceres:32287.	tremula	Probes match on alternative forms of same gene
Ptp.3776.1.S1_x_at	3.30123	6.66101	0.00542293	CV276886	estExt_Genewise1_v1.C_LG_IV3602	estExt_Genewise1_v1.C_LG_IV3602	At2g38540.1	putative nonspecific lipid-transfer protein : : supported by cDNA: gi_15146309_gb_AY049296.1_	trichocarpa x deltoides	Probes cross hyb with other sequences
Ptp.3776.2.S1_at	3.75353	6.12247	0.00740425	CV235243	estExt_Genewise1_v1.C_LG_IV3602	estExt_Genewise1_v1.C_LG_IV3602	At2g38540.1	putative nonspecific lipid-transfer protein : : supported by cDNA: gi_15146309_gb_AY049296.1_	trichocarpa	Unique
Ptp.3786.1.S1_at	2.89383	8.22078	0.00249343	CX655023	grail3.0018034701	grail3.0018034701	At5g52830.1	WRKY family transcription factor : : supported by cDNA: gi_15991727_gb_AF418310.1_AF418310	alba x tremula var. glandulosa	Unique
Ptp.3788.1.A1_at	8.60528	12.6243	0.000534506	CV276438	eugene3.00140537	eugene3.00140537	At3g61980.1	expressed protein : :supported by full-length cDNA: Ceres:20358.	trichocarpa x deltoides	Unique
Ptp.3788.1.A1_s_at	8.42794	10.0812	0.0011874	CV276438	eugene3.00140537	eugene3.00140537	At3g61980.1	expressed protein : :supported by full-length cDNA: Ceres:20358.	trichocarpa x deltoides	All probes match over all sequences
Ptp.3792.1.S1_s_at	1.88176	6.70843	0.0052785	CV273002	eugene3.00140377	eugene3.00140377	At2g46230.1	expressed protein : : supported by cDNA: gi_13605903_gb_AF367351.1_AF367351	trichocarpa x deltoides	All probes match over all sequences
Ptp.3797.1.S1_at	3.00349	6.46408	0.0060607	BU815742	grail3.0026005101	grail3.0026005101	--	--	tremula x tremuloides	Unique
Ptp.3799.1.S1_s_at	5.18239	7.73706	0.00312724	BU884353	eugene3.00070021	eugene3.00070021	--	--	tremula x tremuloides	All probes match over all sequences
Ptp.3803.2.A1_a_at	6.27341	13.141	0.000467726	CV256720	estExt_Genewise1_v1.C_LG_VI1670	estExt_Genewise1_v1.C_LG_VI1670	At3g56970.1	bHLH protein : NULL	trichocarpa x deltoides	Probes match on alternative forms of same gene
Ptp.3814.1.S1_s_at	1.40907	5.70174	0.00960362	BU887656	eugene3.00151076	eugene3.00151076	At5g51540.1	putative protein : contains similarity to endopeptidase	trichocarpa	All probes match over all sequences
Ptp.3816.1.S1_s_at	5.85019	6.23547	0.00692406	BU863984	eugene3.00011149	eugene3.00011149	--	--	tremula	All probes match over all sequences
Ptp.3826.1.A1_s_at	6.35339	7.63675	0.00327957	DN497984	estExt_fgenesh4_pg.C_LG_IV0209 estExt_fgenesh4_pg.C_LG_IV0210 eugene3.00040193	estExt_fgenesh4_pg.C_LG_IV0209	At1g24020.1	Bet v I allergen family : similar to major pollen allergen Bet v 1 GB:CAA96544 GI:1321726 from [Betula pendula]: supported by full-length cDNA: Ceres: 6145.	tremula x tremuloides	All probes match over all sequences
Ptp.3840.1.S1_s_at	6.03318	13.8954	0.00038707	BU885246	gw1.28.836.1	gw1.28.836.1	At3g09920.1	putative phosphatidylinositol-4-phosphate 5-kinase : similar to phosphatidylinositol-4-phosphate 5-kinase GB:CAB53377 [Arabidopsis thaliana]	trichocarpa x nigra	All probes match over all sequences
Ptp.3846.1.S1_at	7.11887	7.99275	0.00277537	CV273433	fgenesh4_pg.C_scaffold_118000101	fgenesh4_pg.C_scaffold_118000101	At4g17030.1	allergen like protein :	trichocarpa x deltoides	Unique
Ptp.3846.1.S1_s_at	7.1827	5.86941	0.00864153	CV273433	--	--	--	--	tremula x tremuloides	All probes match over all sequences
Ptp.3852.1.S1_at	5.30871	21.0965	8.83e-05	BU884637	eugene3.00091019 eugene3.20690001 fgenesh4_pm.C_LG_IX000475 fgenesh4_pg.C_LG_IX000970	eugene3.00091019	At4g37980.1	cinnamyl-alcohol dehydrogenase ELI3-1 : : supported by cDNA: gi_13430625_gb_AF360225.1_AF360225	tremula x tremuloides	Unique
Ptp.3871.1.S1_at	5.50822	8.2393	0.00247682	CA926586	gw1.III.803.1	gw1.III.803.1	At1g80160.1	expressed protein : :supported by full-length cDNA: Ceres:21663.	tremuloides	Unique
Ptp.3871.1.S1_s_at	4.226	7.31283	0.00384654	CA926586	gw1.III.803.1	gw1.III.803.1	At1g80160.1	expressed protein : :supported by full-length cDNA: Ceres:21663.	tremuloides	All probes match over all sequences
Ptp.3890.1.S1_at	4.54838	6.71796	0.00525294	DN489074	estExt_fgenesh4_pg.C_1290056	estExt_fgenesh4_pg.C_1290056	At5g60920.1	phytochelatin synthetase - like protein : putative phytochelatin synthetase	trichocarpa	Unique
Ptp.3896.1.S1_at	5.39704	5.90932	0.00841354	DN489043	grail3.0054016801	grail3.0054016801	At5g40690.1	putative protein : predicted proteins	tremula	Unique
Ptp.3906.1.S1_at	2.52069	6.45179	0.00610413	DN498709	eugene3.00020387	eugene3.00020387	--	--	tremula	Unique
Ptp.3919.1.S1_at	2.75703	6.65013	0.00545797	BU888638	eugene3.00080513 eugene3.00101960	eugene3.00080513	At5g02220.1	Expressed protein : : supported by full-length cDNA: Ceres: 147593.	tremula	Unique
Ptp.3920.1.S1_at	2.16442	10.0059	0.00122293	CX168810	eugene3.00160180	eugene3.00160180	--	--	deltoides	Unique
Ptp.3932.1.S1_at	2.20105	10.0995	0.00117884	DN497278	gw1.VII.1642.1	gw1.VII.1642.1	At3g14880.1	hypothetical protein : predicted by genemark.hmm	tremula	Unique
Ptp.3947.1.S1_s_at	7.92051	19.2875	0.000119695	CV253657	eugene3.01520027	eugene3.01520027	At5g06860.1	polygalacturonase inhibiting protein (PGIP1) : identical to polygalacturonase inhibiting protein 1 (PGIP1) [Arabidopsis thaliana] gi|7800199|gb|AAF69827: contains leucine rich-repeat (LRR) domains Pfam:PF00560	trichocarpa x deltoides	All probes match over all sequences
Ptp.3954.1.S1_a_at	3.35832	14.4172	0.000342542	BP936963	gw1.XIX.1276.1	gw1.XIX.1276.1	At1g64980.1	unknown protein :	nigra	Probes match on alternative forms of same gene
Ptp.3954.2.S1_at	3.21282	12.5689	0.00054301	CV268320	gw1.XIX.1276.1	gw1.XIX.1276.1	At1g64980.1	unknown protein :	trichocarpa x nigra	Unique
Ptp.3962.1.A1_s_at	1.97804	5.80439	0.00901075	CV276922	eugene3.01180091	eugene3.01180091	At4g17070.1	expressed protein : : supported by cDNA: gi_15912320_gb_AY056438.1_	trichocarpa x deltoides	All probes match over all sequences
Ptp.3963.1.S1_at	3.2652	7.45228	0.0035951	DN488508	estExt_fgenesh4_pg.C_LG_XIII0042	estExt_fgenesh4_pg.C_LG_XIII0042	At4g02080.1	SAR1:GTP-binding secretory factor : :supported by full-length cDNA: Ceres:94610.	tremula	Unique
Ptp.3973.1.S1_x_at	1.28009	8.00189	0.00276457	CF234445	estExt_Genewise1_v1.C_LG_IV2725	estExt_Genewise1_v1.C_LG_IV2725	At2g37600.1	60S ribosomal protein L36 : :supported by full-length cDNA: Ceres:23114.	alba x tremula	Probes cross hyb with other sequences
Ptp.3999.1.S1_x_at	1.51547	7.5363	0.00344462	CF936633	eugene3.00120577	eugene3.00120577	At1g73880.1	putative glucosyltransferase : similar to glucosyltransferase GB:AAB36653 from [Nicotiana tabacum]: supported by cDNA: gi_20260127	trichocarpa	Probes cross hyb with other sequences
Ptp.4007.1.A1_at	6.13479	31.1789	2.1e-05	CX659756	grail3.0012028301	grail3.0012028301	At5g35735.1	Expressed protein : : supported by full-length cDNA: Ceres: 32450.	alba x tremula var. glandulosa	Unique
Ptp.4024.1.S1_a_at	2.57383	12.8917	0.000498582	CK104504	grail3.0175000802	grail3.0175000802	At3g22890.1	ATP sulfurylase	tremula	Unique
Ptp.4024.1.S1_at	2.26325	9.98393	0.00123164	CK104504	grail3.0175000802	grail3.0175000802	At3g22890.1	ATP sulfurylase	tremula	Probes match on alternative forms of same gene
Ptp.4024.2.A1_at	4.0214	14.0386	0.00037513	CV275984	estExt_Genewise1_v1.C_LG_VIII2439	estExt_Genewise1_v1.C_LG_VIII2439	At3g22890.1	ATP sulfurylase	trichocarpa x deltoides	Unique
Ptp.4043.1.A1_s_at	1.98274	13.571	0.000419346	CV236960	eugene3.00280289	eugene3.00280289	At3g52990.1	pyruvate kinase - like protein : pyruvate kinase	trichocarpa	All probes match over all sequences
Ptp.4044.1.S1_s_at	1.21615	7.56734	0.00340097	DN494458	fgenesh4_pg.C_LG_III000827	fgenesh4_pg.C_LG_III000827	--	--	tremula x tremuloides	All probes match over all sequences
Ptp.4046.2.S1_at	0.294645	10.3185	0.00109109	CK107007	estExt_Genewise1_v1.C_LG_XII0631	estExt_Genewise1_v1.C_LG_XII0631	At1g02780.1	ribosomal protein L19	tremula	Unique
Ptp.4047.1.S1_s_at	0.845015	7.68691	0.00320116	DN494250	grail3.0220000501	grail3.0220000501	At5g13470.1	putative protein :	tremula x tremuloides	All probes match over all sequences
Ptp.4054.1.S1_a_at	3.16169	27.6996	3.21e-05	CF229309	eugene3.00151093	eugene3.00151093	At2g36530.1	enolase (2-phospho-D-glycerate hydroylase) : : supported by cDNA: gi_15809969_gb_AY054253.1_	alba x tremula	Probes match on alternative forms of same gene
Ptp.4054.1.S1_s_at	2.25536	29.7495	2.44e-05	CF229309	eugene3.00151093	eugene3.00151093	At2g36530.1	enolase (2-phospho-D-glycerate hydroylase) : : supported by cDNA: gi_15809969_gb_AY054253.1_	alba x tremula	All probes match over all sequences
Ptp.4055.1.S1_a_at	1.48132	7.16316	0.00413655	CV241681	estExt_Genewise1_v1.C_LG_IX0316	estExt_Genewise1_v1.C_LG_IX0316	At2g27730.1	expressed protein : : supported by full-length cDNA: Ceres: 3359. : supported by cDNA: gi_14334933	trichocarpa	Probes match on alternative forms of same gene
Ptp.4061.1.S1_at	1.30454	6.25961	0.00682809	CN524596	grail3.0058002602	grail3.0058002602	At1g05620.1	expressed protein : :supported by full-length cDNA: Ceres:39571.	trichocarpa x deltoides	Unique
Ptp.4063.1.S1_at	5.87477	12.9927	0.000485152	CV253300	--	--	--	--	tremula	Unique
Ptp.4063.2.S1_a_at	6.43325	31.3421	2.06e-05	CV253391	fgenesh4_pg.C_scaffold_57000048	fgenesh4_pg.C_scaffold_57000048	At4g37380.1	putative protein : various predicted proteins	tremula x tremuloides	Probes match on alternative forms of same gene
Ptp.4078.1.S1_s_at	3.46055	11.9537	0.000644707	CN520883	eugene3.00002047	eugene3.00002047	At1g05010.1	1-aminocyclopropane-1-carboxylate oxidase : Identical to 1-aminocyclopropane-1-carboxylate oxidase (ACC oxidase) gb|X66719 (EAT1). ESTs gb|T43073	trichocarpa x deltoides	All probes match over all sequences
Ptp.408.1.A1_at	1.72678	7.6047	0.00333677	CK088909	estExt_fgenesh4_pm.C_LG_IX0112	estExt_fgenesh4_pm.C_LG_IX0112	At4g04190.1	hypothetical protein :	tremula x tremuloides	Unique
Ptp.4080.1.A1_s_at	0.811327	7.35467	0.00377381	CV239227	eugene3.00061617 estExt_Genewise1_v1.C_LG_XII1279	eugene3.00061617	At5g60340.1	putative protein : predicted proteins from various species	trichocarpa	All probes match over all sequences
Ptp.4086.2.S1_at	0.519288	6.46298	0.0060636	DN500174	fgenesh4_pm.C_LG_IX000091	fgenesh4_pm.C_LG_IX000091	At5g22770.1	alpha-adaptin : : supported by cDNA: gi_20466204	tremula x tremuloides	Unique
Ptp.4091.1.S1_at	1.21138	8.84574	0.00190968	CK098430	grail3.0035021702	grail3.0035021702	At4g01320.1	putative CAAX prenyl protease : : supported by cDNA: gi_13785908_gb_AF353722.1_AF353722	tremula x tremuloides	Unique
Ptp.4100.1.A1_a_at	1.48613	9.46156	0.00149689	BP930485	estExt_fgenesh4_pg.C_LG_II0641	estExt_fgenesh4_pg.C_LG_II0641	At1g43710.1	histidine decarboxylase	nigra	Probes match on alternative forms of same gene
Ptp.4102.2.A1_a_at	5.36331	16.4564	0.000216732	CV256358	gw1.127.232.1	gw1.127.232.1	At4g17260.1	lactate dehydrogenase (LDH1) : :supported by full-length cDNA: Ceres:33509.	trichocarpa x deltoides	Probes match on alternative forms of same gene
Ptp.4112.2.S1_at	1.35148	7.1132	0.00424997	DN500336	estExt_fgenesh4_pg.C_290044	estExt_fgenesh4_pg.C_290044	At2g35720.1	putative DnaJ protein :	tremula x tremuloides	Unique
Ptp.4118.1.S1_at	1.69761	5.85505	0.00872279	CV270042	grail3.0020022701	grail3.0020022701	At2g23890.1	hypothetical protein : predicted by genscan and genefinder	trichocarpa x nigra	Unique
Ptp.412.1.A1_at	1.28838	7.0143	0.00448667	CK088960	fgenesh4_pg.C_LG_XIV000529	fgenesh4_pg.C_LG_XIV000529	At4g01790.1	putative RNaseP-associated protein : similar to human RNaseP-associate protein P38	tremula x tremuloides	Unique
Ptp.4140.1.S1_at	2.19684	8.76096	0.00198294	BU833059	estExt_Genewise1_v1.C_LG_XVI3244	estExt_Genewise1_v1.C_LG_XVI3244	At5g02050.1	putative protein : gene product of suAprgA1 (involved in the regulation of penicillin biosynthesis) - Emericella nidulans	tremula x tremuloides	Unique
Ptp.415.1.A1_at	0.780643	8.65119	0.00207097	CK088975	estExt_fgenesh4_pg.C_LG_V1322	estExt_fgenesh4_pg.C_LG_V1322	At3g54640.1	tryptophan synthase alpha chain : : supported by full-length cDNA: Ceres: 40110.	tremula x tremuloides	Unique
Ptp.4150.1.A1_at	0.622852	5.81921	0.00891748	DN486194	estExt_fgenesh4_kg.C_LG_XIX0006	estExt_fgenesh4_kg.C_LG_XIX0006	At1g65270.1	expressed protein : :supported by full-length cDNA: Ceres:6906.	tremula	Unique
Ptp.4164.1.S1_s_at	1.0089	5.71992	0.00949302	CA928154	grail3.0021026701	grail3.0021026701	At3g07230.1	putative wound-induced basic protein : similar to wound-induced basic protein GB:Q09020 [Phaseolus vulgaris] (Plant Physiol. 101 (4)	tremuloides	All probes match over all sequences
Ptp.4177.1.S1_at	5.30791	8.70954	0.00202438	BU837681	gw1.V.3090.1	gw1.V.3090.1	At5g09970.1	cytochrome p450 family :	tremula x tremuloides	Unique
Ptp.4178.1.A1_at	5.97022	22.4695	7.13e-05	DN489267	grail3.0013000402	grail3.0013000402	At5g06300.1	lysine decarboxylase-like protein :	tremula x tremuloides	Unique
Ptp.4179.1.S1_s_at	1.35929	5.73863	0.00937884	DN498995	--	--	--	--	nigra	All probes match over all sequences
Ptp.4183.1.S1_at	1.50994	7.41057	0.00366438	BU837215	estExt_Genewise1_v1.C_LG_VII2715	estExt_Genewise1_v1.C_LG_VII2715	At5g08420.1	rev interacting protein mis3 - like : rev interacting protein mis3	tremula x tremuloides	Unique
Ptp.4187.1.S1_at	3.39737	10.5492	0.00100549	CA930797	estExt_Genewise1_v1.C_LG_IX0700	estExt_Genewise1_v1.C_LG_IX0700	At2g29500.1	putative small heat shock protein : :supported by full-length cDNA: Ceres:25828.	tremuloides	Unique
Ptp.4190.1.S1_at	1.4337	8.3486	0.00235716	CV256252	estExt_fgenesh4_pm.C_LG_I0166	estExt_fgenesh4_pm.C_LG_I0166	At3g23990.1	mitochondrial chaperonin hsp60 : identical to mitochondrial chaperonin hsp60 GB:Z11547 [Arabidopsis thaliana] (Plant Mol. Biol. 18 (5)	trichocarpa x deltoides	Unique
Ptp.4190.1.S1_x_at	1.53149	10.0732	0.00119095	CV256252	estExt_fgenesh4_pm.C_LG_I0166	estExt_fgenesh4_pm.C_LG_I0166	At3g23990.1	mitochondrial chaperonin hsp60 : identical to mitochondrial chaperonin hsp60 GB:Z11547 [Arabidopsis thaliana] (Plant Mol. Biol. 18 (5)	trichocarpa x deltoides	Probes cross hyb with other sequences
Ptp.4193.1.S1_at	1.16118	7.11059	0.00425497	CX653602	grail3.0018005001	grail3.0018005001	At5g45620.1	26S proteasome regulatory subunit (RPN9)	alba x tremula var. glandulosa	Unique
Ptp.4195.1.S1_at	2.63198	9.19007	0.00166473	BU881509	eugene3.00280289	eugene3.00280289	At3g52990.1	pyruvate kinase - like protein : pyruvate kinase	trichocarpa	Unique
Ptp.4204.1.S1_at	1.67096	8.26255	0.00244969	BU827018	gw1.VIII.1377.1	gw1.VIII.1377.1	At5g16290.1	acetolactate synthase-like protein :	tremula x tremuloides	Unique
Ptp.4207.1.A1_at	1.637	15.844	0.000249721	DN490407	grail3.0011006201	grail3.0011006201	At5g09270.1	expressed protein : :supported by full-length cDNA: Ceres:38657.	tremula x tremuloides	Unique
Ptp.4213.1.S1_at	1.28037	5.69247	0.00967191	BU825892	--	--	--	--	trichocarpa x deltoides	Unique
Ptp.4219.1.S1_at	8.02804	19.4686	0.000115731	AY665682.1	eugene3.00110271	eugene3.00110271	gi|51872305|gb|AAU12257.1|	polyphenol oxidase [Populus balsamifera subsp. trichocarpa x Populus deltoides]	trichocarpa x deltoides	Unique
Ptp.4219.1.S1_s_at	10.4213	30.4746	2.26e-05	AY665682.1	eugene3.00110271	eugene3.00110271	gi|51872305|gb|AAU12257.1|	polyphenol oxidase [Populus balsamifera subsp. trichocarpa x Populus deltoides]	trichocarpa x deltoides	All probes match over all sequences
Ptp.4222.1.S1_at	6.10412	8.5679	0.00214642	BU891916	grail3.0020019002	grail3.0020019002	At4g11650.1	osmotin precursor : :supported by full-length cDNA: Ceres:13796.	tremula	Unique
Ptp.4229.1.S1_s_at	0.796144	8.84451	0.0019107	CN519003	gw1.XVI.3862.1	gw1.XVI.3862.1	At5g01590.1	expressed protein : : supported by cDNA: gi_15292666_gb_AY050767.1_	trichocarpa x deltoides	All probes match over all sequences
Ptp.4230.1.S1_at	1.78983	7.80214	0.00302642	CF233871	gw1.XI.2292.1	gw1.XI.2292.1	At4g21380.1	receptor-like serine:threonine protein kinase ARK3 :	alba x tremula	Unique
Ptp.4235.1.S1_at	2.52068	8.36926	0.00233381	CV283736	estExt_Genewise1_v1.C_1220273	estExt_Genewise1_v1.C_1220273	At3g17700.1	cyclic nucleotide-binding transporter 1 (CNBT1) : identical to cyclic nucleotide-binding transporter 1 (CNBT1) GI:8131898 from [Arabidopsis thaliana]: supported by cDNA: gi_8131897_gb_AF148541.1_AF148541	trichocarpa x deltoides	Unique
Ptp.4240.2.A1_a_at	0.485488	5.74073	0.00936666	CA927596	estExt_fgenesh4_pg.C_LG_VI0618 estExt_fgenesh4_pg.C_1640025	estExt_fgenesh4_pg.C_LG_VI0618	At1g49400.1	40S ribosomal protein S17	tremuloides	Probes match on alternative forms of same gene
Ptp.4245.1.S1_at	1.15858	12.4227	0.000564794	CK091861	gw1.66.399.1	gw1.66.399.1	At5g22330.1	Ruv DNA-helicase-like protein : :supported by full-length cDNA: Ceres:113109.	trichocarpa	Unique
Ptp.4250.1.S1_at	1.77107	8.88905	0.00187873	CV243634	eugene3.00111332	eugene3.00111332	At1g25260.1	expressed protein : contains similarity to 60S acidic ribosomal protein GI:5815233 from [Homo sapiens]:supported by full-length cDNA: Ceres:6288.	trichocarpa	Unique
Ptp.4254.1.S1_at	1.49529	11.2729	0.000799546	BU836595	grail3.0108002501	grail3.0108002501	At1g26940.1	expressed protein : :supported by full-length cDNA: Ceres:19020.	tremula x tremuloides	Unique
Ptp.4279.1.S1_at	1.70587	7.29708	0.00387643	DN489672	gw1.VI.2587.1	gw1.VI.2587.1	At2g36010.1	E2FA transcription factor : : supported by cDNA: gi_10443852_gb_AF242582.1_AF242582	tremula x tremuloides	Unique
Ptp.4288.1.S1_at	2.4098	6.17178	0.00718599	DN499435	estExt_fgenesh4_pg.C_LG_VII1056	estExt_fgenesh4_pg.C_LG_VII1056	At5g66750.1	helicase	tremula x tremuloides	Unique
Ptp.4294.1.S1_at	0.657134	8.12955	0.00259804	DN499365	estExt_fgenesh4_pg.C_2580005	estExt_fgenesh4_pg.C_2580005	At3g03100.1	expressed protein : : supported by full-length cDNA: Ceres: 37796.	tremula x tremuloides	Unique
Ptp.4331.1.S1_at	0.784319	7.93045	0.00285352	CV236103	eugene3.00120705	eugene3.00120705	At2g31610.1	40S ribosomal protein S3	trichocarpa	Unique
Ptp.4333.1.S1_s_at	0.759133	6.24657	0.00688572	BU815840	estExt_fgenesh4_pg.C_LG_IX0732	estExt_fgenesh4_pg.C_LG_IX0732	At2g14835.1	Expressed protein : : supported by full-length cDNA: Ceres: 40603.	tremula x tremuloides	All probes match over all sequences
Ptp.4336.1.S1_at	0.886473	10.2015	0.00114043	CV256598	estExt_fgenesh4_pm.C_LG_XVI0258	estExt_fgenesh4_pm.C_LG_XVI0258	At2g36130.1	cyclophilin-like protein : :supported by full-length cDNA: Ceres:124189.	trichocarpa x deltoides	Unique
Ptp.4336.1.S1_x_at	0.871657	6.82347	0.0049507	CV256598	estExt_fgenesh4_pm.C_LG_XVI0258	estExt_fgenesh4_pm.C_LG_XVI0258	At2g36130.1	cyclophilin-like protein : :supported by full-length cDNA: Ceres:124189.	trichocarpa x deltoides	Probes cross hyb with other sequences
Ptp.4346.1.S1_at	0.773058	8.19761	0.00252248	CV272072	estExt_Genewise1_v1.C_LG_VIII1101	estExt_Genewise1_v1.C_LG_VIII1101	At5g59613.1	Expressed protein : : supported by cDNA: gi_20148460	trichocarpa x nigra	Unique
Ptp.4354.1.S1_at	1.0272	18.9475	0.000127382	BU831430	--	--	--	--	tremula x tremuloides	Unique
Ptp.4369.1.S1_s_at	2.17964	12.9329	0.000493655	BU809437	estExt_fgenesh4_pg.C_LG_VIII0329	estExt_fgenesh4_pg.C_LG_VIII0329	At4g25030.1	putative protein : :supported by full-length cDNA: Ceres:16463.	tremula x tremuloides	All probes match over all sequences
Ptp.4371.1.A1_at	1.25536	7.26552	0.0039357	CV238681	estExt_fgenesh4_kg.C_LG_VIII0028	estExt_fgenesh4_kg.C_LG_VIII0028	At1g74270.1	putative ribosomal protein : similar to ribosomal protein L33B GB:NP_014877 from [Saccharomyces cerevisiae]: supported by full-length cDNA: Ceres: 20141.	trichocarpa	Unique
Ptp.4371.2.A1_s_at	1.33179	9.55041	0.00144494	CV239801	estExt_fgenesh4_kg.C_LG_VIII0028	estExt_fgenesh4_kg.C_LG_VIII0028	At1g74270.1	putative ribosomal protein : similar to ribosomal protein L33B GB:NP_014877 from [Saccharomyces cerevisiae]: supported by full-length cDNA: Ceres: 20141.	trichocarpa	All probes match over all sequences
Ptp.4375.1.S1_s_at	1.9658	7.76431	0.00308256	CX176552	eugene3.00030772	eugene3.00030772	At1g04170.1	translation initiation factor eIF-2 gamma subunit	deltoides	All probes match over all sequences
Ptp.4380.1.S1_s_at	1.42724	7.64628	0.00326117	CV247627	estExt_Genewise1_v1.C_440299	estExt_Genewise1_v1.C_440299	gi|29824329|gb|AAP04125.1|	unknown protein [Arabidopsis thaliana]	trichocarpa	All probes match over all sequences
Ptp.4396.1.S1_at	1.33198	8.14635	0.00257918	CK091251	grail3.0002075501	grail3.0002075501	At1g76150.1	hypothetical protein : contains similarity to 17-beta-hydroxysteroid dehydrogenase type IV GI:2315980 from [Gallus gallus]: supported by cDNA: gi_17979530	trichocarpa	Unique
Ptp.4396.1.S1_s_at	0.769978	9.25156	0.00162096	CK091251	grail3.0002075501	grail3.0002075501	At1g76150.1	hypothetical protein : contains similarity to 17-beta-hydroxysteroid dehydrogenase type IV GI:2315980 from [Gallus gallus]: supported by cDNA: gi_17979530	trichocarpa	All probes match over all sequences
Ptp.4409.1.S1_at	0.674398	7.80588	0.00302105	CV268536	estExt_fgenesh4_pg.C_LG_VI1594	estExt_fgenesh4_pg.C_LG_VI1594	At4g32930.1	putative protein : predicted protein	trichocarpa x nigra	Unique
Ptp.4411.2.S1_at	1.47726	9.50947	0.00146858	CV265121	estExt_fgenesh4_pm.C_LG_I0571 fgenesh4_pm.C_scaffold_44000016	estExt_fgenesh4_pm.C_LG_I0571	At5g25370.1	phospholipase D	trichocarpa x nigra	Unique
Ptp.442.1.S1_at	0.907015	6.48579	0.0059953	CK089145	grail3.0087003902	grail3.0087003902	At5g36290.1	transmembrane protein FT27:PFT27-like : :supported by full-length cDNA: Ceres:12993.	trichocarpa x deltoides	Unique
Ptp.4433.1.S1_at	2.58943	14.6546	0.000326012	CA923846	eugene3.00410187	eugene3.00410187	gi|34495197|emb|CAE02644.1|	ornithine decarboxylase [Lotus corniculatus var. japonicus]	trichocarpa	Unique
Ptp.4447.1.S1_at	0.89652	8.19355	0.00252579	CF228425	estExt_fgenesh4_pg.C_LG_XIX0713	estExt_fgenesh4_pg.C_LG_XIX0713	At1g22520.1	expressed protein : : supported by full-length cDNA: Ceres: 38293.	alba x tremula	Unique
Ptp.4448.1.S1_s_at	1.24788	7.5998	0.00334308	BU875199	estExt_fgenesh4_pg.C_LG_IV0314 estExt_fgenesh4_pg.C_LG_XVII0246	estExt_fgenesh4_pg.C_LG_IV0314	At3g27430.1	20S proteasome beta subunit B (PBB1) : identical to 20S proteasome beta subunit PBB1 (PBB1) GB:AAC32066 [Arabidopsis thaliana] (Genetics 149 (2)	trichocarpa	All probes match over all sequences
Ptp.4451.1.S1_x_at	0.719713	8.45799	0.00224495	BU836816	estExt_Genewise1_v1.C_LG_X2037	estExt_Genewise1_v1.C_LG_X2037	At1g74270.1	putative ribosomal protein : similar to ribosomal protein L33B GB:NP_014877 from [Saccharomyces cerevisiae]: supported by full-length cDNA: Ceres: 20141.	tremula x tremuloides	Probes cross hyb with other sequences
Ptp.4453.1.S1_at	1.61157	9.87738	0.00128241	CV267526	gw1.XVI.3627.1	gw1.XVI.3627.1	At3g08980.1	putative signal peptidase : similar to MITOCHONDRIAL INNER MEMBRANE PROTEASE SUBUNIT 2 GB:P46972 (Saccharomyces cerevisiae)	trichocarpa x nigra	Unique
Ptp.4454.1.S1_s_at	1.06965	11.5533	0.000733926	CV277402	estExt_Genewise1_v1.C_LG_XI3485	estExt_Genewise1_v1.C_LG_XI3485	At2g34250.1	putative protein transport protein SEC61 alpha subunit : :supported by full-length cDNA: Ceres:4598.	trichocarpa x deltoides	All probes match over all sequences
Ptp.4457.1.S1_at	0.608203	5.9936	0.00800767	BU829495	eugene3.00061983	eugene3.00061983	At5g25780.1	eukaryotic translation initiation factor 3b (eIF3b:PRT1) : eukaryotic translation initiation factor 3	tremula x tremuloides	Unique
Ptp.4461.1.S1_at	2.45151	6.90152	0.0047491	CV265841	estExt_fgenesh4_pm.C_1420022	estExt_fgenesh4_pm.C_1420022	At2g31725.1	expressed protein : : supported by full-length cDNA: Ceres: 25159.	trichocarpa x nigra	Unique
Ptp.4471.1.S1_at	4.7065	13.3946	0.000437341	CV272113	eugene3.00071013	eugene3.00071013	At5g66590.1	putative protein : contains similarity to pathogenesis-related protein:supported by full-length cDNA: Ceres:2152.	trichocarpa x nigra	Unique
Ptp.4477.1.S1_at	3.11989	6.22627	0.00695967	CA929267	grail3.0161000402	grail3.0161000402	At5g13490.1	adenosine nucleotide translocator : : supported by cDNA: gi_15292846_gb_AY050857.1_	tremuloides	Unique
Ptp.4492.2.S1_s_at	1.70248	6.7409	0.00518864	CF936740	eugene3.00002063 grail3.0012023601	eugene3.00002063	At5g55140.1	putative protein : contains similarity to 50S ribosomal protein L30:supported by full-length cDNA: Ceres:92179.	tomentiglandulosa	All probes match over all sequences
Ptp.4502.1.S1_at	1.712	8.94064	0.00183943	CN523586	estExt_fgenesh4_pm.C_1480010	estExt_fgenesh4_pm.C_1480010	At2g44350.1	citrate synthase : similar to GB:X17528	trichocarpa x deltoides	Unique
Ptp.4506.1.S1_s_at	9.52299	31.1046	2.1e-05	CV280595	eugene3.01970025 eugene3.01970027 estExt_Genewise1_v1.C_1970084	eugene3.01970025	At5g24090.1	glycosyl hydrolase family 18 (acidic endochitinase) : almost identical to acidic endochitinase GI:166664 from [Arabidopsis thaliana]	trichocarpa x deltoides	All probes match over all sequences
Ptp.4516.1.S1_s_at	0.748014	9.65093	0.00139772	BI125281	grail3.0001036102	grail3.0001036102	At2g21270.1	putative ubiquitin fusion-degradation protein : :supported by full-length cDNA: Ceres:34470.	tremula x tremuloides	All probes match over all sequences
Ptp.4517.1.S1_s_at	2.00731	10.1173	0.00117344	AJ774652	eugene3.00061498	eugene3.00061498	At1g67680.1	F12A21.17 : similar to signal recognition particle 72kD gi|5902124	euphratica	All probes match over all sequences
Ptp.4520.1.S1_s_at	2.3403	7.82436	0.00299636	CV266471	estExt_Genewise1_v1.C_LG_I3371	estExt_Genewise1_v1.C_LG_I3371	At4g13850.1	glycine-rich RNA-binding protein AtGRP2 : glycine-rich RNA binding protein 2	trichocarpa x nigra	All probes match over all sequences
Ptp.4540.2.S1_s_at	1.83846	8.39508	0.00230777	BU898298	eugene3.01370032	eugene3.01370032	At5g64620.1	invertase inhibitor homolog (emb|CAA73335.1) : :supported by full-length cDNA: Ceres:25884.	tremula x tremuloides	All probes match over all sequences
Ptp.4555.1.S1_at	2.23342	8.12455	0.00260418	BU834778	estExt_fgenesh4_pm.C_LG_VIII0253	estExt_fgenesh4_pm.C_LG_VIII0253	At2g40010.1	60S acidic ribosomal protein P0 :	tremula x tremuloides	Unique
Ptp.4555.1.S1_s_at	2.09749	5.73214	0.00941571	BU834778	estExt_fgenesh4_pm.C_LG_VIII0253	estExt_fgenesh4_pm.C_LG_VIII0253	At2g40010.1	60S acidic ribosomal protein P0 :	tremula x tremuloides	All probes match over all sequences
Ptp.4561.1.S1_s_at	1.37316	8.56533	0.00214947	BU826272	gw1.41.173.1	gw1.41.173.1	At1g71860.1	protein tyrosine phosphatase : identical to GB:CAA06978 GI:3413425 from [Arabidopsis thaliana] (Plant Mol. Biol. 39 (3)	tremula x tremuloides	All probes match over all sequences
Ptp.4565.1.S1_at	0.979612	7.50777	0.00349429	CX172398	gw1.VIII.2532.1	gw1.VIII.2532.1	At1g60650.3	glycine-rich RNA-binding protein : similar to RNA binding protein(RZ-1) GI:1435061 from [Nicotiana sylvestris]	deltoides	Unique
Ptp.4568.1.A1_s_at	1.40995	11.0932	0.000843582	CV257286	estExt_Genewise1_v1.C_LG_XIX2192	estExt_Genewise1_v1.C_LG_XIX2192	At4g12600.1	Ribosomal protein L7Ae -like : various L7Ae ribosomal proteins: supported by full-length cDNA: Ceres: 33381.	trichocarpa x deltoides	All probes match over all sequences
Ptp.4578.1.S1_at	1.74603	9.20289	0.00165568	DN491549	estExt_Genewise1_v1.C_280470	estExt_Genewise1_v1.C_280470	At2g35795.1	expressed protein : :supported by full-length cDNA: Ceres:112110.	trichocarpa	Unique
Ptp.4590.1.S1_s_at	1.08534	8.39202	0.00231092	CV245441	eugene3.00060987	eugene3.00060987	At4g29830.1	G-protein beta family : G protein beta subunit-like protein	trichocarpa	All probes match over all sequences
Ptp.4592.1.S1_at	2.17893	15.2528	0.00028425	CV275994	gw1.XVII.1004.1	gw1.XVII.1004.1	At1g18800.1	expressed protein : contains similarity to set protein GI:338038 from [Homo sapiens]:supported by full-length cDNA: Ceres:27467.	trichocarpa x deltoides	Unique
Ptp.4592.1.S1_s_at	1.82474	13.748	0.000403807	CV275994	gw1.XVII.1004.1	gw1.XVII.1004.1	At1g18800.1	expressed protein : contains similarity to set protein GI:338038 from [Homo sapiens]:supported by full-length cDNA: Ceres:27467.	trichocarpa x deltoides	All probes match over all sequences
Ptp.4597.2.S1_s_at	1.65722	12.1979	0.000598862	CN524200	estExt_fgenesh4_kg.C_LG_XV0014	estExt_fgenesh4_kg.C_LG_XV0014	At2g18110.1	putative elongation factor beta-1 : :supported by full-length cDNA: Ceres:35337.	trichocarpa x deltoides	All probes match over all sequences
Ptp.4601.1.S1_at	0.529546	7.35234	0.00377793	CV256279	eugene3.00060644	eugene3.00060644	At2g31490.1	expressed protein : : supported by full-length cDNA: Ceres: 11283.	trichocarpa x deltoides	Unique
Ptp.4609.2.S1_a_at	1.05162	16.7914	0.000199587	BU813736	estExt_fgenesh4_pg.C_LG_II2549	estExt_fgenesh4_pg.C_LG_II2549	At2g20390.1	expressed protein : : supported by full-length cDNA: Ceres: 91902.	tremula x tremuloides	Probes match on alternative forms of same gene
Ptp.4610.1.S1_at	1.67836	7.90342	0.00288616	BU825033	estExt_fgenesh4_pm.C_LG_IV0116	estExt_fgenesh4_pm.C_LG_IV0116	At5g23535.1	similar to 50S ribosomal protein L24	tremula x tremuloides	Unique
Ptp.4623.1.S1_at	2.03706	8.24292	0.0024726	BI131888	--	--	--	--	tremula x tremuloides	Unique
Ptp.4637.1.S1_s_at	0.841205	7.27739	0.00391287	CK092352	estExt_fgenesh4_pg.C_LG_XII1068	estExt_fgenesh4_pg.C_LG_XII1068	At5g61790.1	calnexin - like protein : calnexin homolog	tremula x tremuloides	All probes match over all sequences
Ptp.4647.1.S1_at	4.03939	14.4158	0.000342542	CX175258	estExt_fgenesh4_pm.C_LG_XVI0442	estExt_fgenesh4_pm.C_LG_XVI0442	At5g54960.1	pyruvate decarboxylase (gb|AAB16855.1) :	deltoides	Unique
Ptp.4661.1.S1_s_at	3.0402	10.6162	0.000981782	CV256788	estExt_Genewise1_v1.C_LG_XI2337	estExt_Genewise1_v1.C_LG_XI2337	At5g54500.1	quinone reductase	trichocarpa x deltoides	All probes match over all sequences
Ptp.4667.1.S1_s_at	1.79339	21.7903	7.98e-05	BU875168	estExt_Genewise1_v1.C_LG_I7789	estExt_Genewise1_v1.C_LG_I7789	At5g13110.1	glucose-6-phosphate 1-dehydrogenase : : supported by cDNA: gi_18086447	trichocarpa	All probes match over all sequences
Ptp.4668.1.S1_at	2.58597	15.9073	0.000246754	BI129970	grail3.0026031401	grail3.0026031401	At1g79140.1	unknown protein :	tremula x tremuloides	Unique
Ptp.4679.1.A1_s_at	2.48525	6.07442	0.00762157	AI162532	estExt_fgenesh4_pm.C_1230010 estExt_fgenesh4_pm.C_LG_IV0341 estExt_fgenesh4_pm.C_LG_IV0340	estExt_fgenesh4_pm.C_1230010	At3g02360.1	6-phosphogluconate dehydrogenase	tremula x tremuloides	All probes match over all sequences
Ptp.4700.1.S1_s_at	1.82695	7.97403	0.00279648	AJ777045	eugene3.00070163	eugene3.00070163	--	--	euphratica	All probes match over all sequences
Ptp.4706.1.S1_s_at	1.21581	6.50139	0.00594571	BP934051	estExt_fgenesh4_pm.C_LG_XVII0156	estExt_fgenesh4_pm.C_LG_XVII0156	At3g29360.1	UDP-glucose dehydrogenase	nigra	All probes match over all sequences
Ptp.4711.1.S1_s_at	0.481153	9.73626	0.00135195	CX170054	eugene3.01550033 estExt_Genewise1_v1.C_1550123 estExt_Genewise1_v1.C_1650011 estExt_fgenesh4_pg.C_1650014 grail3.3484000101 estExt_fgenesh4_pg.C_51410001	eugene3.01550033	At3g62870.1	60S RIBOSOMAL PROTEIN L7A protein : 60S RIBOSOMAL PROTEIN L7A - Oryza sativa	deltoides	All probes match over all sequences
Ptp.4712.1.S1_at	0.799493	6.14286	0.00731511	CV257380	estExt_fgenesh4_pm.C_LG_XV0472	estExt_fgenesh4_pm.C_LG_XV0472	At5g56760.1	serine O-acetyltransferase (EC 2.3.1.30) Sat-52 (pir||S71207) : :supported by full-length cDNA: Ceres:119783.	trichocarpa x deltoides	Unique
Ptp.4721.1.S1_at	1.11044	8.02231	0.00273461	CV265311	estExt_fgenesh4_pg.C_LG_VII1013	estExt_fgenesh4_pg.C_LG_VII1013	At5g66680.1	dolichyl-di-phosphooligosaccharide-protein glycotransferase (oligosaccharyltransferase)-like : :supported by full-length cDNA: Ceres:18419.	trichocarpa x nigra	Unique
Ptp.4737.1.A1_s_at	0.782115	7.37175	0.00374099	CV264357	eugene3.01400032	eugene3.01400032	At5g56090.1	putative protein : contains similarity to cytochrome oxidase assembly factor	trichocarpa x nigra	All probes match over all sequences
Ptp.474.1.A1_at	1.41565	9.26024	0.00161422	CV233887	estExt_fgenesh4_pg.C_LG_V1631	estExt_fgenesh4_pg.C_LG_V1631	At1g42440.1	expressed protein : : supported by cDNA: gi_13605689_gb_AF361826.1_AF361826	trichocarpa	Unique
Ptp.474.1.A1_s_at	1.39825	6.67128	0.00539228	CV233887	estExt_fgenesh4_pg.C_LG_V1631	estExt_fgenesh4_pg.C_LG_V1631	At1g42440.1	expressed protein : : supported by cDNA: gi_13605689_gb_AF361826.1_AF361826	trichocarpa	All probes match over all sequences
Ptp.4749.1.S1_at	3.58545	9.17066	0.00167532	BI128337	estExt_fgenesh4_pg.C_LG_XIX0195	estExt_fgenesh4_pg.C_LG_XIX0195	At1g08630.1	expressed protein : similar to L-allo-threonine aldolase (D87890): similar to ESTs gb|R30517	tremula x tremuloides	Unique
Ptp.4758.2.A1_at	0.567339	6.9619	0.00460868	CV249119	--	--	--	--	tremula x tremuloides	Unique
Ptp.4782.1.S1_s_at	2.47417	13.5126	0.000424917	BU878702	grail3.0090011402 estExt_Genewise1_v1.C_7550001	grail3.0090011402	At3g10600.1	putative amino acid transporter : similar to amino acid transporter AAT1 GB:S51171 [Arabidopsis thaliana]	trichocarpa	All probes match over all sequences
Ptp.4802.1.S1_s_at	0.712063	6.87718	0.00481261	CV274623	eugene3.00400264	eugene3.00400264	At1g47420.1	expressed protein : identical to hypothetical protein GB:AAD46040 GI:5668814 from [Arabidopsis thaliana]:supported by full-length cDNA: Ceres:10618.	trichocarpa x deltoides	All probes match over all sequences
Ptp.4806.1.S1_at	1.15579	6.06634	0.00765259	BU892143	estExt_fgenesh4_pg.C_LG_VIII1443	estExt_fgenesh4_pg.C_LG_VIII1443	At5g52070.1	unknown protein : : supported by cDNA: gi_19347820	tremula	Unique
Ptp.4806.2.S1_a_at	1.52466	7.86399	0.00293634	BU894490	estExt_fgenesh4_pg.C_LG_VIII1443	estExt_fgenesh4_pg.C_LG_VIII1443	At5g52070.1	unknown protein : : supported by cDNA: gi_19347820	tremula x tremuloides	Probes match on alternative forms of same gene
Ptp.4808.1.S1_at	1.09279	7.18824	0.00408669	BI127510	gw1.XI.2500.1	gw1.XI.2500.1	At5g46180.1	ornithine aminotransferase :	tremula x tremuloides	Unique
Ptp.4809.1.S1_s_at	1.61993	7.22507	0.00401341	CV237142	estExt_fgenesh4_kg.C_LG_VI0045	estExt_fgenesh4_kg.C_LG_VI0045	At5g06360.1	putative protein : similar to unknown protein (ref|NP_055701.1):supported by full-length cDNA: Ceres:15229.	trichocarpa	All probes match over all sequences
Ptp.4843.1.A1_at	1.34098	6.92942	0.00468341	CV237294	estExt_fgenesh4_pg.C_LG_XII0735	estExt_fgenesh4_pg.C_LG_XII0735	At3g48080.1	EDS1-like protein : similar to disease resistance protein EDS1 gi:11282599: supported by cDNA: gi_18087549	trichocarpa	Unique
Ptp.4845.1.S1_at	1.88224	7.82605	0.00299489	CV274138	eugene3.00012291	eugene3.00012291	--	--	trichocarpa x deltoides	Unique
Ptp.4845.1.S1_x_at	1.64695	7.807	0.00302013	CV274138	eugene3.00012291	eugene3.00012291	--	--	trichocarpa x deltoides	Probes cross hyb with other sequences
Ptp.4859.2.A1_s_at	1.25754	8.23367	0.00248269	CA928782	estExt_Genewise1_v1.C_LG_VII2861	estExt_Genewise1_v1.C_LG_VII2861	At5g67220.1	putative protein : similar to unknown protein (gb|AAF51525.1): supported by cDNA: gi_15146315_gb_AY049299.1_	tremuloides	All probes match over all sequences
Ptp.4866.1.S1_at	0.766703	6.50689	0.00592521	CK111784	estExt_Genewise1_v1.C_LG_XIX0919	estExt_Genewise1_v1.C_LG_XIX0919	At1g32700.1	expressed protein : similar to hypothetical protein GB:AAF25968 GI:6714272 from [Arabidopsis thaliana]:supported by full-length cDNA: Ceres:206224.	euphratica	Unique
Ptp.4871.1.S1_at	2.89386	9.52155	0.00146093	DN500683	gw1.I.509.1	gw1.I.509.1	At1g52565.1	hypothetical protein : predicted by genemarkHMM	tremula x tremuloides	Unique
Ptp.4893.1.S1_s_at	1.33424	7.92799	0.00285724	CV256447	estExt_Genewise1_v1.C_1290084	estExt_Genewise1_v1.C_1290084	At1g66680.1	pheromone receptor	trichocarpa x deltoides	All probes match over all sequences
Ptp.4901.1.S1_s_at	4.36786	8.8998	0.00187063	DN490502	grail3.0011004801	grail3.0011004801	At1g76980.1	hypothetical protein : predicted by genemark.hmm	tremula x tremuloides	All probes match over all sequences
Ptp.4905.1.A1_s_at	4.07826	19.3677	0.000117791	CV266124	estExt_fgenesh4_pg.C_LG_I0767	estExt_fgenesh4_pg.C_LG_I0767	--	--	trichocarpa x nigra	All probes match over all sequences
Ptp.4925.1.S1_s_at	1.68022	9.66435	0.00139009	BU812408	gw1.III.1304.1	gw1.III.1304.1	At1g72330.1	putative alanine aminotransferase : similar to alanine aminotransferase 2 GB:P34106 [Panicum miliaceum]: supported by cDNA: gi_14334825_gb_AY035086.1_	tremula x tremuloides	All probes match over all sequences
Ptp.4945.1.A1_at	2.89997	7.87007	0.00292973	CK096254	estExt_Genewise1_v1.C_LG_I8988	estExt_Genewise1_v1.C_LG_I8988	At3g48990.1	4-coumarate-CoA ligase -like protein : 4-coumarate-CoA ligase enzyme	tremula	Unique
Ptp.4952.1.S1_at	1.16756	7.50775	0.00349429	CV228949	gw1.X.5451.1	gw1.X.5451.1	At1g59900.1	pyruvate dehydrogenase e1 alpha subunit	trichocarpa	Unique
Ptp.50.1.A1_s_at	1.02864	6.41307	0.00624144	CV241297	grail3.0022009302	grail3.0022009302	At2g40290.1	putative eukaryotic translation initiation factor 2 alpha subunit	trichocarpa	All probes match over all sequences
Ptp.5002.1.S1_at	6.47508	7.0252	0.00446087	CX659902	estExt_fgenesh4_pg.C_LG_IV0366	estExt_fgenesh4_pg.C_LG_IV0366	At1g29290.1	hypothetical protein : predicted by genemark.hmm	alba x tremula var. glandulosa	Unique
Ptp.5009.1.S1_s_at	0.999147	10.4238	0.0010539	CV255944	fgenesh4_kg.C_LG_X000095	fgenesh4_kg.C_LG_X000095	At3g55620.1	eukaryotic translation initiation factor 6 (EIF-6) - like protein : eukaryotic translation initiation factor 6 (EIF-6)	trichocarpa x deltoides	All probes match over all sequences
Ptp.5011.2.S1_at	2.70878	5.78105	0.00914306	BU871538	--	--	--	--	trichocarpa	Unique
Ptp.5059.1.S1_at	1.09118	5.67204	0.00979839	CV225843	gw1.VIII.843.1	gw1.VIII.843.1	At1g14710.1	expressed protein : : supported by cDNA: gi_16612297_gb_AF439842.1_AF439842	trichocarpa	Unique
Ptp.5059.1.S1_s_at	1.10578	7.54021	0.00343802	CV225843	gw1.VIII.843.1	gw1.VIII.843.1	At1g14710.1	expressed protein : : supported by cDNA: gi_16612297_gb_AF439842.1_AF439842	trichocarpa	All probes match over all sequences
Ptp.5064.1.S1_at	2.33232	14.6993	0.000322186	BI122347	eugene3.00440001 grail3.0067011801 grail3.0272000501	eugene3.00440001	--	--	tremula x tremuloides	Unique
Ptp.5073.1.S1_at	4.01026	7.58933	0.00335931	CV225491	estExt_Genewise1_v1.C_LG_XI0270	estExt_Genewise1_v1.C_LG_XI0270	At5g54500.1	quinone reductase	trichocarpa	Unique
Ptp.5093.1.S1_a_at	3.90942	9.10114	0.00172431	BI126694	gw1.I.8852.1	gw1.I.8852.1	At4g25700.1	beta-carotene hydroxylase : identical to GI:1575296: supported by cDNA: gi_9230269_gb_AF125576.1_AF125576	tremula x tremuloides	Probes match on alternative forms of same gene
Ptp.5094.1.S1_at	0.944747	5.99909	0.00797801	BU814954	estExt_Genewise1_v1.C_LG_X2383	estExt_Genewise1_v1.C_LG_X2383	At3g12360.1	ankyrin-like protein : contains Pfam profile: PF00023 Ank repeat: supported by full-length cDNA: Ceres: 153785.	tremula x tremuloides	Unique
Ptp.5106.1.S1_s_at	5.55883	7.27338	0.00391968	CX658509	grail3.0020020701	grail3.0020020701	At4g30380.1	blight-associated protein homolog : blight-associated protein p12 precursor - Citrus jambhiri	alba x tremula var. glandulosa	All probes match over all sequences
Ptp.5110.1.S1_at	0.600117	6.30957	0.00662517	CV264650	estExt_fgenesh4_kg.C_LG_XIII0028	estExt_fgenesh4_kg.C_LG_XIII0028	At5g18110.1	eukaryotic cap-binding protein (gb|AAC17220.1) : : supported by cDNA: gi_3108208_gb_AF028809.1_AF028809	trichocarpa x nigra	Unique
Ptp.5119.1.S1_s_at	0.954809	5.68397	0.00972114	CV242459	estExt_fgenesh4_pg.C_LG_III0338	estExt_fgenesh4_pg.C_LG_III0338	At1g80300.1	adenine nucleotide translocase : identical to adenine nucleotide translocase GB:Z49227 [Arabidopsis thaliana] (FEBS Lett. 374 (3)	trichocarpa	All probes match over all sequences
Ptp.5128.1.S1_at	1.33719	5.71166	0.00954432	AJ780401	eugene3.00160812	eugene3.00160812	At5g03160.1	putative protein : P58 protein	euphratica	Unique
Ptp.5145.1.S1_at	6.72648	6.79026	0.00505012	CK094062	grail3.10953000101 grail3.0077002001	grail3.10953000101	--	--	tremula	Unique
Ptp.5146.1.S1_at	1.34612	6.45401	0.00609609	CF232676	estExt_fgenesh4_pm.C_LG_V0247	estExt_fgenesh4_pm.C_LG_V0247	At5g67500.1	porin-like protein : :supported by full-length cDNA: Ceres:12964.	alba x tremula	Unique
Ptp.5150.1.S1_s_at	6.33884	5.64745	0.00995973	CV275826	fgenesh4_pg.C_LG_VII000323	fgenesh4_pg.C_LG_VII000323	At1g73260.1	putative trypsin inhibitor : similar to trypsin inhibitor propeptide GB:AAB68964 [Brassica oleracea]: contains Pfam profile: PF00197 Trypsin and protease inhibitors: supported by cDNA: gi_15450971_gb_AY054566.1_	trichocarpa x deltoides	All probes match over all sequences
Ptp.5162.1.S1_s_at	1.75526	12.0283	0.00062839	CF936341	estExt_Genewise1_v1.C_LG_I1127	estExt_Genewise1_v1.C_LG_I1127	At2g29150.1	putative tropinone reductase :	tomentiglandulosa	All probes match over all sequences
Ptp.5169.1.S1_a_at	0.377316	6.13893	0.0073283	DN492575	estExt_Genewise1_v1.C_LG_VII0731	estExt_Genewise1_v1.C_LG_VII0731	At1g06130.1	glyoxalase II	tremula x tremuloides	Probes match on alternative forms of same gene
Ptp.5181.2.S1_at	2.43564	8.19511	0.00252426	BU810016	estExt_fgenesh4_pm.C_LG_V0552	estExt_fgenesh4_pm.C_LG_V0552	At2g38940.1	phosphate transporter (AtPT2) : identical to GB:U62331	tremula x tremuloides	Unique
Ptp.5185.1.S1_s_at	2.02255	9.54645	0.00144675	BU897435	fgenesh4_pg.C_LG_III001250	fgenesh4_pg.C_LG_III001250	At5g48655.2	Expressed protein :	tremula x tremuloides	All probes match over all sequences
Ptp.5188.1.A1_s_at	1.54385	8.03753	0.00271391	CV265314	estExt_Genewise1_v1.C_LG_III0933	estExt_Genewise1_v1.C_LG_III0933	At3g24170.1	glutathione reductase	trichocarpa x nigra	All probes match over all sequences
Ptp.5192.1.S1_at	3.21355	13.7718	0.000401286	CV231953	eugene3.00100679	eugene3.00100679	At3g23150.1	ethylene receptor	trichocarpa	Unique
Ptp.5197.1.S1_s_at	1.98412	9.23974	0.0016296	CK103359	estExt_fgenesh4_pg.C_LG_XV1043	estExt_fgenesh4_pg.C_LG_XV1043	At5g62190.1	DEAD:DEAH box RNA helicase PRH75 : : supported by cDNA: gi_14517481_gb_AY039576.1_	tremula x tremuloides	All probes match over all sequences
Ptp.5201.1.S1_at	1.13424	7.15631	0.00415351	CV240790	estExt_fgenesh4_pm.C_LG_X0439	estExt_fgenesh4_pm.C_LG_X0439	At2g35040.1	putative phosphoribosylaminoimidazolecarboxamide formyltransferase : : supported by cDNA: gi_20268736	trichocarpa	Unique
Ptp.521.1.A1_at	2.52427	13.0976	0.000472272	CV267079	eugene3.00080776	eugene3.00080776	--	--	trichocarpa x nigra	Unique
Ptp.5252.1.S1_at	2.16307	6.6686	0.00540134	CV258783	gw1.VI.1460.1	gw1.VI.1460.1	At4g14290.1	hypothetical protein :	trichocarpa	Unique
Ptp.5254.1.S1_s_at	1.8716	14.3603	0.000347978	AY229874.1	eugene3.00080776	eugene3.00080776	--	--	tremuloides	All probes match over all sequences
Ptp.5259.1.S1_at	2.2413	16.1931	0.000230045	CK114201	estExt_fgenesh4_pm.C_LG_IV0340 estExt_fgenesh4_pm.C_LG_IV0341	estExt_fgenesh4_pm.C_LG_IV0340	At3g02360.1	6-phosphogluconate dehydrogenase	trichocarpa	Unique
Ptp.526.1.A1_at	1.55955	8.19409	0.00252538	CK088354	estExt_Genewise1_v1.C_LG_VI0115	estExt_Genewise1_v1.C_LG_VI0115	At5g20080.1	cytochrome-b5 reductase - like protein : cytochrome-b5 reductase	tremula x tremuloides	Unique
Ptp.5260.1.S1_at	1.84271	6.96955	0.0045919	CV236968	estExt_Genewise1_v1.C_LG_I4890	estExt_Genewise1_v1.C_LG_I4890	At4g05390.1	ferredoxin--NADP+ reductase - like protein : ferredoxin--NADP+ reductase	trichocarpa	Unique
Ptp.528.1.A1_at	2.43505	15.7072	0.000257643	CV269199	grail3.0095006301	grail3.0095006301	At3g10920.1	manganese superoxide dismutase (MSD1) : identical to manganese superoxide dismutase [Arabidopsis thaliana] gi|3273751|gb|AAC24832: supported by full-length cDNA: Ceres:14503.	trichocarpa x nigra	Unique
Ptp.5280.1.S1_at	3.01278	9.99826	0.00122604	CV254665	gw1.XIX.1538.1	gw1.XIX.1538.1	At1g08450.1	calreticulin	trichocarpa x deltoides	Unique
Ptp.5289.1.S1_s_at	2.97038	5.88755	0.00853782	BI068908	eugene3.00082005 eugene3.02130017	eugene3.00082005	At1g10360.1	glutathione transferase	tremula x tremuloides	All probes match over all sequences
Ptp.5302.1.S1_s_at	1.18507	5.66226	0.00986264	DN487722	gw1.XI.170.1	gw1.XI.170.1	At2g31670.1	unknown protein :	tremula	All probes match over all sequences
Ptp.5313.1.S1_s_at	1.03459	10.9057	0.000894178	CV271129	estExt_fgenesh4_pm.C_LG_III0216	estExt_fgenesh4_pm.C_LG_III0216	At3g49910.1	60S RIBOSOMAL PROTEIN - like : 60S RIBOSOMAL PROTEIN L26	trichocarpa x nigra	All probes match over all sequences
Ptp.5329.1.S1_s_at	2.01169	5.68088	0.00974245	BU885145	eugene3.00080902	eugene3.00080902	At5g60980.1	NTF2-containing RNA-binding protein	tremula x tremuloides	All probes match over all sequences
Ptp.5345.2.S1_s_at	0.779971	6.04598	0.00775417	CF119487	estExt_Genewise1_v1.C_LG_VI1359	estExt_Genewise1_v1.C_LG_VI1359	At5g58290.1	26S proteasome AAA-ATPase subunit RPT3 : identical to 26S proteasome AAA-ATPase subunit RPT3 GI:6652882 from [Arabidopsis thaliana]: supported by cDNA: gi_17979230	tremuloides	All probes match over all sequences
Ptp.5346.1.S1_at	1.53744	5.68821	0.00969765	BU830445	grail3.0010030801	grail3.0010030801	At3g17240.1	lipoamide dehydrogenase precursor : identical to GB:AAF34796 from [Arabidopsis thaliana]	tremula x tremuloides	Unique
Ptp.5347.1.S1_s_at	2.4735	18.321	0.000144583	DN486427	estExt_Genewise1_v1.C_LG_XIV0250	estExt_Genewise1_v1.C_LG_XIV0250	At1g02930.1	glutathione transferase	tremula	All probes match over all sequences
Ptp.5347.1.S1_x_at	1.91937	17.1815	0.000182179	DN486427	estExt_Genewise1_v1.C_LG_XIV0250	estExt_Genewise1_v1.C_LG_XIV0250	At1g02930.1	glutathione transferase	tremula	Probes cross hyb with other sequences
Ptp.537.1.S1_at	1.16967	7.63276	0.00328648	BU836563	estExt_fgenesh4_pg.C_LG_I2221 estExt_fgenesh4_pm.C_LG_XVIII0060	estExt_fgenesh4_pg.C_LG_I2221	At5g57280.1	protein carboxyl methylase-like : : supported by cDNA: gi_17529047	tremula x tremuloides	Unique
Ptp.5373.1.S1_s_at	2.81557	9.82709	0.00131037	DN483895	estExt_Genewise1_v1.C_LG_XV0224	estExt_Genewise1_v1.C_LG_XV0224	At5g53560.1	cytochrome b5 (dbj|BAA74839.1) : :supported by full-length cDNA: Ceres:31303.	tomentiglandulosa	All probes match over all sequences
Ptp.5384.1.S1_s_at	0.851995	8.23678	0.00247964	CV233166	eugene3.00031387	eugene3.00031387	At1g24265.1	Expressed protein : : supported by cDNA: gi_17978961	trichocarpa	All probes match over all sequences
Ptp.5390.1.S1_at	1.13516	10.5388	0.00100881	CK117286	gw1.66.497.1	gw1.66.497.1	At3g52740.1	expressed protein : : supported by cDNA: gi_15450654_gb_AY052695.1_	tremula x tremuloides	Unique
Ptp.5393.1.S1_s_at	0.70815	10.9107	0.000892653	BU837915	estExt_fgenesh4_pm.C_LG_IV0548	estExt_fgenesh4_pm.C_LG_IV0548	At4g38510.1	probable H+-transporting ATPase : H+-transporting ATPase (EC 3.6.1.35) 57K chain - Arabidopsis thaliana	tremula x tremuloides	All probes match over all sequences
Ptp.5415.1.S1_a_at	1.65976	7.59714	0.00334703	CK099666	estExt_fgenesh4_pm.C_280042	estExt_fgenesh4_pm.C_280042	At1g61700.1	RNA polymerase II subunit (hsRPB10)	tremula x tremuloides	Probes match on alternative forms of same gene
Ptp.5423.1.A1_at	5.47976	14.8906	0.000307774	CV240924	estExt_fgenesh4_pm.C_LG_II0465	estExt_fgenesh4_pm.C_LG_II0465	At5g65380.1	putative protein : strong similarity to unknown protein (emb|CAB89401.1): supported by cDNA: gi_14030730_gb_AF375456.1_AF375456	trichocarpa	Unique
Ptp.5429.2.S1_s_at	1.38077	11.4993	0.000746099	CF230531	gw1.VIII.2707.1	gw1.VIII.2707.1	At4g34670.1	Putative S-phase-specific ribosomal protein : : supported by cDNA: gi_17064847	alba x tremula	All probes match over all sequences
Ptp.5434.1.A1_at	0.911195	6.97673	0.00457531	CV264344	estExt_fgenesh4_pg.C_LG_VI0994	estExt_fgenesh4_pg.C_LG_VI0994	At4g29330.1	putative protein : putative NADH oxidoreductase complex I subunit - Caenorhabditis elegans	trichocarpa x nigra	Unique
Ptp.5451.1.S1_at	2.46765	6.33491	0.00652322	CK116515	fgenesh4_pg.C_LG_VI000763 grail3.0025009501	fgenesh4_pg.C_LG_VI000763	At5g23860.1	Expressed protein : : supported by cDNA: gi_15451225_gb_AY054693.1_	tremula x tremuloides	Unique
Ptp.5451.1.S1_s_at	2.00238	5.82127	0.00890878	CK116515	fgenesh4_pg.C_LG_VI000763	fgenesh4_pg.C_LG_VI000763	At5g23860.1	Expressed protein : : supported by cDNA: gi_15451225_gb_AY054693.1_	tremula x tremuloides	All probes match over all sequences
Ptp.5469.1.S1_s_at	1.26219	12.1628	0.00060475	CX176421	estExt_fgenesh4_pm.C_LG_II0491	estExt_fgenesh4_pm.C_LG_II0491	At1g27530.1	expressed protein : Similar to gb|AF151884 CGI-126 protein from Homo sapiens. EST gb|Z18048 comes from this gene: supported by full-length cDNA: Ceres: 1715.	deltoides	All probes match over all sequences
Ptp.5470.2.S1_s_at	1.31206	7.5614	0.00340543	AI165279	gw1.XIV.1527.1	gw1.XIV.1527.1	At2g30920.1	dihydroxypolyprenylbenzoate methyltransferase : identical to GB:Y15055:supported by full-length cDNA: Ceres:108529.	tremula x tremuloides	All probes match over all sequences
Ptp.5495.1.S1_at	0.711892	7.19602	0.00407215	CV230172	estExt_fgenesh4_pm.C_LG_III0133	estExt_fgenesh4_pm.C_LG_III0133	At4g29340.1	profilin 3 : :supported by full-length cDNA: Ceres:13601.	trichocarpa	Unique
Ptp.5502.2.S1_at	2.73603	6.22367	0.006972	CV248616	eugene3.00091150	eugene3.00091150	At1g50490.1	E2	trichocarpa	Unique
Ptp.5513.1.S1_s_at	1.32496	6.08399	0.00757456	CK098421	estExt_fgenesh4_pg.C_LG_X1707	estExt_fgenesh4_pg.C_LG_X1707	At2g40010.1	60S acidic ribosomal protein P0 :	tremula x tremuloides	All probes match over all sequences
Ptp.5517.3.A1_at	0.710543	6.39318	0.00630701	CV226502	grail3.0009024301	grail3.0009024301	At3g23980.1	unknown protein :	trichocarpa	Unique
Ptp.5518.1.S1_s_at	2.20169	14.9937	0.000300713	BU836017	grail3.0001016501	grail3.0001016501	At3g44750.1	putative histone deacetylase : similar to maize nucleolar histone deacetylase (U82815): supported by cDNA: gi_11066134_gb_AF195545.1_AF195545	tremula x tremuloides	All probes match over all sequences
Ptp.552.1.S1_at	0.867969	7.44847	0.00359949	CV249578	estExt_fgenesh4_kg.C_LG_X0001	estExt_fgenesh4_kg.C_LG_X0001	At5g28050.1	putative cytidine deaminase - like : putative cytidine deaminase	trichocarpa	Unique
Ptp.5528.2.A1_at	0.659974	9.50941	0.00146858	CV274139	--	--	--	--	trichocarpa x deltoides	Unique
Ptp.5536.1.S1_at	4.20772	40.9325	6.89e-06	CV254150	grail3.0273000301	grail3.0273000301	At2g29420.1	glutathione transferase	trichocarpa x deltoides	Unique
Ptp.5538.1.S1_s_at	1.71796	7.99654	0.00277018	AI162588	estExt_fgenesh4_pm.C_LG_XV0275	estExt_fgenesh4_pm.C_LG_XV0275	At5g63400.1	adenylate kinase : :supported by full-length cDNA: Ceres:13667.	tremula x tremuloides	All probes match over all sequences
Ptp.5539.2.S1_a_at	1.52727	10.1202	0.00117223	CV244768	eugene3.01400002	eugene3.01400002	At5g56280.1	COP9 complex subunit 6 CSN6	trichocarpa	Probes match on alternative forms of same gene
Ptp.5539.3.S1_a_at	1.64611	10.1711	0.00115135	CV273441	eugene3.01400002	eugene3.01400002	At5g56280.1	COP9 complex subunit 6 CSN6	trichocarpa x deltoides	Probes match on alternative forms of same gene
Ptp.5540.1.S1_at	1.03446	7.11211	0.00425213	CV244976	estExt_fgenesh4_pm.C_280021	estExt_fgenesh4_pm.C_280021	At1g19130.1	expressed protein : :supported by full-length cDNA: Ceres:17545.	trichocarpa	Unique
Ptp.5545.1.S1_at	1.26795	7.75917	0.0030881	CN524341	estExt_Genewise1_v1.C_LG_XVI2622	estExt_Genewise1_v1.C_LG_XVI2622	At3g09630.1	putative 60S ribosomal protein L1 : strong similarity to 60S ribosomal protein L1 GB:P49691: supported by full-length cDNA: Ceres: 39947.	trichocarpa x deltoides	Unique
Ptp.5545.1.S1_s_at	1.33367	8.04992	0.00270175	CN524341	estExt_Genewise1_v1.C_LG_XVI2622	estExt_Genewise1_v1.C_LG_XVI2622	At3g09630.1	putative 60S ribosomal protein L1 : strong similarity to 60S ribosomal protein L1 GB:P49691: supported by full-length cDNA: Ceres: 39947.	trichocarpa x deltoides	All probes match over all sequences
Ptp.5569.1.S1_at	0.966055	7.48968	0.00352223	BU894717	eugene3.00160548	eugene3.00160548	At2g42520.1	DEAD:DEAH box RNA helicase	tremula x tremuloides	Unique
Ptp.5580.1.S1_s_at	0.675856	8.19717	0.00252248	CF229444	gw1.I.755.1	gw1.I.755.1	At1g51510.1	RNA-binding protein	alba x tremula	All probes match over all sequences
Ptp.5581.1.S1_at	1.66338	6.52035	0.00588972	CV273791	gw1.6913.1.1 gw1.163.143.1 estExt_fgenesh4_pm.C_LG_III0001	gw1.6913.1.1	gi|18149200|dbj|BAB83612.1|	unknown protein [Arabidopsis thaliana] >gi|30680235|ref|NP_849320.1| ubiquitin family protein [Arabidopsis thaliana]	trichocarpa x deltoides	Unique
Ptp.5583.1.S1_a_at	1.12638	10.7681	0.000937438	DN484875	estExt_fgenesh4_pm.C_LG_VI0225	estExt_fgenesh4_pm.C_LG_VI0225	At2g44120.2	60S ribosomal protein L7 :	tremula x tremuloides	Probes match on alternative forms of same gene
Ptp.5586.1.S1_s_at	1.45118	11.4348	0.00075949	CN549249	estExt_fgenesh4_pg.C_1230069	estExt_fgenesh4_pg.C_1230069	At3g02530.1	putative chaperonin : similar to chaperonin subunit 6a (zeta) GB:NP_033968 from [Mus musculus]:supported by full-length cDNA: Ceres:116386.	trichocarpa x deltoides	All probes match over all sequences
Ptp.5588.1.S1_at	1.75218	11.0392	0.000855622	CX654535	--	--	--	--	tremula x tremuloides	Unique
Ptp.5591.1.S1_s_at	1.67076	10.6379	0.000974009	AI165634	estExt_Genewise1_v1.C_LG_XVI1732	estExt_Genewise1_v1.C_LG_XVI1732	At3g57490.1	40S ribosomal protein S2 homolog : 40S ribosomal protein S2 - Arabidopsis thaliana	tremula x tremuloides	All probes match over all sequences
Ptp.5606.1.S1_at	3.79097	6.11729	0.00742278	BU813719	eugene3.00090215	eugene3.00090215	--	--	tremula x tremuloides	Unique
Ptp.5608.1.S1_s_at	1.60793	15.3656	0.000278631	CF229069	grail3.0002054501	grail3.0002054501	At1g06200.1	hypothetical protein : predicted by genscan+: supported by cDNA: gi_17065431	alba x tremula	All probes match over all sequences
Ptp.5610.1.A1_at	1.51118	8.16092	0.00256084	CV240657	estExt_Genewise1_v1.C_LG_IX0690	estExt_Genewise1_v1.C_LG_IX0690	At2g44860.1	60S ribosomal protein L30 : :supported by full-length cDNA: Ceres:34564.	trichocarpa	Unique
Ptp.5617.1.S1_s_at	0.666517	7.07394	0.0043459	CV280449	estExt_Genewise1_v1.C_LG_IV1217	estExt_Genewise1_v1.C_LG_IV1217	At5g42190.1	E3 ubiquitin ligase SCF complex subunit	trichocarpa x deltoides	All probes match over all sequences
Ptp.5617.2.S1_a_at	1.09087	11.0655	0.00084965	CV281313	estExt_Genewise1_v1.C_LG_IV1217	estExt_Genewise1_v1.C_LG_IV1217	At5g42190.1	E3 ubiquitin ligase SCF complex subunit	trichocarpa x deltoides	Probes match on alternative forms of same gene
Ptp.5633.1.S1_at	1.27239	13.3234	0.000444524	CV280439	gw1.X.5793.1	gw1.X.5793.1	At3g04840.1	putative 40S ribosomal protein S3A (S phase specific) : similar to 40S ribosomal protein S3A (S phase specific protein GBIS289) GB:P49396 [Brassica rapa]:supported by full-length cDNA: Ceres:18185.	trichocarpa x deltoides	Unique
Ptp.5633.1.S1_x_at	1.1785	9.62665	0.00140713	CV280439	gw1.VIII.2707.1 gw1.X.5793.1	gw1.VIII.2707.1	At4g34670.1	Putative S-phase-specific ribosomal protein : : supported by cDNA: gi_17064847	trichocarpa x deltoides	Probes cross hyb with other sequences
Ptp.5635.1.S1_s_at	1.17303	17.5029	0.0001705	BU809496	gw1.122.33.1	gw1.122.33.1	At4g23630.1	putative protein : chS-Rex-b - Gallus gallus (chicken)	tremula x tremuloides	All probes match over all sequences
Ptp.5642.1.S1_s_at	1.54089	7.2656	0.0039357	CX654173	estExt_fgenesh4_pg.C_LG_XI0480	estExt_fgenesh4_pg.C_LG_XI0480	At3g52580.1	putative ribosomal protein S14 : ribosomal protein S14 -Zea mays	alba x tremula var. glandulosa	All probes match over all sequences
Ptp.5648.1.A1_at	1.48641	19.4939	0.000115201	CV230085	estExt_fgenesh4_pg.C_LG_I1460	estExt_fgenesh4_pg.C_LG_I1460	At1g51980.1	mitochondrial processing peptidase alpha subunit	trichocarpa	Unique
Ptp.5658.1.S1_x_at	0.985387	7.91331	0.00287575	CX182584	gw1.XIV.2529.1	gw1.XIV.2529.1	At3g05560.1	putative 60S ribosomal protein L22 : similar to 60S ribosomal protein L22 GB:AAF02883: supported by full-length cDNA: Ceres: 8244.	euramericana	Probes cross hyb with other sequences
Ptp.566.1.A1_at	1.50947	8.06236	0.00268394	AJ778851	gw1.VIII.152.1	gw1.VIII.152.1	At5g18900.1	putative protein : predicted proteins	euphratica	Unique
Ptp.5664.1.S1_at	0.988977	8.28644	0.00242372	CV258879	estExt_Genewise1_v1.C_LG_XI0288	estExt_Genewise1_v1.C_LG_XI0288	At3g20650.1	unknown protein :	trichocarpa x nigra	Unique
Ptp.5665.1.S1_at	0.955579	5.86331	0.00867416	AI162186	gw1.VI.1141.1	gw1.VI.1141.1	At5g01470.1	putative protein : :supported by full-length cDNA: Ceres:250006.	tremula x tremuloides	Unique
Ptp.5665.1.S1_s_at	2.30074	11.5815	0.000726054	AI162186	gw1.VI.1141.1	gw1.VI.1141.1	At5g01470.1	putative protein : :supported by full-length cDNA: Ceres:250006.	tremula x tremuloides	All probes match over all sequences
Ptp.5674.2.S1_s_at	1.57525	6.81073	0.00498265	BU825206	estExt_fgenesh4_pg.C_LG_XIV0085	estExt_fgenesh4_pg.C_LG_XIV0085	At1g27450.1	adenine phosphoribosyltransferase 1	tremula x tremuloides	All probes match over all sequences
Ptp.5689.1.S1_at	1.44448	6.4852	0.00599569	CK087385	estExt_fgenesh4_pg.C_LG_IX0893	estExt_fgenesh4_pg.C_LG_IX0893	At5g12320.1	putative protein : similarity to ankycorbin	tremula x tremuloides	Unique
Ptp.5692.1.S1_s_at	1.18133	21.8436	7.9e-05	CV266749	eugene3.00010207 gw1.III.1966.1	eugene3.00010207	At3g12390.1	nascent polypeptide associated complex alpha chain	trichocarpa x nigra	All probes match over all sequences
Ptp.5694.1.A1_a_at	0.968321	6.47757	0.00602036	CV240549	estExt_Genewise1_v1.C_1400168	estExt_Genewise1_v1.C_1400168	At1g55810.1	uracil phosphoribosyltransferase	trichocarpa	Probes match on alternative forms of same gene
Ptp.5699.1.S1_at	1.5456	6.96092	0.00461008	CV247703	estExt_fgenesh4_pm.C_LG_X0765	estExt_fgenesh4_pm.C_LG_X0765	At1g07070.1	ribosomal protein	trichocarpa	Unique
Ptp.57.2.S1_a_at	1.02088	6.29337	0.00668354	CK088259	eugene3.00020715	eugene3.00020715	At5g52560.1	putative protein : similar to unknown protein (gb|AAD38661.1): supported by cDNA: gi_13430647_gb_AF360236.1_AF360236	tremula x tremuloides	Probes match on alternative forms of same gene
Ptp.5702.1.S1_s_at	1.41464	9.19976	0.00165837	CN521020	fgenesh4_pm.C_LG_IV000317	fgenesh4_pm.C_LG_IV000317	At4g23570.1	phosphatase like protein : phosphoprotein phosphatase (EC 3.1.3.16) PPT - rat: supported by cDNA: gi_17017307	trichocarpa x deltoides	All probes match over all sequences
Ptp.5705.1.S1_at	2.47976	13.0324	0.000482049	BU830116	gw1.XI.3391.1	gw1.XI.3391.1	At4g33070.1	pyruvate decarboxylase-1 (Pdc1) : : supported by cDNA: gi_17979050	tremula x tremuloides	Unique
Ptp.5711.1.S1_at	7.5373	13.6386	0.000412187	AJ849329.1	eugene3.00060333	eugene3.00060333	At5g57090.1	auxin transport protein EIR1 (gb|AAC39513.1) : : supported by cDNA: gi_3377506_gb_AF056026.1_AF056026	tremula x tremuloides	Unique
Ptp.5714.1.S1_at	3.68705	6.19272	0.00708874	AJ646891.1	gw1.XV.1656.1	gw1.XV.1656.1	At1g12940.1	nitrate transporter	tremula x tremuloides	Unique
Ptp.5721.1.S1_at	0.508192	7.15091	0.00416429	CF232569	estExt_fgenesh4_pg.C_LG_X0891	estExt_fgenesh4_pg.C_LG_X0891	At1g14530.1	expressed protein : supported by Ceres cDNA:12043	alba x tremula	Unique
Ptp.5723.1.S1_at	1.65378	8.04578	0.00270549	CV261140	gw1.I.7425.1 gw1.13170.2.1 gw1.III.419.1	gw1.I.7425.1	At1g15930.2	40S ribosomal protein S12	trichocarpa x nigra	Unique
Ptp.5730.1.S1_at	1.32833	6.25112	0.00686693	CX654030	estExt_fgenesh4_pm.C_280132	estExt_fgenesh4_pm.C_280132	At2g36530.1	enolase (2-phospho-D-glycerate hydroylase) : : supported by cDNA: gi_15809969_gb_AY054253.1_	alba x tremula var. glandulosa	Unique
Ptp.5737.1.A1_at	2.16046	6.86412	0.00484245	CV269799	estExt_fgenesh4_pg.C_LG_XVI0748	estExt_fgenesh4_pg.C_LG_XVI0748	At3g57610.1	adenylosuccinate synthetase : :supported by full-length cDNA: Ceres:13259.	trichocarpa x nigra	Unique
Ptp.5737.1.A1_s_at	1.54878	5.83662	0.00881497	CV269799	estExt_fgenesh4_pg.C_LG_XVI0748	estExt_fgenesh4_pg.C_LG_XVI0748	At3g57610.1	adenylosuccinate synthetase : :supported by full-length cDNA: Ceres:13259.	trichocarpa x nigra	All probes match over all sequences
Ptp.5738.1.S1_at	1.99552	7.31312	0.00384638	CV243569	estExt_fgenesh4_pg.C_290313	estExt_fgenesh4_pg.C_290313	At4g19120.1	putative protein : several hypothetical proteins - Arabidopsis thaliana: supported by cDNA: gi_15320409_dbj_AB039927.1_AB039927	trichocarpa	Unique
Ptp.5738.2.S1_s_at	5.09303	7.70051	0.00318348	CX658487	eugene3.00060457	eugene3.00060457	At2g41810.1	unknown protein : similar to T11A07.10	alba x tremula var. glandulosa	All probes match over all sequences
Ptp.5748.1.S1_s_at	1.02424	11.8911	0.000657896	CX657082	gw1.III.1613.1 grail3.0029004201	gw1.III.1613.1	At1g62510.1	similar to 14KD proline-rich protein DC2.15 precursor (sp|P14009): similar to ESTs emb|Z17709 and emb|Z47685 : similar to hybrid proline-rich protein GB:CAA59472 GI:4454097 from [Catharanthus roseus]	alba x tremula var. glandulosa	All probes match over all sequences
Ptp.5749.1.S1_a_at	0.577348	8.37356	0.0023292	CV243322	estExt_fgenesh4_pg.C_LG_VIII1499	estExt_fgenesh4_pg.C_LG_VIII1499	At1g04510.1	putative pre-mRNA splicing factor PRP19 : similar to GB:AAB80652: supported by cDNA: gi_14532631_gb_AY039940.1_	trichocarpa	Probes match on alternative forms of same gene
Ptp.5761.1.S1_at	1.15932	16.1218	0.000233485	AI161593	estExt_fgenesh4_pg.C_LG_II0662	estExt_fgenesh4_pg.C_LG_II0662	At1g77120.1	alcohol dehydrogenase : identical to alcohol dehydrogenase GI:469467 from [Arabidopsis thaliana]: supported by full-length cDNA: Ceres: 4033.	tremula x tremuloides	Unique
Ptp.5764.1.S1_at	1.14991	6.32356	0.00656252	CV271603	estExt_fgenesh4_pm.C_LG_IX0206	estExt_fgenesh4_pm.C_LG_IX0206	At2g21250.1	mannose 6-phosphate reductase (NADPH-dependent)	trichocarpa x nigra	Unique
Ptp.5764.1.S1_s_at	1.03389	8.52027	0.00218658	CV271603	estExt_fgenesh4_pm.C_LG_IX0206	estExt_fgenesh4_pm.C_LG_IX0206	At2g21250.1	mannose 6-phosphate reductase (NADPH-dependent)	trichocarpa x nigra	All probes match over all sequences
Ptp.5765.1.S1_s_at	1.33927	5.98988	0.00802831	CV236333	estExt_fgenesh4_pm.C_LG_I1230 eugene3.00012943	estExt_fgenesh4_pm.C_LG_I1230	At1g33140.1	ribosomal protein L9	trichocarpa	All probes match over all sequences
Ptp.5773.1.S1_at	3.05459	7.4887	0.00352336	AI164488	gw1.XVI.3501.1	gw1.XVI.3501.1	At2g38060.1	putative Na+-dependent inorganic phosphate cotransporter :	tremula x tremuloides	Unique
Ptp.5780.1.S1_a_at	1.03588	11.0522	0.000852022	CV256087	grail3.0108002501	grail3.0108002501	At1g26940.1	expressed protein : :supported by full-length cDNA: Ceres:19020.	trichocarpa x deltoides	Probes match on alternative forms of same gene
Ptp.5785.1.S1_s_at	1.15936	16.8623	0.000195513	CV246306	estExt_fgenesh4_pm.C_880007	estExt_fgenesh4_pm.C_880007	At4g13850.1	glycine-rich RNA-binding protein AtGRP2 : glycine-rich RNA binding protein 2	trichocarpa	All probes match over all sequences
Ptp.5797.1.A1_at	0.520345	5.72779	0.00944328	BU881228	grail3.0018037001	grail3.0018037001	At4g24220.1	putative protein : protein induced upon wounding - Arabidopsis thaliana	trichocarpa	Unique
Ptp.5818.1.S1_s_at	1.81603	19.9891	0.000106516	CV270959	eugene3.00111154	eugene3.00111154	At3g20390.1	translational inhibitor protein	trichocarpa x nigra	All probes match over all sequences
Ptp.5821.1.S1_at	3.86135	10.1244	0.00117054	CV240646	estExt_Genewise1_v1.C_LG_VII0868	estExt_Genewise1_v1.C_LG_VII0868	At2g31570.1	glutathione peroxidase	trichocarpa	Unique
Ptp.5823.1.S1_at	1.17883	7.26444	0.00393803	BU863378	estExt_fgenesh4_pg.C_LG_III1703	estExt_fgenesh4_pg.C_LG_III1703	At2g38730.1	putative peptidyl-prolyl cis-trans isomerase :	tremula	Unique
Ptp.5824.2.S1_a_at	2.68104	13.0628	0.000477543	CV231964	estExt_Genewise1_v1.C_LG_VI2079	estExt_Genewise1_v1.C_LG_VI2079	At4g32690.1	Expressed protein : : supported by cDNA: gi_14165162_gb_AF376062.1_AF376062	trichocarpa	Probes match on alternative forms of same gene
Ptp.5834.1.A1_s_at	1.66407	11.0017	0.000865343	CV273430	estExt_fgenesh4_pm.C_LG_VIII0532	estExt_fgenesh4_pm.C_LG_VIII0532	At2g01140.1	putative aldolase : :supported by full-length cDNA: Ceres:22418.: supported by cDNA: gi_13358205	trichocarpa x deltoides	All probes match over all sequences
Ptp.5836.1.S1_at	1.65991	11.3909	0.000770601	BU836398	grail3.0003052802	grail3.0003052802	At4g02450.1	putative protein : similar to several proteins containing a tandem repeat region such as Plasmodium falciparum GGM tandem repeat protein (GB:U27807)	tremula x tremuloides	Unique
Ptp.5837.1.S1_at	0.996472	7.61814	0.00331116	CA821481	grail3.0003030701	grail3.0003030701	At1g03900.1	Expressed protein : : supported by cDNA: gi_14596174_gb_AY042875.1_	trichocarpa x deltoides	Unique
Ptp.5840.2.S1_a_at	0.865512	11.0157	0.000861705	BI128120	eugene3.01420036	eugene3.01420036	At5g47320.1	40S ribosomal protein S19	tremula x tremuloides	Probes match on alternative forms of same gene
Ptp.5845.1.S1_s_at	2.62711	19.9991	0.000106516	CV130955	eugene3.00080009	eugene3.00080009	At5g08570.1	pyruvate kinase :	deltoides	All probes match over all sequences
Ptp.5850.1.S1_s_at	1.03848	6.46432	0.00606034	BU831446	estExt_Genewise1_v1.C_LG_II3994	estExt_Genewise1_v1.C_LG_II3994	At4g18100.1	ribosomal protein L32 -like protein : ribosomal protein L32	tremula x tremuloides	All probes match over all sequences
Ptp.5857.1.S1_at	1.44722	6.34349	0.00648764	CV247506	eugene3.00150700	eugene3.00150700	At3g48490.1	hypothetical protein : : supported by cDNA: 22868.	trichocarpa	Unique
Ptp.5866.1.S1_s_at	1.02159	8.45727	0.00224553	BU833097	eugene3.00111242 estExt_Genewise1_v1.C_LG_XI0817	eugene3.00111242	At4g10450.1	putative ribosomal protein L9	tremula x tremuloides	All probes match over all sequences
Ptp.5872.1.S1_at	0.574637	7.69811	0.00318523	DN499192	estExt_fgenesh4_pg.C_LG_XV1100	estExt_fgenesh4_pg.C_LG_XV1100	At5g52210.2	GTP-binding protein-like :	tremula x tremuloides	Unique
Ptp.5881.1.S1_at	1.11062	5.6662	0.00983848	CF231458	estExt_fgenesh4_pg.C_LG_IV0785	estExt_fgenesh4_pg.C_LG_IV0785	At1g73230.1	putative transcription factor BTF3 (RNA polymerase B transcription factor 3) : similar to transcription factor BTF3 (RNA polymerase B transcription factor 3) GB:Q64152 [Mus musculus]	alba x tremula	Unique
Ptp.5888.2.S1_a_at	0.682188	5.68583	0.00971229	CK096684	estExt_fgenesh4_pm.C_LG_X0943	estExt_fgenesh4_pm.C_LG_X0943	At1g50370.1	serine:threonine protein phosphatase : identical to phosphoprotein phosphatase GB:AAD50050 GI:5734785 from [Arabidopsis thaliana]:supported by full-length cDNA: Ceres:35230.	tremula	Probes match on alternative forms of same gene
Ptp.5894.1.S1_s_at	1.19915	7.40686	0.00367114	AJ778167	estExt_fgenesh4_kg.C_LG_III0012	estExt_fgenesh4_kg.C_LG_III0012	At1g79870.1	putative D-isomer specific 2-hydroxyacid dehydrogenase : contains Pfam profile: PF00389 D-isomer specific 2-hydroxyacid dehydrogenases: similar to hypothetical dehydrogenase GB:BAA29686 [Pyrococcus horikoshi]:supported by full-length cDNA: Ceres:42333.	euphratica	All probes match over all sequences
Ptp.5935.1.S1_at	1.57258	15.7482	0.000255001	AJ775718	estExt_fgenesh4_pm.C_LG_II1163	estExt_fgenesh4_pm.C_LG_II1163	At4g29040.1	26S proteasome AAA-ATPase subunit RPT2a : Drosophila melanogaster 26S proteasome subunit 4 ATPase	euphratica	Unique
Ptp.595.1.A1_at	0.968019	5.76475	0.0092348	CK089165	gw1.199.7.1	gw1.199.7.1	At3g26980.1	expressed protein : similar to geranylgeranylated proteins ATGP4 [GI:4097567] and NTGP5 [Nicotiana tabacum][GI:4097587]	tremula	Unique
Ptp.597.1.A1_s_at	1.51511	8.996	0.00179811	CK089167	estExt_fgenesh4_pg.C_LG_VII0812	estExt_fgenesh4_pg.C_LG_VII0812	At4g35260.1	NAD+ dependent isocitrate dehydrogenase subunit 1 : :supported by full-length cDNA: Ceres:12228.	tremula x tremuloides	All probes match over all sequences
Ptp.5980.3.A1_a_at	7.60924	10.9573	0.000879032	CV269409	estExt_fgenesh4_pg.C_LG_VI1270	estExt_fgenesh4_pg.C_LG_VI1270	At2g18660.1	hypothetical protein : predicted by genscan: supported by cDNA: gi_17529069	trichocarpa x nigra	Probes match on alternative forms of same gene
Ptp.5987.1.A1_at	0.690532	6.92574	0.0046886	CV280411	fgenesh4_pg.C_LG_VII001101	fgenesh4_pg.C_LG_VII001101	At3g53620.1	inorganic pyrophosphatase -like protein : inorganic pyrophosphatase	trichocarpa x deltoides	Unique
Ptp.599.1.S1_at	1.78394	12.044	0.000626089	CK103114	gw1.V.1669.1	gw1.V.1669.1	At1g19860.1	expressed protein : :supported by full-length cDNA: Ceres:111757.	tremula x tremuloides	Unique
Ptp.5995.1.S1_at	4.38346	22.97	6.6e-05	CK094490	estExt_fgenesh4_pg.C_LG_VI1508	estExt_fgenesh4_pg.C_LG_VI1508	At5g26170.1	WRKY family transcription factor : DNA-binding protein	tremula	Unique
Ptp.5997.1.S1_at	4.01545	7.34571	0.00378952	CV281976	grail3.0005031901	grail3.0005031901	At5g41040.1	N-hydroxycinnamoyl:benzoyltransferase-like protein : : supported by cDNA: gi_14334525_gb_AY034954.1_	trichocarpa x deltoides	Unique
Ptp.60.1.S1_at	2.5211	13.8249	0.000395042	CV274368	gw1.XII.1080.1	gw1.XII.1080.1	At4g25340.1	putative protein : immunophilin FKBP46 - Spodoptera frugiperda (fall armyworm)	trichocarpa x deltoides	Unique
Ptp.6005.1.S1_at	0.50368	8.08213	0.0026563	DN483642	estExt_fgenesh4_pg.C_LG_V0545	estExt_fgenesh4_pg.C_LG_V0545	At3g57870.1	E2 ubiquitin-conjugating-like enzyme	tomentiglandulosa	Unique
Ptp.6009.1.S1_at	1.52086	11.0762	0.000847337	CV273718	eugene3.00121256	eugene3.00121256	At3g12790.1	unknown protein : similar to unknown protein GB:AAD37022 from [Arabidopsis thaliana]	trichocarpa x deltoides	Unique
Ptp.6022.1.S1_s_at	1.67542	6.29072	0.00669554	CF230600	estExt_Genewise1_v1.C_LG_IV1137	estExt_Genewise1_v1.C_LG_IV1137	At3g51260.1	20S proteasome alpha subunit D (PAD1) : : supported by full-length cDNA: Ceres: 35498.	alba x tremula	All probes match over all sequences
Ptp.6032.1.S1_at	0.906368	7.31343	0.00384638	CK112056	estExt_fgenesh4_pm.C_LG_VIII0396	estExt_fgenesh4_pm.C_LG_VIII0396	At1g13690.1	expressed protein : contains similarity to peptidyl-prolyl cis-trans isomerase E GI:4406227 from [Homo sapiens]: supported by cDNA: gi_1498063_gb_U64825.1_ATU64825	tremula x tremuloides	Unique
Ptp.6039.1.S1_at	1.17118	6.70793	0.0052785	CV230087	eugene3.00140323	eugene3.00140323	At5g41340.1	E2	trichocarpa	Unique
Ptp.6044.1.S1_a_at	3.14016	9.86403	0.00129025	CF936914	eugene3.38480001 gw1.XIII.803.1	eugene3.38480001	--	--	tomentiglandulosa	Probes match on alternative forms of same gene
Ptp.605.1.A1_at	1.26921	5.99782	0.0079847	CK089297	gw1.28.691.1	gw1.28.691.1	At5g03330.1	putative protein :	trichocarpa x deltoides	Unique
Ptp.6052.1.S1_s_at	5.4372	7.29144	0.00388737	BI122423	grail3.0009044702	grail3.0009044702	At1g73010.1	expressed protein : :supported by full-length cDNA: Ceres:19976.	tremula x tremuloides	All probes match over all sequences
Ptp.6077.1.S1_at	3.48573	13.8915	0.00038747	BI122891	estExt_fgenesh4_pg.C_LG_X1782	estExt_fgenesh4_pg.C_LG_X1782	--	--	tremula x tremuloides	Unique
Ptp.6077.1.S1_s_at	3.62478	20.5592	9.57e-05	BI122891	estExt_fgenesh4_pg.C_LG_X1782	estExt_fgenesh4_pg.C_LG_X1782	--	--	tremula x tremuloides	All probes match over all sequences
Ptp.6081.1.S1_at	1.10796	22.5439	7.04e-05	CV271579	gw1.VIII.2574.1	gw1.VIII.2574.1	At5g42740.1	glucose-6-phosphate isomerase	trichocarpa x nigra	Unique
Ptp.6097.1.S1_x_at	2.51423	36.3091	1.18e-05	CV236222	eugene3.00151093	eugene3.00151093	At2g36530.1	enolase (2-phospho-D-glycerate hydroylase) : : supported by cDNA: gi_15809969_gb_AY054253.1_	trichocarpa	Probes cross hyb with other sequences
Ptp.6108.1.S1_at	1.17724	12.3541	0.000573194	BI126479	estExt_fgenesh4_pm.C_LG_III0405	estExt_fgenesh4_pm.C_LG_III0405	At4g23100.1	gamma-glutamylcysteine synthetase : : supported by cDNA: gi_15912188_gb_AY056372.1_	tremula x tremuloides	Unique
Ptp.6129.1.S1_at	2.77487	13.9602	0.000382159	BU885829	fgenesh4_pm.C_LG_X000503	fgenesh4_pm.C_LG_X000503	At5g16080.1	putative protein : cell death associated protein - Nicotiana tabacum	tremula x tremuloides	Unique
Ptp.6136.1.S1_at	1.11575	6.84562	0.00489162	CV255819	grail3.0015028601	grail3.0015028601	At3g48680.1	putative protein : ferripyochelin binding protein - Methanobacterium thermoautotrophicum	trichocarpa x deltoides	Unique
Ptp.6147.1.S1_s_at	1.39724	7.59843	0.00334507	CA823443	estExt_fgenesh4_kg.C_LG_XIX0008	estExt_fgenesh4_kg.C_LG_XIX0008	At1g65290.1	acyl carrier protein	trichocarpa x deltoides	All probes match over all sequences
Ptp.6161.1.S1_at	1.77694	6.8384	0.00490809	CV268495	estExt_fgenesh4_pm.C_LG_XIV0326	estExt_fgenesh4_pm.C_LG_XIV0326	At3g62810.1	expressed protein : :supported by full-length cDNA: Ceres:20232.	trichocarpa x nigra	Unique
Ptp.6164.1.S1_at	0.826453	13.2732	0.000451571	DN490754	gw1.XI.2060.1 estExt_fgenesh4_pm.C_LG_IV0081	gw1.XI.2060.1	At1g07180.1	expressed protein : contains similarity to alternative NADH-dehydrogenase GI:3718005 from [Yarrowia lipolytica]:supported by full-length cDNA: Ceres:114420.	tremula x tremuloides	Unique
Ptp.617.1.S1_at	3.8018	8.42161	0.00227829	CV259942	estExt_Genewise1_v1.C_LG_IV1424	estExt_Genewise1_v1.C_LG_IV1424	At4g38400.1	putative pollen allergen : pollen allergen - Pinus radiata	trichocarpa x nigra	Unique
Ptp.618.1.A1_at	1.81911	7.24511	0.00397439	CV255585	grail3.0007016101	grail3.0007016101	At4g32720.1	RRM-containing protein : RNA-binding protein LAH1	trichocarpa x deltoides	Unique
Ptp.6183.1.S1_at	2.02982	5.77311	0.00918695	CV254565	gw1.XVI.2050.1 eugene3.00160581	gw1.XVI.2050.1	At5g06570.1	putative protein : similar to unknown protein (gb|AAD04946.2)	trichocarpa x deltoides	Unique
Ptp.6196.1.S1_at	2.95714	11.5177	0.000741107	CK103984	estExt_fgenesh4_pm.C_LG_VIII0731 gw1.X.4692.1	estExt_fgenesh4_pm.C_LG_VIII0731	At3g23920.1	glycosyl hydrolase family 14 (beta-amylase) : similar to beta-amylase PCT-BMYI from [Solanum tuberosum]: supported by cDNA: gi_14194172_gb_AF367293.1_AF367293	tremula	Unique
Ptp.6200.1.S1_at	0.719565	7.34632	0.00378952	CX177508	grail3.0081005001	grail3.0081005001	At4g18040.1	translation initiation factor eIF4E : :supported by full-length cDNA: Ceres:25447.	euramericana	Unique
Ptp.6210.1.S1_at	3.34849	13.2162	0.000457141	CV267239	--	--	--	--	trichocarpa	Unique
Ptp.6210.1.S1_s_at	3.53024	13.4083	0.000436174	CV267239	--	--	--	--	trichocarpa	All probes match over all sequences
Ptp.6218.1.S1_at	8.14571	13.5201	0.000424371	BU898141	eugene3.00030749	eugene3.00030749	--	--	tremula x tremuloides	Unique
Ptp.6243.1.S1_at	2.1623	9.30875	0.00158282	CK111229	estExt_fgenesh4_pg.C_LG_XVI1334	estExt_fgenesh4_pg.C_LG_XVI1334	At1g09780.1	putative 2	tremula	Unique
Ptp.6251.1.S1_at	0.537449	7.86155	0.00294041	DN490733	grail3.0090002501	grail3.0090002501	At3g20240.1	mitochondrial carrier protein family : contains Pfam profile: PF00153 mitochondrial carrier proteins:supported by full-length cDNA: Ceres:126140.	tremula x tremuloides	Unique
Ptp.6262.1.S1_at	0.65386	11.7029	0.000698955	CV268811	estExt_fgenesh4_pg.C_LG_I2224	estExt_fgenesh4_pg.C_LG_I2224	At5g40650.1	succinate dehydrogenase iron-protein subunit -like : succinate dehydrogenase iron-protein subunit (SDHB)	trichocarpa x nigra	Unique
Ptp.6268.1.A1_s_at	0.498948	6.47872	0.00601562	DN490825	grail3.0462000102	grail3.0462000102	At4g36195.1	Expressed protein : : supported by cDNA: gi_14334573_gb_AY034960.1_	tremula x tremuloides	All probes match over all sequences
Ptp.6281.1.S1_at	3.04719	5.90678	0.008428	BP924413	estExt_Genewise1_v1.C_LG_I8988	estExt_Genewise1_v1.C_LG_I8988	At3g48990.1	4-coumarate-CoA ligase -like protein : 4-coumarate-CoA ligase enzyme	nigra	Unique
Ptp.6286.1.S1_s_at	0.925538	8.40412	0.00229621	CK101947	estExt_fgenesh4_pm.C_640013	estExt_fgenesh4_pm.C_640013	At3g21820.1	unknown protein :	tremula x tremuloides	All probes match over all sequences
Ptp.6293.1.S1_s_at	2.18908	8.46557	0.00223723	CX659029	gw1.I.938.1 gw1.IX.3784.1	gw1.I.938.1	At3g18600.1	DEAD:DEAH box RNA helicase protein	alba x tremula var. glandulosa	All probes match over all sequences
Ptp.6296.1.S1_at	0.784368	9.46321	0.00149583	CK091950	grail3.0838000101	grail3.0838000101	--	--	tremula x tremuloides	Unique
Ptp.6306.1.S1_s_at	1.70028	7.53024	0.00345347	BI127511	estExt_fgenesh4_pm.C_LG_III0392	estExt_fgenesh4_pm.C_LG_III0392	At5g41190.1	unknown protein :	tremula x tremuloides	All probes match over all sequences
Ptp.6320.1.S1_x_at	1.18721	6.35584	0.00643776	CV281166	fgenesh4_pg.C_LG_VI001257	fgenesh4_pg.C_LG_VI001257	At5g45775.2	Expressed protein :	trichocarpa x deltoides	Probes cross hyb with other sequences
Ptp.6331.1.S1_s_at	0.820045	6.97681	0.00457531	BU831426	grail3.0023015801	grail3.0023015801	At2g36305.1	similar to CAAX prenyl protease 2 : temporary automated functional assignment	tremula x tremuloides	All probes match over all sequences
Ptp.6336.1.S1_s_at	2.74124	7.75566	0.00309386	CF231314	estExt_fgenesh4_pg.C_LG_IX1012	estExt_fgenesh4_pg.C_LG_IX1012	At3g52040.1	putative protein : :supported by full-length cDNA: Ceres:97866.	alba x tremula	All probes match over all sequences
Ptp.6352.1.A1_s_at	0.955773	6.09126	0.00753944	CV256391	eugene3.00002479	eugene3.00002479	At2g32720.1	putative cytochrome b5 :	trichocarpa x deltoides	All probes match over all sequences
Ptp.6358.1.S1_s_at	1.39909	19.1137	0.000123318	BI127167	estExt_Genewise1_v1.C_LG_XIV0188	estExt_Genewise1_v1.C_LG_XIV0188	At2g20420.1	succinyl-CoA ligase beta subunit : :supported by full-length cDNA: Ceres:36904.	tremula x tremuloides	All probes match over all sequences
Ptp.6383.1.S1_a_at	1.11819	14.1801	0.000362136	CV242252	gw1.3879.4.1 gw1.739.9.1	gw1.3879.4.1	At4g03520.1	putative M-type thioredoxin : similar to A. thaliana protein F21B7.7	trichocarpa	Probes match on alternative forms of same gene
Ptp.6392.1.S1_at	1.00228	5.66301	0.00986137	CN519280	estExt_fgenesh4_pg.C_LG_IX0829	estExt_fgenesh4_pg.C_LG_IX0829	At5g64400.1	putative protein : similar to unknown protein (emb|CAB89373.1): supported by cDNA: gi_14334413_gb_AY034898.1_	trichocarpa x deltoides	Unique
Ptp.6393.1.S1_at	2.06002	7.97815	0.00279027	BU892955	estExt_fgenesh4_pm.C_LG_XVII0156	estExt_fgenesh4_pm.C_LG_XVII0156	At3g29360.1	UDP-glucose dehydrogenase	tremula	Unique
Ptp.6405.1.S1_s_at	2.13353	9.72142	0.00135937	BU813943	gw1.28.1038.1	gw1.28.1038.1	At5g03720.1	heat shock transcription factor -like protein : heat shock transcription factor HSF1	trichocarpa	All probes match over all sequences
Ptp.6407.1.S1_at	1.17403	7.28646	0.00389566	CK092517	gw1.II.3487.1	gw1.II.3487.1	At1g76940.1	hypothetical protein : similar to hypothetical protein GI:2829909 from [Arabidopsis thaliana]	tremula x tremuloides	Unique
Ptp.6415.1.S1_at	0.697852	6.94314	0.00464775	CV271067	eugene3.00140097	eugene3.00140097	At4g33865.1	Expressed protein : : supported by full-length cDNA: Ceres: 24629.	trichocarpa x nigra	Unique
Ptp.6419.1.S1_at	2.35631	15.4667	0.000271789	CF235831	grail3.0038019202 grail3.0044016201	grail3.0038019202	At1g65930.1	isocitrate dehydrogenase	alba x tremula	Unique
Ptp.6421.1.S1_at	3.50875	12.4164	0.000565045	BU867947	gw1.XIV.1323.1	gw1.XIV.1323.1	At3g61440.1	cysteine synthase AtcysC1 : :supported by full-length cDNA: Ceres:32851.	trichocarpa	Unique
Ptp.6423.1.S1_s_at	0.873954	6.69901	0.00530487	CV227334	estExt_fgenesh4_pg.C_LG_X1053 estExt_Genewise1_v1.C_LG_VIII1306	estExt_fgenesh4_pg.C_LG_X1053	At5g08690.1	Expressed protein : : supported by cDNA: gi_15293122_gb_AY050995.1_	trichocarpa	All probes match over all sequences
Ptp.6427.1.S1_at	1.10588	5.84078	0.00879636	BU868163	gw1.II.1826.1	gw1.II.1826.1	At1g77770.1	unknown protein : similar to GB:AAC28186	trichocarpa	Unique
Ptp.6429.1.S1_at	0.549784	6.21068	0.00702256	CN520890	estExt_fgenesh4_pg.C_2520014	estExt_fgenesh4_pg.C_2520014	At1g11860.1	aminomethyltransferase-like precursor protein : very strong similarity to aminomethyltransferase precursor gb|U79769 from Mesembryanthemum crystallinum. ESTs gb|T43167	trichocarpa x deltoides	Unique
Ptp.6440.1.S1_at	1.40912	5.6527	0.00992256	BU894219	estExt_Genewise1_v1.C_LG_XV2970	estExt_Genewise1_v1.C_LG_XV2970	At4g25340.1	putative protein : immunophilin FKBP46 - Spodoptera frugiperda (fall armyworm)	tremula x tremuloides	Unique
Ptp.6442.1.S1_at	6.52851	15.3296	0.000280195	BU868019	gw1.127.232.1	gw1.127.232.1	At4g17260.1	lactate dehydrogenase (LDH1) : :supported by full-length cDNA: Ceres:33509.	trichocarpa	Unique
Ptp.6445.1.A1_at	2.69859	7.37091	0.00374165	CV241722	estExt_fgenesh4_pg.C_LG_VI0717	estExt_fgenesh4_pg.C_LG_VI0717	At5g02050.1	putative protein : gene product of suAprgA1 (involved in the regulation of penicillin biosynthesis) - Emericella nidulans	trichocarpa	Unique
Ptp.6448.1.S1_at	0.929435	6.68537	0.00534363	CV234520	gw1.I.9007.1	gw1.I.9007.1	At5g41210.1	glutathione transferase	trichocarpa	Unique
Ptp.6457.1.S1_s_at	0.870843	9.68234	0.00138206	BU812499	estExt_fgenesh4_pg.C_LG_VII0743	estExt_fgenesh4_pg.C_LG_VII0743	At1g79230.1	mercaptopyruvate sulfurtransferase (Mst1:Rdh1) : identical to mercaptopyruvate sulfurtransferase GI:6009981 and thiosulfate sulfurtransferase GI:5834508 from [Arabidopsis thaliana]:supported by full-length cDNA: Ceres:32130.	tremula x tremuloides	All probes match over all sequences
Ptp.6464.1.S1_s_at	0.78697	6.61116	0.00557971	BU837603	estExt_fgenesh4_pg.C_LG_III0563	estExt_fgenesh4_pg.C_LG_III0563	At5g17550.1	putative protein : PxF protein - Rattus rattus	tremula x tremuloides	All probes match over all sequences
Ptp.6467.1.S1_s_at	2.16359	10.6031	0.000986752	CV254515	estExt_fgenesh4_pm.C_LG_III0499	estExt_fgenesh4_pm.C_LG_III0499	At5g41970.1	GAMM1 protein-like : : supported by cDNA: gi_15146291_gb_AY049287.1_	trichocarpa x deltoides	All probes match over all sequences
Ptp.6468.1.S1_at	0.942872	10.1503	0.00115898	CX653403	estExt_Genewise1_v1.C_LG_XIV3194	estExt_Genewise1_v1.C_LG_XIV3194	At3g59020.1	putative protein : RanBP7:importin 7 - Homo sapiens	alba x tremula var. glandulosa	Unique
Ptp.647.1.S1_at	0.748615	6.06607	0.00765335	CV239897	eugene3.01330055	eugene3.01330055	At3g05590.1	putative 60S ribosomal protein L18 : similar to GB:P42791: supported by cDNA: gi_14335089_gb_AY037224.1_	trichocarpa	Unique
Ptp.6483.1.S1_s_at	2.75622	15.9415	0.000244316	CN520003	gw1.I.7987.1	gw1.I.7987.1	At5g64680.1	unknown protein :	trichocarpa x deltoides	All probes match over all sequences
Ptp.6488.1.S1_s_at	2.37342	19.7555	0.000110346	CN524704	gw1.V.1452.1	gw1.V.1452.1	At2g37990.1	expressed protein : :supported by full-length cDNA: Ceres:40538.	trichocarpa x deltoides	All probes match over all sequences
Ptp.6514.1.S1_s_at	1.21956	7.69049	0.00319542	CV273030	estExt_fgenesh4_pm.C_LG_III0085	estExt_fgenesh4_pm.C_LG_III0085	At1g80230.1	cytochrome c oxidase subunit	trichocarpa x deltoides	All probes match over all sequences
Ptp.6515.1.S1_at	1.04608	6.36147	0.00641502	CV234446	eugene3.00051287	eugene3.00051287	At4g14420.1	elicitor like protein : : supported by full-length cDNA: Ceres: 1718.	trichocarpa	Unique
Ptp.6517.2.S1_at	2.57949	11.2696	0.000800183	BU894763	--	--	--	--	tremula x tremuloides	Unique
Ptp.652.1.S1_s_at	1.53833	7.31777	0.00383829	CX179294	eugene3.00121232	eugene3.00121232	At4g00100.1	putative ribosomal protein S13 : similar to ribosomal protein S13 (Pfam:supported by full-length cDNA: Ceres:4058.	euramericana	All probes match over all sequences
Ptp.654.1.S1_at	1.02327	10.8127	0.000922382	CX174493	estExt_fgenesh4_pg.C_LG_VII1235	estExt_fgenesh4_pg.C_LG_VII1235	At4g37830.1	putative protein : :supported by full-length cDNA: Ceres:8286.	deltoides	Unique
Ptp.654.1.S1_s_at	1.14402	8.6962	0.00203603	CX174493	estExt_fgenesh4_pg.C_LG_VII1235	estExt_fgenesh4_pg.C_LG_VII1235	At4g37830.1	putative protein : :supported by full-length cDNA: Ceres:8286.	deltoides	All probes match over all sequences
Ptp.6543.1.S1_at	0.706691	7.35925	0.00376438	CV233854	estExt_Genewise1_v1.C_LG_X3939	estExt_Genewise1_v1.C_LG_X3939	At4g15900.1	PRL1 protein : :supported by full-length cDNA: Ceres:123113.	trichocarpa	Unique
Ptp.6543.1.S1_s_at	0.703573	6.71978	0.00524972	CV233854	estExt_Genewise1_v1.C_LG_X3939	estExt_Genewise1_v1.C_LG_X3939	At4g15900.1	PRL1 protein : :supported by full-length cDNA: Ceres:123113.	trichocarpa	All probes match over all sequences
Ptp.6549.1.S1_at	1.1353	7.083	0.00432193	CV257562	grail3.0019015501	grail3.0019015501	At4g36750.1	quinone reductase family : similar to 1	trichocarpa x deltoides	Unique
Ptp.6552.2.S1_s_at	2.72589	11.7519	0.000688268	BU881960	gw1.VII.274.1	gw1.VII.274.1	At3g20000.1	membrane import protein	trichocarpa	All probes match over all sequences
Ptp.6554.1.S1_at	0.981236	6.86141	0.00484969	CV245442	--	--	--	--	tremula x tremuloides	Unique
Ptp.6555.1.A1_at	0.460103	6.07134	0.00763357	CV245201	estExt_fgenesh4_pg.C_1350050	estExt_fgenesh4_pg.C_1350050	At1g55970.1	CREB-binding protein	tremula x tremuloides	Unique
Ptp.6557.1.A1_s_at	1.27287	10.3424	0.00108047	CK096256	estExt_fgenesh4_pm.C_LG_VIII0091	estExt_fgenesh4_pm.C_LG_VIII0091	At3g52990.1	pyruvate kinase - like protein : pyruvate kinase	tremula	All probes match over all sequences
Ptp.6562.1.S1_at	3.73091	9.88382	0.00128062	CK093623	eugene3.00181056	eugene3.00181056	At5g11090.1	putative protein : predicted proteins	trichocarpa	Unique
Ptp.6563.2.S1_at	2.61876	22.8387	6.74e-05	CF235021	gw1.VI.2059.1	gw1.VI.2059.1	At4g32270.1	hypothetical protein :	tremula	Unique
Ptp.6569.1.S1_at	2.8821	5.92303	0.00834912	BP924568	eugene3.00060083	eugene3.00060083	--	--	nigra	Unique
Ptp.6571.1.S1_at	0.906841	6.8081	0.00499194	CN520713	gw1.135.135.1	gw1.135.135.1	At3g13050.1	putative transporter : similar to SV2 related protein GB:AAC78627 from [Rattus norvegicus]: supported by cDNA: gi_15809987_gb_AY054262.1_	tremula x tremuloides	Unique
Ptp.6573.1.S1_at	1.45636	5.94641	0.00822679	CK093765	grail3.0074012301	grail3.0074012301	At1g15480.1	hypothetical protein : predicted by genscan+	tremula x tremuloides	Unique
Ptp.6580.1.S1_a_at	6.36805	12.0228	0.000628987	DN490196	estExt_Genewise1_v1.C_LG_VI1054	estExt_Genewise1_v1.C_LG_VI1054	At4g19810.1	glycosyl hydrolase family 18 : similar to chitinase:lysozyme GI:467689 from [Nicotiana tabacum]	tremula x tremuloides	Probes match on alternative forms of same gene
Ptp.6605.1.S1_s_at	1.67869	9.40248	0.00152994	CB239812	estExt_Genewise1_v1.C_LG_IV4414 eugene3.00110468	estExt_Genewise1_v1.C_LG_IV4414	At5g46290.1	3-oxoacyl-[acyl-carrier-protein] synthase I precursor (beta-ketoacyl-acp synthase I) (KAS I) (sp|P52410) : :supported by full-length cDNA: Ceres:38900.	trichocarpa x deltoides	All probes match over all sequences
Ptp.6646.1.S1_at	0.798991	6.09746	0.00751404	CV240563	gw1.XI.459.1	gw1.XI.459.1	At1g50940.1	electron transport flavoprotein	trichocarpa	Unique
Ptp.6646.3.S1_at	3.25147	14.9262	0.000305754	DN497795	estExt_fgenesh4_pg.C_LG_I0874	estExt_fgenesh4_pg.C_LG_I0874	At1g63940.1	monodehydroascorbate reductase	tremula x tremuloides	Unique
Ptp.6668.1.S1_at	2.55998	6.81813	0.00496497	CN523821	estExt_Genewise1_v1.C_LG_XIV3807	estExt_Genewise1_v1.C_LG_XIV3807	At5g48230.1	acetyl-CoA C-acetyltransferase : : supported by cDNA: gi_16604582_gb_AY059736.1_	trichocarpa x deltoides	Unique
Ptp.6691.1.S1_at	0.696715	7.65018	0.00325511	CV243288	estExt_fgenesh4_pg.C_LG_III1004	estExt_fgenesh4_pg.C_LG_III1004	At3g53020.1	60S ribosomal protein - like : 60S ribosomal protein L24	trichocarpa	Unique
Ptp.6691.1.S1_x_at	0.790815	7.4419	0.00360982	CV243288	estExt_fgenesh4_pg.C_LG_III1004	estExt_fgenesh4_pg.C_LG_III1004	At3g53020.1	60S ribosomal protein - like : 60S ribosomal protein L24	trichocarpa	Probes cross hyb with other sequences
Ptp.6692.1.S1_at	1.68414	18.4354	0.000142196	CK109395	estExt_fgenesh4_pg.C_LG_IX0369	estExt_fgenesh4_pg.C_LG_IX0369	At2g21160.1	putative signal sequence receptor	tremula x tremuloides	Unique
Ptp.6695.1.S1_s_at	0.873087	10.2133	0.00113584	CK111811	eugene3.00080694	eugene3.00080694	At3g56210.1	hypothetical protein :	tremula x tremuloides	All probes match over all sequences
Ptp.6701.1.A1_at	2.09227	7.35862	0.0037645	DN484910	estExt_fgenesh4_pm.C_LG_V0384	estExt_fgenesh4_pm.C_LG_V0384	At5g51810.1	gibberellin 20-oxidase (emb|CAA58294.1) :	tremula x tremuloides	Unique
Ptp.6712.1.S1_at	1.44096	12.2604	0.000588177	CV235223	gw1.I.2708.1	gw1.I.2708.1	At5g20890.1	T-complex protein 1	trichocarpa	Unique
Ptp.6715.1.S1_at	1.22704	5.83351	0.0088317	CV245131	estExt_fgenesh4_pm.C_LG_I1197	estExt_fgenesh4_pm.C_LG_I1197	At3g20390.1	translational inhibitor protein	trichocarpa	Unique
Ptp.6760.1.S1_at	1.68696	5.94073	0.00825622	DN489257	--	--	--	--	trichocarpa	Unique
Ptp.6762.1.S1_x_at	1.334	6.10961	0.00745331	CV275523	estExt_fgenesh4_pg.C_LG_I2557	estExt_fgenesh4_pg.C_LG_I2557	At2g09990.1	40S ribosomal protein S16 : Same as GB:Q42340:supported by full-length cDNA: Ceres:29241.	trichocarpa x deltoides	Probes cross hyb with other sequences
Ptp.6777.2.S1_s_at	0.830258	7.96266	0.0028118	CX654265	gw1.X.5890.1	gw1.X.5890.1	At3g04920.1	putative ribosomal protein s19 or s24 : similar to ribosomal protein S19 GB:445612 [Solanum tuberosum] and similar to ribosomal protein S24 GB:4506703 [Homo sapiens]:supported by full-length cDNA: Ceres:25350.	alba x tremula var. glandulosa	All probes match over all sequences
Ptp.6779.1.S1_at	1.02802	12.8942	0.000498582	CV258940	--	--	--	--	tremula x tremuloides	Unique
Ptp.678.1.A1_at	0.800762	11.662	0.000707603	BU835335	estExt_fgenesh4_pg.C_LG_II1789	estExt_fgenesh4_pg.C_LG_II1789	At3g62600.1	putative protein : HIRA interacting protein 4 (dnaJ-like) - Homo sapiens	tremula x tremuloides	Unique
Ptp.6785.1.A1_at	0.958994	7.21793	0.00402556	CV252425	estExt_fgenesh4_pm.C_LG_X0377	estExt_fgenesh4_pm.C_LG_X0377	At2g46280.1	eukaryotic translation initiation factor 3 delta subunit : : supported by cDNA: gi_1036802_gb_U36765.1_ATU36765	trichocarpa	Unique
Ptp.6787.1.S1_at	1.35991	6.18915	0.00710619	DN491874	eugene3.00130607	eugene3.00130607	At5g17930.1	unknown protein :	trichocarpa	Unique
Ptp.679.1.S1_at	1.81371	10.4666	0.00103768	CK087516	--	--	--	--	tremula x tremuloides	Unique
Ptp.6802.1.S1_s_at	0.809759	6.40066	0.00627636	DN499707	estExt_fgenesh4_pg.C_LG_XVII0246	estExt_fgenesh4_pg.C_LG_XVII0246	At5g40580.1	20S proteasome beta subunit B (PBB2) : :supported by full-length cDNA: Ceres:38185.	tremula x tremuloides	All probes match over all sequences
Ptp.6806.2.S1_s_at	1.189	6.95389	0.00462369	CV270030	eugene3.01420066	eugene3.01420066	At1g73180.1	expressed protein : :supported by full-length cDNA: Ceres:108165.	trichocarpa x nigra	All probes match over all sequences
Ptp.681.1.A1_s_at	0.933772	6.48158	0.00600632	CV259935	gw1.134.172.1	gw1.134.172.1	At5g54250.1	cyclic nucleotide-regulated ion channel (CNGC4) : identical to cyclic nucleotide and calmodulin-regulated ion channel (cngc4) GI:4581203 from [Arabidopsis thaliana]:supported by cDNA: gi_15027930_gb_AY045822.1_: supported by cDNA: gi_16323173_gb_AY057691.1_	tremula x tremuloides	All probes match over all sequences
Ptp.6811.1.S1_at	3.65235	15.4661	0.000271789	BU830393	estExt_fgenesh4_pg.C_LG_III1345	estExt_fgenesh4_pg.C_LG_III1345	At1g57820.1	transcription factor	tremula x tremuloides	Unique
Ptp.6824.1.S1_at	0.89983	19.8295	0.000109231	BU825561	eugene3.00100163	eugene3.00100163	--	--	tremula x tremuloides	Unique
Ptp.6825.1.S1_at	1.61245	9.40799	0.00152856	DN490280	estExt_Genewise1_v1.C_LG_I7229 gw1.III.218.1	estExt_Genewise1_v1.C_LG_I7229	At3g57670.1	zinc finger - like protein : finger protein pcp1	tremula x tremuloides	Unique
Ptp.6828.1.A1_at	1.04655	6.02954	0.00782872	CV255971	eugene3.00010675	eugene3.00010675	At1g80245.1	Expressed protein : : supported by full-length cDNA: Ceres: 12159.	trichocarpa x deltoides	Unique
Ptp.6833.1.S1_at	2.07774	7.80395	0.00302375	DN490349	gw1.VIII.971.1	gw1.VIII.971.1	At3g55510.1	putative protein : various predicted proteins:supported by full-length cDNA: Ceres:205700.	tremula x tremuloides	Unique
Ptp.6836.1.S1_at	6.40385	6.82592	0.00494461	CK094329	grail3.0005030601	grail3.0005030601	At5g13080.1	WRKY family transcription factor : WRKY DNA binding protein - Solanum tuberosum	tremula	Unique
Ptp.6838.2.S1_a_at	3.27168	6.69557	0.00531388	BU825633	grail3.0149000101 eugene3.01490008 grail3.0149000701 fgenesh4_pg.C_scaffold_149000024 fgenesh4_pg.C_scaffold_149000025 estExt_fgenesh4_pg.C_6010001	grail3.0149000101	--	--	tremula x tremuloides	Probes match on alternative forms of same gene
Ptp.6846.1.S1_s_at	0.927745	5.96149	0.00815559	CF231293	estExt_fgenesh4_pm.C_660004	estExt_fgenesh4_pm.C_660004	At2g27710.1	60S acidic ribosomal protein P2 : :supported by full-length cDNA: Ceres:36076.	alba x tremula	All probes match over all sequences
Ptp.6852.1.S1_s_at	0.883569	6.53291	0.00583982	CV232726	gw1.I.3238.1	gw1.I.3238.1	At1g27435.1	Expressed protein : : supported by full-length cDNA: Ceres: 22723.	trichocarpa	All probes match over all sequences
Ptp.6863.1.S1_at	4.45627	7.54537	0.00342982	CV276110	grail3.0084000301	grail3.0084000301	--	--	trichocarpa x deltoides	Unique
Ptp.6892.1.S1_at	0.778073	6.69755	0.00530823	DN499828	estExt_fgenesh4_pg.C_LG_I0761	estExt_fgenesh4_pg.C_LG_I0761	At1g64550.1	ABC transporter family protein : similar to ABC transporter protein GB:AAF31030 GI:6899653 from [Leishmania major]	tremula x tremuloides	Unique
Ptp.6899.1.S1_at	1.50753	5.96698	0.00813223	CV231898	gw1.IX.2512.1	gw1.IX.2512.1	At2g14830.1	hypothetical protein : predicted by genscan	trichocarpa	Unique
Ptp.69.1.S1_at	0.548423	6.37713	0.00636206	CX655077	eugene3.00011477	eugene3.00011477	At5g12410.1	putative protein : similarity to proteins of unknown function from human and mouse	alba x tremula var. glandulosa	Unique
Ptp.6900.1.S1_at	1.88901	5.8296	0.0088577	BU813336	gw1.I.7009.1	gw1.I.7009.1	At3g12270.1	arginine N-methyltransferase 3	tremula x tremuloides	Unique
Ptp.6900.1.S1_s_at	1.68048	6.09088	0.00754091	BU813336	gw1.I.7009.1	gw1.I.7009.1	At3g12270.1	arginine N-methyltransferase 3	tremula x tremuloides	All probes match over all sequences
Ptp.6901.1.S1_at	1.02827	7.27593	0.00391455	CV258545	eugene3.00110812	eugene3.00110812	--	--	trichocarpa x deltoides	Unique
Ptp.6905.1.A1_s_at	1.77438	7.80046	0.00302884	CV233868	grail3.0055008801	grail3.0055008801	At5g54580.1	RRM-containing protein : contains similarity to RNA-binding protein: supported by full-length cDNA: Ceres: 14044.	trichocarpa	All probes match over all sequences
Ptp.6922.1.S1_at	4.24915	7.11453	0.00424643	BU825739	gw1.XI.1781.1	gw1.XI.1781.1	At1g27970.1	nuclear transport factor 2	trichocarpa x deltoides	Unique
Ptp.6927.1.A1_at	1.32277	7.22479	0.0040136	CV259519	eugene3.00050125	eugene3.00050125	At5g10350.1	polyadenylate-binding protein II (PAB2)	trichocarpa x nigra	Unique
Ptp.6928.1.A1_at	4.27953	10.6091	0.000984181	CV246843	estExt_fgenesh4_pg.C_LG_IX0014	estExt_fgenesh4_pg.C_LG_IX0014	At4g38210.1	expansin	trichocarpa	Unique
Ptp.6932.1.A1_s_at	1.78942	22.894	6.69e-05	CV241157	eugene3.00012030	eugene3.00012030	At4g35850.1	putative protein : CRP1	trichocarpa	All probes match over all sequences
Ptp.6936.1.S1_at	3.54697	11.9405	0.000647358	BU888078	eugene3.00150357	eugene3.00150357	--	--	tremula	Unique
Ptp.6943.1.S1_at	2.4803	6.59679	0.0056285	CK093423	eugene3.01240084	eugene3.01240084	At1g28395.1	Expressed protein : : supported by full-length cDNA: Ceres: 14314.	tremula x tremuloides	Unique
Ptp.6943.3.S1_a_at	2.08711	6.74714	0.00516949	CV255111	eugene3.01240084	eugene3.01240084	At1g28395.1	Expressed protein : : supported by full-length cDNA: Ceres: 14314.	trichocarpa x deltoides	Probes match on alternative forms of same gene
Ptp.6945.1.S1_at	1.15482	10.19	0.00114527	CV282639	fgenesh4_pm.C_LG_XIX000155	fgenesh4_pm.C_LG_XIX000155	At3g02780.1	isopentenyl diphosphate:dimethylallyl diphosphate isomerase (IPP2) : identical to isopentenyl diphosphate:dimethylallyl diphosphate isomerase (IPP2) GB:U49259 [Arabidopsis thaliana]: supported by cDNA: gi_1293564_gb_U49259.1_ATU49259	trichocarpa x deltoides	Unique
Ptp.6946.1.S1_s_at	1.14619	8.44432	0.00225407	CV270134	estExt_Genewise1_v1.C_LG_VIII1339	estExt_Genewise1_v1.C_LG_VIII1339	At5g35620.1	eIF4Eiso protein (emb|CAA71579.1) : :supported by full-length cDNA: Ceres:23770.	trichocarpa x nigra	All probes match over all sequences
Ptp.6948.1.S1_at	11.3109	67.1127	8.35e-07	CV243899	--	--	--	--	trichocarpa	Unique
Ptp.695.1.S1_s_at	0.856035	7.01678	0.00448104	AI162559	fgenesh4_pm.C_LG_XII000157	fgenesh4_pm.C_LG_XII000157	At3g18040.1	putative MAP kinase : similar to blast and wounding induced mitogen-activated protein kinase (BWMK1) GB:AAD52659 [Oryza sativa]: contains Pfam profile: PF00069 Eukaryotic protein kinase domain: supported by cDNA: gi_7106543_dbj_AB038694.1_AB038694	tremula x tremuloides	All probes match over all sequences
Ptp.6952.1.S1_at	1.76736	5.71226	0.00954139	CA932255	grail3.0043009701	grail3.0043009701	At1g18210.1	calcium-binding protein	tremuloides	Unique
Ptp.6958.1.S1_s_at	5.69947	34.3983	1.45e-05	DN488765	eugene3.00140929	eugene3.00140929	At4g15550.1	glucosyltransferase like protein : : supported by cDNA: gi_2149126_gb_U81293.1_ATU81293	tremula	All probes match over all sequences
Ptp.6959.1.S1_at	3.91702	9.26085	0.00161402	DN489015	eugene3.00150905	eugene3.00150905	At4g17600.1	Lil3 protein : :supported by full-length cDNA: Ceres:29150.	tremula	Unique
Ptp.6966.1.S1_s_at	1.63513	15.4198	0.000274591	CV239698	fgenesh4_pm.C_LG_XII000156	fgenesh4_pm.C_LG_XII000156	At1g73660.1	putative protein kinase : contains Pfam profile: PF00069 eukaryotic protein kinase domain: supported by cDNA: gi_20466321	trichocarpa	All probes match over all sequences
Ptp.6973.1.S1_s_at	1.38847	6.94497	0.00464362	CV257729	estExt_Genewise1_v1.C_LG_X4562	estExt_Genewise1_v1.C_LG_X4562	At4g26740.1	embryo-specific protein 1 (ATS1) : putative Ca2+-binding EF-hand protein: supported by cDNA: gi_17380857	trichocarpa x deltoides	All probes match over all sequences
Ptp.6992.1.S1_at	0.682592	7.44409	0.00360838	CV246023	estExt_fgenesh4_kg.C_280011	estExt_fgenesh4_kg.C_280011	At2g36930.1	expressed protein : : supported by cDNA: gi_15027948_gb_AY045831.1_	trichocarpa	Unique
Ptp.6994.1.S1_s_at	0.996648	6.36224	0.00641267	CV269351	grail3.0001134203	grail3.0001134203	At4g27490.1	putative protein : tRNA nucleotidyltransferase -Methanobacterium thermoautotrophicum	trichocarpa x nigra	All probes match over all sequences
Ptp.6995.1.S1_at	7.48165	12.4693	0.000557663	DN496975	grail3.0024002001	grail3.0024002001	--	--	tremula	Unique
Ptp.6998.1.S1_at	1.09719	7.50618	0.00349701	DN498315	estExt_fgenesh4_pm.C_LG_I0066	estExt_fgenesh4_pm.C_LG_I0066	At3g11450.1	putative cell division related protein : similar to GlsA (required for asymmetric cell division) GB:AAD26632 [Volvox carteri f. nagariensis]	tremula	Unique
Ptp.6999.1.S1_at	5.38422	12.8712	0.000500968	CV272247	--	--	--	--	tremula	Unique
Ptp.70.1.A1_at	2.88874	46.0943	4.22e-06	CK095705	estExt_fgenesh4_pm.C_LG_XVIII0241	estExt_fgenesh4_pm.C_LG_XVIII0241	At5g19550.1	aspartate aminotransferase Asp2 : : supported by cDNA: gi_693689_gb_U15033.1_ATU15033	tremula	Unique
Ptp.7001.1.S1_at	6.00736	10.6115	0.000983507	CX655784	estExt_fgenesh4_pg.C_LG_XIX0853 gw1.XIX.2366.1	estExt_fgenesh4_pg.C_LG_XIX0853	At3g54420.1	glycosyl hydrolase family 19 (class IV chitinase) : almost identical to class IV chitinase from GI:2597826 [Arabidopsis thaliana]	alba x tremula var. glandulosa	Unique
Ptp.7018.1.S1_at	4.15367	11.4748	0.000751414	CV254697	estExt_Genewise1_v1.C_1400018	estExt_Genewise1_v1.C_1400018	At5g56260.1	expressed protein : similar to bacterial S-adenosylmethionine:2-demethylmenaquinone methyltransferases	trichocarpa x deltoides	Unique
Ptp.7019.1.S1_s_at	2.05905	6.31943	0.00658131	CV244604	estExt_fgenesh4_pg.C_LG_XVII0327	estExt_fgenesh4_pg.C_LG_XVII0327	At3g01280.1	putative porin : similar to outer mitochondrial membrane porin (voltage-dependent anion-selective channel protein) (VDAC) (POM 34) GB:P42055 [Solanum tuberosum]:supported by full-length cDNA: Ceres:40102.	trichocarpa	All probes match over all sequences
Ptp.7026.1.S1_s_at	2.25077	6.98838	0.00454618	DN496899	grail3.0005042001 grail3.0005042401 eugene3.00150956 eugene3.38930002	grail3.0005042001	--	--	tremula	All probes match over all sequences
Ptp.7035.1.S1_at	0.932924	6.99181	0.00453719	CV253765	estExt_Genewise1_v1.C_LG_XVIII1452	estExt_Genewise1_v1.C_LG_XVIII1452	At5g11340.1	separation anxiety protein - like : separation anxiety protein	trichocarpa x deltoides	Unique
Ptp.7041.1.S1_at	3.54931	10.6983	0.000959805	DN489067	gw1.XI.213.1 estExt_Genewise1_v1.C_16410003 gw1.XI.174.1 gw1.XI.205.1 gw1.XI.243.1	gw1.XI.213.1	At4g27290.1	putative receptor like kinase : receptor-like kinase SFR2	tremula	Unique
Ptp.7042.1.S1_at	2.32392	9.01467	0.00178456	DN498814	--	--	--	--	tremula	Unique
Ptp.7050.1.S1_s_at	1.782	6.61178	0.00557853	BU877209	estExt_Genewise1_v1.C_LG_VIII2483	estExt_Genewise1_v1.C_LG_VIII2483	At2g28680.1	legumin-like protein : contains a 11-S plant seed storage protein signature (PS00305)	trichocarpa	All probes match over all sequences
Ptp.7066.1.S1_at	1.55955	7.88973	0.00290196	DN487959	--	--	--	--	tremula	Unique
Ptp.7068.1.S1_at	4.46723	7.11103	0.00425486	DN487969	estExt_Genewise1_v1.C_LG_XVIII2665	estExt_Genewise1_v1.C_LG_XVIII2665	At4g30170.1	peroxidase	tremula x tremuloides	Unique
Ptp.7071.1.S1_s_at	4.38666	7.06612	0.00436465	CK087446	estExt_fgenesh4_kg.C_LG_XVII0009	estExt_fgenesh4_kg.C_LG_XVII0009	At5g61170.1	40S ribsomal protein S19 - like : 40S ribsomal protein S19	tremula x tremuloides	All probes match over all sequences
Ptp.7072.1.S1_s_at	1.99688	7.5539	0.00341533	CA926150	eugene3.00130653	eugene3.00130653	At5g17770.1	NADH-cytochrome b5 reductase : :supported by full-length cDNA: Ceres:17432.	tremuloides	All probes match over all sequences
Ptp.7090.1.S1_at	3.25211	9.04453	0.00176183	DN488217	gw1.II.3480.1	gw1.II.3480.1	At4g24480.1	putative protein kinase : putative protein kinase - Lycopersicon esculentum	tremula x tremuloides	Unique
Ptp.7096.1.S1_x_at	5.07432	24.0727	5.56e-05	AB190439.1	estExt_fgenesh4_pg.C_LG_VIII1530 grail3.0009024601	estExt_fgenesh4_pg.C_LG_VIII1530	At2g29420.1	glutathione transferase	alba x tremula var. glandulosa	Probes cross hyb with other sequences
Ptp.7126.1.S1_at	5.46033	10.6894	0.000962029	DN499762	eugene3.00061405	eugene3.00061405	At1g52340.1	short chain alcohol dehydrogenase	tremula x tremuloides	Unique
Ptp.7132.1.S1_at	7.28625	11.2221	0.000811832	CV273784	estExt_fgenesh4_pg.C_1970027	estExt_fgenesh4_pg.C_1970027	At5g24090.1	glycosyl hydrolase family 18 (acidic endochitinase) : almost identical to acidic endochitinase GI:166664 from [Arabidopsis thaliana]	trichocarpa x deltoides	Unique
Ptp.7134.1.S1_a_at	1.64718	13.4548	0.000432427	DN488452	estExt_Genewise1_v1.C_LG_IX1952	estExt_Genewise1_v1.C_LG_IX1952	At2g16060.1	class 1 non-symbiotic hemoglobin (AHB1) : identical to GP:2581783:U94998:supported by full-length cDNA: Ceres:18195.	tremula x tremuloides	Probes match on alternative forms of same gene
Ptp.715.2.A1_at	0.948112	6.3446	0.00648319	CV271211	estExt_Genewise1_v1.C_LG_IV4506	estExt_Genewise1_v1.C_LG_IV4506	At5g26360.1	chaperonin gamma chain - like protein : chaperonin containing TCP-1 complex gamma chain	trichocarpa x nigra	Unique
Ptp.7154.1.A1_at	2.80692	11.4268	0.000761206	CV282864	estExt_Genewise1_v1.C_LG_I2124	estExt_Genewise1_v1.C_LG_I2124	At5g58660.1	putative protein : fruit ripening expressed protein	trichocarpa x deltoides	Unique
Ptp.7154.2.A1_a_at	2.90945	13.1519	0.000466182	CV239104	estExt_Genewise1_v1.C_LG_I2124	estExt_Genewise1_v1.C_LG_I2124	At5g58660.1	putative protein : fruit ripening expressed protein	trichocarpa	Probes match on alternative forms of same gene
Ptp.7155.1.A1_at	1.10722	9.59899	0.00141929	CV258289	grail3.0026001501 estExt_fgenesh4_pm.C_LG_VII0132	grail3.0026001501	At5g64650.1	50S ribosomal protein L17 : :supported by full-length cDNA: Ceres:2806.	trichocarpa x deltoides	Unique
Ptp.7159.1.S1_at	2.86608	13.5177	0.000424371	CX654948	estExt_fgenesh4_pg.C_LG_IX0440	estExt_fgenesh4_pg.C_LG_IX0440	At2g16430.1	putative purple acid phosphatase precursor : : supported by cDNA: gi_20257482	alba x tremula var. glandulosa	Unique
Ptp.7160.1.S1_s_at	3.69702	7.85083	0.00295357	CV243014	eugene3.00130580	eugene3.00130580	At4g13180.1	short-chain alcohol dehydrogenase like protein : short-chain alcohol dehydrogenase -Picea abies	trichocarpa	All probes match over all sequences
Ptp.7160.2.A1_a_at	3.54992	11.1972	0.000817915	CV239819	eugene3.00130580	eugene3.00130580	At4g13180.1	short-chain alcohol dehydrogenase like protein : short-chain alcohol dehydrogenase -Picea abies	trichocarpa	Probes match on alternative forms of same gene
Ptp.7167.1.S1_s_at	4.74385	60.3459	1.35e-06	DN497975	estExt_fgenesh4_pg.C_LG_XI0229	estExt_fgenesh4_pg.C_LG_XI0229	At1g11580.1	pectin methylesterase	tremula x tremuloides	All probes match over all sequences
Ptp.7170.1.S1_at	1.87478	6.41804	0.0062249	DN497999	grail3.0008042001 grail3.0008041901	grail3.0008042001	At1g64160.1	disease resistance response protein family: dirigent protein family : similar to dirigent protein GB:AAF25365 GI:6694709 from [Thuja plicata]: similar to pathogenesis-related protein [Pisum sativum] gi:4585273 gb:AAD25355	tremula x tremuloides	Unique
Ptp.7170.1.S1_s_at	1.52612	6.25882	0.00683075	DN497999	grail3.0008041901	grail3.0008041901	At1g64160.1	disease resistance response protein family: dirigent protein family : similar to dirigent protein GB:AAF25365 GI:6694709 from [Thuja plicata]: similar to pathogenesis-related protein [Pisum sativum] gi:4585273 gb:AAD25355	tremula x tremuloides	All probes match over all sequences
Ptp.7181.1.S1_at	3.84387	8.88218	0.00188204	DN488307	gw1.V.3892.1	gw1.V.3892.1	At1g49570.1	peroxidase	tremula x tremuloides	Unique
Ptp.719.1.S1_at	2.51329	14.2791	0.000354823	BU896191	grail3.0026010901	grail3.0026010901	At2g22420.1	putative peroxidase : :supported by full-length cDNA: Ceres:113695.	tremula x tremuloides	Unique
Ptp.7217.1.S1_s_at	0.757367	5.96306	0.00815239	CV243724	estExt_fgenesh4_pg.C_LG_X1707	estExt_fgenesh4_pg.C_LG_X1707	At2g40010.1	60S acidic ribosomal protein P0 :	trichocarpa	All probes match over all sequences
Ptp.7258.1.A1_at	2.43516	9.37954	0.00154289	CV254493	gw1.III.1894.1	gw1.III.1894.1	At3g20830.1	unknown protein : similar to GB:AAD30630 from [Arabidopsis thaliana]	trichocarpa x deltoides	Unique
Ptp.7264.1.S1_at	0.43851	7.51293	0.0034855	DN493176	fgenesh4_pg.C_LG_XVI000392	fgenesh4_pg.C_LG_XVI000392	At3g13770.1	hypothetical protein : predicted by genemark.hmm	tremula x tremuloides	Unique
Ptp.7265.1.S1_at	1.31489	8.68161	0.00204502	CX658727	eugene3.00050832	eugene3.00050832	At1g44835.1	unknown protein :	alba x tremula var. glandulosa	Unique
Ptp.7265.1.S1_s_at	1.3311	16.3066	0.000223193	CX658727	eugene3.00050832	eugene3.00050832	At1g44835.1	unknown protein :	alba x tremula var. glandulosa	All probes match over all sequences
Ptp.7280.1.S1_at	2.4075	14.5361	0.000333807	CV245409	gw1.IX.2492.1	gw1.IX.2492.1	At5g21090.1	leucine-rich repeat protein : : supported by cDNA: gi_13358181_gb_AF324989.2_AF324989	trichocarpa	Unique
Ptp.7285.1.S1_at	0.960319	8.97956	0.00180991	DN492423	gw1.XII.1196.1	gw1.XII.1196.1	At5g53400.1	putative protein : contains similarity to nuclear movement protein nudC:supported by full-length cDNA: Ceres:38105.	tremula x tremuloides	Unique
Ptp.7303.1.S1_at	1.45315	14.976	0.000301721	DN492705	grail3.0057016202	grail3.0057016202	--	--	trichocarpa x nigra	Unique
Ptp.7316.1.S1_at	0.820672	8.94726	0.00183493	DN492929	eugene3.00130799	eugene3.00130799	At3g02950.1	expressed protein : : supported by cDNA: gi_15983443_gb_AF424596.1_AF424596	tremula x tremuloides	Unique
Ptp.7335.1.S1_at	4.491	12.6742	0.000528966	CV275412	estExt_Genewise1_v1.C_LG_VI1602	estExt_Genewise1_v1.C_LG_VI1602	At2g41690.1	putative heat shock transcription factor :	trichocarpa x deltoides	Unique
Ptp.7345.1.S1_at	1.15397	6.52089	0.00588798	DN485965	estExt_Genewise1_v1.C_LG_XVI0421	estExt_Genewise1_v1.C_LG_XVI0421	At1g14360.1	expressed protein : :supported by full-length cDNA: Ceres:6937.	tremula x tremuloides	Unique
Ptp.7345.1.S1_s_at	1.04235	6.78615	0.0050611	DN485965	estExt_Genewise1_v1.C_LG_XVI0421	estExt_Genewise1_v1.C_LG_XVI0421	At1g14360.1	expressed protein : :supported by full-length cDNA: Ceres:6937.	tremula x tremuloides	All probes match over all sequences
Ptp.735.1.S1_at	0.853438	6.30483	0.0066364	CK088464	grail3.0112002401	grail3.0112002401	At4g29735.1	Expressed protein : : supported by full-length cDNA: Ceres: 26443.	tremula x tremuloides	Unique
Ptp.7354.1.S1_at	4.12559	13.3763	0.000439214	DN494943	gw1.VI.700.1	gw1.VI.700.1	At2g36220.1	expressed protein : :supported by full-length cDNA: Ceres:12251.	tremula x tremuloides	Unique
Ptp.7393.1.S1_at	5.37163	19.4363	0.000116502	CV282731	estExt_Genewise1_v1.C_LG_II1285	estExt_Genewise1_v1.C_LG_II1285	At2g47520.1	putative AP2 domain transcription factor : : supported by cDNA: gi_18491272	trichocarpa x deltoides	Unique
Ptp.7394.1.A1_at	5.22387	18.425	0.000142196	DN485870	gw1.II.2011.1	gw1.II.2011.1	At1g76360.1	putative protein kinase : similar to protein kinase (APK1A): contains Pfam profile: PF00069 Eukaryotic protein kinase domain	tremula x tremuloides	Unique
Ptp.7398.1.S1_at	3.23571	7.33018	0.00381385	CV248275	grail3.0014003601	grail3.0014003601	At1g78815.1	Expressed protein : : supported by full-length cDNA: Ceres: 230925.	trichocarpa	Unique
Ptp.741.1.A1_at	3.68538	6.09145	0.00753914	CK088580	--	--	--	--	tremula x tremuloides	Unique
Ptp.7429.1.S1_s_at	3.28849	9.91653	0.00126374	BU813678	--	--	--	--	trichocarpa	All probes match over all sequences
Ptp.7449.1.S1_s_at	1.28007	13.7423	0.000404399	CV238723	gw1.X.3909.1	gw1.X.3909.1	At4g15940.1	isomerase like protein : :supported by full-length cDNA: Ceres:40913.	trichocarpa	All probes match over all sequences
Ptp.7457.1.S1_at	4.74033	12.829	0.000506474	CV240956	eugene3.00102359	eugene3.00102359	--	--	trichocarpa	Unique
Ptp.746.1.A1_at	1.3019	6.46552	0.00605774	CV251238	eugene3.00041306	eugene3.00041306	At2g21160.1	putative signal sequence receptor	trichocarpa	Unique
Ptp.7516.1.S1_at	2.28253	7.36531	0.00375288	DN495108	eugene3.00170315	eugene3.00170315	gi|55297030|dbj|BAD68600.1|	unknown protein [Oryza sativa (japonica cultivar-group)]	tremula x tremuloides	Unique
Ptp.7528.1.S1_s_at	1.85484	5.65976	0.00987856	CK102716	fgenesh4_pg.C_LG_IX000395	fgenesh4_pg.C_LG_IX000395	At1g75590.1	expressed protein : :supported by full-length cDNA: Ceres:34358.	tremula x tremuloides	All probes match over all sequences
Ptp.7538.1.S1_at	0.344876	6.51216	0.00591564	DN492313	gw1.170.53.1 gw1.VII.308.1	gw1.170.53.1	At3g59910.1	putative protein : hypothetical protein At2g44090- Arabidopsis thaliana	tremula x tremuloides	Unique
Ptp.7541.1.A1_at	0.353887	5.66219	0.00986264	BP936433	--	--	--	--	tremula	Unique
Ptp.7545.1.S1_at	2.04397	7.87897	0.00291531	CK092336	--	--	--	--	trichocarpa x deltoides	Unique
Ptp.7548.1.S1_at	0.962325	6.591	0.00564584	CV247993	estExt_Genewise1_v1.C_LG_III1727	estExt_Genewise1_v1.C_LG_III1727	At3g16080.1	putative ribosomal protein : similar to ribosomal protein L37 GB:BAA04888 from [Homo sapiens]:supported by full-length cDNA: Ceres:14710.	trichocarpa	Unique
Ptp.7551.1.S1_at	1.25776	10.7248	0.000949775	CX184844	eugene3.00570032	eugene3.00570032	At1g20270.1	expressed protein : similar to putative prolyl 4-hydroxylase	euramericana	Unique
Ptp.7556.1.S1_at	1.38352	9.82145	0.00131278	CV242517	estExt_fgenesh4_pm.C_LG_I1266	estExt_fgenesh4_pm.C_LG_I1266	At1g30580.1	putative GTP-binding protein : Similar to WO8E3.3 gi|3880615 putative GTP-binding protein from C. elegans cosmid gb|Z92773. EST gb|AA597331 comes from this gene:supported by full-length cDNA: Ceres:18981.	trichocarpa	Unique
Ptp.7558.1.A1_at	2.56377	6.42833	0.00619205	CA926122	grail3.0161000402 estExt_fgenesh4_pm.C_LG_III0647	grail3.0161000402	At5g13490.1	adenosine nucleotide translocator : : supported by cDNA: gi_15292846_gb_AY050857.1_	tremuloides	Unique
Ptp.7559.2.S1_a_at	1.13303	10.5748	0.000996776	CX656604	estExt_Genewise1_v1.C_LG_III1414	estExt_Genewise1_v1.C_LG_III1414	At4g03120.1	putative C-type U1 snRNP : similar to U1 small nuclear ribonucleoprotein C:supported by full-length cDNA: Ceres:20753.	alba x tremula var. glandulosa	Probes match on alternative forms of same gene
Ptp.7561.1.S1_s_at	0.668177	7.34252	0.00379595	CV280263	gw1.XVI.1998.1	gw1.XVI.1998.1	At2g37270.1	40S ribosomal protein S5 : identical to GP:3043428:supported by full-length cDNA: Ceres:8397.	trichocarpa x deltoides	All probes match over all sequences
Ptp.7568.1.S1_s_at	3.89544	6.82643	0.00494337	CK101953	eugene3.00190591	eugene3.00190591	At5g05240.1	putative protein : similar to unknown protein (gb|AAD32815.2)	tremula x tremuloides	All probes match over all sequences
Ptp.7583.1.S1_at	2.43046	15.7747	0.000253438	DN484749	--	--	--	--	tremula x tremuloides	Unique
Ptp.7584.1.A1_s_at	3.19341	10.8654	0.000904014	CV251166	estExt_fgenesh4_pm.C_LG_XVI0031	estExt_fgenesh4_pm.C_LG_XVI0031	At3g51970.1	wax synthase-like protein : wax synthase - Simmondsia chinensis	trichocarpa	All probes match over all sequences
Ptp.7607.1.S1_at	7.7453	11.4164	0.000763541	BU813493	eugene3.00010517	eugene3.00010517	At5g13220.1	putative protein : predicted proteins	tremula x tremuloides	Unique
Ptp.7607.1.S1_s_at	8.28587	12.5041	0.000551398	BU813493	eugene3.00010517	eugene3.00010517	At5g13220.1	putative protein : predicted proteins	tremula x tremuloides	All probes match over all sequences
Ptp.7624.1.S1_s_at	2.24001	11.0237	0.000859137	DN487941	estExt_Genewise1_v1.C_LG_XIV2927	estExt_Genewise1_v1.C_LG_XIV2927	At1g12920.1	eukaryotic peptide chain release factor subunit 1	tremula x tremuloides	All probes match over all sequences
Ptp.7636.1.S1_at	1.11438	5.78507	0.00912026	DN487977	gw1.XIX.1572.1	gw1.XIX.1572.1	At5g01230.1	cell division - like protein : JM23 protein	tremula x tremuloides	Unique
Ptp.7640.1.S1_at	2.88869	26.1344	4.07e-05	DN497826	eugene3.00410074	eugene3.00410074	At4g09620.1	putative protein : hypothetical protein F6E13.15 - Arabidopsis thaliana	trichocarpa	Unique
Ptp.7644.1.S1_at	6.25069	14.649	0.000326107	DN497986	gw1.I.4215.1	gw1.I.4215.1	At2g14610.1	pathogenesis-related PR-1-like protein : identical to GB:M90508: supported by cDNA: gi_166860_gb_M90508.1_ATHRPRP1A	tremula x tremuloides	Unique
Ptp.7644.1.S1_s_at	7.54197	12.2021	0.000598371	DN497986	gw1.I.4215.1	gw1.I.4215.1	At2g14610.1	pathogenesis-related PR-1-like protein : identical to GB:M90508: supported by cDNA: gi_166860_gb_M90508.1_ATHRPRP1A	tremula x tremuloides	All probes match over all sequences
Ptp.7650.2.A1_at	5.1648	14.0551	0.000374294	DN488603	eugene3.00180884	eugene3.00180884	At2g18670.1	putative RING zinc finger protein : : supported by full-length cDNA: Ceres: 92525.	tremula	Unique
Ptp.7660.1.S1_at	1.70643	7.92461	0.00286273	DN498455	estExt_fgenesh4_pg.C_LG_V0237	estExt_fgenesh4_pg.C_LG_V0237	At5g10010.1	hypothetical protein :	tremula	Unique
Ptp.7679.1.S1_a_at	3.16403	6.2808	0.00673387	DN498847	eugene3.00070748	eugene3.00070748	At5g08260.1	serine-type carboxypeptidase II-like protein : carboxypeptidase D - Triticum aestivum	tremula x tremuloides	Probes match on alternative forms of same gene
Ptp.7679.2.S1_s_at	3.05711	6.09388	0.00753114	CV130889	eugene3.00070748	eugene3.00070748	At5g08260.1	serine-type carboxypeptidase II-like protein : carboxypeptidase D - Triticum aestivum	deltoides	All probes match over all sequences
Ptp.7683.1.S1_at	0.887101	6.66207	0.00541918	BU814841	grail3.0001025501	grail3.0001025501	At4g38460.1	geranylgeranyl pyrophosphate synthase (GGPS)(farnesyltranstransferase)	tremula x tremuloides	Unique
Ptp.7695.1.S1_s_at	5.08155	13.1277	0.000468911	BU862504	fgenesh4_pg.C_LG_IX000531	fgenesh4_pg.C_LG_IX000531	At2g15040.1	putative disease resistance protein :	tremula	All probes match over all sequences
Ptp.7709.1.S1_s_at	1.66963	6.13643	0.0073409	DN498516	--	--	--	--	tremula x tremuloides	All probes match over all sequences
Ptp.774.1.A1_at	1.73428	12.293	0.000582909	CV232048	--	--	--	--	trichocarpa	Unique
Ptp.7746.1.S1_at	1.36309	10.4601	0.00104007	CV274955	gw1.II.532.1	gw1.II.532.1	At4g01895.1	Expressed protein : : supported by full-length cDNA: Ceres: 28726.	trichocarpa x deltoides	Unique
Ptp.7764.1.S1_at	2.97588	9.36961	0.00154727	DN489656	grail3.0006059701	grail3.0006059701	At1g10380.1	Expressed protein : : supported by full-length cDNA: Ceres: 156978.	tremula x tremuloides	Unique
Ptp.7764.1.S1_s_at	3.35577	12.213	0.000596369	DN489656	grail3.0006059701	grail3.0006059701	At1g10380.1	Expressed protein : : supported by full-length cDNA: Ceres: 156978.	tremula x tremuloides	All probes match over all sequences
Ptp.7767.1.S1_at	1.37767	7.93785	0.00284314	DN492224	estExt_fgenesh4_pg.C_LG_XV0528	estExt_fgenesh4_pg.C_LG_XV0528	At5g66540.1	expressed protein : : supported by cDNA: gi_14488062_gb_AF389279.1_AF389279	trichocarpa	Unique
Ptp.7775.1.A1_at	2.04491	6.38238	0.00634413	CV253879	eugene3.00151094	eugene3.00151094	At3g22660.1	unknown protein : : supported by cDNA: gi_16604528	trichocarpa x deltoides	Unique
Ptp.7789.1.S1_at	1.50337	7.6628	0.00323667	BU832508	estExt_Genewise1_v1.C_LG_V0112	estExt_Genewise1_v1.C_LG_V0112	At1g77030.1	hypothetical protein : predicted by genemark.hmm	tremula x tremuloides	Unique
Ptp.7799.1.A1_at	1.17733	5.78404	0.00912719	CV265664	estExt_fgenesh4_pg.C_LG_II0244	estExt_fgenesh4_pg.C_LG_II0244	At1g19880.1	unknown protein :	trichocarpa x nigra	Unique
Ptp.7807.1.S1_at	2.47297	6.16933	0.00719551	DN499489	estExt_fgenesh4_pg.C_3750007	estExt_fgenesh4_pg.C_3750007	At2g07715.1	hypothetical protein :	tremula x tremuloides	Unique
Ptp.7808.1.S1_at	2.22217	7.22801	0.00400594	DN489590	--	--	--	--	tremula x tremuloides	Unique
Ptp.7810.1.S1_at	1.72396	8.50655	0.00219617	DN499549	estExt_fgenesh4_pg.C_LG_II0926	estExt_fgenesh4_pg.C_LG_II0926	At4g09040.1	RRM-containing protein : ribonucleoprotein A - Nicotiana sylvestris	trichocarpa x deltoides	Unique
Ptp.7828.1.S1_at	1.91586	6.06852	0.00764221	CX169063	gw1.I.4614.1	gw1.I.4614.1	At3g02650.1	hypothetical protein : predicted by genscan	deltoides	Unique
Ptp.7834.1.S1_at	1.68196	11.5369	0.000737211	CV241427	fgenesh4_pm.C_LG_XIII000297	fgenesh4_pm.C_LG_XIII000297	At2g43030.1	50S ribosomal protein L3 : :supported by full-length cDNA: Ceres:142861.	euphratica	Unique
Ptp.7834.1.S1_s_at	1.50165	5.65551	0.00990606	CV241427	estExt_fgenesh4_pg.C_280257	estExt_fgenesh4_pg.C_280257	At3g10050.1	threonine dehydratase:deaminase (OMR1) : identical to threonine dehydratase:deaminase (OMR1) GB:AAC97936	trichocarpa	All probes match over all sequences
Ptp.784.1.A1_at	2.32664	7.03444	0.00444151	CK089206	gw1.VIII.2124.1	gw1.VIII.2124.1	At1g48100.1	polygalacturonase	tremula x tremuloides	Unique
Ptp.7842.1.A1_at	1.53989	6.86705	0.00483548	DN497632	gw1.XV.810.1	gw1.XV.810.1	At3g18240.1	expressed protein : :supported by full-length cDNA: Ceres:10221.: supported by cDNA: gi_11908119	tremula x tremuloides	Unique
Ptp.7851.1.S1_at	1.68062	19.096	0.000123601	DN499782	--	--	--	--	tremula x tremuloides	Unique
Ptp.7854.1.S1_at	1.63102	6.32487	0.00655976	CV243825	eugene3.01070053	eugene3.01070053	At3g15353.1	Expressed protein : : supported by full-length cDNA: Ceres: 32882.	tremula	Unique
Ptp.7854.1.S1_s_at	1.05234	6.17362	0.00717894	CV243825	estExt_fgenesh4_pm.C_1460004	estExt_fgenesh4_pm.C_1460004	At1g31860.1	phosphoribosyl-ATP pyrophosphohydrolase (At-IE) : identical to phosphoribosyl-ATP pyrophosphohydrolase (At-IE) [Arabidopsis thaliana] GI:3461884 (Plant Physiol. 118 (1)	trichocarpa	All probes match over all sequences
Ptp.7858.1.S1_at	3.98202	6.48028	0.0060089	BU837376	estExt_fgenesh4_pg.C_LG_X1678	estExt_fgenesh4_pg.C_LG_X1678	At5g05600.1	leucoanthocyanidin dioxygenase-like protein : :supported by full-length cDNA: Ceres:13012.	tremula x tremuloides	Unique
Ptp.786.1.S1_at	1.61605	6.584	0.00566783	CK089218	gw1.VII.2486.1	gw1.VII.2486.1	At1g17330.1	hypothetical protein : predicted by genemark.hmm	tremula x tremuloides	Unique
Ptp.7862.1.S1_at	2.70691	6.72934	0.00522288	DN485738	estExt_fgenesh4_pg.C_LG_XII0985	estExt_fgenesh4_pg.C_LG_XII0985	At3g02230.1	reversibly glycosylated polypeptide-1 : identical to reversibly glycosylated polypeptide-1 (implicated in cell wall biosynthesis) GB:AAC50000 [Arabidopsis thaliana]: supported by cDNA: gi_2317728_gb_AF013627.1_AF013627	tremula x tremuloides	Unique
Ptp.7864.1.S1_at	2.12436	9.45655	0.00149898	CX654512	estExt_fgenesh4_pg.C_LG_II2313	estExt_fgenesh4_pg.C_LG_II2313	At1g16740.1	ribosomal protein L20	alba x tremula var. glandulosa	Unique
Ptp.7867.1.S1_at	1.24361	6.88195	0.00480231	DN489138	estExt_fgenesh4_pm.C_LG_XVIII0001	estExt_fgenesh4_pm.C_LG_XVIII0001	At4g31120.1	kinase binding protein - like : Skb1 protein homolog	tremula x tremuloides	Unique
Ptp.7881.1.S1_at	3.17332	13.5115	0.000424917	DN500586	gw1.II.3509.1 grail3.2637000102	gw1.II.3509.1	At5g42800.1	dihydroflavonol 4-reductase :	tremula x tremuloides	Unique
Ptp.7884.1.A1_at	1.78133	5.98872	0.00803429	CV256864	fgenesh4_pm.C_LG_XII000144	fgenesh4_pm.C_LG_XII000144	At3g17910.1	surfeit 1 : identical to GB:AAF19609 from [Arabidopsis thaliana] (FEBS Lett. 1999:462(3):416-420): supported by cDNA: gi_6630872_gb_AF182953.1_AF182953	trichocarpa x deltoides	Unique
Ptp.7884.1.A1_s_at	1.78517	7.34166	0.00379707	CV256864	fgenesh4_pm.C_LG_XII000144	fgenesh4_pm.C_LG_XII000144	At3g17910.1	surfeit 1 : identical to GB:AAF19609 from [Arabidopsis thaliana] (FEBS Lett. 1999:462(3):416-420): supported by cDNA: gi_6630872_gb_AF182953.1_AF182953	trichocarpa x deltoides	All probes match over all sequences
Ptp.7897.1.S1_at	2.48953	7.89176	0.00289847	DN500802	estExt_fgenesh4_pg.C_LG_II1710	estExt_fgenesh4_pg.C_LG_II1710	At1g04120.1	ABC transporter family protein : Strong similarity to MRP-like ABC transporter gb|U92650 from A. thaliana and canalicular multi-drug resistance protein gb|L49379 from Rattus norvegicus: supported by cDNA: gi_10197657_gb_AF225908.1_AF225908	tremula x tremuloides	Unique
Ptp.79.1.S1_at	0.897246	6.95836	0.00461368	CF234576	estExt_Genewise1_v1.C_440425	estExt_Genewise1_v1.C_440425	At3g16780.1	putative ribosomal protein : similar to ribosomal protein L19 GB:CAA45090 from [Homo sapiens]:supported by full-length cDNA: Ceres:27978.	alba x tremula	Unique
Ptp.79.1.S1_x_at	0.800584	6.14032	0.00732701	CF234576	estExt_Genewise1_v1.C_440425	estExt_Genewise1_v1.C_440425	At3g16780.1	putative ribosomal protein : similar to ribosomal protein L19 GB:CAA45090 from [Homo sapiens]:supported by full-length cDNA: Ceres:27978.	alba x tremula	Probes cross hyb with other sequences
Ptp.7902.1.S1_at	3.69921	7.54848	0.00342495	DN501432	fgenesh4_pg.C_LG_I000582 eugene3.00031319	fgenesh4_pg.C_LG_I000582	At5g13330.1	putative protein : AP2 domain containing protein RAP2.6	tremula x tremuloides	Unique
Ptp.7908.1.S1_at	8.05217	18.4235	0.000142196	CV262985	eugene3.00060338	eugene3.00060338	--	--	trichocarpa x nigra	Unique
Ptp.794.1.S1_s_at	0.633413	9.95431	0.001245	CV240249	estExt_fgenesh4_pm.C_LG_XVIII0083 estExt_Genewise1_v1.C_LG_VI0122	estExt_fgenesh4_pm.C_LG_XVIII0083	At5g25760.1	E2	trichocarpa	All probes match over all sequences
Ptp.7942.1.S1_at	1.96309	8.51524	0.00218994	DN502876	fgenesh4_pg.C_LG_XV000704	fgenesh4_pg.C_LG_XV000704	At5g61140.1	RNA helicase - like protein : RNA helicase	tremula x tremuloides	Unique
Ptp.7963.1.S1_at	4.4347	15.4275	0.000274456	CK113034	--	--	--	--	tremula x tremuloides	Unique
Ptp.7977.1.A1_at	1.62858	8.40417	0.00229621	BU896523	fgenesh4_pm.C_LG_VI000313	fgenesh4_pm.C_LG_VI000313	At3g53940.1	mitochondrial carrier protein family : : supported by cDNA: gi_17064803	tremula x tremuloides	Unique
Ptp.7998.1.A1_at	2.36841	6.20425	0.00704328	CV283167	eugene3.00051643	eugene3.00051643	At1g21050.1	expressed protein : :supported by full-length cDNA: Ceres:3200.	trichocarpa x deltoides	Unique
Ptp.8031.1.A1_at	1.53592	11.4823	0.00074952	DN485987	gw1.IX.1501.1	gw1.IX.1501.1	At4g38890.1	putative protein : unknown mRNA	tremula x tremuloides	Unique
Ptp.8049.1.S1_at	5.34774	6.78397	0.0050667	BU886936	fgenesh4_pg.C_LG_XI000015 eugene3.00040049	fgenesh4_pg.C_LG_XI000015	--	--	tremula x tremuloides	Unique
Ptp.8049.1.S1_s_at	6.67738	14.0602	0.000374251	BU886936	eugene3.00040049	eugene3.00040049	--	--	tremula x tremuloides	All probes match over all sequences
Ptp.8056.1.S1_at	2.37439	11.7969	0.000679301	DN498527	fgenesh4_pm.C_LG_XVII000028 gw1.I.3631.1	fgenesh4_pm.C_LG_XVII000028	At2g22450.1	putative GTP cyclohydrolase :	tremula	Unique
Ptp.8056.1.S1_s_at	1.82085	6.98215	0.00456209	DN498527	fgenesh4_pm.C_LG_XVII000028 gw1.I.3631.1	fgenesh4_pm.C_LG_XVII000028	At2g22450.1	putative GTP cyclohydrolase :	tremula	All probes match over all sequences
Ptp.806.1.S1_at	2.00108	21.4103	8.37e-05	CK089622	eugene3.00040615	eugene3.00040615	At1g66730.1	DNA ligase I	tremula x tremuloides	Unique
Ptp.8067.1.S1_at	1.55948	8.33702	0.00237207	CV263519	fgenesh4_pm.C_LG_VI000737	fgenesh4_pm.C_LG_VI000737	At5g11560.1	putative protein : predicted proteins	trichocarpa x nigra	Unique
Ptp.8085.1.S1_at	2.05781	7.09593	0.00428968	DN499808	grail3.0023007001	grail3.0023007001	At5g57120.1	putative protein : similar to unknown protein (ref|NP_004732.1):supported by full-length cDNA: Ceres:11265.	tremula x tremuloides	Unique
Ptp.8090.1.A1_s_at	1.45311	5.97764	0.00807779	DN490643	gw1.X.1884.1	gw1.X.1884.1	At4g18440.1	adenylosuccinate lyase - like protein : adenylosuccinate lyase - Haemophilus influenzae: supported by cDNA: gi_18491162	tremula x tremuloides	All probes match over all sequences
Ptp.8115.1.S1_at	1.1236	6.43157	0.00618005	DN492621	estExt_fgenesh4_pm.C_LG_I0548	estExt_fgenesh4_pm.C_LG_I0548	At3g16260.1	hypothetical protein : predicted by genemark.hmm	tremula x tremuloides	Unique
Ptp.8117.1.S1_s_at	0.941879	10.347	0.00107933	CX654928	gw1.XIII.1998.1	gw1.XIII.1998.1	At3g03860.1	expressed protein : : supported by cDNA: gi_16604552_gb_AY059721.1_	alba x tremula var. glandulosa	All probes match over all sequences
Ptp.8121.1.S1_at	2.76469	14.6407	0.000326426	DN492926	gw1.III.1300.1	gw1.III.1300.1	At1g72340.1	putative translation initiation factor EIF-2B alpha subunit : similar to translation initiation factor EIF-2B alpha subunit GB:Q64270 [Rattus norvegicus]:supported by full-length cDNA: Ceres:22437.	tremula x tremuloides	Unique
Ptp.8124.1.S1_at	1.11923	9.06493	0.00174839	DN493065	--	--	--	--	tremula x tremuloides	Unique
Ptp.825.2.S1_at	1.63569	12.4915	0.000554048	BU862707	fgenesh4_pm.C_LG_VI000232	fgenesh4_pm.C_LG_VI000232	At3g28360.1	P-glycoprotein	tremula x tremuloides	Unique
Ptp.83.2.S1_s_at	3.48534	29.2186	2.59e-05	CN549780	gw1.V.402.1	gw1.V.402.1	At1g71695.1	peroxidase	trichocarpa x deltoides	All probes match over all sequences
Ptp.841.1.A1_at	1.44095	6.70751	0.00527861	CK097955	fgenesh4_pg.C_LG_IX001310	fgenesh4_pg.C_LG_IX001310	At5g60590.1	putative protein : various predicted proteins from prokaryotic and eukaryotic species: supported by cDNA: gi_14190378_gb_AF378867.1_AF378867	tremula x tremuloides	Unique
Ptp.851.1.S1_at	1.00765	6.46568	0.00605774	BI127099	gw1.II.3963.1	gw1.II.3963.1	At5g64460.1	ZW10-like protein : : supported by cDNA: gi_14334941_gb_AY035144.1_	tremula x tremuloides	Unique
Ptp.879.1.A1_at	1.36234	9.06275	0.00175017	CK093442	estExt_Genewise1_v1.C_LG_X2563	estExt_Genewise1_v1.C_LG_X2563	At4g25030.1	putative protein : :supported by full-length cDNA: Ceres:16463.	tremula x tremuloides	Unique
Ptp.881.2.A1_at	1.20059	6.77718	0.00508245	CV283027	--	--	--	--	tremula x tremuloides	Unique
Ptp.973.1.A1_at	4.21868	6.63823	0.00549359	CK089832	eugene3.20500001 gw1.VII.465.1 eugene3.00041395	eugene3.20500001	At1g05680.1	putative indole-3-acetate beta-glucosyltransferase : similar to indole-3-acetate beta-glucosyltransferase GB:AAD32293	tremula x tremuloides	Unique
Ptp.975.1.A1_at	0.862161	8.04706	0.00270487	CK089843	estExt_fgenesh4_pg.C_LG_V0327	estExt_fgenesh4_pg.C_LG_V0327	At1g48920.1	nucleolin	tremula x tremuloides	Unique
Ptp.980.1.A1_s_at	3.43772	13.9067	0.000386155	BP933095	estExt_fgenesh4_pm.C_LG_II0967	estExt_fgenesh4_pm.C_LG_II0967	At5g35735.1	Expressed protein : : supported by full-length cDNA: Ceres: 32450.	nigra	All probes match over all sequences
Ptp.984.1.S1_at	1.71287	7.73905	0.00312349	CK089896	gw1.X.5990.1	gw1.X.5990.1	At5g27600.1	long-chain-fatty-acid--CoA ligase-like protein : long-chain-fatty-acid--CoA ligase - Brassica napus	tremula x tremuloides	Unique
Ptp.987.1.S1_at	2.49818	9.31843	0.00157923	BU895364	estExt_Genewise1_v1.C_LG_II0603	estExt_Genewise1_v1.C_LG_II0603	At1g66480.1	hypothetical protein :	trichocarpa	Unique
Ptp.997.1.A1_at	1.14395	5.72548	0.00945726	CN523480	estExt_fgenesh4_kg.C_LG_X0007	estExt_fgenesh4_kg.C_LG_X0007	At5g18810.1	arginine:serine-rich protein SCL28 : SC35-like splicing factor: serine:arginine-rich protein	trichocarpa x deltoides	Unique
Ptp.999.1.A1_at	0.695115	8.28112	0.00242974	CK089979	estExt_Genewise1_v1.C_LG_II0973	estExt_Genewise1_v1.C_LG_II0973	At2g13810.1	putative aspartate aminotransferase : : supported by cDNA: gi_15982837_gb_AY057526.1_	tremula x tremuloides	Unique
PtpAffx.1002.2.A1_a_at	1.16934	7.99637	0.00277018	CN550112	estExt_Genewise1_v1.C_LG_VIII2057	estExt_Genewise1_v1.C_LG_VIII2057	At3g47550.1	putative protein : PIT1 - Arabidopsis thaliana	trichocarpa x deltoides	Probes match on alternative forms of same gene
PtpAffx.10021.1.A1_at	0.580414	5.92703	0.00833028	CF229644	eugene3.00030835	eugene3.00030835	At4g22550.1	putative protein : predicted to predicted protein	alba x tremula	Unique
PtpAffx.10026.1.S1_at	1.34709	9.01965	0.00178235	BP933558	gw1.XVI.2010.1	gw1.XVI.2010.1	At3g58470.1	putative protein : several hypothetical proteins - Saccharomyces cerevisiae: supported by cDNA: gi_16648682_gb_AY058117.1_	nigra	Unique
PtpAffx.100598.1.A1_at	1.5354	9.40789	0.00152856	CX183319	eugene3.00061946	eugene3.00061946	At4g31805.1	WRKY family transcription factor : identical to WRKY DNA-binding protein 18 (WRKY18) GI:13506730 from [Arabidopsis thaliana]	euramericana	Unique
PtpAffx.100638.1.A1_at	1.94037	13.4437	0.000433308	CX181431	eugene3.00060989	eugene3.00060989	At2g19385.1	Expressed protein : : supported by full-length cDNA: Ceres: 114879.	euramericana	Unique
PtpAffx.100713.1.S1_a_at	1.34087	6.5783	0.00568797	AJ774230	estExt_fgenesh4_pg.C_LG_II0401 estExt_fgenesh4_pm.C_LG_V0536	estExt_fgenesh4_pg.C_LG_II0401	At3g49100.1	signal recognition particle subunit 9 - like : signal recognition particle subunit 9	euphratica	Probes match on alternative forms of same gene
PtpAffx.100723.1.S1_at	2.38996	5.92092	0.00835543	CV272081	--	--	--	--	trichocarpa	Unique
PtpAffx.100742.1.S1_at	2.87333	12.6565	0.00053145	CV242765	--	--	--	--	tremula x tremuloides	Unique
PtpAffx.100749.1.S1_at	3.19454	7.383	0.00371811	CV269142	grail3.0094006501	grail3.0094006501	At2g38470.1	WRKY family transcription factor : contains Pfam profile: PF03106 WRKY DNA -binding domain:: supported by cDNA: gi_21105638	trichocarpa x nigra	Unique
PtpAffx.1008.1.S1_s_at	1.47656	10.7622	0.000938794	CV259569	estExt_Genewise1_v1.C_LG_I9035	estExt_Genewise1_v1.C_LG_I9035	At1g63250.1	DEAD:DEAH box RNA helicase	trichocarpa x nigra	All probes match over all sequences
PtpAffx.10083.1.A1_at	2.03907	5.74476	0.009344	BP931482	gw1.88.280.1 gw1.I.3033.1	gw1.88.280.1	At3g27150.1	unknown protein : contains Pfam profile: PF01344 kelch motif	nigra	Unique
PtpAffx.10087.1.A1_at	1.08631	6.94452	0.00464425	CV259549	estExt_Genewise1_v1.C_LG_VI1752	estExt_Genewise1_v1.C_LG_VI1752	At2g36310.1	expressed protein : :supported by full-length cDNA: Ceres:2576.	trichocarpa x nigra	Unique
PtpAffx.100975.1.S1_at	1.64911	10.9262	0.000887405	CF234985	gw1.XV.810.1	gw1.XV.810.1	At3g18240.1	expressed protein : :supported by full-length cDNA: Ceres:10221.: supported by cDNA: gi_11908119	alba x tremula	Unique
PtpAffx.100975.1.S1_s_at	2.25213	17.1885	0.000182002	CF234985	gw1.XV.810.1	gw1.XV.810.1	At3g18240.1	expressed protein : :supported by full-length cDNA: Ceres:10221.: supported by cDNA: gi_11908119	alba x tremula	All probes match over all sequences
PtpAffx.1010.1.S1_at	1.30277	12.1845	0.000600489	CK110579	estExt_fgenesh4_pm.C_LG_VII0033	estExt_fgenesh4_pm.C_LG_VII0033	At4g28450.1	G-protein beta family : SOF1 (involved in rRNA processing) protein-yeast: supported by cDNA: gi_13937178_gb_AF372943.1_AF372943	tremula x tremuloides	Unique
PtpAffx.101228.1.A1_at	3.61178	11.3787	0.000773836	CV272744	eugene3.01220019	eugene3.01220019	--	--	trichocarpa x nigra	Unique
PtpAffx.101550.1.A1_at	2.00591	7.39816	0.00368747	CV260782	gw1.XV.1888.1	gw1.XV.1888.1	At4g24805.1	Expressed protein : : supported by cDNA: gi_14334843	trichocarpa x nigra	Unique
PtpAffx.10157.2.S1_at	1.40985	6.15016	0.00728331	CA931769	estExt_Genewise1_v1.C_1180241	estExt_Genewise1_v1.C_1180241	At4g33950.1	protein kinase - like protein : protein kinase	tremuloides	Unique
PtpAffx.101592.1.S1_at	0.840096	6.37719	0.00636206	CV258751	fgenesh4_pm.C_LG_XV000421	fgenesh4_pm.C_LG_XV000421	At5g51840.1	expressed protein : :supported by full-length cDNA: Ceres:36309.	trichocarpa x nigra	Unique
PtpAffx.101757.1.A1_s_at	2.30761	13.5298	0.000423687	CV252630	eugene3.00071126	eugene3.00071126	At4g34910.1	DEAD:DEAH box RNA helicase protein	trichocarpa	All probes match over all sequences
PtpAffx.101846.1.A1_at	1.27138	7.00611	0.00450259	CV233791	estExt_Genewise1_v1.C_LG_IX0414	estExt_Genewise1_v1.C_LG_IX0414	At3g04600.1	putative tryptophanyl-tRNA synthetase : similar to tryptophanyl-tRNA synthetase (TRPRS) (IFP53) GB:P23381 [Homo sapiens]: supported by cDNA: gi_19310592	trichocarpa	Unique
PtpAffx.102128.1.A1_at	2.61959	7.94358	0.00283716	CV236844	eugene3.00080137	eugene3.00080137	At5g03700.1	S-receptor kinase - like protein : S-receptor kinase homolog precursor	trichocarpa	Unique
PtpAffx.102322.1.A1_at	0.810055	7.09261	0.00429641	CV229583	--	--	--	--	trichocarpa	Unique
PtpAffx.102441.1.S1_at	2.75669	8.55527	0.00215742	CV131778	grail3.0032008501	grail3.0032008501	At5g55610.1	unknown protein :	deltoides	Unique
PtpAffx.102441.1.S1_s_at	1.79125	9.34718	0.00156157	CV131778	grail3.0032008501	grail3.0032008501	At5g55610.1	unknown protein :	deltoides	All probes match over all sequences
PtpAffx.10247.2.S1_at	3.18805	12.884	0.0004998	CV261717	--	--	--	--	tremula x tremuloides	Unique
PtpAffx.102478.1.A1_at	2.88352	6.12639	0.00738637	AJ770564	eugene3.00020821 estExt_fgenesh4_pg.C_LG_V0917	eugene3.00020821	At1g37130.1	nitrate reductase	euphratica	Unique
PtpAffx.1025.1.A1_x_at	1.21856	8.19921	0.00252032	CV251532	estExt_fgenesh4_pg.C_LG_XII0063	estExt_fgenesh4_pg.C_LG_XII0063	At1g73230.1	putative transcription factor BTF3 (RNA polymerase B transcription factor 3) : similar to transcription factor BTF3 (RNA polymerase B transcription factor 3) GB:Q64152 [Mus musculus]	trichocarpa	Probes cross hyb with other sequences
PtpAffx.102556.1.S1_at	1.20155	6.6418	0.00548526	AJ779373	gw1.86.365.1	gw1.86.365.1	At5g45310.1	expressed protein : : supported by cDNA: gi_14030678_gb_AF375430.1_AF375430	tremula	Unique
PtpAffx.10261.1.S1_a_at	3.94671	10.5255	0.00101343	CV258795	eugene3.00160122	eugene3.00160122	--	--	trichocarpa x nigra	Unique
PtpAffx.10261.1.S1_at	2.19867	7.33289	0.00380868	CV258795	eugene3.00060073 eugene3.00160122	eugene3.00060073	At3g22160.1	expressed protein : :supported by full-length cDNA: Ceres:8081.	trichocarpa x nigra	Probes match on alternative forms of same gene
PtpAffx.10261.2.A1_at	5.71121	14.37	0.000347477	CV253181	eugene3.00060073	eugene3.00060073	At3g22160.1	expressed protein : :supported by full-length cDNA: Ceres:8081.	trichocarpa x deltoides	Unique
PtpAffx.102862.1.S1_s_at	2.16354	7.95429	0.00282244	CK320617	grail3.0148001001	grail3.0148001001	At1g04940.1	unknown protein :	deltoides	All probes match over all sequences
PtpAffx.10288.1.A1_a_at	1.63254	14.1146	0.000368296	CV240631	--	--	--	--	trichocarpa	Unique
PtpAffx.10288.1.A1_at	2.44375	6.27684	0.00675278	CV240631	--	--	--	--	trichocarpa	Probes match on alternative forms of same gene
PtpAffx.103209.1.S1_at	1.64316	16.839	0.000196728	CF229607	estExt_fgenesh4_pg.C_1450059	estExt_fgenesh4_pg.C_1450059	At1g72550.1	putative phenylalanyl-tRNA synthetase beta-subunit: PheHB : similar to phenylalanyl-tRNA synthetase beta-subunit (PheHB) GB:5032011 [Homo sapiens]: supported by cDNA: gi_17065261	alba x tremula	Unique
PtpAffx.103261.1.S1_a_at	0.880324	9.3524	0.00155917	CN524624	estExt_fgenesh4_pm.C_1450034	estExt_fgenesh4_pm.C_1450034	At4g26220.1	caffeoyl-CoA 3-O-methyltransferase	trichocarpa x deltoides	Probes match on alternative forms of same gene
PtpAffx.103532.1.S1_at	1.57035	42.8676	5.49e-06	BI128442	eugene3.00070864	eugene3.00070864	At5g67240.1	exonuclease	tremula x tremuloides	Unique
PtpAffx.10355.2.S1_at	12.1309	73.7388	5.82e-07	CX659733	eugene3.00120328 gw1.3140.1.1 fgenesh4_pg.C_scaffold_3140000002	eugene3.00120328	At1g05260.1	peroxidase	alba x tremula var. glandulosa	Unique
PtpAffx.10359.1.S1_at	1.67466	9.56061	0.00144102	CV231230	--	--	--	--	trichocarpa	Unique
PtpAffx.10363.1.S1_at	1.47416	7.24183	0.00398015	CV264628	gw1.I.9245.1	gw1.I.9245.1	At1g12550.1	hypothetical protein :	trichocarpa x nigra	Unique
PtpAffx.103697.1.A1_at	0.6603	5.94667	0.00822596	CK095852	gw1.202.50.1	gw1.202.50.1	At1g79050.1	replicase	alba x tremula	Unique
PtpAffx.10376.1.S1_a_at	1.5782	7.28794	0.00389415	AJ769933	gw1.II.423.1 gw1.XIV.3082.1	gw1.II.423.1	At5g14060.1	lysine-sensitive aspartate kinase (gb|AAB63104.1) : : supported by cDNA: gi_2257742_gb_U62020.1_ATU62020	euphratica	Probes match on alternative forms of same gene
PtpAffx.10376.3.A1_at	1.37368	5.94176	0.00825377	CV263682	gw1.II.423.1 gw1.XIV.3082.1	gw1.II.423.1	At5g14060.1	lysine-sensitive aspartate kinase (gb|AAB63104.1) : : supported by cDNA: gi_2257742_gb_U62020.1_ATU62020	trichocarpa x nigra	Unique
PtpAffx.103774.1.A1_at	1.01463	6.89547	0.00476614	CK092904	estExt_fgenesh4_kg.C_LG_XVI0013	estExt_fgenesh4_kg.C_LG_XVI0013	At5g06660.1	putative protein : similar to unknown protein (dbj|BAA86974.1):supported by full-length cDNA: Ceres:20752.	tremula	Unique
PtpAffx.10384.2.S1_at	3.57587	8.90153	0.0018701	CB240311	--	--	--	--	tremula	Unique
PtpAffx.10405.1.S1_x_at	8.33282	17.1683	0.000182653	CV267912	--	--	--	--	trichocarpa	Probes cross hyb with other sequences
PtpAffx.10405.2.A1_x_at	1.50115	12.7588	0.000516335	CV273487	--	--	--	--	trichocarpa	Probes cross hyb with other sequences
PtpAffx.10405.5.S1_at	9.17123	22.7129	6.88e-05	DN493379	--	--	--	--	trichocarpa x deltoides	Unique
PtpAffx.104155.1.S1_at	0.981613	6.39995	0.00627746	DN490322	gw1.IX.2480.1 gw1.I.4026.1	gw1.IX.2480.1	At4g33920.1	putative protein : protein phosphatase Wip1	tremula x tremuloides	Unique
PtpAffx.104180.1.S1_at	9.71868	19.2479	0.00012057	AJ780277	eugene3.10700003	eugene3.10700003	--	--	euphratica	Unique
PtpAffx.104250.1.S1_at	1.84432	6.66966	0.00539836	CF231050	estExt_Genewise1_v1.C_LG_X5038	estExt_Genewise1_v1.C_LG_X5038	At1g24510.1	T-complex chaperonin protein	alba x tremula	Unique
PtpAffx.10446.1.S1_a_at	8.74983	7.70587	0.00317519	D32166.1	fgenesh4_pm.C_LG_I000271	fgenesh4_pm.C_LG_I000271	At1g02800.1	glycosyl hydrolase family 9 (endo-1	alba	Probes match on alternative forms of same gene
PtpAffx.10446.1.S1_x_at	7.5735	5.70981	0.00955461	D32166.1	fgenesh4_pm.C_LG_I000271	fgenesh4_pm.C_LG_I000271	At1g02800.1	glycosyl hydrolase family 9 (endo-1	alba	Probes cross hyb with other sequences
PtpAffx.10449.1.A1_at	2.05642	6.58676	0.00566167	CV273339	gw1.XIV.3707.1	gw1.XIV.3707.1	At5g48150.1	SCARECROW gene regulator-like : : supported by cDNA: gi_8132288_gb_AF153443.1_AF153443	trichocarpa x deltoides	Unique
PtpAffx.104537.1.S1_at	5.41374	9.02055	0.00178179	DN492791	estExt_fgenesh4_pg.C_LG_II0181	estExt_fgenesh4_pg.C_LG_II0181	At1g21590.1	hypothetical protein : similar to Pto kinase interactor 1 GB:AAC61805 GI:3668069 from [Lycopersicon esculentum]: supported by cDNA: gi_18086337	tremula x tremuloides	Unique
PtpAffx.104716.1.S1_a_at	0.85038	6.30443	0.00663776	CK096563	grail3.0026035702	grail3.0026035702	At4g16444.1	Expressed protein : : supported by full-length cDNA: Ceres: 30471.	tremula	Probes match on alternative forms of same gene
PtpAffx.10474.1.S1_at	2.7697	10.1839	0.00114665	CV275649	eugene3.00130252	eugene3.00130252	At5g27390.1	putative protein : CG6949 - Drosophila melanogaster	trichocarpa x deltoides	Unique
PtpAffx.104839.1.S1_at	2.50934	11.6602	0.000707829	CA824643	estExt_Genewise1_v1.C_LG_IV0352	estExt_Genewise1_v1.C_LG_IV0352	At3g18940.1	expressed protein : :supported by full-length cDNA: Ceres:75.	trichocarpa x deltoides	Unique
PtpAffx.105150.1.S1_at	1.82238	9.52241	0.00146058	DN489996	estExt_fgenesh4_pg.C_LG_XIV0417	estExt_fgenesh4_pg.C_LG_XIV0417	At5g53030.1	putative protein : similar to unknown protein (pir||T09020): supported by cDNA: gi_18253030	tremula x tremuloides	Unique
PtpAffx.105201.1.S1_at	1.99161	6.19999	0.00705583	BU830844	gw1.XVI.2248.1	gw1.XVI.2248.1	At4g31400.1	hypothetical protein :	tremula x tremuloides	Unique
PtpAffx.105212.1.S1_at	3.05224	8.70568	0.00202663	BU830162	gw1.X.5175.1	gw1.X.5175.1	At1g07160.1	protein phosphatase 2C (PP2C) : similar to protein phosphatase 2C GI:2582800 from [Medicago sativa]	tremula x tremuloides	Unique
PtpAffx.105331.1.S1_s_at	1.44866	8.46989	0.00223341	BU888324	estExt_fgenesh4_pm.C_LG_III0392	estExt_fgenesh4_pm.C_LG_III0392	At5g41190.1	unknown protein :	tremula	All probes match over all sequences
PtpAffx.105402.1.S1_at	1.535	6.76872	0.00510775	CN517477	grail3.0051017001 fgenesh4_pg.C_scaffold_140000025	grail3.0051017001	At3g13330.1	hypothetical protein : predicted by genscan+	trichocarpa x deltoides	Unique
PtpAffx.105621.1.S1_at	1.01032	8.17033	0.0025499	CN517991	gw1.121.55.1	gw1.121.55.1	At4g30200.1	putative protein : : supported by cDNA: gi_11177136_dbj_AB050977.1_AB050977	trichocarpa x deltoides	Unique
PtpAffx.10586.1.S1_at	2.72912	6.81321	0.00497591	BP930543	estExt_fgenesh4_pm.C_LG_III0624	estExt_fgenesh4_pm.C_LG_III0624	At1g80840.1	WRKY family transcription factor : similar to WRKY transcription factor GB:BAA87058 GI:6472585 from [Nicotiana tabacum]:supported by full-length cDNA: Ceres:6437.	nigra	Unique
PtpAffx.1060.1.A1_at	1.91192	6.16142	0.00723454	CV253420	gw1.I.1211.1	gw1.I.1211.1	At2g21270.1	putative ubiquitin fusion-degradation protein : :supported by full-length cDNA: Ceres:34470.	trichocarpa x deltoides	Unique
PtpAffx.10616.1.S1_a_at	0.716922	6.81839	0.00496471	BP936015	fgenesh4_pg.C_LG_V001185 estExt_fgenesh4_pg.C_LG_II0556	fgenesh4_pg.C_LG_V001185	At2g42910.1	putative ribose phosphate pyrophosphokinase : :supported by full-length cDNA: Ceres:35051.	nigra	Unique
PtpAffx.10616.1.S1_at	0.282738	5.92264	0.00834992	BP936015	estExt_fgenesh4_pg.C_LG_II0556 fgenesh4_pg.C_LG_V001185	estExt_fgenesh4_pg.C_LG_II0556	At2g42910.1	putative ribose phosphate pyrophosphokinase : :supported by full-length cDNA: Ceres:35051.	nigra	Probes match on alternative forms of same gene
PtpAffx.106173.1.S1_s_at	5.65099	8.04559	0.00270549	DN484577	eugene3.00020691 eugene3.38120002	eugene3.00020691	At4g19950.1	putative protein : p48 eggshell protein gene	tremula	All probes match over all sequences
PtpAffx.106228.1.A1_at	2.81719	10.751	0.000942098	DN492097	gw1.IV.245.1 gw1.XVII.1414.1	gw1.IV.245.1	At3g29770.1	alpha:beta hydrolase	trichocarpa	Unique
PtpAffx.10652.1.S1_at	2.04658	8.76852	0.00197713	CV256584	estExt_fgenesh4_pm.C_LG_IX0255	estExt_fgenesh4_pm.C_LG_IX0255	At4g39300.1	putative protein : :supported by full-length cDNA: Ceres:4740.	trichocarpa x deltoides	Unique
PtpAffx.1066.5.A1_x_at	8.08428	10.8805	0.000900845	CV258984	eugene3.01230050	eugene3.01230050	--	--	trichocarpa x nigra	Probes cross hyb with other sequences
PtpAffx.1066.8.S1_at	0.503655	7.04002	0.0044277	AI164085	fgenesh4_pg.C_scaffold_4138000001 estExt_fgenesh4_pg.C_LG_XV0969 eugene3.00121260	fgenesh4_pg.C_scaffold_4138000001	At5g05010.1	coatomer delta subunit (delta-coat protein) (delta-COP) : : supported by cDNA: gi_15450768_gb_AY054464.1_	tremula x tremuloides	Unique
PtpAffx.10663.1.A1_a_at	1.36115	6.03496	0.00780221	CV254045	estExt_fgenesh4_pg.C_LG_IX0690	estExt_fgenesh4_pg.C_LG_IX0690	At4g34265.1	Expressed protein : : supported by full-length cDNA: Ceres: 279.	trichocarpa x deltoides	Probes match on alternative forms of same gene
PtpAffx.106656.1.S1_at	1.4306	5.98456	0.00805034	BP926161	--	--	--	--	nigra	Unique
PtpAffx.10695.1.A1_at	5.80286	12.6384	0.000532448	CV255466	--	--	--	--	trichocarpa x deltoides	Unique
PtpAffx.10708.1.S1_at	2.5909	5.88117	0.00857509	CX178949	--	--	--	--	tremula x tremuloides	Unique
PtpAffx.107166.2.S1_at	2.87581	9.91295	0.00126556	CX178098	estExt_fgenesh4_pg.C_LG_I1820 estExt_fgenesh4_pg.C_LG_IX1058	estExt_fgenesh4_pg.C_LG_I1820	At5g19440.1	cinnamyl-alcohol dehydrogenase - like protein : cinnamyl-alcohol dehydrogenase	euramericana	Unique
PtpAffx.107323.1.S1_s_at	1.23658	7.56034	0.0034074	CV228267	estExt_fgenesh4_pg.C_290233	estExt_fgenesh4_pg.C_290233	At4g17760.1	hypothetical protein :	tremula x tremuloides	All probes match over all sequences
PtpAffx.107372.1.S1_at	0.619242	6.23539	0.00692406	BP929145	gw1.V.3077.1	gw1.V.3077.1	At2g22010.1	unknown protein :	nigra	Unique
PtpAffx.10751.3.S1_at	3.57146	7.82516	0.00299565	DN497383	gw1.328.7.1 fgenesh4_pm.C_LG_II001094	gw1.328.7.1	At1g71090.1	expressed protein : : supported by cDNA: gi_15028380_gb_AY045993.1_	tremula	Unique
PtpAffx.10759.1.S1_at	6.2544	8.67129	0.00205336	CV266358	fgenesh4_pg.C_LG_V000198	fgenesh4_pg.C_LG_V000198	At4g39700.1	copper chaperone (CCH)-related : low similarity to copper homeostasis factor [GI:3168840][PMID:9701579]: similar to farnesylated proteins GMFP7 [Glycine max][GI:4097573] and ATFP7 [GI:4097555]: contains heavy-metal-associated domain PF00403	trichocarpa x nigra	Unique
PtpAffx.107905.2.A1_at	0.536118	9.61183	0.00141388	CV261609	gw1.66.785.1	gw1.66.785.1	At1g08010.1	GATA zinc finger protein : similar to PIR:T05288 from [Arabidopsis thaliana]	tremula	Unique
PtpAffx.107986.1.A1_at	3.40961	7.49281	0.00351854	CV262040	grail3.0003046201	grail3.0003046201	At1g03220.1	unknown protein : Strong similarity to gb|D14550 extracellular dermal glycoprotein (EDGP) precursor from Daucus carota. ESTs gb|H37281	trichocarpa x nigra	Unique
PtpAffx.107986.1.A1_s_at	5.70259	11.6348	0.000713097	CV262040	grail3.0003046201	grail3.0003046201	At1g03220.1	unknown protein : Strong similarity to gb|D14550 extracellular dermal glycoprotein (EDGP) precursor from Daucus carota. ESTs gb|H37281	trichocarpa x nigra	All probes match over all sequences
PtpAffx.108043.1.A1_at	1.55971	8.50441	0.0021978	CV272866	eugene3.00060204	eugene3.00060204	At4g16660.1	HSP like protein : : supported by cDNA: gi_15293148_gb_AY051008.1_	trichocarpa x nigra	Unique
PtpAffx.1082.2.S1_s_at	3.33069	8.01952	0.00273818	CB240517	fgenesh4_pg.C_scaffold_107000049	fgenesh4_pg.C_scaffold_107000049	--	--	alba x tremula var. glandulosa	All probes match over all sequences
PtpAffx.108502.1.A1_a_at	1.30121	5.95917	0.00816539	BI127008	gw1.XV.1427.1 gw1.XII.1567.1	gw1.XV.1427.1	At3g48030.1	putative protein : predicted proteins	tremula x tremuloides	Probes match on alternative forms of same gene
PtpAffx.108545.1.S1_s_at	0.658137	5.90393	0.0084438	CX660360	estExt_fgenesh4_pg.C_LG_I2439	estExt_fgenesh4_pg.C_LG_I2439	At1g04850.1	expressed protein : :supported by full-length cDNA: Ceres:6672.	alba x tremula var. glandulosa	All probes match over all sequences
PtpAffx.108613.1.A1_at	0.822902	28.9407	2.68e-05	CV233319	eugene3.00021828	eugene3.00021828	At3g54170.1	FKBP12 interacting protein (FIP37) : : supported by cDNA: gi_3859943_gb_AF084570.1_AF084570	trichocarpa	Unique
PtpAffx.108967.1.S1_at	0.949452	8.86444	0.00189456	BU815959	fgenesh4_pg.C_LG_XV000704	fgenesh4_pg.C_LG_XV000704	At5g61140.1	RNA helicase - like protein : RNA helicase	tremula x tremuloides	Unique
PtpAffx.108979.1.S1_s_at	0.987214	7.04141	0.00442466	AJ777490	eugene3.00130338	eugene3.00130338	At4g14880.1	cytosolic O-acetylserine(thiol)lyase (EC 4.2.99.8) : : supported by cDNA: gi_15027936_gb_AY045825.1_	euphratica	All probes match over all sequences
PtpAffx.10911.1.S1_at	3.76861	6.38938	0.00632146	BP931086	eugene3.00110945	eugene3.00110945	At4g27450.1	putative protein : stem-specific protein - Nicotiana tabacum	nigra	Unique
PtpAffx.109285.1.S1_at	1.25314	7.82106	0.00300082	CX658202	grail3.0013020201	grail3.0013020201	At5g11810.1	putative protein :	alba x tremula var. glandulosa	Unique
PtpAffx.109560.1.S1_at	1.44271	6.02581	0.00784412	AJ774323	eugene3.00280219	eugene3.00280219	At5g03420.1	putative protein :	tremula	Unique
PtpAffx.1099.4.A1_at	1.38654	9.0838	0.00173592	CV272037	--	--	--	--	tremula x tremuloides	Unique
PtpAffx.109909.1.S1_at	4.64375	9.79504	0.00132628	CV270799	gw1.V.3862.1	gw1.V.3862.1	At1g49520.1	hypothetical protein : predicted by genscan+	trichocarpa	Unique
PtpAffx.110074.1.A1_at	1.79127	6.25068	0.00686852	BU816299	eugene3.00191063	eugene3.00191063	--	--	tomentiglandulosa	Unique
PtpAffx.110158.2.A1_s_at	1.44849	8.7973	0.0019529	CV263040	estExt_Genewise1_v1.C_LG_III1154	estExt_Genewise1_v1.C_LG_III1154	At5g47910.1	respiratory burst oxidase protein : : supported by cDNA: gi_3242788_gb_AF055357.1_AF055357	trichocarpa x nigra	All probes match over all sequences
PtpAffx.110205.1.S1_at	10.0028	74.733	5.54e-07	CF234168	eugene3.00070998	eugene3.00070998	--	--	alba x tremula	Unique
PtpAffx.11032.1.S1_at	1.72029	9.82253	0.00131278	CV283925	grail3.0049021504	grail3.0049021504	At3g55440.1	cytosolic triosephosphatisomerase : :supported by full-length cDNA: Ceres:28516.	trichocarpa x deltoides	Unique
PtpAffx.110534.1.S1_at	0.965202	6.48399	0.00599991	CA821553	grail3.0220000501	grail3.0220000501	At5g13470.1	putative protein :	trichocarpa x deltoides	Unique
PtpAffx.1106.1.A1_s_at	1.11222	7.32091	0.00383274	CV236443	gw1.I.7425.1 gw1.13170.2.1 gw1.III.419.1	gw1.I.7425.1	At1g15930.2	40S ribosomal protein S12	trichocarpa	All probes match over all sequences
PtpAffx.110701.1.A1_at	1.55686	8.54792	0.00216241	CV243994	fgenesh4_pg.C_scaffold_29000188	fgenesh4_pg.C_scaffold_29000188	At4g35470.1	putative protein : leucine-rich protein - Helianthus annuus (common sunflower)	tremula	Unique
PtpAffx.110813.1.A1_at	1.6266	6.89931	0.00475499	CA923423	gw1.XVI.3301.1	gw1.XVI.3301.1	At5g22790.1	putative protein : similar to unknown protein (gb|AAF31706.1): supported by cDNA: gi_13605898_gb_AF367348.1_AF367348	tremuloides	Unique
PtpAffx.110886.1.S1_at	2.20274	5.9422	0.00825263	BU893267	grail3.0024017601	grail3.0024017601	At3g56950.1	putative protein : NODULIN-26 - Glycine max	tremula	Unique
PtpAffx.110996.1.S1_at	2.22066	29.2573	2.58e-05	BU811034	eugene3.00031378 estExt_Genewise1_v1.C_LG_I7789	eugene3.00031378	At5g13110.1	glucose-6-phosphate 1-dehydrogenase : : supported by cDNA: gi_18086447	tremula x tremuloides	Unique
PtpAffx.110996.1.S1_s_at	2.46255	18.9778	0.00012636	BU811034	estExt_Genewise1_v1.C_LG_I7789	estExt_Genewise1_v1.C_LG_I7789	At5g13110.1	glucose-6-phosphate 1-dehydrogenase : : supported by cDNA: gi_18086447	tremula x tremuloides	All probes match over all sequences
PtpAffx.111009.1.S1_at	1.13796	5.67781	0.00975762	CX655295	grail3.0006050201	grail3.0006050201	At4g16210.1	enoyl-CoA hydratase like protein :	alba x tremula var. glandulosa	Unique
PtpAffx.111048.1.S1_at	3.10006	10.6871	0.000962029	BU883776	gw1.VII.4031.1	gw1.VII.4031.1	At2g22480.1	putative pyrophosphate--fructose-6-phosphate 1-phosphotransferase : : supported by cDNA: gi_17979344	tremula x tremuloides	Unique
PtpAffx.111108.1.S1_at	1.10835	8.98056	0.00180923	BU821471	gw1.XI.3552.1	gw1.XI.3552.1	At3g14920.1	hypothetical protein :	tremula	Unique
PtpAffx.11117.1.A1_at	2.24604	6.02994	0.00782755	CV280423	eugene3.05040001	eugene3.05040001	At4g31140.1	glycosyl hydrolase family 17 : similar to elicitor inducible chitinase Nt-SubE76 GI:11071974 from [Nicotiana tabacum]	trichocarpa x deltoides	Unique
PtpAffx.111335.1.S1_s_at	3.25579	9.47281	0.00149168	DN497110	gw1.I.1402.1	gw1.I.1402.1	At5g59790.1	putative protein : various predicted proteins	tremula	All probes match over all sequences
PtpAffx.111457.1.S1_at	3.15372	10.4919	0.00102805	CX169051	eugene3.00031334	eugene3.00031334	At1g28100.1	unknown protein :	deltoides	Unique
PtpAffx.111497.1.S1_at	2.03595	5.95332	0.00819568	CK087230	estExt_Genewise1_v1.C_LG_I4174	estExt_Genewise1_v1.C_LG_I4174	At4g14960.1	tubulin alpha-6 chain (TUA6) : : supported by cDNA: gi_16226461_gb_AF428406.1_AF428406	tremula x tremuloides	Unique
PtpAffx.111508.1.S1_at	1.97241	13.236	0.000456476	BU833873	--	--	--	--	tremula x tremuloides	Unique
PtpAffx.111691.1.S1_at	2.13827	12.8029	0.000510094	CK106380	gw1.XV.1696.1 eugene3.00120772	gw1.XV.1696.1	At5g63110.1	histone deacetylase : :supported by full-length cDNA: Ceres:5511.	tremula	Unique
PtpAffx.111861.1.S1_s_at	1.66524	12.1105	0.000615236	AJ768771	estExt_fgenesh4_pg.C_LG_V0392	estExt_fgenesh4_pg.C_LG_V0392	At2g17640.1	expressed protein : : supported by cDNA: gi_4406383_gb_AF112303.1_AF112303	euphratica	All probes match over all sequences
PtpAffx.111903.1.S1_at	0.805818	6.45565	0.00608987	CV267887	gw1.64.262.1 gw1.VII.873.1	gw1.64.262.1	At4g10320.1	isoleucine-tRNA ligase - like protein : isoleucine--tRNA ligase	trichocarpa x nigra	Unique
PtpAffx.112057.1.S1_s_at	4.90573	20.456	9.73e-05	CV240582	estExt_fgenesh4_pg.C_LG_XIV0898	estExt_fgenesh4_pg.C_LG_XIV0898	At2g31680.1	GTP-binding protein	trichocarpa	All probes match over all sequences
PtpAffx.11208.1.A1_at	2.40648	9.00008	0.00179569	CV255185	gw1.XVIII.2175.1	gw1.XVIII.2175.1	At4g31550.1	WRKY family transcription factor : contains Pfam profile: PF03106 WRKY DNA -binding domain	trichocarpa x deltoides	Unique
PtpAffx.112241.1.S1_at	5.37202	23.0361	6.55e-05	CX176487	eugene3.00180704	eugene3.00180704	At2g46225.1	expressed protein : supported by cDNA: Ceres:13319: supported by cDNA: 13319.	deltoides	Unique
PtpAffx.112287.1.S1_at	2.65833	5.74981	0.00931744	AY165042.1	estExt_Genewise1_v1.C_1210140 eugene3.00180800	estExt_Genewise1_v1.C_1210140	At1g17260.1	H+-transporting ATPase AHA10 : Identical to H+-transporting ATPase (EC 3.6.1.35) AHA10 [Arabidopsis thaliana] (gi|765354) plasma membrane H(+)-ATPase isoform AHA10=P-type ATPase	alba	Unique
PtpAffx.11233.1.S1_a_at	2.07193	15.1394	0.000291278	CV274041	grail3.0031005101	grail3.0031005101	At5g03030.1	DNAJ protein - like : DNAJ domain-containing protein	trichocarpa x deltoides	Probes match on alternative forms of same gene
PtpAffx.112412.1.S1_at	1.34862	13.0077	0.000483644	CV243842	grail3.0006045401	grail3.0006045401	At1g69070.1	hypothetical protein : predicted by genemark.hmm	trichocarpa	Unique
PtpAffx.11250.1.S1_at	3.04711	9.18152	0.00166928	CV246956	gw1.II.3071.1	gw1.II.3071.1	At1g63220.1	putative elicitor-responsive gene : similar to elicitor-responsive gene-3 GB:AAC35866 from [Oryza sativa]:supported by full-length cDNA: Ceres:18965.	trichocarpa	Unique
PtpAffx.112647.1.A1_at	0.602635	15.8379	0.000249922	DN489370	eugene3.00191063	eugene3.00191063	--	--	trichocarpa	Unique
PtpAffx.112675.1.A1_at	4.07903	10.2188	0.00113311	DN487921	grail3.0106002101	grail3.0106002101	At5g07610.1	F-box protein family : similar to unknown protein (emb|CAB85517.1)	tremula x tremuloides	Unique
PtpAffx.1127.1.S1_s_at	1.966	7.2302	0.00400278	CV244784	fgenesh4_pg.C_LG_VIII000678 gw1.X.1445.1	fgenesh4_pg.C_LG_VIII000678	At3g59820.1	putative protein : leucine zipper-EF-hand containing transmembrane protein 1 - Mus musculus	trichocarpa	All probes match over all sequences
PtpAffx.11275.1.A1_a_at	2.20442	8.71818	0.00202011	CK091667	fgenesh4_pm.C_LG_VII000277	fgenesh4_pm.C_LG_VII000277	At1g48920.1	nucleolin	trichocarpa	Probes match on alternative forms of same gene
PtpAffx.112783.1.S1_s_at	1.44516	5.77642	0.00916976	DN483618	gw1.XIX.1830.1	gw1.XIX.1830.1	At4g10030.1	putative protein : :supported by full-length cDNA: Ceres:6718.	tomentiglandulosa	All probes match over all sequences
PtpAffx.113217.1.S1_s_at	0.739335	12.8323	0.000506374	CN520202	grail3.0007029201	grail3.0007029201	At4g32130.1	hypothetical protein : : supported by cDNA: gi_18252218	trichocarpa x deltoides	All probes match over all sequences
PtpAffx.11322.1.A1_s_at	2.40164	10.7822	0.000933652	CV270724	eugene3.00081488	eugene3.00081488	At4g00231.1	unknown protein :	trichocarpa x nigra	All probes match over all sequences
PtpAffx.113258.1.S1_at	2.41338	7.81532	0.00300917	CV259774	fgenesh4_pm.C_LG_XIV000473	fgenesh4_pm.C_LG_XIV000473	At5g55560.1	putative protein : contains similarity to NRK-related kinase	trichocarpa x nigra	Unique
PtpAffx.113361.1.S1_at	1.70818	7.30948	0.00385156	CX185369	gw1.XIX.1660.1	gw1.XIX.1660.1	At2g40760.1	rhodanese-like family protein :	euramericana	Unique
PtpAffx.113579.1.S1_s_at	1.03041	6.59344	0.00563834	CA930280	estExt_fgenesh4_pg.C_LG_IV0460	estExt_fgenesh4_pg.C_LG_IV0460	At1g28490.1	syntaxin SYP6 family : SP|Q63635|SYN6_RAT SYNTAXIN 6: : supported by cDNA: gi_16041649_gb_AF355754.2_AF355754	tremuloides	All probes match over all sequences
PtpAffx.113676.1.S1_at	2.2673	10.0885	0.00118355	CX172911	gw1.I.8978.1	gw1.I.8978.1	At1g63470.1	DNA-binding protein	deltoides	Unique
PtpAffx.113801.1.S1_s_at	1.80396	13.4454	0.000433219	AJ773980	eugene3.00190271	eugene3.00190271	At5g16750.1	WD40-repeat protein : transducin homolog sazD - Homo sapiens	euphratica	All probes match over all sequences
PtpAffx.114108.1.A1_s_at	1.90822	13.8997	0.000386605	CV270939	gw1.263.27.1	gw1.263.27.1	At3g06530.1	hypothetical protein : predicted by genscan+	trichocarpa x nigra	All probes match over all sequences
PtpAffx.114161.1.A1_at	1.92139	6.58635	0.00566198	CV269016	eugene3.00080059	eugene3.00080059	--	--	trichocarpa x nigra	Unique
PtpAffx.114469.1.A1_at	2.58437	7.84228	0.00296928	CV257550	estExt_fgenesh4_pg.C_LG_XIX0195	estExt_fgenesh4_pg.C_LG_XIX0195	At1g08630.1	expressed protein : similar to L-allo-threonine aldolase (D87890): similar to ESTs gb|R30517	trichocarpa x deltoides	Unique
PtpAffx.114479.1.S1_at	2.26623	6.18411	0.00713066	CV257184	gw1.II.3520.1	gw1.II.3520.1	At4g34160.1	Cyclin D3:1 :	trichocarpa x deltoides	Unique
PtpAffx.114531.1.A1_at	2.28376	37.4195	1.04e-05	CV255709	eugene3.00061782	eugene3.00061782	At5g25380.1	Cyclin A2:1 :	trichocarpa x deltoides	Unique
PtpAffx.11476.1.S1_at	1.0789	8.0953	0.00263878	CV264485	estExt_fgenesh4_pm.C_LG_X0783	estExt_fgenesh4_pm.C_LG_X0783	At2g39800.1	delta-1-pyrroline 5-carboxylase synthetase (P5C1) : identical to SP:P54887:P5C1_ARATH: supported by cDNA: gi_1532270_dbj_D32138.1_ATHATP5CS	trichocarpa x nigra	Unique
PtpAffx.114769.1.A1_at	1.94588	6.38483	0.00633567	CV244437	--	--	--	--	trichocarpa	Unique
PtpAffx.11485.3.A1_x_at	0.826422	5.93394	0.00829322	CV235651	eugene3.00190574	eugene3.00190574	At3g56340.1	40S ribosomal protein S26 homolog : several 40S ribosomal protein S26: supported by cDNA: gi_14532523_gb_AY039886.1_	trichocarpa	Probes cross hyb with other sequences
PtpAffx.11493.1.S1_at	7.52453	37.9338	9.7e-06	CV263491	eugene3.00280312	eugene3.00280312	At4g15233.1	similar to ABC transporter family protein : temporary automated functional assignment	nigra	Unique
PtpAffx.115018.1.A1_at	1.20202	24.1551	5.51e-05	CV254773	estExt_Genewise1_v1.C_LG_XIV2606	estExt_Genewise1_v1.C_LG_XIV2606	At2g47760.1	Not56-like protein : : supported by cDNA: gi_16226530_gb_AF428424.1_AF428424	trichocarpa x deltoides	Unique
PtpAffx.115106.1.A1_at	0.668515	9.80047	0.0013233	CV254676	eugene3.00130866	eugene3.00130866	At3g20560.1	expressed protein : : supported by cDNA: gi_15215846_gb_AY050453.1_	trichocarpa x deltoides	Unique
PtpAffx.115155.2.S1_a_at	3.51716	7.50271	0.00350289	BU826541	eugene3.68730001 gw1.III.413.1 eugene3.00010865	eugene3.68730001	At4g23500.1	polygalacturonase	tremula x tremuloides	Unique
PtpAffx.115155.2.S1_at	3.76827	8.69408	0.00203767	BU826541	eugene3.00010865 gw1.III.413.1	eugene3.00010865	At4g23500.1	polygalacturonase	tremula x tremuloides	Probes match on alternative forms of same gene
PtpAffx.11524.3.S1_a_at	1.6182	12.5483	0.000545133	CV272635	gw1.XII.1248.1 estExt_fgenesh4_pg.C_1220019	gw1.XII.1248.1	At5g23250.1	succinyl-CoA synthetase	trichocarpa x nigra	Probes match on alternative forms of same gene
PtpAffx.115286.1.A1_at	1.6089	7.93803	0.00284314	CV256686	grail3.0025002102	grail3.0025002102	At3g09890.1	expressed protein : :supported by full-length cDNA: Ceres:19531.	trichocarpa x deltoides	Unique
PtpAffx.11563.2.A1_a_at	1.03351	6.49616	0.00596097	CV256017	gw1.X.3215.1	gw1.X.3215.1	At3g21220.1	MAP kinase kinase 5 : identical to GB:BAA28831 from [Arabidopsis thaliana]: supported by cDNA: gi_3219272_dbj_AB015316.1_AB015316	trichocarpa x deltoides	Probes match on alternative forms of same gene
PtpAffx.115647.1.S1_at	1.15699	5.78127	0.00914234	CV230017	fgenesh4_pm.C_LG_I000187 gw1.III.794.1	fgenesh4_pm.C_LG_I000187	At1g27980.1	sphingosine-1-phosphate lyase	trichocarpa	Unique
PtpAffx.1161.1.A1_at	6.44775	10.6391	0.000973706	CV242557	grail3.0187001701	grail3.0187001701	At5g47220.1	ethylene responsive element binding factor 2 (EREBP-2) : identical to ethylene responsive element binding factor 2 GI:3434969 from [Arabidopsis thaliana] :supported by full-length cDNA: Ceres:3012.	trichocarpa	Unique
PtpAffx.116237.1.A1_a_at	2.695	8.05594	0.00269367	CV280738	estExt_fgenesh4_pg.C_LG_VII0442	estExt_fgenesh4_pg.C_LG_VII0442	At5g10380.1	putative protein : various predicted proteins	trichocarpa x deltoides	Probes match on alternative forms of same gene
PtpAffx.11626.1.A1_a_at	5.72571	11.4915	0.000747284	CV227545	gw1.VI.1723.1	gw1.VI.1723.1	At2g06925.1	Expressed protein : : supported by full-length cDNA: Ceres: 7600.	trichocarpa	Probes match on alternative forms of same gene
PtpAffx.116306.1.S1_at	2.45646	5.90724	0.00842653	CK107234	estExt_fgenesh4_pg.C_LG_II1484	estExt_fgenesh4_pg.C_LG_II1484	At4g01320.1	putative CAAX prenyl protease : : supported by cDNA: gi_13785908_gb_AF353722.1_AF353722	trichocarpa x nigra	Unique
PtpAffx.11632.2.S1_at	1.08262	5.79785	0.0090489	BP933272	gw1.VII.2128.1	gw1.VII.2128.1	At5g64930.1	CPR5 protein	nigra	Unique
PtpAffx.116443.1.S1_at	1.81365	17.565	0.000168425	CK102240	eugene3.00160841 estExt_fgenesh4_pm.C_280088	eugene3.00160841	At3g09840.1	putative transitional endoplasmic reticulum ATPase : identical to cell division cycle protein 48 (CDC48) homolog GB:P54609 (EMBO J. 14 (22)	tremula x tremuloides	Unique
PtpAffx.11646.1.S1_at	1.74733	19.4982	0.000115201	CV258006	gw1.X.4580.1	gw1.X.4580.1	At5g35620.1	eIF4Eiso protein (emb|CAA71579.1) : :supported by full-length cDNA: Ceres:23770.	trichocarpa x deltoides	Unique
PtpAffx.11652.1.S1_at	1.18149	7.11755	0.00424021	CV263128	grail3.0035005702	grail3.0035005702	At2g45440.1	putative dihydrodipicolinate synthase : :supported by full-length cDNA: Ceres:26817.	trichocarpa x nigra	Unique
PtpAffx.116527.1.S1_at	6.16597	6.28741	0.00670944	CV266869	grail3.0050017401	grail3.0050017401	At3g62100.1	auxin-induced protein homolog : auxin-induced protein IAA20 - Arabidopsis thaliana	trichocarpa x nigra	Unique
PtpAffx.11661.1.A1_at	1.18841	20.3466	9.92e-05	CV259335	grail3.0004003301	grail3.0004003301	--	--	trichocarpa x nigra	Unique
PtpAffx.11665.1.A1_at	0.724145	9.13979	0.00169844	CV257387	estExt_fgenesh4_pg.C_LG_V1420	estExt_fgenesh4_pg.C_LG_V1420	At2g21600.1	AtRer1B : :supported by full-length cDNA: Ceres:92908.	trichocarpa x deltoides	Unique
PtpAffx.116687.1.A1_at	0.924612	8.67215	0.0020527	CV262560	gw1.XIX.1660.1	gw1.XIX.1660.1	At2g40760.1	rhodanese-like family protein :	trichocarpa x nigra	Unique
PtpAffx.116693.1.S1_s_at	2.38334	12.424	0.000564715	CF234905	gw1.VII.2229.1	gw1.VII.2229.1	At3g57940.1	putative protein : several hypothetical proteins	alba x tremula	All probes match over all sequences
PtpAffx.116716.1.A1_at	1.62576	9.47028	0.00149247	CK091089	grail3.0028025201	grail3.0028025201	At5g51200.1	putative protein : contains similarity to unknown protein (dbj|BAA13214.1)	trichocarpa	Unique
PtpAffx.116726.1.S1_at	1.07821	10.7314	0.000947127	CK090806	estExt_Genewise1_v1.C_LG_IX3662	estExt_Genewise1_v1.C_LG_IX3662	At2g13540.1	putative cap-binding protein : : supported by cDNA: gi_15192737_gb_AF272891.1_AF272891	trichocarpa	Unique
PtpAffx.117004.2.S1_a_at	3.89454	14.6455	0.0003263	CX174168	estExt_fgenesh4_pg.C_860138	estExt_fgenesh4_pg.C_860138	At5g45280.1	pectinacetylesterase	deltoides	Probes match on alternative forms of same gene
PtpAffx.117027.1.S1_a_at	1.35821	5.74	0.00937067	CV232507	grail3.0028011501 gw1.XVI.2663.1	grail3.0028011501	At3g09640.1	ascorbate peroxidase (APX) : identical to ascorbate peroxidase [Arabidopsis thaliana] gi|555576|emb|CAA56340:	trichocarpa	Probes match on alternative forms of same gene
PtpAffx.117043.1.S1_s_at	2.0782	10.3115	0.00109417	CA826203	eugene3.00010321	eugene3.00010321	At1g63440.1	ATP dependent copper transporter	trichocarpa x deltoides	All probes match over all sequences
PtpAffx.117121.1.S1_s_at	3.13621	12.5458	0.0005455	CX167944	estExt_fgenesh4_pm.C_LG_X0673	estExt_fgenesh4_pm.C_LG_X0673	At4g02860.1	putative protein : similar to T5J8.17: supported by cDNA: gi_20466357	deltoides	All probes match over all sequences
PtpAffx.11720.1.S1_at	1.40382	6.85948	0.00485473	CV256791	estExt_fgenesh4_pg.C_LG_XV0236	estExt_fgenesh4_pg.C_LG_XV0236	At5g61210.1	syntaxin SNAP33 : :supported by full-length cDNA: Ceres:14562.	trichocarpa x deltoides	Unique
PtpAffx.11727.1.A1_at	4.56305	9.66296	0.00139053	CF229671	fgenesh4_pg.C_LG_VIII001460	fgenesh4_pg.C_LG_VIII001460	--	--	alba x tremula	Unique
PtpAffx.11739.1.A1_at	1.15257	8.20732	0.00250984	CV254512	eugene3.01650024	eugene3.01650024	At1g77840.1	eukaryotic initiation factor 5 (eIF-5)	trichocarpa x deltoides	Unique
PtpAffx.11742.2.A1_at	1.9631	6.18179	0.00714176	CV276456	gw1.III.416.1	gw1.III.416.1	At1g80730.1	zinc finger protein : identical to GB:AAA87297 GI:790673 from [Arabidopsis thaliana]: supported by cDNA: gi_790672_gb_L39644.1_ATHZFPA	trichocarpa x deltoides	Unique
PtpAffx.11743.1.A1_at	3.40642	7.58025	0.00337717	CV254363	gw1.V.4245.1	gw1.V.4245.1	At5g67360.1	subtilisin-like serine protease ARA12 : Asp48: almost identical to cucumisin-like serine protease (ARA12) GI:3176874 from [Arabidopsis thaliana]	trichocarpa x deltoides	Unique
PtpAffx.11747.1.S1_at	5.59029	24.8759	4.9e-05	CV254756	estExt_fgenesh4_pg.C_LG_XI0229	estExt_fgenesh4_pg.C_LG_XI0229	At1g11580.1	pectin methylesterase	trichocarpa x deltoides	Unique
PtpAffx.11747.2.A1_a_at	6.83551	29.6359	2.48e-05	CV264358	gw1.IV.1811.1 estExt_fgenesh4_pg.C_LG_XI0229	gw1.IV.1811.1	At5g53370.1	pectinesterase : : supported by cDNA: gi_15293286_gb_AY051077.1_	trichocarpa x nigra	Probes match on alternative forms of same gene
PtpAffx.117473.1.S1_at	6.33634	10.4622	0.00103942	DN496167	grail3.0023024001	grail3.0023024001	At5g59720.1	heat shock protein 18 : :supported by full-length cDNA: Ceres:97197.	tremula	Unique
PtpAffx.117578.1.S1_at	1.93661	10.905	0.000894178	BU886543	eugene3.00181268	eugene3.00181268	At4g25850.1	putative protein : N.crassa mRNA for putative oxysterol-binding protein	tremula x tremuloides	Unique
PtpAffx.11769.1.S1_s_at	1.68824	8.51264	0.00219212	CK091078	estExt_fgenesh4_pg.C_LG_XV1043	estExt_fgenesh4_pg.C_LG_XV1043	At5g62190.1	DEAD:DEAH box RNA helicase PRH75 : : supported by cDNA: gi_14517481_gb_AY039576.1_	trichocarpa	All probes match over all sequences
PtpAffx.1177.2.S1_s_at	0.9678	5.74899	0.00931904	CV259985	estExt_fgenesh4_pm.C_LG_XIV0164	estExt_fgenesh4_pm.C_LG_XIV0164	At3g61620.1	exonuclease RRP41 : : supported by cDNA: gi_6164937_gb_AF191741.1_AF191741	trichocarpa x nigra	All probes match over all sequences
PtpAffx.11773.1.A1_at	1.51466	8.0567	0.0026931	CV253288	eugene3.00141204	eugene3.00141204	At4g12750.1	putative protein :	trichocarpa x deltoides	Unique
PtpAffx.11778.2.A1_a_at	0.536294	6.32336	0.00656254	CV254018	grail3.0082003901	grail3.0082003901	At1g49140.1	expressed protein : : supported by full-length cDNA: Ceres: 11793.	trichocarpa x deltoides	Probes match on alternative forms of same gene
PtpAffx.11802.1.S1_at	1.3109	6.40312	0.00627211	CV239521	grail3.0013006301	grail3.0013006301	At2g39390.1	60S ribosomal protein L35 : :supported by full-length cDNA: Ceres:11583.	trichocarpa	Unique
PtpAffx.118124.1.S1_at	2.0426	8.18489	0.00253398	CV242600	gw1.VIII.1377.1	gw1.VIII.1377.1	At5g16290.1	acetolactate synthase-like protein :	trichocarpa	Unique
PtpAffx.118191.1.S1_at	0.877517	5.86894	0.00864408	CK106552	estExt_Genewise1_v1.C_LG_XIV0065	estExt_Genewise1_v1.C_LG_XIV0065	At5g61540.1	glycosylasparaginase - like protein : glycosylasparaginase	tremula	Unique
PtpAffx.11823.1.S1_at	1.72879	12.3587	0.000572726	CV275313	eugene3.00031668	eugene3.00031668	At3g07910.1	expressed protein : :supported by full-length cDNA: Ceres:24905.	trichocarpa x deltoides	Unique
PtpAffx.11830.1.A1_at	1.80112	9.04866	0.00175948	CV251032	estExt_fgenesh4_kg.C_LG_VI0045	estExt_fgenesh4_kg.C_LG_VI0045	At5g06360.1	putative protein : similar to unknown protein (ref|NP_055701.1):supported by full-length cDNA: Ceres:15229.	trichocarpa	Unique
PtpAffx.11830.2.A1_at	1.42274	6.60069	0.0056159	CV241674	grail3.0004028701 eugene3.00160643	grail3.0004028701	At5g06360.1	putative protein : similar to unknown protein (ref|NP_055701.1):supported by full-length cDNA: Ceres:15229.	trichocarpa	Unique
PtpAffx.118343.1.S1_at	1.26452	7.58227	0.00337412	CK113869	fgenesh4_pm.C_LG_II000406	fgenesh4_pm.C_LG_II000406	At2g25710.1	biotin holocarboxylase synthetase : identical to GB:U41369: supported by cDNA: gi_1688071_gb_U41369.1_ATU41369	tremula x tremuloides	Unique
PtpAffx.118354.1.S1_at	1.22651	6.20229	0.00704944	DN500542	fgenesh4_pg.C_LG_IV000538	fgenesh4_pg.C_LG_IV000538	At3g15390.1	hypothetical protein : predicted by genscan+	tremula x tremuloides	Unique
PtpAffx.11837.1.S1_s_at	2.008	5.73515	0.00940121	CV130549	estExt_Genewise1_v1.C_LG_XII1497	estExt_Genewise1_v1.C_LG_XII1497	At1g67430.1	ribosomal protein	deltoides	All probes match over all sequences
PtpAffx.118574.2.S1_s_at	3.20935	13.4282	0.000434573	CX185849	grail3.2637000102	grail3.2637000102	--	--	euramericana	All probes match over all sequences
PtpAffx.11859.3.A1_a_at	0.797543	13.4285	0.000434573	CV251392	estExt_fgenesh4_kg.C_LG_VI0064	estExt_fgenesh4_kg.C_LG_VI0064	At4g29480.1	putative protein : hypothetical protein T25K17.20 - Arabidopsis thaliana	trichocarpa	Probes match on alternative forms of same gene
PtpAffx.11859.4.S1_a_at	1.98409	6.65101	0.00545573	CA821258	grail3.0013021601	grail3.0013021601	At4g29480.1	putative protein : hypothetical protein T25K17.20 - Arabidopsis thaliana	alba x tremula	Probes match on alternative forms of same gene
PtpAffx.11859.5.A1_a_at	1.72429	6.15403	0.00726794	CV249708	grail3.0013021601	grail3.0013021601	At4g29480.1	putative protein : hypothetical protein T25K17.20 - Arabidopsis thaliana	trichocarpa	Probes match on alternative forms of same gene
PtpAffx.118590.1.S1_at	6.2929	6.96397	0.00460652	BI124620	estExt_Genewise1_v1.C_LG_II4208	estExt_Genewise1_v1.C_LG_II4208	At1g47830.1	clathrin coat assembly protein AP17	trichocarpa x deltoides	Unique
PtpAffx.118737.1.S1_s_at	1.0107	6.97004	0.00459091	BU861471	eugene3.01250087	eugene3.01250087	At2g40780.1	putative translation initiation factor :	tremula	All probes match over all sequences
PtpAffx.118825.1.S1_at	1.45732	15.1892	0.000288466	CX172872	eugene3.00050246	eugene3.00050246	At2g21870.1	putative ATP synthase : :supported by full-length cDNA: Ceres:31766.	deltoides	Unique
PtpAffx.118955.1.S1_at	2.02335	6.89281	0.00477299	DN499467	estExt_Genewise1_v1.C_LG_XIV2393	estExt_Genewise1_v1.C_LG_XIV2393	At3g06720.2	importin alpha : identical to GB:AAC27644 from [Arabidopsis thaliana] (Plant Cell (1996) 8(8)	tremula x tremuloides	Unique
PtpAffx.118964.1.S1_at	3.64536	8.26421	0.00244897	DN499130	gw1.IX.3107.1	gw1.IX.3107.1	At5g19380.1	putative protein : predicted protein	tremula x tremuloides	Unique
PtpAffx.11898.1.A1_at	1.28142	8.94868	0.0018346	CV247840	estExt_fgenesh4_pm.C_LG_IV0451	estExt_fgenesh4_pm.C_LG_IV0451	At4g39235.1	Expressed protein : : supported by full-length cDNA: Ceres: 147351.	trichocarpa	Unique
PtpAffx.119006.1.S1_at	1.25216	7.34226	0.00379602	BU872141	fgenesh4_pg.C_LG_I000201	fgenesh4_pg.C_LG_I000201	--	--	tremula x tremuloides	Unique
PtpAffx.11907.1.A1_s_at	0.941259	9.80922	0.00131869	CV247418	eugene3.00021932 gw1.XIV.2092.1	eugene3.00021932	At3g62120.1	multifunctional aminoacyl-tRNA ligase-like protein : multifunctional aminoacyl-tRNA ligase - Homo sapiens	trichocarpa	All probes match over all sequences
PtpAffx.11912.1.S1_at	0.913325	7.57709	0.00338246	CV247192	estExt_fgenesh4_pm.C_LG_I1152	estExt_fgenesh4_pm.C_LG_I1152	At3g07680.1	putative coated vesicle membrane protein : similar to coated vesicle membrane protein GB:5803149 (Homo sapiens): contains Pfam profile: PF01105 p25L emp24 p24 protein family (members of the cis-Golgi network bind both COP I and II coatomer):supported by full-length cDNA: Ceres:8095.	trichocarpa	Unique
PtpAffx.119193.1.A1_at	0.783713	6.04291	0.00776682	CV281383	eugene3.00150133	eugene3.00150133	At5g53000.1	PP2A regulatory subunit : :supported by full-length cDNA: Ceres:19116.	trichocarpa x deltoides	Unique
PtpAffx.11920.1.A1_at	0.784746	6.54484	0.00579807	CV246740	gw1.III.2633.1 gw1.I.7657.1	gw1.III.2633.1	At5g11860.1	putative protein : NLI-interacting factor isoform T1	trichocarpa	Unique
PtpAffx.119354.2.A1_s_at	1.21197	7.57174	0.00339215	CV264820	estExt_fgenesh4_pm.C_LG_XV0475	estExt_fgenesh4_pm.C_LG_XV0475	At4g25640.1	putative protein : NorM	trichocarpa x nigra	All probes match over all sequences
PtpAffx.119396.1.A1_at	1.76763	6.21004	0.00702454	CV266382	fgenesh4_pm.C_LG_XVII000103	fgenesh4_pm.C_LG_XVII000103	At5g39890.1	putative protein : hypothetical protein F8M21.10 - Arabidopsis thaliana	trichocarpa x nigra	Unique
PtpAffx.119564.1.S1_at	0.585694	10.298	0.00109951	CX656976	estExt_Genewise1_v1.C_LG_IV4525	estExt_Genewise1_v1.C_LG_IV4525	gi|54290921|dbj|BAD61603.1|	putative makorin RING finger protein [Oryza sativa (japonica cultivar-group)] >gi|54290513|dbj|BAD61579.1| putative makorin RING finger protein [Oryza sativa (japonica cultivar-group)]	alba x tremula var. glandulosa	Unique
PtpAffx.119636.1.S1_at	1.66529	11.2132	0.000814016	CX183550	gw1.XIX.1572.1	gw1.XIX.1572.1	At5g01230.1	cell division - like protein : JM23 protein	euramericana	Unique
PtpAffx.119663.1.S1_at	1.95664	6.44216	0.00613894	BP921866	gw1.XVI.3802.1	gw1.XVI.3802.1	At3g53580.1	diaminopimelate epimerase - like protein : diaminopimelate epimerase	nigra	Unique
PtpAffx.11967.1.S1_s_at	1.15708	7.23328	0.00399754	CA821582	estExt_fgenesh4_pm.C_280021	estExt_fgenesh4_pm.C_280021	At1g19130.1	expressed protein : :supported by full-length cDNA: Ceres:17545.	trichocarpa x deltoides	All probes match over all sequences
PtpAffx.119811.1.S1_s_at	4.83483	10.3337	0.00108412	CF936569	fgenesh4_pg.C_LG_II000536	fgenesh4_pg.C_LG_II000536	At2g43000.1	NAM (no apical meristem)-like protein :	tomentiglandulosa	All probes match over all sequences
PtpAffx.11994.3.A1_at	0.635209	6.57267	0.00570556	CV248638	estExt_fgenesh4_pg.C_LG_X1014	estExt_fgenesh4_pg.C_LG_X1014	At1g14990.1	hypothetical protein : predicted by genemark.hmm	trichocarpa	Unique
PtpAffx.119949.2.S1_a_at	1.04616	6.5742	0.00570024	BU871163	estExt_fgenesh4_pg.C_LG_I1746	estExt_fgenesh4_pg.C_LG_I1746	At3g46580.1	putative protein : methyl-CpG-binding protein 2 - Homo sapiens	trichocarpa	Probes match on alternative forms of same gene
PtpAffx.119956.1.S1_s_at	0.37705	9.18602	0.0016672	CA924063	gw1.IX.2784.1	gw1.IX.2784.1	At1g58290.1	glutamyl-tRNA reductase	tremuloides	All probes match over all sequences
PtpAffx.1200.1.A1_at	3.8508	7.51475	0.00348268	CV240760	grail3.0013005801	grail3.0013005801	At5g02580.1	putative protein : :supported by full-length cDNA: Ceres:16476.	trichocarpa	Unique
PtpAffx.120002.1.S1_s_at	6.19896	29.4949	2.5e-05	DN502057	estExt_fgenesh4_pm.C_LG_XV0458	estExt_fgenesh4_pm.C_LG_XV0458	At3g48990.1	4-coumarate-CoA ligase -like protein : 4-coumarate-CoA ligase enzyme	trichocarpa	All probes match over all sequences
PtpAffx.12009.1.A1_at	3.07645	10.688	0.000962029	CV243758	gw1.V.2779.1	gw1.V.2779.1	At4g39955.1	Expressed protein : : supported by full-length cDNA: Ceres: 114014.	trichocarpa	Unique
PtpAffx.120127.1.A1_at	0.676058	8.67848	0.00204738	CX176806	--	--	--	--	trichocarpa x nigra	Unique
PtpAffx.120271.1.S1_at	2.81548	12.5109	0.000550446	CN523236	gw1.V.903.1	gw1.V.903.1	At1g03110.1	expressed protein : : supported by cDNA: gi_13877930_gb_AF370228.1_AF370228	trichocarpa x deltoides	Unique
PtpAffx.120425.1.A1_at	1.816	6.68794	0.00533666	CV281099	gw1.I.6710.1	gw1.I.6710.1	At2g18220.1	unknown protein : predicted by genscan	trichocarpa x deltoides	Unique
PtpAffx.120529.1.A1_s_at	1.74821	7.40062	0.00368383	CV275657	eugene3.00410147	eugene3.00410147	At1g22520.1	expressed protein : : supported by full-length cDNA: Ceres: 38293.	trichocarpa x deltoides	All probes match over all sequences
PtpAffx.12059.1.S1_at	8.5394	8.74325	0.00199943	CA927399	estExt_fgenesh4_pg.C_LG_VIII0936	estExt_fgenesh4_pg.C_LG_VIII0936	At3g01420.1	feebly-like protein : contains similarity to feebly protein GB:S70648 [Lycopersicon esculentum]: supported by cDNA: gi_14595998_gb_AY042787.1_	tremuloides	Unique
PtpAffx.12078.1.A1_at	0.856509	7.22957	0.00400336	CV241533	fgenesh4_pg.C_LG_I002532	fgenesh4_pg.C_LG_I002532	--	--	trichocarpa	Unique
PtpAffx.120808.1.A1_at	0.664667	8.09657	0.00263739	CV241033	grail3.0007023901	grail3.0007023901	At4g32420.1	putative protein : CDC28:cdc2-like kinase associating arginine-serine cyclophilin	trichocarpa	Unique
PtpAffx.120844.1.A1_at	0.889958	7.48375	0.00353239	CV262845	eugene3.00120996	eugene3.00120996	At5g61970.1	signal recognition particle - like protein : signal recognition particle 68	trichocarpa x nigra	Unique
PtpAffx.120918.1.A1_s_at	1.57117	8.14497	0.00257954	CV260669	gw1.X.2802.1	gw1.X.2802.1	At1g01950.1	armadillo-repeat-containing kinesin-related protein : similar to kinesin-like protein GB:CAB41097 GI:5541717 from [Arabidopsis thaliana]	trichocarpa x nigra	All probes match over all sequences
PtpAffx.121010.1.A1_at	2.10774	10.3005	0.00109895	CV257240	gw1.V.687.1	gw1.V.687.1	At3g59080.1	putative protein : CND41	trichocarpa x deltoides	Unique
PtpAffx.121024.1.A1_at	3.77138	9.21023	0.00165123	CV240122	gw1.13302.2.1 eugene3.00060229	gw1.13302.2.1	At2g29490.1	glutathione transferase	trichocarpa	Unique
PtpAffx.121067.1.A1_at	1.75297	9.07201	0.00174338	CV255478	eugene3.00180745	eugene3.00180745	At5g19690.1	oligosaccharyl transferase STT3-like protein : integral membrane protein 1:OLIGOSACCHARYL TRANSFERASE STT3 - Mus musculus	trichocarpa x deltoides	Unique
PtpAffx.121079.1.A1_at	1.2493	9.18521	0.00166752	CV255179	eugene3.00080911	eugene3.00080911	At3g08900.1	putative reversibly glycosylatable polypeptide : similar to reversibly glycosylatable polypeptide GB:AAB88408 [Pisum sativum] (Possible component of Golgi beta-glucan synthase)	trichocarpa x deltoides	Unique
PtpAffx.121110.1.A1_at	2.657	10.2692	0.00110984	CV240652	eugene3.00050008 gw1.VII.1394.1	eugene3.00050008	At4g05410.1	U3 snoRNP-associated-related : U3 snoRNP-associated 55-kDa protein	trichocarpa	Unique
PtpAffx.121340.1.A1_a_at	1.24314	7.03153	0.00444668	CV245017	fgenesh4_pg.C_LG_XIX000474	fgenesh4_pg.C_LG_XIX000474	At5g62030.1	putative protein : predicted proteins	trichocarpa	Probes match on alternative forms of same gene
PtpAffx.121347.1.A1_at	2.42885	13.1368	0.00046781	CV243482	eugene3.00051204	eugene3.00051204	At3g63250.1	homocysteine S-methyltransferase AtHMT-2 : : supported by cDNA: gi_16226445_gb_AF428402.1_AF428402	trichocarpa	Unique
PtpAffx.121458.1.A1_at	1.16133	5.68293	0.00972687	CV239175	estExt_Genewise1_v1.C_LG_XI0288	estExt_Genewise1_v1.C_LG_XI0288	At3g20650.1	unknown protein :	trichocarpa	Unique
PtpAffx.121458.1.A1_s_at	1.04421	9.52999	0.00145643	CV239175	estExt_Genewise1_v1.C_LG_XI0288	estExt_Genewise1_v1.C_LG_XI0288	At3g20650.1	unknown protein :	trichocarpa	All probes match over all sequences
PtpAffx.12146.3.A1_at	0.461569	6.50838	0.00592467	CV239420	eugene3.00180397	eugene3.00180397	At5g55190.1	GTP-binding protein atran3	trichocarpa	Unique
PtpAffx.12176.2.A1_at	1.41845	13.5821	0.000418314	CV273608	estExt_Genewise1_v1.C_LG_XIII2373	estExt_Genewise1_v1.C_LG_XIII2373	At3g59600.1	putative protein : RNA polymerase II chain hRPB17 - Homo sapiens	trichocarpa x deltoides	Unique
PtpAffx.121779.1.S1_at	3.33199	12.7962	0.000510969	CV226842	gw1.77.142.1 eugene3.00100064	gw1.77.142.1	At3g16810.1	expressed protein : contains Pfam profile:PF00806 Pumilio-family RNA binding domains: supported by cDNA: gi_15010673_gb_AY045638.1_	trichocarpa	Unique
PtpAffx.12192.2.A1_at	1.69102	6.15313	0.00727067	CV243678	estExt_fgenesh4_pg.C_LG_X2076	estExt_fgenesh4_pg.C_LG_X2076	At5g04430.1	KH domain protein Nova	trichocarpa	Unique
PtpAffx.12192.3.S1_at	2.2514	13.9524	0.000382253	BU827922	estExt_fgenesh4_pg.C_LG_X2076	estExt_fgenesh4_pg.C_LG_X2076	At5g04430.1	KH domain protein Nova	tremula x tremuloides	Unique
PtpAffx.122007.1.S1_s_at	1.25649	6.6542	0.00544664	AJ776418	estExt_Genewise1_v1.C_LG_X0047	estExt_Genewise1_v1.C_LG_X0047	At1g49540.1	hypothetical protein : similar to hypothetical protein GB:AAD43147 GI:5430747 from [Arabidopsis thaliana]	euphratica	All probes match over all sequences
PtpAffx.122058.1.S1_at	2.05746	8.92654	0.00185155	CV260795	fgenesh4_pg.C_LG_IV000163	fgenesh4_pg.C_LG_IV000163	At4g21380.1	receptor-like serine:threonine protein kinase ARK3 :	trichocarpa x nigra	Unique
PtpAffx.122211.1.S1_s_at	1.23539	12.7353	0.000519472	AJ768026	gw1.I.3465.1 fgenesh4_pg.C_LG_XVII000178	gw1.I.3465.1	At1g04860.1	ubiquitin-specific protease 2 (UBP2) : identical to GI:11993463: supported by cDNA: gi_11993462_gb_AF302659.1_AF302659	euphratica	All probes match over all sequences
PtpAffx.122315.1.S1_at	0.630048	7.44496	0.00360674	BU896709	gw1.XII.1111.1	gw1.XII.1111.1	At5g07350.1	putative protein : p100 co-activator - Mus musculus	tremula x tremuloides	Unique
PtpAffx.122394.1.S1_at	5.86194	7.67426	0.00322046	CK319249	gw1.I.26.1	gw1.I.26.1	At5g09730.1	glycosyl hydrolase family 3 : beta-xylosidase	deltoides	Unique
PtpAffx.122394.1.S1_s_at	4.84969	7.29904	0.00387153	CK319249	gw1.I.26.1	gw1.I.26.1	At5g09730.1	glycosyl hydrolase family 3 : beta-xylosidase	deltoides	All probes match over all sequences
PtpAffx.12244.1.A1_at	4.90172	16.9319	0.000191951	CV258802	gw1.VIII.1137.1	gw1.VIII.1137.1	At3g25780.1	expressed protein : :supported by full-length cDNA: Ceres:3457.	trichocarpa x nigra	Unique
PtpAffx.122584.1.S1_at	1.40488	7.31758	0.00383829	CB239793	estExt_Genewise1_v1.C_LG_VII2715	estExt_Genewise1_v1.C_LG_VII2715	At5g08420.1	rev interacting protein mis3 - like : rev interacting protein mis3	trichocarpa x deltoides	Unique
PtpAffx.12263.1.A1_s_at	1.93208	8.71118	0.00202319	CV263163	estExt_Genewise1_v1.C_LG_I1532	estExt_Genewise1_v1.C_LG_I1532	At5g12860.1	2-oxoglutarate:malate translocator precursor -like protein : 2-oxoglutarate:malate translocator precursor	trichocarpa x nigra	All probes match over all sequences
PtpAffx.122748.1.S1_at	1.99692	12.638	0.000532448	CK107130	fgenesh4_pm.C_LG_I001181	fgenesh4_pm.C_LG_I001181	At1g30480.1	DNA damage repair protein	trichocarpa	Unique
PtpAffx.122897.1.A1_at	2.16296	14.75	0.000319114	CV262422	fgenesh4_pg.C_LG_VI001572	fgenesh4_pg.C_LG_VI001572	At2g26070.1	hypothetical protein : predicted by genscan	trichocarpa x nigra	Unique
PtpAffx.122937.1.A1_s_at	1.96912	6.40494	0.00626611	DN490378	estExt_Genewise1_v1.C_LG_XIV3958	estExt_Genewise1_v1.C_LG_XIV3958	At5g39740.1	ribosomal protein L5 - like : ribosomal protein L5	tremula x tremuloides	All probes match over all sequences
PtpAffx.123000.2.S1_a_at	1.27499	6.08484	0.00757019	CX186850	gw1.II.1674.1	gw1.II.1674.1	At1g36310.1	expressed protein : similar to Yml014wp GB:NP_013698 from [Saccharomyces cerevisiae]:supported by full-length cDNA: Ceres:34418.	euramericana	Unique
PtpAffx.123000.2.S1_at	1.52326	12.8934	0.000498582	CX186850	gw1.II.1674.1	gw1.II.1674.1	At1g36310.1	expressed protein : similar to Yml014wp GB:NP_013698 from [Saccharomyces cerevisiae]:supported by full-length cDNA: Ceres:34418.	euramericana	Probes match on alternative forms of same gene
PtpAffx.12304.1.A1_at	0.608986	5.77355	0.00918555	CV232418	grail3.0028023004	grail3.0028023004	At2g32600.1	spliceosome associated protein-family : similar to SWISS-PROT:Q15428: supported by cDNA: gi_15450714_gb_AY052725.1_	trichocarpa	Unique
PtpAffx.123370.1.S1_s_at	1.62794	11.098	0.000842976	AJ779213	estExt_Genewise1_v1.C_LG_VIII1769	estExt_Genewise1_v1.C_LG_VIII1769	At4g08790.1	nitrilase 1 like protein : nitrilase 1 - Mus musculus	euphratica	All probes match over all sequences
PtpAffx.12353.1.A1_at	10.2094	35.8959	1.24e-05	CX653443	--	--	--	--	tremula x tremuloides	Unique
PtpAffx.123565.1.S1_at	1.11079	13.322	0.000444563	BU829458	fgenesh4_pm.C_LG_II000438 estExt_Genewise1_v1.C_LG_V4921	fgenesh4_pm.C_LG_II000438	At1g36050.1	acetyl-CoA carboxylase	tremula x tremuloides	Unique
PtpAffx.123671.1.A1_at	1.67249	5.68917	0.00969629	CV261233	fgenesh4_pg.C_LG_IX001309 gw1.148.178.1	fgenesh4_pg.C_LG_IX001309	At4g00900.1	Ca2+-transporting ATPase - like protein : similar to the cation transport ATPases family.	trichocarpa x nigra	Unique
PtpAffx.123989.1.S1_at	1.49344	8.5983	0.00211982	DN495946	--	--	--	--	tremula x tremuloides	Unique
PtpAffx.124035.1.S1_s_at	2.48696	12.0966	0.00061772	CK116741	eugene3.00080895	eugene3.00080895	At1g13750.1	unknown protein : : supported by cDNA: gi_20466208	tremula x tremuloides	All probes match over all sequences
PtpAffx.124056.1.S1_at	0.707277	5.75037	0.00931497	BU820175	gw1.XIII.1975.1	gw1.XIII.1975.1	At5g19820.1	putative protein : karyopherin beta 3 - Homo sapiens	trichocarpa x deltoides	Unique
PtpAffx.12409.1.S1_at	1.0393	9.52561	0.00145937	CV229521	fgenesh4_pg.C_scaffold_1588000002 fgenesh4_pg.C_LG_XIX000594 eugene3.00870022	fgenesh4_pg.C_scaffold_1588000002	At2g40540.1	putative potassium transporter : : supported by cDNA: gi_2384670_gb_AF012657.1_AF012657	trichocarpa	Unique
PtpAffx.124165.1.S1_at	2.63578	7.69247	0.00319194	CN523540	eugene3.00070338	eugene3.00070338	At3g23600.1	expressed protein : contains Pfam profile: PF01738 Dienelactone hydrolase family:supported by full-length cDNA: Ceres:11339.	trichocarpa x deltoides	Unique
PtpAffx.124363.1.S1_s_at	1.0329	6.04472	0.00775776	DN497142	eugene3.00051582	eugene3.00051582	At1g76390.1	hypothetical protein : predicted by genscan+	tremula	All probes match over all sequences
PtpAffx.124389.1.S1_at	1.78464	10.7811	0.000933902	BU809679	estExt_fgenesh4_pg.C_LG_II0641	estExt_fgenesh4_pg.C_LG_II0641	At1g43710.1	histidine decarboxylase	tremula x tremuloides	Unique
PtpAffx.12439.5.S1_a_at	1.00894	7.24808	0.0039683	CX178906	estExt_Genewise1_v1.C_LG_XI2776	estExt_Genewise1_v1.C_LG_XI2776	At5g55530.1	putative protein : similar to unknown protein (pir||T07080)	euramericana	Probes match on alternative forms of same gene
PtpAffx.124616.1.S1_s_at	1.83923	11.2108	0.000814717	CK099809	estExt_fgenesh4_pg.C_1230069	estExt_fgenesh4_pg.C_1230069	At3g02530.1	putative chaperonin : similar to chaperonin subunit 6a (zeta) GB:NP_033968 from [Mus musculus]:supported by full-length cDNA: Ceres:116386.	tremula x tremuloides	All probes match over all sequences
PtpAffx.124644.1.S1_at	0.811237	5.84749	0.00875997	BU831069	gw1.VIII.2932.1 fgenesh4_pg.C_LG_X001227	gw1.VIII.2932.1	At1g13580.1	longevity assurance protein	tremula x tremuloides	Unique
PtpAffx.125.1.S1_at	1.54597	19.7016	0.000111352	CV236197	estExt_fgenesh4_pg.C_LG_III1005	estExt_fgenesh4_pg.C_LG_III1005	At1g63160.1	replication factor	trichocarpa	Unique
PtpAffx.125107.1.S1_at	2.87478	7.39383	0.0036947	CX174205	eugene3.00070441 gw1.439.4.1 fgenesh4_pg.C_scaffold_19785000001 fgenesh4_pm.C_LG_VII000154	eugene3.00070441	At2g04160.1	subtilisin-like serine protease AIR3 : almost identical to subtilisin-like protease AIR3 GI:4218991 from [Arabidopsis thaliana]	deltoides	Unique
PtpAffx.125163.2.S1_s_at	1.25985	8.67834	0.00204738	CV241197	estExt_fgenesh4_pg.C_LG_XV0172	estExt_fgenesh4_pg.C_LG_XV0172	At2g41220.1	ferredoxin-dependent glutamate synthase (GLU2) :	trichocarpa	All probes match over all sequences
PtpAffx.125211.1.S1_s_at	2.31305	27.4332	3.33e-05	CK100112	gw1.I.1828.1 gw1.IX.3282.1	gw1.I.1828.1	At4g26900.1	glutamine amidotransferase:cyclase : : supported by cDNA: gi_3219163_dbj_AB006210.1_AB006210	tremula x tremuloides	All probes match over all sequences
PtpAffx.125337.1.S1_at	1.0204	8.82535	0.00192762	BU877934	grail3.0014024401	grail3.0014024401	At1g50910.1	hypothetical protein : predicted by genemark.hmm	trichocarpa	Unique
PtpAffx.125364.1.S1_at	2.6914	11.7312	0.000692773	CV240151	eugene3.00040798	eugene3.00040798	At3g03270.2	expressed protein :	trichocarpa	Unique
PtpAffx.12554.1.A1_at	0.43346	8.24754	0.0024695	CV242539	estExt_fgenesh4_pg.C_LG_XVII0222 fgenesh4_pm.C_LG_I000876	estExt_fgenesh4_pg.C_LG_XVII0222	At5g50180.1	protein kinase ATN1-like protein :	trichocarpa	Unique
PtpAffx.1257.3.A1_at	9.53354	19.9885	0.000106516	CA934446	gw1.III.2711.1	gw1.III.2711.1	At1g62500.1	putative proline-rich cell wall protein (pir|IS52985): similar to ESTs gb|AI239404	tremuloides	Unique
PtpAffx.1258.8.A1_a_at	2.72694	7.99192	0.00277641	CK096545	gw1.I.9173.1	gw1.I.9173.1	At4g23010.1	putative protein : UDP-galactose transporter related isozyme 3	tremula	Probes match on alternative forms of same gene
PtpAffx.125836.1.A1_at	3.07068	8.19024	0.00252899	BP934176	eugene3.00120592	eugene3.00120592	At5g61210.1	syntaxin SNAP33 : :supported by full-length cDNA: Ceres:14562.	nigra	Unique
PtpAffx.125908.1.A1_at	2.61483	7.53962	0.00343887	BP931113	eugene3.00071074 fgenesh4_pg.C_scaffold_57000187	eugene3.00071074	At5g49610.1	putative protein : similar to unknown protein (gb|AAF30317.1):supported by full-length cDNA: Ceres:101665.	nigra	Unique
PtpAffx.126009.1.S1_at	2.27605	9.00087	0.00179565	CX181135	fgenesh4_pm.C_LG_II000988	fgenesh4_pm.C_LG_II000988	At3g07870.1	F-box protein family : : supported by cDNA: gi_15983478_gb_AF424614.1_AF424614	euramericana	Unique
PtpAffx.126071.1.S1_at	3.74221	22.599	6.98e-05	CX187314	gw1.XI.3391.1	gw1.XI.3391.1	At4g33070.1	pyruvate decarboxylase-1 (Pdc1) : : supported by cDNA: gi_17979050	euramericana	Unique
PtpAffx.126071.1.S1_s_at	3.61357	11.2944	0.000795014	CX187314	estExt_fgenesh4_pg.C_LG_IV0428 gw1.XI.3391.1 grail3.19782000101 eugene3.01840014	estExt_fgenesh4_pg.C_LG_IV0428	At5g54960.1	pyruvate decarboxylase (gb|AAB16855.1) :	euramericana	All probes match over all sequences
PtpAffx.126106.1.S1_at	1.43966	6.88745	0.00478692	AJ774972	estExt_Genewise1_v1.C_LG_VII2173	estExt_Genewise1_v1.C_LG_VII2173	At4g39520.1	GTP-binding - like protein : GTP-binding protein DRG	euphratica	Unique
PtpAffx.126410.1.S1_s_at	5.26754	13.4994	0.000426414	CX183751	estExt_Genewise1_v1.C_LG_VI1602	estExt_Genewise1_v1.C_LG_VI1602	At2g41690.1	putative heat shock transcription factor :	euramericana	All probes match over all sequences
PtpAffx.12643.1.S1_at	0.853569	8.1202	0.00260928	CF227303	fgenesh4_pg.C_LG_XII000285 gw1.2471.4.1	fgenesh4_pg.C_LG_XII000285	At5g24400.1	6-phosphogluconolactonase-like protein : :supported by full-length cDNA: Ceres:21890.	alba x tremula	Unique
PtpAffx.126487.1.S1_at	2.81949	5.9671	0.00813223	CX180559	estExt_fgenesh4_pg.C_LG_V0296	estExt_fgenesh4_pg.C_LG_V0296	At5g23300.1	dihydroorotate dehydrogenase precursor (dihydroorotate oxidase) (sp|P32746) : : supported by cDNA: gi_16448_emb_X62909.1_ATPYRD	euramericana	Unique
PtpAffx.126646.1.S1_at	1.12596	5.96153	0.00815559	CX186768	estExt_Genewise1_v1.C_LG_VI2051	estExt_Genewise1_v1.C_LG_VI2051	At2g19490.1	putative recA protein :	euramericana	Unique
PtpAffx.126703.1.S1_at	1.17748	7.76457	0.00308256	CX172605	eugene3.00051013	eugene3.00051013	At1g76010.1	expressed protein : : supported by cDNA: gi_15724323_gb_AF412102.1_AF412102	deltoides	Unique
PtpAffx.126781.1.S1_s_at	1.57784	8.04185	0.00270972	CN518112	eugene3.00061586	eugene3.00061586	At4g24490.1	geranylgeranyl transferase alpha subunit (RAB geranylgeranyltransferase alpha subunit)-related : low similarity to SP|Q08602 [Rattus norvegicus]	trichocarpa x deltoides	All probes match over all sequences
PtpAffx.126848.1.A1_s_at	1.4411	6.01475	0.00789618	CV283487	gw1.V.4444.1	gw1.V.4444.1	At5g67530.1	peptidylprolyl isomerase (cyclophilin)-like : : supported by cDNA: gi_17063169_gb_AY062106.1_	trichocarpa x deltoides	All probes match over all sequences
PtpAffx.1269.3.S1_at	4.59172	11.1269	0.00083455	CV262340	estExt_fgenesh4_pg.C_LG_III0563	estExt_fgenesh4_pg.C_LG_III0563	At5g17550.1	putative protein : PxF protein - Rattus rattus	tremula x tremuloides	Unique
PtpAffx.126959.1.A1_at	5.0484	12.9355	0.000493337	CV277847	eugene3.00050138	eugene3.00050138	--	--	trichocarpa x deltoides	Unique
PtpAffx.12708.1.A1_at	6.28259	14.3416	0.000349502	CV256109	grail3.0061011101	grail3.0061011101	At2g47260.1	WRKY family transcription factor : contains Pfam profile: PF03106 WRKY DNA -binding domain :supported by full-length cDNA: Ceres:114256.	trichocarpa x deltoides	Unique
PtpAffx.1271.1.A1_at	2.14252	10.4295	0.00105197	CV235333	eugene3.00160104	eugene3.00160104	At3g21760.1	putative UDP-glucose glucosyltransferase : similar to GB:Q40284 from [Manihot esculenta]: supported by cDNA: gi_13937235_gb_AF372973.1_AF372973	trichocarpa	Unique
PtpAffx.127230.1.A1_at	1.2176	8.43452	0.00226413	CV266202	fgenesh4_pg.C_LG_VIII000434 gw1.X.2285.1	fgenesh4_pg.C_LG_VIII000434	At5g13680.1	putative protein : similar to unknown protein (ref|NP_003631.1)	trichocarpa x nigra	Unique
PtpAffx.12730.1.S1_at	2.22043	14.0074	0.000377713	BP922220	gw1.V.2753.1 gw1.VII.1742.1	gw1.V.2753.1	At4g39980.1	2-dehydro-3-deoxyphosphoheptonate aldolase : : supported by cDNA: gi_166687_gb_M74819.1_ATHDHS1	nigra	Unique
PtpAffx.12733.1.S1_at	1.92463	7.64981	0.00325541	CK102307	grail3.0036010201	grail3.0036010201	At1g67420.1	hypothetical protein : predicted by genemark.hmm	tremula x tremuloides	Unique
PtpAffx.127435.1.A1_at	2.78494	10.02	0.00121688	CV257866	eugene3.00151257	eugene3.00151257	At5g36970.1	putative protein : harpin inducing protein (hin1)	trichocarpa x deltoides	Unique
PtpAffx.127569.2.A1_at	1.10749	8.02486	0.00273095	CV253334	gw1.137.118.1	gw1.137.118.1	At1g79610.1	sodium:hydrogen exchanger : contains similarity to Na+:H+ antiporter GI:1655701 from [Xenopus laevis]	trichocarpa	Unique
PtpAffx.127682.1.A1_at	0.5728	8.71289	0.00202282	CV251966	eugene3.151790001 fgenesh4_pm.C_scaffold_204000003 fgenesh4_pg.C_LG_XI000496	eugene3.151790001	--	--	trichocarpa	Unique
PtpAffx.127881.1.A1_at	0.951993	5.74676	0.0093309	CV240934	fgenesh4_pg.C_LG_X001011	fgenesh4_pg.C_LG_X001011	--	--	trichocarpa	Unique
PtpAffx.127955.1.A1_at	1.11851	5.88893	0.00853003	CV237995	eugene3.00121011	eugene3.00121011	At5g50980.1	putative protein : similar to unknown protein (gb|AAD34762.1)	trichocarpa	Unique
PtpAffx.12800.1.S1_a_at	9.50596	15.3241	0.000280195	CV273568	estExt_fgenesh4_pg.C_LG_IX0522	estExt_fgenesh4_pg.C_LG_IX0522	At5g48485.1	Expressed protein : : supported by full-length cDNA: Ceres: 13962.	trichocarpa x deltoides	Probes match on alternative forms of same gene
PtpAffx.128034.1.A1_at	0.630497	8.04585	0.00270549	BP934018	--	--	--	--	trichocarpa x deltoides	Unique
PtpAffx.1281.2.S1_at	0.900239	7.01785	0.0044781	CV237522	grail3.0022021301	grail3.0022021301	At3g11400.1	eukaryotic translation initiation factor 3 subunit g (eIF3g) : : supported by full-length cDNA: Ceres: 39231.	trichocarpa	Unique
PtpAffx.1281.3.A1_a_at	1.71357	7.71926	0.00315487	CV269587	estExt_Genewise1_v1.C_LG_VIII0704	estExt_Genewise1_v1.C_LG_VIII0704	At3g11400.1	eukaryotic translation initiation factor 3 subunit g (eIF3g) : : supported by full-length cDNA: Ceres: 39231.	trichocarpa x nigra	Probes match on alternative forms of same gene
PtpAffx.128163.1.A1_at	1.29152	8.42108	0.00227829	CK096782	grail3.0035021702 estExt_fgenesh4_pg.C_LG_II1484	grail3.0035021702	At4g01320.1	putative CAAX prenyl protease : : supported by cDNA: gi_13785908_gb_AF353722.1_AF353722	tremula	Unique
PtpAffx.128165.1.A1_a_at	1.54371	8.55012	0.0021606	CV241610	eugene3.00640045 fgenesh4_pg.C_scaffold_64000039	eugene3.00640045	At4g26400.1	putative protein : RING zinc finger protein	trichocarpa	Probes match on alternative forms of same gene
PtpAffx.128478.1.S1_at	1.88714	8.81088	0.00194084	AJ774574	eugene3.00150657	eugene3.00150657	At2g31880.1	leucine-rich repeat transmembrane protein kinase	euphratica	Unique
PtpAffx.128889.1.S1_at	1.60529	7.1555	0.00415411	CK102069	gw1.III.794.1	gw1.III.794.1	At1g27980.1	sphingosine-1-phosphate lyase	tremula x tremuloides	Unique
PtpAffx.128912.1.S1_at	2.22997	11.4729	0.000751414	CN519256	estExt_Genewise1_v1.C_1500126	estExt_Genewise1_v1.C_1500126	At1g09640.1	elongation factor 1B-gamma	trichocarpa x deltoides	Unique
PtpAffx.128912.2.S1_s_at	2.19529	8.07195	0.00266985	BP929641	eugene3.00030108	eugene3.00030108	--	--	trichocarpa	All probes match over all sequences
PtpAffx.128949.1.A1_s_at	1.38864	10.5661	0.000999135	CV236382	eugene3.39940001 eugene3.00181192	eugene3.39940001	At5g20500.1	glutaredoxin : :supported by full-length cDNA: Ceres:115597.	trichocarpa	All probes match over all sequences
PtpAffx.1290.1.A1_s_at	2.0235	7.43254	0.00362566	CV233665	gw1.VI.2127.1	gw1.VI.2127.1	At2g36570.1	leucine-rich repeat transmembrane protein kinase	trichocarpa	All probes match over all sequences
PtpAffx.129173.1.S1_at	1.78963	11.8123	0.000676477	CK097709	grail3.0018008001	grail3.0018008001	--	--	tremula	Unique
PtpAffx.129215.1.S1_at	2.25436	6.3707	0.00638121	CK106260	gw1.40.788.1	gw1.40.788.1	At1g45196.1	unknown protein : gene modeled based on Brassica genomic sequence alignment	trichocarpa	Unique
PtpAffx.129455.1.A1_at	2.67672	6.99022	0.00454103	CK094917	eugene3.00191044	eugene3.00191044	--	--	tremula	Unique
PtpAffx.129613.1.S1_at	1.35322	5.82361	0.00889578	CF236614	grail3.0513000101	grail3.0513000101	--	--	trichocarpa x nigra	Unique
PtpAffx.129645.1.S1_at	1.66546	5.78608	0.00911478	CA932058	estExt_fgenesh4_pg.C_LG_V1396	estExt_fgenesh4_pg.C_LG_V1396	At4g21150.1	putative protein : ribophorin II precursor	tremuloides	Unique
PtpAffx.129717.1.S1_at	2.89848	11.6717	0.000706268	CF231219	eugene3.00010958	eugene3.00010958	At1g12630.1	DRE binding protein : similar to DREB1B GI:3738226 from [Arabidopsis thaliana]	alba x tremula	Unique
PtpAffx.129717.1.S1_s_at	1.86625	42.4793	5.73e-06	CF231219	eugene3.00010958	eugene3.00010958	At1g12630.1	DRE binding protein : similar to DREB1B GI:3738226 from [Arabidopsis thaliana]	alba x tremula	All probes match over all sequences
PtpAffx.129734.1.S1_at	1.98027	10.1622	0.00115529	CF230055	fgenesh4_pg.C_LG_VI001473 estExt_Genewise1_v1.C_LG_XVIII1021	fgenesh4_pg.C_LG_VI001473	At2g26300.1	G protein alpha subunit 1 (GPA1) : identical to GB:M32887: supported by cDNA: gi_14326501_gb_AF385704.1_AF385704	alba x tremula	Unique
PtpAffx.129758.1.S1_s_at	2.60758	7.29587	0.00387877	AJ767314	estExt_fgenesh4_pg.C_LG_II2507	estExt_fgenesh4_pg.C_LG_II2507	At3g23990.1	mitochondrial chaperonin hsp60 : identical to mitochondrial chaperonin hsp60 GB:Z11547 [Arabidopsis thaliana] (Plant Mol. Biol. 18 (5)	euphratica	All probes match over all sequences
PtpAffx.129776.1.S1_at	1.45817	18.2095	0.000148519	BU823997	grail3.0732000301	grail3.0732000301	--	--	tremula x tremuloides	Unique
PtpAffx.1302.3.A1_at	5.09658	5.92237	0.00834992	CV274073	eugene3.00140536	eugene3.00140536	At3g61980.1	expressed protein : :supported by full-length cDNA: Ceres:20358.	trichocarpa x deltoides	Unique
PtpAffx.1302.4.A1_at	7.61734	9.08969	0.0017317	CV260010	eugene3.00140535	eugene3.00140535	At4g01575.1	Expressed protein : : supported by full-length cDNA: Ceres: 29072.	trichocarpa x nigra	Unique
PtpAffx.1303.1.S1_a_at	1.31957	11.0383	0.000855705	CV232657	gw1.IV.3685.1	gw1.IV.3685.1	At3g59990.1	putative protein : ETHIONINE AMINOPEPTIDASE 2 (EC 3.4.11.18) - Mus musculus	trichocarpa	Unique
PtpAffx.1303.1.S1_at	1.4579	8.68071	0.00204567	CV232657	gw1.IV.3685.1	gw1.IV.3685.1	At3g59990.1	putative protein : ETHIONINE AMINOPEPTIDASE 2 (EC 3.4.11.18) - Mus musculus	trichocarpa	Probes match on alternative forms of same gene
PtpAffx.130385.1.S1_at	1.19436	17.8295	0.000158619	BU890088	fgenesh4_pg.C_LG_IX000743	fgenesh4_pg.C_LG_IX000743	At3g19650.1	hypothetical protein : predicted by genscan+	tremula	Unique
PtpAffx.130568.1.S1_s_at	1.52889	13.3962	0.000437341	BU879736	gw1.IV.1527.1	gw1.IV.1527.1	At2g27590.1	expressed protein : :supported by full-length cDNA: Ceres:112362.	trichocarpa	All probes match over all sequences
PtpAffx.130574.1.S1_at	0.248139	9.3958	0.00153324	CV253249	estExt_fgenesh4_pg.C_400233	estExt_fgenesh4_pg.C_400233	At5g06430.1	putative protein : similar to unknown protein (sp|P73920)	trichocarpa x deltoides	Unique
PtpAffx.130615.1.S1_at	2.18871	8.80146	0.0019491	CV280436	estExt_Genewise1_v1.C_LG_XII0169	estExt_Genewise1_v1.C_LG_XII0169	--	--	trichocarpa x deltoides	Unique
PtpAffx.130623.1.S1_at	1.73137	6.34978	0.00646456	BU878035	gw1.XII.1817.1 eugene3.00150368 gw1.XV.927.1	gw1.XII.1817.1	At3g18080.1	glycosyl hydrolase family 1 : similar to beta-glucosidase BGQ60 precursor GB:A57512 [Hordeum vulgare]:supported by full-length cDNA: Ceres:11984.	trichocarpa	Unique
PtpAffx.130675.2.S1_s_at	1.76871	10.5375	0.00100923	BI072660	gw1.XV.2119.1	gw1.XV.2119.1	At5g37350.1	putative protein : RIO1 protein	tremula x tremuloides	All probes match over all sequences
PtpAffx.130676.1.S1_s_at	1.92688	9.91883	0.00126247	BU876334	fgenesh4_pg.C_LG_XIX000744	fgenesh4_pg.C_LG_XIX000744	At1g14050.1	Expressed protein : : supported by full-length cDNA: Ceres: 29867.	trichocarpa	All probes match over all sequences
PtpAffx.130976.1.S1_at	1.60297	6.92708	0.00468699	BU816566	estExt_fgenesh4_pg.C_LG_V1396	estExt_fgenesh4_pg.C_LG_V1396	At4g21150.1	putative protein : ribophorin II precursor	tremula x tremuloides	Unique
PtpAffx.131057.1.A1_at	3.29365	7.01518	0.00448437	CX656262	grail3.0014003601	grail3.0014003601	At1g78815.1	Expressed protein : : supported by full-length cDNA: Ceres: 230925.	alba x tremula var. glandulosa	Unique
PtpAffx.131073.1.S1_at	1.34218	11.6228	0.00071607	BU868669	estExt_fgenesh4_pg.C_1470058	estExt_fgenesh4_pg.C_1470058	At2g24420.1	expressed protein : : supported by cDNA: gi_16930416_gb_AF419562.1_AF419562	trichocarpa	Unique
PtpAffx.131074.1.S1_s_at	0.937694	9.72414	0.00135853	CB184965	eugene3.00151135	eugene3.00151135	At5g51880.1	expressed protein : : supported by full-length cDNA: Ceres: 21548.	alba x tremula var. glandulosa	All probes match over all sequences
PtpAffx.131455.1.S1_s_at	1.23403	6.87095	0.00482497	CK102810	estExt_Genewise1_v1.C_LG_III0384	estExt_Genewise1_v1.C_LG_III0384	At4g02570.1	putative cullin-like 1 protein : similar to O. sativa cullin-like proteins: supported by cDNA: gi_15028160_gb_AY046030.1_	tremula x tremuloides	All probes match over all sequences
PtpAffx.13160.1.A1_at	3.53992	13.941	0.000383618	CV254230	grail3.0123009201	grail3.0123009201	At3g02580.1	sterol-C5-desaturase : identical to GB:AAD12944 from [Arabidopsis thaliana]:supported by full-length cDNA: Ceres:7564.	tremula	Unique
PtpAffx.131750.1.S1_at	2.04058	6.38959	0.00632124	CV255108	fgenesh4_pm.C_LG_XVI000092 fgenesh4_pm.C_LG_VI000113	fgenesh4_pm.C_LG_XVI000092	At2g41130.1	bHLH protein : NULL	trichocarpa x deltoides	Unique
PtpAffx.131810.1.S1_at	2.28431	8.66895	0.00205505	DN491628	estExt_fgenesh4_pg.C_LG_XV0629	estExt_fgenesh4_pg.C_LG_XV0629	At3g23620.1	expressed protein : :supported by full-length cDNA: Ceres:25758.	trichocarpa	Unique
PtpAffx.131888.1.S1_s_at	3.43304	6.61536	0.00556973	BU831354	eugene3.00080873	eugene3.00080873	At1g13890.1	synaptosomal associated protein (SNAP25A)	tremula x tremuloides	All probes match over all sequences
PtpAffx.131927.1.S1_at	2.2619	7.2814	0.00390522	BU872585	estExt_fgenesh4_pg.C_LG_I2179	estExt_fgenesh4_pg.C_LG_I2179	At5g14450.1	early nodule-specific protein - like : early nodule-specific protein	trichocarpa	Unique
PtpAffx.131946.1.S1_s_at	5.83929	9.40636	0.00152936	BU893117	eugene3.00041157	eugene3.00041157	At3g18830.1	sugar transport	tremula	All probes match over all sequences
PtpAffx.132201.1.A1_at	0.932773	10.1895	0.00114527	DN486336	estExt_fgenesh4_pm.C_LG_I1064	estExt_fgenesh4_pm.C_LG_I1064	At3g19630.1	unknown protein :	tremula	Unique
PtpAffx.132216.2.A1_at	1.53601	8.21535	0.00250003	DN492297	estExt_fgenesh4_pm.C_1300024	estExt_fgenesh4_pm.C_1300024	At2g15620.1	ferredoxin--nitrite reductase : : supported by cDNA: gi_15010613_gb_AY045608.1_	tremula x tremuloides	Unique
PtpAffx.132381.1.A1_at	1.36996	8.794	0.00195516	BP931391	fgenesh4_pg.C_LG_VIII000278	fgenesh4_pg.C_LG_VIII000278	At2g39110.1	putative protein kinase : contains a protein kinase domain profile (PDOC00100)	nigra	Unique
PtpAffx.132394.1.A1_at	0.645706	9.94028	0.00125093	BP930701	eugene3.00080009	eugene3.00080009	At5g08570.1	pyruvate kinase :	nigra	Unique
PtpAffx.132417.1.A1_at	1.28269	7.24277	0.00397868	BP934402	gw1.XII.1531.1	gw1.XII.1531.1	At1g65030.1	G-protein beta-subunit (transducin) family : predicted by genemark.hmm	nigra	Unique
PtpAffx.132628.1.S1_s_at	2.41676	23.2742	6.32e-05	AJ777788	estExt_fgenesh4_pg.C_LG_II1537	estExt_fgenesh4_pg.C_LG_II1537	At4g23810.1	WRKY family transcription factor : AR411 - Arabidopsis thaliana (thale cress)	euphratica	All probes match over all sequences
PtpAffx.132644.1.S1_s_at	2.46663	6.94668	0.00464044	CX659479	eugene3.00040522	eugene3.00040522	At4g21705.1	unknown protein : predicted by genemarkHMM	alba x tremula var. glandulosa	All probes match over all sequences
PtpAffx.132698.1.S1_at	5.47301	8.23066	0.00248571	CV254187	--	--	--	--	tremula	Unique
PtpAffx.132698.2.S1_at	8.92515	44.3955	4.76e-06	CX655024	estExt_fgenesh4_pg.C_LG_I1487	estExt_fgenesh4_pg.C_LG_I1487	At4g19160.1	putative protein : : supported by cDNA: gi_15292760_gb_AY050814.1_	euphratica	Unique
PtpAffx.132718.1.S1_s_at	1.03062	6.04026	0.00778141	CX656395	fgenesh4_pm.C_LG_XII000042	fgenesh4_pm.C_LG_XII000042	At5g20600.1	putative protein : : supported by cDNA: gi_19310468	alba x tremula var. glandulosa	All probes match over all sequences
PtpAffx.13274.1.A1_a_at	0.793698	7.69247	0.00319194	CV259095	fgenesh4_pm.C_LG_XII000368 grail3.0005029101	fgenesh4_pm.C_LG_XII000368	At5g50460.1	protein translocation complex Sec61 gamma chain (pir |T05513) : : supported by cDNA: gi_13877812_gb_AF370169.1_AF370169	trichocarpa x nigra	Probes match on alternative forms of same gene
PtpAffx.132816.1.S1_at	0.894625	5.69265	0.00967146	AJ893512.1	gw1.XIV.3779.1	gw1.XIV.3779.1	At2g05320.1	putative N-acetylglucosaminyltransferase :	alba x tremula	Unique
PtpAffx.132910.1.S1_s_at	1.93202	7.43805	0.00361679	CX170714	gw1.I.3257.1	gw1.I.3257.1	At5g64670.1	putative protein : similar to unknown protein (ref|NP_014115.1):supported by full-length cDNA: Ceres:14033.	deltoides	All probes match over all sequences
PtpAffx.133018.1.S1_s_at	5.05595	6.18045	0.00714793	CX178502	grail3.0005031901	grail3.0005031901	At5g41040.1	N-hydroxycinnamoyl:benzoyltransferase-like protein : : supported by cDNA: gi_14334525_gb_AY034954.1_	euramericana	All probes match over all sequences
PtpAffx.133206.1.S1_at	1.83654	5.80264	0.00901738	BU875939	gw1.X.6647.1	gw1.X.6647.1	At1g71080.1	expressed protein : : supported by cDNA: gi_16974549_gb_AY060562.1_	trichocarpa	Unique
PtpAffx.133206.1.S1_s_at	1.34424	5.84048	0.00879683	BU875939	gw1.X.6647.1	gw1.X.6647.1	At1g71080.1	expressed protein : : supported by cDNA: gi_16974549_gb_AY060562.1_	trichocarpa	All probes match over all sequences
PtpAffx.133289.1.S1_at	3.12909	8.57333	0.0021404	DN494986	gw1.XV.472.1	gw1.XV.472.1	At1g66920.1	receptor serine:threonine kinase PR5K	tremula x tremuloides	Unique
PtpAffx.133383.1.A1_at	0.274306	7.60931	0.00332771	CV273507	--	--	--	--	trichocarpa x deltoides	Unique
PtpAffx.13344.2.S1_a_at	1.81713	8.02376	0.00273244	CV254122	grail3.0003068301	grail3.0003068301	At1g01720.1	NAC domain protein	trichocarpa x deltoides	Probes match on alternative forms of same gene
PtpAffx.133484.1.A1_at	4.91723	10.412	0.00105772	CV269380	--	--	--	--	tremula x tremuloides	Unique
PtpAffx.133511.1.S1_at	2.5221	7.09294	0.00429641	CV273097	fgenesh4_pg.C_LG_X000434 gw1.X.4735.1	fgenesh4_pg.C_LG_X000434	At2g29420.1	glutathione transferase	trichocarpa x deltoides	Unique
PtpAffx.133609.1.A1_at	1.51958	6.14794	0.00729318	CV271560	--	--	--	--	trichocarpa x nigra	Unique
PtpAffx.133654.1.A1_at	1.82434	6.33574	0.00652028	CV228844	gw1.VII.39.1	gw1.VII.39.1	At5g65740.1	unknown protein :	trichocarpa	Unique
PtpAffx.133666.1.A1_at	2.42392	9.38222	0.00154137	CV267569	eugene3.00101926	eugene3.00101926	At3g55605.1	Expressed protein : : supported by full-length cDNA: Ceres: 250217.	trichocarpa x nigra	Unique
PtpAffx.133720.1.A1_at	1.34782	9.11277	0.00171681	CV265493	eugene3.01970014 estExt_Genewise1_v1.C_LG_XII1000	eugene3.01970014	At4g27940.1	putative protein : protein kinase LePK7	trichocarpa x nigra	Unique
PtpAffx.133729.1.A1_s_at	4.38885	12.2989	0.000582088	CV262589	eugene3.00102359	eugene3.00102359	--	--	trichocarpa x nigra	All probes match over all sequences
PtpAffx.133756.1.A1_at	2.21311	11.0897	0.000844731	CV257806	fgenesh4_pm.C_LG_VI000496 gw1.XVI.1869.1	fgenesh4_pm.C_LG_VI000496	At5g06710.1	homeobox-leucine zipper protein HAT14 (HD-Zip protein 14) : contains similarity to homeodomain leucine zipper protein	trichocarpa x deltoides	Unique
PtpAffx.13385.1.S1_at	2.51145	13.9654	0.000382067	BP934488	estExt_fgenesh4_pm.C_860049	estExt_fgenesh4_pm.C_860049	At5g61510.1	quinone oxidoreductase - like protein : quinone oxidoreductase homolog	nigra	Unique
PtpAffx.133891.1.A1_at	1.89632	7.75938	0.0030881	CV225488	fgenesh4_pm.C_LG_VI000821 gw1.XVIII.1779.1	fgenesh4_pm.C_LG_VI000821	At5g11015.1	ser:thr specific protein kinase-like protein : protein kinase 1	trichocarpa	Unique
PtpAffx.133900.1.A1_at	3.22544	6.5078	0.00592467	CV264940	eugene3.00140555	eugene3.00140555	At2g46930.1	pectinacetylesterase	trichocarpa x nigra	Unique
PtpAffx.133902.1.A1_at	1.33468	7.06971	0.0043563	CV243404	fgenesh4_pg.C_LG_I002225	fgenesh4_pg.C_LG_I002225	--	--	trichocarpa	Unique
PtpAffx.133929.1.A1_at	2.81868	7.60944	0.00332771	CV256255	eugene3.00091597	eugene3.00091597	At2g27980.1	hypothetical protein : predicted by genscan	tremula	Unique
PtpAffx.133937.3.A1_a_at	1.47064	15.6218	0.000262039	CV275541	eugene3.00010201 eugene3.00010204	eugene3.00010201	At5g07900.1	expressed protein : :supported by full-length cDNA: Ceres:22350.	trichocarpa x deltoides	Probes match on alternative forms of same gene
PtpAffx.133944.1.A1_at	6.30408	31.7708	1.99e-05	CV255691	estExt_Genewise1_v1.C_LG_XIV3374	estExt_Genewise1_v1.C_LG_XIV3374	At1g62300.1	WRKY family transcription factor : similar to putative DNA-binding protein GI:7268215 from [Arabidopsis thaliana]: supported by cDNA: gi_12658409_gb_AF331712.1_AF331712	trichocarpa x deltoides	Unique
PtpAffx.133965.1.A1_at	2.78585	13.8516	0.000391407	CV254950	--	--	--	--	trichocarpa x deltoides	Unique
PtpAffx.133979.1.A1_at	3.88905	7.75153	0.00310215	CV254313	eugene3.00031698	eugene3.00031698	--	--	trichocarpa x deltoides	Unique
PtpAffx.134116.1.A1_at	1.366	11.4104	0.000765333	CV247887	eugene3.00030622	eugene3.00030622	At4g35990.1	hypothetical protein :	trichocarpa	Unique
PtpAffx.134213.1.A1_at	0.812913	9.53137	0.00145579	CV243701	gw1.XIII.2975.1	gw1.XIII.2975.1	At4g27040.1	SNF8 like protein : SNF8 protein - yeast	trichocarpa	Unique
PtpAffx.134230.1.A1_at	0.735095	9.48667	0.00148275	CV243145	eugene3.00160412	eugene3.00160412	At3g15010.1	RNA-binding protein : contains Pfam profile: PF00076 RNA recognition motif. (a.k.a. RRM	trichocarpa	Unique
PtpAffx.134240.1.A1_at	1.17271	8.40512	0.00229613	CV242909	estExt_Genewise1_v1.C_LG_X0516	estExt_Genewise1_v1.C_LG_X0516	At1g73430.1	unknown protein :	trichocarpa	Unique
PtpAffx.134267.1.A1_s_at	2.08468	6.63362	0.00550546	CV241757	eugene3.01710026	eugene3.01710026	At5g52450.1	MATE efflux family protein	trichocarpa	All probes match over all sequences
PtpAffx.134444.1.A1_s_at	0.611555	8.60678	0.00211073	CV238820	estExt_fgenesh4_pm.C_LG_I0188	estExt_fgenesh4_pm.C_LG_I0188	At1g69040.1	unknown protein :	trichocarpa	All probes match over all sequences
PtpAffx.134631.1.A1_at	4.49848	7.28357	0.00390029	CV228409	estExt_Genewise1_v1.C_LG_III1492	estExt_Genewise1_v1.C_LG_III1492	At4g26370.1	putative protein : transcription termination factor nusB	trichocarpa x deltoides	Unique
PtpAffx.13469.1.S1_at	3.15789	8.40005	0.00230131	CX658940	gw1.40.567.1	gw1.40.567.1	At1g06870.1	chloroplast thylakoidal processing peptidase	deltoides	Unique
PtpAffx.134721.1.S1_at	1.16492	5.74465	0.009344	CV256564	fgenesh4_pm.C_LG_XV000009	fgenesh4_pm.C_LG_XV000009	At5g24520.1	Ttg1 protein (emb CAB45372.1) :	trichocarpa x deltoides	Unique
PtpAffx.134772.1.S1_s_at	3.47826	7.49032	0.00352182	DN483641	estExt_fgenesh4_pg.C_LG_XII0687	estExt_fgenesh4_pg.C_LG_XII0687	At5g61690.1	ABC transporter family protein : ABC transport protein	tomentiglandulosa	All probes match over all sequences
PtpAffx.134832.1.S1_s_at	2.23023	5.71341	0.00953595	CB239500	eugene3.00101332	eugene3.00101332	At1g69070.1	hypothetical protein : predicted by genemark.hmm	trichocarpa x deltoides	All probes match over all sequences
PtpAffx.134939.1.S1_s_at	2.32912	7.2384	0.00398448	BU826552	estExt_fgenesh4_pg.C_LG_IV0231	estExt_fgenesh4_pg.C_LG_IV0231	At4g21530.1	hypothetical protein :	tremula x tremuloides	All probes match over all sequences
PtpAffx.13499.1.S1_s_at	0.280782	9.48816	0.00148184	CK104585	estExt_fgenesh4_pg.C_LG_II2536	estExt_fgenesh4_pg.C_LG_II2536	At3g13080.1	ABC transporter family protein : almost identical to MRP-like ABC transporter GI:2316016 from [Arabidopsis thaliana]: contains Pfam profile: PF00005 ABC transporter: supported by cDNA: gi_2316015_gb_U92650.1_ATU92650	tremula	All probes match over all sequences
PtpAffx.135082.1.S1_at	2.33597	6.71809	0.00525294	AJ767976	estExt_fgenesh4_pg.C_LG_II2554	estExt_fgenesh4_pg.C_LG_II2554	At1g04070.1	expressed protein : Contains similarity to hypothetical mitochondrial import receptor subunit gb|Z98597 from S. pombe. ESTs gb|T45575 and gb|Z26435 and gb|AA394576 come from this gene:supported by full-length cDNA: Ceres:23106.	euphratica	Unique
PtpAffx.135268.1.S1_s_at	2.36426	13.361	0.00044064	CN523022	estExt_Genewise1_v1.C_1450038 gw1.1732.4.1	estExt_Genewise1_v1.C_1450038	At5g57020.1	N-myristoyl transferase : :supported by full-length cDNA: Ceres:36525.	trichocarpa x deltoides	All probes match over all sequences
PtpAffx.135278.1.S1_s_at	1.03959	6.81963	0.00496067	CB240484	fgenesh4_pm.C_LG_XV000132	fgenesh4_pm.C_LG_XV000132	At5g09420.1	putative subunit of TOC complex : chloroplast gene Toc64 - Pisum sativum	alba x tremula var. glandulosa	All probes match over all sequences
PtpAffx.135307.1.S1_s_at	2.43117	8.58267	0.00213301	AJ768472	grail3.0024029101	grail3.0024029101	--	--	euphratica	All probes match over all sequences
PtpAffx.135342.1.S1_at	0.705813	7.25274	0.00395796	CN550200	eugene3.00060503	eugene3.00060503	At2g03270.1	putative helicase : : supported by cDNA: gi_15027926_gb_AY045820.1_	trichocarpa x deltoides	Unique
PtpAffx.135397.1.S1_at	6.66878	13.7244	0.000405912	CX172761	eugene3.00010505	eugene3.00010505	At3g02040.1	expressed protein : :supported by full-length cDNA: Ceres:40090.	deltoides	Unique
PtpAffx.135442.1.S1_at	4.34475	16.7245	0.000203325	CX654294	--	--	--	--	alba x tremula var. glandulosa	Unique
PtpAffx.13547.1.S1_s_at	0.847949	9.92658	0.00125808	CV244111	estExt_fgenesh4_pg.C_2150009	estExt_fgenesh4_pg.C_2150009	At2g26650.1	K+ transporter	trichocarpa	All probes match over all sequences
PtpAffx.135671.1.S1_at	1.36322	7.2515	0.00396026	CK106342	gw1.V.1606.1	gw1.V.1606.1	At1g75560.1	DNA-binding protein : similar to cellular nucleic acid binding protein GB:CAA45345 GI:50471 from [Mus musculus]: supported by full-length cDNA: Ceres: 125348.	tremula	Unique
PtpAffx.135675.1.S1_at	1.27368	6.51562	0.00590479	BP925074	grail3.0001026901	grail3.0001026901	--	--	nigra	Unique
PtpAffx.135757.1.S1_at	0.828511	9.01247	0.00178576	BP925410	estExt_fgenesh4_pm.C_LG_VIII0794	estExt_fgenesh4_pm.C_LG_VIII0794	At1g60780.1	clathrin adaptor medium chain protein MU1B	nigra	Unique
PtpAffx.13600.1.S1_at	0.921865	9.43474	0.00151257	CV260758	gw1.XV.2072.1	gw1.XV.2072.1	At5g63440.1	expressed protein : : supported by cDNA: gi_16226477_gb_AF428410.1_AF428410	trichocarpa x nigra	Unique
PtpAffx.136157.1.S1_at	1.59104	7.42553	0.00363728	DN485173	gw1.I.2734.1	gw1.I.2734.1	At3g03420.1	expressed protein : similar to Ku70-binding protein GB:AAD31085 [Homo sapiens]: supported by cDNA: gi_13877934_gb_AF370230.1_AF370230	trichocarpa	Unique
PtpAffx.136158.1.S1_at	3.05938	11.7814	0.000682983	CF232272	fgenesh4_pg.C_LG_V000057	fgenesh4_pg.C_LG_V000057	At5g64030.1	ankyrin-like protein :	alba x tremula	Unique
PtpAffx.136240.1.S1_at	1.80618	6.30546	0.00663384	CX654810	eugene3.00121233	eugene3.00121233	At5g62290.1	putative protein : swelling-induced chloride conductance regulatory protein pIcIn	alba x tremula var. glandulosa	Unique
PtpAffx.136353.1.S1_s_at	1.39853	8.89737	0.00187258	CB239731	estExt_Genewise1_v1.C_LG_II1288	estExt_Genewise1_v1.C_LG_II1288	At3g61140.1	COP9 complex subunit	trichocarpa x deltoides	All probes match over all sequences
PtpAffx.136353.2.S1_s_at	0.863072	7.79824	0.00303239	BU897289	estExt_fgenesh4_pg.C_LG_XIV0200	estExt_fgenesh4_pg.C_LG_XIV0200	At3g61140.1	COP9 complex subunit	tremula x tremuloides	All probes match over all sequences
PtpAffx.13638.1.S1_a_at	0.405143	5.67031	0.00981127	CV226837	grail3.0144001102	grail3.0144001102	At4g14410.1	bHLH protein : :supported by full-length cDNA: Ceres:40736.	trichocarpa	Probes match on alternative forms of same gene
PtpAffx.13641.2.A1_a_at	0.957732	8.26085	0.00245194	CV245120	grail3.0067001201	grail3.0067001201	--	--	trichocarpa	Probes match on alternative forms of same gene
PtpAffx.1369.1.A1_s_at	2.94696	18.928	0.000127723	CV267794	eugene3.00040388	eugene3.00040388	At2g42610.1	expressed protein : : supported by cDNA: gi_6691164_gb_AF218765.1_AF218765	trichocarpa x nigra	All probes match over all sequences
PtpAffx.13691.1.A1_at	5.55828	18.6503	0.00013536	CK095870	grail3.0044012101	grail3.0044012101	At3g03210.1	unknown protein :	tremula	Unique
PtpAffx.136933.1.S1_s_at	0.756692	8.57458	0.00213962	AI166650	estExt_fgenesh4_pg.C_LG_III1149	estExt_fgenesh4_pg.C_LG_III1149	At1g64350.1	G-protein beta family : supported by cDNA: Ceres:35985: supported by cDNA: gi_13877918_gb_AF370222.1_AF370222	trichocarpa	All probes match over all sequences
PtpAffx.13695.1.S1_at	0.592857	8.37518	0.00232724	CV242313	estExt_Genewise1_v1.C_LG_I0325	estExt_Genewise1_v1.C_LG_I0325	At1g69750.1	hypothetical protein : predicted by genefinder	trichocarpa	Unique
PtpAffx.136953.1.S1_s_at	2.19604	6.87936	0.00480768	BU888267	fgenesh4_pg.C_LG_II000217	fgenesh4_pg.C_LG_II000217	At2g45730.1	expressed protein : :supported by full-length cDNA: Ceres:9000.	tremula	All probes match over all sequences
PtpAffx.13703.1.S1_s_at	1.02067	5.91677	0.00837253	CK095412	gw1.168.23.1 grail3.2381000101	gw1.168.23.1	At1g78590.1	hypothetical protein : predicted by genemark.hmm	tremula	All probes match over all sequences
PtpAffx.137030.1.S1_s_at	1.22026	7.7643	0.00308256	BU882587	estExt_fgenesh4_pm.C_LG_XII0234	estExt_fgenesh4_pm.C_LG_XII0234	At1g26850.1	expressed protein : Location of ESTs 108M14T7	trichocarpa	All probes match over all sequences
PtpAffx.137054.1.S1_s_at	1.2325	6.21638	0.00699832	CK318681	estExt_fgenesh4_pg.C_LG_II1945	estExt_fgenesh4_pg.C_LG_II1945	At5g58230.1	WD-40 repeat protein MSI1 (sp|O22467): also highly similar to G1:S transition control protein-binding protein RbAp46 : : supported by cDNA: gi_2394228_gb_AF016846.1_AF016846	deltoides	All probes match over all sequences
PtpAffx.137119.1.S1_at	2.07865	5.95229	0.00820094	DN492117	gw1.VII.542.1	gw1.VII.542.1	gi|50937595|ref|XP_478325.1|	serine:threonine-protein kinase bub1	trichocarpa	Unique
PtpAffx.137124.1.S1_s_at	1.22124	8.29582	0.00241661	BU878372	estExt_fgenesh4_pg.C_LG_XV0777	estExt_fgenesh4_pg.C_LG_XV0777	At3g48820.1	sialyltransferase family : contains Pfam profile: PF00777 sialyltransferase (Glycosyltransferase family 29)	trichocarpa	All probes match over all sequences
PtpAffx.137256.1.S1_s_at	3.64006	9.38207	0.00154137	DN497322	estExt_fgenesh4_pm.C_LG_VI0759	estExt_fgenesh4_pm.C_LG_VI0759	At5g60990.1	DEAD:DEAH box RNA helicase protein	tremula	All probes match over all sequences
PtpAffx.137280.1.S1_a_at	2.52466	7.29333	0.00388389	CX169359	fgenesh4_pg.C_LG_III000191	fgenesh4_pg.C_LG_III000191	At3g13930.1	putative acetyltransferase : similar to dihydrolipoamide S-acetyltransferase GB:AAD46491 from [Zea mays]: supported by cDNA: gi_13605806_gb_AF367302.1_AF367302	deltoides	Probes match on alternative forms of same gene
PtpAffx.137280.2.S1_a_at	2.6125	7.65677	0.00324411	CK107235	fgenesh4_pg.C_LG_III000191	fgenesh4_pg.C_LG_III000191	At3g13930.1	putative acetyltransferase : similar to dihydrolipoamide S-acetyltransferase GB:AAD46491 from [Zea mays]: supported by cDNA: gi_13605806_gb_AF367302.1_AF367302	tremula	Probes match on alternative forms of same gene
PtpAffx.137281.1.S1_at	1.58599	5.82086	0.00891094	CV235386	gw1.XIX.855.1	gw1.XIX.855.1	At3g56270.1	putative protein : Centrosome- and Golgi-localized PKN-associated protein - Homo sapiens	tremula x tremuloides	Unique
PtpAffx.13741.2.S1_s_at	1.00273	5.73587	0.00939632	AJ772879	estExt_fgenesh4_pm.C_LG_IX0399	estExt_fgenesh4_pm.C_LG_IX0399	At5g61220.1	putative protein : : supported by full-length cDNA: Ceres: 7022.	euphratica	All probes match over all sequences
PtpAffx.137415.1.S1_at	5.7809	7.03352	0.00444255	DN498331	estExt_fgenesh4_pm.C_LG_II0465	estExt_fgenesh4_pm.C_LG_II0465	At5g65380.1	putative protein : strong similarity to unknown protein (emb|CAB89401.1): supported by cDNA: gi_14030730_gb_AF375456.1_AF375456	tremula	Unique
PtpAffx.137461.1.S1_at	2.65392	12.4278	0.000564488	CX171679	gw1.XIII.1268.1 gw1.70.375.1	gw1.XIII.1268.1	At3g05060.1	putative SAR DNA-binding protein-1 : similar to GB:AAC16330 from [Pisum sativum]: supported by cDNA: gi_11878186_gb_AF302491.1_AF302491	deltoides	Unique
PtpAffx.137507.1.S1_at	1.36085	10.2704	0.00110941	AI165726	grail3.0015003801	grail3.0015003801	At1g74560.1	putative SET protein	tremula x tremuloides	Unique
PtpAffx.137676.1.S1_at	0.897186	7.42028	0.00364676	CV249047	grail3.0004003701	grail3.0004003701	At3g57000.1	putative protein : MULTICOPY SUPPRESSOR OF RAS1 - Schizosaccharomyces pombe	trichocarpa	Unique
PtpAffx.13770.1.S1_s_at	0.880213	6.23546	0.00692406	BI139343	gw1.I.2574.1	gw1.I.2574.1	At5g19130.1	GPAA1 - like protein : glycosylphosphatidylinositol anchor attachment 1 (GPAA1)	trichocarpa	All probes match over all sequences
PtpAffx.137722.1.S1_at	2.19199	19.5221	0.000114778	CX174412	fgenesh4_pg.C_LG_IX001462	fgenesh4_pg.C_LG_IX001462	At3g45090.1	putative protein : 2-phosphoglycerate kinase - Methanococcus jannaschii	deltoides	Unique
PtpAffx.13775.1.A1_at	1.67633	8.03672	0.00271391	CV264469	grail3.0037006501 estExt_fgenesh4_pg.C_LG_III0321 fgenesh4_pg.C_LG_I001085	grail3.0037006501	At1g15440.1	hypothetical protein : Strong similarity to gb X95263 Periodic tryptophan protein 2 gene (PWP2) from Homo sapiens and contains 6 WD40	trichocarpa x nigra	Unique
PtpAffx.137961.1.S1_s_at	1.73229	13.7632	0.000402262	BU891279	fgenesh4_pg.C_LG_IX000104 estExt_fgenesh4_pm.C_LG_I0881	fgenesh4_pg.C_LG_IX000104	--	--	tremula	All probes match over all sequences
PtpAffx.137984.1.S1_s_at	0.419916	10.8685	0.000903711	CK102321	gw1.41.697.1	gw1.41.697.1	At1g71410.1	hypothetical protein : predicted by genefinder	tremula x tremuloides	All probes match over all sequences
PtpAffx.138147.1.S1_s_at	5.82022	9.77476	0.00133428	CN519793	gw1.178.3.1 gw1.178.38.1 gw1.178.49.1 gw1.182.19.1	gw1.178.3.1	gi|51872303|gb|AAU12256.1|	polyphenol oxidase [Populus balsamifera subsp. trichocarpa x Populus deltoides]	trichocarpa x deltoides	All probes match over all sequences
PtpAffx.138176.1.S1_s_at	1.15775	6.98719	0.00454888	BU883966	eugene3.01810008	eugene3.01810008	At2g17720.1	putative prolyl 4-hydroxylase	tremula x tremuloides	All probes match over all sequences
PtpAffx.138182.1.S1_at	4.80753	11.257	0.00080253	DN493334	eugene3.00031240	eugene3.00031240	--	--	trichocarpa x deltoides	Unique
PtpAffx.138249.1.S1_s_at	1.22442	14.156	0.000364455	CX178971	eugene3.00070583	eugene3.00070583	At4g39690.1	putative protein : : supported by cDNA: gi_13605658_gb_AF361810.1_AF361810	euramericana	All probes match over all sequences
PtpAffx.138282.1.S1_s_at	1.86916	6.33276	0.00653129	CK091061	eugene3.00570034	eugene3.00570034	--	--	trichocarpa	All probes match over all sequences
PtpAffx.13836.1.A1_at	0.794117	5.89559	0.00849371	CK089826	eugene3.00080660	eugene3.00080660	At5g05520.1	expressed protein : :supported by full-length cDNA: Ceres:150381.	tremula x tremuloides	Unique
PtpAffx.138383.1.S1_at	2.38176	5.6801	0.00974589	BU837837	--	--	--	--	trichocarpa	Unique
PtpAffx.13858.1.A1_at	1.81725	7.39885	0.00368624	CV271817	grail3.2024000101 grail3.0096009401	grail3.2024000101	--	--	trichocarpa x nigra	Unique
PtpAffx.13863.1.A1_at	1.03179	6.38372	0.00633972	CK087652	--	--	--	--	tremula x tremuloides	Unique
PtpAffx.138640.1.A1_at	1.89259	8.10432	0.00262771	BP936559	estExt_Genewise1_v1.C_LG_VIII1724	estExt_Genewise1_v1.C_LG_VIII1724	At1g07570.1	protein kinase APK1A : identical to SP:Q06548 from [Arabidopsis thaliana]	nigra	Unique
PtpAffx.138763.1.A1_at	1.96454	5.69867	0.00962327	DN484156	grail3.1757000202	grail3.1757000202	At4g14880.1	cytosolic O-acetylserine(thiol)lyase (EC 4.2.99.8) : : supported by cDNA: gi_15027936_gb_AY045825.1_	trichocarpa	Unique
PtpAffx.138857.1.A1_at	4.05138	5.75954	0.00926018	BP930260	grail3.0001020301	grail3.0001020301	At2g27690.1	cytochrome p450	nigra	Unique
PtpAffx.138988.1.S1_at	3.596	7.24368	0.00397729	CX653756	estExt_fgenesh4_pg.C_LG_XVI1076	estExt_fgenesh4_pg.C_LG_XVI1076	At5g01370.1	hypothetical protein :	alba x tremula var. glandulosa	Unique
PtpAffx.139063.1.S1_at	5.22908	20.5888	9.54e-05	BP926381	grail3.0021016501 grail3.0021016401	grail3.0021016501	At4g15550.1	glucosyltransferase like protein : : supported by cDNA: gi_2149126_gb_U81293.1_ATU81293	nigra	Unique
PtpAffx.139103.2.S1_at	0.848681	5.7743	0.00918259	AJ777122	estExt_fgenesh4_pm.C_LG_VIII0437	estExt_fgenesh4_pm.C_LG_VIII0437	At3g66654.1	unknown protein :	euphratica	Unique
PtpAffx.139160.1.S1_at	1.8282	6.32809	0.00654725	BI130741	gw1.VII.2926.1	gw1.VII.2926.1	At2g23370.1	hypothetical protein : predicted by genscan: supported by cDNA: gi_20268712	tremula x tremuloides	Unique
PtpAffx.139165.1.S1_at	3.23595	6.39508	0.00630047	BP922839	eugene3.00050527 gw1.VII.1198.1	eugene3.00050527	At4g37370.1	cytochrome p450 family : cytochrome P450	nigra	Unique
PtpAffx.13918.1.S1_at	10.6423	41.0726	6.79e-06	CV262227	estExt_fgenesh4_pm.C_LG_IV0578	estExt_fgenesh4_pm.C_LG_IV0578	At5g25940.1	nodulin - like protein : early nodulin N93	trichocarpa x nigra	Unique
PtpAffx.139227.1.S1_at	2.68969	10.1495	0.00115898	CX658542	gw1.IX.862.1	gw1.IX.862.1	At2g17120.1	expressed protein : similar to hypothetical protein GB:AAB81674:supported by full-length cDNA: Ceres:6280.	alba x tremula var. glandulosa	Unique
PtpAffx.13928.1.S1_at	0.95889	6.51616	0.00590305	CV258030	estExt_fgenesh4_pg.C_LG_IX0259	estExt_fgenesh4_pg.C_LG_IX0259	At5g22800.1	similar to alanine--tRNA ligase	tremula x tremuloides	Unique
PtpAffx.139482.1.S1_at	3.07984	10.1002	0.00117884	CX182517	estExt_fgenesh4_pm.C_LG_III0373 gw1.I.9173.1	estExt_fgenesh4_pm.C_LG_III0373	At1g12600.1	hypothetical protein :	euramericana	Unique
PtpAffx.139512.1.S1_at	1.62094	6.954	0.00462369	CK093238	gw1.IX.3951.1	gw1.IX.3951.1	At2g29560.1	putative enolase (2-phospho-D-glycerate hydroylase) : : supported by cDNA: gi_14334909_gb_AY035128.1_	tremula x tremuloides	Unique
PtpAffx.139530.2.S1_s_at	0.942829	5.91876	0.00836409	CX656701	estExt_fgenesh4_pg.C_LG_II0076 gw1.V.2143.1	estExt_fgenesh4_pg.C_LG_II0076	At4g35550.1	homeodomain - like protein : several homeodomain transcription factors: supported by cDNA: gi_15081750_gb_AY048268.1_	alba x tremula var. glandulosa	All probes match over all sequences
PtpAffx.139572.1.S1_s_at	6.01129	10.0309	0.00121309	CX178213	grail3.0003046201	grail3.0003046201	At1g03220.1	unknown protein : Strong similarity to gb|D14550 extracellular dermal glycoprotein (EDGP) precursor from Daucus carota. ESTs gb|H37281	euramericana	All probes match over all sequences
PtpAffx.139697.1.S1_s_at	1.13559	6.66583	0.00540703	CX173559	estExt_Genewise1_v1.C_440075	estExt_Genewise1_v1.C_440075	At1g52500.1	mutM homologue-1 : identical to mutM homologue-1 GI:3550982 from [Arabidopsis thaliana]: supported by cDNA: gi_3820619_gb_AF099970.1_AF099970	deltoides	All probes match over all sequences
PtpAffx.140167.1.A1_at	2.28835	14.3161	0.000351874	CV270265	gw1.X.830.1 eugene3.00080895	gw1.X.830.1	At1g13750.1	unknown protein : : supported by cDNA: gi_20466208	trichocarpa x nigra	Unique
PtpAffx.140400.1.A1_at	0.943448	15.9814	0.00024161	CV259398	gw1.XIV.2270.1	gw1.XIV.2270.1	At1g02370.1	hypothetical protein : predicted by genscan+: supported by cDNA: gi_17529323	trichocarpa x nigra	Unique
PtpAffx.140440.1.A1_at	1.19317	21.6467	8.13e-05	CV258012	gw1.IV.1499.1	gw1.IV.1499.1	At2g32730.1	26S proteasome regulatory subunit (RPN2)	tremula x tremuloides	Unique
PtpAffx.140449.1.S1_s_at	2.83141	8.18312	0.00253582	CV257649	fgenesh4_pg.C_LG_X002223	fgenesh4_pg.C_LG_X002223	At5g18440.1	putative protein : nuclear FMRP interacting protein 1 NUFIP1	trichocarpa x deltoides	All probes match over all sequences
PtpAffx.140476.1.A1_at	4.75549	56.0153	1.8e-06	CV261364	gw1.VIII.1097.1	gw1.VIII.1097.1	At2g01760.1	putative two-component response regulator protein : :supported by full-length cDNA: Ceres:41875.	trichocarpa	Unique
PtpAffx.140479.1.A1_at	4.23222	5.66506	0.0098473	CV256916	gw1.1955.1.1 gw1.17358.1.1 gw1.VI.1944.1 gw1.XVIII.1554.1	gw1.1955.1.1	At2g18660.1	hypothetical protein : predicted by genscan: supported by cDNA: gi_17529069	trichocarpa x deltoides	Unique
PtpAffx.140560.1.A1_at	2.34788	12.4186	0.000564868	CV253855	gw1.VI.1243.1	gw1.VI.1243.1	At2g41710.1	putative AP2 domain transcription factor : pFAM domain (PF00847): supported by full-length cDNA: Ceres: 41462.	trichocarpa x deltoides	Unique
PtpAffx.140896.1.A1_s_at	0.995285	8.65386	0.00206794	CV266164	eugene3.00041116	eugene3.00041116	At5g15530.1	biotin carboxyl carrier protein 2 (BCCP2) : identical to biotin carboxyl carrier protein isoform 2 [Arabidopsis thaliana] gi|8886869|gb|AAF80592: supported by full-length cDNA: Ceres:25607.	trichocarpa x nigra	All probes match over all sequences
PtpAffx.140952.1.A1_at	2.834	7.23274	0.00399848	CV238430	gw1.64.128.1	gw1.64.128.1	At3g05870.1	unknown protein : similar to a subunit of the anaphase promoting complex (APC) from [Saccharomyces cerevisiae]: supported by cDNA: gi_16197624	trichocarpa x deltoides	Unique
PtpAffx.14116.1.S1_at	3.69541	14.3501	0.000348752	CA825461	estExt_Genewise1_v1.C_LG_II1841	estExt_Genewise1_v1.C_LG_II1841	At4g02380.1	coded for by A. thaliana cDNA T46835 : similar to several small proteins (~100 aa) that are induced by heat	trichocarpa x deltoides	Unique
PtpAffx.141198.1.S1_at	1.33114	6.01097	0.00791589	CV228309	grail3.0036010201	grail3.0036010201	At1g67420.1	hypothetical protein : predicted by genemark.hmm	trichocarpa	Unique
PtpAffx.141343.1.S1_at	1.91867	9.55718	0.00144228	CK101398	grail3.0022029501	grail3.0022029501	At3g55340.1	putative protein : nucleolar phosphoprotein (Nopp52)	trichocarpa	Unique
PtpAffx.141451.1.S1_s_at	0.709967	15.3333	0.000280195	BU833394	estExt_fgenesh4_pm.C_LG_II1163 eugene3.00141439	estExt_fgenesh4_pm.C_LG_II1163	At4g29040.1	26S proteasome AAA-ATPase subunit RPT2a : Drosophila melanogaster 26S proteasome subunit 4 ATPase	tremula x tremuloides	All probes match over all sequences
PtpAffx.14146.1.A1_s_at	2.46875	5.74233	0.00935812	CV257697	grail3.0161000402 estExt_fgenesh4_pm.C_LG_III0647	grail3.0161000402	At5g13490.1	adenosine nucleotide translocator : : supported by cDNA: gi_15292846_gb_AY050857.1_	trichocarpa x deltoides	All probes match over all sequences
PtpAffx.141538.1.S1_s_at	2.84552	6.46448	0.00606034	CA822385	estExt_fgenesh4_pm.C_LG_V0552 eugene3.00051302 eugene3.186960001	estExt_fgenesh4_pm.C_LG_V0552	At2g38940.1	phosphate transporter (AtPT2) : identical to GB:U62331	trichocarpa x deltoides	All probes match over all sequences
PtpAffx.141628.1.S1_at	4.91928	6.13541	0.0073454	BU861542	estExt_fgenesh4_pm.C_LG_XIV0249	estExt_fgenesh4_pm.C_LG_XIV0249	At1g10680.1	P-glycoprotein	tremula	Unique
PtpAffx.141649.1.S1_at	3.48406	9.11394	0.00171641	CN518957	gw1.VI.1970.1	gw1.VI.1970.1	At5g11650.1	lysophospholipase - like protein : lysophospholipase homolog LPL1	trichocarpa x deltoides	Unique
PtpAffx.141994.1.S1_at	1.34997	10.3738	0.00107164	CX186922	estExt_fgenesh4_pg.C_410108	estExt_fgenesh4_pg.C_410108	At5g56760.1	serine O-acetyltransferase (EC 2.3.1.30) Sat-52 (pir||S71207) : :supported by full-length cDNA: Ceres:119783.	euramericana	Unique
PtpAffx.1420.5.A1_at	2.07188	7.2391	0.00398358	CV262749	--	--	--	--	trichocarpa x nigra	Unique
PtpAffx.142163.1.S1_at	2.30635	7.97429	0.00279648	BU823956	estExt_fgenesh4_pm.C_880027	estExt_fgenesh4_pm.C_880027	--	--	tremula x tremuloides	Unique
PtpAffx.142163.1.S1_s_at	2.23936	6.16315	0.00722633	BU823956	eugene3.01400084	eugene3.01400084	At2g34780.1	unknown protein :	tremula	All probes match over all sequences
PtpAffx.142301.1.S1_at	1.90527	12.2579	0.000588378	CK103416	estExt_fgenesh4_pg.C_LG_X2045	estExt_fgenesh4_pg.C_LG_X2045	At3g10370.1	putative glycerol-3-phosphate dehydrogenase : similar to glycerol-3-phosphate dehydrogenase GB:BAA08926 [Mus musculus]: supported by cDNA: gi_17380777	tremula x tremuloides	Unique
PtpAffx.14238.5.A1_a_at	0.870622	6.72628	0.00523297	CV246135	gw1.VI.2428.1 gw1.XVI.1758.1	gw1.VI.2428.1	At1g01170.1	unknown protein :	trichocarpa	Probes match on alternative forms of same gene
PtpAffx.142388.1.S1_at	1.47684	10.816	0.000921449	BU875071	eugene3.00031452	eugene3.00031452	At4g13720.1	auxin-regulated protein : putative oncogene protein	trichocarpa	Unique
PtpAffx.142624.1.A1_at	0.678328	13.4976	0.000426498	CK088577	gw1.I.2076.1	gw1.I.2076.1	At5g12330.1	lateral root primordia (LRP1) :	trichocarpa x deltoides	Unique
PtpAffx.142717.1.S1_at	2.29381	25.5686	4.39e-05	CA928215	eugene3.00081955	eugene3.00081955	At4g15640.1	hypothetical protein :	tremuloides	Unique
PtpAffx.142779.2.S1_at	0.425714	6.35596	0.00643776	AI166250	gw1.I.7696.1	gw1.I.7696.1	At1g67325.1	similar to RRM-containing RNA-binding protein	trichocarpa	Unique
PtpAffx.142812.1.S1_s_at	3.49447	6.4486	0.00611776	CF230144	gw1.VIII.713.1	gw1.VIII.713.1	At1g26560.1	glycosyl hydrolase family 1 : similar to beta-glucosidase GB:L41869 GI:804655 from [Hordeum vulgare]:supported by full-length cDNA: Ceres:125606.	alba x tremula	All probes match over all sequences
PtpAffx.143018.1.S1_at	1.98537	5.70036	0.00961216	CA821986	grail3.0001081901	grail3.0001081901	At2g30000.1	expressed protein : :supported by full-length cDNA: Ceres:35872.	trichocarpa x deltoides	Unique
PtpAffx.143215.1.S1_at	4.17294	6.48581	0.0059953	CK320242	eugene3.00041130	eugene3.00041130	At5g42650.1	allene oxide synthase : : supported by cDNA: gi_6002956_gb_AF172727.1_AF172727	deltoides	Unique
PtpAffx.143342.1.S1_at	1.55325	20.7432	9.38e-05	BU820080	eugene3.00051160	eugene3.00051160	At4g02820.1	hypothetical protein : : supported by cDNA: gi_17064737	tremula	Unique
PtpAffx.143418.1.S1_at	1.63069	7.69258	0.00319194	DN496436	estExt_Genewise1_v1.C_LG_IX0414	estExt_Genewise1_v1.C_LG_IX0414	At3g04600.1	putative tryptophanyl-tRNA synthetase : similar to tryptophanyl-tRNA synthetase (TRPRS) (IFP53) GB:P23381 [Homo sapiens]: supported by cDNA: gi_19310592	tremula	Unique
PtpAffx.143539.1.S1_at	3.77839	5.67456	0.0097798	CX184307	gw1.VII.465.1	gw1.VII.465.1	At1g05680.1	putative indole-3-acetate beta-glucosyltransferase : similar to indole-3-acetate beta-glucosyltransferase GB:AAD32293	euramericana	Unique
PtpAffx.14362.1.A1_s_at	2.83175	6.96741	0.00459867	CA925823	grail3.0149000101 eugene3.01490017 grail3.0149000701 fgenesh4_pg.C_scaffold_149000024 fgenesh4_pg.C_scaffold_149000025 estExt_fgenesh4_pg.C_6010001	grail3.0149000101	--	--	tremuloides	All probes match over all sequences
PtpAffx.143676.1.S1_at	1.07777	7.7217	0.00315175	DN499190	gw1.29.504.1 gw1.III.1082.1	gw1.29.504.1	At5g47435.1	Expressed protein : : supported by cDNA: gi_16648926_gb_AY059833.1_	tremula x tremuloides	Unique
PtpAffx.14376.1.A1_at	1.29368	8.14544	0.00257923	CV264912	gw1.VI.1271.1	gw1.VI.1271.1	At2g30390.1	putative ferrochelatase precusor : : supported by cDNA: gi_16226930_gb_AF428371.1_AF428371	trichocarpa x nigra	Unique
PtpAffx.143820.1.S1_s_at	1.17915	9.05295	0.00175616	BU869316	estExt_fgenesh4_pg.C_LG_I2877	estExt_fgenesh4_pg.C_LG_I2877	At1g55840.1	polyphosphoinositide binding protein	trichocarpa	All probes match over all sequences
PtpAffx.143837.1.S1_a_at	0.865364	8.9478	0.00183493	CV268012	eugene3.00151157	eugene3.00151157	At4g26810.1	putative protein : other Arabidopsis hypothetical proteins	trichocarpa x nigra	Probes match on alternative forms of same gene
PtpAffx.143852.1.S1_s_at	2.90711	7.76665	0.00307922	DN494609	eugene3.00020746	eugene3.00020746	At1g21730.1	kinesin-related protein : Similar to gb|U06698 neuronal kinesin heavy chain from Homo sapiens and contains a PF|00225 Kinesin motor domain. EST gb|AA042507 comes from this gene	trichocarpa	All probes match over all sequences
PtpAffx.143974.1.S1_s_at	2.93871	10.3542	0.0010774	BU832117	fgenesh4_pg.C_LG_XVII000484	fgenesh4_pg.C_LG_XVII000484	At5g15550.1	G-protein beta family : YTM1 - Homo sapiens	tremula x tremuloides	All probes match over all sequences
PtpAffx.144034.1.S1_s_at	2.30749	8.54433	0.00216464	BU826786	estExt_fgenesh4_pg.C_LG_VII0009	estExt_fgenesh4_pg.C_LG_VII0009	--	--	tremula x tremuloides	All probes match over all sequences
PtpAffx.144144.1.S1_s_at	1.60523	12.3757	0.000569787	BU880665	grail3.0112005001	grail3.0112005001	At4g29490.1	putative protein	trichocarpa	All probes match over all sequences
PtpAffx.14429.1.A1_a_at	0.980488	5.98819	0.00803696	CK090453	estExt_Genewise1_v1.C_LG_XI1696	estExt_Genewise1_v1.C_LG_XI1696	At4g05530.1	coded for by A. thaliana cDNA Z18000 : :supported by full-length cDNA: Ceres:38543.	trichocarpa	Probes match on alternative forms of same gene
PtpAffx.144362.1.S1_at	2.09106	7.76212	0.00308501	BU813785	gw1.VI.1543.1	gw1.VI.1543.1	At1g80270.1	hypothetical protein : contains Pfam profile: PF01535 Domain of unknown function: supported by cDNA: gi_17064897	tremula x tremuloides	Unique
PtpAffx.144381.1.A1_at	1.09741	18.3875	0.000143062	BI137822	gw1.V.3541.1	gw1.V.3541.1	At2g34750.1	unknown protein : : supported by cDNA: gi_20465616	trichocarpa	Unique
PtpAffx.144423.1.S1_at	1.85155	10.1276	0.00116954	CK103146	gw1.XIII.1117.1	gw1.XIII.1117.1	At5g27380.2	glutathione synthetase (GSH2) : non-consensus AT donor splice site at exon 6	tremula x tremuloides	Unique
PtpAffx.144446.1.S1_at	4.01647	15.618	0.000262205	CN523829	estExt_fgenesh4_pg.C_LG_III1199	estExt_fgenesh4_pg.C_LG_III1199	At4g24040.1	glycosyl hydrolase family 37 (trehalase) : similar to trehalase 1 GMTRE1 GI:4559292 from [Glycine max]	trichocarpa x deltoides	Unique
PtpAffx.144449.1.S1_at	3.07282	6.40113	0.00627477	CN520248	eugene3.00440223	eugene3.00440223	At5g17310.1	UDP-glucose pyrophosphorylase : : supported by cDNA: gi_13430663_gb_AF360244.1_AF360244	trichocarpa x deltoides	Unique
PtpAffx.144588.2.S1_s_at	2.04327	15.2506	0.000284277	CX657349	grail3.0014005501	grail3.0014005501	At1g31660.1	bystin	alba x tremula var. glandulosa	All probes match over all sequences
PtpAffx.144596.1.S1_at	0.542239	6.20643	0.00703671	CK090451	grail3.0005022801	grail3.0005022801	At3g48470.1	hypothetical protein : predicted by genemarkHMM	trichocarpa	Unique
PtpAffx.1447.3.S1_s_at	0.872349	9.8086	0.00131869	CV233248	estExt_Genewise1_v1.C_400905	estExt_Genewise1_v1.C_400905	At4g07390.1	coded for by A. thaliana cDNA N64969 : :supported by full-length cDNA: Ceres:2296.	trichocarpa	All probes match over all sequences
PtpAffx.1447.4.A1_s_at	1.59469	6.20716	0.00703511	BU876821	eugene3.00110468	eugene3.00110468	At5g46290.1	3-oxoacyl-[acyl-carrier-protein] synthase I precursor (beta-ketoacyl-acp synthase I) (KAS I) (sp|P52410) : :supported by full-length cDNA: Ceres:38900.	trichocarpa	All probes match over all sequences
PtpAffx.144711.1.S1_s_at	1.8686	7.00657	0.00450259	CX168839	estExt_Genewise1_v1.C_1700073	estExt_Genewise1_v1.C_1700073	At3g59890.1	putative protein : several bacterial dihydrodipicolinate reductases (dapB):supported by full-length cDNA: Ceres:36111.	deltoides	All probes match over all sequences
PtpAffx.144716.1.S1_s_at	1.24756	6.17184	0.00718599	AI162937	grail3.0049029701	grail3.0049029701	At1g07310.1	extensin-related : related to extensin (class I) [Lycopersicon esculentum] gi|1345537|emb|CAA39215: supported by cDNA: gi_15451131_gb_AY054646.1_	tremula x tremuloides	All probes match over all sequences
PtpAffx.144739.1.S1_at	2.20748	6.01775	0.00788357	AY353094.1	gw1.I.1513.1	gw1.I.1513.1	At5g04590.1	sulphite reductase : : supported by cDNA: gi_13358216_gb_AF325027.2_AF325027	alba x tremula	Unique
PtpAffx.144824.1.S1_at	1.99443	12.8557	0.000502467	BU808853	fgenesh4_pg.C_LG_VI001189 fgenesh4_pg.C_LG_XVIII000967	fgenesh4_pg.C_LG_VI001189	At4g31000.1	calmodulin-binding protein : similar to calmodulin-binding protein TCB60 GI:1698548 from [Nicotiana tabacum]: contains non-consensus donor splice site AT at exon 4: supported by cDNA gi:17065559	tremula x tremuloides	Unique
PtpAffx.144838.1.S1_s_at	3.04906	6.79938	0.00501906	DN499859	grail3.0015000401	grail3.0015000401	At3g42660.1	putative protein : AND-1 protein - Homo sapiens	tremula x tremuloides	All probes match over all sequences
PtpAffx.14498.1.A1_at	1.25639	6.7611	0.00513135	CV237994	gw1.XVIII.2372.1 estExt_fgenesh4_pm.C_1570007	gw1.XVIII.2372.1	At1g60770.1	hypothetical protein : predicted by genemark.hmm	trichocarpa	Unique
PtpAffx.145025.1.A1_at	0.335439	9.11921	0.00171192	DN491409	--	--	--	--	trichocarpa	Unique
PtpAffx.145195.1.A1_at	3.92041	6.31271	0.00661245	BP932718	estExt_fgenesh4_pg.C_280257	estExt_fgenesh4_pg.C_280257	At3g10050.1	threonine dehydratase:deaminase (OMR1) : identical to threonine dehydratase:deaminase (OMR1) GB:AAC97936	tremula x tremuloides	Unique
PtpAffx.145218.1.A1_at	2.44944	8.07208	0.00266985	BP936462	gw1.XI.3391.1	gw1.XI.3391.1	At4g33070.1	pyruvate decarboxylase-1 (Pdc1) : : supported by cDNA: gi_17979050	nigra	Unique
PtpAffx.145296.1.A1_a_at	2.59814	6.48791	0.00598995	BP935032	eugene3.00031334	eugene3.00031334	At1g28100.1	unknown protein :	nigra	Probes match on alternative forms of same gene
PtpAffx.145296.2.A1_at	2.28816	6.04554	0.00775611	DN488541	eugene3.00031334	eugene3.00031334	At1g28100.1	unknown protein :	tremula	Unique
PtpAffx.145399.1.S1_at	1.57202	5.73901	0.00937678	CK093427	gw1.I.5773.1	gw1.I.5773.1	At2g17420.1	putative thioredoxin reductase : : supported by cDNA: gi_20466579	tremula x tremuloides	Unique
PtpAffx.145419.1.S1_at	3.49182	14.0386	0.00037513	DN499425	estExt_Genewise1_v1.C_LG_VIII1724	estExt_Genewise1_v1.C_LG_VIII1724	At1g07570.1	protein kinase APK1A : identical to SP:Q06548 from [Arabidopsis thaliana]	tremula x tremuloides	Unique
PtpAffx.145426.1.S1_at	1.32168	9.4029	0.00152994	BU811944	eugene3.00012778	eugene3.00012778	At1g17050.1	geranyl diphosphate synthase (GPPS)(dimethylallyltransferase)	tremula x tremuloides	Unique
PtpAffx.145511.1.S1_at	2.87908	7.68273	0.00320711	BP927294	fgenesh4_pm.C_LG_I001042	fgenesh4_pm.C_LG_I001042	At2g15480.1	putative glucosyltransferase :	nigra	Unique
PtpAffx.145701.1.S1_s_at	2.16368	10.9212	0.000889217	CA925381	estExt_fgenesh4_pg.C_LG_XIII0422	estExt_fgenesh4_pg.C_LG_XIII0422	At3g20500.1	purple acid phosphatase	tremuloides	All probes match over all sequences
PtpAffx.145996.1.S1_at	1.97002	7.26204	0.00394227	AI162583	estExt_fgenesh4_pg.C_LG_V0237 eugene3.00070635	estExt_fgenesh4_pg.C_LG_V0237	At5g10010.1	hypothetical protein :	tremula x tremuloides	Unique
PtpAffx.146121.1.S1_s_at	0.911665	7.14626	0.00417429	BU873543	estExt_Genewise1_v1.C_LG_IV3730	estExt_Genewise1_v1.C_LG_IV3730	At1g66070.1	expressed protein : :supported by full-length cDNA: Ceres:20812.	trichocarpa	All probes match over all sequences
PtpAffx.146199.1.A1_s_at	1.15827	7.40906	0.00366716	CV272864	estExt_fgenesh4_pm.C_LG_IV0542	estExt_fgenesh4_pm.C_LG_IV0542	At2g16860.1	Expressed protein : : supported by full-length cDNA: Ceres: 34622. : supported by cDNA: gi_20466269	trichocarpa x nigra	All probes match over all sequences
PtpAffx.146250.1.S1_at	1.81404	14.9301	0.000305754	CX169298	gw1.X.5990.1	gw1.X.5990.1	At5g27600.1	long-chain-fatty-acid--CoA ligase-like protein : long-chain-fatty-acid--CoA ligase - Brassica napus	deltoides	Unique
PtpAffx.146350.1.A1_s_at	0.703906	7.18069	0.00410176	CV282057	grail3.0036019502	grail3.0036019502	At3g26360.1	hypothetical protein : predicted by genemark.hmm	trichocarpa x deltoides	All probes match over all sequences
PtpAffx.14672.1.A1_a_at	1.36494	12.2207	0.000595737	CV240002	eugene3.00060178 eugene3.03470003	eugene3.00060178	--	--	trichocarpa	Probes match on alternative forms of same gene
PtpAffx.14672.1.A1_x_at	1.56723	10.6224	0.000980054	CV240002	eugene3.00060178 eugene3.03470003	eugene3.00060178	--	--	trichocarpa	Probes cross hyb with other sequences
PtpAffx.146962.1.A1_at	1.19613	7.58154	0.00337528	CV256365	fgenesh4_pg.C_LG_VIII001619	fgenesh4_pg.C_LG_VIII001619	At1g13160.1	hypothetical protein : predicted by genscan	trichocarpa x deltoides	Unique
PtpAffx.146963.1.A1_s_at	0.86413	8.86297	0.00189517	CV256004	gw1.VII.3415.1	gw1.VII.3415.1	At5g49530.1	putative protein : contains similarity to unknown protein (dbj|BAA91655.1)	trichocarpa x deltoides	All probes match over all sequences
PtpAffx.146984.1.A1_at	5.7055	25.5466	4.4e-05	CV255718	eugene3.00001948	eugene3.00001948	At3g63010.1	putative protein : PrMC3	trichocarpa x deltoides	Unique
PtpAffx.14700.1.S1_a_at	1.17129	7.33717	0.00380323	CV249432	estExt_fgenesh4_pm.C_LG_VII0240	estExt_fgenesh4_pm.C_LG_VII0240	At4g39390.1	putative protein : predicted proteins	trichocarpa	Probes match on alternative forms of same gene
PtpAffx.147010.1.A1_at	1.50549	5.88178	0.00857254	CV254845	--	--	--	--	trichocarpa x deltoides	Unique
PtpAffx.147044.1.A1_at	0.794827	5.93236	0.008301	CV253733	grail3.0031018501	grail3.0031018501	gi|50907329|ref|XP_465153.1|	unknown protein [Oryza sativa (japonica cultivar-group)] >gi|48716878|dbj|BAD23574.1| unknown protein [Oryza sativa (japonica cultivar-group)]	trichocarpa x deltoides	Unique
PtpAffx.14707.1.A1_at	3.66613	7.67071	0.00322449	DN488236	gw1.VI.164.1	gw1.VI.164.1	At1g63120.1	membrane protein	tremula x tremuloides	Unique
PtpAffx.147163.1.A1_at	1.65117	17.9005	0.000156954	CV267314	eugene3.00100176 gw1.477.12.1 gw1.X.4035.1 gw1.X.4060.1 gw1.477.4.1 fgenesh4_pg.C_scaffold_322000006 gw1.X.4030.1 gw1.X.4054.1	eugene3.00100176	--	--	trichocarpa x nigra	Unique
PtpAffx.147176.1.A1_s_at	0.975561	8.62754	0.00209037	CV281112	fgenesh4_pm.C_LG_XVIII000248 gw1.900.8.1	fgenesh4_pm.C_LG_XVIII000248	At4g28980.1	Cyclin-dependent kinase F:1 : : supported by cDNA: gi_14596056_gb_AY042816.1_	trichocarpa x deltoides	All probes match over all sequences
PtpAffx.147253.1.A1_at	2.11337	12.7027	0.000524939	CV264063	gw1.IV.1031.1	gw1.IV.1031.1	At3g19360.1	expressed protein : : supported by cDNA: gi_14335093_gb_AY037226.1_	trichocarpa x nigra	Unique
PtpAffx.147326.1.A1_at	0.593472	6.6442	0.00547735	CV245979	eugene3.00140123	eugene3.00140123	At2g45200.1	cis-Golgi SNARE protein	trichocarpa	Unique
PtpAffx.147571.1.A1_a_at	0.786785	5.8453	0.00877018	CV232913	fgenesh4_pg.C_LG_XI000053	fgenesh4_pg.C_LG_XI000053	--	--	trichocarpa	Probes match on alternative forms of same gene
PtpAffx.147661.1.S1_s_at	1.43248	27.752	3.19e-05	CF234046	eugene3.00570034	eugene3.00570034	--	--	alba x tremula	All probes match over all sequences
PtpAffx.147668.1.A1_a_at	1.52617	9.5605	0.00144102	CV239450	gw1.X.3007.1	gw1.X.3007.1	At2g28600.1	putative ATP-dependent RNA helicase :	trichocarpa	Probes match on alternative forms of same gene
PtpAffx.147844.1.A1_at	0.78958	6.57761	0.00568953	CK091731	estExt_Genewise1_v1.C_LG_XVIII2130 fgenesh4_pg.C_LG_VI001954	estExt_Genewise1_v1.C_LG_XVIII2130	At4g31600.1	putative protein : KIAA0260 gene	trichocarpa	Unique
PtpAffx.147936.1.S1_s_at	2.26422	7.09826	0.0042849	BP924717	estExt_Genewise1_v1.C_LG_XIV3807	estExt_Genewise1_v1.C_LG_XIV3807	At5g48230.1	acetyl-CoA C-acetyltransferase : : supported by cDNA: gi_16604582_gb_AY059736.1_	nigra	All probes match over all sequences
PtpAffx.147971.1.S1_s_at	1.74854	20.932	9.08e-05	CN519509	eugene3.00081703	eugene3.00081703	At1g24510.1	T-complex chaperonin protein	trichocarpa x deltoides	All probes match over all sequences
PtpAffx.148023.1.S1_at	4.35111	24.4568	5.26e-05	AJ769423	fgenesh4_pg.C_scaffold_395000004	fgenesh4_pg.C_scaffold_395000004	--	--	trichocarpa	Unique
PtpAffx.148046.1.S1_at	2.21747	5.70574	0.00957616	BU896059	grail3.0011011501	grail3.0011011501	At2g22420.1	putative peroxidase : :supported by full-length cDNA: Ceres:113695.	tremula x tremuloides	Unique
PtpAffx.148337.1.S1_at	1.80928	8.24355	0.00247206	CN523697	estExt_Genewise1_v1.C_LG_XVIII1356	estExt_Genewise1_v1.C_LG_XVIII1356	At5g25590.1	putative protein : various predicted proteins	trichocarpa x deltoides	Unique
PtpAffx.148399.1.S1_at	1.60443	5.96167	0.00815559	CF234711	estExt_fgenesh4_kg.C_LG_X0036	estExt_fgenesh4_kg.C_LG_X0036	At3g25545.1	Expressed protein : : supported by cDNA: gi_16604419_gb_AY058108.1_	alba x tremula	Unique
PtpAffx.148416.1.S1_s_at	0.962519	7.8201	0.00300227	CN520888	gw1.I.9767.1	gw1.I.9767.1	At1g08470.1	strictosidine synthase-related : similar to strictosidine synthase [Rauvolfia serpentina][SP|P15324]: supported by cDNA: gi_16930480_gb_AF419594.1_AF419594	trichocarpa x deltoides	All probes match over all sequences
PtpAffx.148480.1.S1_at	1.48826	5.67934	0.00975141	CN518887	gw1.II.1232.1	gw1.II.1232.1	At3g61600.1	putative protein : putative protein At2g46260 - Arabidopsis thaliana	trichocarpa x deltoides	Unique
PtpAffx.148480.1.S1_s_at	1.94131	10.8676	0.000903798	CN518887	estExt_fgenesh4_pm.C_880007	estExt_fgenesh4_pm.C_880007	At4g13850.1	glycine-rich RNA-binding protein AtGRP2 : glycine-rich RNA binding protein 2	trichocarpa x deltoides	All probes match over all sequences
PtpAffx.148643.2.A1_a_at	1.03731	6.70357	0.00528902	CV279008	gw1.1541.2.1	gw1.1541.2.1	At2g34400.1	hypothetical protein : predicted by genscan	tremula x tremuloides	Probes match on alternative forms of same gene
PtpAffx.148754.1.S1_s_at	2.24932	6.85535	0.00486445	CV246030	gw1.I.6710.1	gw1.I.6710.1	At2g18220.1	unknown protein : predicted by genscan	trichocarpa	All probes match over all sequences
PtpAffx.148778.1.S1_at	1.52208	13.5337	0.000423226	CK096493	gw1.X.4735.1 fgenesh4_pg.C_LG_X000434 gw1.X.4754.1 gw1.X.4735.1 fgenesh4_pg.C_scaffold_14298000001 eugene3.00100418	gw1.X.4735.1	At3g09270.1	glutathione transferase	tremula	Unique
PtpAffx.148854.1.S1_at	1.20204	5.87642	0.00860232	CK103545	gw1.XI.2128.1	gw1.XI.2128.1	At4g21520.1	putative protein : guanine nucleotide-binding protein beta 5 Mesocricetus auratus	tremula x tremuloides	Unique
PtpAffx.148862.1.S1_at	1.00326	8.10037	0.00263122	CK102752	gw1.28.597.1 gw1.XVI.2807.1	gw1.28.597.1	At3g09770.1	expressed protein : contains Pfam profile: PF00097 zinc finger	tremula x tremuloides	Unique
PtpAffx.148894.1.S1_at	1.10398	8.07902	0.00266132	CX658964	estExt_Genewise1_v1.C_570142	estExt_Genewise1_v1.C_570142	At3g01360.1	hypothetical protein : predicted by genscan	alba x tremula var. glandulosa	Unique
PtpAffx.149.1.A1_at	3.15307	7.28772	0.00389415	DN492270	gw1.XVII.1112.1	gw1.XVII.1112.1	At5g15240.1	putative protein : amino acid transport protein	trichocarpa	Unique
PtpAffx.149029.1.A1_s_at	2.32634	7.65752	0.00324355	CK094823	grail3.0004029901	grail3.0004029901	--	--	tremula	All probes match over all sequences
PtpAffx.149183.1.S1_at	3.83868	6.01126	0.00791487	CF236340	eugene3.00150654	eugene3.00150654	At3g57520.1	glycosyl hydrolase family 36 : similar to seed imbibition protein GB:AAA32975 GI:167100 from [Hordeum vulgare]	alba x tremula	Unique
PtpAffx.149380.1.S1_at	1.357	9.23188	0.00163564	CX659744	estExt_fgenesh4_pg.C_1400054	estExt_fgenesh4_pg.C_1400054	At1g30580.1	putative GTP-binding protein : Similar to WO8E3.3 gi|3880615 putative GTP-binding protein from C. elegans cosmid gb|Z92773. EST gb|AA597331 comes from this gene:supported by full-length cDNA: Ceres:18981.	alba x tremula var. glandulosa	Unique
PtpAffx.149393.1.S1_at	1.11886	10.7346	0.000946669	CN524402	gw1.VI.2288.1	gw1.VI.2288.1	At4g29960.1	expressed protein : :supported by full-length cDNA: Ceres:117732.	trichocarpa x deltoides	Unique
PtpAffx.149457.2.S1_s_at	1.24663	6.328	0.00654725	CX181884	grail3.0767000201 estExt_fgenesh4_pm.C_LG_III0718 gw1.2837.3.1 eugene3.10480001 fgenesh4_pg.C_LG_I000153	grail3.0767000201	--	--	euramericana	All probes match over all sequences
PtpAffx.149478.1.S1_s_at	2.53567	13.3755	0.000439214	CF231853	fgenesh4_pm.C_LG_II000371	fgenesh4_pm.C_LG_II000371	At1g77490.1	thylakoid-bound ascorbate peroxidase	alba x tremula	All probes match over all sequences
PtpAffx.149678.1.A1_at	2.71006	10.8037	0.000925199	AJ771832	gw1.I.3631.1	gw1.I.3631.1	At5g59750.1	GTP cyclohydrolase II : 3	euphratica	Unique
PtpAffx.1499.1.S1_at	2.96779	9.39988	0.00153151	CV273163	eugene3.00660166	eugene3.00660166	At2g27510.1	putative ferredoxin : : supported by full-length cDNA: Ceres: 26333.	trichocarpa x deltoides	Unique
PtpAffx.149907.1.S1_at	2.32257	9.22533	0.00164003	DN486564	gw1.IX.3826.1	gw1.IX.3826.1	At2g29690.1	anthranilate synthase	tremula	Unique
PtpAffx.1501.2.S1_at	2.69357	9.54935	0.00144508	CX178645	estExt_fgenesh4_pg.C_LG_I0625	estExt_fgenesh4_pg.C_LG_I0625	At5g59610.1	putative protein : heat shock protein 40 DnaJ	tremula	Unique
PtpAffx.150102.1.S1_at	0.864531	5.9866	0.00804119	BU825381	fgenesh4_pg.C_LG_VIII000079	fgenesh4_pg.C_LG_VIII000079	At2g28690.1	hypothetical protein :	trichocarpa x deltoides	Unique
PtpAffx.150221.1.S1_at	1.47955	6.18295	0.00713664	CX186504	eugene3.00150133	eugene3.00150133	At5g53000.1	PP2A regulatory subunit : :supported by full-length cDNA: Ceres:19116.	euramericana	Unique
PtpAffx.150303.2.S1_s_at	1.54494	11.1551	0.000828909	CX186802	eugene3.01570008	eugene3.01570008	At3g24530.1	rubisco expression protein	euramericana	All probes match over all sequences
PtpAffx.150396.1.S1_at	2.93688	7.71382	0.00316512	CN518995	fgenesh4_pg.C_LG_VI001572	fgenesh4_pg.C_LG_VI001572	At2g26070.1	hypothetical protein : predicted by genscan	trichocarpa x deltoides	Unique
PtpAffx.150443.1.S1_at	3.91373	12.722	0.000521195	DN499465	gw1.I.2901.1	gw1.I.2901.1	At3g27220.1	expressed protein : : supported by cDNA: gi_15081754_gb_AY048270.1_	tremula x tremuloides	Unique
PtpAffx.150471.1.S1_s_at	1.24177	12.2117	0.000596472	CN523838	estExt_Genewise1_v1.C_LG_XIV0188	estExt_Genewise1_v1.C_LG_XIV0188	At2g20420.1	succinyl-CoA ligase beta subunit : :supported by full-length cDNA: Ceres:36904.	trichocarpa x deltoides	All probes match over all sequences
PtpAffx.150473.1.S1_s_at	3.65739	10.662	0.000968515	BU823504	estExt_Genewise1_v1.C_1070026	estExt_Genewise1_v1.C_1070026	At3g15240.1	unknown protein :	tremula	All probes match over all sequences
PtpAffx.150579.1.S1_s_at	2.0904	20.3064	9.99e-05	BU823397	grail3.0021021301	grail3.0021021301	At3g07050.1	putative GTPase : contains Pfam profile: PF01926 GTPase of unknown function	tremula	All probes match over all sequences
PtpAffx.150596.1.S1_at	1.13632	8.04864	0.00270355	CK107016	gw1.XVIII.1466.1	gw1.XVIII.1466.1	At5g11350.1	putative protein : predicted proteins	tremula	Unique
PtpAffx.150652.1.S1_at	1.28891	10.7518	0.000942036	CK106078	estExt_fgenesh4_pm.C_LG_VII0321	estExt_fgenesh4_pm.C_LG_VII0321	At2g23420.1	unknown protein :	tremula	Unique
PtpAffx.150823.1.S1_at	1.1317	8.32381	0.0023863	CF237230	estExt_fgenesh4_pm.C_280084	estExt_fgenesh4_pm.C_280084	At2g37020.1	translin-like protein : : supported by cDNA: gi_14596008_gb_AY042792.1_	alba x tremula	Unique
PtpAffx.150939.1.S1_at	0.754782	9.49731	0.00147627	BI129830	estExt_Genewise1_v1.C_LG_II3729	estExt_Genewise1_v1.C_LG_II3729	At4g01880.1	unknown protein : temporary automated functional assignment	tremula x tremuloides	Unique
PtpAffx.151141.1.S1_at	1.00905	8.60718	0.00211073	CB240339	eugene3.00700106 estExt_Genewise1_v1.C_LG_XIII1343	eugene3.00700106	At1g54490.1	exonuclease	alba x tremula var. glandulosa	Unique
PtpAffx.151221.1.S1_s_at	1.03421	7.95036	0.0028288	BU821504	estExt_fgenesh4_pm.C_LG_XII0282	estExt_fgenesh4_pm.C_LG_XII0282	At5g62820.1	putative protein : MtN24	tremula	All probes match over all sequences
PtpAffx.151298.1.S1_at	0.488521	9.08167	0.00173733	BU877260	eugene3.00160503	eugene3.00160503	At2g41640.1	expressed protein : : supported by cDNA: gi_16930450_gb_AF419579.1_AF419579	trichocarpa	Unique
PtpAffx.151315.1.S1_at	3.30582	10.7368	0.0009463	BU881641	estExt_fgenesh4_pg.C_LG_II1899	estExt_fgenesh4_pg.C_LG_II1899	At2g48020.1	putative sugar transporter : :supported by full-length cDNA: Ceres:114959.	trichocarpa	Unique
PtpAffx.151346.1.S1_at	2.44001	6.41925	0.00622233	DN500392	gw1.I.2618.1	gw1.I.2618.1	At1g25580.1	unknown protein : similar to hypothetical protein GI:6016718 from [Arabidopsis thaliana]	tremula x tremuloides	Unique
PtpAffx.151462.1.S1_s_at	1.9006	10.1884	0.00114527	CN520144	grail3.0032001601 estExt_Genewise1_v1.C_LG_XI2803	grail3.0032001601	At4g26910.1	putative dihydrolipoamide succinyltransferase : dihydrolipoamide succinyltransferase (EC 2.3.1.61) precursor - rat	trichocarpa x deltoides	All probes match over all sequences
PtpAffx.151629.1.A1_at	1.17187	7.51444	0.00348268	DN488233	--	--	--	--	tremula x tremuloides	Unique
PtpAffx.151656.1.A1_at	3.92542	10.0292	0.00121309	DN486771	--	--	--	--	tremula	Unique
PtpAffx.15180.1.S1_at	1.43417	6.6793	0.00536419	CK092054	gw1.IX.3200.1	gw1.IX.3200.1	At3g52140.1	putative protein : 150-kD protein cluA - Dictyostelium discoideum	tremula x tremuloides	Unique
PtpAffx.151849.1.A1_at	0.607478	11.3307	0.000786874	BP933787	grail3.0032008501	grail3.0032008501	At5g55610.1	unknown protein :	nigra	Unique
PtpAffx.151874.1.A1_at	7.31516	13.6845	0.000407379	BP930352	fgenesh4_pg.C_LG_XIX000449	fgenesh4_pg.C_LG_XIX000449	At5g15120.1	putative protein : predicted proteins	nigra	Unique
PtpAffx.151978.1.S1_at	2.3553	6.0706	0.00763439	CF236286	gw1.XII.351.1	gw1.XII.351.1	At5g33320.1	phosphate:phosphoenolpyruvate translocator precursor : : supported by full-length cDNA: Ceres: 21316.	alba x tremula	Unique
PtpAffx.152014.1.S1_at	2.47751	8.00751	0.00275725	CF235813	eugene3.01230045	eugene3.01230045	At5g15880.1	putative protein : : supported by cDNA: gi_20466277	trichocarpa	Unique
PtpAffx.152030.1.S1_at	5.93733	9.58432	0.00142732	CA822109	--	--	--	--	tremula	Unique
PtpAffx.152030.1.S1_s_at	5.75565	10.4252	0.00105345	CA822109	estExt_fgenesh4_pg.C_LG_I2255	estExt_fgenesh4_pg.C_LG_I2255	At5g40780.1	amino acid permease : : supported by cDNA: gi_14194150	trichocarpa x deltoides	All probes match over all sequences
PtpAffx.152037.1.S1_at	2.2719	10.9798	0.000871939	AJ777662	gw1.I.2863.1	gw1.I.2863.1	At5g40770.1	prohibitin (gb|AAC49691.1) : :supported by full-length cDNA: Ceres:37298.	euphratica	Unique
PtpAffx.152043.1.S1_s_at	2.6472	15.97	0.000242407	CX660131	estExt_fgenesh4_pm.C_LG_V0429	estExt_fgenesh4_pm.C_LG_V0429	At1g43170.1	ribosomal protein : identical to ribosomal protein GI:166858 from [Arabidopsis thaliana]:supported by full-length cDNA: Ceres:14534.	alba x tremula var. glandulosa	All probes match over all sequences
PtpAffx.152054.1.S1_s_at	3.731	8.15725	0.00256459	BP926172	eugene3.01580058	eugene3.01580058	At1g72330.1	putative alanine aminotransferase : similar to alanine aminotransferase 2 GB:P34106 [Panicum miliaceum]: supported by cDNA: gi_14334825_gb_AY035086.1_	nigra	All probes match over all sequences
PtpAffx.152057.1.S1_s_at	1.70333	14.1774	0.000362322	CX174669	fgenesh4_pg.C_LG_I000814	fgenesh4_pg.C_LG_I000814	At5g62050.1	OXA1 protein (OXA1p) : :supported by full-length cDNA: Ceres:96723.	deltoides	All probes match over all sequences
PtpAffx.152148.1.S1_at	3.31873	11.7334	0.000692569	CV243166	--	--	--	--	nigra	Unique
PtpAffx.152154.1.S1_at	0.88551	6.40442	0.00626631	DN493734	--	--	--	--	tremula x tremuloides	Unique
PtpAffx.152186.1.S1_at	3.67487	11.2451	0.000805455	CX658611	estExt_Genewise1_v1.C_LG_I3228	estExt_Genewise1_v1.C_LG_I3228	At5g13180.1	NAM-like protein : hypothetical protein SENU5	alba x tremula var. glandulosa	Unique
PtpAffx.152254.1.S1_at	4.60669	16.7508	0.000202023	CF229310	eugene3.00110860	eugene3.00110860	At2g31090.1	expressed protein : :supported by full-length cDNA: Ceres:10986.	alba x tremula	Unique
PtpAffx.15228.1.S1_a_at	1.71059	13.2883	0.000449607	CA928560	eugene3.00012009	eugene3.00012009	At3g01640.1	expressed protein : similar to unknown protein GB:AAB38535 [Phalaenopsis sp. SM9108]: supported by cDNA: gi_16323052_gb_AY057630.1_	tremuloides	Probes match on alternative forms of same gene
PtpAffx.152284.1.S1_s_at	1.53176	6.68168	0.00535605	CV236465	gw1.I.3079.1	gw1.I.3079.1	At1g27390.1	putative protein import receptor : similar to TOM20 (GB:CAA63223) from [Solanum tuberosum]: similar to ESTs gb|T444475	trichocarpa	All probes match over all sequences
PtpAffx.152322.1.A1_at	1.39444	7.02531	0.00446087	DN487182	grail3.0020023801	grail3.0020023801	--	--	trichocarpa x deltoides	Unique
PtpAffx.152326.2.S1_at	2.35956	6.75118	0.00515885	BI125462	gw1.X.3607.1	gw1.X.3607.1	At3g17410.1	putative protein kinase : similar to Pto kinase interactor 1 GB:AAC61805 from [Lycopersicon esculentum]: supported by cDNA: gi_17979366	tremula x tremuloides	Unique
PtpAffx.152326.2.S1_s_at	2.38075	6.77414	0.00508934	BI125462	gw1.X.3607.1	gw1.X.3607.1	At3g17410.1	putative protein kinase : similar to Pto kinase interactor 1 GB:AAC61805 from [Lycopersicon esculentum]: supported by cDNA: gi_17979366	tremula x tremuloides	All probes match over all sequences
PtpAffx.152594.1.S1_at	0.724749	11.106	0.000840346	DN496609	estExt_fgenesh4_pm.C_660098	estExt_fgenesh4_pm.C_660098	At4g38220.1	putative protein : aminoacylase I - Sus scrofa	tremula x tremuloides	Unique
PtpAffx.152634.1.S1_at	1.18091	8.51252	0.00219212	CF228636	eugene3.00010263	eugene3.00010263	At5g59560.1	putative protein : predicted proteins	alba x tremula	Unique
PtpAffx.152726.1.S1_at	2.42838	11.4225	0.000762364	CX655976	gw1.178.65.1	gw1.178.65.1	At3g14860.1	hypothetical protein : predicted by genemark.hmm: supported by cDNA: gi_20260313	tremula x tremuloides	Unique
PtpAffx.15302.1.S1_s_at	1.15383	7.40031	0.00368383	BP929697	estExt_fgenesh4_pg.C_LG_XIV0627	estExt_fgenesh4_pg.C_LG_XIV0627	At2g47470.1	putative protein disulfide-isomerase : : supported by cDNA: gi_18377788	nigra	All probes match over all sequences
PtpAffx.15302.2.S1_s_at	0.853762	9.17523	0.00167275	CK318603	estExt_fgenesh4_pg.C_LG_II1784 estExt_fgenesh4_pg.C_LG_XIV0627	estExt_fgenesh4_pg.C_LG_II1784	At2g47470.1	putative protein disulfide-isomerase : : supported by cDNA: gi_18377788	deltoides	All probes match over all sequences
PtpAffx.153051.1.A1_at	3.42033	8.16606	0.00255463	CV265217	estExt_Genewise1_v1.C_LG_VIII2439	estExt_Genewise1_v1.C_LG_VIII2439	At3g22890.1	ATP sulfurylase	trichocarpa x nigra	Unique
PtpAffx.153114.1.A1_at	3.38168	7.32611	0.00382239	CV269422	gw1.X.3657.1	gw1.X.3657.1	At5g46540.1	multidrug resistance protein	trichocarpa	Unique
PtpAffx.153129.1.A1_at	7.54759	17.309	0.000177786	CV268824	eugene3.00120523	eugene3.00120523	At1g49030.1	unknown protein : contains similarity to flavonol-induced pollen germination protein (PGPS:D12) GI:4105794 from [Petunia hybrida]	trichocarpa x nigra	Unique
PtpAffx.153211.1.A1_at	2.76969	7.31034	0.00384978	CV266086	gw1.V.1195.1	gw1.V.1195.1	At3g23230.1	ethylene responsive element binding protein	trichocarpa x nigra	Unique
PtpAffx.153242.1.S1_s_at	4.12241	23.6567	5.97e-05	CV264777	grail3.0095006301	grail3.0095006301	At3g10920.1	manganese superoxide dismutase (MSD1) : identical to manganese superoxide dismutase [Arabidopsis thaliana] gi|3273751|gb|AAC24832: supported by full-length cDNA: Ceres:14503.	trichocarpa x nigra	All probes match over all sequences
PtpAffx.153303.1.A1_at	2.80893	21.1261	8.81e-05	CV260981	eugene3.00110294	eugene3.00110294	--	--	trichocarpa x nigra	Unique
PtpAffx.153366.1.A1_at	2.96233	7.22783	0.00400594	CV260109	--	--	--	--	trichocarpa x nigra	Unique
PtpAffx.153434.1.A1_s_at	1.88846	9.1984	0.00165891	CV264552	estExt_Genewise1_v1.C_LG_XIV3807	estExt_Genewise1_v1.C_LG_XIV3807	At5g48230.1	acetyl-CoA C-acetyltransferase : : supported by cDNA: gi_16604582_gb_AY059736.1_	trichocarpa x nigra	All probes match over all sequences
PtpAffx.153434.2.A1_at	2.64743	17.3362	0.000176514	CK094158	estExt_Genewise1_v1.C_LG_XIV3807	estExt_Genewise1_v1.C_LG_XIV3807	At5g48230.1	acetyl-CoA C-acetyltransferase : : supported by cDNA: gi_16604582_gb_AY059736.1_	tremula	Unique
PtpAffx.153458.2.A1_at	2.90266	9.3215	0.00157807	CV259601	eugene3.00081999	eugene3.00081999	At1g10480.1	zinc finger protein 5	trichocarpa x nigra	Unique
PtpAffx.153471.1.A1_at	0.949169	5.74341	0.00935318	CV245693	estExt_fgenesh4_pg.C_LG_VIII0576	estExt_fgenesh4_pg.C_LG_VIII0576	At1g19080.1	unknown protein :	trichocarpa	Unique
PtpAffx.153499.1.A1_at	2.29726	10.1786	0.00114836	CV255054	gw1.IX.3375.1 gw1.I.1725.1	gw1.IX.3375.1	At5g13700.1	polyamine oxidase :	trichocarpa x deltoides	Unique
PtpAffx.153538.2.A1_a_at	2.16853	8.72001	0.00201865	CV233596	eugene3.00140975	eugene3.00140975	gi|26452917|dbj|BAC43536.1|	unknown protein [Arabidopsis thaliana] >gi|25408838|pir||B84862 hypothetical protein At2g43110 [imported] - Arabidopsis thaliana >gi|30689255|ref|NP_850384.1| expressed protein [Arabidopsis thaliana]	trichocarpa	Probes match on alternative forms of same gene
PtpAffx.153769.1.A1_at	0.454428	6.1136	0.00743755	CV267943	gw1.XI.2538.1	gw1.XI.2538.1	At5g46250.1	RRM-containing protein : contains similarity to RNA-binding protein: supported by cDNA: gi_15215747_gb_AY050403.1_	trichocarpa x nigra	Unique
PtpAffx.153842.1.A1_s_at	3.25521	9.80755	0.00131876	CV240446	eugene3.01700024	eugene3.01700024	--	--	trichocarpa	All probes match over all sequences
PtpAffx.153984.1.A1_at	0.898004	9.63275	0.00140463	CV234161	--	--	--	--	trichocarpa x deltoides	Unique
PtpAffx.153991.1.A1_at	0.733674	6.07867	0.00760022	CV233604	gw1.XVI.2246.1	gw1.XVI.2246.1	At3g09180.1	expressed protein : : supported by full-length cDNA: Ceres: 119803.	trichocarpa	Unique
PtpAffx.154011.1.A1_at	7.8103	26.6036	3.78e-05	CV232859	gw1.I.2901.1	gw1.I.2901.1	At3g27220.1	expressed protein : : supported by cDNA: gi_15081754_gb_AY048270.1_	trichocarpa	Unique
PtpAffx.154504.1.S1_at	2.7881	10.2668	0.00111063	DN494185	estExt_fgenesh4_pm.C_LG_VIII0046	estExt_fgenesh4_pm.C_LG_VIII0046	At5g16010.1	steroid 5alpha-reductase-like protein : steroid 5alpha-reductase - Rattus norvegicus	tremula x tremuloides	Unique
PtpAffx.154758.1.S1_at	0.805066	7.26044	0.00394227	CX178715	fgenesh4_pm.C_LG_XI000039	fgenesh4_pm.C_LG_XI000039	At4g22300.1	putative protein : probable membrane protein YLR118c	euramericana	Unique
PtpAffx.154996.1.S1_at	2.8681	6.93003	0.00468235	CK117241	eugene3.00030064	eugene3.00030064	At1g10780.1	F-box protein family : predicted by genemark.hmm	tremula x tremuloides	Unique
PtpAffx.155063.1.S1_s_at	1.62701	7.45601	0.00358792	CK111096	gw1.II.3963.1	gw1.II.3963.1	At5g64460.1	ZW10-like protein : : supported by cDNA: gi_14334941_gb_AY035144.1_	tremula	All probes match over all sequences
PtpAffx.155173.1.S1_at	1.44316	7.35957	0.00376417	CV226351	eugene3.00160311	eugene3.00160311	At3g56990.1	putative protein : conserved hypothetical protein SPCC330.09 - Schizosaccharomyces pombe	trichocarpa	Unique
PtpAffx.15518.1.S1_a_at	2.007	10.0624	0.0011966	CV255379	grail3.0001128501	grail3.0001128501	At5g22100.1	similar to Probable RNA 3'-terminal phosphate cyclase-like protein. : temporary automated functional assignment	trichocarpa x deltoides	Probes match on alternative forms of same gene
PtpAffx.15518.2.S1_at	1.52432	9.31212	0.00158179	BP933354	gw1.I.610.1 grail3.0001128501	gw1.I.610.1	At5g22100.1	similar to Probable RNA 3'-terminal phosphate cyclase-like protein. : temporary automated functional assignment	nigra	Unique
PtpAffx.15518.3.A1_a_at	2.09323	10.6671	0.000966895	DN484823	grail3.0001128501	grail3.0001128501	At5g22100.1	similar to Probable RNA 3'-terminal phosphate cyclase-like protein. : temporary automated functional assignment	tremula x tremuloides	Probes match on alternative forms of same gene
PtpAffx.155308.1.S1_at	2.44949	8.48823	0.00221146	CN522196	gw1.IX.2730.1	gw1.IX.2730.1	At4g33680.1	putative protein : aminotransferase (AspC family)	trichocarpa x deltoides	Unique
PtpAffx.155333.1.S1_s_at	1.99975	9.99443	0.00122691	AI164213	grail3.0093011001 fgenesh4_pg.C_LG_IV000551 fgenesh4_pg.C_LG_IV000552	grail3.0093011001	At4g04920.1	hypothetical protein :	tremula x tremuloides	All probes match over all sequences
PtpAffx.155942.1.S1_at	0.891052	5.92874	0.00832095	CF235846	grail3.0147001601 eugene3.00180608	grail3.0147001601	At4g31480.1	putative protein : bcop gene product - Drosophila melanogaster	alba x tremula	Unique
PtpAffx.156164.1.S1_at	1.98549	9.78226	0.00133204	CK098098	grail3.0035003102	grail3.0035003102	At3g60770.1	ribosomal protein S13 -like : AtRPS13A mRNA for cytoplasmic ribosomal protein S13	tremula x tremuloides	Unique
PtpAffx.15637.1.S1_at	1.49711	10.3347	0.00108384	CV232239	eugene3.00021795	eugene3.00021795	At2g47510.1	putative fumarase : : supported by cDNA: gi_1769567_gb_U82202.1_ATU82202	trichocarpa	Unique
PtpAffx.15642.1.S1_at	1.00506	6.03029	0.0078266	CV269843	grail3.0002040301	grail3.0002040301	--	--	trichocarpa x nigra	Unique
PtpAffx.15644.1.A1_at	1.96215	9.08869	0.00173203	BI129764	gw1.II.200.1	gw1.II.200.1	At3g07320.1	glycosyl hydrolase family 17 : similar to beta-1	tremula x tremuloides	Unique
PtpAffx.156448.1.S1_s_at	1.05658	5.89469	0.00849833	CK091713	fgenesh4_pm.C_LG_X000378	fgenesh4_pm.C_LG_X000378	At1g14570.1	expressed protein : : supported by cDNA: gi_13877612_gb_AF370507.1_AF370507	trichocarpa	All probes match over all sequences
PtpAffx.156493.1.S1_at	1.96723	7.80288	0.00302543	CN519416	eugene3.00061835	eugene3.00061835	At4g32400.1	mitochondrial carrier protein family : :supported by full-length cDNA: Ceres:12232.	trichocarpa x deltoides	Unique
PtpAffx.156493.1.S1_s_at	2.36503	20.6285	9.53e-05	CN519416	eugene3.00061835	eugene3.00061835	At4g32400.1	mitochondrial carrier protein family : :supported by full-length cDNA: Ceres:12232.	trichocarpa x deltoides	All probes match over all sequences
PtpAffx.156608.1.S1_at	2.32345	6.40877	0.00625468	BU875048	gw1.X.1884.1	gw1.X.1884.1	At4g18440.1	adenylosuccinate lyase - like protein : adenylosuccinate lyase - Haemophilus influenzae: supported by cDNA: gi_18491162	trichocarpa	Unique
PtpAffx.156655.1.S1_at	1.26797	6.32452	0.00656075	BU875712	gw1.XIX.2062.1	gw1.XIX.2062.1	At1g35620.1	protein disulfide isomerase	trichocarpa	Unique
PtpAffx.156707.1.S1_s_at	1.65303	6.77631	0.00508424	BU873655	gw1.X.1072.1	gw1.X.1072.1	At5g15270.1	KH domain protein : various predicted proteins	trichocarpa	All probes match over all sequences
PtpAffx.156723.1.S1_at	6.83288	17.1185	0.000184899	DN497265	gw1.I.2249.1	gw1.I.2249.1	At2g30140.1	putative glucosyltransferase : : supported by cDNA: gi_20260553	tremula	Unique
PtpAffx.156764.1.S1_at	2.63673	6.55184	0.00577895	DN487190	gw1.III.203.1	gw1.III.203.1	At3g12600.1	expressed protein : : supported by cDNA: gi_13358193_gb_AF325001.2_AF325001	tremula	Unique
PtpAffx.156807.1.S1_at	3.78653	10.2792	0.00110711	CX168731	estExt_fgenesh4_pg.C_LG_XIX0195	estExt_fgenesh4_pg.C_LG_XIX0195	At1g08630.1	expressed protein : similar to L-allo-threonine aldolase (D87890): similar to ESTs gb|R30517	deltoides	Unique
PtpAffx.156848.1.S1_s_at	2.31445	8.50758	0.00219559	BU875699	gw1.86.17.1	gw1.86.17.1	At2g40360.1	putative WD-40 repeat protein :	trichocarpa	All probes match over all sequences
PtpAffx.156899.1.S1_at	1.43906	10.089	0.00118355	BU834433	gw1.VI.1411.1	gw1.VI.1411.1	At2g19080.1	expressed protein : :supported by full-length cDNA: Ceres:37338.	tremula x tremuloides	Unique
PtpAffx.15690.1.S1_at	3.58892	10.1337	0.00116701	BP932573	eugene3.00080237	eugene3.00080237	At1g08230.1	hypothetical protein : contains similarity to amino acid permease GI:7415521 from [Oryza sativa]	nigra	Unique
PtpAffx.156940.1.S1_at	0.508707	6.25607	0.00684161	BU831648	gw1.V.1952.1	gw1.V.1952.1	gi|28627544|gb|AAL83709.1|	putative ornithine decarboxylase 1 [Capsicum annuum]	trichocarpa	Unique
PtpAffx.156945.1.S1_at	2.8721	7.17017	0.00412056	BU831403	gw1.XV.2048.1	gw1.XV.2048.1	At2g26700.1	putative second messenger-dependent protein kinase :	tremula x tremuloides	Unique
PtpAffx.156945.1.S1_s_at	3.23291	12.0525	0.000625879	BU831403	gw1.XV.2048.1	gw1.XV.2048.1	At2g26700.1	putative second messenger-dependent protein kinase :	tremula x tremuloides	All probes match over all sequences
PtpAffx.156988.1.S1_at	1.68998	7.10008	0.00428174	BU827109	gw1.VIII.30.1 gw1.X.4239.1	gw1.VIII.30.1	At3g06270.1	protein phosphatase 2C (PP2C) : similar to protein phosphatase-2C (PP2C) GB:AAC36699 [Mesembryanthemum crystallinum]: contains Pfam profile: PF00481 protein phosphatase 2C	tremula x tremuloides	Unique
PtpAffx.157136.1.S1_at	3.98829	6.40148	0.00627433	BU820197	estExt_fgenesh4_pm.C_LG_VIII0731 gw1.X.4692.1	estExt_fgenesh4_pm.C_LG_VIII0731	At3g23920.1	glycosyl hydrolase family 14 (beta-amylase) : similar to beta-amylase PCT-BMYI from [Solanum tuberosum]: supported by cDNA: gi_14194172_gb_AF367293.1_AF367293	tremula	Unique
PtpAffx.15733.1.S1_a_at	1.41667	12.4071	0.000566364	DN489956	grail3.0081004501	grail3.0081004501	--	--	tremula x tremuloides	Probes match on alternative forms of same gene
PtpAffx.157390.1.S1_at	1.16961	6.56556	0.00572997	CK102692	estExt_fgenesh4_pm.C_LG_IX0041 estExt_fgenesh4_pg.C_660152	estExt_fgenesh4_pm.C_LG_IX0041	At2g27460.1	expressed protein : : supported by cDNA: gi_15450829_gb_AY054495.1_	tremula x tremuloides	Unique
PtpAffx.157405.1.S1_at	5.26956	14.843	0.00031177	CF233029	eugene3.00190958	eugene3.00190958	--	--	alba x tremula	Unique
PtpAffx.15748.1.S1_at	2.71387	8.18902	0.00252899	AJ767967	--	--	--	--	tremula x tremuloides	Unique
PtpAffx.157486.1.S1_at	1.08886	7.57337	0.00338951	CV267243	estExt_Genewise1_v1.C_LG_XV2116	estExt_Genewise1_v1.C_LG_XV2116	At1g05350.1	unknown protein : Similar to Caenorhabditis unknown protein T03F1.1 (gb|U88169	trichocarpa x nigra	Unique
PtpAffx.157525.1.S1_at	1.11387	7.00344	0.00450847	DN497180	fgenesh4_pg.C_LG_XVII000411	fgenesh4_pg.C_LG_XVII000411	At5g15270.1	KH domain protein : various predicted proteins	tremula	Unique
PtpAffx.157532.1.S1_s_at	1.72864	6.59466	0.0056365	CV266973	eugene3.00160087	eugene3.00160087	--	--	trichocarpa x nigra	All probes match over all sequences
PtpAffx.157551.1.S1_s_at	3.89621	10.3955	0.00106345	AJ779884	eugene3.00150266	eugene3.00150266	At2g03800.1	unknown protein :	euphratica	All probes match over all sequences
PtpAffx.157625.1.S1_at	2.35697	12.0476	0.000625879	BU826755	estExt_fgenesh4_pm.C_LG_XVIII0270	estExt_fgenesh4_pm.C_LG_XVIII0270	At5g57300.1	UUbiE family : similar to ubiquinone biosynthesis methyltransferase COQ5 [Saccharomyces cerevisiae][SP|P49017]	tremula x tremuloides	Unique
PtpAffx.157728.1.S1_at	1.37637	10.6441	0.000973503	DN501555	gw1.XIII.1670.1	gw1.XIII.1670.1	At5g28490.1	putative protein : predicted proteins	trichocarpa	Unique
PtpAffx.15773.1.A1_s_at	1.58748	7.61503	0.00331723	CV248268	eugene3.00140154	eugene3.00140154	At1g48050.1	regulatory protein	trichocarpa	All probes match over all sequences
PtpAffx.157739.1.S1_s_at	0.978011	5.71427	0.00953192	CN523268	estExt_fgenesh4_pm.C_LG_VI0248 grail3.0164004802	estExt_fgenesh4_pm.C_LG_VI0248	At5g35360.1	acetyl-CoA carboxylase : :supported by full-length cDNA: Ceres:20286.	trichocarpa x deltoides	All probes match over all sequences
PtpAffx.15778.1.S1_at	3.69944	6.10114	0.00749703	CV236739	gw1.40.562.1 gw1.II.3876.1	gw1.40.562.1	At1g47655.1	Dof zinc finger protein : : supported by full-length cDNA: Ceres: 103581.	trichocarpa	Unique
PtpAffx.157788.1.S1_at	1.43997	8.80915	0.00194163	DN498955	estExt_fgenesh4_pg.C_LG_VII1091	estExt_fgenesh4_pg.C_LG_VII1091	At2g18245.1	Expressed protein : : supported by full-length cDNA: Ceres: 108694.	tremula x tremuloides	Unique
PtpAffx.157804.1.S1_at	0.878813	7.14823	0.00417061	BU891440	estExt_fgenesh4_pg.C_LG_IV1345	estExt_fgenesh4_pg.C_LG_IV1345	At4g34640.1	farnesyl-diphosphate farnesyltransferase [squalene synthase 1] (SQS1) : identical to GI:806324 squalene synthase: non-consensus GC donor splice site at exon 3	tremula	Unique
PtpAffx.157822.1.S1_at	4.58147	6.65066	0.00545647	BU872417	estExt_Genewise1_v1.C_LG_X1905	estExt_Genewise1_v1.C_LG_X1905	At5g05840.1	putative protein : strong similarity to unknown protein (emb|CAB81597.1)	trichocarpa	Unique
PtpAffx.158043.1.A1_at	4.39101	8.71318	0.00202282	DN489075	fgenesh4_pm.C_LG_VIII000421	fgenesh4_pm.C_LG_VIII000421	At3g06490.1	myb family transcription factor (MYB108) : identical to transcription factor MYB108 GI:15375290 from [Arabidopsis thaliana]: supported by cDNA: gi_15375290_gb_AF262733.2_AF262733	tremula	Unique
PtpAffx.158051.1.A1_at	1.45365	13.0267	0.000482466	DN488542	fgenesh4_pm.C_LG_I000672	fgenesh4_pm.C_LG_I000672	At2g29090.1	taxane 13-alpha-hydroxylase(cytochrome p450 family)	tremula	Unique
PtpAffx.158107.1.S1_at	1.45215	7.56399	0.0034021	CV267917	grail3.0032001601	grail3.0032001601	At4g26910.1	putative dihydrolipoamide succinyltransferase : dihydrolipoamide succinyltransferase (EC 2.3.1.61) precursor - rat	trichocarpa x nigra	Unique
PtpAffx.158107.3.S1_at	1.79098	7.07514	0.00434267	CK088568	grail3.0032001601	grail3.0032001601	At4g26910.1	putative dihydrolipoamide succinyltransferase : dihydrolipoamide succinyltransferase (EC 2.3.1.61) precursor - rat	tremula x tremuloides	Unique
PtpAffx.158190.1.A1_s_at	4.07696	31.0177	2.11e-05	BP935740	estExt_fgenesh4_pg.C_LG_I2255	estExt_fgenesh4_pg.C_LG_I2255	At5g40780.1	amino acid permease : : supported by cDNA: gi_14194150	tremula x tremuloides	All probes match over all sequences
PtpAffx.158197.1.A1_a_at	6.35464	20.1313	0.000103653	BP936089	fgenesh4_pg.C_LG_XI000889 fgenesh4_pg.C_LG_XI000890	fgenesh4_pg.C_LG_XI000889	--	--	nigra	Probes match on alternative forms of same gene
PtpAffx.15840.1.S1_at	2.07079	6.70797	0.0052785	CV245081	estExt_fgenesh4_pm.C_LG_IV0340 estExt_fgenesh4_pm.C_LG_IV0341	estExt_fgenesh4_pm.C_LG_IV0340	At3g02360.1	6-phosphogluconate dehydrogenase	trichocarpa	Unique
PtpAffx.15840.1.S1_s_at	1.64814	20.9263	9.08e-05	CV245081	estExt_fgenesh4_pm.C_1230010	estExt_fgenesh4_pm.C_1230010	At3g02360.1	6-phosphogluconate dehydrogenase	trichocarpa	All probes match over all sequences
PtpAffx.158416.1.S1_at	1.25919	8.29452	0.00241722	CV131381	fgenesh4_pg.C_LG_XIX000103	fgenesh4_pg.C_LG_XIX000103	At5g63620.1	alcohol dehydrogenase-like protein : :supported by full-length cDNA: Ceres:207201.	deltoides	Unique
PtpAffx.158491.2.S1_s_at	2.74604	6.96664	0.00460064	BP923012	estExt_Genewise1_v1.C_LG_XIV0433 eugene3.47190001	estExt_Genewise1_v1.C_LG_XIV0433	At3g20000.1	membrane import protein	nigra	All probes match over all sequences
PtpAffx.158527.1.S1_at	5.3654	16.552	0.000211421	CA825767	estExt_fgenesh4_pm.C_LG_II0967	estExt_fgenesh4_pm.C_LG_II0967	At5g35735.1	Expressed protein : : supported by full-length cDNA: Ceres: 32450.	trichocarpa x deltoides	Unique
PtpAffx.158552.1.S1_s_at	1.17226	9.31082	0.00158222	CX659529	eugene3.00860050	eugene3.00860050	At1g09620.1	putative leucyl-tRNA synthetase : Strong similarity to S. pombe leucyl-tRNA synthetase (gb|Z73100)	alba x tremula var. glandulosa	All probes match over all sequences
PtpAffx.158569.1.S1_s_at	2.66435	10.9531	0.000879689	CX658936	gw1.V.4097.1	gw1.V.4097.1	At2g23320.1	WRKY family transcription factor : identical to WRKY DNA-binding protein 15 GI:13506742 from [Arabidopsis thaliana] : supported by cDNA: gi_13506742_gb_AF224704.1_AF224704	alba x tremula var. glandulosa	All probes match over all sequences
PtpAffx.158653.1.A1_at	1.44636	5.65922	0.00988134	CV270735	--	--	--	--	tremula x tremuloides	Unique
PtpAffx.158656.2.S1_at	4.77448	7.25341	0.00395707	CX654035	eugene3.00060457	eugene3.00060457	At2g41810.1	unknown protein : similar to T11A07.10	alba x tremula var. glandulosa	Unique
PtpAffx.158769.1.S1_s_at	0.928855	8.33368	0.00237676	AJ780268	estExt_fgenesh4_pg.C_LG_X2105	estExt_fgenesh4_pg.C_LG_X2105	At3g52230.1	expressed protein : : supported by full-length cDNA: Ceres: 33058.	euphratica	All probes match over all sequences
PtpAffx.158776.1.S1_s_at	0.936495	6.02402	0.00785222	CX168578	eugene3.00120939	eugene3.00120939	At5g63520.1	F-box protein family : similar to unknown protein (pir||S76033)	deltoides	All probes match over all sequences
PtpAffx.158913.1.S1_s_at	1.20051	9.34745	0.00156157	BU873719	estExt_fgenesh4_pg.C_LG_XIV0731	estExt_fgenesh4_pg.C_LG_XIV0731	At3g62940.1	putative protein : CGI-77 protein	trichocarpa	All probes match over all sequences
PtpAffx.158921.1.S1_s_at	4.02197	6.90502	0.00474064	BP929076	estExt_fgenesh4_pg.C_LG_IX0010 eugene3.00660225	estExt_fgenesh4_pg.C_LG_IX0010	At1g76490.1	3-hydroxy-3-methylglutaryl CoA reductase (AA 1-592) : identical to hydroxy methylglutaryl CoA reductase (AA 1-592) GB:X15032 (Plant Mol. Biol. 13 (6)	nigra	All probes match over all sequences
PtpAffx.158993.1.S1_at	1.60574	10.6743	0.000965099	CX167735	eugene3.00102436	eugene3.00102436	At2g38680.1	hypothetical protein : predicted by genefinder	deltoides	Unique
PtpAffx.159087.1.S1_at	1.12864	6.49881	0.00595313	BP925512	gw1.187.122.1 gw1.IV.2890.1	gw1.187.122.1	At2g34040.1	expressed protein : :supported by full-length cDNA: Ceres:13928.	nigra	Unique
PtpAffx.159234.1.A1_at	1.91573	5.74942	0.00931755	CV282152	eugene3.00060298	eugene3.00060298	At1g68570.1	peptide transporter	trichocarpa x deltoides	Unique
PtpAffx.15954.1.A1_at	2.33594	13.6913	0.000407379	CV243813	estExt_Genewise1_v1.C_2320006	estExt_Genewise1_v1.C_2320006	At2g37500.1	putative glutamate:ornithine acetyltransferase : :supported by full-length cDNA: Ceres:121873.	trichocarpa	Unique
PtpAffx.159678.1.A1_at	5.72345	11.6367	0.000712914	CV238943	gw1.XIII.2246.1	gw1.XIII.2246.1	At1g69560.1	MYB-family transcription factor	trichocarpa	Unique
PtpAffx.159733.1.A1_at	1.179	9.18285	0.00166875	CV274432	estExt_fgenesh4_pg.C_LG_I1954	estExt_fgenesh4_pg.C_LG_I1954	At2g34970.1	putative translation initiation factor eIF-2B epsilon subunit :	trichocarpa x deltoides	Unique
PtpAffx.159878.1.A1_at	0.417317	7.20013	0.0040634	CV256589	estExt_fgenesh4_pg.C_LG_XV1007	estExt_fgenesh4_pg.C_LG_XV1007	At5g62300.1	ribosomal protein S20 - like : ribosomal protein S20	trichocarpa x deltoides	Unique
PtpAffx.159900.1.A1_a_at	1.99814	7.70872	0.00317266	CV280742	fgenesh4_pm.C_scaffold_70000045	fgenesh4_pm.C_scaffold_70000045	At5g11850.1	MAP3K delta-1 protein kinase : : supported by cDNA: gi_18700074	trichocarpa x deltoides	Probes match on alternative forms of same gene
PtpAffx.159911.1.A1_at	4.27081	18.0345	0.000153456	CV264739	gw1.I.2249.1	gw1.I.2249.1	At2g30140.1	putative glucosyltransferase : : supported by cDNA: gi_20260553	trichocarpa x nigra	Unique
PtpAffx.159911.2.A1_at	7.23817	18.3219	0.000144583	CV255461	gw1.I.2249.1	gw1.I.2249.1	At2g30140.1	putative glucosyltransferase : : supported by cDNA: gi_20260553	trichocarpa x deltoides	Unique
PtpAffx.159933.1.A1_at	1.70738	11.0533	0.000852022	CV235668	fgenesh4_pg.C_LG_I003250 gw1.XI.671.1	fgenesh4_pg.C_LG_I003250	At3g03060.1	putative 26S proteosome regulatory subunit :	trichocarpa	Unique
PtpAffx.159946.1.A1_at	1.96044	6.20178	0.00705012	CV254485	--	--	--	--	tremula	Unique
PtpAffx.159991.1.A1_at	2.27814	6.53926	0.00582064	CV273056	grail3.0029005901	grail3.0029005901	At2g01410.1	hypothetical protein : predicted by genefinder	trichocarpa x deltoides	Unique
PtpAffx.16003.1.S1_at	3.34995	7.12004	0.00423472	DN503433	estExt_fgenesh4_pg.C_1270018	estExt_fgenesh4_pg.C_1270018	At4g22740.1	Expressed protein : : supported by full-length cDNA: Ceres: 20948.	trichocarpa x deltoides	Unique
PtpAffx.160147.1.A1_at	1.73807	6.43365	0.00617132	CV244770	gw1.XI.3931.1	gw1.XI.3931.1	At4g21705.1	unknown protein : predicted by genemarkHMM	trichocarpa	Unique
PtpAffx.160204.1.A1_at	1.47913	21.5028	8.26e-05	CV242793	gw1.XVIII.1885.1	gw1.XVIII.1885.1	At4g31810.1	enoyl-CoA hydratase - like protein : enoyl-CoA hydratase	trichocarpa	Unique
PtpAffx.160357.1.A1_at	4.39949	23.1019	6.5e-05	CV237372	estExt_fgenesh4_pg.C_1630016	estExt_fgenesh4_pg.C_1630016	At2g28120.1	nodulin-like protein : : supported by cDNA: gi_16209713_gb_AY057618.1_	trichocarpa	Unique
PtpAffx.160390.2.A1_at	3.34166	10.6517	0.000971152	BP932210	estExt_Genewise1_v1.C_LG_XV0083	estExt_Genewise1_v1.C_LG_XV0083	At5g24530.1	flavanone 3-hydroxylase-like protein : : supported by full-length cDNA: Ceres: 149654.	nigra	Unique
PtpAffx.160441.1.A1_at	2.87412	5.80065	0.00902992	CV233630	estExt_fgenesh4_pg.C_LG_XVI1076	estExt_fgenesh4_pg.C_LG_XVI1076	At5g01370.1	hypothetical protein :	trichocarpa	Unique
PtpAffx.16061.2.S1_at	2.88736	9.31737	0.00157951	CX184035	eugene3.00040233	eugene3.00040233	At4g21620.1	putative protein : predicted proteins	euramericana	Unique
PtpAffx.16063.1.A1_at	2.00953	6.02494	0.00784801	CV281641	grail3.0039004601	grail3.0039004601	At1g01730.1	expressed protein : :supported by full-length cDNA: Ceres:3365.	trichocarpa x deltoides	Unique
PtpAffx.160811.1.S1_s_at	2.50082	9.72392	0.00135853	AJ778305	estExt_fgenesh4_pg.C_LG_XIII0422	estExt_fgenesh4_pg.C_LG_XIII0422	At3g20500.1	purple acid phosphatase	euphratica	All probes match over all sequences
PtpAffx.16084.1.A1_at	4.3185	10.6427	0.000973503	CV276370	estExt_fgenesh4_pm.C_LG_X0136	estExt_fgenesh4_pm.C_LG_X0136	At1g04040.1	expressed protein : Similar to acid phosphatase: Location of ESTs 110C2T7	trichocarpa x deltoides	Unique
PtpAffx.16086.1.A1_at	0.731631	11.5312	0.000738211	DN491835	fgenesh4_pg.C_LG_I001815 estExt_fgenesh4_pg.C_LG_IX1298	fgenesh4_pg.C_LG_I001815	At2g28620.1	kinesin-related protein :	trichocarpa	Unique
PtpAffx.160866.1.S1_s_at	2.35015	6.49562	0.00596241	DN499234	eugene3.00111150	eugene3.00111150	At3g20490.1	hypothetical protein : predicted by genemark.hmm	tremula x tremuloides	All probes match over all sequences
PtpAffx.161051.1.S1_at	1.74382	6.13094	0.00736504	AJ774891	gw1.VII.2145.1	gw1.VII.2145.1	At5g64860.1	glycosyl hydrolase family 77 (4-alpha-glucanotransferase) : similar to 4-alpha-glucanotransferase SP:Q06801 from [Solanum tuberosum]: supported by cDNA: gi_14335103_gb_AY037231.1_	euphratica	Unique
PtpAffx.16113.1.S1_at	3.95957	12.7536	0.000517057	DN498038	--	--	--	--	tremula x tremuloides	Unique
PtpAffx.161219.2.S1_s_at	2.36234	16.603	0.000209132	CN521085	eugene3.00140737	eugene3.00140737	At3g62830.1	dTDP-glucose 4-6-dehydratase homolog D18 : contains non-consensus CA donor splice site at exon 1 and TA acceptor splice site at exon 2	trichocarpa x deltoides	All probes match over all sequences
PtpAffx.161309.1.S1_at	1.89032	7.0968	0.00428758	CN520197	--	--	--	--	tremula x tremuloides	Unique
PtpAffx.161309.1.S1_s_at	1.95653	7.44857	0.00359949	CN520197	estExt_fgenesh4_pm.C_LG_II0615	estExt_fgenesh4_pm.C_LG_II0615	At4g16830.1	nuclear antigen homolog : :supported by full-length cDNA: Ceres:118826.	trichocarpa x deltoides	All probes match over all sequences
PtpAffx.161349.1.S1_s_at	1.37313	7.30414	0.00386342	DN498837	estExt_Genewise1_v1.C_LG_VIII2330	estExt_Genewise1_v1.C_LG_VIII2330	At3g26090.1	unknown protein : : supported by cDNA: gi_20268775	tremula x tremuloides	All probes match over all sequences
PtpAffx.161399.1.S1_at	2.23587	8.54685	0.00216343	CN192858	estExt_fgenesh4_pm.C_LG_XII0191	estExt_fgenesh4_pm.C_LG_XII0191	At1g74030.1	putative enolase : similar to ENOLASE (2-PHOSPHOGLYCERATE DEHYDRATASE) GB:P15007 from [Drosophila melanogaste]: supported by cDNA: gi_14334609_gb_AY034978.1_	trichocarpa x deltoides	Unique
PtpAffx.161405.1.S1_s_at	1.35394	19.117	0.000123318	CX179921	estExt_Genewise1_v1.C_700234	estExt_Genewise1_v1.C_700234	At3g04830.1	auxin-regulated protein : similar to GB:AAD49104 [Arabidopsis thaliana]	euramericana	All probes match over all sequences
PtpAffx.161419.1.S1_at	2.81336	6.74158	0.00518741	BI072117	estExt_Genewise1_v1.C_2320006	estExt_Genewise1_v1.C_2320006	At2g37500.1	putative glutamate:ornithine acetyltransferase : :supported by full-length cDNA: Ceres:121873.	tremula x tremuloides	Unique
PtpAffx.161461.1.S1_at	2.34737	9.66952	0.00138807	CV130586	grail3.0024038102	grail3.0024038102	At3g57550.1	guanylate kinase-like protein : guanylate kinase - Mus musculus	deltoides	Unique
PtpAffx.16148.1.S1_at	5.5077	13.6847	0.000407379	CV264435	eugene3.00011775	eugene3.00011775	At4g37980.1	cinnamyl-alcohol dehydrogenase ELI3-1 : : supported by cDNA: gi_13430625_gb_AF360225.1_AF360225	trichocarpa x nigra	Unique
PtpAffx.16155.1.S1_a_at	2.50766	7.85282	0.00295117	CV256312	--	--	--	--	trichocarpa x deltoides	Probes match on alternative forms of same gene
PtpAffx.16157.1.S1_s_at	3.71201	5.92246	0.00834992	BU809327	eugene3.00060882	eugene3.00060882	At2g38250.1	putative GT-1-like transcription factor : : supported by cDNA: gi_17981039	tremula x tremuloides	All probes match over all sequences
PtpAffx.161607.1.S1_at	1.69206	7.00921	0.00449776	CN519375	--	--	--	--	tremula x tremuloides	Unique
PtpAffx.161809.1.S1_at	0.533655	6.34868	0.00646866	CN549335	gw1.57.51.1 gw1.VII.3881.1	gw1.57.51.1	At2g18060.1	putative NAM (no apical meristem)-like protein : similar to ATAF1	trichocarpa x deltoides	Unique
PtpAffx.162040.1.S1_at	10.1696	132.799	5.69e-08	CX169078	gw1.137.83.1 eugene3.00060017	gw1.137.83.1	At3g13310.1	DnaJ protein	deltoides	Unique
PtpAffx.162299.1.S1_at	2.21962	8.22697	0.0024893	CA824756	gw1.XIV.2623.1	gw1.XIV.2623.1	At1g02900.1	hypothetical protein : predicted by genemark.hmm	trichocarpa x deltoides	Unique
PtpAffx.162311.1.S1_at	7.06346	7.14133	0.00418742	BP933945	estExt_Genewise1_v1.C_1450155	estExt_Genewise1_v1.C_1450155	At2g19800.1	expressed protein : :supported by full-length cDNA: Ceres:254633.	nigra	Unique
PtpAffx.162571.1.A1_at	3.58899	6.29789	0.00666653	CV253632	--	--	--	--	tremula x tremuloides	Unique
PtpAffx.16260.1.S1_at	0.68335	8.13422	0.002591	DN502874	eugene3.00090292	eugene3.00090292	At1g16210.1	expressed protein : ESTs gb|T04357 and gb|AA595092 come from this gene:supported by full-length cDNA: Ceres:114103.	tremula x tremuloides	Unique
PtpAffx.16262.1.A1_at	2.23582	9.19526	0.00166082	AJ772124	eugene3.00020956	eugene3.00020956	At5g65440.1	putative protein : strong similarity to unknown protein (pir||T05573): supported by cDNA: gi_19715652	euphratica	Unique
PtpAffx.162620.1.A1_at	0.832023	6.14403	0.00730981	CV240217	estExt_Genewise1_v1.C_LG_IV3708	estExt_Genewise1_v1.C_LG_IV3708	At5g37530.1	putative protein : predicted proteins	trichocarpa	Unique
PtpAffx.162634.1.A1_at	1.13342	5.97943	0.00807347	CA924017	fgenesh4_pg.C_scaffold_122000089 fgenesh4_pg.C_LG_XII000006	fgenesh4_pg.C_scaffold_122000089	At4g36480.1	serine C-palmitoyltransferase like protein : : supported by cDNA: gi_14488274_dbj_AB063254.1_AB063254	tremuloides	Unique
PtpAffx.162801.1.S1_at	2.6848	10.4187	0.00105518	DN495773	eugene3.00071126	eugene3.00071126	At4g34910.1	DEAD:DEAH box RNA helicase protein	tremula	Unique
PtpAffx.162801.1.S1_s_at	2.65683	11.0941	0.000843582	DN495773	eugene3.00071126	eugene3.00071126	At4g34910.1	DEAD:DEAH box RNA helicase protein	tremula	All probes match over all sequences
PtpAffx.16281.1.S1_at	2.70692	13.2243	0.000457058	CK111959	eugene3.00010843	eugene3.00010843	At1g13130.1	glycosyl hydrolase family 5:cellulase : predicted by genscan	trichocarpa	Unique
PtpAffx.162945.1.S1_at	1.74614	11.8547	0.000666173	CX656532	estExt_fgenesh4_pg.C_2040023	estExt_fgenesh4_pg.C_2040023	--	--	alba x tremula var. glandulosa	Unique
PtpAffx.16305.1.S1_at	1.6277	7.18174	0.00409988	DN501355	--	--	--	--	tremula x tremuloides	Unique
PtpAffx.163092.1.S1_s_at	2.6791	11.7994	0.000679042	BU886689	grail3.0010057701 eugene3.00081210	grail3.0010057701	At1g15000.1	serine carboxypeptidase precursor	tremula x tremuloides	All probes match over all sequences
PtpAffx.163109.1.S1_s_at	1.44314	7.38006	0.00372356	BU886950	gw1.66.741.1	gw1.66.741.1	At5g60410.1	putative protein :	trichocarpa	All probes match over all sequences
PtpAffx.16316.1.S1_a_at	1.99359	6.63182	0.00551097	BU872357	estExt_fgenesh4_pg.C_LG_I0403	estExt_fgenesh4_pg.C_LG_I0403	At1g80750.1	ribosomal protein L7	trichocarpa	Probes match on alternative forms of same gene
PtpAffx.1634.3.A1_at	0.629875	6.10062	0.0074987	BP933609	fgenesh4_pg.C_LG_IX001342 fgenesh4_pm.C_LG_I000482	fgenesh4_pg.C_LG_IX001342	At2g26920.1	unknown protein :	nigra	Unique
PtpAffx.163405.1.S1_at	0.603786	9.17973	0.0016699	CV254383	gw1.4084.3.1	gw1.4084.3.1	At1g77670.1	putative aminotransferase : similar to kynurenine aminotransferase GB:S48737 [Rattus norvegicus]	trichocarpa x deltoides	Unique
PtpAffx.163410.1.S1_s_at	0.651175	5.76094	0.00925713	BU827122	gw1.XI.1439.1	gw1.XI.1439.1	At1g11940.1	hypothetical protein : Contains similarity to hypothetical protein gb|U95973 from A. thaliana	tremula x tremuloides	All probes match over all sequences
PtpAffx.163413.1.S1_s_at	2.05448	13.3805	0.000438841	BU834708	estExt_fgenesh4_pg.C_LG_XIII0274	estExt_fgenesh4_pg.C_LG_XIII0274	At3g03960.1	putative T-complex protein 1	tremula x tremuloides	All probes match over all sequences
PtpAffx.163418.2.S1_s_at	1.7656	9.34663	0.00156169	BU875081	estExt_Genewise1_v1.C_4340004	estExt_Genewise1_v1.C_4340004	At5g05830.1	putative protein : similar to unknown protein (gb|AAD32776.1)	trichocarpa	All probes match over all sequences
PtpAffx.163431.1.S1_at	1.66742	18.8914	0.000128453	BU824828	gw1.XVI.3281.1 fgenesh4_pg.C_scaffold_7275000001 fgenesh4_pg.C_LG_XVI000948	gw1.XVI.3281.1	At2g19130.1	putative receptor-like protein kinase :	tremula x tremuloides	Unique
PtpAffx.163432.1.S1_s_at	1.32754	5.78989	0.00909124	BU812071	gw1.XIV.2092.1	gw1.XIV.2092.1	At3g62120.1	multifunctional aminoacyl-tRNA ligase-like protein : multifunctional aminoacyl-tRNA ligase - Homo sapiens	tremula x tremuloides	All probes match over all sequences
PtpAffx.163461.1.S1_at	2.6235	12.3306	0.000576646	BU823357	eugene3.01300059	eugene3.01300059	At5g58280.1	unknown protein :	tremula x tremuloides	Unique
PtpAffx.163529.1.S1_at	1.3445	5.76697	0.00922081	CK106400	grail3.0010054201	grail3.0010054201	At1g22970.1	unknown protein : location of EST emb|F15151: supported by cDNA: gi_17979267	tremula	Unique
PtpAffx.163561.1.S1_a_at	4.95811	10.4544	0.00104231	BU879414	estExt_fgenesh4_pg.C_LG_VI1370	estExt_fgenesh4_pg.C_LG_VI1370	At3g52600.1	glycosyl hydrolase family 32 : almost identical to invertase GI:719270 from [Arabidopsis thaliana]	trichocarpa	Unique
PtpAffx.163561.1.S1_at	4.7407	9.01755	0.00178338	BU879414	estExt_fgenesh4_pg.C_LG_VI1370 gw1.XVI.2453.1	estExt_fgenesh4_pg.C_LG_VI1370	At3g52600.1	glycosyl hydrolase family 32 : almost identical to invertase GI:719270 from [Arabidopsis thaliana]	trichocarpa	Probes match on alternative forms of same gene
PtpAffx.163561.1.S1_x_at	4.53434	8.43865	0.00225997	BU879414	estExt_fgenesh4_pg.C_LG_VI1370	estExt_fgenesh4_pg.C_LG_VI1370	At3g52600.1	glycosyl hydrolase family 32 : almost identical to invertase GI:719270 from [Arabidopsis thaliana]	trichocarpa	Probes cross hyb with other sequences
PtpAffx.163562.1.S1_s_at	9.19501	14.093	0.000370199	BU820381	estExt_Genewise1_v1.C_LG_XIX2217 estExt_Genewise1_v1.C_LG_XIX2228	estExt_Genewise1_v1.C_LG_XIX2217	--	--	tremula	All probes match over all sequences
PtpAffx.163629.2.S1_at	1.96114	6.99629	0.00452664	AJ778890	grail3.0010038502	grail3.0010038502	At4g16146.1	Expressed protein : : supported by full-length cDNA: Ceres: 30227.	euphratica	Unique
PtpAffx.163634.1.S1_at	1.49159	13.0819	0.000475023	BU816187	--	--	--	--	tremula x tremuloides	Unique
PtpAffx.163752.1.S1_s_at	2.64706	11.7169	0.000695361	DN499167	estExt_Genewise1_v1.C_LG_XIV2927	estExt_Genewise1_v1.C_LG_XIV2927	At1g12920.1	eukaryotic peptide chain release factor subunit 1	tremula x tremuloides	All probes match over all sequences
PtpAffx.16379.1.S1_at	1.56511	6.99572	0.00452722	DN487097	gw1.XVI.1976.1	gw1.XVI.1976.1	At3g11964.1	hypothetical protein : similar to putative pre-rRNA processing protein GB:AAF23213 GI:6671953 from [Arabidopsis thaliana]	tremula	Unique
PtpAffx.163802.1.A1_at	7.10065	13.0146	0.000483171	CV244749	estExt_fgenesh4_pg.C_LG_IX0695	estExt_fgenesh4_pg.C_LG_IX0695	At2g14960.1	putative auxin-regulated protein :	trichocarpa	Unique
PtpAffx.163838.2.S1_a_at	1.615	15.3596	0.000278707	BU879285	estExt_fgenesh4_pm.C_LG_VIII0532 estExt_fgenesh4_pg.C_LG_X1062	estExt_fgenesh4_pm.C_LG_VIII0532	At2g01140.1	putative aldolase : :supported by full-length cDNA: Ceres:22418.: supported by cDNA: gi_13358205	trichocarpa	Probes match on alternative forms of same gene
PtpAffx.163839.1.S1_at	2.07537	6.43746	0.0061563	BI128443	gw1.XIII.1117.1 gw1.70.510.1 gw1.70.505.1	gw1.XIII.1117.1	At5g27380.2	glutathione synthetase (GSH2) : non-consensus AT donor splice site at exon 6	tremula x tremuloides	Unique
PtpAffx.163926.1.S1_at	1.92689	8.24707	0.00246977	BU891048	estExt_Genewise1_v1.C_LG_X2563	estExt_Genewise1_v1.C_LG_X2563	At4g25030.1	putative protein : :supported by full-length cDNA: Ceres:16463.	tremula	Unique
PtpAffx.163938.1.S1_s_at	2.13387	6.89422	0.00476857	AJ769446	estExt_fgenesh4_pg.C_LG_IV0222	estExt_fgenesh4_pg.C_LG_IV0222	At4g05020.1	coded for by A. thaliana cDNA W43435 : : supported by cDNA: gi_14532463_gb_AY039856.1_	euphratica	All probes match over all sequences
PtpAffx.163943.1.A1_at	1.65569	12.4676	0.000557835	CA924111	eugene3.00101034	eugene3.00101034	At1g70770.1	unknown protein : identical to unknown protein GB:AAD55492 [Arabidopsis thaliana]	tremuloides	Unique
PtpAffx.163955.1.S1_s_at	1.09691	8.10059	0.00263122	CX183737	estExt_fgenesh4_pg.C_LG_II0728	estExt_fgenesh4_pg.C_LG_II0728	At1g77470.1	putative replication factor C : similar to replication factor C GB:P40937 [Homo sapiens]: supported by cDNA: gi_17529331	euramericana	All probes match over all sequences
PtpAffx.163979.1.S1_s_at	3.55657	6.92589	0.0046886	CV131326	estExt_Genewise1_v1.C_LG_VIII2439	estExt_Genewise1_v1.C_LG_VIII2439	At3g22890.1	ATP sulfurylase	deltoides	All probes match over all sequences
PtpAffx.164050.1.S1_at	0.800874	9.37077	0.00154699	AI162066	gw1.I.9637.1 estExt_fgenesh4_pg.C_LG_III0365 fgenesh4_pg.C_LG_III000365	gw1.I.9637.1	At1g79990.1	putative coatomer protein complex	tremula x tremuloides	Unique
PtpAffx.164052.1.S1_at	3.59238	14.5174	0.000334902	AI165975	gw1.VIII.2124.1 gw1.X.736.1	gw1.VIII.2124.1	At1g48100.1	polygalacturonase	tremula x tremuloides	Unique
PtpAffx.164055.1.S1_at	2.38881	31.7458	1.99e-05	CV265520	eugene3.00050378	eugene3.00050378	At4g35260.1	NAD+ dependent isocitrate dehydrogenase subunit 1 : :supported by full-length cDNA: Ceres:12228.	trichocarpa x nigra	Unique
PtpAffx.164065.1.S1_s_at	1.72416	29.7401	2.44e-05	CF228170	gw1.VIII.152.1	gw1.VIII.152.1	At5g18900.1	putative protein : predicted proteins	alba x tremula	All probes match over all sequences
PtpAffx.164072.1.S1_at	1.23811	6.95629	0.00461883	BU896845	grail3.0133001302	grail3.0133001302	--	--	trichocarpa	Unique
PtpAffx.164076.1.S1_at	0.951491	7.45517	0.00358948	AI163739	estExt_fgenesh4_pm.C_LG_II1112	estExt_fgenesh4_pm.C_LG_II1112	At5g48370.1	putative protein : contains similarity to acyl-CoA thioesterase	tremula x tremuloides	Unique
PtpAffx.164096.1.S1_at	1.62019	6.8699	0.00482746	CX657120	estExt_fgenesh4_pg.C_LG_V1564	estExt_fgenesh4_pg.C_LG_V1564	At1g11320.1	hypothetical protein : identical to hypothetical protein GB:AAD49990 GI:5734725 from [Arabidopsis thaliana]	alba x tremula var. glandulosa	Unique
PtpAffx.16474.1.S1_at	1.16425	6.24735	0.00688217	CF233254	fgenesh4_pm.C_LG_XVI000023	fgenesh4_pm.C_LG_XVI000023	At3g02870.1	putative myo-inositol monophosphatase : similar to myo-inositol-1(or 4)-monophosphatase 3 (IMP 3) GB:P54928 [Lycopersicon esculentum]:supported by full-length cDNA: Ceres:156917.	tremula x tremuloides	Unique
PtpAffx.16517.1.S1_at	4.73645	18.3457	0.000143907	CV255701	estExt_Genewise1_v1.C_LG_IV3894 estExt_Genewise1_v1.C_LG_IV3904	estExt_Genewise1_v1.C_LG_IV3894	At3g02720.1	expressed protein : contains Pfam profile: PF01965 ThiJ:PfpI family: supported by cDNA: gi_13430821_gb_AF360323.1_AF360323	trichocarpa x deltoides	Unique
PtpAffx.16539.1.A1_s_at	8.21796	9.75546	0.00134418	BP934558	gw1.40.168.1	gw1.40.168.1	At3g60480.1	putative protein : :supported by full-length cDNA: Ceres:5609.	trichocarpa x nigra	All probes match over all sequences
PtpAffx.16548.2.A1_at	1.71322	8.01528	0.00274444	DN489341	grail3.0003048501	grail3.0003048501	At4g39235.1	Expressed protein : : supported by full-length cDNA: Ceres: 147351.	trichocarpa	Unique
PtpAffx.16622.1.A1_at	4.27768	35.6591	1.26e-05	BP931445	fgenesh4_pg.C_LG_IV000056	fgenesh4_pg.C_LG_IV000056	At3g26040.1	acyltransferase family : similar to deacetylvindoline 4-O-acetyltransferase [Catharanthus roseus][GI:4091808][PMID:9681034]	nigra	Unique
PtpAffx.1670.1.S1_a_at	1.19455	11.4831	0.000749509	CV281748	grail3.0037004801	grail3.0037004801	At3g13990.1	hypothetical protein : predicted by genemark.hmm	trichocarpa x deltoides	Unique
PtpAffx.1670.1.S1_at	1.01393	11.6524	0.000709545	CV281748	fgenesh4_pg.C_LG_I001063 grail3.0037004801	fgenesh4_pg.C_LG_I001063	At3g13990.1	hypothetical protein : predicted by genemark.hmm	trichocarpa x deltoides	Probes match on alternative forms of same gene
PtpAffx.1670.2.A1_at	1.26516	8.17751	0.00254177	CV228014	fgenesh4_pg.C_LG_I001063	fgenesh4_pg.C_LG_I001063	At3g13990.1	hypothetical protein : predicted by genemark.hmm	trichocarpa	Unique
PtpAffx.16744.1.S1_at	2.3765	8.41163	0.00228931	BP933720	gw1.XVIII.2586.1 eugene3.00180757	gw1.XVIII.2586.1	At1g35190.1	hyoscyamine 6-dioxygenase hydroxylase	nigra	Unique
PtpAffx.16868.1.S1_at	3.20476	10.7116	0.000954768	CV253653	gw1.XII.1434.1	gw1.XII.1434.1	At3g47740.1	ABC transporter family protein : ATP binding cassette transporter ABC1	trichocarpa x deltoides	Unique
PtpAffx.16869.1.A1_at	0.430568	6.92126	0.00470184	CV244910	estExt_fgenesh4_kg.C_LG_XVIII0006	estExt_fgenesh4_kg.C_LG_XVIII0006	At5g11500.1	putative protein : various predicted proteins	trichocarpa	Unique
PtpAffx.16882.2.S1_at	3.71326	6.2205	0.00698356	CX658941	gw1.I.9580.1 gw1.I.9595.1	gw1.I.9580.1	At3g15540.1	early auxin-induced protein	alba x tremula var. glandulosa	Unique
PtpAffx.16916.1.S1_at	1.41431	6.19927	0.00705912	CX657291	fgenesh4_pg.C_LG_XV000670 eugene3.00150714	fgenesh4_pg.C_LG_XV000670	--	--	alba x tremula var. glandulosa	Unique
PtpAffx.1696.1.A1_s_at	0.773686	5.87292	0.0086194	CV237688	eugene3.00061262	eugene3.00061262	At5g58040.1	putative protein : predicted proteins	trichocarpa	All probes match over all sequences
PtpAffx.17000.1.S1_at	5.89078	7.59822	0.00334507	CV273185	--	--	--	--	trichocarpa x deltoides	Unique
PtpAffx.17054.1.A1_at	3.06733	15.8969	0.000247102	CV268637	--	--	--	--	trichocarpa x nigra	Unique
PtpAffx.17087.1.S1_at	1.60714	8.4903	0.00221097	CF230618	estExt_fgenesh4_pg.C_LG_II0244	estExt_fgenesh4_pg.C_LG_II0244	At1g19880.1	unknown protein :	alba x tremula	Unique
PtpAffx.17087.1.S1_s_at	1.7972	6.94511	0.00464362	CF230618	estExt_fgenesh4_pg.C_LG_II0244 estExt_fgenesh4_pm.C_LG_V0622	estExt_fgenesh4_pg.C_LG_II0244	At1g19880.1	unknown protein :	alba x tremula	All probes match over all sequences
PtpAffx.17093.1.S1_at	1.91776	7.44728	0.00360196	CV283784	gw1.86.69.1	gw1.86.69.1	At4g37660.1	ribosomal - like protein : ribosomal protein L12	trichocarpa x deltoides	Unique
PtpAffx.17106.1.S1_s_at	1.67065	9.3786	0.0015433	CX183992	eugene3.00050125	eugene3.00050125	At5g10350.1	polyadenylate-binding protein II (PAB2)	euramericana	All probes match over all sequences
PtpAffx.17234.1.S1_at	7.52678	19.7491	0.000110346	CV261564	fgenesh4_pg.C_scaffold_145000035	fgenesh4_pg.C_scaffold_145000035	At2g19480.1	putative nucleosome assembly protein : : supported by cDNA: gi_20466609	trichocarpa	Unique
PtpAffx.17310.1.S1_at	0.656267	5.76641	0.0092243	CV251060	estExt_fgenesh4_pg.C_LG_III1318	estExt_fgenesh4_pg.C_LG_III1318	At1g09690.1	putative 60S ribosomal protein L21 : Similar to ribosomal protein L21 (gb|L38826). ESTs gb|AA395597	trichocarpa	Unique
PtpAffx.17330.1.S1_at	2.07427	6.20765	0.00703339	CV243084	estExt_fgenesh4_pg.C_290220	estExt_fgenesh4_pg.C_290220	At4g17940.1	putative protein : predicted protein	trichocarpa	Unique
PtpAffx.17389.1.S1_at	1.19631	15.0132	0.000299294	CV265693	eugene3.00080902	eugene3.00080902	At5g60980.1	NTF2-containing RNA-binding protein	trichocarpa x nigra	Unique
PtpAffx.17539.1.S1_s_at	2.70131	13.4202	0.000435004	CV240425	estExt_fgenesh4_pg.C_LG_IX1183	estExt_fgenesh4_pg.C_LG_IX1183	At5g59030.1	copper transport protein : : supported by cDNA: gi_18496857	trichocarpa	All probes match over all sequences
PtpAffx.17551.1.S1_at	1.77289	5.95335	0.00819568	CV230049	estExt_fgenesh4_pm.C_1180047	estExt_fgenesh4_pm.C_1180047	At5g47100.1	calcineurin B 1 : : supported by cDNA: gi_15866278_gb_AF411958.1_AF411958	trichocarpa	Unique
PtpAffx.17557.1.S1_a_at	3.37471	8.07584	0.00266546	DN487813	estExt_fgenesh4_pg.C_LG_VIII0641	estExt_fgenesh4_pg.C_LG_VIII0641	At5g34930.1	putative protein : embryonic abundant protein EMB20	tremula x tremuloides	Probes match on alternative forms of same gene
PtpAffx.1762.1.A1_at	0.607662	7.20428	0.00405653	AJ779786	eugene3.00170254	eugene3.00170254	At3g01460.1	unknown protein : contains Pfam profile: PF00628 PHD-finger (2 copies)	euphratica	Unique
PtpAffx.1770.2.A1_s_at	1.6662	7.49076	0.00352182	CK318786	eugene3.00070163	eugene3.00070163	--	--	deltoides	All probes match over all sequences
PtpAffx.1770.3.S1_s_at	5.59155	5.75091	0.0093117	CK320306	eugene3.00012490 eugene3.07480004	eugene3.00012490	At2g14580.1	putative pathogenesis related-1 (PR1) protein : : supported by cDNA: gi_17529119	deltoides	All probes match over all sequences
PtpAffx.1772.1.S1_s_at	0.987167	18.939	0.000127452	AJ776602	estExt_fgenesh4_pg.C_290035	estExt_fgenesh4_pg.C_290035	At2g35010.1	thioredoxin	euphratica	All probes match over all sequences
PtpAffx.17744.1.S1_at	1.40544	6.84388	0.00489695	DN486190	gw1.III.1593.1 eugene3.48910001	gw1.III.1593.1	At4g29110.1	putative protein : hypothetical protein - Arabidopsis thaliana	tremula	Unique
PtpAffx.17757.2.S1_s_at	1.52777	9.32095	0.00157807	BI138883	eugene3.01230048	eugene3.01230048	At3g02420.1	expressed protein : :supported by full-length cDNA: Ceres:160403.	trichocarpa	All probes match over all sequences
PtpAffx.17776.1.A1_at	1.49936	6.45934	0.00607649	CV273503	fgenesh4_pg.C_LG_IX001329	fgenesh4_pg.C_LG_IX001329	--	--	trichocarpa x deltoides	Unique
PtpAffx.17792.2.A1_a_at	1.44123	9.51128	0.00146816	CV272918	eugene3.00061491	eugene3.00061491	At5g02740.1	putative protein : :supported by full-length cDNA: Ceres:17471.	trichocarpa x deltoides	Probes match on alternative forms of same gene
PtpAffx.178.2.S1_at	2.12255	6.56129	0.00574707	DN490262	grail3.0012003501	grail3.0012003501	At4g02930.1	mitochondrial elongation factor Tu :	tremula x tremuloides	Unique
PtpAffx.17806.1.S1_at	2.38553	26.2093	4.02e-05	CV272450	estExt_fgenesh4_pg.C_LG_X1132	estExt_fgenesh4_pg.C_LG_X1132	At3g25900.1	homocysteine S-methyltransferase AtHMT-1 : identical to GB:AAF23821 from [Arabidopsis thaliana]: supported by cDNA: gi_17473822	trichocarpa x nigra	Unique
PtpAffx.17813.1.S1_at	1.71899	6.00082	0.00797103	CV252031	estExt_fgenesh4_pm.C_LG_VI0594 grail3.0729000101	estExt_fgenesh4_pm.C_LG_VI0594	At3g52630.1	pollen specific protein	trichocarpa	Unique
PtpAffx.17912.1.A1_s_at	0.983496	9.71901	0.00136049	DN487070	gw1.III.1300.1 eugene3.01580053	gw1.III.1300.1	At1g72340.1	putative translation initiation factor EIF-2B alpha subunit : similar to translation initiation factor EIF-2B alpha subunit GB:Q64270 [Rattus norvegicus]:supported by full-length cDNA: Ceres:22437.	tremula	All probes match over all sequences
PtpAffx.17914.2.A1_a_at	4.10442	12.6778	0.000528601	CV257560	estExt_fgenesh4_pg.C_LG_VIII0467	estExt_fgenesh4_pg.C_LG_VIII0467	At2g39700.1	expansin	trichocarpa x deltoides	Probes match on alternative forms of same gene
PtpAffx.17914.3.A1_a_at	2.14544	9.97158	0.00123711	CK091997	fgenesh4_pg.C_LG_X001844 estExt_fgenesh4_pg.C_LG_VIII0467	fgenesh4_pg.C_LG_X001844	At2g39700.1	expansin	tremula x tremuloides	Unique
PtpAffx.17914.3.A1_at	5.42202	13.9193	0.000385273	CK091997	estExt_fgenesh4_pg.C_LG_VIII0467 fgenesh4_pg.C_LG_X001844	estExt_fgenesh4_pg.C_LG_VIII0467	At2g39700.1	expansin	tremula x tremuloides	Probes match on alternative forms of same gene
PtpAffx.17967.1.A1_at	0.478635	6.28252	0.00672866	CV266301	eugene3.00660252	eugene3.00660252	At2g28430.1	expressed protein : : supported by cDNA: gi_16648715_gb_AY058134.1_	trichocarpa x nigra	Unique
PtpAffx.17971.1.A1_at	0.269267	6.70401	0.00528792	CV266225	--	--	--	--	trichocarpa	Unique
PtpAffx.18039.1.A1_at	3.3544	9.1893	0.00166473	CV263969	--	--	--	--	trichocarpa x nigra	Unique
PtpAffx.18052.1.S1_at	2.93048	7.52483	0.00346448	CV263365	--	--	--	--	tremula x tremuloides	Unique
PtpAffx.18071.1.A1_at	2.37349	10.5295	0.00101191	CX654625	gw1.VII.3576.1	gw1.VII.3576.1	At2g18330.1	putative AAA-type ATPase : similar to 26S proteosome regulatory subunit 8: supported by cDNA: gi_15450827_gb_AY054494.1_	alba x tremula var. glandulosa	Unique
PtpAffx.18117.1.S1_s_at	2.47499	9.52337	0.00146014	CK114073	estExt_Genewise1_v1.C_LG_II0323	estExt_Genewise1_v1.C_LG_II0323	gi|23466385|tpg|DAA00283.1|	TPA: putative phytosulfokine peptide precursor [Glycine max]	trichocarpa	All probes match over all sequences
PtpAffx.18129.1.S1_at	0.8979	6.6416	0.00548526	CV259753	gw1.III.694.1	gw1.III.694.1	At1g15425.1	expressed protein : supported by full-length cDNA: Ceres:29810: supported by cDNA: 29810.	trichocarpa x nigra	Unique
PtpAffx.18176.1.A1_at	2.71336	7.56622	0.00340097	CV258282	gw1.158.139.1	gw1.158.139.1	At3g14205.1	Expressed protein : : supported by cDNA: gi_15215805_gb_AY050432.1_	trichocarpa	Unique
PtpAffx.18206.1.A1_s_at	2.58028	9.8663	0.00128917	CV257302	fgenesh4_pg.C_LG_X000693	fgenesh4_pg.C_LG_X000693	At1g55850.1	cellulose synthase catalytic subunit	trichocarpa x deltoides	All probes match over all sequences
PtpAffx.18218.1.S1_at	3.7629	10.7597	0.000939667	CV257165	gw1.XII.639.1 estExt_Genewise1_v1.C_53080003	gw1.XII.639.1	At1g04120.1	ABC transporter family protein : Strong similarity to MRP-like ABC transporter gb|U92650 from A. thaliana and canalicular multi-drug resistance protein gb|L49379 from Rattus norvegicus: supported by cDNA: gi_10197657_gb_AF225908.1_AF225908	trichocarpa x deltoides	Unique
PtpAffx.18238.1.S1_a_at	1.18059	10.319	0.00109109	CV256016	estExt_fgenesh4_pg.C_LG_X0949	estExt_fgenesh4_pg.C_LG_X0949	At1g67970.1	putative heat shock transcription factor : contains Pfam profile: PF00447 HSF-type DNA-binding domain: N-terminal portion similar to heat shock transcription factor proteins: GB:CAA74397 [Arabidopsis thaliana]	trichocarpa x deltoides	Probes match on alternative forms of same gene
PtpAffx.18257.1.S1_at	0.968503	7.98719	0.00278107	CV251973	grail3.0019019801	grail3.0019019801	At2g18400.1	putative ribosomal protein L6 : : supported by full-length cDNA: Ceres: 692.	trichocarpa	Unique
PtpAffx.18295.2.A1_s_at	5.40089	40.0473	7.53e-06	CV253912	estExt_fgenesh4_pg.C_LG_X0484	estExt_fgenesh4_pg.C_LG_X0484	At3g04120.1	glyceraldehyde-3-phosphate dehydrogenase C subunit (GapC) : identical to glyceraldehyde-3-phosphate dehydrogenase C subunit (GapC) GB:M64116 [Arabidopsis thaliana] (Gene 104	trichocarpa x deltoides	All probes match over all sequences
PtpAffx.18295.5.S1_at	4.18752	8.96152	0.00182321	CK114049	gw1.VIII.2697.1 estExt_fgenesh4_pg.C_LG_X0484	gw1.VIII.2697.1	At3g04120.1	glyceraldehyde-3-phosphate dehydrogenase C subunit (GapC) : identical to glyceraldehyde-3-phosphate dehydrogenase C subunit (GapC) GB:M64116 [Arabidopsis thaliana] (Gene 104	trichocarpa	Unique
PtpAffx.18307.1.S1_at	8.04831	22.4267	7.19e-05	CV253713	--	--	--	--	trichocarpa	Unique
PtpAffx.18330.1.S1_at	2.37584	9.55215	0.00144389	CK091362	grail3.0017027501	grail3.0017027501	At3g19553.1	amino acid permease	trichocarpa	Unique
PtpAffx.18334.2.S1_a_at	0.789758	8.56199	0.00215267	CV232706	gw1.III.2255.1	gw1.III.2255.1	At1g32130.1	unknown protein :	trichocarpa	Probes match on alternative forms of same gene
PtpAffx.18357.1.A1_at	1.53084	27.7506	3.19e-05	CV251586	estExt_fgenesh4_pg.C_LG_IV0897	estExt_fgenesh4_pg.C_LG_IV0897	At1g67180.1	hypothetical protein : predicted by genemark.hmm	trichocarpa	Unique
PtpAffx.18431.2.A1_at	0.989086	8.69031	0.00203874	CV274890	gw1.V.891.1	gw1.V.891.1	At5g36740.1	putative protein : strong similarity to unknown protein (gb AAC80581.1)	trichocarpa x deltoides	Unique
PtpAffx.18461.1.A1_s_at	2.45162	7.50349	0.00350193	CV245902	estExt_fgenesh4_pg.C_LG_X1007	estExt_fgenesh4_pg.C_LG_X1007	At1g23100.1	10kDa chaperonin (CPN10)	trichocarpa	All probes match over all sequences
PtpAffx.18461.2.S1_at	2.41219	6.24446	0.00689333	CV228779	estExt_Genewise1_v1.C_LG_VIII0130	estExt_Genewise1_v1.C_LG_VIII0130	At1g23100.1	10kDa chaperonin (CPN10)	trichocarpa	Unique
PtpAffx.18484.1.A1_at	1.20697	5.99444	0.00800387	CV245083	fgenesh4_pm.C_LG_IX000015 fgenesh4_pg.C_scaffold_66000196	fgenesh4_pm.C_LG_IX000015	At2g17260.1	putative ligand-gated ion channel protein : similar to ligand-gated ion channels and to A. thaliana protein T21B4.3: supported by cDNA: gi_2708330_gb_AF038557.1_AF038557	trichocarpa	Unique
PtpAffx.1852.1.S1_at	0.960576	8.30228	0.00240964	CA823172	grail3.0054011601	grail3.0054011601	At5g14440.1	putative protein :	trichocarpa x deltoides	Unique
PtpAffx.18523.1.A1_at	1.47167	8.446	0.00225348	CV243749	gw1.V.1925.1	gw1.V.1925.1	At1g20300.1	expressed protein : contains similarity to PF01535 PPR repeat: supported by cDNA: gi_15450346_gb_AY052274.1_	trichocarpa	Unique
PtpAffx.18530.1.A1_at	0.894216	7.31061	0.00384978	CV259920	grail3.0090004401	grail3.0090004401	At3g13580.1	ribosomal protein	trichocarpa x nigra	Unique
PtpAffx.18541.1.A1_at	1.84413	7.26563	0.0039357	CV243196	grail3.0001095301	grail3.0001095301	At5g52820.1	Notchless protein homolog :	trichocarpa	Unique
PtpAffx.18595.1.S1_a_at	1.39642	11.2558	0.00080253	BU868736	gw1.VIII.1066.1 gw1.X.2734.1	gw1.VIII.1066.1	At2g39020.1	unknown protein :	trichocarpa	Unique
PtpAffx.18595.1.S1_at	1.56191	7.00797	0.00449892	BU868736	gw1.VIII.1066.1 gw1.X.2734.1	gw1.VIII.1066.1	At2g39020.1	unknown protein :	trichocarpa	Probes match on alternative forms of same gene
PtpAffx.18595.2.A1_at	1.84758	7.58421	0.00337009	CV256159	gw1.VIII.1066.1 gw1.X.2734.1	gw1.VIII.1066.1	At2g39020.1	unknown protein :	trichocarpa x deltoides	Unique
PtpAffx.18635.1.S1_at	1.62553	14.9256	0.000305754	CV240061	gw1.III.268.1	gw1.III.268.1	At3g51790.1	putative transmembrane protein G1p : Bradyrhizobium japonicum CycJ: PIR Accession Number S54745: supported by cDNA: gi_1657614_gb_U72502.1_ATU72502	trichocarpa	Unique
PtpAffx.18657.1.S1_at	0.519658	7.53286	0.00345067	CV239198	eugene3.00071173	eugene3.00071173	--	--	trichocarpa	Unique
PtpAffx.18668.1.A1_at	1.15054	8.27409	0.00243754	CV238784	estExt_fgenesh4_pm.C_LG_IX0691	estExt_fgenesh4_pm.C_LG_IX0691	At2g28450.1	putative RNA methyltransferase :	trichocarpa	Unique
PtpAffx.18668.2.A1_at	0.917906	5.74565	0.00933787	CV254631	estExt_fgenesh4_pm.C_LG_IX0691	estExt_fgenesh4_pm.C_LG_IX0691	At2g28450.1	putative RNA methyltransferase :	trichocarpa x deltoides	Unique
PtpAffx.18678.1.A1_s_at	1.40017	5.8117	0.00896584	CV238519	eugene3.00020729	eugene3.00020729	At1g21600.1	expressed protein : similar to hypothetical protein GB:AAD41412 GI:5263310 from [Arabidopsis thaliana]: supported by cDNA: gi_13265575_gb_AF324715.2_AF324715	trichocarpa	All probes match over all sequences
PtpAffx.18750.1.A1_s_at	2.46539	12.1893	0.000599968	CV235081	fgenesh4_pg.C_LG_I003114	fgenesh4_pg.C_LG_I003114	At5g11720.1	glycosyl hydrolase family 31 : similar to alpha-glucosidase precursor SP:O04893 from [Spinacia oleracea]: supported by cDNA: gi_15450744_gb_AY053414.1_	trichocarpa	All probes match over all sequences
PtpAffx.18756.1.S1_a_at	2.17981	7.88562	0.00290744	CV236228	gw1.1018.1.1 gw1.XII.819.1 gw1.596.6.1 grail3.0031014201 gw1.596.4.1	gw1.1018.1.1	At1g66910.1	receptor serine:threonine kinase PR5K	trichocarpa	Probes match on alternative forms of same gene
PtpAffx.18825.1.A1_x_at	1.68661	7.90035	0.00288903	CV236303	--	--	--	--	tremula x tremuloides	Probes cross hyb with other sequences
PtpAffx.18830.1.S1_at	0.912976	6.85588	0.0048632	CV239939	--	--	--	--	tremula	Unique
PtpAffx.18935.1.A1_at	1.65198	5.78555	0.00911751	CV274812	grail3.0053008501	grail3.0053008501	At3g52110.1	putative protein :	trichocarpa x deltoides	Unique
PtpAffx.19042.1.S1_at	1.3239	7.85398	0.00294989	CK088826	estExt_fgenesh4_pm.C_LG_X0262	estExt_fgenesh4_pm.C_LG_X0262	At4g14420.1	elicitor like protein : : supported by full-length cDNA: Ceres: 1718.	tremula x tremuloides	Unique
PtpAffx.19120.1.A1_at	0.994047	6.96131	0.00460957	CV260849	estExt_fgenesh4_pm.C_LG_VI0714	estExt_fgenesh4_pm.C_LG_VI0714	At5g11640.1	putative protein : predicted proteins	trichocarpa x nigra	Unique
PtpAffx.19271.1.S1_s_at	1.24109	14.4493	0.000340968	CV252580	grail3.0033027302	grail3.0033027302	At3g60540.1	transport protein subunit - like : S61B_ARATH PROTEIN TRANSPORT PROTEIN SEC61 BETA SUBUNIT	trichocarpa	All probes match over all sequences
PtpAffx.1937.1.S1_a_at	1.89302	9.78314	0.001332	CK093997	fgenesh4_pg.C_LG_III001250	fgenesh4_pg.C_LG_III001250	At5g48655.2	Expressed protein :	tremula	Probes match on alternative forms of same gene
PtpAffx.19561.1.S1_at	1.71632	8.89205	0.001877	BU881131	gw1.147.249.1 gw1.6145.3.1	gw1.147.249.1	At3g57560.1	acetylglutamate kinase-like protein : acetylglutamate kinase - Synechocystis sp.	trichocarpa	Unique
PtpAffx.19606.1.A1_s_at	2.97616	19.3644	0.000117791	CV235432	estExt_Genewise1_v1.C_LG_X6296	estExt_Genewise1_v1.C_LG_X6296	At2g01770.1	putative membrane protein :	trichocarpa	All probes match over all sequences
PtpAffx.19666.1.A1_at	1.38586	10.1511	0.00115898	CV229370	gw1.XIX.1604.1	gw1.XIX.1604.1	At1g09795.1	Expressed protein : : supported by full-length cDNA: Ceres: 6319.	trichocarpa	Unique
PtpAffx.19676.1.S1_at	1.77907	7.15473	0.00415577	CX184740	gw1.40.1024.1 gw1.40.1007.1 eugene3.00140107 fgenesh4_pg.C_scaffold_40000359	gw1.40.1024.1	At4g37370.1	cytochrome p450 family : cytochrome P450	euramericana	Unique
PtpAffx.19782.1.S1_at	1.04379	9.67046	0.00138782	DN493430	gw1.70.568.1 eugene3.00130238	gw1.70.568.1	At5g19080.1	unknown protein : Common family members At5g03200	tremula	Unique
PtpAffx.19949.1.S1_at	0.555275	7.06101	0.00437534	CK106982	estExt_Genewise1_v1.C_LG_VI2287	estExt_Genewise1_v1.C_LG_VI2287	At3g52660.1	RRM-containing RNA-binding protein	tremula	Unique
PtpAffx.1997.1.A1_at	0.565025	6.40192	0.00627405	CV236998	grail3.0053017102	grail3.0053017102	At5g48870.1	U6 snRNA-associated Sm-like protein-like : : supported by cDNA: gi_16554970	trichocarpa	Unique
PtpAffx.200014.1.S1_at	2.78416	31.6627	2e-05	pmrna:pmrna21	gw1.I.6388.1	gw1.I.6388.1	At5g56510.1	pumilio-family RNA-binding protein	trichocarpa	Unique
PtpAffx.200016.1.S1_at	2.25052	7.69865	0.00318523	pmrna:pmrna25	fgenesh4_pg.C_LG_I000027	fgenesh4_pg.C_LG_I000027	At4g04220.1	disease resistance protein family : contains leucine rich-repeat (LRR) domains Pfam:PF00560	trichocarpa	Unique
PtpAffx.200028.1.S1_at	2.5237	10.3935	0.00106422	pmrna:pmrna50	estExt_Genewise1_v1.C_LG_I6442	estExt_Genewise1_v1.C_LG_I6442	At5g11950.1	lysine decarboxylase - like protein : lysine decarboxylase	trichocarpa	Unique
PtpAffx.200028.1.S1_x_at	2.70195	10.9623	0.000877973	pmrna:pmrna50	estExt_Genewise1_v1.C_LG_I6442	estExt_Genewise1_v1.C_LG_I6442	At5g11950.1	lysine decarboxylase - like protein : lysine decarboxylase	trichocarpa	Probes cross hyb with other sequences
PtpAffx.200066.1.S1_at	1.77481	15.6669	0.000258999	pmrna:pmrna121	fgenesh4_pg.C_LG_I000121	fgenesh4_pg.C_LG_I000121	At1g73240.1	expressed protein : :supported by full-length cDNA: Ceres:38940.	trichocarpa	Unique
PtpAffx.200093.1.S1_at	0.471287	7.2905	0.00388838	pmrna:pmrna171	fgenesh4_pm.C_LG_I000067	fgenesh4_pm.C_LG_I000067	At5g06120.1	human RAN binding protein 16-like :	trichocarpa	Unique
PtpAffx.200100.1.S1_s_at	1.43561	6.71922	0.00525003	pmrna:pmrna182	eugene3.00010197 fgenesh4_pg.C_LG_I000198	eugene3.00010197	--	--	trichocarpa	All probes match over all sequences
PtpAffx.200105.1.S1_s_at	1.01838	8.94498	0.00183609	pmrna:pmrna188	eugene3.00010203 fgenesh4_pg.C_LG_I000203	eugene3.00010203	--	--	trichocarpa	All probes match over all sequences
PtpAffx.200114.1.S1_at	0.700426	33.4736	1.63e-05	pmrna:pmrna210	fgenesh4_pg.C_LG_I000224	fgenesh4_pg.C_LG_I000224	At5g07040.1	C3HC4-type RING zinc finger protein-like :	trichocarpa	Unique
PtpAffx.200118.1.S1_at	1.2772	6.46777	0.00605001	pmrna:pmrna218	grail3.0100006001	grail3.0100006001	At5g22130.1	similar to mannosyltransferase-like protein : temporary automated functional assignment	trichocarpa	Unique
PtpAffx.200120.1.S1_at	2.12607	10.126	0.00116985	pmrna:pmrna222	gw1.I.7000.1	gw1.I.7000.1	At1g29940.1	DNA-directed RNA polymerase subunit	trichocarpa	Unique
PtpAffx.200140.1.S1_at	2.36727	7.60266	0.00333924	pmrna:pmrna260	eugene3.00010273	eugene3.00010273	At3g54490.1	RNA polymerase 24kDa subunit -like protein : RNA polymerase subunit	trichocarpa	Unique
PtpAffx.200150.1.S1_s_at	2.04129	7.83785	0.0029767	pmrna:pmrna284	gw1.I.7208.1 gw1.III.232.1	gw1.I.7208.1	At3g51930.1	G-protein beta family : myosin heavy chain kinase B - Dictyostelium discoideum	trichocarpa	All probes match over all sequences
PtpAffx.200170.1.S1_at	0.685441	11.0657	0.00084965	pmrna:pmrna315	estExt_fgenesh4_pm.C_LG_I0113	estExt_fgenesh4_pm.C_LG_I0113	At3g20870.1	expressed protein : : supported by cDNA: gi_15809843_gb_AY054189.1_	trichocarpa	Unique
PtpAffx.200189.1.S1_at	0.912138	9.61195	0.00141388	pmrna:pmrna351	gw1.I.7444.1	gw1.I.7444.1	At1g76280.1	hypothetical protein : predicted by genemark.hmm	trichocarpa	Unique
PtpAffx.2002.1.S1_at	0.797684	14.9839	0.000301223	CK096583	eugene3.00290197	eugene3.00290197	At5g46740.1	ubiquitin-specific protease 21 (UBP21) : identical to ubiquitin-specific protease 21 GI:11993482 [Arabidopsis thaliana]: supported by cDNA: gi_11993481_gb_AF302669.1_AF302669	tremula x tremuloides	Unique
PtpAffx.200202.1.S1_at	2.10109	6.35331	0.00644852	pmrna:pmrna376	gw1.I.7535.1	gw1.I.7535.1	At1g04730.1	hypothetical protein : predicted by genscan	trichocarpa	Unique
PtpAffx.200207.1.S1_s_at	3.01406	6.17158	0.00718599	pmrna:pmrna393	fgenesh4_pg.C_LG_I000464 eugene3.00031451	fgenesh4_pg.C_LG_I000464	At5g48940.1	leucine-rich repeat transmembrane protein kinase	trichocarpa	All probes match over all sequences
PtpAffx.200242.1.S1_s_at	1.21182	11.215	0.00081358	pmrna:pmrna468	fgenesh4_pg.C_LG_I000537	fgenesh4_pg.C_LG_I000537	gi|53691250|ref|ZP_00130101.2|	COG0402: Cytosine deaminase and related metal-dependent hydrolases [Desulfovibrio desulfuricans G20]	trichocarpa	All probes match over all sequences
PtpAffx.200243.1.S1_at	3.12883	9.34736	0.00156157	pmrna:pmrna471	gw1.I.7821.1	gw1.I.7821.1	At3g02000.1	putative glutaredoxin : similar to glutaredoxin GB:CAB10347 (Arabidopsis thaliana)	trichocarpa	Unique
PtpAffx.200243.1.S1_s_at	4.50435	14.5341	0.000333807	pmrna:pmrna471	gw1.I.7821.1 eugene3.00031368	gw1.I.7821.1	At3g02000.1	putative glutaredoxin : similar to glutaredoxin GB:CAB10347 (Arabidopsis thaliana)	trichocarpa	All probes match over all sequences
PtpAffx.200248.1.S1_at	4.33273	7.79256	0.00303934	pmrna:pmrna481	grail3.0008013701	grail3.0008013701	At1g71830.1	protein kinase	trichocarpa	Unique
PtpAffx.200265.1.S1_at	5.78376	21.5999	8.14e-05	pmrna:pmrna513	fgenesh4_pg.C_LG_I000582	fgenesh4_pg.C_LG_I000582	At5g13330.1	putative protein : AP2 domain containing protein RAP2.6	trichocarpa	Unique
PtpAffx.200268.1.S1_at	1.02038	13.4543	0.000432427	pmrna:pmrna526	fgenesh4_pm.C_LG_I000219	fgenesh4_pm.C_LG_I000219	At5g13390.1	putative protein :	trichocarpa	Unique
PtpAffx.200299.1.S1_at	1.51236	7.81065	0.00301582	pmrna:pmrna591	gw1.I.8183.1	gw1.I.8183.1	At3g47630.1	putative protein : proline transport helper PTH1 - Candida albicans	trichocarpa	Unique
PtpAffx.200308.1.S1_at	3.30172	6.67797	0.00536861	pmrna:pmrna605	fgenesh4_pg.C_LG_I000683	fgenesh4_pg.C_LG_I000683	--	--	trichocarpa	Unique
PtpAffx.200310.1.S1_at	5.14526	6.75894	0.00513704	pmrna:pmrna608	fgenesh4_pg.C_LG_I000685	fgenesh4_pg.C_LG_I000685	--	--	trichocarpa	Unique
PtpAffx.200311.1.S1_at	1.45485	12.762	0.000516003	pmrna:pmrna610	gw1.I.8199.1	gw1.I.8199.1	At1g33410.1	unknown protein :	trichocarpa	Unique
PtpAffx.200317.1.S1_at	4.11892	7.2297	0.00400336	pmrna:pmrna628	fgenesh4_pg.C_LG_I000705	fgenesh4_pg.C_LG_I000705	At5g07480.1	putative protein : 2-oxoglutarate-dependent dioxygenase - Solanum chacoense	trichocarpa	Unique
PtpAffx.200326.1.S1_x_at	4.89221	13.3998	0.000437097	pmrna:pmrna649	eugene3.00010686	eugene3.00010686	At4g24110.1	putative protein : predicted proteins	trichocarpa	Probes cross hyb with other sequences
PtpAffx.200330.1.S1_at	0.492189	11.5436	0.000735425	pmrna:pmrna655	fgenesh4_pm.C_LG_I000270	fgenesh4_pm.C_LG_I000270	At5g42090.1	putative protein : similar to unknown protein (dbj|BAA84809.1):supported by full-length cDNA: Ceres:27758.	trichocarpa	Unique
PtpAffx.200343.1.S1_s_at	1.13962	8.45294	0.00225019	pmrna:pmrna678	gw1.I.8406.1	gw1.I.8406.1	At4g10760.1	putative methyltransferase :	trichocarpa	All probes match over all sequences
PtpAffx.200370.1.S1_at	1.29189	17.5186	0.000169782	pmrna:pmrna739	fgenesh4_pg.C_LG_I000814	fgenesh4_pg.C_LG_I000814	At5g62050.1	OXA1 protein (OXA1p) : :supported by full-length cDNA: Ceres:96723.	trichocarpa	Unique
PtpAffx.200399.1.S1_s_at	1.85612	9.05461	0.00175521	pmrna:pmrna802	gw1.I.8782.1 gw1.III.756.1	gw1.I.8782.1	At1g64060.1	cytochrome b245 beta chain homolog RbohAp108	trichocarpa	All probes match over all sequences
PtpAffx.200403.1.S1_at	0.813442	6.258	0.00683419	pmrna:pmrna807	gw1.I.8796.1	gw1.I.8796.1	At4g11270.1	putative protein : beta-transducin repeats containing protein - Homo sapiens	trichocarpa	Unique
PtpAffx.200412.1.S1_at	0.5378	6.40138	0.00627433	pmrna:pmrna830	estExt_Genewise1_v1.C_LG_I8866	estExt_Genewise1_v1.C_LG_I8866	At4g11380.1	beta-adaptin - like protein : beta-adaptin -Homo sapiens	trichocarpa	Unique
PtpAffx.200412.1.S1_x_at	0.553307	7.9485	0.00283007	pmrna:pmrna830	estExt_Genewise1_v1.C_LG_I8866	estExt_Genewise1_v1.C_LG_I8866	At4g11380.1	beta-adaptin - like protein : beta-adaptin -Homo sapiens	trichocarpa	Probes cross hyb with other sequences
PtpAffx.200415.1.S1_at	3.38955	7.28522	0.00389812	pmrna:pmrna839	fgenesh4_pm.C_LG_I000370	fgenesh4_pm.C_LG_I000370	gi|42572877|ref|NP_974535.1|	transmembrane protein	trichocarpa	Unique
PtpAffx.200436.1.S1_at	3.67546	8.28651	0.00242372	pmrna:pmrna877	eugene3.00010928	eugene3.00010928	At3g51970.1	wax synthase-like protein : wax synthase - Simmondsia chinensis	trichocarpa	Unique
PtpAffx.200492.1.S1_at	0.922806	6.76513	0.00511832	pmrna:pmrna998	estExt_Genewise1_v1.C_LG_I9410	estExt_Genewise1_v1.C_LG_I9410	At3g49890.1	putative protein : lea32	trichocarpa	Unique
PtpAffx.200498.1.S1_at	8.44133	7.98063	0.00278771	pmrna:pmrna1013	eugene3.00011060	eugene3.00011060	At5g25460.1	putative protein : hypothetical protein - Ricinus communis	trichocarpa	Unique
PtpAffx.200506.1.S1_s_at	2.43272	11.3861	0.000772144	pmrna:pmrna1025	gw1.I.9514.1 gw1.1317.2.1	gw1.I.9514.1	At3g15550.1	hypothetical protein : predicted by genscan+	trichocarpa	All probes match over all sequences
PtpAffx.200519.1.S1_at	0.749713	7.13146	0.00420966	pmrna:pmrna1048	eugene3.00011100 grail3.3769000101	eugene3.00011100	At1g80410.1	putative N-terminal acetyltransferase : similar to N-TERMINAL ACETYLTRANSFERASE GB:P12945 from (Saccharomyces cerevisiae): supported by cDNA: gi_17381117	trichocarpa	Unique
PtpAffx.200519.1.S1_s_at	1.17307	5.70846	0.00956171	pmrna:pmrna1048	eugene3.00011100 grail3.3769000101 grail3.0743000301	eugene3.00011100	At1g80410.1	putative N-terminal acetyltransferase : similar to N-TERMINAL ACETYLTRANSFERASE GB:P12945 from (Saccharomyces cerevisiae): supported by cDNA: gi_17381117	trichocarpa	All probes match over all sequences
PtpAffx.200538.1.S1_at	2.87264	6.20967	0.00702567	pmrna:pmrna1071	fgenesh4_pg.C_LG_I001170	fgenesh4_pg.C_LG_I001170	gi|34906222|ref|NP_914458.1|	P0666G04.17 [Oryza sativa (japonica cultivar-group)]	trichocarpa	Unique
PtpAffx.200593.1.S1_at	1.95961	13.9767	0.000380914	pmrna:pmrna1171	eugene3.00011242	eugene3.00011242	At5g09420.1	putative subunit of TOC complex : chloroplast gene Toc64 - Pisum sativum	trichocarpa	Unique
PtpAffx.200598.1.S1_at	2.18962	7.41212	0.00366211	pmrna:pmrna1181	fgenesh4_pm.C_LG_I000531	fgenesh4_pm.C_LG_I000531	At3g15820.1	expressed protein : : supported by full-length cDNA: Ceres: 21882.	trichocarpa	Unique
PtpAffx.200598.1.S1_x_at	1.97755	6.13088	0.00736504	pmrna:pmrna1181	fgenesh4_pm.C_LG_I000531	fgenesh4_pm.C_LG_I000531	At3g15820.1	expressed protein : : supported by full-length cDNA: Ceres: 21882.	trichocarpa	Probes cross hyb with other sequences
PtpAffx.200615.1.S1_at	1.99349	12.5552	0.000544405	pmrna:pmrna1204	fgenesh4_pg.C_LG_I001375	fgenesh4_pg.C_LG_I001375	At3g16070.1	hypothetical protein : predicted by genemark	trichocarpa	Unique
PtpAffx.200669.1.S1_at	0.968919	9.23456	0.00163344	pmrna:pmrna1300	gw1.I.522.1	gw1.I.522.1	At3g45890.1	putative protein : predicted protein	trichocarpa	Unique
PtpAffx.200711.1.S1_at	0.873941	7.28497	0.0038982	pmrna:pmrna1372	gw1.I.743.1	gw1.I.743.1	At2g26060.1	G-protein beta family : :supported by full-length cDNA: Ceres:142426.	trichocarpa	Unique
PtpAffx.200711.1.S1_x_at	0.734587	8.63743	0.00208226	pmrna:pmrna1372	gw1.I.743.1	gw1.I.743.1	At2g26060.1	G-protein beta family : :supported by full-length cDNA: Ceres:142426.	trichocarpa	Probes cross hyb with other sequences
PtpAffx.200720.1.S1_at	2.0432	12.0555	0.00062553	pmrna:pmrna1384	fgenesh4_pm.C_LG_I000617	fgenesh4_pm.C_LG_I000617	At1g50460.1	hexokinase	trichocarpa	Unique
PtpAffx.200732.1.S1_at	1.80662	9.10643	0.00172001	pmrna:pmrna1408	fgenesh4_pg.C_LG_I001626	fgenesh4_pg.C_LG_I001626	At5g58620.1	putative protein : zinc finger transcription factor	trichocarpa	Unique
PtpAffx.200766.1.S1_at	1.47847	6.412	0.00624446	pmrna:pmrna1486	gw1.I.1137.1	gw1.I.1137.1	At2g29260.1	putative tropinone reductase :	trichocarpa	Unique
PtpAffx.200782.1.S1_at	3.22862	15.7645	0.000253881	pmrna:pmrna1513	gw1.I.1220.1	gw1.I.1220.1	At1g07530.1	transcription factor scarecrow-like 14	trichocarpa	Unique
PtpAffx.200802.1.S1_at	3.73448	8.9839	0.00180774	pmrna:pmrna1567	gw1.I.1402.1	gw1.I.1402.1	At5g59790.1	putative protein : various predicted proteins	trichocarpa	Unique
PtpAffx.200814.1.S1_at	0.863162	5.73395	0.00940806	pmrna:pmrna1593	gw1.I.1482.1	gw1.I.1482.1	At1g51450.1	unknown protein :	trichocarpa	Unique
PtpAffx.200864.1.S1_x_at	1.46075	12.9627	0.000489399	pmrna:pmrna1685	gw1.I.1828.1	gw1.I.1828.1	At4g26900.1	glutamine amidotransferase:cyclase : : supported by cDNA: gi_3219163_dbj_AB006210.1_AB006210	trichocarpa	Probes cross hyb with other sequences
PtpAffx.200872.1.S1_at	6.86547	8.40603	0.00229526	pmrna:pmrna1711	fgenesh4_pg.C_LG_I001957	fgenesh4_pg.C_LG_I001957	At1g12740.1	cytochrome P450	trichocarpa	Unique
PtpAffx.200874.1.S1_at	0.866334	5.64361	0.00998949	pmrna:pmrna1714	gw1.I.1923.1	gw1.I.1923.1	At3g52140.1	putative protein : 150-kD protein cluA - Dictyostelium discoideum	trichocarpa	Unique
PtpAffx.200874.1.S1_s_at	0.872976	11.1116	0.000838949	pmrna:pmrna1714	gw1.I.1923.1	gw1.I.1923.1	At3g52140.1	putative protein : 150-kD protein cluA - Dictyostelium discoideum	trichocarpa	All probes match over all sequences
PtpAffx.200875.1.S1_at	1.43597	6.66722	0.00540413	pmrna:pmrna1715	fgenesh4_pg.C_LG_I001963	fgenesh4_pg.C_LG_I001963	At5g48030.1	DnaJ protein-like : :supported by full-length cDNA: Ceres:14006.	trichocarpa	Unique
PtpAffx.200875.1.S1_x_at	1.4053	6.33686	0.00651602	pmrna:pmrna1715	fgenesh4_pg.C_LG_I001963	fgenesh4_pg.C_LG_I001963	At5g48030.1	DnaJ protein-like : :supported by full-length cDNA: Ceres:14006.	trichocarpa	Probes cross hyb with other sequences
PtpAffx.200891.1.S1_x_at	1.28529	15.1985	0.000287952	pmrna:pmrna1752	fgenesh4_pm.C_LG_I000798	fgenesh4_pm.C_LG_I000798	At5g13500.1	putative protein : predicted protein At2g25260 - Arabidopsis thaliana	trichocarpa	Probes cross hyb with other sequences
PtpAffx.200895.1.S1_at	2.6205	14.1742	0.000362358	pmrna:pmrna1759	gw1.I.2076.1	gw1.I.2076.1	At5g12330.1	lateral root primordia (LRP1) :	trichocarpa	Unique
PtpAffx.200908.1.S1_x_at	2.8097	6.24142	0.00690538	pmrna:pmrna1788	gw1.I.2183.1	gw1.I.2183.1	At5g58580.1	putative protein : RING-H2 zinc finger protein ATL5	trichocarpa	Probes cross hyb with other sequences
PtpAffx.200935.1.S1_at	0.685755	8.0388	0.00271377	pmrna:pmrna1838	fgenesh4_pm.C_LG_I000838	fgenesh4_pm.C_LG_I000838	At5g40250.1	RING finger -like protein : RING-H2 zinc finger protein ATL4	trichocarpa	Unique
PtpAffx.200950.1.S1_at	3.42811	11.1422	0.000831275	pmrna:pmrna1866	gw1.I.2445.1	gw1.I.2445.1	At5g14760.1	L-aspartate oxidase -like protein : L-aspartate oxidase	trichocarpa	Unique
[truncated: 2,462 more rows]
