# Supplementary material for: Genome scale transcriptome analysis of shoot organogenesis in Populus
Source: BMC Plant Biol. 2009 Nov 17;9:132. doi: 10.1186/1471-2229-9-132 (PMC2784466; doi:10.1186/1471-2229-9-132)
Supplement: Additional file 2 — Regulated genes at each stage identified by LIMMA. 2a. CIM3-CIM0 down. 2b. CIM3-CIM0 up. 2c. SIM0-CIM0 down. 2d. SIM0-CIM0 up. 2e. SIM3-CIM0 down. 2f. SIM3-CIM0 up. 2g. SIM8-CIM0 down. 2h. SIM8-CIM0 up [file 1471-2229-9-132-S2.ZIP › Supp2/Supp2c SIM0-CIM0_Down.xls]

## Sheet: SIM0-CIM0
Affy ID	M	t	P	Public ID	Gene Model(s)	Preferred Gene Model	AGI match	Annotation	organism	Target type description
Ptp.1004.1.S1_at	-0.399985	-6.63932	0.00654867	CK090015	--	--	--	--	tremula x tremuloides	Unique
Ptp.1010.1.A1_at	-2.99195	-7.78015	0.00365379	CK090040	grail3.0161002301	grail3.0161002301	At2g42280.1	bHLH protein : similar to GP|2262147|AC002330	tremula x tremuloides	Unique
Ptp.1010.1.A1_s_at	-2.52678	-16.562	0.000229079	CK090040	grail3.0161002301	grail3.0161002301	At2g42280.1	bHLH protein : similar to GP|2262147|AC002330	tremula x tremuloides	All probes match over all sequences
Ptp.1021.1.A1_at	-3.45255	-17.5006	0.000185981	CK090106	fgenesh4_pg.C_LG_XV000901	fgenesh4_pg.C_LG_XV000901	At3g06880.1	hypothetical protein : predicted by genscan+	tremula x tremuloides	Unique
Ptp.1028.1.S1_at	-2.7522	-6.62211	0.00661134	CK090151	eugene3.00130250	eugene3.00130250	At5g27390.1	putative protein : CG6949 - Drosophila melanogaster	tremula x tremuloides	Unique
Ptp.1036.1.S1_at	-4.26342	-7.34189	0.00454078	CK090169	--	--	--	--	tremula	Unique
Ptp.1041.1.S1_at	-6.3233	-18.3839	0.000155609	CK090202	gw1.I.8338.1	gw1.I.8338.1	At1g64680.1	expressed protein : :supported by full-length cDNA: Ceres:101924.	tremula x tremuloides	Unique
Ptp.106.1.S1_at	-1.06714	-6.30252	0.00794642	BU891611	gw1.107.160.1 grail3.8022000101 gw1.XI.3954.1	gw1.107.160.1	At3g15430.1	expressed protein : : supported by cDNA: gi_14334415_gb_AY034899.1_	tremula	Unique
Ptp.1073.1.A1_at	-2.43557	-10.8505	0.0010305	CV228055	gw1.X.3524.1	gw1.X.3524.1	At1g20823.1	similar to putative RING zinc finger protein : temporary automated functional assignment	trichocarpa	Unique
Ptp.1075.1.A1_a_at	-2.87522	-22.3584	7.61e-05	CV277282	gw1.XIV.3378.1	gw1.XIV.3378.1	At2g32500.1	hypothetical protein : predicted by genscan	trichocarpa x deltoides	Probes match on alternative forms of same gene
Ptp.1083.1.S1_at	-1.59419	-11.9333	0.00072508	CV237374	gw1.X.4521.1	gw1.X.4521.1	At2g33450.1	putative chloroplast 50S ribosomal protein L28 : :supported by full-length cDNA: Ceres:31633.	trichocarpa	Unique
Ptp.1084.1.A1_a_at	-3.32616	-6.77651	0.00605383	CV281908	estExt_Genewise1_v1.C_LG_IX2261	estExt_Genewise1_v1.C_LG_IX2261	At3g19320.1	unknown protein :	trichocarpa x deltoides	Unique
Ptp.1084.1.A1_at	-2.68737	-7.41594	0.00437299	CV281908	estExt_Genewise1_v1.C_LG_IX2261	estExt_Genewise1_v1.C_LG_IX2261	At3g19320.1	unknown protein :	trichocarpa x deltoides	Probes match on alternative forms of same gene
Ptp.1084.2.A1_a_at	-3.46215	-7.95039	0.00337009	DN502989	estExt_Genewise1_v1.C_LG_IX2261	estExt_Genewise1_v1.C_LG_IX2261	At3g19320.1	unknown protein :	tremula x tremuloides	Probes match on alternative forms of same gene
Ptp.1088.1.S1_at	-3.42487	-7.31275	0.00460264	BU831466	estExt_fgenesh4_pg.C_LG_XI0786	estExt_fgenesh4_pg.C_LG_XI0786	At1g09850.1	cysteine protease XBCP3 : identical to papain-like cysteine peptidase XBCP3 GI:14600257 from [Arabidopsis thaliana]	tremula x tremuloides	Unique
Ptp.1088.1.S1_s_at	-3.6194	-10.2411	0.00128102	BU831466	estExt_fgenesh4_pg.C_LG_XI0786	estExt_fgenesh4_pg.C_LG_XI0786	At1g09850.1	cysteine protease XBCP3 : identical to papain-like cysteine peptidase XBCP3 GI:14600257 from [Arabidopsis thaliana]	tremula x tremuloides	All probes match over all sequences
Ptp.109.1.S1_at	-5.84432	-136.322	5.56e-08	AY433958.1	fgenesh4_pg.C_LG_III000353	fgenesh4_pg.C_LG_III000353	At1g15550.1	gibberellin 3 beta-hydroxylase	tremula x tremuloides	Unique
Ptp.1094.1.S1_at	-6.97436	-16.4045	0.000236584	CK089666	estExt_Genewise1_v1.C_LG_XIV3195	estExt_Genewise1_v1.C_LG_XIV3195	At3g59010.1	pectinesterase family : contains Pfam profile: PF01095 pectinesterase: supported by cDNA: gi_16974624_gb_AY060590.1_	tremula x tremuloides	Unique
Ptp.1094.1.S1_s_at	-7.7424	-25.6252	4.54e-05	CK089666	estExt_Genewise1_v1.C_LG_XIV3195	estExt_Genewise1_v1.C_LG_XIV3195	At3g59010.1	pectinesterase family : contains Pfam profile: PF01095 pectinesterase: supported by cDNA: gi_16974624_gb_AY060590.1_	tremula x tremuloides	All probes match over all sequences
Ptp.1098.1.A1_at	-5.04819	-31.642	2.03e-05	CK089784	estExt_Genewise1_v1.C_LG_VIII1252	estExt_Genewise1_v1.C_LG_VIII1252	At5g19220.1	Glucose-1-phosphate adenylyltransferase (ApL1:adg2) : : supported by cDNA: gi_2149020_gb_U72290.1_ATU72290	tremula x tremuloides	Unique
Ptp.1099.1.A1_at	-6.19352	-10.8176	0.00104114	CK089787	grail3.0120002401 estExt_Genewise1_v1.C_LG_XIII3413	grail3.0120002401	At4g03400.1	putative GH3-like protein : similar to soybean GH3 auxin-inducible protein	tremula x tremuloides	Unique
Ptp.1108.1.A1_a_at	-4.34264	-15.6837	0.000277266	CV280255	estExt_fgenesh4_pm.C_820020	estExt_fgenesh4_pm.C_820020	At1g25440.1	CONSTANS B-box zinc finger family protein : similar to zinc finger protein GI:3618318 from [Oryza sativa]	trichocarpa x deltoides	Probes match on alternative forms of same gene
Ptp.1108.1.A1_s_at	-3.31773	-16.5919	0.000227141	CV280255	estExt_fgenesh4_pm.C_820020	estExt_fgenesh4_pm.C_820020	At1g25440.1	CONSTANS B-box zinc finger family protein : similar to zinc finger protein GI:3618318 from [Oryza sativa]	trichocarpa x deltoides	All probes match over all sequences
Ptp.1108.2.A1_at	-4.57059	-15.0318	0.000320927	CK090142	estExt_Genewise1_v1.C_LG_XIII0701	estExt_Genewise1_v1.C_LG_XIII0701	At5g27930.1	protein phosphatase 2C (PP2C) : protein phosphatase-2C	tremuloides	Unique
Ptp.1109.1.A1_at	-3.49783	-12.1887	0.000671099	CK090221	--	--	--	--	tremula	Unique
Ptp.112.1.S1_at	-4.02301	-13.6965	0.000444996	AF515434.1	fgenesh4_pm.C_LG_VIII000556 gw1.X.6584.1	fgenesh4_pm.C_LG_VIII000556	At1g70940.1	auxin transport protein REH1	tremula x tremuloides	Unique
Ptp.112.2.S1_a_at	-3.42365	-6.64713	0.00652239	AY302060.1	fgenesh4_pm.C_LG_VIII000556 gw1.X.6584.1	fgenesh4_pm.C_LG_VIII000556	At1g70940.1	auxin transport protein REH1	tomentosa	Probes match on alternative forms of same gene
Ptp.1122.1.S1_at	-1.61623	-13.6749	0.00044835	AJ778652	grail3.0010031101 gw1.X.699.1	grail3.0010031101	At5g29771.1	ribosomal protein S1 : :supported by full-length cDNA: Ceres:4565.	euphratica	Unique
Ptp.1134.1.S1_x_at	-9.32576	-13.4601	0.000474815	CV280712	eugene3.00111184	eugene3.00111184	At1g79040.1	photosystem II polypeptide	trichocarpa x deltoides	Probes cross hyb with other sequences
Ptp.1136.1.S1_at	-1.61316	-6.56316	0.00684339	CK089871	eugene3.00140477	eugene3.00140477	At4g09650.1	H+-transporting ATP synthase-like protein : H+-transporting ATP synthase (EC 3.6.1.34) delta chain precursor	tremula x tremuloides	Unique
Ptp.1139.1.A1_at	-3.50062	-7.15484	0.00499912	CK090043	gw1.29.285.1	gw1.29.285.1	At5g51300.1	splicing factor 1 (SF1)	tremula x tremuloides	Unique
Ptp.1151.1.S1_s_at	-0.823609	-29.4375	2.6e-05	CV281392	gw1.V.975.1 gw1.831.2.1	gw1.V.975.1	At1g19670.1	expressed protein : contains similarity to chlorophyllase GI:7415999 from [Chenopodium album]: supported by full-length cDNA: Ceres: 31589.	trichocarpa x deltoides	All probes match over all sequences
Ptp.116.1.S1_s_at	-2.72104	-7.43301	0.0043378	CK117323	gw1.122.261.1	gw1.122.261.1	At1g17950.1	myb family trnscription factor : similar to myb-like protein GI:6979341 from [Oryza sativa]:supported by full-length cDNA: Ceres:267121.	tremula x tremuloides	All probes match over all sequences
Ptp.1163.1.A1_at	-4.17695	-13.9187	0.000420238	CK089530	--	--	--	--	tremula x tremuloides	Unique
Ptp.1178.1.A1_at	-0.904597	-10.3511	0.00122882	CV265898	estExt_Genewise1_v1.C_LG_XVIII2497	estExt_Genewise1_v1.C_LG_XVIII2497	At1g67280.1	glyoxalase I	trichocarpa x nigra	Unique
Ptp.1203.1.A1_s_at	-1.43271	-6.46237	0.00722317	CV250282	eugene3.00101498	eugene3.00101498	At1g13860.1	hypothetical protein : similar to unknown protein GI:4335751 from [Arabidopsis thaliana]	trichocarpa	All probes match over all sequences
Ptp.1206.2.A1_at	-4.44823	-13.4798	0.000472393	CK090115	--	--	--	--	tremula x tremuloides	Unique
Ptp.122.1.S1_at	-5.93938	-14.0557	0.000404207	CK100070	gw1.III.1210.1	gw1.III.1210.1	At4g22200.1	potassium channel protein AKT3 : : supported by cDNA: gi_1100897_gb_U40154.1_ATU40154	tremula x tremuloides	Unique
Ptp.1222.1.S1_a_at	-1.66368	-14.7477	0.000343193	CK093041	gw1.XVIII.392.1	gw1.XVIII.392.1	At3g21180.1	potential calcium-transporting ATPase 9	tremula x tremuloides	Probes match on alternative forms of same gene
Ptp.123.1.S1_at	-2.41915	-11.1261	0.000945905	CV277426	eugene3.00120017	eugene3.00120017	At3g02850.1	stelar K+ outward rectifying channel (SKOR) : identical to stelar K+ outward rectifying channel (SKOR) GB:AJ223358 [Arabidopsis thaliana]	trichocarpa x deltoides	Unique
Ptp.1231.1.S1_at	-2.06046	-8.58406	0.00252928	CV260071	estExt_Genewise1_v1.C_1290095	estExt_Genewise1_v1.C_1290095	At5g61410.1	ribulose-5-phosphate-3-epimerase : : supported by cDNA: gi_15027996_gb_AY045855.1_	trichocarpa x nigra	Unique
Ptp.1231.2.S1_s_at	-2.10193	-7.15012	0.00501044	CK102442	estExt_Genewise1_v1.C_1290095	estExt_Genewise1_v1.C_1290095	At5g61410.1	ribulose-5-phosphate-3-epimerase : : supported by cDNA: gi_15027996_gb_AY045855.1_	tremula x tremuloides	All probes match over all sequences
Ptp.1232.1.S1_at	-1.28225	-11.6954	0.000782828	BI122968	gw1.130.154.1 fgenesh4_pg.C_LG_IX000602	gw1.130.154.1	At1g49630.1	hydrogenase protein	tremula x tremuloides	Unique
Ptp.1234.1.S1_s_at	-1.05566	-7.06249	0.00522626	CK093351	estExt_Genewise1_v1.C_LG_XIX2422 fgenesh4_pg.C_scaffold_1531000002	estExt_Genewise1_v1.C_LG_XIX2422	At3g59690.1	putative protein : SF16 protein	tremula x tremuloides	All probes match over all sequences
Ptp.1236.1.S1_at	-1.61964	-7.46719	0.00426532	CV249562	eugene3.01710001 eugene3.16660001 estExt_fgenesh4_pg.C_LG_VI1310 grail3.0661000101	eugene3.01710001	--	--	trichocarpa	Unique
Ptp.1258.1.S1_s_at	-3.13764	-18.1369	0.000163411	CV256207	fgenesh4_pm.C_LG_XV000148 grail3.0015005801	fgenesh4_pm.C_LG_XV000148	At3g01470.1	homeobox-leucine zipper protein HAT5 (HD-ZIP protein 5) (HD-ZIP protein ATHB-1) : identical to homeobox-leucine zipper protein HAT5 (HD-ZIP protein 5) (HD-ZIP protein ATHB-1) GB:Q02283 [Arabidopsis thaliana]: supported by cDNA: gi_16648821_gb_AY058188.1_	trichocarpa x deltoides	All probes match over all sequences
Ptp.1260.1.A1_s_at	-2.28545	-10.3933	0.00120711	CV281664	estExt_Genewise1_v1.C_LG_VII3243	estExt_Genewise1_v1.C_LG_VII3243	At3g50830.1	putative cold acclimation protein : cold acclimation protein WCOR413 - wheat	trichocarpa x deltoides	All probes match over all sequences
Ptp.128.1.S1_at	-3.88824	-6.72643	0.00622038	AJ306830.1	gw1.V.1085.1	gw1.V.1085.1	At4g14550.1	IAA7 like protein : : supported by cDNA: gi_12248008	tremula x tremuloides	Unique
Ptp.1282.1.S1_at	-0.729558	-7.07656	0.00519679	CK093527	estExt_Genewise1_v1.C_LG_X4086	estExt_Genewise1_v1.C_LG_X4086	At2g47900.1	F-box containing tubby family protein : : supported by cDNA: gi_18377639	tremula x tremuloides	Unique
Ptp.1290.1.A1_at	-4.66223	-7.98854	0.00330485	DN486432	fgenesh4_pg.C_LG_IV000713	fgenesh4_pg.C_LG_IV000713	At3g17840.1	leucine-rich repeat transmembrane protein kinase	tremula	Unique
Ptp.1303.1.S1_at	-3.15792	-6.70332	0.00630926	CK092634	grail3.0004025702	grail3.0004025702	At2g35880.1	expressed protein : : supported by cDNA: gi_16209719_gb_AY057620.1_	tremula x tremuloides	Unique
Ptp.1305.1.S1_s_at	-5.52422	-19.3961	0.00012617	AB000408.1	estExt_fgenesh4_pg.C_LG_VIII1209	estExt_fgenesh4_pg.C_LG_VIII1209	At1g67990.1	caffeoyl-CoA 3-O-methyltransferase	kitakamiensis	All probes match over all sequences
Ptp.1314.1.S1_s_at	-2.1106	-8.67362	0.00243451	CK093154	estExt_fgenesh4_pg.C_LG_X1336	estExt_fgenesh4_pg.C_LG_X1336	At5g46340.1	putative protein : contains similarity to unknown protein (gb|AAF63638.1): supported by cDNA: gi_15983463_gb_AF424606.1_AF424606	tremula x tremuloides	All probes match over all sequences
Ptp.1350.1.S1_at	-5.22491	-11.9361	0.000724614	CK093316	gw1.III.1470.1 gw1.29.276.1	gw1.III.1470.1	At5g61480.1	leucine-rich receptor-like protein kinase - like protein : leucine-rich receptor-like protein kinase LRPKm1	tremula x tremuloides	Unique
Ptp.1353.1.A1_at	-5.44776	-18.1886	0.000161822	CK093766	eugene3.00071275	eugene3.00071275	--	--	tremula x tremuloides	Unique
Ptp.1360.1.S1_s_at	-0.940998	-15.141	0.000311158	CV282659	estExt_fgenesh4_pm.C_LG_X0585	estExt_fgenesh4_pm.C_LG_X0585	At3g17210.1	expressed protein : similar to pop3 peptide GB:AAC26526 from [Populus balsamifera subsp. trichocarpa X Populus deltoides]:supported by full-length cDNA: Ceres:268652.	trichocarpa x deltoides	All probes match over all sequences
Ptp.1370.1.S1_at	-4.75058	-9.47063	0.00172286	CV254899	grail3.0019005101	grail3.0019005101	At5g67070.1	putative protein : similar to unknown protein (gb|AAF64534.1):supported by full-length cDNA: Ceres:4831.	trichocarpa x deltoides	Unique
Ptp.1370.1.S1_s_at	-5.31746	-11.1324	0.000943838	CV254899	grail3.0019005101	grail3.0019005101	At5g67070.1	putative protein : similar to unknown protein (gb|AAF64534.1):supported by full-length cDNA: Ceres:4831.	trichocarpa x deltoides	All probes match over all sequences
Ptp.138.1.S1_s_at	-1.37701	-6.15026	0.00869595	AJ306825.1	estExt_fgenesh4_pm.C_LG_II0495	estExt_fgenesh4_pm.C_LG_II0495	At5g65670.1	auxin-induced protein IAA9 (pir |T05902) : :supported by full-length cDNA: Ceres:31563.	tremula x tremuloides	All probes match over all sequences
Ptp.1400.1.S1_s_at	-0.361375	-6.80789	0.0059628	M18538.1	estExt_Genewise1_v1.C_LG_X0701	estExt_Genewise1_v1.C_LG_X0701	At3g17210.1	expressed protein : similar to pop3 peptide GB:AAC26526 from [Populus balsamifera subsp. trichocarpa X Populus deltoides]:supported by full-length cDNA: Ceres:268652.	trichocarpa x deltoides	All probes match over all sequences
Ptp.1420.1.S1_at	-1.76119	-11.2062	0.000923075	CK110427	--	--	--	--	tremula x tremuloides	Unique
Ptp.144.1.S1_at	-8.25921	-16.5466	0.000229668	AJ292974.1	eugene3.00280312	eugene3.00280312	At4g15233.1	similar to ABC transporter family protein : temporary automated functional assignment	euphratica	Unique
Ptp.144.1.S1_x_at	-8.28564	-12.0038	0.000710775	AJ292974.1	grail3.0057016202	grail3.0057016202	--	--	euphratica	Probes cross hyb with other sequences
Ptp.1447.1.S1_at	-4.70337	-7.53397	0.00412614	CV280897	estExt_fgenesh4_pg.C_LG_II0219	estExt_fgenesh4_pg.C_LG_II0219	At1g75690.1	unknown protein :	trichocarpa x deltoides	Unique
Ptp.1459.1.A1_s_at	-1.79592	-9.46995	0.00172286	CK092139	estExt_fgenesh4_pg.C_LG_XII1103	estExt_fgenesh4_pg.C_LG_XII1103	At5g52430.1	unknown protein : Common family member At4g25620 [Arabidopsis thaliana]	tremula x tremuloides	All probes match over all sequences
Ptp.1465.5.S1_x_at	-4.17968	-6.32726	0.00782573	CV131427	gw1.IV.3246.1	gw1.IV.3246.1	At1g67090.1	ribulose-bisphosphate carboxylase small unit	deltoides	Probes cross hyb with other sequences
Ptp.1482.1.S1_s_at	-0.77155	-8.00036	0.00328231	CK097596	estExt_fgenesh4_pm.C_LG_VIII0830	estExt_fgenesh4_pm.C_LG_VIII0830	At5g18830.1	squamosa promoter binding protein-like 7 : : supported by cDNA: gi_13605911_gb_AF367355.1_AF367355	trichocarpa x deltoides	All probes match over all sequences
Ptp.149.1.S1_a_at	-1.66442	-9.49425	0.00170644	CV259311	gw1.XVI.30.1 grail3.0025024101	gw1.XVI.30.1	At5g01650.1	Macrophage migration inhibitory factor (MIF) family : contains pfam profile: PF001187 Macrophage migration inhibitory factor	trichocarpa x nigra	Probes match on alternative forms of same gene
Ptp.1492.1.S1_s_at	-0.443158	-8.6832	0.00242428	CV271929	estExt_Genewise1_v1.C_LG_X3955	estExt_Genewise1_v1.C_LG_X3955	At3g16640.1	translationally controlled tumor protein-like protein : similar to translationally controlled tumor protein GB:AAD10032 from [Hevea brasiliensis]:supported by full-length cDNA: Ceres:8290.	trichocarpa x nigra	All probes match over all sequences
Ptp.1492.1.S1_x_at	-0.458184	-7.60379	0.00398683	CV271929	estExt_Genewise1_v1.C_LG_X3955	estExt_Genewise1_v1.C_LG_X3955	At3g16640.1	translationally controlled tumor protein-like protein : similar to translationally controlled tumor protein GB:AAD10032 from [Hevea brasiliensis]:supported by full-length cDNA: Ceres:8290.	trichocarpa x nigra	Probes cross hyb with other sequences
Ptp.1492.2.S1_x_at	-0.33686	-9.4106	0.00177118	CN518729	estExt_Genewise1_v1.C_LG_X3955	estExt_Genewise1_v1.C_LG_X3955	At3g16640.1	translationally controlled tumor protein-like protein : similar to translationally controlled tumor protein GB:AAD10032 from [Hevea brasiliensis]:supported by full-length cDNA: Ceres:8290.	trichocarpa x deltoides	Probes cross hyb with other sequences
Ptp.1495.1.S1_at	-1.83045	-8.06083	0.00320322	AF373100.1	--	--	--	--	tremula	Unique
Ptp.1500.1.A1_at	-3.33143	-12.5067	0.000613414	CV280347	eugene3.00090345	eugene3.00090345	At4g38620.1	putative transcription factor (MYB4) : : supported by cDNA: gi_3941411_gb_AF062860.1_AF062860	trichocarpa x deltoides	Unique
Ptp.1502.1.S1_a_at	-1.19206	-10.0331	0.00138399	CV234701	estExt_Genewise1_v1.C_LG_XVI1642	estExt_Genewise1_v1.C_LG_XVI1642	At1g51200.1	expressed protein : : supported by cDNA: gi_15912334_gb_AY056445.1_	trichocarpa	Probes match on alternative forms of same gene
Ptp.1511.1.S1_s_at	-1.17744	-6.20747	0.0083985	CV241243	estExt_Genewise1_v1.C_LG_II2213	estExt_Genewise1_v1.C_LG_II2213	At4g02680.1	hypothetical protein : similar to A. thaliana hypothetical protein from chromosome III	trichocarpa	All probes match over all sequences
Ptp.1516.1.S1_at	-1.88677	-8.6354	0.00247157	DN493748	estExt_Genewise1_v1.C_LG_I4958	estExt_Genewise1_v1.C_LG_I4958	At3g15050.1	hypothetical protein : similar to SF16 protein GB:CAA52782 [Helianthus annuus]	tremula x tremuloides	Unique
Ptp.1516.2.S1_a_at	-7.1686	-20.0554	0.0001121	CF236357	estExt_Genewise1_v1.C_LG_I4958	estExt_Genewise1_v1.C_LG_I4958	At3g15050.1	hypothetical protein : similar to SF16 protein GB:CAA52782 [Helianthus annuus]	alba x tremula	Probes match on alternative forms of same gene
Ptp.1516.3.S1_s_at	-7.73894	-249.637	6.46e-09	CF229720	estExt_Genewise1_v1.C_LG_I4958	estExt_Genewise1_v1.C_LG_I4958	At3g15050.1	hypothetical protein : similar to SF16 protein GB:CAA52782 [Helianthus annuus]	alba x tremula	All probes match over all sequences
Ptp.1518.1.A1_a_at	-2.40319	-9.40909	0.00177223	CV272438	estExt_fgenesh4_pg.C_LG_III0436	estExt_fgenesh4_pg.C_LG_III0436	At1g30490.1	HD-Zip transcription factor	trichocarpa x nigra	Probes match on alternative forms of same gene
Ptp.1518.2.S1_a_at	-2.26807	-11.2641	0.000907774	DN493105	estExt_fgenesh4_pg.C_LG_III0436 fgenesh4_pm.C_LG_I000560	estExt_fgenesh4_pg.C_LG_III0436	At1g30490.1	HD-Zip transcription factor	tremula x tremuloides	Probes match on alternative forms of same gene
Ptp.152.1.S1_at	-2.57417	-10.9787	0.000988054	DN486148	eugene3.00020670	eugene3.00020670	At1g48880.1	hypothetical protein : predicted by genscan+	tremula	Unique
Ptp.1543.2.S1_s_at	-0.763497	-7.48543	0.004228	CV247313	estExt_Genewise1_v1.C_LG_IX4297	estExt_Genewise1_v1.C_LG_IX4297	At5g59890.1	actin depolymerizing factor 4 - like protein : actin depolymerizing factor 4	trichocarpa	All probes match over all sequences
Ptp.1560.1.S1_at	-1.52362	-7.48163	0.00423514	AB018412.1	estExt_fgenesh4_pm.C_LG_VIII0335	estExt_fgenesh4_pm.C_LG_VIII0335	At1g56190.1	phosphoglycerate kinase	nigra	Unique
Ptp.1563.2.S1_s_at	-5.41041	-7.06249	0.00522626	CK090639	eugene3.35760001 grail3.0040004502 estExt_fgenesh4_pg.C_400068	eugene3.35760001	At2g28580.1	hypothetical protein : similar to hypothetical protein GB:AC006587	trichocarpa	All probes match over all sequences
Ptp.1579.1.S1_at	-2.53354	-6.16506	0.00862124	CF230645	estExt_fgenesh4_pm.C_LG_XI0311	estExt_fgenesh4_pm.C_LG_XI0311	At1g61065.1	Expressed protein : : supported by full-length cDNA: Ceres: 25888.	alba x tremula	Unique
Ptp.1595.1.A1_at	-1.71742	-11.2171	0.000920294	CF228263	eugene3.00100834	eugene3.00100834	At3g05990.1	hypothetical protein : similar to receptor protein kinases: GB:CAB43834	alba x tremula	Unique
Ptp.1596.1.A1_at	-3.8021	-11.5984	0.00080803	BP929802	grail3.0136004901	grail3.0136004901	At4g25650.1	putative protein : cell death suppressor protein lls1	nigra	Unique
Ptp.1599.1.A1_at	-0.840623	-6.44318	0.00730299	CK092015	estExt_fgenesh4_pg.C_LG_IX0438	estExt_fgenesh4_pg.C_LG_IX0438	At2g21410.1	putative vacuolar proton-ATPase subunit : : supported by cDNA: gi_15450750_gb_AY053417.1_	tremula x tremuloides	Unique
Ptp.1601.1.A1_at	-5.76722	-24.1423	5.74e-05	CK092020	estExt_fgenesh4_pg.C_LG_III1187	estExt_fgenesh4_pg.C_LG_III1187	At4g10150.1	putative protein : RING-H2 finger protein RHA1a	tremula x tremuloides	Unique
Ptp.1608.1.A1_at	-1.34127	-17.4506	0.000188481	CV229340	gw1.XIV.2044.1 estExt_fgenesh4_pm.C_LG_II0836	gw1.XIV.2044.1	At2g46920.1	unknown protein : : supported by cDNA: gi_20260145	trichocarpa	Unique
Ptp.161.1.S1_at	-3.99772	-6.58508	0.00676057	CF233975	eugene3.00021116	eugene3.00021116	At5g67360.1	subtilisin-like serine protease ARA12 : Asp48: almost identical to cucumisin-like serine protease (ARA12) GI:3176874 from [Arabidopsis thaliana]	alba x tremula	Unique
Ptp.1615.1.A1_at	-1.54467	-9.08908	0.00203412	CK092200	grail3.0104003001	grail3.0104003001	--	--	tremula x tremuloides	Unique
Ptp.1623.1.S1_at	-4.61402	-6.13911	0.00876303	CV228007	gw1.117.146.1	gw1.117.146.1	At2g03200.1	putative chloroplast nucleoid DNA binding protein : :supported by full-length cDNA: Ceres:39349.	trichocarpa	Unique
Ptp.1623.2.A1_at	-5.85624	-262.654	6.46e-09	CK092273	fgenesh4_pm.C_scaffold_44000028	fgenesh4_pm.C_scaffold_44000028	At3g52840.1	glycosyl hydrolase family 35 (beta-galactosidase) : similar to beta-galactosidase precursor GI:3869280 from [Carica papaya]: supported by cDNA: gi_13605856_gb_AF367327.1_AF367327	euramericana	Unique
Ptp.1627.1.A1_s_at	-2.27836	-7.8802	0.00348452	CV269815	estExt_Genewise1_v1.C_LG_I5637	estExt_Genewise1_v1.C_LG_I5637	At5g09810.1	ACTIN 2:7 (sp|P53492) : : supported by cDNA: gi_1049306_gb_U37281.1_ATU37281	trichocarpa x nigra	All probes match over all sequences
Ptp.1642.1.S1_s_at	-1.53379	-10.0998	0.00134582	CK092567	grail3.0001125101	grail3.0001125101	At2g26980.2	putative protein kinase : contains a protein kinase domain profile (PDOC00100): supported by cDNA: gi_14194166_gb_AF367290.1_AF367290	tremula x tremuloides	All probes match over all sequences
Ptp.1646.1.S1_a_at	-3.12355	-13.1187	0.000521379	CF232744	eugene3.00180685	eugene3.00180685	At3g24535.1	similar to protein kinase-like protein : temporary automated functional assignment	alba x tremula	Probes match on alternative forms of same gene
Ptp.1658.1.A1_at	-0.732153	-11.6346	0.000797766	CK092733	fgenesh4_pg.C_LG_IV000616	fgenesh4_pg.C_LG_IV000616	At1g66810.1	C-x8-C-x5-C-x3-H type Zinc finger protein	tremula x tremuloides	Unique
Ptp.1677.1.A1_at	-2.27672	-8.65633	0.00245095	CK092865	eugene3.00770058	eugene3.00770058	At3g16850.1	polygalacturonase	tremula x tremuloides	Unique
Ptp.1690.1.A1_at	-2.54535	-10.3576	0.00122605	CK092969	gw1.IX.2955.1 gw1.I.2205.1	gw1.IX.2955.1	At2g40270.1	putative protein kinase : contains a protein kinase domain profile (PDOC00100):supported by full-length cDNA: Ceres:123911.	tremula x tremuloides	Unique
Ptp.17.1.S1_at	-1.44691	-7.9949	0.00329365	CV271565	estExt_fgenesh4_pg.C_LG_I2142	estExt_fgenesh4_pg.C_LG_I2142	At3g27820.1	monodehydroascorbate reductase	trichocarpa x nigra	Unique
Ptp.1701.1.S1_at	-3.15998	-9.54721	0.00167146	CK093047	gw1.VII.3310.1	gw1.VII.3310.1	At1g19300.1	glycosyltransferase family : contains Pfam profile: PF01501 Glycosyl transferase family 8:supported by full-length cDNA: Ceres:123140.	tremula x tremuloides	Unique
Ptp.1708.1.A1_at	-2.81051	-10.275	0.00126454	CV250949	eugene3.01660042	eugene3.01660042	At4g22190.1	expressed protein : :supported by full-length cDNA: Ceres:6848.	trichocarpa	Unique
Ptp.171.1.A1_at	-8.27932	-7.60476	0.00398594	CV271228	eugene3.00141546	eugene3.00141546	At2g30540.1	putative glutaredoxin : :supported by full-length cDNA: Ceres:39560.	trichocarpa x nigra	Unique
Ptp.1713.1.A1_at	-3.04603	-10.5077	0.0011599	DN502622	gw1.XIV.996.1	gw1.XIV.996.1	At4g00750.1	hypothetical protein :	tremula x tremuloides	Unique
Ptp.1723.1.A1_s_at	-0.660456	-6.019	0.00941311	BU873077	estExt_Genewise1_v1.C_1290136	estExt_Genewise1_v1.C_1290136	At5g07740.1	putative protein : contains similarity to unknown protein (dbj|BAA31641.1)	trichocarpa	All probes match over all sequences
Ptp.174.1.S1_s_at	-10.4389	-7.24427	0.00476556	AF515607.1	estExt_Genewise1_v1.C_LG_III1278	estExt_Genewise1_v1.C_LG_III1278	At5g13870.1	xyloglucan endotransglycosylase (EXGT-A4) : identical to endoxyloglucan transferase EXGT-A4 GI:5533315 from [Arabidopsis thaliana]: supported by cDNA: gi_5139001_dbj_AB026486.1_AB026486	tremula x tremuloides	All probes match over all sequences
Ptp.1744.1.S1_at	-7.3615	-8.89042	0.00221945	CK093605	gw1.X.3201.1 gw1.VIII.1454.1	gw1.X.3201.1	At1g17745.1	expressed protein : : supported by full-length cDNA: Ceres: 20582.	tremula x tremuloides	Unique
Ptp.1746.1.A1_at	-0.627754	-8.89656	0.00221295	CV236183	gw1.XIII.2256.1	gw1.XIII.2256.1	At5g17790.1	putative protein : predicted protein	trichocarpa	Unique
Ptp.1751.1.S1_at	-2.54537	-7.83716	0.00355212	CK103771	estExt_fgenesh4_pg.C_LG_II1249	estExt_fgenesh4_pg.C_LG_II1249	At3g60260.1	putative protein : various predicted proteins	tremula x tremuloides	Unique
Ptp.1751.2.A1_at	-2.41533	-6.13443	0.00879082	CK093737	estExt_fgenesh4_pg.C_LG_II1249	estExt_fgenesh4_pg.C_LG_II1249	At3g60260.1	putative protein : various predicted proteins	tremula x tremuloides	Unique
Ptp.1751.2.A1_s_at	-2.24782	-7.40355	0.0043938	CK093737	estExt_fgenesh4_pg.C_LG_II1249	estExt_fgenesh4_pg.C_LG_II1249	At3g60260.1	putative protein : various predicted proteins	tremula x tremuloides	All probes match over all sequences
Ptp.1757.1.A1_at	-2.37306	-7.4084	0.00438586	CK093811	fgenesh4_pg.C_LG_VIII001032 fgenesh4_pg.C_LG_X001189	fgenesh4_pg.C_LG_VIII001032	At1g68810.1	bHLH protein : Pfam HMM hit: helix-loop-helix DNA-binding domain	tremula x tremuloides	Unique
Ptp.1762.1.A1_at	-1.29512	-6.12654	0.00882825	CV231373	--	--	--	--	trichocarpa x deltoides	Unique
Ptp.1775.1.S1_at	-5.19206	-62.8015	1.13e-06	AY935502.1	eugene3.00050013	eugene3.00050013	At3g18660.1	expressed protein : : supported by cDNA: gi_15810136_gb_AY056133.1_	tremula x tremuloides	Unique
Ptp.1780.1.S1_at	-7.17316	-9.95509	0.00142839	AY935506.1	grail3.0008017001	grail3.0008017001	At1g27440.1	unknown protein : similar to multiple exostoses type II protein EXT2.I (U72263): similar to ESTs dbj|D39982	tremula x tremuloides	Unique
Ptp.1797.2.A1_s_at	-1.8073	-6.30743	0.00791941	CV279362	grail3.0089000401	grail3.0089000401	At4g37470.1	putative protein : beta-ketoadipate enol-lactone hydrolase	trichocarpa x deltoides	All probes match over all sequences
Ptp.1801.1.A1_at	-2.99723	-14.7805	0.000341512	CV232036	gw1.X.5048.1	gw1.X.5048.1	At1g24480.1	unknown protein : similar to EST gb|AA394324	trichocarpa	Unique
Ptp.1802.1.A1_s_at	-4.73998	-9.7116	0.00156594	CK092805	estExt_Genewise1_v1.C_1420082	estExt_Genewise1_v1.C_1420082	At1g53050.1	cell division-related protein	tremula	All probes match over all sequences
Ptp.182.1.S1_at	-3.72034	-57.9941	1.62e-06	CK087287	gw1.X.6160.1	gw1.X.6160.1	At1g24030.1	protein kinase	tremula x tremuloides	Unique
Ptp.1822.1.A1_at	-1.63175	-9.27515	0.00187717	CK093118	gw1.X.117.1 grail3.0010051702	gw1.X.117.1	At1g68410.1	putative protein phosphatase : similar to protein phosphatase-2C GB:AAC36697 from [Mesembryanthemum crystallinum]: supported by cDNA: gi_15292894_gb_AY050881.1_	tremula x tremuloides	Unique
Ptp.1829.1.S1_s_at	-4.56531	-6.77068	0.00606774	CK093207	estExt_fgenesh4_pg.C_1660009	estExt_fgenesh4_pg.C_1660009	At1g11910.1	putative aspartic proteinase : similar to GB:AAC49730:supported by full-length cDNA: Ceres:8972.	tremula x tremuloides	All probes match over all sequences
Ptp.1838.2.A1_a_at	-2.61837	-6.92113	0.00562308	CK093274	gw1.XV.22.1	gw1.XV.22.1	At5g24620.1	thaumatin-like protein :	tremula x tremuloides	Probes match on alternative forms of same gene
Ptp.184.1.A1_at	-5.44456	-10.8155	0.00104116	CK087297	eugene3.00150136	eugene3.00150136	At3g49260.1	SF16 -like protein : SF16 protein	tremula x tremuloides	Unique
Ptp.1846.1.S1_at	-4.52851	-32.1883	1.9e-05	CK093471	fgenesh4_pg.C_LG_IX001228 gw1.I.247.1 gw1.4300.5.1	fgenesh4_pg.C_LG_IX001228	At5g60020.1	laccase (diphenol oxidase)	tremula x tremuloides	Unique
Ptp.1846.1.S1_s_at	-3.27894	-16.9547	0.000208872	CK093471	fgenesh4_pg.C_LG_IX001228	fgenesh4_pg.C_LG_IX001228	At5g60020.1	laccase (diphenol oxidase)	tremula x tremuloides	All probes match over all sequences
Ptp.1854.1.S1_s_at	-2.14017	-27.3898	3.53e-05	CK093573	gw1.134.201.1	gw1.134.201.1	At5g03610.1	putative protein : proline-rich protein APG	tremula x tremuloides	All probes match over all sequences
Ptp.1854.2.S1_s_at	-2.01203	-11.3051	0.000895674	CK103624	gw1.134.201.1	gw1.134.201.1	At5g03610.1	putative protein : proline-rich protein APG	tremula x tremuloides	All probes match over all sequences
Ptp.186.1.A1_at	-3.35761	-7.64408	0.00390008	CK087302	gw1.166.106.1	gw1.166.106.1	At4g22150.1	putative protein : p47 - Homo sapiens	trichocarpa	Unique
Ptp.186.1.A1_s_at	-5.95139	-9.59318	0.00163999	CK087302	fgenesh4_pg.C_LG_III000118	fgenesh4_pg.C_LG_III000118	At4g33430.1	somatic embryogenesis receptor-like kinase -like protein : somatic embryogenesis receptor-like kinase -Daucus carota	trichocarpa x deltoides	All probes match over all sequences
Ptp.1861.4.A1_s_at	-0.388842	-6.91774	0.00562819	CV259838	eugene3.00102124 grail3.1814000101 grail3.0022037901 grail3.0022037501 estExt_Genewise1_v1.C_116850002 gw1.X.2543.1	eugene3.00102124	--	--	trichocarpa x nigra	All probes match over all sequences
Ptp.1864.1.A1_a_at	-6.01882	-16.5281	0.000230116	CK092561	estExt_Genewise1_v1.C_LG_XVI3501	estExt_Genewise1_v1.C_LG_XVI3501	--	--	tremula x tremuloides	Probes match on alternative forms of same gene
Ptp.1868.1.A1_s_at	-0.603778	-8.63138	0.0024747	CV246704	estExt_fgenesh4_kg.C_LG_X0008	estExt_fgenesh4_kg.C_LG_X0008	gi|26453171|dbj|BAC43661.1|	unknown protein [Arabidopsis thaliana] >gi|28416759|gb|AAO42910.1| At4g15810 [Arabidopsis thaliana]	trichocarpa	All probes match over all sequences
Ptp.1872.1.S1_at	-1.75497	-25.7072	4.49e-05	CK087708	eugene3.00031337	eugene3.00031337	At2g47920.1	hypothetical protein : predicted by genefinder: supported by cDNA: gi_17473608	tremula x tremuloides	Unique
Ptp.1886.1.S1_at	-7.16161	-12.4774	0.000619131	CK319437	eugene3.00041191	eugene3.00041191	At1g68920.1	putative DNA-binding protein : similar to unknown protein GB:AAF02164 [Arabidopsis thaliana]	deltoides	Unique
Ptp.189.1.A1_at	-4.23137	-25.2598	4.77e-05	CK087312	--	--	--	--	tremula x tremuloides	Unique
Ptp.1897.1.S1_a_at	-1.51899	-7.76396	0.0036838	AY660967.1	grail3.0263001401	grail3.0263001401	At5g49720.1	glycosyl hydrolase family 9 (endo-1	tremula x tremuloides	Probes match on alternative forms of same gene
Ptp.190.1.A1_at	-1.21469	-19.039	0.000135781	CK087327	grail3.0079016901 eugene3.00151031 eugene3.02220001 eugene3.07930003	grail3.0079016901	At2g35110.1	unknown protein :	tremula x tremuloides	Unique
Ptp.1918.1.A1_at	-0.965085	-8.58781	0.00252456	CK092665	eugene3.00090785	eugene3.00090785	At2g14680.1	unknown protein :	tremula x tremuloides	Unique
Ptp.1923.1.A1_s_at	-3.58607	-12.3301	0.000646664	CK092873	--	--	--	--	tremula	All probes match over all sequences
Ptp.1924.1.A1_at	-1.75929	-7.31968	0.00459297	CV228902	estExt_fgenesh4_pg.C_LG_III1010	estExt_fgenesh4_pg.C_LG_III1010	At1g12780.1	uridine diphosphate glucose epimerase : identical to GB:CAA90941 from [Arabidopsis thaliana] (Arch. Biochem. Biophys. 327 (1)	trichocarpa	Unique
Ptp.1960.1.A1_s_at	-0.976437	-7.01159	0.00536433	CV256030	gw1.I.7624.1	gw1.I.7624.1	At4g13590.1	putative protein : hypothetical protein Synechocystis sp.	trichocarpa x deltoides	All probes match over all sequences
Ptp.1962.1.S1_at	-1.78189	-7.80875	0.00359718	CK088052	gw1.XVIII.595.1	gw1.XVIII.595.1	At4g33250.1	putative protein : Caenorhabditis elegans cosmid	tremula x tremuloides	Unique
Ptp.1962.1.S1_s_at	-2.04701	-22.0841	7.85e-05	CK088052	gw1.XVIII.595.1	gw1.XVIII.595.1	At4g33250.1	putative protein : Caenorhabditis elegans cosmid	tremula x tremuloides	All probes match over all sequences
Ptp.1990.1.S1_a_at	-0.809765	-14.3667	0.000375662	AI161509	estExt_Genewise1_v1.C_LG_XIX2288	estExt_Genewise1_v1.C_LG_XIX2288	At1g75840.1	GTP binding protein (ARAC5) : identical to rac-like GTP-binding protein (ARAC5) SP:Q38937 [Arabidopsis thaliana (Mouse-ear cress)]: supported by cDNA: gi_1293667_gb_U52350.1_ATU52350	tremula x tremuloides	Probes match on alternative forms of same gene
Ptp.1990.2.S1_at	-2.05471	-40.135	7.57e-06	CK087271	estExt_Genewise1_v1.C_LG_XIX2288	estExt_Genewise1_v1.C_LG_XIX2288	At1g75840.1	GTP binding protein (ARAC5) : identical to rac-like GTP-binding protein (ARAC5) SP:Q38937 [Arabidopsis thaliana (Mouse-ear cress)]: supported by cDNA: gi_1293667_gb_U52350.1_ATU52350	tremula x tremuloides	Unique
Ptp.2007.1.S1_s_at	-6.70484	-49.3372	3.15e-06	CF236359	estExt_fgenesh4_pg.C_LG_I0941	estExt_fgenesh4_pg.C_LG_I0941	At3g48940.1	remorin -like protein : remorin	alba x tremula	All probes match over all sequences
Ptp.2010.1.S1_at	-2.0408	-6.12268	0.00884639	AY229879.1	estExt_fgenesh4_pm.C_LG_VIII0406	estExt_fgenesh4_pm.C_LG_VIII0406	At2g47170.1	ADP-ribosylation factor 1 : :supported by full-length cDNA: Ceres:34414.	tremuloides	Unique
Ptp.2015.1.S1_at	-6.17598	-73.6811	5.9e-07	CF228520	grail3.0096001401 gw1.158.103.1	grail3.0096001401	At3g14170.1	unknown protein :	alba x tremula	Unique
Ptp.2027.1.A1_at	-2.64219	-9.00562	0.00211212	CV268460	grail3.0024002301	grail3.0024002301	At1g55790.1	hypothetical protein : predicted by genemark.hmm	trichocarpa x nigra	Unique
Ptp.2036.1.S1_at	-5.1703	-10.7864	0.00105257	BI128032	grail3.0017002501	grail3.0017002501	At3g01840.1	putative protein kinase : C-terminal region similar to protein kinases: GB:S71277 [Arabidopsis thaliana]	tremula x tremuloides	Unique
Ptp.2036.1.S1_s_at	-4.87983	-17.1021	0.000203403	BI128032	grail3.0017002501	grail3.0017002501	At3g01840.1	putative protein kinase : C-terminal region similar to protein kinases: GB:S71277 [Arabidopsis thaliana]	tremula x tremuloides	All probes match over all sequences
Ptp.2041.1.S1_at	-0.602747	-7.7229	0.00375639	CV269586	gw1.XVI.665.1 estExt_fgenesh4_pg.C_LG_VI0143	gw1.XVI.665.1	At3g07810.1	heterogeneous nuclear ribonucleoprotein (hnRNP)	trichocarpa x nigra	Unique
Ptp.2044.2.S1_a_at	-0.631806	-8.05417	0.00321316	CK104194	gw1.X.619.1	gw1.X.619.1	At3g17040.1	unknown protein : contains Pfam profile: PF01535 domain of unknown function: supported by cDNA: gi_20260425	trichocarpa x deltoides	Probes match on alternative forms of same gene
Ptp.2056.1.S1_s_at	-0.74235	-7.04198	0.00528103	CK087800	estExt_fgenesh4_pg.C_LG_II2510	estExt_fgenesh4_pg.C_LG_II2510	At2g20190.1	unknown protein : : supported by cDNA: gi_20259451	tremula x tremuloides	All probes match over all sequences
Ptp.206.1.A1_at	-1.42841	-8.32513	0.00282796	CK087455	gw1.VIII.50.1	gw1.VIII.50.1	At2g02170.1	expressed protein : : supported by cDNA: gi_14326557_gb_AF385733.1_AF385733	tremula x tremuloides	Unique
Ptp.2065.1.A1_at	-7.82281	-7.35262	0.00451535	CV228493	estExt_Genewise1_v1.C_LG_I8734	estExt_Genewise1_v1.C_LG_I8734	At4g23690.1	disease resistance response protein family: dirigent protein family : similar to disease resistance response protein 206-d [Pisum sativum] gi|508844|gb|AAB18669: similar to dirigent protein [Forsythia x intermedia] gi|6694693|gb|AAF25357: supported by full-length cDNA: Ceres:660.	trichocarpa	Unique
Ptp.2070.1.S1_s_at	-2.72537	-5.9759	0.00967014	CK088906	grail3.0054000101	grail3.0054000101	At5g46340.1	putative protein : contains similarity to unknown protein (gb|AAF63638.1): supported by cDNA: gi_15983463_gb_AF424606.1_AF424606	tremula x tremuloides	All probes match over all sequences
Ptp.2099.1.S1_at	-5.08815	-17.2099	0.000199111	CF228158	gw1.VIII.723.1	gw1.VIII.723.1	At3g27960.1	hypothetical protein : similar to hypothetical protein GB:AAC80630 from [Arabidopsis thaliana]	alba x tremula	Unique
Ptp.2099.1.S1_s_at	-7.71013	-69.3951	7.18e-07	CF228158	gw1.VIII.723.1	gw1.VIII.723.1	At3g27960.1	hypothetical protein : similar to hypothetical protein GB:AAC80630 from [Arabidopsis thaliana]	alba x tremula	All probes match over all sequences
Ptp.2118.1.S1_at	-0.817508	-7.26501	0.0047145	CV254611	estExt_fgenesh4_pg.C_LG_IX0294	estExt_fgenesh4_pg.C_LG_IX0294	At4g38510.1	probable H+-transporting ATPase : H+-transporting ATPase (EC 3.6.1.35) 57K chain - Arabidopsis thaliana	trichocarpa x deltoides	Unique
Ptp.2133.1.S1_s_at	-1.15615	-9.54059	0.00167522	CV282482	grail3.0025015101	grail3.0025015101	At5g01530.1	light-harvesting chlorophyll a:b binding protein : : supported by cDNA: gi_15081738_gb_AY048262.1_	trichocarpa x deltoides	All probes match over all sequences
Ptp.2137.1.S1_at	-4.17202	-11.0806	0.000957416	CV260207	estExt_fgenesh4_pm.C_400109	estExt_fgenesh4_pm.C_400109	At5g42890.1	putative protein : similar to unknown protein (pir||T28068): supported by full-length cDNA: Ceres: 39514.	trichocarpa x nigra	Unique
Ptp.2150.1.S1_at	-2.8905	-15.1348	0.000311203	CK089522	eugene3.00060873	eugene3.00060873	At3g08920.1	rhodanese-like domain protein : contains rhodanese-like domain PF:00581:supported by full-length cDNA: Ceres:30880.	tremula x tremuloides	Unique
Ptp.2151.1.S1_s_at	-1.3347	-11.7136	0.000778037	CV226658	estExt_fgenesh4_pm.C_LG_X0841	estExt_fgenesh4_pm.C_LG_X0841	At1g75270.1	dehydroascorbate reductase	trichocarpa	All probes match over all sequences
Ptp.2158.1.S1_at	-0.757459	-6.61042	0.00666268	CV227156	grail3.0013025102	grail3.0013025102	At4g29340.1	profilin 3 : :supported by full-length cDNA: Ceres:13601.	trichocarpa	Unique
Ptp.2165.1.S1_at	-6.10004	-7.10459	0.005119	BP930220	estExt_Genewise1_v1.C_LG_II0002	estExt_Genewise1_v1.C_LG_II0002	At2g34430.1	photosystem II type I chlorophyll a :b binding protein : : supported by full-length cDNA: Ceres: 23727.	nigra	Unique
Ptp.2169.1.S1_a_at	-4.81604	-19.1278	0.000133595	CV283763	estExt_Genewise1_v1.C_LG_X4165	estExt_Genewise1_v1.C_LG_X4165	At5g35630.1	glutamate-ammonia ligase (EC 6.3.1.2) precursor	trichocarpa x deltoides	Probes match on alternative forms of same gene
Ptp.2169.1.S1_s_at	-3.07569	-14.0337	0.000407037	CV283763	estExt_Genewise1_v1.C_LG_X4165	estExt_Genewise1_v1.C_LG_X4165	At5g35630.1	glutamate-ammonia ligase (EC 6.3.1.2) precursor	trichocarpa x deltoides	All probes match over all sequences
Ptp.2169.2.S1_s_at	-4.0561	-19.0293	0.000135936	AJ768965	estExt_fgenesh4_pg.C_LG_VIII1790 estExt_Genewise1_v1.C_LG_X4165	estExt_fgenesh4_pg.C_LG_VIII1790	At5g35630.1	glutamate-ammonia ligase (EC 6.3.1.2) precursor	euphratica	All probes match over all sequences
Ptp.2177.1.S1_at	-2.55716	-6.6258	0.00659547	CV281224	grail3.0061001101	grail3.0061001101	At2g46820.1	expressed protein : :supported by full-length cDNA: Ceres:26967.	trichocarpa x deltoides	Unique
Ptp.2177.1.S1_x_at	-2.44501	-6.84615	0.0058494	CV281224	grail3.0061001101	grail3.0061001101	At2g46820.1	expressed protein : :supported by full-length cDNA: Ceres:26967.	trichocarpa x deltoides	Probes cross hyb with other sequences
Ptp.2184.2.S1_s_at	-2.62706	-7.90747	0.00343691	CV262254	eugene3.00141255	eugene3.00141255	At3g25410.1	expressed protein : contains Pfam profile: PF01758 sodium bile acid symporter family:supported by full-length cDNA: Ceres:26683.	trichocarpa x nigra	All probes match over all sequences
Ptp.2200.1.A1_at	-1.08308	-12.8645	0.000559298	CV260845	eugene3.00002556	eugene3.00002556	At3g07430.1	expressed protein : similar to putative protein GB:CAB36768 [Arabidopsis thaliana]:supported by full-length cDNA: Ceres:8898.	trichocarpa x nigra	Unique
Ptp.2209.1.S1_at	-7.09718	-16.1395	0.000251833	BU893674	eugene3.00280025	eugene3.00280025	--	--	tremula	Unique
Ptp.2219.1.S1_at	-2.19987	-7.867	0.00350494	CV237383	estExt_fgenesh4_pm.C_LG_IV0060	estExt_fgenesh4_pm.C_LG_IV0060	At4g05180.1	oxygen-evolving complex protein 16	trichocarpa	Unique
Ptp.2227.1.A1_at	-4.14358	-14.572	0.000356567	CV283236	grail3.0006020901	grail3.0006020901	At2g01590.1	expressed protein : : supported by cDNA: gi_14334561_gb_AY035185.1_	trichocarpa x deltoides	Unique
Ptp.2232.1.S1_at	-1.19255	-16.8476	0.000213558	CK089340	eugene3.00050208	eugene3.00050208	--	--	trichocarpa x deltoides	Unique
Ptp.2241.1.S1_at	-0.595726	-6.48924	0.00711331	CV243638	--	--	--	--	trichocarpa	Unique
Ptp.2242.1.S1_a_at	-1.49726	-10.9693	0.000990004	CX183062	grail3.0107000401	grail3.0107000401	At3g15190.1	30S ribosomal protein S20 : contains Pfam profile: PF01649 ribosomal protein S20:supported by full-length cDNA: Ceres:24271.	euramericana	Probes match on alternative forms of same gene
Ptp.2248.1.S1_at	-5.50609	-13.4651	0.000474367	CV263812	estExt_fgenesh4_pg.C_LG_V1578	estExt_fgenesh4_pg.C_LG_V1578	At1g60420.1	expressed protein : contains similarity to tryparedoxin GI:3851498 from [Crithidia fasciculata]:supported by full-length cDNA: Ceres:34936.	trichocarpa x nigra	Unique
Ptp.2260.1.S1_at	-0.669586	-6.18596	0.00850426	CV266397	eugene3.00640010	eugene3.00640010	At4g15180.1	hypothetical protein :	trichocarpa x nigra	Unique
Ptp.2265.1.S1_at	-5.48916	-131.276	5.99e-08	CK115182	--	--	--	--	tremula	Unique
Ptp.2266.1.A1_s_at	-1.34223	-14.55	0.000358271	CV236640	estExt_fgenesh4_pm.C_LG_IX0496	estExt_fgenesh4_pm.C_LG_IX0496	At3g63490.1	chloroplast ribosomal L1 - like protein : ribosomal protein L1	trichocarpa	All probes match over all sequences
Ptp.2267.1.A1_at	-1.18907	-8.85221	0.00225298	CK090276	gw1.I.9140.1 gw1.III.1640.1	gw1.I.9140.1	At4g20360.1	elongation factor Tu	tremula x tremuloides	Unique
Ptp.2269.1.S1_s_at	-0.948869	-6.11665	0.00887938	CV280383	eugene3.00170326	eugene3.00170326	At1g69840.1	unknown protein : similar to hypothetical protein GB:CAA10289 [Cicer arietinum]: supported by cDNA: gi_20466747	trichocarpa x deltoides	All probes match over all sequences
Ptp.2284.1.S1_at	-2.46721	-7.35472	0.00451115	CV272279	fgenesh4_pm.C_LG_I000592	fgenesh4_pm.C_LG_I000592	At5g22090.1	unknown protein :	trichocarpa x nigra	Unique
Ptp.2292.1.A1_s_at	-0.886316	-8.81871	0.00228196	CV232695	estExt_fgenesh4_pg.C_1810025	estExt_fgenesh4_pg.C_1810025	At2g17800.1	Rac-like GTP-binding protein (ARAC1) : identical to Rac-like GTP-binding protein (ARAC1) SP:Q38902 from [Arabidopsis thaliana]: supported by cDNA: gi_1292907_gb_U41295.1_ATU41295	trichocarpa	All probes match over all sequences
Ptp.2299.1.S1_at	-1.13358	-6.19648	0.00845175	CK087883	estExt_fgenesh4_pg.C_LG_VI0330	estExt_fgenesh4_pg.C_LG_VI0330	At3g10250.1	expressed protein : :supported by full-length cDNA: Ceres:106330.	tremula x tremuloides	Unique
Ptp.2302.1.S1_at	-0.716153	-7.3605	0.00449676	BU871113	estExt_fgenesh4_pg.C_LG_II1125	estExt_fgenesh4_pg.C_LG_II1125	At1g49760.1	polyadenylate-binding protein (PABP)	trichocarpa	Unique
Ptp.231.1.A1_s_at	-0.845677	-7.84643	0.00353575	CK087602	estExt_fgenesh4_pm.C_LG_II1168	estExt_fgenesh4_pm.C_LG_II1168	At4g28770.1	putative protein : :supported by full-length cDNA: Ceres:1968.	tremula x tremuloides	All probes match over all sequences
Ptp.2316.1.S1_at	-1.02415	-6.49669	0.00708692	CX178514	estExt_fgenesh4_pg.C_LG_II1684	estExt_fgenesh4_pg.C_LG_II1684	At3g62030.1	peptidylprolyl isomerase ROC4 : :supported by full-length cDNA: Ceres:29220.	euramericana	Unique
Ptp.2327.1.A1_at	-6.78737	-15.9934	0.000258382	CV280155	estExt_fgenesh4_pm.C_LG_XIII0026	estExt_fgenesh4_pm.C_LG_XIII0026	At1g09340.1	putative RNA-binding protein : Identical to gb|Y10557 g5bf gene from Arabidopsis thaliana. ESTs gb|R30578	trichocarpa x deltoides	Unique
Ptp.2339.1.S1_at	-2.06378	-8.54716	0.00256917	CK092795	estExt_Genewise1_v1.C_LG_XV3111	estExt_Genewise1_v1.C_LG_XV3111	At5g52060.1	putative protein : contains similarity to unknown protein (emb|CAB87278.1)	tremula x tremuloides	Unique
Ptp.2350.1.S1_at	-0.923194	-12.2526	0.000656596	CK092640	gw1.XVII.999.1	gw1.XVII.999.1	At3g28760.1	hypothetical protein :	tremula x tremuloides	Unique
Ptp.2352.1.A1_at	-4.1136	-10.1103	0.00133999	CK092649	estExt_fgenesh4_pg.C_20970002 eugene3.20970001 grail3.0037009501 fgenesh4_pg.C_LG_III000356	estExt_fgenesh4_pg.C_20970002	At5g07870.1	N-hydroxycinnamoyl benzoyltransferase - like protein : anthranilate N-benzoyltransferase	tremula x tremuloides	Unique
Ptp.2354.1.S1_s_at	-3.48274	-16.0778	0.000254342	CK087361	estExt_Genewise1_v1.C_LG_X3270	estExt_Genewise1_v1.C_LG_X3270	At5g17770.1	NADH-cytochrome b5 reductase : :supported by full-length cDNA: Ceres:17432.	tremula x tremuloides	All probes match over all sequences
Ptp.2359.2.S1_a_at	-0.960117	-5.93855	0.00989827	BU896246	estExt_fgenesh4_pg.C_LG_VI0426	estExt_fgenesh4_pg.C_LG_VI0426	At2g41760.1	expressed protein : : supported by cDNA: gi_14335091_gb_AY037225.1_	tremula x tremuloides	Probes match on alternative forms of same gene
Ptp.2359.2.S1_s_at	-0.791244	-7.30042	0.00463073	BU896246	estExt_fgenesh4_pg.C_LG_VI0426	estExt_fgenesh4_pg.C_LG_VI0426	At2g41760.1	expressed protein : : supported by cDNA: gi_14335091_gb_AY037225.1_	tremula x tremuloides	All probes match over all sequences
Ptp.2362.1.A1_at	-6.93897	-52.4107	2.42e-06	DN483644	estExt_Genewise1_v1.C_LG_X5172	estExt_Genewise1_v1.C_LG_X5172	At1g67910.1	hypothetical protein : predicted by genefinder	tomentiglandulosa	Unique
Ptp.2364.1.S1_at	-5.54973	-8.86982	0.00223639	CV228105	estExt_fgenesh4_pg.C_1870020	estExt_fgenesh4_pg.C_1870020	At5g45970.1	Rac-like GTP-binding protein (ARAC2) : identical to RAC-like GTP binding protein ARAC2 SP:Q38903: supported by cDNA: gi_1304410_gb_U43026.1_ATU43026	trichocarpa	Unique
Ptp.2366.1.S1_at	-2.4562	-12.5135	0.000612324	CK092128	--	--	--	--	tremula x tremuloides	Unique
Ptp.2379.2.S1_a_at	-3.67592	-17.0126	0.000206788	CF233934	estExt_fgenesh4_pg.C_LG_XII0768	estExt_fgenesh4_pg.C_LG_XII0768	At3g48000.1	aldehyde dehydrogenase (NAD+)-like protein : aldehyde dehydrogenase (NAD+) 2A precursor (mitochondrial)	alba x tremula	Probes match on alternative forms of same gene
Ptp.2380.1.A1_s_at	-7.86156	-13.7983	0.000433599	CV251955	fgenesh4_pm.C_LG_I001083	fgenesh4_pm.C_LG_I001083	At1g10200.1	putative transcription factor : similar to transcription factor SF3 (pir|IS37656): similar to ESTs gb|T42207	trichocarpa	All probes match over all sequences
Ptp.2382.1.S1_at	-2.08614	-8.54081	0.00257571	CK087693	estExt_fgenesh4_pg.C_LG_V1250	estExt_fgenesh4_pg.C_LG_V1250	At3g63120.1	putative protein : Sb34 (PREG-like protein)	tremula x tremuloides	Unique
Ptp.2382.2.A1_a_at	-2.26528	-11.9007	0.000731895	CV258854	estExt_fgenesh4_pg.C_LG_V1250	estExt_fgenesh4_pg.C_LG_V1250	At3g63120.1	putative protein : Sb34 (PREG-like protein)	trichocarpa x nigra	Probes match on alternative forms of same gene
Ptp.2385.1.S1_at	-3.32371	-14.9906	0.000322026	BU886586	estExt_fgenesh4_pm.C_LG_VII0495	estExt_fgenesh4_pm.C_LG_VII0495	At4g37760.1	squalene monooxygenase (squalene epoxidase)(SE)	tremula x tremuloides	Unique
Ptp.239.1.A1_at	-2.08678	-8.25708	0.00291818	CK087635	gw1.X.4548.1	gw1.X.4548.1	At3g23530.1	unknown protein : : supported by cDNA: gi_17473512	tremula x tremuloides	Unique
Ptp.2391.2.S1_at	-6.52129	-73.2197	5.91e-07	CF228510	eugene3.00091518	eugene3.00091518	At5g60490.1	fasciclin-like arabinogalactan-protein (FLA12) : :supported by full-length cDNA: Ceres:15239.	alba x tremula	Unique
Ptp.2392.1.A1_at	-1.95426	-9.21392	0.00192427	CV229641	eugene3.00031624	eugene3.00031624	At3g08550.1	hypothetical protein :	trichocarpa	Unique
Ptp.2401.1.S1_s_at	-2.27165	-7.20146	0.00487947	CK092871	eugene3.00660253	eugene3.00660253	At2g28410.1	expressed protein : :supported by full-length cDNA: Ceres:119200.	tremula x tremuloides	All probes match over all sequences
Ptp.2404.1.S1_at	-6.59791	-11.1996	0.000925753	BU868583	eugene3.00050506 eugene3.00050506	eugene3.00050506	At5g67210.1	putative protein : similar to unknown protein (emb|CAB62301.1)	trichocarpa	Unique
Ptp.2412.1.A1_s_at	-3.3567	-8.59577	0.0025144	CK090593	eugene3.00140705	eugene3.00140705	At2g47500.1	kinesin-related protein :	trichocarpa	All probes match over all sequences
Ptp.2446.1.S1_at	-4.73317	-7.10297	0.00512234	BU886389	eugene3.00040183	eugene3.00040183	At4g05150.1	putative protein : various predicted proteins: supported by cDNA: gi_15809939_gb_AY054238.1_	tremula x tremuloides	Unique
Ptp.2446.1.S1_s_at	-4.14453	-6.54559	0.00690998	BU886389	eugene3.00040183	eugene3.00040183	At4g05150.1	putative protein : various predicted proteins: supported by cDNA: gi_15809939_gb_AY054238.1_	tremula x tremuloides	All probes match over all sequences
Ptp.2470.1.S1_at	-4.46572	-8.28983	0.00287664	CV228256	eugene3.00012414	eugene3.00012414	--	--	trichocarpa	Unique
Ptp.2487.1.S1_s_at	-2.34908	-16.7856	0.00021689	CK092350	eugene3.01420057	eugene3.01420057	At2g43680.1	putative SF16 protein {Helianthus annuus} : : supported by cDNA: gi_20466711	tremula x tremuloides	All probes match over all sequences
Ptp.2499.1.S1_at	-2.17069	-11.7263	0.00077519	CK093601	gw1.XI.2358.1 fgenesh4_pg.C_LG_IV000177	gw1.XI.2358.1	At1g61667.1	Expressed protein : : supported by full-length cDNA: Ceres: 1860.	tremula x tremuloides	Unique
Ptp.2503.1.S1_at	-5.57961	-10.5936	0.00112388	CV226244	grail3.0008049401	grail3.0008049401	At5g12250.1	tubulin beta-6 chain (sp|P29514) : : supported by cDNA: gi_13430695_gb_AF360260.1_AF360260	trichocarpa	Unique
Ptp.2510.2.S1_s_at	-2.25501	-7.13058	0.00506133	CV273621	estExt_Genewise1_v1.C_LG_III1154	estExt_Genewise1_v1.C_LG_III1154	At5g47910.1	respiratory burst oxidase protein : : supported by cDNA: gi_3242788_gb_AF055357.1_AF055357	trichocarpa	All probes match over all sequences
Ptp.2512.1.S1_at	-5.26816	-8.45722	0.00266521	AJ005806.1	estExt_fgenesh4_pm.C_LG_II0164	estExt_fgenesh4_pm.C_LG_II0164	At1g75280.1	isoflavone reductase homolog P3 : identical to SP|P52577: contains isoflavone reductase domain PF02716: supported by full-length cDNA: Ceres:11944.	trichocarpa	Unique
Ptp.2512.1.S1_s_at	-5.56896	-8.37636	0.00275984	AJ005806.1	estExt_fgenesh4_pm.C_LG_II0164	estExt_fgenesh4_pm.C_LG_II0164	At1g75280.1	isoflavone reductase homolog P3 : identical to SP|P52577: contains isoflavone reductase domain PF02716: supported by full-length cDNA: Ceres:11944.	trichocarpa	All probes match over all sequences
Ptp.2512.1.S1_x_at	-5.18969	-10.0863	0.00135285	AJ005806.1	estExt_fgenesh4_pm.C_LG_II0164	estExt_fgenesh4_pm.C_LG_II0164	At1g75280.1	isoflavone reductase homolog P3 : identical to SP|P52577: contains isoflavone reductase domain PF02716: supported by full-length cDNA: Ceres:11944.	trichocarpa	Probes cross hyb with other sequences
Ptp.2514.1.S1_at	-3.75289	-10.5806	0.00112815	CV233184	estExt_fgenesh4_pm.C_LG_III0694	estExt_fgenesh4_pm.C_LG_III0694	At3g28050.1	expressed protein : :supported by full-length cDNA: Ceres:6530.	trichocarpa	Unique
Ptp.2517.1.S1_at	-2.55178	-11.7033	0.000780862	CK318591	estExt_fgenesh4_pg.C_LG_VIII1844	estExt_fgenesh4_pg.C_LG_VIII1844	At5g18660.1	putative protein : 2'-hydroxyisoflavone reductase (EC 1.3.1.45) - Nicotiana tabacum	deltoides	Unique
Ptp.2524.1.S1_at	-1.01939	-7.43073	0.00434144	BU876091	gw1.VIII.1053.1	gw1.VIII.1053.1	At1g68060.1	unknown protein : similar to C-terminal half of myosin heavy chain: GB:BAA22067 [Cyprinus carpio]	trichocarpa	Unique
Ptp.2527.1.S1_at	-2.78343	-6.91826	0.00562819	BU811942	grail3.0015031101	grail3.0015031101	--	--	tremula x tremuloides	Unique
Ptp.2563.2.S1_at	-0.649631	-6.90906	0.00565596	BU896308	fgenesh4_pg.C_LG_XVIII000372 estExt_fgenesh4_kg.C_LG_VI0074 gw1.16477.1.1	fgenesh4_pg.C_LG_XVIII000372	At5g25450.1	ubiquinol--cytochrome-c reductase-like protein : ubiquinol--cytochrome-c reductase (EC 1.10.2.2) - Arabidopsis thaliana	tremula x tremuloides	Unique
Ptp.2581.1.S1_at	-7.30137	-11.996	0.000712036	CV260668	estExt_fgenesh4_pm.C_LG_VIII0258	estExt_fgenesh4_pm.C_LG_VIII0258	At2g40100.1	light-harvesting chlorophyll a:b binding protein : : supported by full-length cDNA: Ceres: 6454.	trichocarpa x nigra	Unique
Ptp.2583.1.S1_at	-0.497591	-6.22594	0.00831516	CV236763	gw1.70.387.1	gw1.70.387.1	At2g34970.1	putative translation initiation factor eIF-2B epsilon subunit :	tremula	Unique
Ptp.2621.1.A1_s_at	-1.63113	-6.41404	0.00741567	CV267140	estExt_Genewise1_v1.C_LG_VIII1172	estExt_Genewise1_v1.C_LG_VIII1172	At1g67910.1	hypothetical protein : predicted by genefinder	trichocarpa x nigra	All probes match over all sequences
Ptp.2635.1.S1_at	-1.52097	-6.48757	0.00711931	CV268275	grail3.0021037202	grail3.0021037202	At4g28600.1	calmodulin-binding protein : similar to pollen-specific calmodulin-binding protein MPCBP GI:10086260 from [Zea mays]	trichocarpa x nigra	Unique
Ptp.2645.1.S1_at	-4.05965	-7.47964	0.00423948	CV266931	estExt_fgenesh4_pm.C_LG_XIV0172	estExt_fgenesh4_pm.C_LG_XIV0172	At4g11070.1	WRKY family transcription factor : other putative proteins	trichocarpa x nigra	Unique
Ptp.2645.1.S1_s_at	-3.12863	-21.0584	9.51e-05	CV266931	estExt_fgenesh4_pm.C_LG_XIV0172	estExt_fgenesh4_pm.C_LG_XIV0172	At4g11070.1	WRKY family transcription factor : other putative proteins	trichocarpa x nigra	All probes match over all sequences
Ptp.2646.1.S1_s_at	-2.56786	-7.175	0.00495023	BU871549	eugene3.00013110	eugene3.00013110	At1g55670.1	photosystem I subunit V precursor	trichocarpa	All probes match over all sequences
Ptp.2646.1.S1_x_at	-2.17429	-6.63832	0.00655138	BU871549	estExt_Genewise1_v1.C_1400032	estExt_Genewise1_v1.C_1400032	At1g55670.1	photosystem I subunit V precursor	trichocarpa	Probes cross hyb with other sequences
Ptp.2647.2.S1_a_at	-1.26069	-7.01698	0.00535086	CV243927	eugene3.00140373	eugene3.00140373	At2g46220.1	Expressed protein : : supported by cDNA: gi_15215834_gb_AY050447.1_	trichocarpa	Probes match on alternative forms of same gene
Ptp.265.1.S1_at	-4.47142	-6.91809	0.00562819	CK109640	gw1.X.1095.1	gw1.X.1095.1	At1g26780.1	myb-related protein	tremula x tremuloides	Unique
Ptp.265.1.S1_s_at	-3.76093	-8.63718	0.00246943	CK109640	grail3.0102003601	grail3.0102003601	At3g17610.1	bZIP family transcription factor : similar to TGACG-motif binding factor GI:2934884 from [Glycine max]: contains Pfam profile: PF00170 bZIP transcription factor: supported by full-length cDNA: Ceres: 35429.	tremula x tremuloides	All probes match over all sequences
Ptp.2656.1.S1_at	-3.66802	-11.4366	0.000855283	CV256702	gw1.I.2205.1 gw1.IX.2955.1	gw1.I.2205.1	At2g40270.1	putative protein kinase : contains a protein kinase domain profile (PDOC00100):supported by full-length cDNA: Ceres:123911.	trichocarpa x deltoides	Unique
Ptp.2675.1.S1_s_at	-7.68755	-42.2599	6.03e-06	CK092597	gw1.VIII.2926.1	gw1.VIII.2926.1	At1g75090.1	putative DNA-3-methyladenine glycosylase I : similar to putative DNA-3-methyladenine glycosylase I (TAG I) GB:P05100 [Escherichia coli]: supported by cDNA: gi_14334651_gb_AY034999.1_	tremula x tremuloides	All probes match over all sequences
Ptp.2683.1.S1_a_at	-5.11201	-87.8357	2.92e-07	CK089154	eugene3.00131097	eugene3.00131097	--	--	tremula x tremuloides	Probes match on alternative forms of same gene
Ptp.2696.1.S1_at	-1.54765	-6.06696	0.00913675	CK092167	gw1.X.5490.1	gw1.X.5490.1	At1g06650.1	oxidoreductase	tremula x tremuloides	Unique
Ptp.270.1.A1_at	-1.008	-10.1626	0.00131736	CK087925	gw1.II.2821.1	gw1.II.2821.1	At5g48740.1	receptor protein kinase-like protein :	tremula x tremuloides	Unique
Ptp.2708.1.S1_at	-4.84835	-12.7204	0.000580795	BU877340	estExt_fgenesh4_pm.C_LG_VIII0382	estExt_fgenesh4_pm.C_LG_VIII0382	At3g29360.1	UDP-glucose dehydrogenase	trichocarpa	Unique
Ptp.2712.1.S1_at	-1.83433	-8.82332	0.00227666	AY162180.1	gw1.V.3193.1	gw1.V.3193.1	At4g18780.1	cellulose synthase - like protein : cellulose synthase	tremuloides	Unique
Ptp.2713.1.S1_at	-3.82518	-21.7767	8.25e-05	AY573573.2	gw1.XI.3218.1 eugene3.00110694	gw1.XI.3218.1	At2g21770.1	putative cellulose synthase catalytic subunit :	tremula x tremuloides	Unique
Ptp.2719.1.S1_at	-1.27475	-7.17281	0.0049548	BU810476	fgenesh4_pg.C_LG_X001114	fgenesh4_pg.C_LG_X001114	At3g18290.1	zinc finger protein	tremula x tremuloides	Unique
Ptp.2719.2.A1_at	-2.01709	-45.2972	4.5e-06	DN503647	gw1.VIII.2204.1 fgenesh4_pg.C_LG_X001114	gw1.VIII.2204.1	At3g18290.1	zinc finger protein	tremula x tremuloides	Unique
Ptp.2725.1.S1_at	-1.74118	-14.352	0.00037705	BU897304	gw1.X.2924.1	gw1.X.2924.1	At3g52790.1	hypothetical protein : gene 6 protein	tremula x tremuloides	Unique
Ptp.274.1.S1_at	-6.17609	-26.77	3.83e-05	AY935505.1	estExt_Genewise1_v1.C_LG_XVI2679	estExt_Genewise1_v1.C_LG_XVI2679	At2g37090.1	unknown protein :	tremula x tremuloides	Unique
Ptp.2743.1.S1_at	-2.04355	-8.91302	0.00220242	CK109706	eugene3.00030654	eugene3.00030654	At1g32700.1	expressed protein : similar to hypothetical protein GB:AAF25968 GI:6714272 from [Arabidopsis thaliana]:supported by full-length cDNA: Ceres:206224.	tremula x tremuloides	Unique
Ptp.2748.1.A1_s_at	-6.65243	-20.7386	0.000100257	DN492375	estExt_Genewise1_v1.C_LG_II3264	estExt_Genewise1_v1.C_LG_II3264	At5g49660.1	receptor protein kinase :	tremula x tremuloides	All probes match over all sequences
Ptp.2754.1.A1_at	-0.630638	-6.76615	0.00608079	CV243178	estExt_Genewise1_v1.C_LG_VIII1820	estExt_Genewise1_v1.C_LG_VIII1820	At1g13270.1	methionine aminopeptidase I (MAP1)	trichocarpa	Unique
Ptp.2757.1.S1_at	-0.381581	-8.5668	0.00255261	BU832730	eugene3.00051515	eugene3.00051515	--	--	trichocarpa	Unique
Ptp.2759.1.S1_at	-2.70845	-7.5604	0.0040713	DN499377	estExt_fgenesh4_pm.C_LG_II1158	estExt_fgenesh4_pm.C_LG_II1158	At3g07420.1	putative asparaginyl-tRNA synthetase : C-terminal portion identicial to asparaginyl-tRNA synthetase GB:CAA10905 [Arabidopsis thaliana]	tremula x tremuloides	Unique
Ptp.2765.2.S1_s_at	-1.29401	-15.3057	0.000302104	CV263777	--	--	--	--	tremula x tremuloides	All probes match over all sequences
Ptp.2779.1.S1_at	-5.54501	-9.38897	0.00178902	BU810972	fgenesh4_pg.C_LG_IX001205	fgenesh4_pg.C_LG_IX001205	At5g59220.1	protein phosphatase 2C (PP2C) : ABA induced protein phosphatase 2C	tremula x tremuloides	Unique
Ptp.2781.1.S1_a_at	-1.44948	-6.69765	0.00632731	CV255996	gw1.I.2355.1	gw1.I.2355.1	At2g04700.1	putative ferredoxin-thioredoxin reductase : :supported by full-length cDNA: Ceres:40781.	trichocarpa x deltoides	Probes match on alternative forms of same gene
Ptp.2794.1.S1_s_at	-3.45328	-16.4229	0.000235906	CF936190	estExt_Genewise1_v1.C_LG_VIII0155	estExt_Genewise1_v1.C_LG_VIII0155	At1g14930.1	major latex protein (MLP)-related : low similarity to major latex protein {Papaver somniferum}[GI:20810]	tomentiglandulosa	All probes match over all sequences
Ptp.2794.1.S1_x_at	-3.07423	-12.1102	0.000687925	CF936190	estExt_Genewise1_v1.C_LG_VIII0155	estExt_Genewise1_v1.C_LG_VIII0155	At1g14930.1	major latex protein (MLP)-related : low similarity to major latex protein {Papaver somniferum}[GI:20810]	tomentiglandulosa	Probes cross hyb with other sequences
Ptp.2796.1.S1_at	-3.57931	-7.40948	0.00438548	DN488448	estExt_Genewise1_v1.C_LG_I8875	estExt_Genewise1_v1.C_LG_I8875	At1g19330.1	expressed protein : : supported by full-length cDNA: Ceres: 4026.	tremula x tremuloides	Unique
Ptp.2812.1.S1_at	-4.48699	-15.599	0.000283996	CV262496	--	--	--	--	tremula x tremuloides	Unique
Ptp.2814.1.S1_at	-0.307409	-7.51228	0.00417573	DN485966	--	--	--	--	trichocarpa x deltoides	Unique
Ptp.2817.1.S1_a_at	-3.68451	-13.3492	0.000489647	CV282656	gw1.VI.698.1	gw1.VI.698.1	At2g36145.1	Expressed protein : : supported by full-length cDNA: Ceres: 10500.	trichocarpa x deltoides	Probes match on alternative forms of same gene
Ptp.2819.1.S1_at	-5.27289	-13.66	0.000450055	DN485720	--	--	--	--	tremula	Unique
Ptp.2819.1.S1_s_at	-5.69277	-7.30061	0.00463073	DN485720	eugene3.00860113 gw1.86.280.1 fgenesh4_pg.C_scaffold_86000111 fgenesh4_pg.C_scaffold_86000108	eugene3.00860113	At1g79620.1	leucine-rich repeat transmembrane protein kinase	tremula x tremuloides	All probes match over all sequences
Ptp.2823.1.S1_s_at	-1.20279	-7.42525	0.00434929	CV245174	eugene3.00150845	eugene3.00150845	At5g62000.1	auxin response factor - like protein : auxin response factor 9	trichocarpa	All probes match over all sequences
Ptp.2835.1.S1_at	-5.29999	-30.6837	2.24e-05	DN494870	eugene3.00181134	eugene3.00181134	--	--	tremula x tremuloides	Unique
Ptp.2839.1.S1_at	-1.6362	-15.9371	0.000262311	DN494922	grail3.0015033802	grail3.0015033802	At4g25080.1	magnesium-protoporphyrin IX methyltransferase - like protein : magnesium-protoporphyrin IX methyltransferase	tremula x tremuloides	Unique
Ptp.2856.1.S1_at	-5.78242	-9.5732	0.00165316	DN494215	estExt_fgenesh4_pg.C_LG_II0188	estExt_fgenesh4_pg.C_LG_II0188	At1g20080.1	unknown protein :	tremula x tremuloides	Unique
Ptp.2875.1.S1_at	-2.67444	-8.67418	0.00243427	DN484175	gw1.IV.4247.1 gw1.123.53.1	gw1.IV.4247.1	At5g16000.1	receptor protein kinase-like protein : probable somatic embryogenesis receptor-like kinase - Daucus carota	tremula x tremuloides	Unique
Ptp.2887.1.S1_at	-4.68331	-9.47968	0.00171679	DN492788	gw1.XVII.765.1	gw1.XVII.765.1	At3g28860.1	multidrug resistance P-glycoprotein	tremula x tremuloides	Unique
Ptp.2889.2.A1_at	-1.18044	-21.001	9.6e-05	DN492323	gw1.X.2751.1	gw1.X.2751.1	At1g53390.1	ABC transporter family protein : similar to ATP-binding cassette	tremula	Unique
Ptp.2891.1.S1_s_at	-5.6779	-15.0247	0.000321316	DN492408	eugene3.01400084	eugene3.01400084	At2g34780.1	unknown protein :	tremula	All probes match over all sequences
Ptp.2897.1.S1_at	-1.00151	-8.56271	0.00255732	CK113447	--	--	--	--	trichocarpa x deltoides	Unique
Ptp.2908.1.A1_at	-3.16623	-7.57523	0.00404297	CN524682	gw1.XIII.2464.1	gw1.XIII.2464.1	At5g35970.1	DNA helicase-like :	trichocarpa x deltoides	Unique
Ptp.2911.1.S1_at	-1.58095	-8.65397	0.00245311	DN500434	estExt_Genewise1_v1.C_LG_VI1097	estExt_Genewise1_v1.C_LG_VI1097	At2g35940.1	BEL1-like homeobox 1 protein (BLH1) : : supported by cDNA: gi_13877516_gb_AF353094.1_AF353094	tremula x tremuloides	Unique
Ptp.2911.1.S1_s_at	-1.4515	-8.88475	0.00222303	DN500434	estExt_Genewise1_v1.C_LG_VI1097 gw1.XVI.2211.1	estExt_Genewise1_v1.C_LG_VI1097	At2g35940.1	BEL1-like homeobox 1 protein (BLH1) : : supported by cDNA: gi_13877516_gb_AF353094.1_AF353094	tremula x tremuloides	All probes match over all sequences
Ptp.2922.1.S1_at	-0.92916	-6.10311	0.00894794	CV269955	estExt_Genewise1_v1.C_LG_IX1824	estExt_Genewise1_v1.C_LG_IX1824	At4g34490.1	putative cyclase associated protein CAP : adenylyl cyclase-associated protein CAP2	trichocarpa x nigra	Unique
Ptp.2931.1.S1_a_at	-5.25044	-18.6867	0.000147046	CK112992	grail3.0076003101 eugene3.103780001	grail3.0076003101	--	--	tremula x tremuloides	Probes match on alternative forms of same gene
Ptp.294.1.A1_at	-1.32071	-13.8759	0.000423626	CK088128	estExt_Genewise1_v1.C_LG_VIII2444	estExt_Genewise1_v1.C_LG_VIII2444	At1g04280.1	unknown protein : similar to hypothetical protein GB:S19701	tremula x tremuloides	Unique
Ptp.2947.1.S1_at	-2.23627	-6.33088	0.00780746	DN489526	gw1.166.81.1 gw1.XI.1471.1	gw1.166.81.1	At4g04320.1	putative malonyl-CoA decarboxylase :	tremula x tremuloides	Unique
Ptp.2949.1.S1_at	-1.95086	-6.19489	0.00846036	CV235144	eugene3.00120438 eugene3.00040256	eugene3.00120438	At1g61065.1	Expressed protein : : supported by full-length cDNA: Ceres: 25888.	trichocarpa	Unique
Ptp.2952.1.S1_at	-6.65176	-7.41723	0.0043698	BU892496	eugene3.00050932	eugene3.00050932	At1g43900.1	protein phosphatase 2C (PP2C)	trichocarpa x deltoides	Unique
Ptp.296.1.S1_at	-7.12018	-36.0231	1.26e-05	AY573574.1	eugene3.00040363	eugene3.00040363	At5g44030.1	cellulose synthase catalytic subunit-like protein :	tremula x tremuloides	Unique
Ptp.2962.1.A1_a_at	-0.533584	-6.1252	0.00883516	CV262692	estExt_Genewise1_v1.C_LG_X4091	estExt_Genewise1_v1.C_LG_X4091	At5g19070.1	putative protein : predicted proteins	trichocarpa x nigra	Probes match on alternative forms of same gene
Ptp.297.1.S1_s_at	-0.802197	-6.43433	0.00733204	CK319131	eugene3.00180434	eugene3.00180434	At4g32330.1	putative protein : : supported by cDNA: gi_14334555_gb_AY035182.1_	deltoides	All probes match over all sequences
Ptp.297.2.S1_at	-0.736802	-6.30823	0.00791663	BU896456	gw1.VI.182.1	gw1.VI.182.1	At4g32330.1	putative protein : : supported by cDNA: gi_14334555_gb_AY035182.1_	tremula x tremuloides	Unique
Ptp.2986.1.S1_at	-4.88424	-6.40077	0.00747568	CN549220	--	--	--	--	trichocarpa x deltoides	Unique
Ptp.2989.1.A1_at	-0.453117	-7.43873	0.00432523	DN487815	fgenesh4_pg.C_LG_III001573 grail3.2236000101	fgenesh4_pg.C_LG_III001573	At1g79690.1	expressed protein : : supported by cDNA: gi_15912328_gb_AY056442.1_	tremula x tremuloides	Unique
Ptp.2990.1.A1_at	-0.968508	-7.49714	0.00420487	BP931580	eugene3.01480035 gw1.IX.4462.1	eugene3.01480035	At5g13020.1	putative protein : predicted protein	nigra	Unique
Ptp.2991.1.A1_s_at	-0.692412	-7.48241	0.00423514	DN486099	estExt_Genewise1_v1.C_LG_VII2185	estExt_Genewise1_v1.C_LG_VII2185	At5g64830.1	putative protein : contains similarity to unknown protein (gb|AAF47170.1):supported by full-length cDNA: Ceres:13188.	tremula x tremuloides	All probes match over all sequences
Ptp.2999.1.S1_at	-6.23338	-55.9348	1.89e-06	DN485943	gw1.II.950.1	gw1.II.950.1	At2g46690.1	putative auxin-regulated protein :	tremula x tremuloides	Unique
Ptp.3005.1.S1_at	-0.874622	-15.1961	0.000306825	BU814176	estExt_fgenesh4_pm.C_1630014	estExt_fgenesh4_pm.C_1630014	At2g27960.1	CDK-subunit 1 : :supported by full-length cDNA: Ceres:5750.	tremula x tremuloides	Unique
Ptp.3011.1.A1_at	-6.4163	-15.297	0.000302199	CV267662	estExt_fgenesh4_pm.C_LG_XV0419	estExt_fgenesh4_pm.C_LG_XV0419	At5g52100.1	dihydrodipicolinate reductase-like protein : :supported by full-length cDNA: Ceres:107440.	trichocarpa x nigra	Unique
Ptp.3015.1.A1_at	-0.851912	-7.00349	0.00538208	DN485712	estExt_Genewise1_v1.C_1180138	estExt_Genewise1_v1.C_1180138	At1g32410.1	Expressed protein : : supported by full-length cDNA: Ceres: 252174.	tremula x tremuloides	Unique
Ptp.3038.1.A1_at	-8.31214	-16.0634	0.000255428	CV237450	estExt_fgenesh4_pg.C_LG_IV0751	estExt_fgenesh4_pg.C_LG_IV0751	At1g65890.1	amp-binding protein	trichocarpa	Unique
Ptp.3039.1.S1_s_at	-1.41915	-6.83437	0.00588411	CK096506	eugene3.00060086	eugene3.00060086	--	--	tremula	All probes match over all sequences
Ptp.3039.2.S1_at	-1.7393	-6.87809	0.00574609	DN484665	gw1.XIX.770.1	gw1.XIX.770.1	At5g16760.1	Inositol 1	tremula x tremuloides	Unique
Ptp.3058.1.S1_s_at	-6.59929	-54.998	2e-06	CK092701	gw1.XV.397.1	gw1.XV.397.1	At5g60490.1	fasciclin-like arabinogalactan-protein (FLA12) : :supported by full-length cDNA: Ceres:15239.	tremula x tremuloides	All probes match over all sequences
Ptp.3060.1.S1_at	-9.00861	-30.9551	2.18e-05	CV246518	grail3.0001068602	grail3.0001068602	At1g10200.1	putative transcription factor : similar to transcription factor SF3 (pir|IS37656): similar to ESTs gb|T42207	trichocarpa	Unique
Ptp.307.1.S1_s_at	-2.82585	-7.23552	0.00479191	CK088230	estExt_fgenesh4_pm.C_LG_XIV0002	estExt_fgenesh4_pm.C_LG_XIV0002	At2g22620.1	unknown protein : predicted by genscan	tremula x tremuloides	All probes match over all sequences
Ptp.3075.1.S1_at	-3.3907	-13.2191	0.000507448	CK092204	fgenesh4_kg.C_LG_XVI000048	fgenesh4_kg.C_LG_XVI000048	At5g01880.1	putative protein : RING-H2 finger protein RHA3a - Arabidopsis thaliana	tremula x tremuloides	Unique
Ptp.3083.1.S1_s_at	-3.90877	-11.1193	0.000947079	AY607762.1	eugene3.00091518	eugene3.00091518	At5g60490.1	fasciclin-like arabinogalactan-protein (FLA12) : :supported by full-length cDNA: Ceres:15239.	alba x tremula	All probes match over all sequences
Ptp.3083.1.S1_x_at	-2.70998	-14.6888	0.000347292	AY607762.1	eugene3.00091518	eugene3.00091518	At5g60490.1	fasciclin-like arabinogalactan-protein (FLA12) : :supported by full-length cDNA: Ceres:15239.	alba x tremula	Probes cross hyb with other sequences
Ptp.3087.1.S1_at	-9.33455	-12.6055	0.000600697	AJ778410	estExt_Genewise1_v1.C_LG_VI2188	estExt_Genewise1_v1.C_LG_VI2188	At2g25540.1	putative cellulose synthase catalytic subunit :	euphratica	Unique
Ptp.3110.2.S1_a_at	-6.46595	-19.8766	0.000114929	BU832936	estExt_fgenesh4_pm.C_LG_VIII0405	estExt_fgenesh4_pm.C_LG_VIII0405	At1g48130.1	peroxiredoxin : identical to SP:O04005 from [Arabidopsis thaliana]	tremula x tremuloides	Probes match on alternative forms of same gene
Ptp.3111.1.A1_a_at	-0.835563	-6.64879	0.00651911	CK092457	eugene3.00011188	eugene3.00011188	At1g60890.1	putative phosphatidylinositol-4-phosphate 5-kinase : similar to phosphatidylinositol-4-phosphate 5-kinase GB:CAB53377 from [Arabidopsis thaliana]: supported by cDNA: gi_18491176	tremula x tremuloides	Probes match on alternative forms of same gene
Ptp.3135.1.S1_at	-5.31451	-8.77106	0.00232877	DN486229	fgenesh4_pg.C_LG_I003390	fgenesh4_pg.C_LG_I003390	At1g60950.1	ferrodoxin precursor : identical to FERREDOXIN PRECURSOR GB:P16972 from [Arabidopsis thaliana]: supported by cDNA: gi_13265544_gb_AF324706.2_AF324706	tremula	Unique
Ptp.3143.1.S1_at	-6.61852	-7.31252	0.00460264	CK110027	grail3.0023037401	grail3.0023037401	At3g56400.1	WRKY family transcription factor : DNA-binding protein 4 WRKY4 - Nicotiana tabacum	tremula x tremuloides	Unique
Ptp.3145.1.S1_s_at	-2.54408	-14.2242	0.000388512	CV265665	grail3.0022006801	grail3.0022006801	At3g10980.1	unknown protein :	trichocarpa x nigra	All probes match over all sequences
Ptp.315.1.A1_at	-3.83474	-10.3107	0.00124424	CK088294	--	--	--	--	trichocarpa	Unique
Ptp.3156.1.S1_s_at	-2.08423	-6.41964	0.00739613	CV269705	--	--	--	--	trichocarpa x nigra	All probes match over all sequences
Ptp.3156.2.S1_at	-4.08969	-7.70408	0.00379298	CK110807	--	--	--	--	tremula	Unique
Ptp.3186.1.S1_a_at	-3.97951	-6.50584	0.00704502	CV264544	estExt_Genewise1_v1.C_LG_II0269	estExt_Genewise1_v1.C_LG_II0269	At5g64460.1	ZW10-like protein : : supported by cDNA: gi_14334941_gb_AY035144.1_	trichocarpa x nigra	Probes match on alternative forms of same gene
Ptp.3216.1.S1_at	-1.93707	-8.33897	0.00281134	CV264720	estExt_Genewise1_v1.C_LG_IX3233	estExt_Genewise1_v1.C_LG_IX3233	At3g12630.1	expressed protein : : supported by full-length cDNA: Ceres: 11684.	trichocarpa x nigra	Unique
Ptp.325.1.A1_s_at	-3.61584	-7.92719	0.00340463	CK088352	gw1.II.1429.1	gw1.II.1429.1	At3g61880.1	cytochrome p450 (CYP78A9) : :supported by full-length cDNA: Ceres:29661.	tremula x tremuloides	All probes match over all sequences
Ptp.3263.1.S1_at	-6.22515	-31.7202	2.01e-05	DN485798	fgenesh4_pg.C_LG_II001639	fgenesh4_pg.C_LG_II001639	At1g01120.1	fatty acid elongase 3-ketoacyl-CoA synthase 1 : identical to GB:AAC99312 GI:4091810 from [Arabidopsis thaliana]: supported by cDNA: gi_18377663	trichocarpa	Unique
Ptp.3267.1.S1_at	-4.11631	-8.33562	0.00281477	DN485777	gw1.I.809.1	gw1.I.809.1	At4g31530.1	putative protein : hypothetical protein - Arabidopsis thaliana	tremula x tremuloides	Unique
Ptp.3278.1.S1_at	-1.14979	-6.62582	0.00659547	CV242368	grail3.0006028201	grail3.0006028201	At2g01150.1	RING-H2 finger protein RHA2b : identical to GP|AF078823: supported by cDNA: gi_3790570_gb_AF078823.1_AF078823	trichocarpa	Unique
Ptp.3278.1.S1_s_at	-1.50214	-14.4107	0.000372593	CV242368	grail3.0006028201	grail3.0006028201	At2g01150.1	RING-H2 finger protein RHA2b : identical to GP|AF078823: supported by cDNA: gi_3790570_gb_AF078823.1_AF078823	trichocarpa	All probes match over all sequences
Ptp.3337.1.S1_s_at	-0.919293	-6.98252	0.00544133	BU892645	eugene3.00191070	eugene3.00191070	--	--	tremula	All probes match over all sequences
Ptp.3367.1.S1_at	-0.866387	-11.7865	0.00075966	CV280667	estExt_fgenesh4_pm.C_LG_XI0361	estExt_fgenesh4_pm.C_LG_XI0361	At5g54855.1	Expressed protein : : supported by full-length cDNA: Ceres: 9159.	trichocarpa x deltoides	Unique
Ptp.337.1.A1_at	-3.50648	-15.963	0.000260112	CV225523	grail3.0152000301	grail3.0152000301	At3g20860.1	putative serine:threonine protein kinase : similar to GB:NP_035979 from [Mus musculus]	trichocarpa	Unique
Ptp.3373.1.A1_at	-3.48267	-9.62478	0.00161669	CV237121	gw1.XIII.1705.1 grail3.1521000101	gw1.XIII.1705.1	At5g28910.1	putative protein :	trichocarpa	Unique
Ptp.3375.1.S1_at	-2.30929	-10.427	0.00119345	CV281370	estExt_fgenesh4_pm.C_LG_XVI0067	estExt_fgenesh4_pm.C_LG_XVI0067	--	--	trichocarpa x deltoides	Unique
Ptp.3375.3.S1_at	-1.09527	-14.1224	0.000399044	CV282839	eugene3.03980004 eugene3.00160209	eugene3.03980004	--	--	trichocarpa x deltoides	Unique
Ptp.3379.1.A1_at	-2.63177	-7.03726	0.00529397	DN485709	grail3.0022008301	grail3.0022008301	--	--	tremula x tremuloides	Unique
Ptp.338.1.A1_at	-2.05756	-6.24027	0.00824215	CK088441	eugene3.00130542	eugene3.00130542	At5g32450.1	RRM-containing protein : various predicted proteins	tremula x tremuloides	Unique
Ptp.3380.1.S1_at	-6.35887	-6.49064	0.00710988	BU814245	--	--	--	--	trichocarpa	Unique
Ptp.3415.1.S1_at	-4.11584	-7.08053	0.00518949	DN492670	gw1.XVI.443.1	gw1.XVI.443.1	At2g38600.1	putative acid phosphatase : contains metallo-phosphoesterase motif (PS50185)	tremula x tremuloides	Unique
Ptp.3431.1.S1_at	-3.97459	-14.6819	0.000347292	DN493094	gw1.147.138.1	gw1.147.138.1	At5g19940.1	putative protein : predicted protein	trichocarpa x deltoides	Unique
Ptp.3443.1.S1_at	-1.39559	-5.9961	0.00955278	DN492421	gw1.XII.1792.1	gw1.XII.1792.1	At4g36290.1	putative protein : hypothetical protein	tremula x tremuloides	Unique
Ptp.3449.1.S1_at	-2.15838	-7.43186	0.00434019	DN502957	--	--	--	--	tremula x tremuloides	Unique
Ptp.345.1.A1_at	-1.30125	-6.27284	0.00807775	CK088483	grail3.0052001801 estExt_fgenesh4_pm.C_LG_III0115	grail3.0052001801	At3g24600.1	hypothetical protein : predicted by genemark.hmm	tremula x tremuloides	Unique
Ptp.3451.1.S1_at	-0.990435	-7.67498	0.00384311	CV244193	estExt_fgenesh4_pg.C_LG_IV0308	estExt_fgenesh4_pg.C_LG_IV0308	At1g28150.1	expressed protein : :supported by full-length cDNA: Ceres:141685.	trichocarpa	Unique
Ptp.3460.1.S1_s_at	-1.78482	-6.32922	0.00781442	DN492868	eugene3.00060918	eugene3.00060918	At5g01710.1	putative protein : putative protein F4P12.100 - Arabidopsis thaliana	tremula x tremuloides	All probes match over all sequences
Ptp.3466.1.S1_at	-5.02117	-31.8253	1.99e-05	BU887652	gw1.IV.2425.1 eugene3.01840022	gw1.IV.2425.1	At5g14940.1	oligopeptide transporter -like protein : oligopeptide transporter (LeOPT1)	tremula x tremuloides	Unique
Ptp.3471.2.A1_at	-0.613144	-7.39977	0.00440356	DN493069	eugene3.00090095	eugene3.00090095	At5g22330.1	Ruv DNA-helicase-like protein : :supported by full-length cDNA: Ceres:113109.	trichocarpa x deltoides	Unique
Ptp.3473.1.S1_at	-1.99384	-8.76394	0.00233382	BU896359	gw1.107.137.1	gw1.107.137.1	At3g15360.1	thioredoxin m4 : identical to GB:AAF15951 from [Arabidopsis thaliana]: supported by full-length cDNA: Ceres: 42151.	tremula x tremuloides	Unique
Ptp.3474.1.S1_at	-8.4792	-13.5164	0.000468604	DN492800	gw1.XI.2013.1	gw1.XI.2013.1	At1g11080.1	Serine carboxypeptidase isolog :	tremula x tremuloides	Unique
Ptp.3479.1.S1_s_at	-5.58595	-16.5469	0.000229668	CA823118	gw1.122.131.1	gw1.122.131.1	At1g79360.1	hypothetical protein : predicted by genemark.hmm	trichocarpa x deltoides	All probes match over all sequences
Ptp.3479.2.S1_at	-8.50326	-27.0747	3.7e-05	BU894094	--	--	--	--	tremula x tremuloides	Unique
Ptp.3491.1.S1_s_at	-3.58108	-7.20608	0.00487071	CV270638	gw1.XIX.1633.1	gw1.XIX.1633.1	At3g56360.1	putative protein : unknown protein 110K5.12 - Sorghum bicolor	trichocarpa x nigra	All probes match over all sequences
Ptp.3494.1.S1_at	-2.56321	-8.42532	0.00269996	DN492647	gw1.I.2176.1	gw1.I.2176.1	At1g07120.1	unknown protein :	tremula x tremuloides	Unique
Ptp.3497.1.S1_at	-1.2228	-9.15078	0.00198051	CX172227	grail3.0002083101	grail3.0002083101	At1g76460.1	RRM-containing protein : contains Pfam profile: PF00076 RNA recognition motif. (a.k.a. RRM	deltoides	Unique
Ptp.3499.1.S1_at	-0.38236	-6.40037	0.00747568	DN492519	estExt_fgenesh4_pg.C_870067	estExt_fgenesh4_pg.C_870067	At2g01420.1	putative auxin transport protein : : supported by cDNA: gi_7109714_gb_AF087016.1_AF087016	tremula x tremuloides	Unique
Ptp.3500.1.S1_at	-9.54843	-105.096	1.46e-07	AY607759.1	grail3.0031016901 gw1.XV.397.1	grail3.0031016901	At5g60490.1	fasciclin-like arabinogalactan-protein (FLA12) : :supported by full-length cDNA: Ceres:15239.	alba x tremula	Unique
Ptp.3535.1.A1_at	-1.25346	-6.41038	0.0074334	BP934674	grail3.0024010601	grail3.0024010601	At1g50600.1	scarecrow-like protein : similar to SCARECROW GB:AAB06318 GI:1497987 from (Arabidopsis thaliana): supported by cDNA: gi_14334475_gb_AY034929.1_	nigra	Unique
Ptp.3537.1.S1_s_at	-3.49722	-23.5254	6.3e-05	CK318736	estExt_fgenesh4_pm.C_LG_III0694	estExt_fgenesh4_pm.C_LG_III0694	At3g28050.1	expressed protein : :supported by full-length cDNA: Ceres:6530.	deltoides	All probes match over all sequences
Ptp.3545.1.S1_at	-6.81542	-11.5714	0.000815525	CF235856	--	--	--	--	alba x tremula	Unique
Ptp.3553.1.S1_at	-0.855151	-7.47014	0.00426232	DN493158	grail3.0069006101	grail3.0069006101	At5g64550.1	putative protein : strong similarity to unknown protein (emb|CAB89363.1): supported by cDNA: gi_20259337	tremula x tremuloides	Unique
Ptp.3554.1.S1_s_at	-1.01951	-6.37384	0.0076026	CV277406	eugene3.00012359	eugene3.00012359	At5g53390.1	putative protein : strong similarity to unknown protein (emb|CAB66399.1)	trichocarpa x deltoides	All probes match over all sequences
Ptp.3556.1.S1_at	-1.0095	-8.5022	0.00261836	DN493136	estExt_fgenesh4_pm.C_820020	estExt_fgenesh4_pm.C_820020	At1g25440.1	CONSTANS B-box zinc finger family protein : similar to zinc finger protein GI:3618318 from [Oryza sativa]	tremula x tremuloides	Unique
Ptp.3559.1.A1_at	-3.11761	-5.95166	0.00980418	CV263997	eugene3.00060843	eugene3.00060843	At2g38090.1	putative MYB family transcription factor :	trichocarpa x nigra	Unique
Ptp.3563.1.S1_s_at	-1.58152	-6.33366	0.00779696	CV270009	grail3.0110001101	grail3.0110001101	At1g72770.1	protein phosphatase 2C (AtP2C-HA) : identical to protein phosphatase 2C (AtP2C-HA) GB:AJ003119 [Arabidopsis thaliana] (Plant Mol. Biol. 38 (5)	trichocarpa x nigra	All probes match over all sequences
Ptp.3565.1.S1_at	-3.28735	-12.2648	0.000656572	BU897375	fgenesh4_pg.C_LG_VI000735	fgenesh4_pg.C_LG_VI000735	--	--	tremula	Unique
Ptp.3571.1.S1_at	-5.54871	-34.563	1.48e-05	DN493038	eugene3.00010571	eugene3.00010571	At5g32450.1	RRM-containing protein : various predicted proteins	tremula x tremuloides	Unique
Ptp.3572.1.S1_at	-4.59827	-22.2674	7.69e-05	DN493031	eugene3.00111248	eugene3.00111248	At1g75500.1	nodulin-like protein : similar to MtN21 GB:CAA75575 GI:2598575 from (Medicago truncatula) (Mol. Plant Microbe Interact. 9 (4)	tremula x tremuloides	Unique
Ptp.3572.1.S1_s_at	-4.72934	-15.0155	0.000321463	DN493031	eugene3.00111248	eugene3.00111248	At1g75500.1	nodulin-like protein : similar to MtN21 GB:CAA75575 GI:2598575 from (Medicago truncatula) (Mol. Plant Microbe Interact. 9 (4)	tremula x tremuloides	All probes match over all sequences
Ptp.3580.1.S1_s_at	-5.29232	-10.169	0.00131402	DN492558	estExt_fgenesh4_pm.C_LG_XVIII0321	estExt_fgenesh4_pm.C_LG_XVIII0321	--	--	tremula x tremuloides	All probes match over all sequences
Ptp.3581.1.S1_at	-3.05646	-14.7755	0.000341638	CK096222	fgenesh4_pm.C_LG_IV000229	fgenesh4_pm.C_LG_IV000229	At1g60640.1	hypothetical protein : predicted by genemark.hmm	tremula x tremuloides	Unique
Ptp.3590.1.A1_s_at	-6.24681	-10.7971	0.0010485	CV270210	eugene3.00410087	eugene3.00410087	At1g68300.1	expressed protein : :supported by full-length cDNA: Ceres:27109.	trichocarpa x nigra	All probes match over all sequences
Ptp.361.1.S1_at	-3.62713	-6.54201	0.00692293	CK088596	estExt_fgenesh4_pg.C_LG_X0869 estExt_fgenesh4_pg.C_LG_VIII1297	estExt_fgenesh4_pg.C_LG_X0869	At5g62890.1	permease 1 - like protein : permease 1	tremula x tremuloides	Unique
Ptp.3610.1.S1_at	-6.33139	-22.6033	7.27e-05	BU896004	fgenesh4_pg.C_LG_VIII001390	fgenesh4_pg.C_LG_VIII001390	At3g22740.1	putative selenocysteine methyltransferase : similar to selenocysteine methyltransferase GB:P56707 from [Astragalus bisulcatus]:supported by full-length cDNA: Ceres:36591.	tremula x tremuloides	Unique
Ptp.3624.1.S1_at	-2.6504	-11.4418	0.000854158	DN492629	estExt_fgenesh4_pg.C_LG_V1578	estExt_fgenesh4_pg.C_LG_V1578	At1g60420.1	expressed protein : contains similarity to tryparedoxin GI:3851498 from [Crithidia fasciculata]:supported by full-length cDNA: Ceres:34936.	tremula x tremuloides	Unique
Ptp.3628.1.S1_s_at	-0.830239	-6.02912	0.00935688	CV237125	eugene3.00180434	eugene3.00180434	At4g32330.1	putative protein : : supported by cDNA: gi_14334555_gb_AY035182.1_	trichocarpa	All probes match over all sequences
Ptp.3631.1.S1_at	-4.79859	-12.644	0.000593755	BU895422	grail3.0055010001	grail3.0055010001	At1g11530.1	thioredoxin h	tremula x tremuloides	Unique
Ptp.3634.1.S1_at	-2.47757	-6.04719	0.00925615	BU835082	gw1.V.5276.1	gw1.V.5276.1	At1g44760.1	hypothetical protein : predicted by genemark.hmm: supported by cDNA: gi_17380775	tremula x tremuloides	Unique
Ptp.3635.1.S1_at	-3.51656	-7.46901	0.00426319	CV243719	eugene3.00120058	eugene3.00120058	At3g17760.1	glutamate decarboxylase : similar to glutamate decarboxylase GB:Q07346 [Petunia x hybrida] (J. Biol. Chem. 268 (26)	trichocarpa	Unique
Ptp.3635.1.S1_s_at	-3.20987	-6.52902	0.00697096	CV243719	eugene3.00120058	eugene3.00120058	At3g17760.1	glutamate decarboxylase : similar to glutamate decarboxylase GB:Q07346 [Petunia x hybrida] (J. Biol. Chem. 268 (26)	trichocarpa	All probes match over all sequences
Ptp.3641.1.S1_at	-0.847604	-8.29762	0.00286815	BP930817	estExt_fgenesh4_pm.C_LG_VIII0105	estExt_fgenesh4_pm.C_LG_VIII0105	At3g10410.1	putative serine carboxypeptidase precursor : identical to serine carboxypeptidase precursor GB:P32826 [Arabidopsis thaliana] up to residue 514: supported by cDNA: gi_20147198	nigra	Unique
Ptp.3659.1.A1_s_at	-3.13599	-8.03559	0.0032351	DN492368	estExt_fgenesh4_pg.C_LG_XIV0378	estExt_fgenesh4_pg.C_LG_XIV0378	At1g01430.1	hypothetical protein : similar to hypothetical protein GB:CAB80917 GI:7267605 from [Arabidopsis thaliana]	tremula x tremuloides	All probes match over all sequences
Ptp.3660.1.S1_at	-2.43017	-12.6093	0.000599999	DN492357	gw1.28.63.1	gw1.28.63.1	At5g35570.1	axi 1 (auxin-independent growth promoter)-like protein : : supported by cDNA: gi_14517443_gb_AY039557.1_	trichocarpa x deltoides	Unique
Ptp.3662.1.S1_at	-3.48774	-32.4807	1.84e-05	DN502397	gw1.XVIII.190.1	gw1.XVIII.190.1	At1g02630.1	hypothetical protein : similar to putative nucleoside transporter GB:AAF26446 GI:6715514 from [Arabidopsis thaliana]	tremula x tremuloides	Unique
Ptp.3670.1.S1_at	-6.064	-35.3364	1.35e-05	CV273865	gw1.II.1386.1	gw1.II.1386.1	At1g21890.1	nodulin-like protein : similar to MtN21 GB:CAA75575 GI:2598575 from [Medicago truncatula] (Mol. Plant Microbe Interact. 9 (4)	trichocarpa x deltoides	Unique
Ptp.3671.1.S1_at	-4.67891	-5.95295	0.00980076	CK112025	grail3.0032017601	grail3.0032017601	--	--	tremula x tremuloides	Unique
Ptp.3686.1.S1_at	-4.77378	-10.6211	0.00111377	BU871638	grail3.0015028501 grail3.1077000101	grail3.0015028501	--	--	trichocarpa	Unique
Ptp.3696.1.S1_at	-2.28628	-8.52314	0.00259448	CK113252	eugene3.01340058	eugene3.01340058	--	--	tremula	Unique
Ptp.3701.1.S1_at	-2.37469	-24.6456	5.28e-05	BU814181	eugene3.00102261	eugene3.00102261	At5g17680.1	disease resistance protein (TIR-NBS-LRR class)	tremula x tremuloides	Unique
Ptp.3708.1.S1_s_at	-2.08535	-6.98392	0.00543753	BU879922	estExt_Genewise1_v1.C_LG_I7755	estExt_Genewise1_v1.C_LG_I7755	At1g27290.1	expressed protein : similar to ESTs gb|T42386	trichocarpa	All probes match over all sequences
Ptp.371.1.S1_at	-9.16961	-73.4058	5.9e-07	AY607758.1	eugene3.00131208	eugene3.00131208	At5g60490.1	fasciclin-like arabinogalactan-protein (FLA12) : :supported by full-length cDNA: Ceres:15239.	alba x tremula	Unique
Ptp.371.1.S1_x_at	-9.64852	-134.258	5.56e-08	AY607758.1	eugene3.00131208	eugene3.00131208	At5g60490.1	fasciclin-like arabinogalactan-protein (FLA12) : :supported by full-length cDNA: Ceres:15239.	alba x tremula	Probes cross hyb with other sequences
Ptp.371.2.S1_x_at	-8.45594	-273.882	6.46e-09	AY607754.1	gw1.684.7.1 gw1.1081.8.1 eugene3.00131210	gw1.684.7.1	At5g60490.1	fasciclin-like arabinogalactan-protein (FLA12) : :supported by full-length cDNA: Ceres:15239.	alba x tremula	Probes cross hyb with other sequences
Ptp.3748.1.S1_at	-7.46522	-12.9172	0.00055256	AJ778657	--	--	--	--	tremula	Unique
Ptp.378.1.A1_at	-3.61745	-11.518	0.000832492	CV266893	eugene3.00030450 estExt_Genewise1_v1.C_1580154	eugene3.00030450	At3g14240.1	subtilisin-like serine protease : contains similarity to SBT1 GI:1771160 from [Lycopersicon esculentum]:supported by full-length cDNA: Ceres:106539.	trichocarpa x nigra	Unique
Ptp.378.1.A1_s_at	-3.41681	-8.75945	0.00233789	CV266893	eugene3.00030450	eugene3.00030450	At3g14240.1	subtilisin-like serine protease : contains similarity to SBT1 GI:1771160 from [Lycopersicon esculentum]:supported by full-length cDNA: Ceres:106539.	trichocarpa x nigra	All probes match over all sequences
Ptp.3790.1.S1_s_at	-3.07555	-13.1382	0.000519295	CV228733	estExt_fgenesh4_pm.C_LG_IX0543	estExt_fgenesh4_pm.C_LG_IX0543	At2g29970.1	expressed protein : : supported by cDNA: gi_14532595_gb_AY039922.1_	trichocarpa	All probes match over all sequences
Ptp.3793.1.S1_at	-4.54673	-6.84806	0.00584288	AY369261.1	eugene3.01180035	eugene3.01180035	At1g32470.1	glycine cleavage system H protein precursor	tremuloides	Unique
Ptp.3793.1.S1_s_at	-4.54127	-9.79432	0.00152023	AY369261.1	eugene3.01180035	eugene3.01180035	At1g32470.1	glycine cleavage system H protein precursor	tremuloides	All probes match over all sequences
Ptp.3825.1.S1_at	-0.800122	-7.58923	0.00401232	DN497995	eugene3.00290015	eugene3.00290015	gi|42822071|tpg|DAA02290.1|	TPA: DVL19 [Arabidopsis thaliana]	tremula x tremuloides	Unique
Ptp.3829.1.S1_at	-6.32495	-14.9423	0.000326068	CK096467	estExt_fgenesh4_pm.C_LG_III0560	estExt_fgenesh4_pm.C_LG_III0560	At5g21090.1	leucine-rich repeat protein : : supported by cDNA: gi_13358181_gb_AF324989.2_AF324989	tremula	Unique
Ptp.3833.1.S1_at	-1.7363	-9.1363	0.00199165	DN488214	eugene3.00020198	eugene3.00020198	--	--	tremula x tremuloides	Unique
Ptp.3834.1.S1_at	-2.88724	-6.22222	0.00833324	DN492524	grail3.0143000901	grail3.0143000901	--	--	tremula x tremuloides	Unique
Ptp.384.1.A1_at	-4.12297	-14.3058	0.000381252	CK088727	grail3.0004021203	grail3.0004021203	At5g06610.1	putative protein : similar to unknown protein (gb|AAD30234.1): supported by full-length cDNA: Ceres: 6949.	tremula x tremuloides	Unique
Ptp.3844.1.S1_at	-1.79872	-10.6407	0.00110717	CV245884	estExt_fgenesh4_pg.C_LG_V1520	estExt_fgenesh4_pg.C_LG_V1520	At1g47840.1	hexokinase	trichocarpa	Unique
Ptp.3848.1.S1_at	-2.65869	-5.92863	0.00994367	DN498717	--	--	--	--	tremula	Unique
Ptp.3855.1.S1_a_at	-2.41522	-7.46854	0.00426376	BU816404	grail3.0001112401	grail3.0001112401	At5g02020.1	putative protein : hypothetical protein T6H20.90 - Arabidopsis thaliana	tremula x tremuloides	Probes match on alternative forms of same gene
Ptp.3855.1.S1_s_at	-2.55464	-8.53309	0.00258356	BU816404	grail3.0001112401	grail3.0001112401	At5g02020.1	putative protein : hypothetical protein T6H20.90 - Arabidopsis thaliana	tremula x tremuloides	All probes match over all sequences
Ptp.3855.3.S1_at	-2.95936	-61.6247	1.24e-06	BU870739	grail3.0001112401	grail3.0001112401	At5g02020.1	putative protein : hypothetical protein T6H20.90 - Arabidopsis thaliana	trichocarpa	Unique
Ptp.386.2.A1_s_at	-0.90511	-7.57132	0.00405081	CK088730	estExt_fgenesh4_pg.C_LG_XI1098	estExt_fgenesh4_pg.C_LG_XI1098	At5g54580.1	RRM-containing protein : contains similarity to RNA-binding protein: supported by full-length cDNA: Ceres: 14044.	tremula x tremuloides	All probes match over all sequences
Ptp.3865.2.S1_a_at	-1.97554	-8.44035	0.00268569	DN500760	estExt_Genewise1_v1.C_LG_XIX1831	estExt_Genewise1_v1.C_LG_XIX1831	At1g71480.1	unknown protein :	tremula x tremuloides	Probes match on alternative forms of same gene
Ptp.3877.1.S1_at	-5.58052	-22.2289	7.69e-05	CV281215	estExt_fgenesh4_pg.C_400284	estExt_fgenesh4_pg.C_400284	At5g09890.1	protein kinase : :supported by full-length cDNA: Ceres:206518.	tremula x tremuloides	Unique
Ptp.3877.1.S1_s_at	-6.36241	-30.0604	2.41e-05	CV281215	estExt_fgenesh4_pg.C_400119	estExt_fgenesh4_pg.C_400119	At1g02120.1	unknown protein :	deltoides	All probes match over all sequences
Ptp.3879.1.S1_at	-0.830461	-6.36535	0.00764207	DN483623	grail3.0010026002	grail3.0010026002	At1g26360.1	hypothetical protein : similar to putative alpha:beta hydrolase GB:AAF67777 GI:7705098 from [Arabidopsis thaliana]	tomentiglandulosa	Unique
Ptp.3880.1.S1_at	-1.05538	-7.07715	0.00519671	CK091903	estExt_Genewise1_v1.C_LG_XIII0645	estExt_Genewise1_v1.C_LG_XIII0645	At4g02080.1	SAR1:GTP-binding secretory factor : :supported by full-length cDNA: Ceres:94610.	tremula x tremuloides	Unique
Ptp.3888.1.S1_at	-4.84716	-20.5543	0.000103434	DN489080	grail3.0090014901	grail3.0090014901	gi|52077166|dbj|BAD46211.1|	unknown protein [Oryza sativa (japonica cultivar-group)]	trichocarpa x deltoides	Unique
Ptp.3891.1.S1_at	-4.25581	-7.86595	0.00350634	DN488936	estExt_fgenesh4_pg.C_LG_VIII1833	estExt_fgenesh4_pg.C_LG_VIII1833	At5g19190.1	putative protein : predicted protein	tremula	Unique
Ptp.3904.1.S1_at	-1.13481	-7.64952	0.00389171	BU866231	--	--	--	--	trichocarpa x deltoides	Unique
Ptp.3912.1.S1_a_at	-3.62295	-11.2377	0.000914952	BP933313	grail3.0018023401	grail3.0018023401	At4g22920.1	expressed protein : :supported by full-length cDNA: Ceres:29391.	nigra	Probes match on alternative forms of same gene
Ptp.3924.1.S1_s_at	-1.64524	-7.15505	0.00499912	CV229195	estExt_Genewise1_v1.C_LG_II3432	estExt_Genewise1_v1.C_LG_II3432	At1g66400.1	calmodulin-related protein : similar to GB:P25070 from [Arabidopsis thaliana]	trichocarpa	All probes match over all sequences
Ptp.3928.1.A1_at	-4.50319	-7.37223	0.00446758	CV261787	gw1.XIII.1190.1	gw1.XIII.1190.1	At5g27290.1	putative protein : predicted proteins	trichocarpa x nigra	Unique
Ptp.3930.1.S1_s_at	-2.24169	-7.45707	0.00428337	BU870954	eugene3.00150436	eugene3.00150436	At1g18300.1	unknown protein :	trichocarpa	All probes match over all sequences
Ptp.3941.1.S1_at	-1.99282	-14.3832	0.000374659	CV230881	gw1.I.3103.1	gw1.I.3103.1	At5g40950.1	50S ribosomal protein L27 : :supported by full-length cDNA: Ceres:152076.	trichocarpa	Unique
Ptp.3949.1.S1_at	-7.35292	-11.4231	0.000859861	BU862471	gw1.I.801.1	gw1.I.801.1	At1g74670.1	GAST1-like protein : similar to GAST1 protein precursor GB:P27057 [Lycopersicon esculentum] (induced by gibberellins	tremula	Unique
Ptp.3958.1.A1_s_at	-0.417492	-8.07297	0.00318384	DN488534	estExt_Genewise1_v1.C_2050013	estExt_Genewise1_v1.C_2050013	At5g67320.1	G-protein beta family : strong similarity to unknown protein (ref|NP_005638.1): supported by cDNA: gi_16323187_gb_AY057698.1_	tremula	All probes match over all sequences
Ptp.3975.1.S1_at	-6.68494	-35.3948	1.34e-05	DN498805	fgenesh4_pg.C_scaffold_9423000001	fgenesh4_pg.C_scaffold_9423000001	At1g24140.1	putative metalloproteinase : similar to GB:AAB61099	trichocarpa	Unique
Ptp.398.1.S1_s_at	-1.62605	-8.7149	0.00238705	CK088832	grail3.0035024401	grail3.0035024401	At2g46225.1	expressed protein : supported by cDNA: Ceres:13319: supported by cDNA: 13319.	tremula x tremuloides	All probes match over all sequences
Ptp.3981.2.A1_at	-2.44855	-6.05134	0.00923445	CK089692	estExt_Genewise1_v1.C_LG_II3605	estExt_Genewise1_v1.C_LG_II3605	At4g12780.1	auxilin-like protein : auxilin - bovine	trichocarpa	Unique
Ptp.3990.1.S1_s_at	-2.01342	-21.0208	9.56e-05	CV263217	eugene3.00031548 fgenesh4_pg.C_LG_III001579 estExt_Genewise1_v1.C_4870010	eugene3.00031548	At1g16080.1	expressed protein : : supported by cDNA: gi_12083327_gb_AF332460.1_AF332460	trichocarpa x nigra	All probes match over all sequences
Ptp.3996.1.S1_s_at	-0.803466	-6.44959	0.00727581	CK319566	--	--	--	--	trichocarpa	All probes match over all sequences
Ptp.4.1.A1_a_at	-5.59689	-12.0203	0.000708519	CV238596	estExt_Genewise1_v1.C_1290161	estExt_Genewise1_v1.C_1290161	At5g15630.1	putative phytochelatin synthetase : putative phytochelatin synthetase - Arabidopsis thaliana	trichocarpa	Probes match on alternative forms of same gene
Ptp.4016.1.A1_at	-1.90963	-12.4465	0.000625685	CV280796	eugene3.00290203	eugene3.00290203	At2g35410.1	chloroplast RNA-binding protein cp33	trichocarpa x deltoides	Unique
Ptp.4022.1.S1_at	-3.23306	-17.8072	0.000174861	BU862814	grail3.0005008802	grail3.0005008802	At3g48000.1	aldehyde dehydrogenase (NAD+)-like protein : aldehyde dehydrogenase (NAD+) 2A precursor (mitochondrial)	tremula	Unique
Ptp.4022.1.S1_s_at	-3.27666	-15.4911	0.000290051	BU862814	grail3.0005008802	grail3.0005008802	At3g48000.1	aldehyde dehydrogenase (NAD+)-like protein : aldehyde dehydrogenase (NAD+) 2A precursor (mitochondrial)	tremula	All probes match over all sequences
Ptp.4031.1.S1_at	-1.04018	-13.7285	0.000441949	CF229330	grail3.0111004201	grail3.0111004201	At4g21790.1	putative protein : : supported by cDNA: gi_15028268_gb_AY046049.1_	alba x tremula	Unique
Ptp.4031.1.S1_s_at	-1.84365	-7.2801	0.00467642	CF229330	grail3.0111004201	grail3.0111004201	At4g21790.1	putative protein : : supported by cDNA: gi_15028268_gb_AY046049.1_	alba x tremula	All probes match over all sequences
Ptp.4050.13.A1_x_at	-3.51989	-23.5088	6.3e-05	CA824652	eugene3.01070053	eugene3.01070053	At3g15353.1	Expressed protein : : supported by full-length cDNA: Ceres: 32882.	trichocarpa x deltoides	Probes cross hyb with other sequences
Ptp.4050.17.A1_at	-6.15654	-12.9527	0.000548225	CV280539	eugene3.01070053	eugene3.01070053	At3g15353.1	Expressed protein : : supported by full-length cDNA: Ceres: 32882.	trichocarpa x deltoides	Unique
Ptp.4058.1.A1_s_at	-2.02262	-7.84534	0.00353763	DN484986	gw1.86.12.1	gw1.86.12.1	At1g09795.1	Expressed protein : : supported by full-length cDNA: Ceres: 6319.	trichocarpa x nigra	All probes match over all sequences
Ptp.4059.1.S1_at	-1.05593	-8.74638	0.00235091	BP930742	eugene3.00660176	eugene3.00660176	At1g08325.1	bZIP protein : similar to basic leucine zipper protein GI:2865394 from [Zea mays]	tremula	Unique
Ptp.4093.1.S1_at	-9.21482	-29.6687	2.51e-05	BU837657	grail3.0065010701	grail3.0065010701	At5g17540.1	putative protein : hypersensitivity-related gene product HSR201 - Nicotiana tabacum	tremula x tremuloides	Unique
Ptp.4095.1.S1_at	-1.78568	-7.64273	0.00390294	DN490015	estExt_fgenesh4_pg.C_1450020	estExt_fgenesh4_pg.C_1450020	At4g29670.1	Thioredoxin - like protein : thioredoxin:Lilium longiflorum:gb:	tremula	Unique
Ptp.4101.1.S1_s_at	-6.78449	-12.8149	0.000565954	BU837371	estExt_fgenesh4_pm.C_LG_XI0374 eugene3.00111167	estExt_fgenesh4_pm.C_LG_XI0374	At1g78380.1	glutathione transferase	tremula x tremuloides	All probes match over all sequences
Ptp.4107.2.S1_a_at	-5.41843	-10.793	0.0010497	DN489936	estExt_fgenesh4_pg.C_10830002 fgenesh4_pg.C_LG_VII000125	estExt_fgenesh4_pg.C_10830002	At3g14225.1	unknown protein :	tremula x tremuloides	Probes match on alternative forms of same gene
Ptp.4111.2.S1_at	-3.31414	-13.9011	0.000421605	CA823916	estExt_fgenesh4_pg.C_LG_XIII0070	estExt_fgenesh4_pg.C_LG_XIII0070	At1g56220.1	expressed protein : : supported by full-length cDNA: Ceres: 22928.	trichocarpa x deltoides	Unique
Ptp.4111.3.S1_s_at	-2.61085	-6.93523	0.00557854	BI132307	estExt_fgenesh4_pg.C_LG_XIII0070	estExt_fgenesh4_pg.C_LG_XIII0070	At1g56220.1	expressed protein : : supported by full-length cDNA: Ceres: 22928.	tremula x tremuloides	All probes match over all sequences
Ptp.4141.1.S1_at	-3.16479	-14.656	0.000348759	BU834892	estExt_fgenesh4_pg.C_LG_II0126	estExt_fgenesh4_pg.C_LG_II0126	At1g20380.1	prolyl endopeptidase	tremula x tremuloides	Unique
Ptp.4144.1.S1_at	-3.65115	-6.14334	0.00873555	DN489617	eugene3.00091222 fgenesh4_pm.C_LG_I000649	eugene3.00091222	--	--	tremula x tremuloides	Unique
Ptp.4154.1.S1_s_at	-8.90683	-11.761	0.000764972	CV277475	eugene3.00030242	eugene3.00030242	At5g07990.1	flavonoid 3'-hydroxylase (F3'H) : : supported by cDNA: gi_10334803_gb_AF271649.1_AF271649	trichocarpa x deltoides	All probes match over all sequences
Ptp.4185.1.S1_at	-3.90494	-18.4616	0.000153087	CV279132	--	--	--	--	tremula x tremuloides	Unique
Ptp.4186.1.A1_s_at	-3.76608	-22.196	7.7e-05	CV226520	gw1.V.1445.1	gw1.V.1445.1	At1g27660.1	hypothetical protein : similar to hypothetical protein GB:AAF24944 GI:6693018 from [Arabidopsis thaliana]	trichocarpa	All probes match over all sequences
Ptp.4200.1.S1_s_at	-3.2499	-6.79204	0.00600314	CV278991	estExt_fgenesh4_pm.C_LG_VII0139	estExt_fgenesh4_pm.C_LG_VII0139	At5g64040.1	photosystem I reaction center subunit PSI-N precursor (PSI-N) : sp|P49107: supported by cDNA: gi_1237123_gb_U32176.1_ATU32176	trichocarpa x deltoides	All probes match over all sequences
Ptp.4201.1.S1_s_at	-4.42351	-6.44278	0.00730418	CV281264	estExt_Genewise1_v1.C_LG_X0897	estExt_Genewise1_v1.C_LG_X0897	At2g03440.1	unknown protein :	trichocarpa x deltoides	All probes match over all sequences
Ptp.4208.1.S1_at	-3.21103	-19.9397	0.000114474	BU826847	--	--	--	--	tremula x tremuloides	Unique
Ptp.4239.1.A1_at	-2.31662	-7.45118	0.0042963	CV226275	fgenesh4_pm.C_LG_I000108	fgenesh4_pm.C_LG_I000108	At1g58170.1	disease resistance response protein-related: dirigent protein-related : similar to dirigent protein [Thuja plicata] gi|6694699|gb|AAF25360: similar to pathogenesis-related protein [Pisum sativum] gi|4585273|gb|AAD25355	trichocarpa	Unique
Ptp.4252.1.S1_at	-5.4358	-11.1821	0.000929335	DN499823	estExt_fgenesh4_pg.C_LG_I1744	estExt_fgenesh4_pg.C_LG_I1744	At3g55440.1	cytosolic triosephosphatisomerase : :supported by full-length cDNA: Ceres:28516.	tremula x tremuloides	Unique
Ptp.426.1.A1_s_at	-3.78167	-8.50881	0.00261055	CV248216	estExt_fgenesh4_pg.C_LG_I2854	estExt_fgenesh4_pg.C_LG_I2854	--	--	trichocarpa	All probes match over all sequences
Ptp.4261.1.S1_at	-2.4114	-30.2349	2.37e-05	DN499739	gw1.VII.3359.1	gw1.VII.3359.1	At3g50740.1	UTP-glucose glucosyltransferase - like protein : UTP-glucose glucosyltransferase	tremula x tremuloides	Unique
Ptp.4271.1.S1_at	-1.94764	-12.0186	0.000708753	DN499647	eugene3.00031562 grail3.0074000401 eugene3.06630009 fgenesh4_pg.C_LG_III001584 eugene3.00031571	eugene3.00031562	--	--	tremula x tremuloides	Unique
Ptp.4272.1.S1_at	-5.43057	-10.5931	0.00112388	DN499646	fgenesh4_pg.C_LG_VII001116	fgenesh4_pg.C_LG_VII001116	At4g36470.1	S-adenosyl-L-methionine:carboxyl methyltransferase family : similar to SAM:jasmonic acid carboxyl methyltransferase (JMT)[GI:13676829] and to SAM:salicylic acid carboxyl methyltransferase (SAMT)[GI:6002712][Clarkia breweri]	tremula x tremuloides	Unique
Ptp.4282.1.S1_s_at	-0.894505	-9.99353	0.00140593	CX659089	gw1.XVII.474.1	gw1.XVII.474.1	At3g24120.1	transfactor	alba x tremula var. glandulosa	All probes match over all sequences
Ptp.4293.1.S1_at	-2.08285	-12.0446	0.000702281	DN499389	fgenesh4_pg.C_LG_V001627	fgenesh4_pg.C_LG_V001627	At1g20510.1	expressed protein : : supported by cDNA: gi_13430675_gb_AF360250.1_AF360250	trichocarpa	Unique
Ptp.4296.2.S1_at	-0.902191	-12.5582	0.000608396	BP935748	gw1.I.2525.1	gw1.I.2525.1	At5g14660.1	putative protein : polypeptide deformylase	nigra	Unique
Ptp.4321.1.S1_at	-7.35808	-46.3326	4.15e-06	DN499127	eugene3.00060555	eugene3.00060555	At1g02630.1	hypothetical protein : similar to putative nucleoside transporter GB:AAF26446 GI:6715514 from [Arabidopsis thaliana]	tremula x tremuloides	Unique
Ptp.4327.1.S1_at	-1.4329	-8.88239	0.00222448	DN484263	gw1.XVIII.639.1	gw1.XVIII.639.1	At1g19170.1	polygalacturonase	tremula x tremuloides	Unique
Ptp.4327.1.S1_s_at	-1.09191	-7.95888	0.00335525	DN484263	gw1.XVIII.639.1	gw1.XVIII.639.1	At1g19170.1	polygalacturonase	tremula x tremuloides	All probes match over all sequences
Ptp.4350.1.S1_at	-1.91392	-6.07954	0.00906339	CV266975	gw1.X.3201.1 gw1.VIII.1454.1	gw1.X.3201.1	At1g17745.1	expressed protein : : supported by full-length cDNA: Ceres: 20582.	trichocarpa x nigra	Unique
Ptp.4370.1.S1_s_at	-0.764044	-7.20241	0.00487792	BU815574	eugene3.00101807	eugene3.00101807	At3g08530.1	clathrin heavy chain	tremula x tremuloides	All probes match over all sequences
Ptp.4373.1.S1_x_at	-3.0057	-6.29536	0.00798211	CV282071	grail3.0002074001	grail3.0002074001	At1g20340.1	plastocyanin : similar to plastocyanin GI:1865683 from [Arabidopsis thaliana]:supported by full-length cDNA: Ceres:23406.	trichocarpa x deltoides	Probes cross hyb with other sequences
Ptp.4376.1.S1_at	-3.22402	-8.03597	0.0032351	DN490041	eugene3.00160224	eugene3.00160224	At3g12430.1	hypothetical protein : predicted by genscan+	tremula x tremuloides	Unique
Ptp.4378.1.S1_at	-1.30961	-8.14296	0.00308234	CK092460	grail3.0024018801	grail3.0024018801	At3g56880.1	putative protein : predicted protein At2g41010 - Arabidopsis thaliana	tremula x tremuloides	Unique
Ptp.4378.1.S1_s_at	-1.1044	-12.3218	0.000647311	CK092460	grail3.0024018801	grail3.0024018801	At3g56880.1	putative protein : predicted protein At2g41010 - Arabidopsis thaliana	tremula x tremuloides	All probes match over all sequences
Ptp.4379.1.S1_s_at	-6.94052	-8.12265	0.00311057	CF119284	estExt_fgenesh4_pg.C_1630021	estExt_fgenesh4_pg.C_1630021	At4g01470.1	putative water channel protein :	tremuloides	All probes match over all sequences
Ptp.4394.1.S1_at	-4.35256	-15.3596	0.000299103	BU830799	gw1.XI.1243.1	gw1.XI.1243.1	At1g50660.1	unknown protein :	tremula x tremuloides	Unique
Ptp.4420.1.S1_s_at	-0.889554	-8.48333	0.00264109	CV236676	eugene3.00012714	eugene3.00012714	--	--	tremula x tremuloides	All probes match over all sequences
Ptp.447.1.A1_at	-3.10892	-11.3068	0.000895291	CK089161	fgenesh4_pg.C_LG_V000933 gw1.II.1839.1	fgenesh4_pg.C_LG_V000933	At1g38131.1	similar to growth regulator	tremula x tremuloides	Unique
Ptp.4473.1.S1_at	-2.15933	-7.24937	0.00475323	BU828781	eugene3.00640055	eugene3.00640055	At2g46410.1	myb-related protein CAPRICE (CPC) : identical to myb-related protein CAPRICE (CPC) GI:2346965 from [Arabidopsis thaliana]: supported by cDNA: gi_2346965_dbj_AB004871.1_AB004871	tremula x tremuloides	Unique
Ptp.4481.1.S1_a_at	-1.60935	-11.0255	0.00097151	DN489068	grail3.0024011301	grail3.0024011301	At4g16410.1	expressed protein : :supported by full-length cDNA: Ceres:2505.	tremula	Probes match on alternative forms of same gene
Ptp.4486.1.S1_s_at	-1.67904	-7.64459	0.00389985	CV281773	estExt_fgenesh4_pm.C_LG_VI0645	estExt_fgenesh4_pm.C_LG_VI0645	At2g06520.1	expressed protein : :supported by full-length cDNA: Ceres:14272.	trichocarpa x deltoides	All probes match over all sequences
Ptp.4494.1.S1_a_at	-0.398369	-6.68223	0.00638364	CV243803	grail3.0005033901	grail3.0005033901	At5g50870.1	ubiquitin-conjugating enzyme-like protein : : supported by cDNA: gi_17644162	trichocarpa	Probes match on alternative forms of same gene
Ptp.450.1.A1_at	-4.15255	-6.28339	0.00803376	CK089176	eugene3.00002215 eugene3.00040713	eugene3.00002215	At2g01820.1	putative receptor-like protein kinase :	tremula x tremuloides	Unique
Ptp.4509.1.S1_at	-6.44791	-12.5517	0.00060877	BU888563	gw1.X.6041.1	gw1.X.6041.1	At1g54870.1	dormancy related protein	tremula	Unique
Ptp.4509.1.S1_s_at	-4.40241	-11.9116	0.000729348	BU888563	gw1.X.6041.1	gw1.X.6041.1	At1g54870.1	dormancy related protein	tremula	All probes match over all sequences
Ptp.4530.1.A1_at	-3.72063	-6.25146	0.00818501	CV271823	gw1.V.1928.1	gw1.V.1928.1	At1g76080.1	chloroplast drought-induced stress protein	trichocarpa x nigra	Unique
Ptp.4531.1.S1_at	-1.68778	-10.6658	0.00109812	CV256951	gw1.XIII.1152.1	gw1.XIII.1152.1	At5g27360.1	sugar transporter-like protein : putative sugar transporter (SUGTL1) - Arabidopsis thaliana	trichocarpa x deltoides	Unique
Ptp.4547.1.S1_at	-3.24547	-6.78089	0.00603643	CV258827	fgenesh4_pg.C_LG_IX000176	fgenesh4_pg.C_LG_IX000176	At5g22830.1	putative protein : similar to unknown protein (ref|NP_015265.1): supported by cDNA: gi_12007446_gb_AF322255.1_AF322255	trichocarpa x nigra	Unique
Ptp.4569.1.S1_at	-1.2639	-6.5023	0.00705858	CX168458	grail3.0052008001	grail3.0052008001	--	--	deltoides	Unique
Ptp.4579.1.S1_at	-2.10328	-7.1605	0.0049829	DN492845	estExt_fgenesh4_pg.C_LG_XIX0563	estExt_fgenesh4_pg.C_LG_XIX0563	At3g47390.1	putative protein : riboflavin biosynthesis protein ribG - Synechocystis sp.	tremula x tremuloides	Unique
Ptp.459.1.S1_s_at	-8.81711	-16.8889	0.000211033	Y13771.1	gw1.XV.1392.1	gw1.XV.1392.1	At5g50100.1	putative protein : similar to unknown protein (pir||S75732):supported by full-length cDNA: Ceres:35710.	tremula x tremuloides	All probes match over all sequences
Ptp.4603.1.S1_s_at	-2.66749	-6.77582	0.00605383	CV270994	estExt_fgenesh4_pg.C_1420039	estExt_fgenesh4_pg.C_1420039	At1g21500.1	expressed protein : : supported by full-length cDNA: Ceres: 100293.	trichocarpa x nigra	All probes match over all sequences
Ptp.4625.1.S1_at	-4.95045	-6.30184	0.00794832	BU892572	estExt_fgenesh4_pg.C_LG_X0820	estExt_fgenesh4_pg.C_LG_X0820	At5g26330.1	copper binding - like protein : mavicyanin	tremula	Unique
Ptp.4629.2.A1_at	-0.647402	-8.66925	0.00243797	DN488224	--	--	--	--	tremula	Unique
Ptp.4631.2.S1_at	-1.22502	-10.4837	0.00117055	BI131696	--	--	--	--	tremula x tremuloides	Unique
Ptp.4649.1.S1_s_at	-6.52531	-51.9295	2.51e-06	CV231179	eugene3.00012637	eugene3.00012637	At3g13130.1	hypothetical protein : predicted by genemark.hmm	trichocarpa	All probes match over all sequences
Ptp.4650.1.S1_at	-4.63921	-8.53114	0.00258517	CF230125	estExt_fgenesh4_pm.C_LG_XI0016	estExt_fgenesh4_pm.C_LG_XI0016	At1g11910.1	putative aspartic proteinase : similar to GB:AAC49730:supported by full-length cDNA: Ceres:8972.	alba x tremula	Unique
Ptp.4656.1.S1_s_at	-0.844542	-35.389	1.34e-05	CF232536	eugene3.00110990	eugene3.00110990	At5g54240.1	putative protein : strong similarity to unknown protein (pir||T05759)	alba x tremula	All probes match over all sequences
Ptp.4673.1.S1_at	-4.8829	-56.2597	1.87e-06	CK107419	estExt_fgenesh4_pm.C_LG_II0668	estExt_fgenesh4_pm.C_LG_II0668	At2g45400.1	putative flavonol reductase :	tremula	Unique
Ptp.4676.2.A1_s_at	-0.691216	-6.27897	0.00805345	CV225862	eugene3.00101013	eugene3.00101013	At2g01660.1	expressed protein : :supported by full-length cDNA: Ceres:207066.	trichocarpa	All probes match over all sequences
Ptp.4684.1.S1_s_at	-3.00007	-18.6006	0.000149126	CV233522	gw1.6820.2.1 gw1.I.1980.1 gw1.IX.3151.1	gw1.6820.2.1	At5g62700.1	tubulin beta-2:beta-3 chain (sp|P29512) : : supported by cDNA: gi_13605866_gb_AF367332.1_AF367332	trichocarpa	All probes match over all sequences
Ptp.470.1.S1_at	-1.63856	-6.59586	0.00671535	CV247343	estExt_Genewise1_v1.C_1180138	estExt_Genewise1_v1.C_1180138	At1g32410.1	Expressed protein : : supported by full-length cDNA: Ceres: 252174.	nigra	Unique
Ptp.470.1.S1_s_at	-1.58608	-6.84245	0.00585835	CV247343	grail3.12722000101	grail3.12722000101	--	--	tremula x tremuloides	All probes match over all sequences
Ptp.4703.1.S1_at	-4.39917	-32.6653	1.81e-05	CK099261	gw1.IX.4902.1	gw1.IX.4902.1	At5g60720.1	putative protein : predicted proteins	tremula x tremuloides	Unique
Ptp.4705.1.S1_at	-2.08365	-11.8066	0.000753413	CK093112	fgenesh4_pm.C_LG_II001019	fgenesh4_pm.C_LG_II001019	At1g05170.1	putative AVR9 elicitor response protein : similar to GB:AAC69935: supported by cDNA: gi_14488077_gb_AF389287.1_AF389287	tremula x tremuloides	Unique
Ptp.4708.1.S1_s_at	-1.61309	-14.4916	0.000363362	BI129177	estExt_fgenesh4_pm.C_LG_XIV0002	estExt_fgenesh4_pm.C_LG_XIV0002	At2g22620.1	unknown protein : predicted by genscan	tremula x tremuloides	All probes match over all sequences
Ptp.471.1.S1_s_at	-0.709837	-8.23178	0.00295381	BU868515	grail3.0010024201	grail3.0010024201	At1g18650.1	glycosyl hydrolase family 17 : similar to beta-1	trichocarpa	All probes match over all sequences
Ptp.4715.1.A1_a_at	-1.77473	-9.13538	0.0019922	CV248806	estExt_fgenesh4_pm.C_LG_XVIII0272	estExt_fgenesh4_pm.C_LG_XVIII0272	At5g57320.1	villin :	trichocarpa	Probes match on alternative forms of same gene
Ptp.4715.2.S1_s_at	-2.11243	-13.004	0.00054076	CV228991	estExt_fgenesh4_pm.C_LG_XVIII0272	estExt_fgenesh4_pm.C_LG_XVIII0272	At5g57320.1	villin :	trichocarpa	All probes match over all sequences
Ptp.4720.1.S1_at	-1.14091	-27.0419	3.72e-05	CV275959	eugene3.00070582 eugene3.00050193	eugene3.00070582	At1g77460.1	unknown protein : similar to unknown protein GB:AAD25812 [Arabidopsis thaliana]	trichocarpa x deltoides	Unique
Ptp.4728.1.S1_at	-1.45983	-9.14898	0.00198155	CV266328	estExt_Genewise1_v1.C_LG_I9453	estExt_Genewise1_v1.C_LG_I9453	At1g52720.1	expressed protein : :supported by full-length cDNA: Ceres:2030.	trichocarpa x nigra	Unique
Ptp.4754.1.S1_at	-2.45406	-71.0003	6.48e-07	CF227932	gw1.I.9118.1	gw1.I.9118.1	At1g33720.1	cytochrome P450 monooxygenase : identical to cytochrome p450 monooxygenase GI:3164129 from [Arabidopsis thaliana]	alba x tremula	Unique
Ptp.4760.1.S1_s_at	-7.20953	-12.1466	0.000680155	CN550234	gw1.VIII.723.1	gw1.VIII.723.1	At3g27960.1	hypothetical protein : similar to hypothetical protein GB:AAC80630 from [Arabidopsis thaliana]	trichocarpa x deltoides	All probes match over all sequences
Ptp.4769.1.S1_at	-1.31105	-6.6663	0.00644862	CV265545	gw1.28.1044.1	gw1.28.1044.1	At3g09980.1	unknown protein : similar to unknown proteins GB:AAD24625 [Arabidopsis thaliana]	trichocarpa x nigra	Unique
Ptp.4769.1.S1_x_at	-1.33819	-8.63274	0.00247403	CV265545	eugene3.00150836	eugene3.00150836	--	--	tremula	Probes cross hyb with other sequences
Ptp.4800.1.S1_at	-2.19215	-9.12769	0.00199863	CK102316	gw1.70.171.1	gw1.70.171.1	At3g04730.1	auxin-induced protein : identical to GB:AAB84353 (IAA16) [Arabidopsis thaliana]: early auxin-induced gene: member of a multigene family of early auxin-induced genes isolated from Arabidopsis using yeast two-hybrid system with IAA1:supported by full-length cDNA: Ceres:32727.	tremula x tremuloides	Unique
Ptp.4825.1.S1_at	-4.1597	-10.7378	0.00107185	CK106881	eugene3.00020820	eugene3.00020820	At1g24620.1	putative calmodulin : similar to EST gb|AA307719	tremula	Unique
Ptp.4827.1.S1_a_at	-2.28728	-6.79659	0.00599306	DN490862	eugene3.00051288	eugene3.00051288	At5g59540.1	1-aminocyclopropane-1-carboxylate oxidase - like protein : 1-aminocyclopropane-1-carboxylate oxidase kidney bean	tremula x tremuloides	Probes match on alternative forms of same gene
Ptp.4828.1.S1_at	-6.64725	-6.52159	0.00699667	BU812340	gw1.VII.2982.1	gw1.VII.2982.1	At5g67030.1	zeaxanthin epoxidase precursor (LOS6:ABA1)(ZEP) : identical to GI:9857296 AtABA1: supported by cDNA: gi_10444087_gb_AF281655.1_AF281655	tremula x tremuloides	Unique
Ptp.4852.1.A1_at	-4.42764	-16.386	0.000237277	CV282615	gw1.XV.1392.1	gw1.XV.1392.1	At5g50100.1	putative protein : similar to unknown protein (pir||S75732):supported by full-length cDNA: Ceres:35710.	trichocarpa x deltoides	Unique
Ptp.4852.1.A1_s_at	-3.10828	-15.2381	0.000304509	CV282615	gw1.XV.1392.1	gw1.XV.1392.1	At5g50100.1	putative protein : similar to unknown protein (pir||S75732):supported by full-length cDNA: Ceres:35710.	trichocarpa x deltoides	All probes match over all sequences
Ptp.4865.1.A1_s_at	-0.409286	-6.07562	0.00908537	BP931399	estExt_fgenesh4_pg.C_LG_XI0914	estExt_fgenesh4_pg.C_LG_XI0914	At3g14420.1	glycolate oxidase	nigra	All probes match over all sequences
Ptp.4873.1.S1_at	-3.25024	-8.88508	0.00222303	BU872440	--	--	--	--	tremula	Unique
Ptp.4882.1.S1_s_at	-3.81348	-9.7609	0.00153788	CV243534	gw1.X.4817.1 gw1.X.4817.1 gw1.X.4809.1 eugene3.00100431 gw1.X.4798.1 eugene3.00100429 gw1.5309.3.1 fgenesh4_pg.C_scaffold_15710000001	gw1.X.4817.1	At1g60420.1	expressed protein : contains similarity to tryparedoxin GI:3851498 from [Crithidia fasciculata]:supported by full-length cDNA: Ceres:34936.	trichocarpa	All probes match over all sequences
Ptp.4882.2.S1_at	-5.56278	-17.4188	0.000189686	BU896978	eugene3.00100431	eugene3.00100431	At1g60420.1	expressed protein : contains similarity to tryparedoxin GI:3851498 from [Crithidia fasciculata]:supported by full-length cDNA: Ceres:34936.	tremula x tremuloides	Unique
Ptp.4887.1.A1_a_at	-0.983876	-13.833	0.000429561	DN500575	gw1.VIII.200.1	gw1.VIII.200.1	At1g04420.1	hypothetical protein : Similar to Babesia aldo-keto reductase (gb|M93122: supported by cDNA: gi_17529151	tremula x tremuloides	Probes match on alternative forms of same gene
Ptp.4895.1.S1_x_at	-10.0405	-48.0707	3.52e-06	CV260096	estExt_fgenesh4_pg.C_LG_IV0075	estExt_fgenesh4_pg.C_LG_IV0075	At5g28000.1	Csf-2-related : similar to Csf-2 [Cucumis sativus][GI:5762258][J Am Soc Hortic Sci 124	trichocarpa x nigra	Probes cross hyb with other sequences
Ptp.4900.1.S1_s_at	-1.77975	-7.74069	0.00372373	AB079510.1	grail3.0126006201	grail3.0126006201	At1g10200.1	putative transcription factor : similar to transcription factor SF3 (pir|IS37656): similar to ESTs gb|T42207	kitakamiensis	All probes match over all sequences
Ptp.4915.1.S1_at	-2.95345	-6.55549	0.00687366	CK104885	fgenesh4_pg.C_scaffold_133000008	fgenesh4_pg.C_scaffold_133000008	At4g02570.1	putative cullin-like 1 protein : similar to O. sativa cullin-like proteins: supported by cDNA: gi_15028160_gb_AY046030.1_	tremula	Unique
Ptp.4915.1.S1_s_at	-3.67532	-7.28696	0.00466373	CK104885	gw1.223.66.1	gw1.223.66.1	At3g03310.1	expressed protein : : supported by cDNA: gi_15809941_gb_AY054239.1_	alba x tremula	All probes match over all sequences
Ptp.4916.1.S1_s_at	-0.568043	-6.24822	0.00820069	CV270159	eugene3.00130040	eugene3.00130040	At5g26751.1	shaggy-like kinase alpha : : supported by cDNA: gi_15028148_gb_AY046024.1_	trichocarpa x nigra	All probes match over all sequences
Ptp.4917.1.S1_at	-3.61932	-11.996	0.000712036	DN500464	--	--	--	--	trichocarpa	Unique
Ptp.4928.1.S1_at	-3.3195	-7.08353	0.00517979	CV283448	estExt_fgenesh4_pg.C_LG_IX0131	estExt_fgenesh4_pg.C_LG_IX0131	At2g21530.1	unknown protein :	trichocarpa x deltoides	Unique
Ptp.4954.1.S1_at	-3.53852	-111.884	1.13e-07	DN490744	estExt_fgenesh4_pg.C_660113	estExt_fgenesh4_pg.C_660113	At1g77940.1	ribosomal protein L30	alba x tremula	Unique
Ptp.4957.1.S1_at	-3.626	-31.774	2e-05	BU811544	eugene3.00081172 gw1.X.6714.1	eugene3.00081172	At1g15110.1	putative phosphatidylserine synthase : Similar to gb|AF099053 phosphatidylserine synthase-2 from Mus musculus. EST gb|N96271 comes from this gene: supported by cDNA: gi_19698980	tremula x tremuloides	Unique
Ptp.4961.1.S1_at	-0.797013	-6.05057	0.00923777	CV260285	eugene3.00290239	eugene3.00290239	At1g32230.1	expressed protein : similar to unknown protein GB:AAC36170 GI:3608137 from [Arabidopsis thaliana]: supported by cDNA: gi_11044956_emb_AJ251578.1_ATH251578	trichocarpa x nigra	Unique
Ptp.4966.1.S1_s_at	-7.32388	-6.76067	0.00609629	AJ773790	--	--	--	--	trichocarpa	All probes match over all sequences
Ptp.497.1.S1_at	-3.2742	-31.4504	2.06e-05	CK087555	eugene3.00091203	eugene3.00091203	At5g58800.1	quinone reductase family : similar to 1	trichocarpa x nigra	Unique
Ptp.497.1.S1_s_at	-8.71658	-21.5268	8.67e-05	CK087555	estExt_Genewise1_v1.C_660430	estExt_Genewise1_v1.C_660430	At3g44280.1	putative protein :	tremula x tremuloides	All probes match over all sequences
Ptp.4975.1.S1_at	-1.27514	-19.8189	0.000116264	DN500659	--	--	--	--	tremula x tremuloides	Unique
Ptp.4977.1.S1_s_at	-2.41225	-8.39717	0.0027315	BU886227	estExt_fgenesh4_pg.C_1420041	estExt_fgenesh4_pg.C_1420041	At3g59780.1	putative protein :	tremula x tremuloides	All probes match over all sequences
Ptp.4979.1.S1_a_at	-2.41864	-6.36264	0.0076542	DN500642	gw1.XVII.657.1	gw1.XVII.657.1	At5g40500.1	hypothetical protein : : supported by cDNA: gi_17644174	tremula x tremuloides	Probes match on alternative forms of same gene
Ptp.4983.1.S1_a_at	-4.56211	-8.55136	0.00256489	DN485120	gw1.XVI.2635.1	gw1.XVI.2635.1	At3g53470.1	putative protein : ribosomal protein S25	trichocarpa	Probes match on alternative forms of same gene
Ptp.4988.1.S1_at	-3.35814	-12.3409	0.00064576	CV240357	fgenesh4_pm.C_LG_II001205	fgenesh4_pm.C_LG_II001205	At4g28660.1	photosystem II protein W - like : photosystem II protein W	trichocarpa	Unique
Ptp.4988.2.S1_a_at	-2.94652	-8.91001	0.00220412	CK094308	--	--	--	--	tremula	Probes match on alternative forms of same gene
Ptp.4996.1.S1_at	-1.47648	-7.59495	0.00400108	CV277225	estExt_fgenesh4_pg.C_11130001	estExt_fgenesh4_pg.C_11130001	At5g43260.1	expressed protein : : supported by cDNA: gi_14334627_gb_AY034987.1_	trichocarpa x deltoides	Unique
Ptp.4998.1.S1_s_at	-3.82822	-9.66322	0.0015921	BU825519	eugene3.00770040	eugene3.00770040	At1g52590.1	expressed protein : :supported by full-length cDNA: Ceres:463.	tremula x tremuloides	All probes match over all sequences
Ptp.5001.1.S1_at	-0.797931	-6.16788	0.00860608	CV260560	--	--	--	--	trichocarpa x nigra	Unique
Ptp.5001.2.S1_at	-2.6932	-10.9548	0.000994818	BU809692	grail3.0028003002	grail3.0028003002	gi|50897234|gb|AAT85756.1|	At5g20635 [Arabidopsis thaliana]	tremula x tremuloides	Unique
Ptp.5023.1.S1_s_at	-5.12995	-15.3464	0.00030011	CV281393	gw1.I.4122.1	gw1.I.4122.1	At2g14750.1	putative adenosine phosphosulfate kinase : identical to GB:U05238:supported by full-length cDNA: Ceres:14216.	trichocarpa x deltoides	All probes match over all sequences
Ptp.5043.1.S1_at	-2.77372	-6.8004	0.00598395	CV228399	eugene3.00101006	eugene3.00101006	At2g01670.1	expressed protein : :supported by full-length cDNA: Ceres:8247.	trichocarpa	Unique
Ptp.5043.1.S1_s_at	-4.52093	-10.2681	0.00126598	CV228399	eugene3.00101006	eugene3.00101006	At2g01670.1	expressed protein : :supported by full-length cDNA: Ceres:8247.	trichocarpa	All probes match over all sequences
Ptp.5049.2.S1_s_at	-5.02478	-9.502	0.0017008	BU888047	grail3.0025024002	grail3.0025024002	At5g01650.1	Macrophage migration inhibitory factor (MIF) family : contains pfam profile: PF001187 Macrophage migration inhibitory factor	tremula	All probes match over all sequences
Ptp.5051.1.S1_x_at	-2.09146	-7.98401	0.00331149	CV236594	estExt_fgenesh4_pg.C_LG_II0263	estExt_fgenesh4_pg.C_LG_II0263	At4g39090.1	cysteine proteinase RD19A : identical to thiol protease SP:P43296	trichocarpa	Probes cross hyb with other sequences
Ptp.5053.1.S1_at	-0.993443	-7.70187	0.0037972	BI071140	estExt_fgenesh4_pm.C_LG_IX0496	estExt_fgenesh4_pm.C_LG_IX0496	At3g63490.1	chloroplast ribosomal L1 - like protein : ribosomal protein L1	tremula x tremuloides	Unique
Ptp.5057.1.S1_a_at	-3.44921	-14.2913	0.000383203	CV244905	estExt_Genewise1_v1.C_LG_V0878	estExt_Genewise1_v1.C_LG_V0878	gi|51972124|gb|AAU15166.1|	At4g02725 [Arabidopsis thaliana] >gi|50253472|gb|AAT71938.1| At4g02725 [Arabidopsis thaliana] >gi|42572813|ref|NP_974503.1| expressed protein [Arabidopsis thaliana]	trichocarpa	Probes match on alternative forms of same gene
Ptp.5060.1.S1_at	-1.65108	-7.02794	0.0053195	DN493020	eugene3.00020948	eugene3.00020948	At5g09460.1	putative protein :	tremula x tremuloides	Unique
Ptp.5072.1.S1_s_at	-1.27274	-7.65139	0.00388825	CV237525	estExt_fgenesh4_pg.C_LG_XIV1291	estExt_fgenesh4_pg.C_LG_XIV1291	At5g55160.1	ubiquitin-like protein SMT3-like : : supported by full-length cDNA: Ceres: 13697.	trichocarpa	All probes match over all sequences
Ptp.5076.1.S1_a_at	-1.95677	-6.80129	0.00598346	BU873058	gw1.II.1426.1	gw1.II.1426.1	At5g53500.1	putative protein : contains similarity to unknown protein (gb|AAF19687.1): supported by cDNA: gi_20268728	trichocarpa	Probes match on alternative forms of same gene
Ptp.5081.1.S1_at	-2.50989	-13.5785	0.000460634	CV242590	estExt_fgenesh4_pg.C_LG_IX0769	estExt_fgenesh4_pg.C_LG_IX0769	At1g50020.1	tubulin alpha-6 chain	trichocarpa	Unique
Ptp.510.1.A1_at	-3.94357	-17.2512	0.000197398	CK088013	grail3.0051002001	grail3.0051002001	At1g32920.1	expressed protein : : supported by cDNA: gi_15450636_gb_AY052686.1_ : supported by cDNA: gi_15294267	trichocarpa x deltoides	Unique
Ptp.5100.1.S1_at	-6.93131	-30.9666	2.18e-05	BI124446	estExt_Genewise1_v1.C_LG_I8344	estExt_Genewise1_v1.C_LG_I8344	At3g61880.1	cytochrome p450 (CYP78A9) : :supported by full-length cDNA: Ceres:29661.	tremula x tremuloides	Unique
Ptp.5103.1.S1_s_at	-0.669092	-9.80944	0.00151225	BU874135	grail3.0008039502	grail3.0008039502	At4g01100.1	mitochondrial carrier protein family : contains Pfam profile: PF00153 mitochondrial carrier protein: supported by cDNA: gi_13430511_gb_AF360168.1_AF360168	trichocarpa	All probes match over all sequences
Ptp.5107.1.S1_s_at	-2.14679	-5.93142	0.00992822	CV278871	estExt_fgenesh4_pg.C_LG_I0088	estExt_fgenesh4_pg.C_LG_I0088	At2g34860.1	unknown protein : : supported by cDNA: gi_20466395	trichocarpa x deltoides	All probes match over all sequences
Ptp.5114.1.S1_at	-3.07125	-12.345	0.00064573	CV265551	grail3.0063005001	grail3.0063005001	At3g26580.1	unknown protein :	trichocarpa x nigra	Unique
Ptp.5118.1.S1_at	-1.25241	-6.95752	0.0055115	BI124617	estExt_fgenesh4_pg.C_LG_IX1032	estExt_fgenesh4_pg.C_LG_IX1032	At5g13800.1	putative protein : similar to unknown protein (pir||S77419): supported by cDNA: gi_15912216_gb_AY056386.1_	tremula x tremuloides	Unique
Ptp.512.1.S1_at	-3.7528	-6.15668	0.00866621	CK088365	eugene3.00180550	eugene3.00180550	At5g10770.1	nucleoid DNA-binding protein cnd41 - like protein : nucleoid DNA-binding protein cnd41	tremula x tremuloides	Unique
Ptp.5133.1.S1_s_at	-4.43665	-12.9163	0.00055256	AJ767409	estExt_fgenesh4_pg.C_LG_VIII1493	estExt_fgenesh4_pg.C_LG_VIII1493	At2g05620.1	expressed protein : :supported by full-length cDNA: Ceres:1618.	euphratica	All probes match over all sequences
Ptp.5144.1.S1_at	-6.76797	-31.2841	2.1e-05	DN484561	eugene3.00080799 fgenesh4_pg.C_LG_X001522	eugene3.00080799	At5g15240.1	putative protein : amino acid transport protein	tremula	Unique
Ptp.5147.1.S1_at	-2.76941	-13.3188	0.000493727	CV245168	eugene3.00010981	eugene3.00010981	At4g22920.1	expressed protein : :supported by full-length cDNA: Ceres:29391.	trichocarpa	Unique
Ptp.5153.1.S1_at	-0.890545	-6.69529	0.00633366	CV244685	estExt_fgenesh4_pg.C_LG_III1852	estExt_fgenesh4_pg.C_LG_III1852	At3g32930.1	expressed protein : : supported by cDNA: gi_15292708_gb_AY050788.1_	trichocarpa	Unique
Ptp.5156.1.S1_at	-3.14858	-13.4958	0.000471293	BU815588	estExt_fgenesh4_kg.C_LG_XVIII0013	estExt_fgenesh4_kg.C_LG_XVIII0013	At3g47650.1	putative protein : bundle sheath defective protein 2 - Zea mays	tremula x tremuloides	Unique
Ptp.5158.1.S1_at	-6.56826	-8.95977	0.00215868	CK090943	estExt_Genewise1_v1.C_1660131	estExt_Genewise1_v1.C_1660131	At1g05010.1	1-aminocyclopropane-1-carboxylate oxidase : Identical to 1-aminocyclopropane-1-carboxylate oxidase (ACC oxidase) gb|X66719 (EAT1). ESTs gb|T43073	trichocarpa	Unique
Ptp.5158.1.S1_x_at	-8.80749	-6.88501	0.0057228	CK090943	estExt_Genewise1_v1.C_1660131	estExt_Genewise1_v1.C_1660131	At1g05010.1	1-aminocyclopropane-1-carboxylate oxidase : Identical to 1-aminocyclopropane-1-carboxylate oxidase (ACC oxidase) gb|X66719 (EAT1). ESTs gb|T43073	trichocarpa	Probes cross hyb with other sequences
Ptp.5160.3.A1_x_at	-1.64065	-7.89492	0.0034573	CV281283	eugene3.00111184	eugene3.00111184	At1g79040.1	photosystem II polypeptide	trichocarpa x deltoides	Probes cross hyb with other sequences
Ptp.5165.1.A1_s_at	-3.45733	-8.1423	0.00308298	BP930275	gw1.VIII.2613.1 gw1.X.2081.1	gw1.VIII.2613.1	At2g39730.1	auxin-regulated protein : :supported by full-length cDNA: Ceres:7114.	nigra	All probes match over all sequences
Ptp.517.1.S1_at	-4.2805	-6.3932	0.00751197	CF229851	grail3.0093002201	grail3.0093002201	At5g54500.1	quinone reductase	alba x tremula	Unique
Ptp.5186.1.S1_at	-5.49365	-9.36623	0.00180672	BI072819	gw1.I.700.1	gw1.I.700.1	At5g21105.1	Expressed protein : supported by cDNA gi_15215753_gb_AY050406.1_. A false intron was added between exons 4 and 5 to circumvent the single nucleotide insertion in this BAC which	tremula x tremuloides	Unique
Ptp.5193.1.S1_at	-2.8153	-9.89632	0.00146081	CK100415	gw1.208.63.1	gw1.208.63.1	At1g73060.1	expressed protein : :supported by full-length cDNA: Ceres:119910.	tremula x tremuloides	Unique
Ptp.5194.1.S1_at	-1.10646	-6.84362	0.00585568	CV240064	estExt_fgenesh4_pg.C_LG_I0656	estExt_fgenesh4_pg.C_LG_I0656	At5g45680.1	FKBP-type peptidyl-prolyl cis-trans isomerase : SP:Q9SCY2	trichocarpa	Unique
Ptp.5199.1.S1_at	-3.85861	-9.99955	0.00140231	CV281699	estExt_fgenesh4_pm.C_LG_XVI0009	estExt_fgenesh4_pm.C_LG_XVI0009	At4g16370.1	isp4 like protein : : supported by cDNA: gi_15451019_gb_AY054590.1_	trichocarpa x deltoides	Unique
Ptp.5200.1.S1_at	-5.23737	-10.8283	0.00103697	CV277299	eugene3.00280046	eugene3.00280046	At1g19150.1	light-harvesting chlorophyll a:b binding protein : similar to PSI type II chlorophyll a:b-binding protein GI:541565 from [Arabidopsis thaliana]:supported by full-length cDNA: Ceres:252299.	trichocarpa x deltoides	Unique
Ptp.5202.1.A1_a_at	-3.47534	-6.21341	0.00838033	CV279054	estExt_Genewise1_v1.C_LG_XV1465	estExt_Genewise1_v1.C_LG_XV1465	At5g62840.1	putative protein : :supported by full-length cDNA: Ceres:5589.	trichocarpa x deltoides	Probes match on alternative forms of same gene
Ptp.5203.1.S1_at	-1.98816	-15.3278	0.000301119	CV283749	eugene3.00011927	eugene3.00011927	At5g14910.1	putative protein : :supported by full-length cDNA: Ceres:21085.	trichocarpa x deltoides	Unique
Ptp.5205.1.S1_at	-10.5713	-12.441	0.000626624	BU888886	fgenesh4_pg.C_scaffold_11140000001 estExt_fgenesh4_pg.C_LG_XVIII0369	fgenesh4_pg.C_scaffold_11140000001	At5g11420.1	putative protein : predicted proteins in castor bean	tremula	Unique
Ptp.5208.1.S1_a_at	-2.14757	-20.7274	0.000100257	CV280288	estExt_Genewise1_v1.C_LG_V0051	estExt_Genewise1_v1.C_LG_V0051	At4g37920.1	putative protein :	trichocarpa x deltoides	Probes match on alternative forms of same gene
Ptp.5208.2.A1_a_at	-1.79036	-8.48157	0.00264203	CK090166	estExt_Genewise1_v1.C_LG_V0051	estExt_Genewise1_v1.C_LG_V0051	At4g37920.1	putative protein :	tremula x tremuloides	Probes match on alternative forms of same gene
Ptp.5214.1.S1_at	-5.38238	-8.06747	0.00319264	CV283986	estExt_fgenesh4_pg.C_LG_XII1021	estExt_fgenesh4_pg.C_LG_XII1021	At4g25050.1	acyl carrier - like protein : acyl carrier protein	trichocarpa x deltoides	Unique
Ptp.5221.1.S1_s_at	-1.55777	-6.79982	0.0059853	CV282964	estExt_fgenesh4_pm.C_LG_XII0386	estExt_fgenesh4_pm.C_LG_XII0386	At1g59750.1	auxin response transcription factor (ARF1) : identical to auxin response factor 1 GI:2245378 from [Arabidopsis thaliana]: supported by cDNA: gi_2245377_gb_U83245.1_ATU83245	trichocarpa x deltoides	All probes match over all sequences
Ptp.5227.1.A1_at	-1.3454	-9.14292	0.00198708	CV266184	gw1.X.1323.1	gw1.X.1323.1	At1g79380.1	expressed protein : : supported by cDNA: gi_13937148_gb_AF372928.1_AF372928	trichocarpa x nigra	Unique
Ptp.5229.1.S1_s_at	-9.94035	-10.8558	0.00102888	CK320886	estExt_Genewise1_v1.C_LG_VII0038	estExt_Genewise1_v1.C_LG_VII0038	At5g65730.1	xyloglucan endotransglycosylase	deltoides	All probes match over all sequences
Ptp.523.1.A1_at	-0.459282	-6.09449	0.00899187	CK088286	estExt_fgenesh4_pg.C_LG_X1234	estExt_fgenesh4_pg.C_LG_X1234	At2g04030.1	putative heat shock protein : : supported by cDNA: gi_15450722_gb_AY053403.1_	tremula x tremuloides	Unique
Ptp.5237.2.A1_at	-2.71911	-8.93511	0.00218046	CK090370	estExt_fgenesh4_pg.C_LG_X1487	estExt_fgenesh4_pg.C_LG_X1487	At1g14150.1	PsbQ domain protein family : extrinsic pII protein: location of ESTs 144D22XP 3'	tremula x tremuloides	Unique
Ptp.5239.1.S1_at	-3.58881	-9.80641	0.00151341	CV260603	grail3.0035020701	grail3.0035020701	At3g61460.1	RING finger protein : :supported by full-length cDNA: Ceres:25801.	trichocarpa x nigra	Unique
Ptp.5240.1.S1_s_at	-1.47912	-7.30107	0.00463051	CX174264	eugene3.00081422	eugene3.00081422	At4g02770.1	putative photosystem I reaction center subunit II precursor : similar to spinach PSI-D	deltoides	All probes match over all sequences
Ptp.5244.1.S1_at	-4.03474	-13.8607	0.000425498	CV271589	gw1.VI.2058.1 gw1.XVIII.1630.1	gw1.VI.2058.1	At4g32260.1	H+-transporting ATP synthase chain 9 - like protein : H+-transporting ATP synthase	trichocarpa x nigra	Unique
Ptp.5244.1.S1_s_at	-3.57212	-16.0038	0.000258154	CV271589	gw1.VI.2058.1 gw1.XVIII.1630.1	gw1.VI.2058.1	At4g32260.1	H+-transporting ATP synthase chain 9 - like protein : H+-transporting ATP synthase	trichocarpa x nigra	All probes match over all sequences
Ptp.5244.1.S1_x_at	-4.02912	-21.278	9.09e-05	CV271589	gw1.VI.2058.1 gw1.XVIII.1630.1	gw1.VI.2058.1	At4g32260.1	H+-transporting ATP synthase chain 9 - like protein : H+-transporting ATP synthase	trichocarpa x nigra	Probes cross hyb with other sequences
Ptp.5246.1.S1_at	-1.48702	-15.5697	0.000284614	CV283404	fgenesh4_pm.C_LG_XIII000297	fgenesh4_pm.C_LG_XIII000297	At2g43030.1	50S ribosomal protein L3 : :supported by full-length cDNA: Ceres:142861.	trichocarpa x deltoides	Unique
Ptp.5247.1.S1_at	-8.0428	-30.7349	2.23e-05	CV278066	estExt_fgenesh4_pg.C_LG_II0752	estExt_fgenesh4_pg.C_LG_II0752	At1g44575.1	photosystem II 22kDa protein	trichocarpa x deltoides	Unique
Ptp.5265.1.S1_s_at	-8.68246	-29.9226	2.46e-05	CV279994	eugene3.00140672	eugene3.00140672	At3g62550.1	putative protein : ER6 protein - Lycopersicon esculentum	trichocarpa x deltoides	All probes match over all sequences
Ptp.5265.1.S1_x_at	-7.76315	-23.4555	6.31e-05	CV279994	eugene3.00140672	eugene3.00140672	At3g62550.1	putative protein : ER6 protein - Lycopersicon esculentum	trichocarpa x deltoides	Probes cross hyb with other sequences
Ptp.5271.1.S1_at	-3.68604	-8.77306	0.00232667	CV238996	estExt_Genewise1_v1.C_1210153	estExt_Genewise1_v1.C_1210153	At4g25910.1	nitrogen fixation like protein : nitrogen fixation protein nifU - Anabaena sp.	trichocarpa	Unique
Ptp.5284.1.S1_s_at	-2.26364	-10.1339	0.00132827	CV283267	estExt_fgenesh4_pg.C_LG_VI0491	estExt_fgenesh4_pg.C_LG_VI0491	At4g02530.1	chloroplast thylakoid lumen protein : SP:022773 :TL16_ARATH: supported by full-length cDNA: Ceres: 8114.	trichocarpa x deltoides	All probes match over all sequences
Ptp.5293.1.S1_at	-1.85334	-8.02078	0.00325132	CA929386	estExt_Genewise1_v1.C_LG_XIII1884	estExt_Genewise1_v1.C_LG_XIII1884	At1g08550.1	putative violaxanthin de-epoxidase precursor (U44133) : similar to EST gb|N37612: supported by cDNA: gi_1465734_gb_U44133.1_ATU44133	tremuloides	Unique
Ptp.5325.1.A1_at	-1.98858	-5.95258	0.00980083	CV276908	estExt_Genewise1_v1.C_LG_III2205	estExt_Genewise1_v1.C_LG_III2205	At1g32060.1	phosphoribulokinase precursor : identical to phosphoribulokinase precursor GB:P25697 GI:125576 from [Arabidopsis thaliana]:supported by full-length cDNA: Ceres:11226.	trichocarpa x deltoides	Unique
Ptp.5326.1.S1_s_at	-2.76918	-10.0056	0.00140018	AJ768862	estExt_fgenesh4_pg.C_LG_III0681	estExt_fgenesh4_pg.C_LG_III0681	At5g66190.1	ferredoxin-NADP+ reductase : : supported by cDNA: gi_18175824	euphratica	All probes match over all sequences
Ptp.5328.1.S1_s_at	-4.04224	-6.99288	0.00541063	CV236383	eugene3.00141061	eugene3.00141061	At1g05010.1	1-aminocyclopropane-1-carboxylate oxidase : Identical to 1-aminocyclopropane-1-carboxylate oxidase (ACC oxidase) gb|X66719 (EAT1). ESTs gb|T43073	trichocarpa	All probes match over all sequences
Ptp.5351.1.S1_at	-1.0592	-6.08374	0.00904314	CV268010	gw1.II.1221.1	gw1.II.1221.1	At4g01150.1	expressed protein : : supported by cDNA: gi_14488087_gb_AF389292.1_AF389292	trichocarpa x nigra	Unique
Ptp.5354.1.S1_at	-3.42101	-9.77867	0.0015263	CV232039	grail3.0006000801	grail3.0006000801	At4g14890.1	ferredoxin : :supported by full-length cDNA: Ceres:22861.	trichocarpa	Unique
Ptp.5355.1.S1_at	-4.8736	-13.4332	0.000476956	BU863329	eugene3.12970002 eugene3.00151110	eugene3.12970002	At2g23180.1	cytochrome P450	tremula	Unique
Ptp.5364.1.S1_s_at	-9.94114	-11.3354	0.000887072	CK100365	gw1.IV.1004.1	gw1.IV.1004.1	At4g38770.1	extensin - like protein : proline-rich protein	tremula x tremuloides	All probes match over all sequences
Ptp.5376.1.S1_at	-6.42567	-7.50884	0.00418257	CK100394	gw1.XI.3528.1 estExt_Genewise1_v1.C_1820057	gw1.XI.3528.1	At1g78780.1	expressed protein : contains similarity to pathogen-related protein GI:499073 from [Hordeum vulgare]:supported by full-length cDNA: Ceres:772.	tremula x tremuloides	Unique
Ptp.5386.1.S1_s_at	-1.71419	-6.09013	0.00901902	CX172919	estExt_Genewise1_v1.C_280006	estExt_Genewise1_v1.C_280006	At2g06520.1	expressed protein : :supported by full-length cDNA: Ceres:14272.	deltoides	All probes match over all sequences
Ptp.5395.1.S1_at	-4.0507	-9.45331	0.00173725	AI163430	estExt_fgenesh4_pm.C_700083	estExt_fgenesh4_pm.C_700083	At5g27540.1	putative protein : GTP-binding proteins at the N-terminus: supported by cDNA: gi_19698866	tremula x tremuloides	Unique
Ptp.5399.1.S1_at	-1.71351	-7.53698	0.00412078	CA824881	gw1.XIV.1147.1	gw1.XIV.1147.1	At1g01780.1	LIM domain protein	trichocarpa x deltoides	Unique
Ptp.5403.1.S1_at	-5.75367	-12.5336	0.000609906	CK103069	gw1.X.1706.1 estExt_fgenesh4_pg.C_LG_X1673	gw1.X.1706.1	At3g55990.1	putative protein : predicted proteins	tremula x tremuloides	Unique
Ptp.5425.1.S1_s_at	-1.76987	-6.08053	0.00905841	CV264693	estExt_Genewise1_v1.C_LG_IX2461	estExt_Genewise1_v1.C_LG_IX2461	At2g14880.1	expressed protein : : supported by full-length cDNA: Ceres: 41621.	trichocarpa x nigra	All probes match over all sequences
Ptp.5427.1.A1_s_at	-5.26507	-24.874	5.09e-05	CV227057	estExt_fgenesh4_pg.C_1270057	estExt_fgenesh4_pg.C_1270057	At4g22570.1	adenine phosphoribosyltransferase (EC 2.4.2.7) - like protein : adenine phosphoribosyltransferase	trichocarpa	All probes match over all sequences
Ptp.5435.1.A1_at	-0.411538	-12.0441	0.000702281	CV279366	eugene3.00131058	eugene3.00131058	At5g17060.1	ADP-ribosylation factor -like protein : ADP-ribosylation factor	trichocarpa x deltoides	Unique
Ptp.5440.1.S1_at	-6.76641	-12.6995	0.000584238	CF227447	grail3.0208001401	grail3.0208001401	At1g80860.1	expressed protein : : supported by full-length cDNA: Ceres: 42087.	trichocarpa	Unique
Ptp.5440.2.A1_a_at	-7.83172	-10.315	0.00124267	DN493300	grail3.0066002801	grail3.0066002801	At2g29500.1	putative small heat shock protein : :supported by full-length cDNA: Ceres:25828.	tremula	Probes match on alternative forms of same gene
Ptp.5444.1.S1_at	-0.354371	-6.62717	0.00659163	BU869351	eugene3.00180400	eugene3.00180400	At5g55190.1	GTP-binding protein atran3	trichocarpa	Unique
Ptp.5445.1.A1_at	-4.18822	-9.86099	0.00148306	CV250232	eugene3.00040064	eugene3.00040064	At4g21780.1	expressed protein : :supported by full-length cDNA: Ceres:18558.	trichocarpa	Unique
Ptp.5472.1.S1_at	-2.525	-7.03108	0.00531224	CK102148	gw1.6820.2.1 gw1.I.1980.1 gw1.IX.3151.1	gw1.6820.2.1	At5g62700.1	tubulin beta-2:beta-3 chain (sp|P29512) : : supported by cDNA: gi_13605866_gb_AF367332.1_AF367332	tremula x tremuloides	Unique
Ptp.548.1.S1_at	-2.36322	-7.86792	0.00350391	AY919619.1	estExt_fgenesh4_pg.C_2360002 estExt_fgenesh4_pg.C_LG_I2905	estExt_fgenesh4_pg.C_2360002	At4g32880.1	HD-Zip transcription factor	trichocarpa	Unique
Ptp.548.1.S1_x_at	-2.43024	-8.65091	0.00245503	AY919619.1	estExt_fgenesh4_pg.C_LG_I2905	estExt_fgenesh4_pg.C_LG_I2905	At4g32880.1	HD-Zip transcription factor	trichocarpa	Probes cross hyb with other sequences
Ptp.5480.1.S1_at	-8.33642	-32.7288	1.79e-05	CV231040	eugene3.00660043	eugene3.00660043	At5g22780.1	alpha-adaptin C homolog : : supported by cDNA: gi_20466359	tremula x tremuloides	Unique
Ptp.5491.2.S1_a_at	-1.82839	-7.3884	0.00442852	CK097842	estExt_Genewise1_v1.C_LG_IV3568	estExt_Genewise1_v1.C_LG_IV3568	At1g70750.1	expressed protein : similar to IFA-binding protein GB:AAD01202 [Arabidopsis thaliana]: supported by cDNA: gi_4101563_gb_AF004556.1_AF004556	tremula	Probes match on alternative forms of same gene
Ptp.5492.2.S1_s_at	-1.40015	-19.233	0.000130435	CK110053	eugene3.00061912	eugene3.00061912	--	--	tremula x tremuloides	All probes match over all sequences
Ptp.5496.1.S1_at	-5.4593	-123.109	7.34e-08	AY935504.1	estExt_fgenesh4_pg.C_280128	estExt_fgenesh4_pg.C_280128	At2g37090.1	unknown protein :	tremula x tremuloides	Unique
Ptp.5500.1.S1_at	-6.17581	-8.71613	0.00238583	DN492580	estExt_Genewise1_v1.C_LG_VI2502	estExt_Genewise1_v1.C_LG_VI2502	At5g19530.1	spermine synthase (ACL5) : :supported by full-length cDNA: Ceres:3968.	tremula x tremuloides	Unique
Ptp.5501.1.S1_at	-2.28005	-6.75876	0.00610116	CF232360	gw1.V.888.1	gw1.V.888.1	gi|50938517|ref|XP_478786.1|	unknown protein [Oryza sativa (japonica cultivar-group)] >gi|34393541|dbj|BAC83139.1| unknown protein [Oryza sativa (japonica cultivar-group)] >gi|50508961|dbj|BAD31868.1| unknown protein [Oryza sativa (japonica cultivar-group)]	alba x tremula	Unique
Ptp.5504.1.S1_at	-2.7786	-11.1559	0.000936812	CK099753	estExt_Genewise1_v1.C_LG_XII1068	estExt_Genewise1_v1.C_LG_XII1068	At1g73590.1	auxin transporter splice variant b	tremula x tremuloides	Unique
Ptp.5507.1.S1_at	-1.34733	-9.1753	0.0019588	BI127489	grail3.0035024401	grail3.0035024401	At2g46225.1	expressed protein : supported by cDNA: Ceres:13319: supported by cDNA: 13319.	tremula x tremuloides	Unique
Ptp.5515.1.A1_s_at	-0.8955	-6.98416	0.00543751	CV243521	estExt_fgenesh4_pg.C_LG_IX1143	estExt_fgenesh4_pg.C_LG_IX1143	At1g07310.1	extensin-related : related to extensin (class I) [Lycopersicon esculentum] gi|1345537|emb|CAA39215: supported by cDNA: gi_15451131_gb_AY054646.1_	trichocarpa	All probes match over all sequences
Ptp.5517.1.S1_a_at	-6.58415	-11.5177	0.000832492	CV230431	estExt_Genewise1_v1.C_LG_XII0499	estExt_Genewise1_v1.C_LG_XII0499	At5g60490.1	fasciclin-like arabinogalactan-protein (FLA12) : :supported by full-length cDNA: Ceres:15239.	trichocarpa	Probes match on alternative forms of same gene
Ptp.5519.1.S1_s_at	-5.79649	-22.6194	7.26e-05	BU824008	eugene3.00180550	eugene3.00180550	At5g10770.1	nucleoid DNA-binding protein cnd41 - like protein : nucleoid DNA-binding protein cnd41	tremula	All probes match over all sequences
Ptp.5529.1.S1_s_at	-9.89563	-12.0105	0.000710052	CV252273	estExt_Genewise1_v1.C_LG_X0543	estExt_Genewise1_v1.C_LG_X0543	At3g16920.1	glycosyl hydrolase family 19 (chitinase) : similar to class I chitinase GI:7798670 from [Arabis microphylla]: supported by cDNA: gi_15724261_gb_AF412071.1_AF412071	trichocarpa	All probes match over all sequences
Ptp.5533.1.S1_at	-0.643352	-14.5184	0.000361748	CV283037	estExt_Genewise1_v1.C_280199	estExt_Genewise1_v1.C_280199	At5g20720.1	chloroplast Cpn21 protein : identical to chloroplast 20 kDa chaperonin	trichocarpa x deltoides	Unique
Ptp.5551.1.S1_at	-4.18298	-52.4487	2.42e-06	AI161594	fgenesh4_pm.C_LG_I001083	fgenesh4_pm.C_LG_I001083	At1g10200.1	putative transcription factor : similar to transcription factor SF3 (pir|IS37656): similar to ESTs gb|T42207	tremula x tremuloides	Unique
Ptp.5552.1.S1_s_at	-1.61126	-6.03427	0.00932954	AI161787	eugene3.00141104	eugene3.00141104	--	--	tremula x tremuloides	All probes match over all sequences
Ptp.5554.1.S1_at	-4.00664	-8.55484	0.00256312	CK096302	estExt_fgenesh4_pg.C_LG_XIX0667	estExt_fgenesh4_pg.C_LG_XIX0667	At4g32480.1	putative protein : various predicted proteins	tremula	Unique
Ptp.5554.1.S1_s_at	-6.7479	-11.1435	0.000940047	CK096302	grail3.0087002601	grail3.0087002601	At3g26120.1	RNA-binding terminal ear1 protein	tremula x tremuloides	All probes match over all sequences
Ptp.556.1.A1_s_at	-4.03891	-7.23659	0.00478968	CK095323	gw1.V.85.1	gw1.V.85.1	At1g44000.1	expressed protein : : supported by cDNA: gi_15028026_gb_AY045870.1_	tremula	All probes match over all sequences
Ptp.5566.1.S1_at	-8.47294	-20.5943	0.000102718	CF232448	estExt_fgenesh4_pg.C_440200	estExt_fgenesh4_pg.C_440200	At3g01015.1	hypothetical protein : predicted by genemark.hmm	alba x tremula	Unique
Ptp.5568.1.S1_at	-3.6135	-6.45951	0.00723519	CK087247	gw1.II.1011.1	gw1.II.1011.1	At3g07880.1	putative RHO GDP-dissociation inhibitor 1 : similar to RHO GDP-dissociation inhibitor 1 GB:P19803 [Bos taurus]:supported by full-length cDNA: Ceres:15496.	tremula x tremuloides	Unique
Ptp.5573.1.S1_s_at	-1.74018	-6.33279	0.0078001	CN549824	estExt_Genewise1_v1.C_LG_I1353	estExt_Genewise1_v1.C_LG_I1353	At3g46440.1	dTDP-glucose 4-6-dehydratases-like protein : dTDP-glucose 4-6-dehydratases homolog - Arabidopsis thaliana	trichocarpa x deltoides	All probes match over all sequences
Ptp.5577.2.S1_at	-3.15408	-21.4968	8.73e-05	AI165852	--	--	--	--	trichocarpa	Unique
Ptp.5577.2.S1_s_at	-4.64626	-6.18196	0.00852752	AI165852	eugene3.00290006	eugene3.00290006	--	--	tremula x tremuloides	All probes match over all sequences
Ptp.5578.1.S1_at	-3.91938	-8.79171	0.00230831	BU836958	estExt_fgenesh4_pg.C_LG_V1470	estExt_fgenesh4_pg.C_LG_V1470	At1g75500.1	nodulin-like protein : similar to MtN21 GB:CAA75575 GI:2598575 from (Medicago truncatula) (Mol. Plant Microbe Interact. 9 (4)	tremula x tremuloides	Unique
Ptp.5579.1.A1_at	-2.72537	-10.8894	0.00101782	CV270590	estExt_fgenesh4_pg.C_LG_V0514	estExt_fgenesh4_pg.C_LG_V0514	At4g33985.1	Expressed protein : : supported by full-length cDNA: Ceres: 9341.	trichocarpa x nigra	Unique
Ptp.5582.1.S1_s_at	-3.67586	-7.20571	0.00487071	CF231729	estExt_fgenesh4_pg.C_LG_I2854	estExt_fgenesh4_pg.C_LG_I2854	--	--	alba x tremula	All probes match over all sequences
Ptp.5589.1.S1_at	-0.721191	-6.82493	0.00590953	CX658971	grail3.0012030401	grail3.0012030401	At2g04900.1	expressed protein : : supported by full-length cDNA: Ceres: 34035.	alba x tremula var. glandulosa	Unique
Ptp.5612.1.S1_at	-1.80814	-9.23245	0.00191308	CV227178	eugene3.00130542	eugene3.00130542	At5g32450.1	RRM-containing protein : various predicted proteins	trichocarpa	Unique
Ptp.5612.1.S1_s_at	-1.85057	-7.2521	0.00474734	CV227178	eugene3.00130542	eugene3.00130542	At5g32450.1	RRM-containing protein : various predicted proteins	trichocarpa	All probes match over all sequences
Ptp.5632.1.S1_s_at	-1.09952	-8.3165	0.00283915	BP931862	grail3.0028002001	grail3.0028002001	At3g45310.1	cysteine proteinase AALP	nigra	All probes match over all sequences
Ptp.5637.1.A1_s_at	-6.39174	-23.8854	5.97e-05	CX172815	estExt_fgenesh4_pg.C_LG_VIII0539	estExt_fgenesh4_pg.C_LG_VIII0539	At3g55800.1	sedoheptulose-bisphosphatase precursor : : supported by cDNA: gi_15451177_gb_AY054669.1_	deltoides	All probes match over all sequences
Ptp.5662.1.S1_at	-0.903047	-8.16577	0.00304454	CA823147	gw1.66.715.1	gw1.66.715.1	At5g58140.1	non phototropic hypocotyl 1-like : : supported by cDNA: gi_5391441_gb_AF053941.2_AF053941	tremula x tremuloides	Unique
Ptp.5672.1.S1_at	-1.35063	-10.0994	0.00134582	CK087506	estExt_Genewise1_v1.C_LG_XVIII3283	estExt_Genewise1_v1.C_LG_XVIII3283	At5g58060.1	ATGP1 : : supported by cDNA: gi_13358229_gb_AF325040.2_AF325040	tremula x tremuloides	Unique
Ptp.5696.1.S1_s_at	-0.843515	-9.91145	0.00145371	CV240717	eugene3.00061076	eugene3.00061076	At4g29160.1	putative protein : SNF7 protein - Saccharomyces cerevisiae	trichocarpa	All probes match over all sequences
Ptp.5704.1.S1_at	-3.79105	-9.46833	0.00172366	CK087305	--	--	--	--	trichocarpa	Unique
Ptp.5708.1.S1_at	-6.80058	-24.1735	5.74e-05	AY935503.1	eugene3.00070393	eugene3.00070393	At3g18660.1	expressed protein : : supported by cDNA: gi_15810136_gb_AY056133.1_	tremula x tremuloides	Unique
Ptp.5722.1.S1_at	-1.55992	-14.3697	0.000375662	CV226697	gw1.I.8514.1	gw1.I.8514.1	At1g64510.1	plastid ribosomal protein S6	trichocarpa	Unique
Ptp.5734.1.S1_at	-1.65527	-13.6319	0.000453175	CV262302	--	--	--	--	trichocarpa x nigra	Unique
Ptp.5741.1.S1_at	-0.507798	-6.30903	0.00791385	AJ770518	estExt_Genewise1_v1.C_LG_XI2343	estExt_Genewise1_v1.C_LG_XI2343	At1g11430.1	DAG protein	euphratica	Unique
Ptp.5752.1.S1_at	-1.45483	-6.08597	0.00903275	AY229877.1	estExt_fgenesh4_pg.C_LG_V1539	estExt_fgenesh4_pg.C_LG_V1539	At2g16600.1	cytosolic cyclophilin (ROC3) : :supported by full-length cDNA: Ceres:23995.	tremuloides	Unique
Ptp.5757.1.S1_at	-4.79434	-14.2276	0.000388512	CV282029	eugene3.00151111	eugene3.00151111	At5g62200.1	putative protein : embryo-specific protein 3	trichocarpa x deltoides	Unique
Ptp.5757.1.S1_x_at	-4.93929	-14.1195	0.000399044	CV282029	eugene3.00151111	eugene3.00151111	At5g62200.1	putative protein : embryo-specific protein 3	trichocarpa x deltoides	Probes cross hyb with other sequences
Ptp.5771.1.S1_at	-1.3144	-6.00299	0.00950922	CF235182	grail3.0010047002	grail3.0010047002	At1g68660.1	expressed protein : :supported by full-length cDNA: Ceres:18250.	alba x tremula	Unique
Ptp.5779.1.S1_s_at	-3.09287	-7.6984	0.00380279	AI161577	eugene3.00021566	eugene3.00021566	--	--	tremula x tremuloides	All probes match over all sequences
Ptp.5792.1.S1_at	-0.742109	-7.25378	0.00474427	CV253521	fgenesh4_pm.C_LG_XVIII000165	fgenesh4_pm.C_LG_XVIII000165	At2g32070.1	putative CCR4-associated factor : : supported by cDNA: gi_15293024_gb_AY050946.1_	trichocarpa x deltoides	Unique
Ptp.5807.1.A1_at	-2.49653	-11.4988	0.000837683	CV243181	eugene3.00870044	eugene3.00870044	At5g16450.1	expressed protein : similar to bacterial S-adenosylmethionine:2-demethylmenaquinone methyltransferases: supported by full-length cDNA: Ceres: 13819.	trichocarpa	Unique
Ptp.5813.1.S1_at	-2.06671	-7.2318	0.00480376	AY684938.1	estExt_Genewise1_v1.C_LG_II1820	estExt_Genewise1_v1.C_LG_II1820	At4g08150.1	KNAT1 homeobox-like protein : : supported by cDNA: gi_19424026	trichocarpa x deltoides	Unique
Ptp.5829.1.S1_at	-3.93486	-6.51891	0.00700064	CK089302	gw1.211.9.1	gw1.211.9.1	At5g57050.1	protein phosphatase 2C	trichocarpa	Unique
Ptp.5841.1.S1_at	-1.89411	-8.62425	0.00248334	CV283182	grail3.0003055601 fgenesh4_pg.C_LG_V001134	grail3.0003055601	At1g22790.1	expressed protein : identical to hypothetical protein GB:CAA72910: supported by full-length cDNA: Ceres: 94230.	trichocarpa x deltoides	Unique
Ptp.5842.1.A1_s_at	-1.1722	-7.4621	0.00427399	CV242757	estExt_fgenesh4_pg.C_LG_VIII1741	estExt_fgenesh4_pg.C_LG_VIII1741	At2g47900.1	F-box containing tubby family protein : : supported by cDNA: gi_18377639	trichocarpa	All probes match over all sequences
Ptp.5842.2.A1_s_at	-0.852375	-6.38481	0.00754688	CV268223	estExt_fgenesh4_pg.C_LG_VIII1741	estExt_fgenesh4_pg.C_LG_VIII1741	At2g47900.1	F-box containing tubby family protein : : supported by cDNA: gi_18377639	trichocarpa x nigra	All probes match over all sequences
Ptp.5842.3.S1_at	-1.5593	-7.27108	0.00469904	CA924253	estExt_fgenesh4_pg.C_LG_VIII1741	estExt_fgenesh4_pg.C_LG_VIII1741	At2g47900.1	F-box containing tubby family protein : : supported by cDNA: gi_18377639	tremuloides	Unique
Ptp.5848.1.S1_s_at	-2.44348	-6.49074	0.00710988	CK088172	estExt_Genewise1_v1.C_LG_VI2117	estExt_Genewise1_v1.C_LG_VI2117	At5g20885.1	putative protein : non-consensus donor splice site GA at exon 1: predicted proteins	tremula x tremuloides	All probes match over all sequences
Ptp.5868.1.S1_s_at	-1.59709	-6.2558	0.00815952	CA825078	estExt_fgenesh4_pm.C_LG_XI0311	estExt_fgenesh4_pm.C_LG_XI0311	At1g61065.1	Expressed protein : : supported by full-length cDNA: Ceres: 25888.	trichocarpa x deltoides	All probes match over all sequences
Ptp.5870.1.S1_at	-5.00886	-55.9012	1.89e-06	DN493652	estExt_Genewise1_v1.C_1820077	estExt_Genewise1_v1.C_1820077	At3g58680.1	transcriptional coactivator - like protein : hMBF1alpha	tremula	Unique
Ptp.5883.1.S1_at	-2.46903	-11.3912	0.000868726	CV231755	estExt_fgenesh4_pg.C_LG_VIII1474	estExt_fgenesh4_pg.C_LG_VIII1474	At3g23400.1	expressed protein : :supported by full-length cDNA: Ceres:29542.	trichocarpa	Unique
Ptp.589.1.S1_at	-1.03198	-6.02915	0.00935688	CV246708	fgenesh4_pg.C_scaffold_133000078 estExt_fgenesh4_pm.C_LG_XIII0048	fgenesh4_pg.C_scaffold_133000078	At1g09160.1	putative protein phosphatase 2C : similar to GB:AAC16260: supported by cDNA: gi_16930414_gb_AF419561.1_AF419561	trichocarpa	Unique
Ptp.5896.1.S1_at	-2.20227	-17.6834	0.000178716	CX178261	estExt_Genewise1_v1.C_LG_VIII1252	estExt_Genewise1_v1.C_LG_VIII1252	At5g19220.1	Glucose-1-phosphate adenylyltransferase (ApL1:adg2) : : supported by cDNA: gi_2149020_gb_U72290.1_ATU72290	euramericana	Unique
Ptp.5897.1.S1_at	-2.41539	-7.70551	0.00379161	DN488516	estExt_fgenesh4_pm.C_LG_I0932	estExt_fgenesh4_pm.C_LG_I0932	At1g60550.1	hypothetical protein : contains similarity to 2-ketocyclohexanecarboxyl-CoA hydrolase GI:3243084 from [Rhodopseudomonas palustris]	tremula	Unique
Ptp.5904.1.S1_at	-1.821	-7.94894	0.00337266	CV279706	eugene3.00060737	eugene3.00060737	gi|17148773|gb|AAL35819.1|	far-red elongated hypocotyl protein 1 [Arabidopsis thaliana]	trichocarpa x deltoides	Unique
Ptp.5904.1.S1_s_at	-2.00731	-11.1958	0.000926479	CV279706	eugene3.00060737	eugene3.00060737	gi|17148773|gb|AAL35819.1|	far-red elongated hypocotyl protein 1 [Arabidopsis thaliana]	trichocarpa x deltoides	All probes match over all sequences
Ptp.5906.1.S1_at	-2.50694	-7.96202	0.00335111	CV283545	estExt_Genewise1_v1.C_LG_XVIII1602	estExt_Genewise1_v1.C_LG_XVIII1602	At1g30380.1	photosystem I subunit X precursor : identical to photosystem I subunit X precursor [Arabidopsis thaliana] GI:5738540:supported by full-length cDNA: Ceres:27643.	trichocarpa x deltoides	Unique
Ptp.5915.1.S1_at	-3.9239	-6.43436	0.00733204	BU889575	estExt_Genewise1_v1.C_LG_XIV1619	estExt_Genewise1_v1.C_LG_XIV1619	At4g01070.1	putative flavonol glucosyltransferase : similar to Manihot esculenta flavonol 3-O-glucosyltransferase 5	tremula	Unique
Ptp.5915.1.S1_s_at	-3.56461	-6.32555	0.00783299	BU889575	estExt_Genewise1_v1.C_LG_XIV1619	estExt_Genewise1_v1.C_LG_XIV1619	At4g01070.1	putative flavonol glucosyltransferase : similar to Manihot esculenta flavonol 3-O-glucosyltransferase 5	tremula	All probes match over all sequences
Ptp.5921.1.S1_at	-2.81047	-13.3048	0.00049475	CV282816	eugene3.00040033	eugene3.00040033	At4g04640.1	coded for by A. thaliana cDNA AA041141 : :supported by full-length cDNA: Ceres:6687.	trichocarpa x deltoides	Unique
Ptp.5922.1.S1_s_at	-3.32196	-8.03519	0.00323523	CV260547	estExt_fgenesh4_pm.C_LG_I0202	estExt_fgenesh4_pm.C_LG_I0202	At3g26740.1	light regulated protein	trichocarpa x nigra	All probes match over all sequences
Ptp.5923.1.S1_at	-1.4898	-6.17227	0.00858108	BU811613	grail3.0051006801	grail3.0051006801	At3g51510.1	putative protein : :supported by full-length cDNA: Ceres:10009.	tremula x tremuloides	Unique
Ptp.5928.1.S1_at	-3.76556	-6.40034	0.00747568	CV263976	estExt_Genewise1_v1.C_LG_V2453	estExt_Genewise1_v1.C_LG_V2453	At5g64040.1	photosystem I reaction center subunit PSI-N precursor (PSI-N) : sp|P49107: supported by cDNA: gi_1237123_gb_U32176.1_ATU32176	trichocarpa x nigra	Unique
Ptp.593.1.A1_at	-2.71235	-7.3335	0.00455869	CK089162	fgenesh4_pg.C_LG_X000352	fgenesh4_pg.C_LG_X000352	At3g23310.1	putative protein kinase : similar to protein kinase GB:S49077 from [Nicotiana tabacum]: supported by cDNA: gi_20465360	tremula x tremuloides	Unique
Ptp.5932.1.S1_s_at	-1.83206	-6.0031	0.00950922	CA928506	eugene3.00101828	eugene3.00101828	At3g08510.1	phosphoinositide specific phospholipase C(AtPLC2) : identical to phosphoinositide specific phospholipase C(AtPLC2) GI:857374 [Arabidopsis thaliana]	tremuloides	All probes match over all sequences
Ptp.5937.1.S1_at	-2.87896	-25.2386	4.78e-05	DN486523	eugene3.00020611	eugene3.00020611	At4g09890.1	putative protein : Arabidopsis thaliana chromosome II BAC T30B22 genomic sequence	tremula	Unique
Ptp.5938.1.S1_at	-1.84478	-10.0687	0.00136336	BU837105	gw1.8129.1.1 eugene3.00141000	gw1.8129.1.1	At1g05190.1	putative chloroplast 50S ribosomal protein	tremula x tremuloides	Unique
Ptp.5942.1.S1_x_at	-5.10468	-12.2271	0.00066211	CV283216	eugene3.00280069	eugene3.00280069	At3g26060.1	putative peroxiredoxin : similar to peroxiredoxin Q GB:BAA90524 from [Sedum lineare]: supported by cDNA: gi_15081742_gb_AY048264.1_	trichocarpa x deltoides	Probes cross hyb with other sequences
Ptp.5947.1.S1_at	-5.15132	-12.785	0.000571075	CV282748	eugene3.00860120	eugene3.00860120	At5g07620.1	putative protein : contains similarity to receptor-like protein kinase	trichocarpa	Unique
Ptp.5956.3.S1_at	-4.0274	-12.8372	0.000563363	CV261054	gw1.X.2081.1 gw1.VIII.2613.1	gw1.X.2081.1	At2g39730.1	auxin-regulated protein : :supported by full-length cDNA: Ceres:7114.	trichocarpa x nigra	Unique
Ptp.5959.1.A1_at	-1.75989	-7.4775	0.00424254	CV283959	estExt_Genewise1_v1.C_LG_V3745	estExt_Genewise1_v1.C_LG_V3745	At3g50820.1	photosystem II oxygen-evolving complex 33 (OEC33) : identical to OEC33	trichocarpa x deltoides	Unique
Ptp.5966.1.S1_s_at	-1.98047	-6.13607	0.00878269	CV237282	estExt_Genewise1_v1.C_1450010	estExt_Genewise1_v1.C_1450010	At2g06520.1	expressed protein : :supported by full-length cDNA: Ceres:14272.	trichocarpa	All probes match over all sequences
Ptp.5974.1.S1_s_at	-4.76401	-10.3517	0.0012288	CF936401	estExt_fgenesh4_pg.C_LG_V1578	estExt_fgenesh4_pg.C_LG_V1578	At1g60420.1	expressed protein : contains similarity to tryparedoxin GI:3851498 from [Crithidia fasciculata]:supported by full-length cDNA: Ceres:34936.	tomentiglandulosa	All probes match over all sequences
Ptp.5979.1.S1_s_at	-1.30018	-7.15396	0.00500048	BU829519	estExt_fgenesh4_pg.C_LG_I0656	estExt_fgenesh4_pg.C_LG_I0656	At5g45680.1	FKBP-type peptidyl-prolyl cis-trans isomerase : SP:Q9SCY2	tremula x tremuloides	All probes match over all sequences
Ptp.5990.1.S1_at	-3.35182	-9.21362	0.00192427	CV281006	--	--	--	--	tremula	Unique
Ptp.6000.1.S1_at	-2.25934	-12.5975	0.000602027	CV277868	grail3.0006019901	grail3.0006019901	At1g14870.1	unknown protein : : supported by cDNA: gi_18252924	trichocarpa x deltoides	Unique
Ptp.6003.1.S1_at	-9.08271	-10.5318	0.00114923	CK095526	estExt_fgenesh4_pg.C_LG_X1194	estExt_fgenesh4_pg.C_LG_X1194	--	--	tremula	Unique
Ptp.6007.1.S1_at	-3.16559	-15.0936	0.000314447	CK090586	fgenesh4_pm.C_LG_V000514 fgenesh4_pm.C_LG_II000238	fgenesh4_pm.C_LG_V000514	At3g22750.1	expressed protein : similar to putative protein kinase GB:CAB10257 from [Arabidopsis thaliana]: supported by cDNA: gi_14334661_gb_AY035004.1_	trichocarpa	Unique
Ptp.6017.1.S1_a_at	-4.62331	-6.05993	0.00917698	CV235586	estExt_Genewise1_v1.C_LG_I0106	estExt_Genewise1_v1.C_LG_I0106	At3g15840.1	expressed protein : : supported by cDNA: gi_13358213_gb_AF325024.2_AF325024	trichocarpa	Probes match on alternative forms of same gene
Ptp.6017.2.S1_at	-1.91318	-7.88662	0.00347309	CV277478	estExt_Genewise1_v1.C_LG_I0106	estExt_Genewise1_v1.C_LG_I0106	At3g15840.1	expressed protein : : supported by cDNA: gi_13358213_gb_AF325024.2_AF325024	trichocarpa x deltoides	Unique
Ptp.6028.1.S1_at	-4.10091	-10.149	0.00132234	CA823748	eugene3.00081749	eugene3.00081749	--	--	trichocarpa x deltoides	Unique
Ptp.603.1.A1_at	-1.41821	-6.33175	0.00780499	CV234215	estExt_Genewise1_v1.C_LG_I4261	estExt_Genewise1_v1.C_LG_I4261	At5g09650.1	inorganic pyrophosphatase - like protein : cytosolic inorganic pyrophosphatase	trichocarpa	Unique
Ptp.6030.1.S1_at	-1.04092	-6.52065	0.00699939	CK104346	estExt_fgenesh4_pg.C_LG_I3061 gw1.XI.571.1	estExt_fgenesh4_pg.C_LG_I3061	At1g17220.1	translation initiation factor IF-2	tremula	Unique
Ptp.6031.1.S1_s_at	-5.78677	-18.6764	0.000147061	BP933930	gw1.VIII.2633.1	gw1.VIII.2633.1	At4g37930.1	glycine hydroxymethyltransferase like protein : glycine hydroxymethyltransferase -Solanum tuberosum	nigra	All probes match over all sequences
Ptp.6036.2.A1_at	-1.49361	-7.54517	0.00410184	DN490595	estExt_Genewise1_v1.C_LG_I2430	estExt_Genewise1_v1.C_LG_I2430	At3g27925.1	DegP protease : SP:022609: almost identical to DegP protease precursor GB:AF028842 from [Arabidopsis thaliana] (J. Biol. Chem. 273 (12)	tremula x tremuloides	Unique
Ptp.6042.1.S1_at	-0.713265	-6.19289	0.00846933	BU866056	--	--	--	--	tremula x tremuloides	Unique
Ptp.6043.2.S1_a_at	-4.27024	-7.6546	0.00388115	CV236675	estExt_fgenesh4_pg.C_570018	estExt_fgenesh4_pg.C_570018	At4g35770.1	senescence-associated protein sen1 : :supported by full-length cDNA: Ceres:13699.	trichocarpa	Probes match on alternative forms of same gene
Ptp.6045.2.A1_at	-0.817474	-6.95356	0.00552218	CK094040	estExt_fgenesh4_pg.C_LG_V1252	estExt_fgenesh4_pg.C_LG_V1252	At4g02790.1	hypothetical protein : similar to A. thaliana hypothetical protein T32G6.19	tremula	Unique
Ptp.6048.1.S1_at	-1.3789	-12.1154	0.00068669	DN484034	eugene3.03100006 estExt_fgenesh4_pg.C_820062	eugene3.03100006	At1g73885.1	hypothetical protein : predicted by genemarkHMM	tomentiglandulosa	Unique
Ptp.6061.1.S1_at	-0.839837	-6.81375	0.00594213	CV268182	eugene3.00070251	eugene3.00070251	At3g21890.1	CONSTANS B-box zinc finger family protein : contains Pfam profile: PF01760 CONSTANS family zinc finger:supported by full-length cDNA: Ceres:258241.	trichocarpa x nigra	Unique
Ptp.607.2.S1_a_at	-1.18094	-8.18814	0.00301101	BU888225	grail3.0091010901	grail3.0091010901	At5g54680.1	bHLH protein : similar to unknown protein (pir||B71406):supported by full-length cDNA: Ceres:22343.	tremula	Probes match on alternative forms of same gene
Ptp.6070.1.S1_at	-2.62005	-7.66309	0.00386447	CK112039	estExt_fgenesh4_pm.C_LG_XII0386	estExt_fgenesh4_pm.C_LG_XII0386	At1g59750.1	auxin response transcription factor (ARF1) : identical to auxin response factor 1 GI:2245378 from [Arabidopsis thaliana]: supported by cDNA: gi_2245377_gb_U83245.1_ATU83245	tremula x tremuloides	Unique
Ptp.6071.1.S1_at	-5.88573	-6.41699	0.00740496	CK094817	eugene3.00060547	eugene3.00060547	--	--	tremula	Unique
Ptp.6073.1.S1_at	-4.58666	-11.9593	0.000720104	CF230068	eugene3.00041353	eugene3.00041353	At5g53300.1	E2	alba x tremula	Unique
Ptp.6084.1.S1_at	-0.97871	-7.77283	0.00366992	CF227515	grail3.0002061802	grail3.0002061802	At4g39090.1	cysteine proteinase RD19A : identical to thiol protease SP:P43296	alba x tremula	Unique
Ptp.6090.1.S1_at	-1.90958	-7.66913	0.00385328	BI126099	gw1.XVIII.2398.1	gw1.XVIII.2398.1	At4g13250.1	putative protein : : supported by cDNA: gi_16323185_gb_AY057697.1_	tremula x tremuloides	Unique
Ptp.6091.1.S1_at	-1.77517	-8.02881	0.00324182	CV281339	estExt_Genewise1_v1.C_LG_XIV3760	estExt_Genewise1_v1.C_LG_XIV3760	At4g13500.1	putative protein : :supported by full-length cDNA: Ceres:98073.	trichocarpa x deltoides	Unique
Ptp.6095.1.S1_at	-2.31018	-13.6166	0.000455253	CV269253	gw1.VI.2686.1	gw1.VI.2686.1	At5g02120.1	one helix protein (OHP) : :supported by full-length cDNA: Ceres:16704.	trichocarpa x nigra	Unique
Ptp.61.1.S1_at	-3.25803	-33.6646	1.63e-05	CV249258	estExt_fgenesh4_pg.C_660219	estExt_fgenesh4_pg.C_660219	At2g16050.1	hypothetical protein : predicted by genscan	trichocarpa	Unique
Ptp.6102.1.S1_s_at	-2.7018	-12.3142	0.000648622	CV280027	eugene3.00040033	eugene3.00040033	At4g04640.1	coded for by A. thaliana cDNA AA041141 : :supported by full-length cDNA: Ceres:6687.	trichocarpa x deltoides	All probes match over all sequences
Ptp.6103.1.S1_s_at	-3.4781	-7.04798	0.00526691	BU815369	gw1.VII.3454.1	gw1.VII.3454.1	At3g50685.1	Expressed protein : : supported by full-length cDNA: Ceres: 26994.	tremula x tremuloides	All probes match over all sequences
Ptp.6119.1.S1_s_at	-4.43227	-11.0713	0.000958987	DN500439	estExt_fgenesh4_pg.C_LG_VIII0451	estExt_fgenesh4_pg.C_LG_VIII0451	At3g55370.1	Dof zinc finger protein : : supported by cDNA: gi_5059397_gb_AF155818.1_AF155818	tremula x tremuloides	All probes match over all sequences
Ptp.6122.1.A1_at	-6.88645	-9.15557	0.00197848	CV229387	fgenesh4_pg.C_scaffold_107000055 gw1.XI.3915.1 gw1.XI.3910.1 eugene3.01070064	fgenesh4_pg.C_scaffold_107000055	At5g60020.1	laccase (diphenol oxidase)	trichocarpa	Unique
Ptp.6129.1.S1_at	-2.40959	-12.1225	0.000686216	BU885829	fgenesh4_pm.C_LG_X000503	fgenesh4_pm.C_LG_X000503	At5g16080.1	putative protein : cell death associated protein - Nicotiana tabacum	tremula x tremuloides	Unique
Ptp.6131.1.S1_s_at	-0.34388	-10.2159	0.00129386	BU809772	eugene3.01270031	eugene3.01270031	At4g12300.1	cytochrome p450 family : flavonoid 3'	tremula x tremuloides	All probes match over all sequences
Ptp.6143.1.S1_at	-1.86707	-45.1325	4.55e-06	CK104591	estExt_fgenesh4_pg.C_LG_VI0218	estExt_fgenesh4_pg.C_LG_VI0218	At2g41120.1	hypothetical protein : predicted by genefinder	tremula	Unique
Ptp.6144.1.S1_at	-2.29088	-6.19089	0.00848215	DN485990	grail3.0112002701	grail3.0112002701	At5g57030.1	lycopene epsilon cyclase : identical to lycopene epsilon cyclase [GI:1399181]: supported by cDNA: gi_14532799_gb_AY040024.1_	tremula x tremuloides	Unique
Ptp.6148.1.S1_at	-7.70834	-84.7254	3.35e-07	BU810548	eugene3.01850013	eugene3.01850013	At2g18465.1	unknown protein : predicted by genemarkHMM	tremula x tremuloides	Unique
Ptp.6149.1.S1_at	-4.18599	-31.0194	2.18e-05	BU823862	eugene3.00130428	eugene3.00130428	At5g16360.1	putative protein : similar to unknown protein (gb|AAF32477.1)	tremula	Unique
Ptp.615.1.S1_s_at	-2.07173	-11.9358	0.000724614	CV255021	grail3.0022021203	grail3.0022021203	At2g39770.1	GDP-mannose pyrophosphorylase : updated per Conklin PL et al	trichocarpa x deltoides	All probes match over all sequences
Ptp.6154.1.S1_s_at	-1.97864	-6.69304	0.00634163	CV264425	gw1.XV.984.1	gw1.XV.984.1	At1g73650.1	expressed protein : supported by cDNA: Ceres:13335: supported by cDNA: 13335.	trichocarpa x nigra	All probes match over all sequences
Ptp.6159.3.S1_at	-0.699927	-6.87064	0.00577081	DN490726	estExt_fgenesh4_pg.C_LG_I0667	estExt_fgenesh4_pg.C_LG_I0667	--	--	tremula x tremuloides	Unique
Ptp.616.1.A1_at	-1.1962	-8.40401	0.00272453	CK087927	estExt_fgenesh4_pm.C_LG_XII0161	estExt_fgenesh4_pm.C_LG_XII0161	At3g18060.1	putative WD-repeat protein (WDR1-like) : similar to WDR1 protein GB:AAD05042 [Gallus gallus] (Genomics 56 (1)	tremula x tremuloides	Unique
Ptp.6166.1.S1_at	-2.80494	-12.6466	0.000593683	BU810883	grail3.0023023506	grail3.0023023506	At3g54000.1	expressed protein : :supported by full-length cDNA: Ceres:101230.	tremula x tremuloides	Unique
Ptp.6167.1.S1_at	-6.14776	-11.9443	0.000723657	DN485551	grail3.0033027401	grail3.0033027401	At4g00050.1	putative transcriptional regulator :	tremula x tremuloides	Unique
Ptp.6171.1.S1_at	-3.07487	-16.7012	0.000221388	DN500800	gw1.VIII.1107.1	gw1.VIII.1107.1	At2g01190.1	expressed protein : :supported by full-length cDNA: Ceres:17996.	trichocarpa x nigra	Unique
Ptp.6175.1.S1_a_at	-0.727689	-6.61448	0.00664573	CV249693	estExt_fgenesh4_pg.C_LG_I2796	estExt_fgenesh4_pg.C_LG_I2796	At5g55290.1	expressed protein : : supported by cDNA: gi_16323225_gb_AY057717.1_	trichocarpa	Probes match on alternative forms of same gene
Ptp.6185.1.S1_at	-2.66648	-9.92247	0.00144712	CV282885	eugene3.00570099	eugene3.00570099	At2g17972.1	Expressed protein : : supported by full-length cDNA: Ceres: 18284.	trichocarpa x deltoides	Unique
Ptp.6187.1.S1_x_at	-9.52552	-83.7215	3.39e-07	CV267262	estExt_fgenesh4_pg.C_LG_IV0074	estExt_fgenesh4_pg.C_LG_IV0074	At1g70880.1	Csf-2-related : similar to Csf-2 [Cucumis sativus][GI:5762258][J Am Soc Hortic Sci 124	trichocarpa x nigra	Probes cross hyb with other sequences
Ptp.6201.1.S1_s_at	-1.60132	-8.13679	0.00309	CV245786	estExt_fgenesh4_pm.C_LG_XVIII0049	estExt_fgenesh4_pm.C_LG_XVIII0049	At1g60960.1	putative iron-regulated transporter : similar to iron-regulated transporter 1 GB:AAD30548 from [Lycopersicon esculentum]:supported by full-length cDNA: Ceres:15980.	trichocarpa	All probes match over all sequences
Ptp.6204.2.S1_at	-1.75128	-13.9041	0.000421605	CV262994	grail3.8051000101 gw1.XVIII.2978.1 gw1.VI.8.1	grail3.8051000101	At2g18710.1	putative preprotein translocase SECY protein : Identical to GB:U37247: targeted to the thylakoid membrane: the protein has a chloroplast targeting signal	trichocarpa x nigra	Unique
Ptp.6219.1.S1_at	-4.14297	-7.92122	0.0034147	CV278182	grail3.0068005901	grail3.0068005901	At3g47070.1	putative protein : :supported by full-length cDNA: Ceres:25829.	trichocarpa x deltoides	Unique
Ptp.6221.1.A1_a_at	-1.19633	-5.95744	0.00977534	CV262384	gw1.VI.639.1	gw1.VI.639.1	At5g03880.1	auxin-regulated protein : predicted protein	trichocarpa x nigra	Probes match on alternative forms of same gene
Ptp.6230.1.S1_at	-3.57031	-17.0874	0.000203403	BU811279	fgenesh4_pm.C_LG_II000069	fgenesh4_pm.C_LG_II000069	At1g76130.1	alpha-amylase	tremula x tremuloides	Unique
Ptp.6231.1.S1_at	-2.05806	-9.33118	0.00183166	DN490564	gw1.V.1181.1	gw1.V.1181.1	At1g06150.1	hypothetical protein : similar to hypothetical protein GB:AAD20673 GI:4432823 from [Arabidopsis thaliana]	tremula x tremuloides	Unique
Ptp.6238.1.S1_at	-5.18363	-15.2039	0.000306165	DN500648	--	--	--	--	trichocarpa	Unique
Ptp.6250.1.S1_at	-1.91746	-9.21018	0.00192712	BU811006	grail3.0017031001	grail3.0017031001	--	--	tremula x tremuloides	Unique
Ptp.6257.1.S1_at	-3.40149	-19.3391	0.000127618	CV234411	grail3.0032015302	grail3.0032015302	At1g53230.1	flower development protein cycloidea (cyc3)	trichocarpa	Unique
Ptp.6258.1.S1_at	-3.06211	-13.4241	0.000477791	CV245967	estExt_fgenesh4_pm.C_LG_VIII0487	estExt_fgenesh4_pm.C_LG_VIII0487	At1g68830.1	putative protein kinase : Pfam HMM hit: Eukaryotic protein kinase domain	trichocarpa	Unique
Ptp.6259.1.A1_at	-2.56383	-76.856	4.95e-07	CV258064	estExt_fgenesh4_pg.C_LG_IV0203	estExt_fgenesh4_pg.C_LG_IV0203	At4g05120.1	putative protein : equilibrative nucleoside transporter 1	trichocarpa x deltoides	Unique
Ptp.6259.1.A1_s_at	-5.71793	-32.1649	1.9e-05	CV258064	estExt_fgenesh4_pg.C_LG_IV0203	estExt_fgenesh4_pg.C_LG_IV0203	At4g05120.1	putative protein : equilibrative nucleoside transporter 1	trichocarpa x deltoides	All probes match over all sequences
Ptp.6267.1.S1_at	-3.65882	-8.27884	0.00289213	DN490821	gw1.XIV.2889.1	gw1.XIV.2889.1	At3g58720.1	putative protein : uncharacterized transcripts	tremula x tremuloides	Unique
Ptp.6275.1.S1_s_at	-3.61081	-10.3572	0.00122605	BU897275	estExt_Genewise1_v1.C_LG_XV2458	estExt_Genewise1_v1.C_LG_XV2458	At5g51010.1	expressed protein : :supported by full-length cDNA: Ceres:27885.	tremula x tremuloides	All probes match over all sequences
Ptp.6295.1.S1_s_at	-5.77203	-41.8982	6.18e-06	BU879250	gw1.I.5485.1 gw1.XI.947.1	gw1.I.5485.1	At1g32770.1	OsNAC7 protein	trichocarpa	All probes match over all sequences
Ptp.6301.1.S1_at	-1.23993	-8.39225	0.00273756	CK107949	grail3.0014034801	grail3.0014034801	At5g14230.1	ankyrin - like protein : 270 kDa ankyrin G isoform	tremula x tremuloides	Unique
Ptp.6309.1.S1_at	-2.27962	-11.4065	0.000864882	CK102102	gw1.XII.897.1	gw1.XII.897.1	At1g34130.1	integral membrane protein	trichocarpa x nigra	Unique
Ptp.6326.1.S1_at	-5.06756	-18.7062	0.000146735	BU811388	estExt_fgenesh4_pm.C_LG_III0520	estExt_fgenesh4_pm.C_LG_III0520	At1g30900.1	spot 3 protein and vacuolar sorting receptor homolog	tremula x tremuloides	Unique
Ptp.6331.1.S1_at	-1.00519	-15.6915	0.000276929	BU831426	grail3.0023015801	grail3.0023015801	At2g36305.1	similar to CAAX prenyl protease 2 : temporary automated functional assignment	tremula x tremuloides	Unique
Ptp.6345.1.S1_s_at	-7.88877	-19.4387	0.000125133	CK102689	grail3.0023027201 fgenesh4_pg.C_LG_VI000783 eugene3.00161066 estExt_Genewise1_v1.C_LG_XVI3501	grail3.0023027201	At2g38080.1	laccase (diphenol oxidase)	tremula x tremuloides	All probes match over all sequences
Ptp.6356.1.S1_s_at	-3.81155	-7.11369	0.00509671	BU895380	estExt_fgenesh4_pm.C_LG_I0233	estExt_fgenesh4_pm.C_LG_I0233	At4g20260.1	endomembrane-associated protein : : supported by full-length cDNA: Ceres: 20592.	tremula x tremuloides	All probes match over all sequences
Ptp.636.1.S1_s_at	-4.07154	-8.36707	0.00277316	DN490114	estExt_fgenesh4_pg.C_LG_VI0110	estExt_fgenesh4_pg.C_LG_VI0110	--	--	tremula	All probes match over all sequences
Ptp.6362.1.S1_s_at	-1.59764	-6.10422	0.00894483	CV233036	estExt_Genewise1_v1.C_LG_XIV3469	estExt_Genewise1_v1.C_LG_XIV3469	At2g32970.1	expressed protein : : supported by cDNA: gi_15293114_gb_AY050991.1_	trichocarpa	All probes match over all sequences
Ptp.6370.3.S1_a_at	-1.47956	-6.71281	0.00627292	CK091400	gw1.X.2055.1	gw1.X.2055.1	At2g39740.1	hypothetical protein : predicted by genscan	trichocarpa	Probes match on alternative forms of same gene
Ptp.6376.1.S1_s_at	-5.09948	-127.752	6.77e-08	CF236142	grail3.0006043401	grail3.0006043401	At1g75090.1	putative DNA-3-methyladenine glycosylase I : similar to putative DNA-3-methyladenine glycosylase I (TAG I) GB:P05100 [Escherichia coli]: supported by cDNA: gi_14334651_gb_AY034999.1_	alba x tremula	All probes match over all sequences
Ptp.6380.1.S1_at	-4.80793	-31.872	1.98e-05	BU897964	eugene3.00041101	eugene3.00041101	At5g15630.1	putative phytochelatin synthetase : putative phytochelatin synthetase - Arabidopsis thaliana	tremula x tremuloides	Unique
Ptp.6384.2.S1_at	-1.42483	-7.10553	0.00511728	CV246357	estExt_Genewise1_v1.C_LG_II2767	estExt_Genewise1_v1.C_LG_II2767	At1g46480.1	hypothetical protein : similar to putative homeodomain transcription factor GI:3785979 from [Arabidopsis thaliana]	trichocarpa	Unique
Ptp.6385.1.S1_at	-8.40692	-54.9942	2e-06	AY607767.1	--	--	--	--	trichocarpa x nigra	Unique
Ptp.640.1.S1_s_at	-1.34304	-5.92961	0.00993832	CX186020	fgenesh4_pg.C_scaffold_28000012	fgenesh4_pg.C_scaffold_28000012	At2g06050.1	12-oxophytodienoate reductase (OPR3)(DDE1) : nearly identical to DELAYED DEHISCENCE1 [GI:7688991] and to OPR3 [GI:10242314]: supported by cDNA: gi_15294261_gb_AF410322.1_AF410322	euramericana	All probes match over all sequences
Ptp.6402.1.A1_at	-2.23709	-12.4191	0.000631349	CK092495	gw1.131.175.1	gw1.131.175.1	At1g09420.1	putative glucose-6-phosphate dehydrogenase : Similar to gi|2276344	tremula x tremuloides	Unique
Ptp.6402.2.S1_at	-1.72214	-7.07695	0.00519671	CK108339	gw1.I.6458.1	gw1.I.6458.1	At4g08810.1	putative protein : Chromosome II and IV hypothetical proteins of Arabidopsis thaliana: supported by cDNA: gi_15912228_gb_AY056392.1_	tremula x tremuloides	Unique
Ptp.6412.1.S1_at	-3.22559	-12.5514	0.00060877	CF216322	gw1.I.2205.1 gw1.IX.2955.1	gw1.I.2205.1	At2g40270.1	putative protein kinase : contains a protein kinase domain profile (PDOC00100):supported by full-length cDNA: Ceres:123911.	alba x tremula	Unique
Ptp.6426.1.A1_at	-5.87283	-11.7688	0.00076307	CV227865	fgenesh4_pm.C_LG_XIV000298	fgenesh4_pm.C_LG_XIV000298	At1g02640.1	glycosyl hydrolase family 3 : similar to beta-xylosidase GB:Z84377 GI:2102655 from [Aspergillus niger]: supported by cDNA: gi_14194120_gb_AF367266.1_AF367266	trichocarpa	Unique
Ptp.6450.1.S1_at	-4.02907	-11.9288	0.000726043	CF233340	grail3.0033014101	grail3.0033014101	At1g47410.1	hypothetical protein : identical to hypothetical protein GB:AAD46041 GI:5668815 from [Arabidopsis thaliana]	alba x tremula	Unique
Ptp.6460.1.S1_at	-1.21337	-6.81059	0.00595454	CK093473	estExt_fgenesh4_pg.C_LG_VIII1075	estExt_fgenesh4_pg.C_LG_VIII1075	At1g68490.1	expressed protein : :supported by full-length cDNA: Ceres:37060.	tremula x tremuloides	Unique
Ptp.6460.2.A1_at	-1.14469	-6.18159	0.00852752	CV239871	estExt_fgenesh4_pg.C_LG_VIII1075	estExt_fgenesh4_pg.C_LG_VIII1075	At1g68490.1	expressed protein : :supported by full-length cDNA: Ceres:37060.	trichocarpa	Unique
Ptp.6466.1.S1_s_at	-3.10154	-26.8068	3.81e-05	BU897911	gw1.VII.3291.1	gw1.VII.3291.1	At2g23760.1	BEL1-like homeobox 4 protein (BLH4) : : supported by cDNA: gi_13877512_gb_AF353092.1_AF353092	tremula x tremuloides	All probes match over all sequences
Ptp.6474.1.S1_at	-0.976459	-10.5335	0.00114897	CV226947	eugene3.00061618	eugene3.00061618	At5g11890.1	putative protein : various predicted proteins	trichocarpa	Unique
Ptp.6486.1.S1_s_at	-0.581878	-6.18038	0.00853357	CV249938	estExt_fgenesh4_kg.C_LG_I0082	estExt_fgenesh4_kg.C_LG_I0082	At5g09810.1	ACTIN 2:7 (sp|P53492) : : supported by cDNA: gi_1049306_gb_U37281.1_ATU37281	trichocarpa	All probes match over all sequences
Ptp.6494.1.S1_s_at	-6.0559	-14.1792	0.000392771	CV228589	eugene3.00400105	eugene3.00400105	At2g44745.1	WRKY family transcription factor : contains Pfam profile: PF03106 WRKY DNA -binding domain: supported by full-length cDNA: Ceres: 42237.	trichocarpa	All probes match over all sequences
Ptp.651.1.S1_s_at	-1.81863	-8.48289	0.00264109	CK087994	eugene3.00051544	eugene3.00051544	--	--	tremula x tremuloides	All probes match over all sequences
Ptp.6550.1.S1_s_at	-1.93063	-6.96146	0.00550026	CF231575	estExt_Genewise1_v1.C_LG_II1820	estExt_Genewise1_v1.C_LG_II1820	At4g08150.1	KNAT1 homeobox-like protein : : supported by cDNA: gi_19424026	alba x tremula	All probes match over all sequences
Ptp.6560.1.S1_at	-5.10085	-19.12	0.000133595	CK093565	gw1.IV.3042.1	gw1.IV.3042.1	At3g47620.1	putative protein : auxin-induced basic helix-loop-helix transcription factor - Gossypium hirsutum	tremula x tremuloides	Unique
Ptp.6561.1.S1_at	-4.40276	-12.65	0.000593065	CF235023	grail3.0025018302	grail3.0025018302	At5g01360.1	putative protein : several hypothetical proteins - Arabidopsis thaliana:supported by full-length cDNA: Ceres:153592.	alba x tremula	Unique
Ptp.6565.1.S1_s_at	-3.1415	-8.25302	0.00292184	CV228306	estExt_fgenesh4_pm.C_1070032	estExt_fgenesh4_pm.C_1070032	At4g27435.1	Expressed protein : : supported by cDNA: gi_15809977_gb_AY054257.1_	trichocarpa	All probes match over all sequences
Ptp.6587.1.S1_at	-1.22999	-8.13589	0.00309086	BU836047	estExt_Genewise1_v1.C_LG_VI1058	estExt_Genewise1_v1.C_LG_VI1058	At5g10810.1	enhancer of rudimentary : : supported by cDNA: gi_1595811_gb_U67398.1_ATU67398	tremula x tremuloides	Unique
Ptp.6588.2.S1_at	-3.47777	-14.0989	0.000400489	BU833315	eugene3.00021750	eugene3.00021750	At4g02440.1	putative protein : :supported by full-length cDNA: Ceres:156170.	tremula x tremuloides	Unique
Ptp.6598.1.S1_at	-8.06902	-12.5638	0.000608052	CN523342	gw1.XVIII.945.1 eugene3.00280025	gw1.XVIII.945.1	At5g07990.1	flavonoid 3'-hydroxylase (F3'H) : : supported by cDNA: gi_10334803_gb_AF271649.1_AF271649	trichocarpa x deltoides	Unique
Ptp.6598.1.S1_s_at	-8.09609	-10.6382	0.00110824	CN523342	gw1.XVIII.945.1 eugene3.00280025	gw1.XVIII.945.1	At5g07990.1	flavonoid 3'-hydroxylase (F3'H) : : supported by cDNA: gi_10334803_gb_AF271649.1_AF271649	trichocarpa x deltoides	All probes match over all sequences
Ptp.6600.1.S1_at	-1.17741	-11.44	0.000854566	BU874229	grail3.0037013703	grail3.0037013703	At1g52220.1	expressed protein : :supported by full-length cDNA: Ceres:21305.	trichocarpa	Unique
Ptp.661.2.S1_at	-7.93308	-6.16545	0.00862008	CV267767	estExt_Genewise1_v1.C_LG_V2210	estExt_Genewise1_v1.C_LG_V2210	At1g20850.1	cysteine proteinase XCP2 : identical to papain-type cysteine endopeptidase XCP2 GI:6708183 from [Arabidopsis thaliana]	trichocarpa x nigra	Unique
Ptp.661.3.S1_a_at	-6.87884	-6.2761	0.00806445	CV230717	fgenesh4_pg.C_LG_II000045	fgenesh4_pg.C_LG_II000045	At1g20850.1	cysteine proteinase XCP2 : identical to papain-type cysteine endopeptidase XCP2 GI:6708183 from [Arabidopsis thaliana]	trichocarpa	Probes match on alternative forms of same gene
Ptp.6616.1.S1_a_at	-0.859697	-6.94224	0.0055588	CV278062	estExt_fgenesh4_pg.C_LG_I2842	estExt_fgenesh4_pg.C_LG_I2842	At3g13120.1	30S ribosomal protein S10	trichocarpa x deltoides	Probes match on alternative forms of same gene
Ptp.6617.1.S1_s_at	-0.441061	-6.77148	0.00606605	CK094139	gw1.VII.169.1 gw1.135.115.1	gw1.VII.169.1	At1g16720.1	unknown protein : : supported by cDNA: gi_17065111	tremula	All probes match over all sequences
Ptp.662.1.S1_s_at	-12.8618	-522.052	5.35e-10	CK112341	estExt_fgenesh4_pg.C_LG_IV0455	estExt_fgenesh4_pg.C_LG_IV0455	At5g28010.1	Csf-2-related : similar to Csf-2 [Cucumis sativus][GI:5762258][J Am Soc Hortic Sci 124	tremula x tremuloides	All probes match over all sequences
Ptp.6627.1.S1_at	-2.13699	-13.033	0.000536026	CV245106	estExt_Genewise1_v1.C_LG_XIII2686	estExt_Genewise1_v1.C_LG_XIII2686	At5g54600.1	50S ribosomal protein L24	trichocarpa	Unique
Ptp.6631.1.S1_s_at	-1.57252	-16.7885	0.000216882	CV243026	estExt_fgenesh4_pg.C_LG_VI0901	estExt_fgenesh4_pg.C_LG_VI0901	At3g08710.1	thioredoxin-like protein : similar to thioredoxin H-type GB:P29448 [Arabidopsis thaliana]	trichocarpa	All probes match over all sequences
Ptp.6633.1.S1_at	-0.554885	-11.9811	0.00071578	CV265141	estExt_fgenesh4_pg.C_860139	estExt_fgenesh4_pg.C_860139	At4g19420.1	pectinacetylesterase family : contains Pfam profile: PF03283 pectinacetylesterase	euphratica	Unique
Ptp.6638.1.S1_s_at	-1.46245	-6.20667	0.0083985	CV244428	estExt_Genewise1_v1.C_LG_I0230	estExt_Genewise1_v1.C_LG_I0230	At1g79850.1	30S ribosomal protein S17	trichocarpa	All probes match over all sequences
Ptp.666.1.S1_at	-9.31685	-12.1027	0.000689978	AY573571.1	eugene3.00002636	eugene3.00002636	At4g18780.1	cellulose synthase - like protein : cellulose synthase	tremula x tremuloides	Unique
Ptp.6661.1.S1_at	-4.99825	-10.8778	0.00102039	CK087814	estExt_fgenesh4_pg.C_LG_XV0343	estExt_fgenesh4_pg.C_LG_XV0343	At3g18050.1	expressed protein : : supported by cDNA: gi_15451205_gb_AY054683.1_	tremula x tremuloides	Unique
Ptp.6677.1.S1_at	-6.81976	-13.3539	0.000488955	BU813290	--	--	--	--	tremula x tremuloides	Unique
Ptp.6677.2.S1_at	-9.73147	-39.2472	8.42e-06	BU816164	gw1.XVI.180.1 eugene3.00161267 fgenesh4_pg.C_LG_XVI001214 eugene3.00161249 estExt_Genewise1_v1.C_LG_XVI0181	gw1.XVI.180.1	At5g01750.2	expressed protein :	tremula x tremuloides	Unique
Ptp.6677.3.S1_a_at	-6.56794	-47.1226	3.85e-06	BU894719	grail3.9827000101 eugene3.00161267 eugene3.00161249 fgenesh4_pg.C_LG_XVI001214 estExt_Genewise1_v1.C_LG_XVI0181	grail3.9827000101	--	--	tremula x tremuloides	Probes match on alternative forms of same gene
Ptp.6679.1.A1_at	-5.94016	-16.682	0.000222643	CV260255	eugene3.00090950	eugene3.00090950	--	--	trichocarpa x nigra	Unique
Ptp.668.1.S1_at	-2.78752	-6.81442	0.00594108	CN549982	gw1.XIV.4057.1	gw1.XIV.4057.1	At3g07510.1	expressed protein : : supported by cDNA: gi_13877548_gb_AF370475.1_AF370475	trichocarpa x deltoides	Unique
Ptp.6680.1.S1_at	-3.9179	-9.46963	0.00172286	CK094754	estExt_fgenesh4_pm.C_LG_VI0366	estExt_fgenesh4_pm.C_LG_VI0366	At3g51660.1	Macrophage migration inhibitory factor (MIF) family : contains Pfam profile: PF01187 Macrophage migration inhibitory factor family(MIF):supported by full-length cDNA: Ceres:107294.	tremula	Unique
Ptp.6689.1.S1_at	-9.40828	-13.4824	0.000472303	DN492151	fgenesh4_pg.C_LG_VI000243 grail3.2336000101	fgenesh4_pg.C_LG_VI000243	gi|21078|emb|CAA26230.1|	unnamed protein product [Ricinus communis]	trichocarpa	Unique
Ptp.6689.1.S1_s_at	-8.9112	-13.1759	0.000514343	DN492151	gw1.VI.2532.1 grail3.2336000101 fgenesh4_pg.C_LG_VI000243 grail3.0024017901 grail3.1010000101	gw1.VI.2532.1	gi|82035|pir||S06330	ricin E - castor bean (fragment) >gi|169715|gb|AAA63506.1| ricin E beta chain >gi|225896|prf||1402359A ricin E	trichocarpa	All probes match over all sequences
Ptp.669.1.S1_at	-1.78802	-15.965	0.000260112	AY935509.1	estExt_fgenesh4_pg.C_LG_XIII0301	estExt_fgenesh4_pg.C_LG_XIII0301	At3g03690.1	N-acetylglucosaminyltransferase family (Core-2:I-Branching enzyme family) : contains Pfam profile: PF02485 Core-2:I-Branching enzyme	tremula x tremuloides	Unique
Ptp.6690.1.S1_at	-2.87538	-6.56992	0.00681545	BU835681	estExt_fgenesh4_pg.C_LG_X0275	estExt_fgenesh4_pg.C_LG_X0275	At3g21510.1	two-component phosphorelay mediator	tremula x tremuloides	Unique
Ptp.6697.1.S1_x_at	-0.879042	-7.77102	0.00367372	CV247387	grail3.0023033701	grail3.0023033701	At5g01650.1	Macrophage migration inhibitory factor (MIF) family : contains pfam profile: PF001187 Macrophage migration inhibitory factor	trichocarpa	Probes cross hyb with other sequences
Ptp.6699.1.S1_s_at	-7.88406	-17.073	0.000203998	CV258697	eugene3.00280065	eugene3.00280065	At5g20740.1	ripening-related protein - like : grip28 ripening-related protein	trichocarpa x nigra	All probes match over all sequences
Ptp.670.1.A1_at	-1.37938	-7.6691	0.00385328	CK087317	gw1.XVIII.2536.1	gw1.XVIII.2536.1	At2g44970.1	unknown protein : identical to GB:AAC31827: supported by cDNA: gi_18377627	tremula x tremuloides	Unique
Ptp.6707.1.S1_s_at	-2.72748	-7.22644	0.00481902	DN483945	estExt_fgenesh4_pg.C_LG_XIX0571	estExt_fgenesh4_pg.C_LG_XIX0571	At3g02730.1	thioredoxin f1 : identical to thioredoxin f1 GB:AF144385 [Arabidopsis thaliana]:supported by full-length cDNA: Ceres:11767.	tomentiglandulosa	All probes match over all sequences
Ptp.671.1.S1_s_at	-3.56331	-8.36469	0.00277543	CN518519	estExt_Genewise1_v1.C_400718	estExt_Genewise1_v1.C_400718	At4g33330.1	putative protein : glycogenin glucosyltransferase (EC 2.4.1.186) - human	trichocarpa x deltoides	All probes match over all sequences
Ptp.6727.1.A1_s_at	-1.47573	-8.2166	0.00297624	BU861462	grail3.0023008101	grail3.0023008101	At5g57170.1	Macrophage migration inhibitory factor (MIF) family : contains Pfam profile: PF01187 Macrophage migration inhibitory factor(MIF) :supported by full-length cDNA: Ceres:1152.	tremula	All probes match over all sequences
Ptp.6755.1.S1_at	-7.62384	-9.2897	0.0018646	AY378090.1	gw1.XIX.2223.1	gw1.XIX.2223.1	At1g73325.1	similar to Dr4(protease inhibitor) : temporary automated functional assignment	trichocarpa x deltoides	Unique
Ptp.6755.1.S1_x_at	-6.92706	-10.6305	0.00111112	AY378090.1	gw1.XIX.2223.1	gw1.XIX.2223.1	At1g73325.1	similar to Dr4(protease inhibitor) : temporary automated functional assignment	trichocarpa x deltoides	Probes cross hyb with other sequences
Ptp.6764.1.S1_s_at	-3.37373	-7.38272	0.0044409	CV263956	eugene3.00120584	eugene3.00120584	At1g18650.1	glycosyl hydrolase family 17 : similar to beta-1	trichocarpa x nigra	All probes match over all sequences
Ptp.677.1.A1_s_at	-3.90216	-10.9596	0.000993888	CV247583	estExt_fgenesh4_pg.C_LG_II0267	estExt_fgenesh4_pg.C_LG_II0267	At1g75500.1	nodulin-like protein : similar to MtN21 GB:CAA75575 GI:2598575 from (Medicago truncatula) (Mol. Plant Microbe Interact. 9 (4)	trichocarpa	All probes match over all sequences
Ptp.678.1.A1_at	-0.453532	-6.60509	0.00668085	BU835335	estExt_fgenesh4_pg.C_LG_II1789	estExt_fgenesh4_pg.C_LG_II1789	At3g62600.1	putative protein : HIRA interacting protein 4 (dnaJ-like) - Homo sapiens	tremula x tremuloides	Unique
Ptp.6786.1.S1_at	-1.14132	-6.39206	0.00751684	CK318107	estExt_fgenesh4_pg.C_LG_II1306	estExt_fgenesh4_pg.C_LG_II1306	At4g00170.1	putative proline-rich protein : :supported by full-length cDNA: Ceres:33482.	deltoides	Unique
Ptp.680.1.A1_at	-4.08835	-14.6204	0.000352401	CK087539	--	--	--	--	trichocarpa x nigra	Unique
Ptp.6803.1.S1_at	-3.15219	-8.1768	0.00303014	DN499713	--	--	--	--	tremula	Unique
Ptp.6809.1.S1_at	-3.87902	-10.4114	0.00120002	BU834090	fgenesh4_pm.C_LG_VIII000556 gw1.X.6584.1	fgenesh4_pm.C_LG_VIII000556	At1g70940.1	auxin transport protein REH1	tremula x tremuloides	Unique
Ptp.6825.1.S1_at	-2.18216	-12.732	0.000579515	DN490280	estExt_Genewise1_v1.C_LG_I7229 gw1.III.218.1	estExt_Genewise1_v1.C_LG_I7229	At3g57670.1	zinc finger - like protein : finger protein pcp1	tremula x tremuloides	Unique
Ptp.685.1.S1_at	-0.334795	-8.01195	0.00326408	CX658275	estExt_fgenesh4_pg.C_LG_III1491	estExt_fgenesh4_pg.C_LG_III1491	At3g24160.1	type 1 membrane protein	alba x tremula var. glandulosa	Unique
Ptp.6862.1.S1_at	-2.34964	-10.3775	0.00121532	CK091791	estExt_Genewise1_v1.C_LG_VII3015	estExt_Genewise1_v1.C_LG_VII3015	At5g66800.1	putative protein : similar to unknown protein (emb|CAB62433.1|):supported by full-length cDNA: Ceres:102248.	trichocarpa	Unique
Ptp.6874.1.S1_at	-7.48086	-9.22026	0.00192101	DN499575	eugene3.65260001 fgenesh4_pg.C_LG_IV000603	eugene3.65260001	At5g39080.1	acyltransferase -like protein : Anthocyanin 5-aromatic acyltransferase	tremula x tremuloides	Unique
Ptp.6874.1.S1_s_at	-3.7488	-6.84819	0.00584288	DN499575	fgenesh4_pg.C_LG_IV000603 eugene3.65260001	fgenesh4_pg.C_LG_IV000603	At3g29590.1	Anthocyanin 5-aromatic acyltransferase	tremula x tremuloides	All probes match over all sequences
Ptp.6887.1.S1_s_at	-4.2434	-8.04387	0.00322586	DN499786	gw1.XIV.3180.1	gw1.XIV.3180.1	At3g23700.1	expressed protein : : supported by cDNA: gi_15146283_gb_AY049283.1_	tremula x tremuloides	All probes match over all sequences
Ptp.6889.1.A1_at	-1.20761	-8.11322	0.00312225	CV242890	estExt_Genewise1_v1.C_LG_XIV3419	estExt_Genewise1_v1.C_LG_XIV3419	At1g05060.1	expressed protein : :supported by full-length cDNA: Ceres:37455.	trichocarpa	Unique
Ptp.689.1.A1_at	-2.17547	-15.5177	0.000287957	CK087655	gw1.XIX.1626.1	gw1.XIX.1626.1	At3g10910.1	putative RING zinc finger protein : contains Pfam profile: PF00097 Zinc finger	tremula x tremuloides	Unique
Ptp.6912.1.S1_at	-9.4917	-12.5231	0.000610412	CV277311	eugene3.00870003	eugene3.00870003	At4g24340.1	putative protein : storage protein - Populus deltoides	trichocarpa x deltoides	Unique
Ptp.6912.2.A1_at	-0.558747	-21.3092	9.07e-05	L20234.1	gw1.II.1290.1	gw1.II.1290.1	At2g35680.1	expressed protein : : supported by cDNA: gi_15450955_gb_AY054558.1_	trichocarpa	Unique
Ptp.6916.1.S1_at	-6.69177	-26.4341	4.04e-05	BU828504	gw1.1587.4.1 estExt_Genewise1_v1.C_15010005 gw1.XI.2675.1	gw1.1587.4.1	At5g45670.1	GDSL-motif lipase:hydrolase-like protein : :supported by full-length cDNA: Ceres:18389.	tremula x tremuloides	Unique
Ptp.6931.1.S1_s_at	-1.73379	-7.90228	0.00344453	CX177080	grail3.0040016501	grail3.0040016501	At2g26500.1	expressed protein : Alternative splice forms exist.:supported by full-length cDNA: Ceres:9368.	deltoides	All probes match over all sequences
Ptp.6949.1.A1_at	-4.00692	-16.9809	0.000208012	DN488709	gw1.XIII.1122.1	gw1.XIII.1122.1	At5g06900.1	cytochrome p450 family :	tremula	Unique
Ptp.6951.1.S1_at	-1.81148	-8.28806	0.00287791	CV275732	gw1.XVIII.392.1	gw1.XVIII.392.1	At3g21180.1	potential calcium-transporting ATPase 9	tremula	Unique
Ptp.6962.1.S1_at	-2.45787	-8.46267	0.00265981	CV280657	estExt_Genewise1_v1.C_LG_V2929	estExt_Genewise1_v1.C_LG_V2929	At4g39710.1	FKBP-type peptidyl-prolyl cis-trans isomerase	trichocarpa x deltoides	Unique
Ptp.6962.1.S1_s_at	-3.56797	-11.0584	0.000962945	CV280657	estExt_Genewise1_v1.C_LG_V2929	estExt_Genewise1_v1.C_LG_V2929	At4g39710.1	FKBP-type peptidyl-prolyl cis-trans isomerase	trichocarpa x deltoides	All probes match over all sequences
Ptp.6976.1.S1_at	-1.36195	-18.6805	0.000147046	CV283064	gw1.I.8127.1	gw1.I.8127.1	At5g44650.1	expressed protein : :supported by full-length cDNA: Ceres:21404.	trichocarpa x deltoides	Unique
Ptp.6981.1.S1_at	-5.17974	-14.1802	0.000392771	DN488994	gw1.XVI.500.1	gw1.XVI.500.1	At5g44460.1	calmodulin-like protein :	trichocarpa x nigra	Unique
Ptp.6982.1.S1_s_at	-2.75868	-7.62065	0.0039523	BU862446	eugene3.00160027	eugene3.00160027	At3g13130.1	hypothetical protein : predicted by genemark.hmm	tremula	All probes match over all sequences
Ptp.6986.1.S1_at	-4.07614	-6.98158	0.00544228	DN489035	fgenesh4_pg.C_LG_I001468	fgenesh4_pg.C_LG_I001468	At5g56550.1	putative protein : similar to unknown protein (emb|CAB83157.1)	tremula	Unique
Ptp.7002.1.S1_a_at	-1.51249	-7.43772	0.00432671	CV268176	grail3.0007003501	grail3.0007003501	At5g57040.1	putative protein : similar to unknown protein (gb|AAD55473.1):supported by full-length cDNA: Ceres:7233.	trichocarpa x nigra	Probes match on alternative forms of same gene
Ptp.7006.1.S1_at	-4.43616	-7.66469	0.00386191	DN489087	estExt_fgenesh4_pm.C_LG_XI0373	estExt_fgenesh4_pm.C_LG_XI0373	At1g17200.1	expressed protein : Location of est 136A23T7 (gb|T45563): supported by full-length cDNA: Ceres: 28177.	tremula	Unique
Ptp.701.1.A1_at	-1.11884	-20.0846	0.000111855	CK087763	eugene3.00002436 estExt_fgenesh4_pg.C_LG_XIV1163	eugene3.00002436	At2g21630.1	putative protein transport protein SEC23 : similar to human SEC23: supported by cDNA: gi_20466577	tremula x tremuloides	Unique
Ptp.7012.1.S1_at	-7.88065	-9.8887	0.00146484	BU889360	estExt_Genewise1_v1.C_LG_X6115	estExt_Genewise1_v1.C_LG_X6115	At1g24020.1	Bet v I allergen family : similar to major pollen allergen Bet v 1 GB:CAA96544 GI:1321726 from [Betula pendula]: supported by full-length cDNA: Ceres: 6145.	tremula	Unique
Ptp.7024.1.S1_s_at	-1.53862	-9.65227	0.00159773	CV254694	estExt_Genewise1_v1.C_LG_VII1788	estExt_Genewise1_v1.C_LG_VII1788	At5g65220.1	50S ribosomal protein L29 : : supported by full-length cDNA: Ceres: 16740.	trichocarpa x deltoides	All probes match over all sequences
Ptp.706.1.S1_at	-6.53249	-10.4488	0.00118599	CK087802	estExt_fgenesh4_pg.C_LG_XVII0342	estExt_fgenesh4_pg.C_LG_XVII0342	At1g14380.1	expressed protein : :supported by full-length cDNA: Ceres:39090.	tremula x tremuloides	Unique
Ptp.7069.1.S1_at	-4.42095	-13.9798	0.000412712	DN497649	estExt_Genewise1_v1.C_LG_III2439	estExt_Genewise1_v1.C_LG_III2439	At4g00910.1	coded for by A. thaliana cDNA T20730 :	tremula x tremuloides	Unique
Ptp.7076.2.S1_at	-0.952744	-22.2052	7.69e-05	BP932764	estExt_fgenesh4_pg.C_LG_V1395	estExt_fgenesh4_pg.C_LG_V1395	At4g14360.1	ankyrin like protein : : supported by cDNA: gi_16604604_gb_AY059747.1_	nigra	Unique
Ptp.7087.1.S1_at	-6.19841	-15.0776	0.000315891	DN488195	gw1.XVII.765.1	gw1.XVII.765.1	At3g28860.1	multidrug resistance P-glycoprotein	tremula x tremuloides	Unique
Ptp.7092.1.S1_at	-2.9125	-6.2064	0.0083985	BU886223	--	--	--	--	tremula x tremuloides	Unique
Ptp.7099.1.S1_s_at	-3.22223	-9.00707	0.00211142	BU810141	estExt_Genewise1_v1.C_LG_XII1016	estExt_Genewise1_v1.C_LG_XII1016	gi|42795544|gb|AAS46110.1|	photosystem II M protein: psbM [Oryza sativa (japonica cultivar-group)] >gi|42795608|gb|AAS46173.1| photosystem II M protein: gpsbM [Oryza sativa (japonica cultivar-group)]	tremula x tremuloides	All probes match over all sequences
Ptp.713.1.S1_at	-1.28178	-7.80923	0.00359677	CK087922	gw1.XIV.1397.1	gw1.XIV.1397.1	At1g01540.1	protein serine:threonine kinase	tremula x tremuloides	Unique
Ptp.7131.2.S1_at	-4.50999	-7.44615	0.00430834	BU887742	gw1.IX.4341.1	gw1.IX.4341.1	At3g46130.1	Myb family transcription factor : contains PFAM profile: myb DNA binding domain PF00249: supported by cDNA: gi_9864078_gb_AF272733.1_AF272733	tremula x tremuloides	Unique
Ptp.7131.3.S1_a_at	-4.45889	-10.4785	0.00117299	BU884126	gw1.IX.4341.1	gw1.IX.4341.1	At3g46130.1	Myb family transcription factor : contains PFAM profile: myb DNA binding domain PF00249: supported by cDNA: gi_9864078_gb_AF272733.1_AF272733	tremula x tremuloides	Probes match on alternative forms of same gene
Ptp.7168.1.S1_at	-5.65241	-19.4988	0.000123242	DN488293	estExt_Genewise1_v1.C_LG_III2138	estExt_Genewise1_v1.C_LG_III2138	At1g63440.1	ATP dependent copper transporter	tremula x tremuloides	Unique
Ptp.717.1.A1_s_at	-5.45043	-16.0195	0.000257492	CK088051	estExt_fgenesh4_pm.C_LG_XV0370	estExt_fgenesh4_pm.C_LG_XV0370	At3g54950.1	patatin-related : low similarity to patatin [GI:169500][Solanum tuberosum]: contains Patatin domain PF01734	tremula x tremuloides	All probes match over all sequences
Ptp.7175.2.S1_at	-7.17387	-181.999	2.02e-08	BU896841	gw1.123.178.1	gw1.123.178.1	At1g18700.1	unknown protein : : supported by cDNA: gi_17979006	trichocarpa x nigra	Unique
Ptp.7175.2.S1_s_at	-6.36945	-54.6746	2.03e-06	BU896841	grail3.0158003502 fgenesh4_pg.C_scaffold_8873000001	grail3.0158003502	At1g54070.1	unknown protein : similar to putative auxin-repressed protein GI:2688824 from [Prunus armeniaca]	tremula x tremuloides	All probes match over all sequences
Ptp.7180.1.S1_at	-0.903099	-14.0568	0.000404207	CV255220	estExt_fgenesh4_pm.C_LG_VI0468	estExt_fgenesh4_pm.C_LG_VI0468	At3g58460.1	putative protein : several hypothetical proteins:supported by full-length cDNA: Ceres:35896.	trichocarpa x deltoides	Unique
Ptp.7180.3.S1_s_at	-0.549687	-7.07768	0.00519671	CV264189	estExt_fgenesh4_pm.C_LG_VI0468	estExt_fgenesh4_pm.C_LG_VI0468	At3g58460.1	putative protein : several hypothetical proteins:supported by full-length cDNA: Ceres:35896.	trichocarpa x nigra	All probes match over all sequences
Ptp.7183.1.A1_at	-1.5342	-8.20259	0.00299121	CV252516	fgenesh4_kg.C_LG_XVI000039 fgenesh4_pg.C_LG_XVI001062	fgenesh4_kg.C_LG_XVI000039	--	--	trichocarpa	Unique
Ptp.7191.1.S1_at	-2.76222	-10.3422	0.00123321	DN491420	gw1.XII.1458.1	gw1.XII.1458.1	At5g52120.1	putative protein : contains similarity to unknown protein (emb|CAB94142.1): supported by cDNA: gi_18175687	tremula x tremuloides	Unique
Ptp.7199.1.S1_s_at	-1.1422	-10.6589	0.00110136	CX654989	estExt_Genewise1_v1.C_LG_XI2898	estExt_Genewise1_v1.C_LG_XI2898	At3g13120.1	30S ribosomal protein S10	alba x tremula var. glandulosa	All probes match over all sequences
Ptp.7199.2.A1_s_at	-1.69713	-10.7342	0.00107187	CV256741	estExt_Genewise1_v1.C_LG_XI2898	estExt_Genewise1_v1.C_LG_XI2898	At3g13120.1	30S ribosomal protein S10	trichocarpa x deltoides	All probes match over all sequences
Ptp.7199.3.A1_at	-0.783281	-8.15554	0.0030624	DN490409	estExt_Genewise1_v1.C_LG_XI2898	estExt_Genewise1_v1.C_LG_XI2898	At3g13120.1	30S ribosomal protein S10	tremula x tremuloides	Unique
Ptp.7203.1.S1_s_at	-4.77407	-9.16677	0.00196825	CV263904	estExt_fgenesh4_pg.C_LG_X1761	estExt_fgenesh4_pg.C_LG_X1761	At5g59080.1	putative protein :	trichocarpa x nigra	All probes match over all sequences
Ptp.7208.1.S1_at	-5.6809	-14.6734	0.000347607	CK112102	grail3.0039028302	grail3.0039028302	At3g62040.1	hypothetical protein : contains non-consensus GA donor splice site at exon 2	tremula x tremuloides	Unique
Ptp.7211.1.S1_at	-2.27986	-6.99449	0.00540699	DN492362	gw1.XI.3134.1	gw1.XI.3134.1	At1g29750.1	leucine-rich repeat transmembrane protein kinase	tremula x tremuloides	Unique
Ptp.7218.1.S1_at	-5.91318	-22.1478	7.76e-05	CV273365	estExt_fgenesh4_pg.C_LG_XVI0953	estExt_fgenesh4_pg.C_LG_XVI0953	At3g53980.1	putative protein : hypothetical protein At2g37870 - Arabidopsis thaliana	trichocarpa x deltoides	Unique
Ptp.7223.1.S1_at	-6.36039	-16.5236	0.000230263	CF232737	eugene3.00090911	eugene3.00090911	At3g51780.1	putative protein : hypothetical proteins - Oryza sativa	alba x tremula	Unique
Ptp.7234.1.S1_at	-4.85077	-19.2376	0.000130414	DN492699	estExt_fgenesh4_pm.C_1180018	estExt_fgenesh4_pm.C_1180018	At2g35360.1	hypothetical protein : predicted by genscan	tremula	Unique
Ptp.7253.1.S1_at	-4.64783	-6.91719	0.00562955	BU896567	--	--	--	--	tremula x tremuloides	Unique
Ptp.7257.1.A1_at	-3.82788	-13.2055	0.000509465	DN493088	eugene3.00150420	eugene3.00150420	At1g18290.1	hypothetical protein : predicted by genemark.hmm	tremula x tremuloides	Unique
Ptp.726.1.A1_at	-3.60831	-17.9322	0.000171051	CV225822	estExt_Genewise1_v1.C_LG_II0718 gw1.40.903.1	estExt_Genewise1_v1.C_LG_II0718	At4g24240.1	WRKY family transcription factor : contains Pfam profile: PF03106 WRKY DNA -binding domain :supported by full-length cDNA: Ceres:112528.	trichocarpa	Unique
Ptp.7266.1.S1_at	-2.72621	-9.21378	0.00192427	DN493186	grail3.0028013201	grail3.0028013201	At5g60390.1	elongation factor 1-alpha (EF-1-alpha) : : supported by cDNA: gi_13430509_gb_AF360167.1_AF360167	nigra	Unique
Ptp.7268.1.S1_at	-1.56193	-27.3405	3.55e-05	BU898256	--	--	--	--	tremula x tremuloides	Unique
Ptp.7277.1.S1_at	-7.30478	-108.281	1.27e-07	BU896280	eugene3.00061696	eugene3.00061696	At4g32870.1	putative protein : hypothetical protein F17H15.20 Arabidopsis thaliana chromosome II BAC F17H15	tremula x tremuloides	Unique
Ptp.7291.1.S1_at	-0.797352	-6.50634	0.00704488	CK104123	fgenesh4_pg.C_LG_VIII001318 estExt_fgenesh4_pm.C_LG_X0355	fgenesh4_pg.C_LG_VIII001318	At5g14880.1	putative cation transport protein : putative potassium transporter AtKT2p	tremula	Unique
Ptp.73.1.A1_s_at	-1.64729	-6.59391	0.00672459	CV226399	eugene3.00141104	eugene3.00141104	--	--	trichocarpa	All probes match over all sequences
Ptp.7302.1.S1_at	-1.32925	-6.73403	0.00619	DN492697	fgenesh4_pg.C_LG_XV000226 gw1.XII.11.1	fgenesh4_pg.C_LG_XV000226	At1g18470.1	expressed protein : :supported by full-length cDNA: Ceres:33310.	tremula x tremuloides	Unique
Ptp.7306.2.S1_at	-4.33467	-7.38945	0.00442723	BU886549	gw1.X.4798.1 gw1.5309.3.1 gw1.X.4809.1 eugene3.00100429 gw1.X.4817.1 eugene3.00100431	gw1.X.4798.1	At1g60420.1	expressed protein : contains similarity to tryparedoxin GI:3851498 from [Crithidia fasciculata]:supported by full-length cDNA: Ceres:34936.	tremula x tremuloides	Unique
Ptp.7312.1.S1_at	-2.06063	-8.95977	0.00215868	DN502896	gw1.XVIII.3137.1	gw1.XVIII.3137.1	At5g57830.1	putative protein : similar to unknown protein (emb|CAA18210.1)	tremula x tremuloides	Unique
Ptp.7315.1.S1_at	-6.12378	-9.10783	0.00201645	DN492330	fgenesh4_pg.C_LG_I001226 grail3.6466000101	fgenesh4_pg.C_LG_I001226	At5g22860.1	prolylcarboxypeptidase-like protein : :supported by full-length cDNA: Ceres:122449.	tremula x tremuloides	Unique
Ptp.7339.1.S1_at	-7.73555	-20.3193	0.000107777	DN493231	gw1.I.6956.1 gw1.III.2366.1	gw1.I.6956.1	At5g07050.1	MtN21 nodulin protein-like :	tremula x tremuloides	Unique
Ptp.7361.1.S1_s_at	-9.28187	-15.8896	0.0002644	BU893273	grail3.0001031201	grail3.0001031201	At2g17880.1	putative DnaJ protein : :supported by full-length cDNA: Ceres:22711.	tremula	All probes match over all sequences
Ptp.7363.1.S1_at	-5.3726	-15.4871	0.000290251	CV279893	grail3.0011003102	grail3.0011003102	At1g74880.1	expressed protein : : supported by cDNA: gi_15294195_gb_AF410289.1_AF410289	trichocarpa x deltoides	Unique
Ptp.7363.1.S1_s_at	-4.69366	-16.4361	0.000235339	CV279893	grail3.0011003102	grail3.0011003102	At1g74880.1	expressed protein : : supported by cDNA: gi_15294195_gb_AF410289.1_AF410289	trichocarpa x deltoides	All probes match over all sequences
Ptp.7364.1.S1_a_at	-6.76921	-14.3687	0.000375662	CA929119	gw1.XV.887.1	gw1.XV.887.1	At1g68040.1	methyltransferase-related : similar to defense-related protein cjs1 [Brassica carinata][GI:14009292]	tremuloides	Probes match on alternative forms of same gene
Ptp.7370.1.S1_at	-1.58777	-11.7282	0.000774951	DN490673	grail3.0012022801	grail3.0012022801	At2g32640.1	hypothetical protein : predicted by genscan	tremula x tremuloides	Unique
Ptp.7390.1.S1_at	-5.18604	-25.7918	4.43e-05	DN485888	eugene3.00070807 fgenesh4_pm.C_LG_V000159	eugene3.00070807	At1g31320.1	hypothetical protein : similar to hypothetical protein GB:AAF24588 GI:6692123 from [Arabidopsis thaliana]	tremula x tremuloides	Unique
Ptp.7417.1.S1_s_at	-2.48591	-7.35549	0.00450952	BP934843	eugene3.00020959	eugene3.00020959	At2g22500.1	mitochondrial carrier protein family : contains Pfam profile: PF00153 mitochondrial carrier protein :supported by full-length cDNA: Ceres:20723.	nigra	All probes match over all sequences
Ptp.7418.1.S1_at	-2.326	-6.48316	0.00713777	CV265011	gw1.II.3390.1	gw1.II.3390.1	gi|34899876|ref|NP_911284.1|	unknown protein [Oryza sativa (japonica cultivar-group)] >gi|22831082|dbj|BAC15944.1| unknown protein [Oryza sativa (japonica cultivar-group)]	trichocarpa x nigra	Unique
Ptp.7421.1.S1_at	-4.42304	-6.77915	0.00604353	BI126123	eugene3.00060547	eugene3.00060547	--	--	tremula x tremuloides	Unique
Ptp.7421.1.S1_s_at	-6.02967	-9.1568	0.00197781	BI126123	eugene3.00060547	eugene3.00060547	--	--	tremula x tremuloides	All probes match over all sequences
Ptp.7426.1.A1_at	-1.53682	-7.04328	0.0052777	CV267312	fgenesh4_pg.C_LG_V000555	fgenesh4_pg.C_LG_V000555	At1g47128.1	cysteine proteinase RD21A : identical to thiol protease RD21A SP:P43297 from [Arabidopsis thaliana]	trichocarpa x nigra	Unique
Ptp.7433.1.S1_at	-3.00596	-7.12056	0.00508436	CV267931	--	--	--	--	tremula x tremuloides	Unique
Ptp.7433.1.S1_s_at	-2.98208	-6.6874	0.00636426	CV267931	estExt_Genewise1_v1.C_LG_XIX1274	estExt_Genewise1_v1.C_LG_XIX1274	At5g17170.1	expressed protein : : supported by cDNA: gi_14334891_gb_AY035119.1_	trichocarpa x nigra	All probes match over all sequences
Ptp.7458.1.S1_at	-1.74568	-7.13871	0.00504311	BU865438	--	--	--	--	tremula	Unique
Ptp.7463.1.S1_at	-0.839816	-8.07005	0.0031886	DN486005	gw1.28.910.1 eugene3.00160907	gw1.28.910.1	At2g36670.1	putative protease : belongs to eukaryotic aspartyl protease family (PF00026)	tremula x tremuloides	Unique
Ptp.7471.1.S1_at	-2.58311	-7.19858	0.00488798	DN495652	eugene3.00012166 estExt_fgenesh4_pg.C_880085	eugene3.00012166	At3g27010.1	unknown protein :	tremula x tremuloides	Unique
Ptp.7472.1.S1_at	-1.0396	-6.04947	0.00924099	CV282869	gw1.IX.2193.1	gw1.IX.2193.1	At4g34020.1	putative protein : ThiJ protein	trichocarpa x deltoides	Unique
Ptp.7473.1.S1_at	-2.93274	-20.0625	0.0001121	DN486136	estExt_fgenesh4_pg.C_LG_VIII1184	estExt_fgenesh4_pg.C_LG_VIII1184	At1g70670.1	Ca2+-binding EF-hand common family protein	tremula x tremuloides	Unique
Ptp.7480.1.S1_s_at	-1.07297	-10.9324	0.00100205	CV265585	grail3.0011004001	grail3.0011004001	At4g19950.1	putative protein : p48 eggshell protein gene	trichocarpa x nigra	All probes match over all sequences
Ptp.7509.2.S1_a_at	-3.49073	-16.7717	0.00021772	CV243054	grail3.0061014102	grail3.0061014102	At4g02075.1	Expressed protein : : supported by cDNA: gi_4741922_gb_AF130849.1_AF130849	trichocarpa	Probes match on alternative forms of same gene
Ptp.7509.3.S1_a_at	-3.23901	-5.92277	0.00997561	DN485589	grail3.0061014102	grail3.0061014102	At4g02075.1	Expressed protein : : supported by cDNA: gi_4741922_gb_AF130849.1_AF130849	tremula x tremuloides	Probes match on alternative forms of same gene
Ptp.751.1.S1_at	-0.812335	-10.6135	0.00111623	CK088694	gw1.II.3767.1 gw1.V.1865.1	gw1.II.3767.1	At1g20110.1	expressed protein : : supported by cDNA: gi_13605832_gb_AF367315.1_AF367315	tremula x tremuloides	Unique
Ptp.7516.1.S1_at	-2.08844	-6.73902	0.0061723	DN495108	eugene3.00170315	eugene3.00170315	gi|55297030|dbj|BAD68600.1|	unknown protein [Oryza sativa (japonica cultivar-group)]	tremula x tremuloides	Unique
Ptp.7525.1.S1_at	-0.889827	-6.6035	0.0066848	CX185544	estExt_fgenesh4_pm.C_LG_VI0163	estExt_fgenesh4_pm.C_LG_VI0163	At2g41700.1	ABC transporter family protein : similar to ATP-binding cassette transporter ABCA1 GI:18031705 from [Arabidopsis thaliana]	euramericana	Unique
Ptp.753.1.A1_at	-1.20544	-7.84349	0.00354134	CK088732	estExt_Genewise1_v1.C_LG_III0271	estExt_Genewise1_v1.C_LG_III0271	--	--	tremula x tremuloides	Unique
Ptp.7534.1.S1_s_at	-1.41998	-11.9951	0.000712036	CF233591	estExt_fgenesh4_pg.C_2210006	estExt_fgenesh4_pg.C_2210006	At1g15780.1	hypothetical protein : preedicted by genemark.hmm	alba x tremula	All probes match over all sequences
Ptp.7536.1.A1_s_at	-4.34047	-9.50496	0.00169839	DN492609	estExt_fgenesh4_pm.C_LG_XV0452	estExt_fgenesh4_pm.C_LG_XV0452	At5g23750.1	putative protein : contains similarity to remorin:supported by full-length cDNA: Ceres:28686.	tremula x tremuloides	All probes match over all sequences
Ptp.754.1.S1_a_at	-0.384899	-7.97009	0.00333805	CA927725	estExt_fgenesh4_pg.C_LG_VIII0777	estExt_fgenesh4_pg.C_LG_VIII0777	At1g26550.1	expressed protein : contains similarity to peptidyl-prolyl cis:trans isomerase GB:AAC62692 GI:3599386 from [Cenarchaeum symbiosum]:supported by full-length cDNA: Ceres:14278.	tremuloides	Probes match on alternative forms of same gene
Ptp.7542.1.S1_at	-3.37291	-21.8252	8.19e-05	CK093416	estExt_Genewise1_v1.C_LG_XI2954	estExt_Genewise1_v1.C_LG_XI2954	At5g55970.1	putative protein : contains similarity to unknown protein (pir||T08924):supported by full-length cDNA: Ceres:141890.	tremula x tremuloides	Unique
Ptp.7564.1.S1_at	-1.92171	-22.4949	7.44e-05	CK093028	--	--	--	--	tremula x tremuloides	Unique
Ptp.7567.1.S1_at	-6.7177	-12.9199	0.000552267	CK093667	eugene3.10590001 eugene3.00040281	eugene3.10590001	--	--	tremula x tremuloides	Unique
Ptp.7570.1.S1_at	-1.5875	-9.79982	0.00151808	BU808973	estExt_Genewise1_v1.C_LG_X6499	estExt_Genewise1_v1.C_LG_X6499	At1g23090.1	putative sulphate transporter protein : strongly similar to GB:BAA75015	tremula x tremuloides	Unique
Ptp.7573.1.A1_at	-0.866707	-12.4054	0.000634333	CK093394	eugene3.00060245	eugene3.00060245	At2g41070.2	bZIP family transcription factor : contains a bZIP transcription factor basic domain signature (PDOC00036)	tremula x tremuloides	Unique
Ptp.7579.1.S1_at	-3.82717	-10.2267	0.00128799	DN484256	gw1.VIII.2926.1	gw1.VIII.2926.1	At1g75090.1	putative DNA-3-methyladenine glycosylase I : similar to putative DNA-3-methyladenine glycosylase I (TAG I) GB:P05100 [Escherichia coli]: supported by cDNA: gi_14334651_gb_AY034999.1_	tremula x tremuloides	Unique
Ptp.7586.1.S1_at	-3.19227	-8.19897	0.0029963	DN494395	gw1.I.976.1 gw1.IX.3850.1	gw1.I.976.1	At2g29650.1	putative Na+-dependent inorganic phosphate cotransporter : : supported by cDNA: gi_17064975	tremula x tremuloides	Unique
Ptp.7600.1.S1_at	-1.45256	-6.39058	0.00752233	BU814224	--	--	--	--	trichocarpa x nigra	Unique
Ptp.7649.1.S1_at	-4.03438	-6.39947	0.0074789	BI125474	estExt_fgenesh4_pm.C_LG_VI0462	estExt_fgenesh4_pm.C_LG_VI0462	At4g37980.1	cinnamyl-alcohol dehydrogenase ELI3-1 : : supported by cDNA: gi_13430625_gb_AF360225.1_AF360225	tremula x tremuloides	Unique
Ptp.7664.1.S1_at	-2.513	-26.837	3.8e-05	DN498498	estExt_fgenesh4_pg.C_1070075	estExt_fgenesh4_pg.C_1070075	At3g15480.1	expressed protein : similar to unknown protein GB:AAF30339 from [Arabidopsis thaliana]:supported by full-length cDNA: Ceres:22328.	tremula	Unique
Ptp.767.1.A1_at	-3.86338	-7.03311	0.00530758	CK088958	grail3.0014035901	grail3.0014035901	--	--	tremula x tremuloides	Unique
Ptp.7670.1.S1_at	-2.05626	-6.189	0.00849166	DN498580	eugene3.00002567	eugene3.00002567	At4g13220.1	hypothetical protein :	tremula x tremuloides	Unique
Ptp.7692.1.A1_at	-0.708422	-7.06917	0.0052145	BP934366	gw1.29.56.1 gw1.III.1384.1	gw1.29.56.1	At2g35490.1	putative fibrillin : :supported by full-length cDNA: Ceres:38584.	nigra	Unique
Ptp.7713.1.A1_at	-3.33351	-13.9946	0.000411504	DN498723	eugene3.00010837 grail3.0018035601	eugene3.00010837	At4g28000.1	putative protein : MSP1	tremula	Unique
Ptp.7726.1.S1_at	-0.814479	-9.33269	0.00183125	DN498230	grail3.0012039501	grail3.0012039501	At3g59500.1	putative protein : putative transmembrane protein 54TMp - Homo sapiens	trichocarpa x nigra	Unique
Ptp.7734.1.S1_s_at	-2.29317	-7.58426	0.00402392	DN499024	gw1.IX.3663.1	gw1.IX.3663.1	At1g08520.1	Mg-chelatase	tremula x tremuloides	All probes match over all sequences
Ptp.7738.1.S1_at	-4.91389	-11.3959	0.000867695	CV273636	estExt_fgenesh4_pg.C_LG_XI1346	estExt_fgenesh4_pg.C_LG_XI1346	At2g31160.1	expressed protein : : supported by cDNA: gi_15912210_gb_AY056383.1_	trichocarpa x deltoides	Unique
Ptp.7756.1.S1_at	-7.99292	-16.9463	0.000209076	DN499403	gw1.166.81.1	gw1.166.81.1	At4g04320.1	putative malonyl-CoA decarboxylase :	trichocarpa x deltoides	Unique
Ptp.7757.1.S1_at	-2.65461	-11.8716	0.000738208	DN499447	--	--	--	--	tremula	Unique
Ptp.7771.1.S1_at	-0.452497	-15.6587	0.000279269	DN489235	estExt_fgenesh4_kg.C_LG_XIV0045	estExt_fgenesh4_kg.C_LG_XIV0045	--	--	trichocarpa	Unique
Ptp.7812.1.S1_at	-7.4698	-6.81001	0.00595619	DN499574	fgenesh4_pg.C_LG_I000429	fgenesh4_pg.C_LG_I000429	--	--	tremula x tremuloides	Unique
Ptp.782.1.S1_at	-5.14203	-59.0244	1.55e-06	AY935510.1	estExt_Genewise1_v1.C_LG_VIII0614	estExt_Genewise1_v1.C_LG_VIII0614	At1g71070.1	N-acetylglucosaminyltransferase family (Core-2:I-Branching enzyme family) : similar to glucosaminyl (N-acetyl) transferase GB:4758422 from [Homo sapiens]: supported by cDNA: gi_15215743_gb_AY050401.1_	tremula x tremuloides	Unique
Ptp.7837.1.S1_at	-7.34181	-42.1403	6.04e-06	DN499926	fgenesh4_pg.C_LG_X000162	fgenesh4_pg.C_LG_X000162	At4g15890.1	hypothetical protein :	trichocarpa	Unique
Ptp.7837.1.S1_s_at	-6.86921	-12.6823	0.000586643	DN499926	gw1.129.19.1	gw1.129.19.1	At1g74700.1	unknown protein :	tremula	All probes match over all sequences
Ptp.785.1.S1_x_at	-7.55224	-82.5557	3.56e-07	AY607753.1	eugene3.00191024 gw1.XIX.2840.1 fgenesh4_pg.C_scaffold_858000001 gw1.684.7.1 fgenesh4_pg.C_LG_XIX001005	eugene3.00191024	At5g60490.1	fasciclin-like arabinogalactan-protein (FLA12) : :supported by full-length cDNA: Ceres:15239.	alba x tremula	Probes cross hyb with other sequences
Ptp.785.2.S1_x_at	-5.29968	-40.2109	7.56e-06	AY607757.1	grail3.0094006801	grail3.0094006801	At5g60490.1	fasciclin-like arabinogalactan-protein (FLA12) : :supported by full-length cDNA: Ceres:15239.	alba x tremula	Probes cross hyb with other sequences
Ptp.7860.1.A1_at	-2.32871	-8.74479	0.002352	CV244331	eugene3.00012364	eugene3.00012364	At4g34120.1	putative protein : hypothetical protein	trichocarpa	Unique
Ptp.7865.2.A1_at	-3.64624	-34.9929	1.4e-05	CV269285	gw1.132.12.1	gw1.132.12.1	At5g18560.1	AP2 domain -like protein : AP2:EREBP-like transcription factor LEAFY PETIOLE	tremula	Unique
Ptp.7888.1.S1_at	-0.740401	-6.13086	0.00881191	DN500883	eugene3.00060107	eugene3.00060107	--	--	tremula x tremuloides	Unique
Ptp.7894.1.A1_at	-1.09428	-6.76496	0.00608327	CV242845	estExt_fgenesh4_pg.C_700026	estExt_fgenesh4_pg.C_700026	At3g18680.1	uridylate kinase	trichocarpa	Unique
Ptp.7909.1.A1_at	-2.88157	-15.5178	0.000287957	CV261088	--	--	--	--	trichocarpa x nigra	Unique
Ptp.792.1.S1_at	-7.26765	-21.4452	8.84e-05	AY607763.1	eugene3.00160813	eugene3.00160813	At5g03170.1	fasciclin-like arabinogalactan-protein (FLA11) : :supported by full-length cDNA: Ceres:14950.	alba x tremula	Unique
Ptp.792.1.S1_s_at	-8.46962	-9.2182	0.00192282	AY607763.1	eugene3.00160813	eugene3.00160813	At5g03170.1	fasciclin-like arabinogalactan-protein (FLA11) : :supported by full-length cDNA: Ceres:14950.	alba x tremula	All probes match over all sequences
Ptp.7923.1.S1_at	-0.191855	-7.5244	0.00414839	BU895193	estExt_fgenesh4_pg.C_LG_VI0728	estExt_fgenesh4_pg.C_LG_VI0728	At2g37900.1	putative peptide:amino acid transporter :	tremula x tremuloides	Unique
Ptp.7932.1.S1_at	-6.16977	-9.8887	0.00146484	DN492673	gw1.XI.3269.1	gw1.XI.3269.1	At4g18640.1	leucine-rich repeat transmembrane protein kinase	tremula x tremuloides	Unique
Ptp.7935.1.S1_a_at	-2.65686	-20.2471	0.000108695	CN521042	gw1.VIII.813.1	gw1.VIII.813.1	At5g26340.1	hexose transporter - like protein : hexose transporter HT2	trichocarpa x deltoides	Probes match on alternative forms of same gene
Ptp.7939.1.S1_at	-2.72878	-11.2171	0.000920294	DN491336	estExt_fgenesh4_pg.C_LG_V1038	estExt_fgenesh4_pg.C_LG_V1038	At1g77000.1	F-box protein family	trichocarpa	Unique
Ptp.7962.1.S1_a_at	-3.44527	-7.64147	0.00390396	AJ767166	gw1.IV.2081.1	gw1.IV.2081.1	At1g61660.1	expressed protein : :supported by full-length cDNA: Ceres:159557.	euphratica	Probes match on alternative forms of same gene
Ptp.7965.1.S1_a_at	-4.04969	-8.14296	0.00308234	DN502706	gw1.V.220.1 eugene3.00020660	gw1.V.220.1	At5g48940.1	leucine-rich repeat transmembrane protein kinase	tremula x tremuloides	Unique
Ptp.7965.1.S1_at	-3.73569	-29.508	2.58e-05	DN502706	gw1.V.220.1 eugene3.00020660	gw1.V.220.1	At5g48940.1	leucine-rich repeat transmembrane protein kinase	tremula x tremuloides	Probes match on alternative forms of same gene
Ptp.7967.1.S1_at	-2.26101	-6.50282	0.0070568	DN502742	estExt_fgenesh4_pm.C_LG_III0643	estExt_fgenesh4_pm.C_LG_III0643	At3g20860.1	putative serine:threonine protein kinase : similar to GB:NP_035979 from [Mus musculus]	tremula x tremuloides	Unique
Ptp.7970.1.S1_at	-2.65451	-7.33312	0.00455883	DN502791	--	--	--	--	tremula	Unique
Ptp.7973.1.S1_at	-1.83168	-11.1	0.000953462	DN493279	grail3.0126008001	grail3.0126008001	At1g49890.1	expressed protein : : supported by cDNA: gi_15028144_gb_AY046022.1_	tremula x tremuloides	Unique
Ptp.7976.1.S1_at	-2.33555	-8.03754	0.00323379	CF228327	gw1.XII.1523.1 gw1.XV.1486.1	gw1.XII.1523.1	At1g27500.1	hypothetical protein : similar to kinesin light chain (Z25664): similar to EST gb|R90451	alba x tremula	Unique
Ptp.7976.1.S1_s_at	-2.56243	-8.03089	0.00323949	CF228327	gw1.XII.1523.1 gw1.XV.1486.1	gw1.XII.1523.1	At1g27500.1	hypothetical protein : similar to kinesin light chain (Z25664): similar to EST gb|R90451	alba x tremula	All probes match over all sequences
Ptp.7983.1.S1_s_at	-2.37439	-19.9474	0.000114474	DN502963	grail3.0005003601	grail3.0005003601	At1g19000.1	myb family transcription factor : similar to MybSt1 GI:7705206 from [Solanum tuberosum]:supported by full-length cDNA: Ceres:41381.	tremula x tremuloides	All probes match over all sequences
Ptp.7985.1.S1_at	-5.31521	-15.1529	0.000310227	BU896959	gw1.XIX.1560.1	gw1.XIX.1560.1	At2g40460.1	putative PTR2 family peptide transporter : : supported by cDNA: gi_17380881	tremula x tremuloides	Unique
Ptp.7986.1.S1_at	-3.08969	-14.5735	0.000356567	DN502987	gw1.VIII.813.1	gw1.VIII.813.1	At5g26340.1	hexose transporter - like protein : hexose transporter HT2	tremula x tremuloides	Unique
Ptp.7987.1.S1_at	-1.16197	-20.6111	0.000102524	DN503037	grail3.0069006101	grail3.0069006101	At5g64550.1	putative protein : strong similarity to unknown protein (emb|CAB89363.1): supported by cDNA: gi_20259337	tremula x tremuloides	Unique
Ptp.8018.1.S1_at	-2.8709	-24.1458	5.74e-05	DN494464	--	--	--	--	trichocarpa x deltoides	Unique
Ptp.802.1.S1_s_at	-2.4386	-7.48766	0.00422469	CV279136	grail3.0023023506	grail3.0023023506	At3g54000.1	expressed protein : :supported by full-length cDNA: Ceres:101230.	trichocarpa x deltoides	All probes match over all sequences
Ptp.8022.1.S1_s_at	-4.03356	-9.69495	0.00157566	DN485780	estExt_fgenesh4_pg.C_LG_IV1425	estExt_fgenesh4_pg.C_LG_IV1425	At4g34880.1	amidase - like protein : amidase	tremula x tremuloides	All probes match over all sequences
Ptp.804.1.S1_at	-1.29825	-8.25762	0.00291818	CK089238	estExt_fgenesh4_pg.C_LG_XV0909	estExt_fgenesh4_pg.C_LG_XV0909	At2g33120.1	putative synaptobrevin : :supported by full-length cDNA: Ceres:2443.	tremula x tremuloides	Unique
Ptp.8042.1.S1_at	-2.95247	-7.64802	0.00389498	CV278038	grail3.0059006201	grail3.0059006201	--	--	trichocarpa x deltoides	Unique
Ptp.8046.1.S1_s_at	-1.08864	-7.60116	0.00399027	BU885382	gw1.88.183.1 gw1.I.3224.1	gw1.88.183.1	At3g18524.1	hypothetical protein : contains Pfam profile:PF01529 DHHC zinc finger domain	tremula x tremuloides	All probes match over all sequences
Ptp.8048.1.S1_at	-6.1762	-14.9124	0.000327701	DN487908	gw1.VII.1597.1 gw1.V.2600.1	gw1.VII.1597.1	At5g09220.1	amino acid transport protein AAP2 : :supported by full-length cDNA: Ceres:114602.	tremula x tremuloides	Unique
Ptp.805.1.S1_at	-7.03252	-18.6664	0.000147342	CK089501	estExt_fgenesh4_pm.C_700066	estExt_fgenesh4_pm.C_700066	At1g54780.1	thylakoid lumen 18.3 kDa protein : SP:Q9ZVL6:supported by full-length cDNA: Ceres:3853.	tremula x tremuloides	Unique
Ptp.805.2.S1_a_at	-6.64046	-18.8932	0.000140232	CV282305	estExt_fgenesh4_pm.C_700066	estExt_fgenesh4_pm.C_700066	At1g54780.1	thylakoid lumen 18.3 kDa protein : SP:Q9ZVL6:supported by full-length cDNA: Ceres:3853.	trichocarpa x deltoides	Probes match on alternative forms of same gene
Ptp.8064.1.S1_s_at	-1.62046	-7.01243	0.00536285	DN489165	--	--	--	--	tremula x tremuloides	All probes match over all sequences
Ptp.809.1.A1_at	-0.252815	-6.60485	0.006681	CV258735	grail3.0136008701	grail3.0136008701	--	--	trichocarpa x nigra	Unique
Ptp.8100.1.S1_a_at	-6.97299	-18.3211	0.000157982	BU884051	grail3.0011026401	grail3.0011026401	At4g09890.1	putative protein : Arabidopsis thaliana chromosome II BAC T30B22 genomic sequence	tremula x tremuloides	Probes match on alternative forms of same gene
Ptp.8102.1.S1_at	-1.04029	-6.0987	0.0089719	DN492513	gw1.87.99.1	gw1.87.99.1	At1g31800.1	cytochrome P450	euramericana	Unique
Ptp.8133.1.S1_s_at	-5.15029	-10.2102	0.0012955	BU896650	estExt_Genewise1_v1.C_LG_II0461	estExt_Genewise1_v1.C_LG_II0461	At1g20160.1	subtilisin-like serine protease : similar to subtilisin-type protease precursor GI:14150446 from [Glycine max]:supported by full-length cDNA: Ceres:3907.	tremula x tremuloides	All probes match over all sequences
Ptp.814.1.S1_at	-5.00986	-14.5644	0.000356994	CK089811	gw1.XVI.2146.1 gw1.VI.2111.1	gw1.XVI.2146.1	At5g06470.1	putative protein : similar to unknown protein (emb|CAB81925.1)	tremula x tremuloides	Unique
Ptp.8141.1.S1_s_at	-0.651705	-6.04109	0.00929326	CV250890	estExt_fgenesh4_kg.C_LG_VII0024	estExt_fgenesh4_kg.C_LG_VII0024	At5g08290.1	putative protein : DIM1 protein	trichocarpa	All probes match over all sequences
Ptp.817.1.S1_a_at	-1.63882	-9.13994	0.00199008	CK087895	fgenesh4_pg.C_scaffold_88000094 estExt_fgenesh4_pg.C_LG_I2295	fgenesh4_pg.C_scaffold_88000094	At5g40870.1	uridine kinase-like protein :	tremula x tremuloides	Probes match on alternative forms of same gene
Ptp.829.1.A1_at	-4.0749	-16.1544	0.000251148	CK089429	fgenesh4_pm.C_scaffold_28000139	fgenesh4_pm.C_scaffold_28000139	At2g36485.1	Expressed protein : : supported by cDNA: gi_15450487_gb_AY052345.1_	trichocarpa x deltoides	Unique
Ptp.835.1.S1_s_at	-3.06848	-9.31389	0.00184397	CK100129	gw1.I.293.1	gw1.I.293.1	At2g22670.1	auxin-regulated protein (IAA8) : :supported by full-length cDNA: Ceres:37274.	tremula x tremuloides	All probes match over all sequences
Ptp.84.2.A1_at	-2.06875	-6.52936	0.00697034	BU892274	estExt_fgenesh4_pg.C_LG_XVIII1173	estExt_fgenesh4_pg.C_LG_XVIII1173	At1g53540.1	17.6 kDa heat shock protein (AA 1-156) : identical to GI:4376161 from [Arabidopsis thaliana] (Nucleic Acids Res. 17 (19)	tremula	Unique
Ptp.848.1.S1_at	-2.67431	-8.75532	0.0023415	CK088807	estExt_Genewise1_v1.C_LG_II2125	estExt_Genewise1_v1.C_LG_II2125	At5g37600.1	glutamate--ammonia ligase : : supported by cDNA: gi_16226386_gb_AF428386.1_AF428386	tremula x tremuloides	Unique
Ptp.848.1.S1_x_at	-2.7005	-10.8998	0.00101379	CK088807	estExt_Genewise1_v1.C_LG_II2125	estExt_Genewise1_v1.C_LG_II2125	At5g37600.1	glutamate--ammonia ligase : : supported by cDNA: gi_16226386_gb_AF428386.1_AF428386	tremula x tremuloides	Probes cross hyb with other sequences
Ptp.852.1.S1_at	-2.18246	-13.9582	0.000415006	CV266701	grail3.0051002201	grail3.0051002201	--	--	trichocarpa x nigra	Unique
Ptp.853.1.S1_at	-0.524642	-6.18475	0.00851152	CN523166	grail3.0114003501	grail3.0114003501	At5g56740.1	histone acetyltransferase HAT B :	trichocarpa	Unique
Ptp.858.1.S1_x_at	-7.56231	-5.95832	0.00977075	CV256345	estExt_fgenesh4_pm.C_LG_V0078	estExt_fgenesh4_pm.C_LG_V0078	At5g10170.1	myo-inositol-1-phosphate synthase -like protein : myo-inositol-1-phosphate synthase	trichocarpa x deltoides	Probes cross hyb with other sequences
Ptp.868.1.S1_s_at	-1.77991	-9.63374	0.00161035	CK089985	estExt_Genewise1_v1.C_LG_VIII0367	estExt_Genewise1_v1.C_LG_VIII0367	At3g11410.1	protein phosphatase 2C (PP2C) : identical to protein phosphatase 2C (PP2C) GB:P49598 [Arabidopsis thaliana]: supported by cDNA: gi_18389241	tremula x tremuloides	All probes match over all sequences
Ptp.87.1.A1_s_at	-1.33255	-8.39031	0.00274033	CV237321	eugene3.00870012	eugene3.00870012	At3g03150.1	expressed protein : : supported by full-length cDNA: Ceres: 18019.	trichocarpa	All probes match over all sequences
Ptp.871.1.S1_at	-0.688336	-9.0499	0.00206749	DN483664	estExt_fgenesh4_pg.C_LG_XII0286	estExt_fgenesh4_pg.C_LG_XII0286	At5g53560.1	cytochrome b5 (dbj|BAA74839.1) : :supported by full-length cDNA: Ceres:31303.	tomentiglandulosa	Unique
Ptp.872.1.S1_at	-7.69482	-11.991	0.000713092	CK089845	fgenesh4_pm.C_LG_XVI000502	fgenesh4_pm.C_LG_XVI000502	At1g23740.1	putative auxin-induced protein : :supported by full-length cDNA: Ceres:155143.	tremula x tremuloides	Unique
Ptp.881.1.A1_s_at	-4.11373	-9.26792	0.00188007	CV283317	estExt_fgenesh4_pg.C_570077	estExt_fgenesh4_pg.C_570077	At5g66190.1	ferredoxin-NADP+ reductase : : supported by cDNA: gi_18175824	trichocarpa x deltoides	All probes match over all sequences
Ptp.883.1.A1_at	-4.38386	-9.78428	0.00152573	CK090129	eugene3.00141074	eugene3.00141074	At2g04570.1	putative GDSL-motif lipase:hydrolase : similar to APG proteins: pFAM domain PF00657:supported by full-length cDNA: Ceres:39762.	tremula x tremuloides	Unique
Ptp.893.1.S1_s_at	-7.49297	-29.6822	2.51e-05	CV240406	estExt_fgenesh4_pg.C_LG_IX1364	estExt_fgenesh4_pg.C_LG_IX1364	At5g22430.1	expressed protein : :supported by full-length cDNA: Ceres:6519.	trichocarpa	All probes match over all sequences
Ptp.893.2.S1_a_at	-9.24504	-18.6863	0.000147046	CK089564	--	--	--	--	tremula	Probes match on alternative forms of same gene
Ptp.907.1.A1_at	-2.11615	-7.79914	0.00361481	CV277484	estExt_fgenesh4_pg.C_LG_I1487 estExt_fgenesh4_pm.C_440018	estExt_fgenesh4_pg.C_LG_I1487	At4g19160.1	putative protein : : supported by cDNA: gi_15292760_gb_AY050814.1_	trichocarpa x deltoides	Unique
Ptp.917.1.A1_at	-1.98376	-6.21201	0.00838501	CV282957	gw1.VII.1749.1	gw1.VII.1749.1	At4g39970.1	putative protein : :supported by full-length cDNA: Ceres:37341.	trichocarpa x deltoides	Unique
Ptp.922.1.A1_at	-1.91203	-24.1691	5.74e-05	CK089483	--	--	--	--	trichocarpa	Unique
Ptp.925.1.A1_at	-1.49081	-6.93774	0.00557288	CK089498	estExt_fgenesh4_pg.C_LG_XV0857	estExt_fgenesh4_pg.C_LG_XV0857	At4g25130.1	protein-methionine-S-oxide reductase : :supported by full-length cDNA: Ceres:36536.	tremula x tremuloides	Unique
Ptp.930.1.A1_at	-1.26764	-9.22335	0.00191923	CV257518	gw1.XIII.2592.1	gw1.XIII.2592.1	At4g27600.1	carbohydrate kinase - like protein : phosphofructokinase	trichocarpa x deltoides	Unique
Ptp.941.1.S1_at	-1.18448	-7.90697	0.00343734	CK089608	estExt_Genewise1_v1.C_1250046	estExt_Genewise1_v1.C_1250046	At1g59610.1	dynamin-like protein : similar to dynamin GB:AAA37324 GI:487857 from [Mus musculus]: supported by cDNA: gi_15146178_gb_AY049230.1_	tremula x tremuloides	Unique
Ptp.943.1.A1_at	-5.27278	-6.08635	0.00903252	CK089617	eugene3.00150580	eugene3.00150580	At3g48200.1	putative protein : KIAA0226 gene product - Homo sapiens	tremula x tremuloides	Unique
Ptp.948.1.S1_at	-2.92617	-9.04821	0.00206905	CK089647	gw1.VII.178.1	gw1.VII.178.1	At3g13040.1	expressed protein : :supported by full-length cDNA: Ceres:116381.	tremula x tremuloides	Unique
Ptp.968.1.A1_at	-0.76528	-10.4318	0.0011912	CK089779	fgenesh4_pg.C_scaffold_120000095	fgenesh4_pg.C_scaffold_120000095	At5g17680.1	disease resistance protein (TIR-NBS-LRR class)	trichocarpa x nigra	Unique
Ptp.981.1.S1_at	-3.14973	-14.1711	0.000393483	CK089877	grail3.0001110901	grail3.0001110901	At5g58960.1	putative protein : predicted proteins	tremula x tremuloides	Unique
Ptp.982.1.A1_s_at	-2.58052	-11.1536	0.000936812	BP936490	estExt_Genewise1_v1.C_LG_VII0399	estExt_Genewise1_v1.C_LG_VII0399	At3g03080.1	putative NADP-dependent oxidoreductase :	nigra	All probes match over all sequences
Ptp.993.1.S1_a_at	-1.54892	-7.96159	0.00335133	CV244575	--	--	--	--	tremula x tremuloides	Probes match on alternative forms of same gene
PtpAffx.10018.1.S1_a_at	-2.31094	-11.0445	0.000965234	AJ773030	fgenesh4_pg.C_LG_V001689	fgenesh4_pg.C_LG_V001689	At1g20810.1	FKBP-type peptidyl-prolyl cis-trans isomerase : SP:Q9LM71: predicted by genscan+	euphratica	Probes match on alternative forms of same gene
PtpAffx.100235.1.S1_s_at	-5.0478	-15.085	0.000315243	CF233108	grail3.0003074001 estExt_fgenesh4_pg.C_LG_V0933	grail3.0003074001	At1g77690.1	putative AUX1-like permease : similar to AUX1 (regulator of root gravitropism	alba x tremula	All probes match over all sequences
PtpAffx.100271.1.S1_at	-2.70852	-8.20636	0.00298684	CK112076	fgenesh4_pg.C_LG_XV000621	fgenesh4_pg.C_LG_XV000621	At5g63160.1	putative protein : contains similarity to unknown protein (pir||T06706)	tremula x tremuloides	Unique
PtpAffx.100443.1.S1_at	-3.37704	-11.9542	0.000721278	CV283450	gw1.1305.1.1	gw1.1305.1.1	At1g71500.1	expressed protein : :supported by full-length cDNA: Ceres:33022.	trichocarpa x deltoides	Unique
PtpAffx.100482.1.A1_s_at	-3.12781	-18.1429	0.000163279	CV232377	estExt_fgenesh4_pm.C_LG_III0115	estExt_fgenesh4_pm.C_LG_III0115	At1g45688.1	expressed protein : :supported by full-length cDNA: Ceres:8255.	trichocarpa	All probes match over all sequences
PtpAffx.100744.1.S1_s_at	-4.55739	-37.1864	1.09e-05	CV227928	eugene3.01660042	eugene3.01660042	At4g22190.1	expressed protein : :supported by full-length cDNA: Ceres:6848.	trichocarpa	All probes match over all sequences
PtpAffx.101053.1.A1_at	-4.94819	-8.55984	0.00255941	CV259430	estExt_Genewise1_v1.C_LG_IX4042	estExt_Genewise1_v1.C_LG_IX4042	At3g46780.1	putative protein : : supported by cDNA: gi_13605913_gb_AF367356.1_AF367356	trichocarpa x nigra	Unique
PtpAffx.101087.1.S1_a_at	-8.41659	-10.2059	0.0012957	CV278966	fgenesh4_pm.C_LG_V000037 gw1.XIX.2346.1	fgenesh4_pm.C_LG_V000037	At4g19170.1	9-cis-epoxycarotenoid dioxygenase [neoxanthin cleavage enzyme](NC1)(NCED1)	trichocarpa x deltoides	Unique
PtpAffx.101087.1.S1_at	-4.03372	-13.0971	0.000524811	CV278966	gw1.XIX.2346.1	gw1.XIX.2346.1	At4g19170.1	9-cis-epoxycarotenoid dioxygenase [neoxanthin cleavage enzyme](NC1)(NCED1)	trichocarpa x deltoides	Probes match on alternative forms of same gene
PtpAffx.101087.2.S1_at	-5.38545	-15.8037	0.000270904	CV258438	gw1.XIX.2346.1 fgenesh4_pm.C_LG_V000037	gw1.XIX.2346.1	At4g19170.1	9-cis-epoxycarotenoid dioxygenase [neoxanthin cleavage enzyme](NC1)(NCED1)	trichocarpa x deltoides	Unique
PtpAffx.101103.1.A1_at	-2.03795	-9.15425	0.00197861	CV278368	grail3.0070007701	grail3.0070007701	At1g54500.1	rubredoxin	trichocarpa x deltoides	Unique
PtpAffx.101117.1.A1_at	-2.75808	-9.46468	0.00172682	CV277711	estExt_Genewise1_v1.C_LG_VI0902	estExt_Genewise1_v1.C_LG_VI0902	At5g35550.1	myb family transcription factor : contains PFAM profile: myb DNA-binding domain PF00249: supported by cDNA: gi_15375303_gb_AF371981.2_AF371981	trichocarpa x deltoides	Unique
PtpAffx.10139.1.A1_at	-1.19388	-12.9746	0.000544196	CV245605	eugene3.00140939	eugene3.00140939	At1g10830.1	expressed protein : EST gb|F13926 comes from this gene:supported by full-length cDNA: Ceres:21943.	trichocarpa	Unique
PtpAffx.101413.1.S1_a_at	-1.67369	-8.81096	0.00228871	CV263646	estExt_Genewise1_v1.C_LG_III2238	estExt_Genewise1_v1.C_LG_III2238	At1g64355.1	unknown protein : : supported by cDNA: gi_18700138	trichocarpa x nigra	Probes match on alternative forms of same gene
PtpAffx.101899.1.A1_at	-0.143547	-6.50316	0.00705601	CV245964	gw1.VI.718.1	gw1.VI.718.1	At3g11570.1	hypothetical protein :	tremula	Unique
PtpAffx.10196.3.A1_a_at	-3.26305	-6.20767	0.0083985	DN484733	estExt_fgenesh4_pg.C_LG_VI0646	estExt_fgenesh4_pg.C_LG_VI0646	At5g02540.1	putative protein : various predicted proteins	tremula x tremuloides	Probes match on alternative forms of same gene
PtpAffx.102022.1.A1_at	-3.67771	-26.837	3.8e-05	CV260429	estExt_fgenesh4_pg.C_LG_II0961	estExt_fgenesh4_pg.C_LG_II0961	At1g68810.1	bHLH protein : Pfam HMM hit: helix-loop-helix DNA-binding domain	trichocarpa x nigra	Unique
PtpAffx.102031.1.A1_a_at	-0.70229	-7.49793	0.00420417	CV240605	fgenesh4_pg.C_LG_X002291	fgenesh4_pg.C_LG_X002291	gi|56785388|dbj|BAD82624.1|	unknown protein [Oryza sativa (japonica cultivar-group)] >gi|56784797|dbj|BAD82018.1| unknown protein [Oryza sativa (japonica cultivar-group)]	trichocarpa	Probes match on alternative forms of same gene
PtpAffx.102073.1.A1_s_at	-1.81921	-12.5331	0.000609906	CV234978	estExt_fgenesh4_pg.C_LG_IX0060	estExt_fgenesh4_pg.C_LG_IX0060	At2g36250.1	plastid division protein (FtsZ) : identical to AF089738: supported by cDNA: gi_15292820_gb_AY050844.1_	trichocarpa	All probes match over all sequences
PtpAffx.102308.1.A1_at	-1.96022	-12.8292	0.000563507	CV229889	eugene3.00040404	eugene3.00040404	At2g27430.1	hypothetical protein : predicted by genscan and genefinder	trichocarpa x deltoides	Unique
PtpAffx.102330.1.A1_s_at	-5.79849	-30.2748	2.36e-05	DN484321	estExt_fgenesh4_pm.C_LG_VIII0087	estExt_fgenesh4_pm.C_LG_VIII0087	At5g03760.1	putative protein : beta-(1-3)-glucosyl transferase	tremula x tremuloides	All probes match over all sequences
PtpAffx.102389.2.S1_a_at	-3.56728	-20.2249	0.000108695	CV227242	--	--	--	--	trichocarpa	Probes match on alternative forms of same gene
PtpAffx.102425.2.A1_at	-1.10468	-6.01118	0.00945818	CV226024	gw1.41.348.1	gw1.41.348.1	At1g35470.1	unknown protein : : supported by cDNA: gi_17979176	trichocarpa	Unique
PtpAffx.102571.1.S1_at	-3.60042	-25.7701	4.43e-05	AI164751	grail3.0004021203	grail3.0004021203	At5g06610.1	putative protein : similar to unknown protein (gb|AAD30234.1): supported by full-length cDNA: Ceres: 6949.	tremula x tremuloides	Unique
PtpAffx.102643.1.S1_at	-3.10576	-18.5141	0.000151466	AJ775881	eugene3.00030833 gw1.19208.1.1	eugene3.00030833	At1g12110.1	putative NPK1-related protein kinase 2 : similar to nitrate chlorate transporter GB:Q05085 from (Arabidopsis thaliana): supported by cDNA: gi_166667_gb_L10357.1_ATHCHL1A	euphratica	Unique
PtpAffx.1027.1.A1_a_at	-1.32493	-6.77506	0.00605545	CV254661	grail3.0008055101 estExt_fgenesh4_pg.C_LG_III0979	grail3.0008055101	At4g22990.1	putative protein : hypothetical protein	trichocarpa x deltoides	Probes match on alternative forms of same gene
PtpAffx.102710.2.A1_at	-3.00179	-7.5373	0.00412067	CV260444	fgenesh4_pg.C_LG_XVIII000229	fgenesh4_pg.C_LG_XVIII000229	At1g74530.1	unknown protein :	trichocarpa x nigra	Unique
PtpAffx.102795.1.A1_s_at	-1.8662	-14.6035	0.00035375	AJ769369	estExt_Genewise1_v1.C_LG_XIII2914	estExt_Genewise1_v1.C_LG_XIII2914	At1g50900.1	expressed protein : :supported by full-length cDNA: Ceres:19056.	euphratica	All probes match over all sequences
PtpAffx.102817.1.S1_s_at	-4.21102	-8.20179	0.00299167	CV236374	grail3.0068005901	grail3.0068005901	At3g47070.1	putative protein : :supported by full-length cDNA: Ceres:25829.	trichocarpa	All probes match over all sequences
PtpAffx.102951.1.S1_at	-4.22986	-14.4939	0.000363362	CV263061	eugene3.01180078	eugene3.01180078	At4g17090.1	glycosyl hydrolase family 14 (beta-amylase) : identical to beta-amylase enzyme GI:6065749 from [Arabidopsis thaliana]:supported by full-length cDNA: Ceres:36882.	tremula x tremuloides	Unique
PtpAffx.102970.1.A1_at	-5.32155	-9.90499	0.00145683	CN549756	fgenesh4_pg.C_LG_VI001278	fgenesh4_pg.C_LG_VI001278	At4g30520.1	receptor-like kinase homolog : somatic embryogenesis receptor-like kinase - Daucus carota	trichocarpa x deltoides	Unique
PtpAffx.102987.1.S1_s_at	-1.72419	-5.92475	0.0099684	CN549211	eugene3.00190971	eugene3.00190971	At2g30360.1	putative protein kinase : contains a protein kinase domain profile (PDOC00100): supported by cDNA: gi_13448034_gb_AF339146.1_AF339146	trichocarpa x deltoides	All probes match over all sequences
PtpAffx.103190.1.S1_at	-8.72918	-9.50868	0.00169724	CN524584	eugene3.00030242	eugene3.00030242	At5g07990.1	flavonoid 3'-hydroxylase (F3'H) : : supported by cDNA: gi_10334803_gb_AF271649.1_AF271649	trichocarpa x deltoides	Unique
PtpAffx.103337.1.S1_at	-0.756165	-5.99058	0.00958548	BI068728	estExt_fgenesh4_pm.C_280003	estExt_fgenesh4_pm.C_280003	At1g17455.1	Expressed protein : : supported by full-length cDNA: Ceres: 1349.	tremula x tremuloides	Unique
PtpAffx.103410.1.S1_at	-1.70029	-8.33171	0.00281924	BU823321	fgenesh4_pm.C_LG_I000253	fgenesh4_pm.C_LG_I000253	At5g49730.1	FRO2-like protein: NADPH oxidase-like : : supported by cDNA: gi_20268771	tremula	Unique
PtpAffx.103505.1.S1_at	-2.07689	-6.35106	0.00771463	CV278531	estExt_fgenesh4_pm.C_280003	estExt_fgenesh4_pm.C_280003	At1g17455.1	Expressed protein : : supported by full-length cDNA: Ceres: 1349.	trichocarpa x deltoides	Unique
PtpAffx.103577.1.S1_at	-0.72846	-6.04695	0.00925673	CV242677	--	--	--	--	tremula x tremuloides	Unique
PtpAffx.103616.2.S1_at	-1.31685	-14.3836	0.000374659	BU824612	fgenesh4_pg.C_LG_XIX000748 grail3.0041007901	fgenesh4_pg.C_LG_XIX000748	At1g35560.1	DNA binding protein	tremula	Unique
PtpAffx.103620.1.A1_at	-1.59774	-7.14634	0.0050203	CK097874	gw1.VIII.2087.1	gw1.VIII.2087.1	At1g79380.1	expressed protein : : supported by cDNA: gi_13937148_gb_AF372928.1_AF372928	tremula	Unique
PtpAffx.103853.1.A1_at	-1.51599	-9.73962	0.00154837	CV272108	gw1.XIV.1034.1	gw1.XIV.1034.1	At1g01860.1	dimethyladenosine transferase	trichocarpa x nigra	Unique
PtpAffx.103881.1.A1_at	-0.822003	-8.66515	0.00244062	CV269333	estExt_fgenesh4_pg.C_LG_VIII0436	estExt_fgenesh4_pg.C_LG_VIII0436	At3g55390.1	putative protein : MtN24	trichocarpa x nigra	Unique
PtpAffx.103942.1.S1_s_at	-0.685169	-10.3281	0.00123768	CF232573	eugene3.00031328	eugene3.00031328	At5g61980.1	GCN4-complementing protein - like : GCN4-complementing protein	alba x tremula	All probes match over all sequences
PtpAffx.103981.1.S1_at	-7.33619	-19.952	0.000114474	CK088417	eugene3.00012712	eugene3.00012712	At5g46020.1	expressed protein : :supported by full-length cDNA: Ceres:114691.	tremula x tremuloides	Unique
PtpAffx.104038.1.S1_at	-1.99623	-10.236	0.00128281	CF235865	estExt_fgenesh4_pm.C_LG_V0213	estExt_fgenesh4_pm.C_LG_V0213	At4g02630.1	putative serine:threonine protein kinase :	alba x tremula	Unique
PtpAffx.104039.1.S1_s_at	-9.2041	-14.7189	0.000346035	CV261788	--	--	--	--	trichocarpa	All probes match over all sequences
PtpAffx.104072.1.S1_at	-4.17998	-12.783	0.000571283	CV258920	gw1.I.6956.1 gw1.III.2366.1	gw1.I.6956.1	At5g07050.1	MtN21 nodulin protein-like :	trichocarpa x nigra	Unique
PtpAffx.104298.1.S1_at	-2.68471	-8.90475	0.00220827	CN524432	gw1.III.1429.1	gw1.III.1429.1	At1g60500.1	unknown protein : contains Pfam profile: PF02212 dynamin GTPase effector domain	trichocarpa x deltoides	Unique
PtpAffx.104314.1.S1_at	-3.11164	-22.7485	7.12e-05	CA929486	estExt_fgenesh4_pg.C_LG_I0719	estExt_fgenesh4_pg.C_LG_I0719	At4g19550.1	hypothetical protein :	tremula x tremuloides	Unique
PtpAffx.104314.1.S1_s_at	-5.13399	-7.85705	0.00351926	CA929486	estExt_fgenesh4_pm.C_570016	estExt_fgenesh4_pm.C_570016	At2g16850.1	putative plasma membrane intrinsic protein : :supported by full-length cDNA: Ceres:36296.	tremuloides	All probes match over all sequences
PtpAffx.104662.1.S1_at	-3.12944	-12.4805	0.000618576	DN486337	fgenesh4_pg.C_LG_X001039 fgenesh4_pg.C_scaffold_4068000001	fgenesh4_pg.C_LG_X001039	At1g71040.1	spore coat protein-like protein : similar to SPORE COAT PROTEIN A GB:P07788 from [Bacillus subtilis] and BILIRUBIN OXIDASE GB:Q12737 [Myrothecium verrucaria]:supported by full-length cDNA: Ceres:98973.	tremula	Unique
PtpAffx.104683.1.S1_at	-2.33362	-12.152	0.000679618	DN495768	gw1.XIII.43.1 gw1.XIX.2908.1	gw1.XIII.43.1	At2g31180.1	myb family transcription factor : similar to myb-related transcription factor GI:1370140 from [Lycopersicon esculentum]	tremula	Unique
PtpAffx.1049.1.A1_at	-2.77883	-8.0239	0.00324695	CV252801	gw1.I.700.1	gw1.I.700.1	At5g21105.1	Expressed protein : supported by cDNA gi_15215753_gb_AY050406.1_. A false intron was added between exons 4 and 5 to circumvent the single nucleotide insertion in this BAC which	trichocarpa	Unique
PtpAffx.10507.1.A1_at	-2.22901	-16.5008	0.000231667	CV240633	estExt_fgenesh4_pg.C_LG_II2380 gw1.2719.1.1	estExt_fgenesh4_pg.C_LG_II2380	At4g12800.1	probable photosystem I chain XI precursor : photosystem I chain XI precursor - spinach	trichocarpa	Unique
PtpAffx.105282.1.S1_at	-4.00934	-6.3124	0.00789936	CK107491	grail3.0021026801	grail3.0021026801	At3g25130.1	unknown protein :	tremula	Unique
PtpAffx.105282.1.S1_s_at	-3.48069	-6.43505	0.00733204	CK107491	grail3.0021026801	grail3.0021026801	At3g25130.1	unknown protein :	tremula	All probes match over all sequences
PtpAffx.10532.1.S1_a_at	-5.6367	-11.7069	0.000780203	CV237901	gw1.XVIII.3311.1	gw1.XVIII.3311.1	At2g24280.1	putative prolylcarboxypeptidase : : supported by cDNA: gi_16648800	trichocarpa	Probes match on alternative forms of same gene
PtpAffx.105429.1.S1_at	-1.96882	-7.27114	0.00469904	CK095464	--	--	--	--	tremula x tremuloides	Unique
PtpAffx.105751.1.S1_at	-1.80004	-7.48845	0.00422336	CK094445	estExt_fgenesh4_pm.C_LG_IX0732	estExt_fgenesh4_pm.C_LG_IX0732	At1g08190.1	vacuolar assembly protein vps41	tremula	Unique
PtpAffx.10597.1.A1_at	-3.44675	-25.5431	4.59e-05	CV280317	grail3.0007005701	grail3.0007005701	At4g26150.1	GATA zinc finger protein : Arabidopsis thaliana mRNA for GATA transcription factor 3	trichocarpa x deltoides	Unique
PtpAffx.10597.2.S1_at	-3.72574	-11.6796	0.000785398	CV282313	grail3.0013019801	grail3.0013019801	At4g26150.1	GATA zinc finger protein : Arabidopsis thaliana mRNA for GATA transcription factor 3	trichocarpa x deltoides	Unique
PtpAffx.105990.1.S1_at	-0.949784	-15.7291	0.000275607	DN492815	estExt_fgenesh4_pg.C_LG_V1633	estExt_fgenesh4_pg.C_LG_V1633	At5g42320.1	unknown protein :	tremula x tremuloides	Unique
PtpAffx.106193.1.S1_s_at	-6.36586	-7.01774	0.00534974	CV242200	eugene3.00180924	eugene3.00180924	At4g28080.1	putative protein : 150-kD protein	trichocarpa	All probes match over all sequences
PtpAffx.106245.1.A1_at	-2.19091	-6.54478	0.00691326	DN491383	gw1.XVI.1796.1	gw1.XVI.1796.1	At3g57400.1	putative protein : : supported by cDNA: gi_17064821	trichocarpa	Unique
PtpAffx.106266.1.S1_at	-3.14013	-19.6853	0.00011919	DN490398	gw1.I.2249.1	gw1.I.2249.1	At2g30140.1	putative glucosyltransferase : : supported by cDNA: gi_20260553	trichocarpa x deltoides	Unique
PtpAffx.106267.1.A1_at	-3.49998	-29.786	2.48e-05	DN490379	estExt_Genewise1_v1.C_LG_I6490	estExt_Genewise1_v1.C_LG_I6490	At1g55320.1	acetyl-CoA synthetase	tremula x tremuloides	Unique
PtpAffx.106278.1.S1_at	-1.24482	-11.7787	0.000761796	DN498904	eugene3.00110748	eugene3.00110748	At1g29050.1	expressed protein : similar to hypothetical protein GB:AAB67625 GI:2342727 from [Arabidopsis thaliana]: supported by full-length cDNA: Ceres: 30068.	trichocarpa	Unique
PtpAffx.106389.1.A1_at	-3.54747	-13.1281	0.000520113	CV242692	gw1.VII.3822.1 eugene3.00570127	gw1.VII.3822.1	At5g66330.1	leucine rich repeat protein family : contains leucine rich-repeat domains Pfam:PF00560	trichocarpa	Unique
PtpAffx.106423.1.A1_s_at	-2.06371	-11.4301	0.000857634	BP933974	estExt_Genewise1_v1.C_LG_IX1814	estExt_Genewise1_v1.C_LG_IX1814	At1g75180.1	expressed protein : : supported by full-length cDNA: Ceres: 148308.	nigra	All probes match over all sequences
PtpAffx.10648.2.S1_a_at	-0.77986	-7.00536	0.00537643	BI126015	gw1.XIII.777.1 gw1.133.108.1	gw1.XIII.777.1	At3g05580.1	serine:threonine protein phosphatase (PP1) : similar to GB:AAC39461	tremula x tremuloides	Probes match on alternative forms of same gene
PtpAffx.1068.1.A1_at	-2.64404	-17.0846	0.000203403	CV261465	gw1.XV.2475.1	gw1.XV.2475.1	At3g23760.1	expressed protein : : supported by full-length cDNA: Ceres: 5176.	trichocarpa x nigra	Unique
PtpAffx.107280.1.S1_at	-0.666717	-7.67343	0.00384486	CX173061	gw1.XVIII.258.1	gw1.XVIII.258.1	At2g39930.1	putative isoamylase :	deltoides	Unique
PtpAffx.10732.1.S1_a_at	-1.14073	-11.0182	0.000974013	BU874178	grail3.0093003601	grail3.0093003601	At1g11530.1	thioredoxin h	trichocarpa	Probes match on alternative forms of same gene
PtpAffx.107388.2.A1_at	-0.980168	-7.68213	0.00382879	CX168588	gw1.X.352.1	gw1.X.352.1	At1g25570.1	hypothetical protein : predicted by genemark.hmm	deltoides	Unique
PtpAffx.107444.1.A1_s_at	-5.97454	-7.79382	0.00362418	CV236748	estExt_fgenesh4_pg.C_20970002	estExt_fgenesh4_pg.C_20970002	At5g07870.1	N-hydroxycinnamoyl benzoyltransferase - like protein : anthranilate N-benzoyltransferase	trichocarpa	All probes match over all sequences
PtpAffx.10750.1.A1_s_at	-2.92111	-16.9317	0.000209706	CV244442	eugene3.00120460	eugene3.00120460	At3g18290.1	zinc finger protein	trichocarpa	All probes match over all sequences
PtpAffx.107571.1.A1_s_at	-8.77978	-11.5814	0.000813089	CV274132	estExt_Genewise1_v1.C_290296	estExt_Genewise1_v1.C_290296	At3g14310.1	putative pectin methylesterase : similar to pectin methylesterase GB:Q42534 from [Arabidopsis thaliana]:supported by full-length cDNA: Ceres:13261.	trichocarpa x deltoides	All probes match over all sequences
PtpAffx.10764.1.S1_at	-1.91322	-10.4365	0.00119083	AI162476	gw1.VI.1708.1	gw1.VI.1708.1	At5g02010.1	putative protein : hypothetical proteins - Arabidopsis thaliana	tremula x tremuloides	Unique
PtpAffx.107658.1.A1_at	-1.28628	-10.2114	0.0012955	CV272277	eugene3.00011620	eugene3.00011620	At3g49060.1	putative protein : various predicted proteins	trichocarpa x nigra	Unique
PtpAffx.10771.1.S1_a_at	-1.5392	-13.6023	0.000457157	CV283492	estExt_Genewise1_v1.C_LG_V1436	estExt_Genewise1_v1.C_LG_V1436	At1g75380.1	wound-responsive protein	trichocarpa x deltoides	Unique
PtpAffx.10771.1.S1_at	-1.3467	-8.50269	0.00261819	CV283492	estExt_Genewise1_v1.C_LG_V1436	estExt_Genewise1_v1.C_LG_V1436	At1g75380.1	wound-responsive protein	trichocarpa x deltoides	Probes match on alternative forms of same gene
PtpAffx.10771.2.S1_s_at	-1.32529	-7.39964	0.00440356	CV239239	estExt_Genewise1_v1.C_LG_V1436	estExt_Genewise1_v1.C_LG_V1436	At1g75380.1	wound-responsive protein	trichocarpa	All probes match over all sequences
PtpAffx.10771.4.S1_at	-1.80347	-12.5426	0.0006096	BU894833	grail3.0003027102	grail3.0003027102	At1g75380.1	wound-responsive protein	tremula x tremuloides	Unique
PtpAffx.10771.6.A1_at	-1.66339	-6.86407	0.00579079	CK095617	estExt_Genewise1_v1.C_LG_V1436	estExt_Genewise1_v1.C_LG_V1436	At1g75380.1	wound-responsive protein	tremula	Unique
PtpAffx.107746.1.A1_at	-3.44372	-18.772	0.000144317	CV268558	fgenesh4_pm.C_LG_IV000216	fgenesh4_pm.C_LG_IV000216	At1g67050.1	expressed protein : :supported by full-length cDNA: Ceres:12461.	trichocarpa x nigra	Unique
PtpAffx.107764.1.A1_at	-0.690035	-8.11333	0.00312225	CV267625	--	--	--	--	trichocarpa x nigra	Unique
PtpAffx.107894.1.A1_at	-3.06194	-24.2461	5.72e-05	BU889318	gw1.I.7766.1	gw1.I.7766.1	At3g48660.1	putative protein : hypothetical proteins - Arabidopsis thaliana	tremula	Unique
PtpAffx.107894.2.A1_a_at	-5.88812	-233.859	7.08e-09	CV261945	gw1.I.7766.1	gw1.I.7766.1	At3g48660.1	putative protein : hypothetical proteins - Arabidopsis thaliana	trichocarpa x nigra	Unique
PtpAffx.107894.2.A1_at	-3.27857	-71.4772	6.47e-07	CV261945	gw1.I.7766.1	gw1.I.7766.1	At3g48660.1	putative protein : hypothetical proteins - Arabidopsis thaliana	trichocarpa x nigra	Probes match on alternative forms of same gene
PtpAffx.108132.1.A1_at	-1.63628	-38.8412	8.8e-06	CV252890	eugene3.01570014	eugene3.01570014	At1g69430.1	unknown protein :	trichocarpa	Unique
PtpAffx.108488.1.A1_at	-1.37412	-16.4923	0.000232145	CV238740	gw1.IV.2378.1	gw1.IV.2378.1	At1g74100.1	putative flavonol sulfotransferase : similar to flavonol 4'-sulfotransferase GB:P52837 from [Flaveria chloraefolia]:supported by full-length cDNA: Ceres:36020.	trichocarpa	Unique
PtpAffx.108572.1.A1_s_at	-0.651995	-6.58537	0.00676012	CV235026	estExt_fgenesh4_pg.C_LG_VI1797	estExt_fgenesh4_pg.C_LG_VI1797	At4g32320.1	ascorbate peroxidase family : similar to L-ascorbate peroxidase [Arabidopsis thaliana] gi|1523789|emb|CAA66925	trichocarpa	All probes match over all sequences
PtpAffx.108748.1.A1_a_at	-0.633558	-8.20465	0.00298813	CV260299	eugene3.00020041 grail3.0002083101	eugene3.00020041	At1g76460.1	RRM-containing protein : contains Pfam profile: PF00076 RNA recognition motif. (a.k.a. RRM	trichocarpa x nigra	Probes match on alternative forms of same gene
PtpAffx.109036.1.A1_at	-3.31115	-15.0033	0.000321975	CV245311	gw1.VIII.352.1	gw1.VIII.352.1	At5g40270.1	putative protein : intracellular protein Mg11	trichocarpa	Unique
PtpAffx.109082.1.S1_at	-6.28851	-7.41343	0.00437738	CX182428	fgenesh4_pm.C_LG_XVI000502	fgenesh4_pm.C_LG_XVI000502	At1g23740.1	putative auxin-induced protein : :supported by full-length cDNA: Ceres:155143.	euramericana	Unique
PtpAffx.10930.1.A1_at	-2.30696	-6.8181	0.00593147	CV279546	gw1.XII.781.1 gw1.2175.2.1	gw1.XII.781.1	At1g74730.1	expressed protein : :supported by full-length cDNA: Ceres:12408.	trichocarpa x deltoides	Unique
PtpAffx.10946.1.S1_s_at	-1.21982	-7.95533	0.00336183	BU810775	eugene3.00440139	eugene3.00440139	At3g27870.1	P-type ATPase	tremula x tremuloides	All probes match over all sequences
PtpAffx.109483.1.A1_s_at	-5.00834	-9.04127	0.00207547	CV269063	fgenesh4_pg.C_LG_I003390	fgenesh4_pg.C_LG_I003390	At1g60950.1	ferrodoxin precursor : identical to FERREDOXIN PRECURSOR GB:P16972 from [Arabidopsis thaliana]: supported by cDNA: gi_13265544_gb_AF324706.2_AF324706	trichocarpa x nigra	All probes match over all sequences
PtpAffx.109658.1.S1_at	-4.25201	-8.53009	0.00258562	CK110902	--	--	--	--	tremula	Unique
PtpAffx.109790.1.S1_at	-1.27115	-6.67633	0.00640566	CV243037	grail3.0102003101	grail3.0102003101	At1g48300.1	hypothetical protein : predicted by genemark.hmm: supported by cDNA: gi_12744986	trichocarpa	Unique
PtpAffx.10990.1.S1_at	-0.928256	-7.56419	0.00406456	CV271402	estExt_Genewise1_v1.C_LG_XVIII2497	estExt_Genewise1_v1.C_LG_XVIII2497	At1g67280.1	glyoxalase I	trichocarpa x nigra	Unique
PtpAffx.109937.1.A1_at	-2.52941	-6.31274	0.00789841	CK097441	estExt_fgenesh4_pg.C_LG_XIV0205 grail3.9342000101 grail3.0035010601	estExt_fgenesh4_pg.C_LG_XIV0205	At4g17980.1	NAM (no apical meristem) - like protein :	tremula	Unique
PtpAffx.109957.1.A1_at	-1.96074	-7.55166	0.00408818	CV264304	estExt_fgenesh4_pg.C_LG_VI1628 gw1.XVIII.1137.1	estExt_fgenesh4_pg.C_LG_VI1628	At2g25790.1	leucine-rich repeat transmembrane protein kinase	trichocarpa x nigra	Unique
PtpAffx.11.1.A1_at	-6.83248	-33.4214	1.67e-05	CV231800	grail3.0022012901	grail3.0022012901	At2g29970.1	expressed protein : : supported by cDNA: gi_14532595_gb_AY039922.1_	trichocarpa	Unique
PtpAffx.11018.2.A1_at	-2.93097	-8.87185	0.00223419	CN549658	gw1.I.1636.1	gw1.I.1636.1	At5g13760.1	putative protein : similar to unknown protein (gb|AAF63775.1): supported by cDNA: gi_17064961	trichocarpa x deltoides	Unique
PtpAffx.110199.1.S1_at	-1.81846	-16.8814	0.000211321	CF235803	grail3.0038016201	grail3.0038016201	At4g25670.1	expressed protein : : supported by cDNA: gi_14517537_gb_AY039604.1_	alba x tremula	Unique
PtpAffx.110233.1.S1_at	-1.91757	-9.38185	0.00179373	CV275262	eugene3.00160024	eugene3.00160024	At4g16400.1	hypothetical protein :	trichocarpa x deltoides	Unique
PtpAffx.110243.1.S1_at	-7.60537	-9.69389	0.00157576	CK096532	fgenesh4_pg.C_LG_X001403	fgenesh4_pg.C_LG_X001403	At1g69160.1	expressed protein : : supported by cDNA: gi_16648778_gb_AY058166.1_	tremula	Unique
PtpAffx.110357.1.S1_at	-5.88506	-15.764	0.000273475	CF227666	estExt_fgenesh4_pg.C_LG_XII1067	estExt_fgenesh4_pg.C_LG_XII1067	At5g07330.1	putative protein :	alba x tremula	Unique
PtpAffx.11054.1.S1_at	-1.68672	-6.27099	0.00808148	CK097614	fgenesh4_pm.C_LG_VI000219	fgenesh4_pm.C_LG_VI000219	At2g38670.1	putative phospholipid cytidylyltransferase : : supported by cDNA: gi_20260169	tremula	Unique
PtpAffx.11077.4.A1_s_at	-2.30992	-8.92437	0.00218968	CV276377	eugene3.00140651	eugene3.00140651	At3g58710.2	WRKY family transcription factor : contains Pfam profile: PF03106 WRKY DNA -binding domain	trichocarpa x deltoides	All probes match over all sequences
PtpAffx.110830.1.S1_at	-5.0729	-6.55876	0.00685922	DN492971	eugene3.00051091	eugene3.00051091	--	--	tremula x tremuloides	Unique
PtpAffx.110856.1.S1_at	-0.203995	-7.33632	0.00455204	DN492432	estExt_Genewise1_v1.C_1310224	estExt_Genewise1_v1.C_1310224	At2g47170.1	ADP-ribosylation factor 1 : :supported by full-length cDNA: Ceres:34414.	trichocarpa	Unique
PtpAffx.11094.1.A1_at	-1.66183	-6.02882	0.00935792	CV280533	fgenesh4_kg.C_LG_XVI000048	fgenesh4_kg.C_LG_XVI000048	At5g01880.1	putative protein : RING-H2 finger protein RHA3a - Arabidopsis thaliana	trichocarpa x deltoides	Unique
PtpAffx.111195.1.S1_at	-2.96248	-23.6562	6.17e-05	BU877554	fgenesh4_pm.C_LG_V000678	fgenesh4_pm.C_LG_V000678	At1g53470.1	hypothetical protein : similar to hypothetical protein GB:AAF18595 GI:6598357 from [Arabidopsis thaliana]	trichocarpa	Unique
PtpAffx.111722.1.S1_at	-1.13636	-8.67218	0.00243484	CF232509	gw1.VII.3980.1	gw1.VII.3980.1	At4g38050.1	putative protein : permease 1 - Mesembryanthemum crystallinum	alba x tremula	Unique
PtpAffx.111725.1.S1_at	-4.31903	-14.9352	0.000326154	BU819606	--	--	--	--	tremula	Unique
PtpAffx.111863.1.S1_at	-2.7342	-7.12869	0.00506605	BU791227	gw1.II.1265.1	gw1.II.1265.1	At5g67590.1	putative protein : contains similarity to NADH dehydrogenase chain CI-18:supported by full-length cDNA: Ceres:28455.	trichocarpa x deltoides	Unique
PtpAffx.1122.1.S1_a_at	-1.90674	-14.4344	0.000369623	CV282461	gw1.124.168.1 gw1.IV.3048.1	gw1.124.168.1	At2g33800.1	30S ribosomal protein S5 : : supported by full-length cDNA: Ceres: 38063.	trichocarpa x deltoides	Probes match on alternative forms of same gene
PtpAffx.11220.1.S1_s_at	-2.11264	-6.51765	0.00700401	CV274564	estExt_fgenesh4_pm.C_400084	estExt_fgenesh4_pm.C_400084	At1g47670.1	lysine and histidine specific transporter	trichocarpa x deltoides	All probes match over all sequences
PtpAffx.11226.1.S1_at	-1.06816	-7.01898	0.00534572	CV274273	gw1.XVII.1317.1	gw1.XVII.1317.1	At3g29290.1	hypothetical protein : predicted by genemark.hmm	tremula x tremuloides	Unique
PtpAffx.112555.1.S1_at	-2.0624	-8.31913	0.00283564	DN493776	gw1.X.6714.1 eugene3.00081172	gw1.X.6714.1	At1g15110.1	putative phosphatidylserine synthase : Similar to gb|AF099053 phosphatidylserine synthase-2 from Mus musculus. EST gb|N96271 comes from this gene: supported by cDNA: gi_19698980	tremula	Unique
PtpAffx.112637.1.A1_at	-4.0278	-13.3193	0.000493727	DN490107	eugene3.01310022	eugene3.01310022	At3g05880.1	low temperature and salt responsive protein LTI6A : identical to low temperature and salt responsive protein LTI6A GB:AAC97512 from [Arabidopsis thaliana]	trichocarpa x deltoides	Unique
PtpAffx.112651.1.A1_at	-1.12399	-20.8804	9.81e-05	DN489200	eugene3.00061127 fgenesh4_pg.C_LG_XVI000550	eugene3.00061127	At3g11760.1	unknown protein :	tremula x tremuloides	Unique
PtpAffx.11267.1.S1_at	-1.94298	-9.53749	0.00167693	CV277107	gw1.I.9902.1	gw1.I.9902.1	At3g26070.1	unknown protein : : supported by cDNA: gi_17065225	trichocarpa x deltoides	Unique
PtpAffx.112672.1.A1_at	-2.42887	-11.0704	0.000958987	DN484990	--	--	--	--	tremula x tremuloides	Unique
PtpAffx.113831.1.A1_s_at	-3.49612	-22.3395	7.64e-05	CV283912	eugene3.00570099	eugene3.00570099	At2g17972.1	Expressed protein : : supported by full-length cDNA: Ceres: 18284.	trichocarpa x deltoides	All probes match over all sequences
PtpAffx.11398.1.S1_at	-5.29009	-11.8464	0.000744104	CV261664	eugene3.00130865	eugene3.00130865	At3g20570.1	expressed protein : :supported by full-length cDNA: Ceres:9965.	trichocarpa x nigra	Unique
PtpAffx.11401.3.S1_at	-1.97021	-10.1822	0.00130638	CK097589	eugene3.00190405	eugene3.00190405	At3g03870.1	expressed protein : predicted using genefinder:supported by full-length cDNA: Ceres:20442.	tremula	Unique
PtpAffx.11401.4.A1_s_at	-2.52725	-8.88417	0.00222303	CK096815	eugene3.00130563	eugene3.00130563	At3g03870.1	expressed protein : predicted using genefinder:supported by full-length cDNA: Ceres:20442.	tremula	All probes match over all sequences
PtpAffx.114066.1.A1_at	-1.00227	-10.2088	0.0012955	CV272588	estExt_fgenesh4_pg.C_LG_VIII0185	estExt_fgenesh4_pg.C_LG_VIII0185	At2g16980.1	putative tetracycline transporter protein :	trichocarpa x nigra	Unique
PtpAffx.114067.2.A1_at	-0.64138	-18.3336	0.000157544	CV240886	eugene3.00160726	eugene3.00160726	At1g57790.1	expressed protein : :supported by full-length cDNA: Ceres:111354.	trichocarpa	Unique
PtpAffx.114161.1.A1_at	-1.97949	-6.7855	0.00602217	CV269016	eugene3.00080059	eugene3.00080059	--	--	trichocarpa x nigra	Unique
PtpAffx.114257.1.S1_at	-4.00283	-6.57482	0.00679899	CV252062	estExt_fgenesh4_pg.C_700231	estExt_fgenesh4_pg.C_700231	At1g54860.1	expressed protein : :supported by full-length cDNA: Ceres:1530.	trichocarpa	Unique
PtpAffx.114277.1.A1_at	-1.02015	-9.69307	0.00157576	CV264868	eugene3.00070688	eugene3.00070688	At2g22140.1	hypothetical protein : predicted by genscan	trichocarpa x nigra	Unique
PtpAffx.114352.1.A1_at	-1.47508	-11.4766	0.000842811	CV262393	fgenesh4_pg.C_LG_II002610	fgenesh4_pg.C_LG_II002610	At2g16250.1	leucine-rich repeat transmembrane protein kinase	trichocarpa x nigra	Unique
PtpAffx.114412.1.A1_s_at	-1.99929	-12.1778	0.000673453	BU876625	estExt_fgenesh4_pg.C_880085	estExt_fgenesh4_pg.C_880085	At3g27010.1	unknown protein :	trichocarpa	All probes match over all sequences
PtpAffx.114434.1.A1_at	-2.98851	-13.8931	0.00042171	CV258608	--	--	--	--	trichocarpa x nigra	Unique
PtpAffx.114790.1.A1_at	-1.45508	-6.22858	0.00830144	CV267939	gw1.IV.3538.1	gw1.IV.3538.1	At3g03440.1	unknown protein : similar to putative protein GB:CAB40988 [Arabidopsis thaliana]	trichocarpa x nigra	Unique
PtpAffx.11482.2.A1_a_at	-6.05653	-23.3931	6.37e-05	CV231655	estExt_fgenesh4_pg.C_LG_XIX0554	estExt_fgenesh4_pg.C_LG_XIX0554	At5g16490.1	putative protein : similar to unknown protein (gb|AAC80617.1)	trichocarpa	Probes match on alternative forms of same gene
PtpAffx.114990.1.A1_at	-1.64567	-12.5876	0.000602808	CV236911	gw1.V.2320.1	gw1.V.2320.1	At1g20990.1	hypothetical protein : predicted by genscan+	trichocarpa	Unique
PtpAffx.11501.1.A1_at	-5.50639	-14.8335	0.000335819	DN503251	--	--	--	--	tremula x tremuloides	Unique
PtpAffx.115100.1.A1_at	-3.70559	-41.1925	6.75e-06	AJ778332	eugene3.00131249	eugene3.00131249	At2g30395.1	hypothetical protein :	euphratica	Unique
PtpAffx.11517.1.S1_at	-2.05828	-14.3214	0.000380376	CV274782	estExt_Genewise1_v1.C_LG_VI2154	estExt_Genewise1_v1.C_LG_VI2154	At4g28050.1	senescence-associated protein -like : senescence-associated protein 5	trichocarpa x deltoides	Unique
PtpAffx.11519.2.A1_at	-6.29296	-58.5568	1.59e-06	CK106302	eugene3.00100085	eugene3.00100085	--	--	tremula	Unique
PtpAffx.115191.1.A1_at	-0.945836	-6.22263	0.00833165	CV229720	grail3.0018042102	grail3.0018042102	gi|42573011|ref|NP_974602.1|	pleckstrin homology (PH) domain-containing protein-related [Arabidopsis thaliana]	trichocarpa	Unique
PtpAffx.115233.1.S1_s_at	-1.81498	-19.1999	0.000131412	CV230449	estExt_fgenesh4_pg.C_LG_I0130	estExt_fgenesh4_pg.C_LG_I0130	--	--	trichocarpa	All probes match over all sequences
PtpAffx.115235.1.A1_at	-3.34013	-12.0545	0.000700098	CV231524	eugene3.00140239	eugene3.00140239	At4g22990.1	putative protein : hypothetical protein	trichocarpa	Unique
PtpAffx.115238.1.A1_at	-3.40763	-10.3152	0.00124267	CV231556	gw1.I.3329.1 gw1.1981.1.1	gw1.I.3329.1	--	--	trichocarpa	Unique
PtpAffx.11535.1.A1_s_at	-9.58953	-12.2977	0.000652064	CV235235	grail3.1005000101 estExt_fgenesh4_pg.C_19310001 estExt_fgenesh4_pg.C_2390003 eugene3.02390007 estExt_Genewise1_v1.C_410003	grail3.1005000101	At4g35160.1	O-methyltransferase	trichocarpa	All probes match over all sequences
PtpAffx.11537.1.S1_s_at	-4.42594	-52.2703	2.43e-06	CV228806	fgenesh4_pg.C_scaffold_148000056	fgenesh4_pg.C_scaffold_148000056	--	--	trichocarpa	All probes match over all sequences
PtpAffx.11539.1.A1_at	-3.64965	-10.0381	0.0013811	CV262123	--	--	--	--	trichocarpa x nigra	Unique
PtpAffx.11548.1.A1_at	-1.51488	-6.41739	0.00740375	CV261721	--	--	--	--	tremula	Unique
PtpAffx.11555.1.S1_at	-4.67485	-13.6293	0.000453406	CV261411	grail3.0090014901	grail3.0090014901	gi|52077166|dbj|BAD46211.1|	unknown protein [Oryza sativa (japonica cultivar-group)]	trichocarpa x nigra	Unique
PtpAffx.11571.1.S1_at	-4.54045	-7.66817	0.00385417	CV260719	gw1.V.3085.1	gw1.V.3085.1	At2g21970.1	expressed protein : :supported by full-length cDNA: Ceres:10672.	trichocarpa x nigra	Unique
PtpAffx.115882.1.S1_s_at	-5.4038	-9.51972	0.00169093	CV227008	estExt_Genewise1_v1.C_LG_XIII2148	estExt_Genewise1_v1.C_LG_XIII2148	At3g03770.1	leucine-rich repeat transmembrane protein kinase	trichocarpa	All probes match over all sequences
PtpAffx.1159.1.S1_at	-1.38216	-19.2973	0.000128583	CV243165	--	--	--	--	tremula x tremuloides	Unique
PtpAffx.11597.1.A1_at	-4.19037	-14.5692	0.000356567	CV227799	estExt_fgenesh4_pm.C_LG_IV0572	estExt_fgenesh4_pm.C_LG_IV0572	At4g35250.1	putative protein : Cyanophora paradoxa cyanelle	trichocarpa	Unique
PtpAffx.116099.1.S1_at	-5.49035	-124.58	7.24e-08	CF234977	grail3.0062008701	grail3.0062008701	At3g15050.1	hypothetical protein : similar to SF16 protein GB:CAA52782 [Helianthus annuus]	alba x tremula	Unique
PtpAffx.11613.1.A1_a_at	-9.83735	-152.985	3.7e-08	CV266956	--	--	--	--	trichocarpa	Probes match on alternative forms of same gene
PtpAffx.11619.1.S1_at	-1.23783	-7.81366	0.00358969	CV235173	eugene3.00030584	eugene3.00030584	At5g67400.1	peroxidase	tremula x tremuloides	Unique
PtpAffx.116395.1.S1_at	-4.54796	-48.0212	3.52e-06	CK104666	--	--	--	--	tremula	Unique
PtpAffx.11653.2.S1_a_at	-1.06804	-11.1281	0.000945464	CK095586	gw1.X.6680.1	gw1.X.6680.1	At1g15140.1	expressed protein : Contains a PF|00175 Oxidoreductase FAD:NADH-binding domain. ESTs gb|H76345 and gb|AA651465 come from this gene: supported by cDNA: gi_15451091_gb_AY054626.1_	tremula	Probes match on alternative forms of same gene
PtpAffx.116567.1.A1_at	-2.1313	-6.79608	0.00599366	CK097009	fgenesh4_pg.C_LG_XV001153 estExt_fgenesh4_pg.C_LG_XII1120	fgenesh4_pg.C_LG_XV001153	At4g20850.1	putative protein : tripeptidyl-peptidase II	tremula	Unique
PtpAffx.116686.1.A1_at	-1.20805	-6.64832	0.00651911	CK092439	gw1.28.1156.1 gw1.XVI.497.1	gw1.28.1156.1	At5g01980.1	putative protein : COP1-interacting protein CIP8 - Arabidopsis thaliana	tremula x tremuloides	Unique
PtpAffx.116699.1.S1_at	-3.06807	-18.8901	0.000140232	CK091595	grail3.0022022401	grail3.0022022401	At3g11410.1	protein phosphatase 2C (PP2C) : identical to protein phosphatase 2C (PP2C) GB:P49598 [Arabidopsis thaliana]: supported by cDNA: gi_18389241	trichocarpa	Unique
PtpAffx.1169.6.A1_s_at	-1.91663	-6.38703	0.00753809	CV247235	--	--	--	--	tremula	All probes match over all sequences
PtpAffx.116900.1.S1_s_at	-1.79258	-10.1422	0.00132478	CV263699	eugene3.00160495	eugene3.00160495	At2g41740.1	putative villin 2 :	trichocarpa x nigra	All probes match over all sequences
PtpAffx.116936.1.S1_at	-2.08053	-13.2442	0.000502886	BI072150	--	--	--	--	trichocarpa	Unique
PtpAffx.116969.1.S1_s_at	-2.50928	-7.00958	0.00536714	CF227940	eugene3.01310032	eugene3.01310032	At1g56720.1	expressed protein : similar to receptor-like protein kinase GI:7529754 from [Arabidopsis thaliana]:supported by full-length cDNA: Ceres:36000.	alba x tremula	All probes match over all sequences
PtpAffx.1172.1.S1_at	-1.91629	-7.53455	0.00412535	DN493694	gw1.VI.2155.1 gw1.XVI.2476.1	gw1.VI.2155.1	At5g22400.1	rac GTPase activating protein :	tremula x tremuloides	Unique
PtpAffx.1175.1.A1_at	-2.56374	-7.82603	0.00357098	CV242106	--	--	--	--	tremula x tremuloides	Unique
PtpAffx.117529.1.S1_at	-3.22974	-19.398	0.00012617	DN495961	fgenesh4_pg.C_LG_XVII000406	fgenesh4_pg.C_LG_XVII000406	At3g28860.1	multidrug resistance P-glycoprotein	tremula	Unique
PtpAffx.117543.1.S1_at	-0.53002	-7.06554	0.00522197	CV226667	estExt_Genewise1_v1.C_LG_XVIII0864	estExt_Genewise1_v1.C_LG_XVIII0864	At5g11790.1	putative protein : SF21 protein	trichocarpa	Unique
PtpAffx.11783.1.A1_s_at	-1.72286	-7.60903	0.00397829	CX169786	estExt_Genewise1_v1.C_LG_XIII1250	estExt_Genewise1_v1.C_LG_XIII1250	At3g60600.1	putative protein : VAP27	deltoides	All probes match over all sequences
PtpAffx.11783.3.A1_at	-1.02687	-7.25203	0.00474734	CV252894	gw1.XIV.2758.1	gw1.XIV.2758.1	At4g03140.1	putative alcohol dehydrogenase : similar to plant short chain alcohol dehydrogenase	tremula x tremuloides	Unique
PtpAffx.118289.1.S1_at	-1.38099	-6.06616	0.00913819	BU815794	gw1.VIII.435.1	gw1.VIII.435.1	At1g60800.1	receptor-like kinase	tremula x tremuloides	Unique
PtpAffx.11857.1.S1_at	-4.08003	-12.3352	0.000646317	CV249729	eugene3.00060537	eugene3.00060537	At5g15080.1	serine:threonine specific protein kinase -like : serine:threonine:tyrosine-specific protein kinase APK1	trichocarpa	Unique
PtpAffx.118574.1.S1_at	-4.11217	-18.7825	0.000144081	BI125317	estExt_fgenesh4_pg.C_LG_VI0681	estExt_fgenesh4_pg.C_LG_VI0681	At2g45400.1	putative flavonol reductase :	tremula x tremuloides	Unique
PtpAffx.11858.1.A1_at	-3.76536	-8.13184	0.00309731	CV249728	eugene3.00060590	eugene3.00060590	--	--	trichocarpa	Unique
PtpAffx.11878.2.S1_at	-2.10966	-7.17511	0.00495023	CV260432	eugene3.00050503	eugene3.00050503	At5g67190.1	TINY-like protein :	trichocarpa x nigra	Unique
PtpAffx.118826.1.S1_at	-4.24596	-20.2967	0.000107879	BU820423	fgenesh4_pm.C_scaffold_166000006 fgenesh4_pm.C_LG_XI000019	fgenesh4_pm.C_scaffold_166000006	At1g11915.1	Expressed protein : : supported by cDNA: gi_15293302_gb_AY051085.1_	tremula	Unique
PtpAffx.118921.1.S1_at	-1.2425	-8.94443	0.00217217	CV249390	gw1.XV.1426.1	gw1.XV.1426.1	At3g28050.1	expressed protein : :supported by full-length cDNA: Ceres:6530.	trichocarpa	Unique
PtpAffx.118933.1.S1_s_at	-1.45583	-7.42888	0.00434592	DN500879	estExt_fgenesh4_pg.C_LG_I3061	estExt_fgenesh4_pg.C_LG_I3061	At1g17220.1	translation initiation factor IF-2	tremula x tremuloides	All probes match over all sequences
PtpAffx.119025.1.S1_at	-2.16361	-49.4427	3.14e-06	DN496363	estExt_Genewise1_v1.C_LG_III1078	estExt_Genewise1_v1.C_LG_III1078	At1g27920.1	hypothetical protein : predicted by genemark.hmm	trichocarpa x deltoides	Unique
PtpAffx.119039.1.S1_at	-0.679767	-6.11834	0.00886947	DN486369	fgenesh4_pm.C_LG_VIII000230 estExt_fgenesh4_pm.C_LG_X0780	fgenesh4_pm.C_LG_VIII000230	At5g05970.1	putative protein : contains similarity to regulatory protein Nedd1	tremula	Unique
PtpAffx.119306.1.S1_at	-0.33317	-7.18588	0.00492552	DN484066	gw1.IV.2341.1	gw1.IV.2341.1	At4g27430.1	COP1-interacting protein 7 (CIP7) : : supported by cDNA: gi_3327867_dbj_AB012912.1_AB012912	trichocarpa x deltoides	Unique
PtpAffx.119347.1.S1_at	-1.14396	-9.93128	0.00144216	BU879601	grail3.0010000701	grail3.0010000701	At3g11210.1	expressed protein : : supported by full-length cDNA: Ceres: 21357.	trichocarpa	Unique
PtpAffx.119354.1.A1_at	-2.63095	-6.07918	0.00906346	BP935809	fgenesh4_pg.C_scaffold_5070000001 estExt_Genewise1_v1.C_LG_XII0217	fgenesh4_pg.C_scaffold_5070000001	At4g25640.1	putative protein : NorM	nigra	Unique
PtpAffx.119372.1.A1_at	-0.979822	-12.5478	0.00060877	BP932094	gw1.VIII.798.1	gw1.VIII.798.1	At4g17740.1	Photosystem Ii D1 carboxy-terminal protease : similar to GI:1297050 C-terminal processing protease of the D1 protein ctpA {Spinacia oleracea}: similar to SP|Q44879| (Bartonella bacilliformis): supported by cDNA: gi_15809807_gb_AY054171.1_	nigra	Unique
PtpAffx.11938.1.A1_at	-0.580629	-25.8657	4.39e-05	CV246006	--	--	--	--	tremula x tremuloides	Unique
PtpAffx.119477.1.A1_at	-1.7617	-9.3242	0.00183806	BP930969	gw1.VIII.973.1	gw1.VIII.973.1	At5g19290.1	phospholipase - like protein : various predicted phospholipase proteins:supported by full-length cDNA: Ceres:253499.	nigra	Unique
PtpAffx.1197.1.S1_at	-0.805284	-6.8729	0.00576289	CV240851	fgenesh4_pg.C_LG_X002128	fgenesh4_pg.C_LG_X002128	At5g04550.1	putative protein : : supported by cDNA: gi_13605828_gb_AF367313.1_AF367313	trichocarpa	Unique
PtpAffx.11980.1.A1_at	-0.41311	-6.1007	0.00896213	CV263538	estExt_Genewise1_v1.C_LG_I3201	estExt_Genewise1_v1.C_LG_I3201	At3g26980.1	expressed protein : similar to geranylgeranylated proteins ATGP4 [GI:4097567] and NTGP5 [Nicotiana tabacum][GI:4097587]	trichocarpa x nigra	Unique
PtpAffx.119957.1.S1_s_at	-5.80159	-11.0795	0.000957416	CX170289	estExt_Genewise1_v1.C_LG_V0051	estExt_Genewise1_v1.C_LG_V0051	At4g37920.1	putative protein :	deltoides	All probes match over all sequences
PtpAffx.120153.1.S1_at	-3.8185	-9.80997	0.00151225	CX176031	gw1.40.697.1	gw1.40.697.1	At1g47480.1	expressed protein : similar to putative esterase GI:4335745 from [Arabidopsis thaliana]: supported by full-length cDNA: Ceres: 111056.	trichocarpa x deltoides	Unique
PtpAffx.120153.1.S1_s_at	-9.66623	-10.9575	0.00099457	CX176031	estExt_Genewise1_v1.C_LG_VII0038	estExt_Genewise1_v1.C_LG_VII0038	At5g65730.1	xyloglucan endotransglycosylase	deltoides	All probes match over all sequences
PtpAffx.120308.1.S1_s_at	-3.34068	-10.8642	0.0010252	CF233209	eugene3.00051111	eugene3.00051111	At2g30890.1	hypothetical protein : predicted by grail	alba x tremula	All probes match over all sequences
PtpAffx.120421.1.A1_at	-3.04094	-6.73621	0.00618163	CV264502	fgenesh4_pg.C_LG_II000050	fgenesh4_pg.C_LG_II000050	At1g76410.1	putative RING zinc finger protein : contains Pfam profile: PF00097 Zinc finger	trichocarpa x nigra	Unique
PtpAffx.12044.1.S1_at	-0.896001	-6.54771	0.00690171	CV242501	estExt_fgenesh4_pg.C_LG_X0891	estExt_fgenesh4_pg.C_LG_X0891	At1g14530.1	expressed protein : supported by Ceres cDNA:12043	trichocarpa	Unique
PtpAffx.120654.1.A1_at	-0.898395	-5.9877	0.00960356	CV270643	--	--	--	--	trichocarpa x nigra	Unique
PtpAffx.120672.1.A1_at	-4.27056	-12.5129	0.000612324	CV269845	estExt_fgenesh4_pg.C_LG_XV0931	estExt_fgenesh4_pg.C_LG_XV0931	At1g10155.1	hypothetical protein : predicted by genemarkHMM	trichocarpa x nigra	Unique
PtpAffx.120762.1.A1_at	-3.59681	-10.4196	0.00119685	CV262910	eugene3.00020547 gw1.V.676.1	eugene3.00020547	At2g42975.1	Expressed protein : : supported by cDNA: gi_19347804	trichocarpa x nigra	Unique
PtpAffx.120784.1.S1_at	-1.68726	-7.11203	0.00510015	CV265510	fgenesh4_pg.C_LG_VIII000792	fgenesh4_pg.C_LG_VIII000792	At1g14000.1	putative protein kinase : : supported by cDNA: gi_18700096	trichocarpa x nigra	Unique
PtpAffx.1208.1.S1_s_at	-2.67241	-9.5372	0.00167693	CV240273	estExt_fgenesh4_pg.C_1310019	estExt_fgenesh4_pg.C_1310019	At3g05900.1	unknown protein :	trichocarpa	All probes match over all sequences
PtpAffx.1208.2.A1_at	-2.96054	-7.15998	0.00498295	CK088565	eugene3.00130012	eugene3.00130012	At3g05900.1	unknown protein :	tremula x tremuloides	Unique
PtpAffx.120896.1.A1_at	-2.45825	-6.80072	0.0059835	CV261199	--	--	--	--	trichocarpa x deltoides	Unique
PtpAffx.121142.1.A1_s_at	-3.09922	-13.2668	0.000499761	CV252749	grail3.0040012101	grail3.0040012101	At1g75130.1	cytochrome P450	trichocarpa	All probes match over all sequences
PtpAffx.121212.1.A1_at	-1.09562	-7.68221	0.00382879	CV249010	grail3.0027010001	grail3.0027010001	At5g24010.1	receptor-protein kinase-like protein :	trichocarpa	Unique
PtpAffx.121222.1.A1_at	-0.421834	-7.72775	0.00374773	CV248611	estExt_Genewise1_v1.C_LG_VIII1679	estExt_Genewise1_v1.C_LG_VIII1679	At2g38120.1	expressed protein : :supported by full-length cDNA: Ceres:31586.	trichocarpa	Unique
PtpAffx.1213.1.S1_a_at	-7.32809	-20.6451	0.000101706	CV244506	eugene3.00051077	eugene3.00051077	At2g42840.1	En:Spm-like transposon protein : related to En:Spm transposon family of maize:supported by full-length cDNA: Ceres:41214.	trichocarpa	Probes match on alternative forms of same gene
PtpAffx.1213.3.A1_a_at	-5.56861	-18.683	0.000147046	CK091512	eugene3.00051077	eugene3.00051077	At2g42840.1	En:Spm-like transposon protein : related to En:Spm transposon family of maize:supported by full-length cDNA: Ceres:41214.	trichocarpa	Probes match on alternative forms of same gene
PtpAffx.121543.1.A1_at	-6.81235	-53.5656	2.2e-06	CX184719	eugene3.00170501	eugene3.00170501	At5g60980.1	NTF2-containing RNA-binding protein	trichocarpa	Unique
PtpAffx.121661.1.A1_s_at	-1.41764	-6.94202	0.0055588	CV231316	estExt_Genewise1_v1.C_LG_XII1429	estExt_Genewise1_v1.C_LG_XII1429	At3g48050.1	putative protein : predicted proteins	trichocarpa	All probes match over all sequences
PtpAffx.121812.1.A1_at	-5.11991	-7.94623	0.00337734	CV225437	--	--	--	--	trichocarpa	Unique
PtpAffx.12184.1.S1_a_at	-2.40319	-7.30124	0.00463051	CN524707	grail3.0102003601	grail3.0102003601	At3g17610.1	bZIP family transcription factor : similar to TGACG-motif binding factor GI:2934884 from [Glycine max]: contains Pfam profile: PF00170 bZIP transcription factor: supported by full-length cDNA: Ceres: 35429.	trichocarpa x deltoides	Probes match on alternative forms of same gene
PtpAffx.121917.1.S1_s_at	-0.869647	-9.72995	0.00155353	AJ779630	fgenesh4_pm.C_LG_XIII000297	fgenesh4_pm.C_LG_XIII000297	At2g43030.1	50S ribosomal protein L3 : :supported by full-length cDNA: Ceres:142861.	euphratica	All probes match over all sequences
PtpAffx.122051.1.S1_s_at	-3.28341	-25.8224	4.42e-05	AJ774869	eugene3.00140746	eugene3.00140746	At1g02860.1	expressed protein : contains similarity to peroxin-2 GI:6103008 from [Pichia pastoris]:supported by full-length cDNA: Ceres:96370.	euphratica	All probes match over all sequences
PtpAffx.122088.1.S1_at	-6.37063	-40.1068	7.57e-06	AJ774512	estExt_Genewise1_v1.C_LG_VIII2401	estExt_Genewise1_v1.C_LG_VIII2401	At5g43850.1	putative protein : similar to unknown protein (pir||T02918): supported by full-length cDNA: Ceres: 26596.	euphratica	Unique
PtpAffx.122103.1.S1_at	-0.817191	-6.27248	0.00807775	CV232911	eugene3.00191007	eugene3.00191007	--	--	trichocarpa	Unique
PtpAffx.12219.1.S1_s_at	-6.97289	-10.8534	0.00102976	DN493460	eugene3.00141074	eugene3.00141074	At2g04570.1	putative GDSL-motif lipase:hydrolase : similar to APG proteins: pFAM domain PF00657:supported by full-length cDNA: Ceres:39762.	tremula	All probes match over all sequences
PtpAffx.122315.1.S1_at	-0.539252	-6.37206	0.00761119	BU896709	gw1.XII.1111.1	gw1.XII.1111.1	At5g07350.1	putative protein : p100 co-activator - Mus musculus	tremula x tremuloides	Unique
PtpAffx.12232.1.A1_a_at	-1.70882	-7.11271	0.00509946	CV264320	eugene3.00101442	eugene3.00101442	At3g17210.1	expressed protein : similar to pop3 peptide GB:AAC26526 from [Populus balsamifera subsp. trichocarpa X Populus deltoides]:supported by full-length cDNA: Ceres:268652.	trichocarpa x nigra	Probes match on alternative forms of same gene
PtpAffx.1224.2.S1_a_at	-7.5483	-11.6929	0.000783412	CV238624	grail3.0016027101	grail3.0016027101	--	--	trichocarpa	Probes match on alternative forms of same gene
PtpAffx.122475.1.A1_at	-0.47223	-6.37434	0.00760065	CV277221	grail3.0003007501	grail3.0003007501	At5g42320.1	unknown protein :	trichocarpa x deltoides	Unique
PtpAffx.122552.1.S1_at	-0.356463	-8.59944	0.00251236	BP936900	gw1.44.551.1 gw1.2197.2.1 grail3.0038018602 gw1.2742.8.1	gw1.44.551.1	At2g01970.1	endomembrane protein 70	nigra	Unique
PtpAffx.122577.1.S1_at	-6.31663	-16.0807	0.000254319	BU892685	fgenesh4_pg.C_LG_IV001324	fgenesh4_pg.C_LG_IV001324	At5g66440.1	putative protein : similar to unknown protein (pir||T05276): supported by cDNA: gi_15292834_gb_AY050851.1_	tremula	Unique
PtpAffx.122722.1.S1_at	-1.77131	-6.24454	0.00822066	CX168211	eugene3.00040309	eugene3.00040309	gi|34904552|ref|NP_913623.1|	B1066G12.21 [Oryza sativa (japonica cultivar-group)] >gi|20160495|dbj|BAB89447.1| hypothetical protein [Oryza sativa (japonica cultivar-group)] >gi|21104532|dbj|BAB93127.1| hypothetical protein [Oryza sativa (japonica cultivar-group)]	deltoides	Unique
PtpAffx.122769.1.S1_s_at	-4.93956	-26.9673	3.76e-05	CX177995	gw1.XVII.423.1	gw1.XVII.423.1	At1g02170.1	hypothetical protein common family : similar to At4g25110	euramericana	All probes match over all sequences
PtpAffx.122847.1.S1_at	-1.22681	-5.93418	0.00991449	BU895628	gw1.XI.999.1	gw1.XI.999.1	At4g20380.2	zinc-finger protein Lsd1 :	tremula x tremuloides	Unique
PtpAffx.122855.1.S1_at	-7.16647	-29.0648	2.73e-05	CK103670	gw1.I.5485.1 gw1.XI.947.1	gw1.I.5485.1	At1g32770.1	OsNAC7 protein	tremula x tremuloides	Unique
PtpAffx.122905.1.S1_at	-3.47595	-5.98716	0.00960662	BU837645	eugene3.00160092	eugene3.00160092	--	--	tremula x tremuloides	Unique
PtpAffx.122949.1.S1_at	-4.12145	-6.92587	0.0056084	CV248833	eugene3.00700232	eugene3.00700232	At1g54860.1	expressed protein : :supported by full-length cDNA: Ceres:1530.	trichocarpa	Unique
PtpAffx.122963.1.A1_at	-0.336812	-7.04932	0.00526451	CK097467	gw1.VII.2.1	gw1.VII.2.1	gi|50946983|ref|XP_483019.1|	putative 1	tremula	Unique
PtpAffx.122975.1.A1_at	-0.85374	-9.49834	0.0017034	CK096864	estExt_Genewise1_v1.C_LG_IV2912	estExt_Genewise1_v1.C_LG_IV2912	At1g28530.1	hypothetical protein :	tremula	Unique
PtpAffx.12303.1.S1_at	-6.2598	-15.7145	0.000275948	CV232432	estExt_Genewise1_v1.C_660785	estExt_Genewise1_v1.C_660785	At2g28315.1	similar to putative integral membrane protein : temporary automated functional assignment	trichocarpa	Unique
PtpAffx.1232.1.A1_at	-5.39606	-12.9741	0.000544196	CV238234	estExt_Genewise1_v1.C_LG_V0045	estExt_Genewise1_v1.C_LG_V0045	At1g77280.1	hypothetical protein : similar to receptor-like protein kinase GI:7529754 from [Arabidopsis thaliana]	trichocarpa	Unique
PtpAffx.123284.1.S1_at	-1.28242	-7.66285	0.00386447	CV264010	estExt_fgenesh4_pg.C_LG_X1518	estExt_fgenesh4_pg.C_LG_X1518	At3g19820.1	cell elongation protein	trichocarpa	Unique
PtpAffx.123349.1.S1_s_at	-1.47513	-8.64584	0.00246046	CF234317	gw1.XIII.2607.1 grail3.0099000801	gw1.XIII.2607.1	At5g16730.1	putative protein : predicted proteins - Arabidopsis thaliana and Oryza sativa	alba x tremula	All probes match over all sequences
PtpAffx.123366.1.S1_at	-3.87605	-18.4806	0.00015253	CF228981	--	--	--	--	trichocarpa	Unique
PtpAffx.123395.1.S1_at	-4.41625	-13.611	0.000456052	CA824573	gw1.70.94.1	gw1.70.94.1	At3g18750.1	mitogen activated protein kinase kinase	tremula x tremuloides	Unique
PtpAffx.12342.1.A1_at	-2.42118	-9.54699	0.00167146	CK097643	grail3.0024028201	grail3.0024028201	--	--	tremula	Unique
PtpAffx.12342.1.A1_x_at	-2.39554	-7.80269	0.00360832	CK097643	grail3.0024028201	grail3.0024028201	--	--	tremula	Probes cross hyb with other sequences
PtpAffx.123468.1.S1_at	-2.90423	-14.2259	0.000388512	CA825441	estExt_fgenesh4_pg.C_LG_VIII0518	estExt_fgenesh4_pg.C_LG_VIII0518	At5g05960.1	putative protein : similar to unknown protein (emb|CAB88360.1):supported by full-length cDNA: Ceres:29476.	trichocarpa x deltoides	Unique
PtpAffx.123510.1.S1_s_at	-4.3682	-13.3967	0.000481675	CA823703	estExt_fgenesh4_pm.C_400109	estExt_fgenesh4_pm.C_400109	At5g42890.1	putative protein : similar to unknown protein (pir||T28068): supported by full-length cDNA: Ceres: 39514.	trichocarpa x deltoides	All probes match over all sequences
PtpAffx.123754.2.A1_at	-1.75514	-6.85392	0.00582579	CV268274	estExt_fgenesh4_pm.C_LG_XII0348	estExt_fgenesh4_pm.C_LG_XII0348	At5g60160.1	aspartyl aminopeptidase - like protein : aspartyl aminopeptidase	trichocarpa x nigra	Unique
PtpAffx.124024.1.S1_s_at	-4.86025	-11.9754	0.000716738	BU888063	grail3.0015027201	grail3.0015027201	At3g48550.1	putative protein : putative zinc-finger protein - Arabidopsis thaliana	tremula	All probes match over all sequences
PtpAffx.12406.1.S1_at	-2.86054	-6.29451	0.00798521	CV228584	eugene3.00120809 gw1.XV.1627.1	eugene3.00120809	At5g50150.1	putative protein : strong similarity to unknown protein (gb|AAF04872.1): supported by cDNA: gi_15529144_gb_AY052196.1_	trichocarpa	Unique
PtpAffx.12420.1.A1_at	-2.48714	-11.1825	0.000929335	CV236172	gw1.V.888.1	gw1.V.888.1	gi|50938517|ref|XP_478786.1|	unknown protein [Oryza sativa (japonica cultivar-group)] >gi|34393541|dbj|BAC83139.1| unknown protein [Oryza sativa (japonica cultivar-group)] >gi|50508961|dbj|BAD31868.1| unknown protein [Oryza sativa (japonica cultivar-group)]	trichocarpa	Unique
PtpAffx.12420.1.A1_s_at	-3.24595	-7.18365	0.00493175	CV236172	gw1.V.888.1	gw1.V.888.1	gi|50938517|ref|XP_478786.1|	unknown protein [Oryza sativa (japonica cultivar-group)] >gi|34393541|dbj|BAC83139.1| unknown protein [Oryza sativa (japonica cultivar-group)] >gi|50508961|dbj|BAD31868.1| unknown protein [Oryza sativa (japonica cultivar-group)]	trichocarpa	All probes match over all sequences
PtpAffx.124413.1.S1_s_at	-1.28315	-7.02412	0.00533284	CK098584	estExt_fgenesh4_pm.C_LG_V0367	estExt_fgenesh4_pm.C_LG_V0367	At1g44120.1	hypothetical protein : similar to unknown protein GI:6382494 from [Arabidopsis thaliana]	tremula x tremuloides	All probes match over all sequences
PtpAffx.124503.1.S1_at	-0.532512	-6.66436	0.00645736	BU836905	grail3.0010000701	grail3.0010000701	At3g11210.1	expressed protein : : supported by full-length cDNA: Ceres: 21357.	tremula x tremuloides	Unique
PtpAffx.124508.1.S1_at	-1.92236	-11.9325	0.00072508	BU836505	grail3.0003037601	grail3.0003037601	--	--	trichocarpa	Unique
PtpAffx.124514.1.S1_at	-0.630134	-23.4106	6.35e-05	DN499728	eugene3.00081839	eugene3.00081839	At5g15150.1	homeobox-leucine zipper protein	tremula x tremuloides	Unique
PtpAffx.124715.1.S1_at	-1.66947	-8.09579	0.00314641	CK106485	gw1.XIII.2386.1	gw1.XIII.2386.1	At5g17630.1	glucose 6 phosphate:phosphate translocator-like protein : glucose 6 phosphate:phosphate translocator - Arabidopsis thaliana	tremula	Unique
PtpAffx.124754.1.S1_at	-4.41778	-9.5833	0.00164619	CF228340	--	--	--	--	alba x tremula	Unique
PtpAffx.124754.1.S1_s_at	-5.30065	-8.01967	0.00325302	CF228340	--	--	--	--	alba x tremula	All probes match over all sequences
PtpAffx.12479.1.S1_s_at	-3.29157	-7.4231	0.00435489	CV225942	gw1.X.3317.1 gw1.VIII.1300.1	gw1.X.3317.1	At2g35860.1	unknown protein : : supported by cDNA: gi_20260579	trichocarpa	All probes match over all sequences
PtpAffx.124847.1.S1_s_at	-3.29555	-10.8962	0.00101498	CV276744	eugene3.00130573	eugene3.00130573	At5g18170.1	glutamate dehydrogenase (EC 1.4.1.-) 1 (pir||S71217) : : supported by cDNA: gi_15146203_gb_AY049243.1_	trichocarpa x deltoides	All probes match over all sequences
PtpAffx.124853.1.S1_s_at	-3.2327	-9.78088	0.00152615	CA824977	estExt_Genewise1_v1.C_LG_V1708	estExt_Genewise1_v1.C_LG_V1708	At5g06300.1	lysine decarboxylase-like protein :	trichocarpa x deltoides	All probes match over all sequences
PtpAffx.125021.1.S1_at	-2.31943	-9.47753	0.00171751	CK103071	gw1.IX.2955.1 gw1.I.2205.1	gw1.IX.2955.1	At2g40270.1	putative protein kinase : contains a protein kinase domain profile (PDOC00100):supported by full-length cDNA: Ceres:123911.	tremula x tremuloides	Unique
PtpAffx.125034.1.S1_at	-1.83754	-7.28751	0.00466371	BI126677	grail3.0091004201	grail3.0091004201	--	--	tremula x tremuloides	Unique
PtpAffx.125154.1.S1_at	-0.779459	-7.90561	0.00343901	CK090462	gw1.XIX.1303.1 gw1.XIII.2504.1	gw1.XIX.1303.1	At5g35980.1	protein kinase-like :	trichocarpa	Unique
PtpAffx.125368.1.S1_at	-7.14081	-11.321	0.000891577	DN501199	estExt_Genewise1_v1.C_LG_XIX0686	estExt_Genewise1_v1.C_LG_XIX0686	At3g04290.1	putative GDSL-motif lipase:acylhydrolase : contains Pfam profile: lipase:acylhydrolase with GDSL-like motif:supported by full-length cDNA: Ceres:1323.	trichocarpa	Unique
PtpAffx.125678.1.A1_at	-3.88002	-12.4677	0.000621252	DN486990	--	--	--	--	tremula	Unique
PtpAffx.125778.1.A1_at	-0.928041	-6.97722	0.00545047	BP936285	estExt_fgenesh4_pm.C_LG_IX0390	estExt_fgenesh4_pm.C_LG_IX0390	At4g33670.1	putative protein : auxin-induced protein	nigra	Unique
PtpAffx.1258.1.S1_s_at	-0.636322	-6.92173	0.00562273	CV242350	estExt_fgenesh4_kg.C_LG_I0082	estExt_fgenesh4_kg.C_LG_I0082	At5g09810.1	ACTIN 2:7 (sp|P53492) : : supported by cDNA: gi_1049306_gb_U37281.1_ATU37281	trichocarpa	All probes match over all sequences
PtpAffx.125941.1.A1_at	-1.58643	-5.98594	0.00961091	BP929833	eugene3.00060718	eugene3.00060718	At3g09390.1	metallothionein-like protein : similar to metallothionein GB:JQ2128 [Glycine max]: supported by cDNA: gi_14335167_gb_AY037263.1_	nigra	Unique
PtpAffx.125952.1.S1_s_at	-1.94211	-6.7266	0.00622038	BI121036	gw1.134.201.1	gw1.134.201.1	At5g03610.1	putative protein : proline-rich protein APG	trichocarpa	All probes match over all sequences
PtpAffx.126235.1.S1_at	-2.17199	-9.66443	0.00159149	CF229505	eugene3.00120284	eugene3.00120284	At2g46690.1	putative auxin-regulated protein :	alba x tremula	Unique
PtpAffx.126457.1.S1_at	-2.75226	-9.47092	0.00172286	CF229936	fgenesh4_pg.C_LG_XV000712	fgenesh4_pg.C_LG_XV000712	At3g48550.1	putative protein : putative zinc-finger protein - Arabidopsis thaliana	alba x tremula	Unique
PtpAffx.126513.1.S1_s_at	-2.41006	-6.94698	0.0055448	CX179662	gw1.XIV.1152.1	gw1.XIV.1152.1	At2g38040.1	putative alpha-carboxyltransferase : : supported by cDNA: gi_6851090_gb_AF056969.1_AF056969	euramericana	All probes match over all sequences
PtpAffx.126720.1.S1_s_at	-2.88463	-8.44713	0.00267784	CX172039	estExt_fgenesh4_pg.C_LG_II0708 estExt_Genewise1_v1.C_LG_V0045	estExt_fgenesh4_pg.C_LG_II0708	At1g77280.1	hypothetical protein : similar to receptor-like protein kinase GI:7529754 from [Arabidopsis thaliana]	deltoides	All probes match over all sequences
PtpAffx.12675.8.S1_at	-1.2001	-6.60942	0.00666571	CK107191	--	--	--	--	tremula	Unique
PtpAffx.12675.9.A1_a_at	-10.8901	-13.8122	0.000432182	BU825430	estExt_Genewise1_v1.C_660086	estExt_Genewise1_v1.C_660086	At5g22580.1	expressed protein : : supported by cDNA: gi_14190416_gb_AF378886.1_AF378886	tremula x tremuloides	Probes match on alternative forms of same gene
PtpAffx.12676.1.S1_at	-3.7513	-21.82	8.19e-05	CF228149	--	--	--	--	tremula x tremuloides	Unique
PtpAffx.126815.1.S1_at	-4.6753	-37.0187	1.1e-05	CX167822	grail3.0996000101	grail3.0996000101	At2g19570.1	putative cytidine deaminase : :supported by full-length cDNA: Ceres:152285.	tremula x tremuloides	Unique
PtpAffx.1269.2.S1_at	-3.85887	-9.18431	0.00195048	CB833370	eugene3.00140245	eugene3.00140245	At2g45760.1	hypothetical protein : predicted by genscan	trichocarpa x deltoides	Unique
PtpAffx.126966.1.A1_at	-1.16676	-14.3485	0.000377326	CV277483	estExt_Genewise1_v1.C_9390008	estExt_Genewise1_v1.C_9390008	At3g54050.1	fructose-bisphosphatase precursor : : supported by cDNA: gi_14532619_gb_AY039934.1_	trichocarpa x deltoides	Unique
PtpAffx.126994.1.A1_at	-4.7829	-10.6886	0.00108872	DN491670	eugene3.00021734	eugene3.00021734	At2g47750.1	putative auxin-responsive protein : : supported by cDNA: gi_15810039_gb_AY054288.1_	trichocarpa	Unique
PtpAffx.127096.1.A1_at	-2.5336	-31.5098	2.06e-05	CF234983	gw1.IX.651.1 gw1.66.150.1	gw1.IX.651.1	At3g44820.1	non-phototropic hypocotyl 3-like protein : non-phototropic hypocotyl 3 - Arabidopsis thaliana	alba x tremula	Unique
PtpAffx.127102.1.A1_at	-4.62257	-13.315	0.000493727	CV271691	fgenesh4_pg.C_LG_II002257	fgenesh4_pg.C_LG_II002257	--	--	trichocarpa x nigra	Unique
PtpAffx.127139.1.S1_s_at	-0.63592	-9.71314	0.00156527	CV270018	eugene3.00150882	eugene3.00150882	At5g51050.1	calcium-binding transporter-like protein :	trichocarpa x nigra	All probes match over all sequences
PtpAffx.1273.1.S1_at	-7.18703	-12.0855	0.000693599	CV235066	grail3.0089000701	grail3.0089000701	At5g67370.1	putative protein : similar to unknown protein (gb|AAC18972.1): supported by cDNA: gi_15293188_gb_AY051028.1_	trichocarpa	Unique
PtpAffx.127346.1.A1_at	-3.55137	-7.62032	0.00395242	CV264384	--	--	--	--	trichocarpa x nigra	Unique
PtpAffx.127481.1.A1_at	-0.553071	-10.1515	0.00132186	CV268338	eugene3.01320032	eugene3.01320032	At5g18540.1	hypothetical protein :	trichocarpa x nigra	Unique
PtpAffx.12750.1.A1_s_at	-1.91269	-7.25331	0.00474499	CK106933	eugene3.00061049	eugene3.00061049	At4g29720.1	putative protein : Cs protein	tremula	All probes match over all sequences
PtpAffx.127522.1.A1_at	-2.60831	-16.1765	0.000249633	CV255170	fgenesh4_pg.C_LG_I003327	fgenesh4_pg.C_LG_I003327	At4g20880.1	ethylene-regulated transcript 2 (ERT2) :	trichocarpa x deltoides	Unique
PtpAffx.127541.1.A1_at	-0.886438	-8.60671	0.00250401	CV239269	gw1.88.183.1 gw1.I.3224.1	gw1.88.183.1	At3g18524.1	hypothetical protein : contains Pfam profile:PF01529 DHHC zinc finger domain	trichocarpa	Unique
PtpAffx.127640.1.A1_at	-2.36451	-7.12972	0.00506361	CV276310	eugene3.00040887	eugene3.00040887	At1g61600.1	hypothetical protein : predicted by genemark.hmm	trichocarpa x deltoides	Unique
PtpAffx.127644.1.A1_s_at	-0.860093	-6.6476	0.00652107	CV250319	eugene3.00120157	eugene3.00120157	At5g53140.1	protein phosphatase 2C (PP2C) : : supported by cDNA: gi_15027924_gb_AY045819.1_	trichocarpa	All probes match over all sequences
PtpAffx.127951.1.A1_at	-1.29703	-20.3384	0.00010749	CV238080	--	--	--	--	trichocarpa	Unique
PtpAffx.128061.1.A1_at	-4.58384	-15.5879	0.000284546	CV232746	gw1.I.7669.1	gw1.I.7669.1	At1g27920.1	hypothetical protein : predicted by genemark.hmm	trichocarpa	Unique
PtpAffx.128061.1.A1_s_at	-3.99578	-26.9353	3.77e-05	CV232746	gw1.I.7669.1	gw1.I.7669.1	At1g27920.1	hypothetical protein : predicted by genemark.hmm	trichocarpa	All probes match over all sequences
PtpAffx.128225.1.A1_a_at	-1.1297	-6.42041	0.00739582	CV230252	gw1.IX.2398.1	gw1.IX.2398.1	At2g15230.1	putative lysosomal acid lipase :	trichocarpa	Probes match on alternative forms of same gene
PtpAffx.128235.1.A1_at	-1.50945	-14.2675	0.000385581	CV226013	gw1.V.3738.1 gw1.VII.3291.1	gw1.V.3738.1	At2g23760.1	BEL1-like homeobox 4 protein (BLH4) : : supported by cDNA: gi_13877512_gb_AF353092.1_AF353092	trichocarpa	Unique
PtpAffx.128240.1.A1_at	-1.89287	-8.21576	0.00297624	CV237902	fgenesh4_pg.C_scaffold_18983000001	fgenesh4_pg.C_scaffold_18983000001	At3g01670.1	expressed protein : : supported by cDNA: gi_16648950_gb_AY059845.1_	trichocarpa x nigra	Unique
PtpAffx.128497.1.S1_at	-1.71848	-8.80362	0.00229672	CV277499	gw1.XVIII.2487.1	gw1.XVIII.2487.1	At4g29060.1	Expressed protein : : supported by cDNA: gi_15983772_gb_AY056792.1_	trichocarpa x deltoides	Unique
PtpAffx.128519.1.S1_at	-8.16993	-257.67	6.46e-09	DN491397	estExt_Genewise1_v1.C_15010005	estExt_Genewise1_v1.C_15010005	At5g45670.1	GDSL-motif lipase:hydrolase-like protein : :supported by full-length cDNA: Ceres:18389.	trichocarpa	Unique
PtpAffx.1287.1.A1_s_at	-1.31025	-6.25985	0.00813781	CV233886	gw1.XVI.567.1 gw1.28.1090.1	gw1.XVI.567.1	At1g79620.1	leucine-rich repeat transmembrane protein kinase	trichocarpa	All probes match over all sequences
PtpAffx.128713.1.S1_at	-2.48201	-27.6329	3.4e-05	CX173328	eugene3.08070001 estExt_fgenesh4_pm.C_LG_XI0431	eugene3.08070001	At2g36840.1	expressed protein : :supported by full-length cDNA: Ceres:108427.	deltoides	Unique
PtpAffx.129071.1.S1_at	-1.81374	-7.48173	0.00423514	CA821826	gw1.760.8.1 gw1.XI.3699.1 gw1.IX.5036.1 gw1.1296.3.1	gw1.760.8.1	At2g07727.1	hypothetical protein :	trichocarpa x deltoides	Unique
PtpAffx.12919.1.A1_at	-3.68468	-8.19763	0.0029971	CV265020	eugene3.00020020	eugene3.00020020	At1g21050.1	expressed protein : :supported by full-length cDNA: Ceres:3200.	trichocarpa x nigra	Unique
PtpAffx.129194.1.S1_at	-4.66472	-7.89131	0.00346504	CK106816	--	--	--	--	tremula	Unique
PtpAffx.129218.1.S1_at	-1.15554	-7.47815	0.00424158	CV256638	gw1.XII.1541.1	gw1.XII.1541.1	At5g61760.1	putative protein : predicted protein	trichocarpa x deltoides	Unique
PtpAffx.129301.1.S1_at	-1.75111	-9.33785	0.00182756	CN517766	fgenesh4_pm.C_LG_VII000423	fgenesh4_pm.C_LG_VII000423	At4g36550.1	putative protein :	trichocarpa x deltoides	Unique
PtpAffx.129413.1.A1_at	-1.16169	-7.94818	0.00337364	CK096678	gw1.64.12.1	gw1.64.12.1	At3g25810.1	myrcene:ocimene synthase	trichocarpa	Unique
PtpAffx.129461.1.A1_at	-3.60266	-7.92862	0.00340283	CV282756	gw1.III.619.1	gw1.III.619.1	At1g63490.1	RB-binding protein -like : similar to retinoblastoma binding protein (RB-binding) GB:CAB63108 [Homo sapiens]: supported by cDNA: gi_14532667_gb_AY039958.1_	tremula x tremuloides	Unique
PtpAffx.129522.1.A1_at	-2.54087	-20.8172	9.91e-05	CV243327	grail3.0024038301	grail3.0024038301	At3g14020.1	putative transcription factor : similar to transcription factor GB:CAA74050 from [Arabidopsis thaliana]	trichocarpa	Unique
PtpAffx.129589.1.A1_at	-0.486938	-20.208	0.000108854	CK088077	--	--	--	--	tremula x tremuloides	Unique
PtpAffx.129603.1.S1_at	-1.96881	-6.0633	0.00915621	CV244926	estExt_fgenesh4_pm.C_1520033 gw1.XVIII.34.1	estExt_fgenesh4_pm.C_1520033	At5g11100.1	CLB1 - like protein : CLB1 protein	trichocarpa	Unique
PtpAffx.129632.1.S1_at	-2.20735	-7.33084	0.00456393	CF235687	eugene3.00190208	eugene3.00190208	At1g58070.1	hypothetical protein : predicted by genemark.hmm	alba x tremula	Unique
PtpAffx.129950.1.S1_s_at	-3.77125	-8.72821	0.00237279	CX180511	eugene3.00070921	eugene3.00070921	At2g15680.1	putative calmodulin-like protein :	euramericana	All probes match over all sequences
PtpAffx.129974.1.S1_s_at	-2.61728	-18.1015	0.000165072	CA822263	eugene3.00110845	eugene3.00110845	At3g14440.1	9-cis-epoxycarotenoid dioxygenase [neoxanthin cleavage enzyme](NC1)(NCED1)	trichocarpa x deltoides	All probes match over all sequences
PtpAffx.130008.1.S1_a_at	-1.58257	-8.0831	0.00316668	CX185877	grail3.0003042102	grail3.0003042102	At5g26110.1	endopeptidase - like protein : O-sialoglycoprotein endopeptidase	euramericana	Unique
PtpAffx.130008.1.S1_at	-0.896568	-6.32973	0.00781354	CX185877	grail3.0003042102 gw1.V.932.1	grail3.0003042102	At5g26110.1	endopeptidase - like protein : O-sialoglycoprotein endopeptidase	euramericana	Probes match on alternative forms of same gene
PtpAffx.130008.2.S1_at	-1.95402	-7.92048	0.00341482	CB240267	gw1.V.932.1	gw1.V.932.1	At5g26110.1	endopeptidase - like protein : O-sialoglycoprotein endopeptidase	alba x tremula var. glandulosa	Unique
PtpAffx.13014.1.S1_a_at	-2.24161	-27.4452	3.52e-05	CN549626	eugene3.01450042	eugene3.01450042	At4g29230.1	putative protein : hypothetical protein F20O9.190 - Arabidopsis thaliana	trichocarpa x deltoides	Probes match on alternative forms of same gene
PtpAffx.130267.1.S1_at	-1.92529	-8.28941	0.00287675	BU896513	eugene3.00130806	eugene3.00130806	At3g20640.1	hypothetical protein : predicted by genemark.hmm	tremula x tremuloides	Unique
PtpAffx.130717.1.S1_at	-0.464278	-6.22992	0.0082966	DN487651	estExt_Genewise1_v1.C_LG_VII2135	estExt_Genewise1_v1.C_LG_VII2135	At2g22010.1	unknown protein :	tremula	Unique
PtpAffx.130908.1.A1_at	-2.197	-7.59999	0.00399273	CV268079	--	--	--	--	trichocarpa x deltoides	Unique
PtpAffx.130908.2.A1_s_at	-5.0627	-8.03052	0.00323956	CV249053	estExt_fgenesh4_pg.C_LG_X0820	estExt_fgenesh4_pg.C_LG_X0820	At5g26330.1	copper binding - like protein : mavicyanin	trichocarpa	All probes match over all sequences
PtpAffx.13092.1.S1_a_at	-2.90107	-6.79543	0.00599461	CV268630	gw1.82.189.1	gw1.82.189.1	At5g23060.1	putative protein : similar to unknown protein (emb|CAB75797.1): supported by cDNA: gi_15027882_gb_AY045798.1_	trichocarpa x nigra	Unique
PtpAffx.13092.1.S1_at	-2.69221	-7.78203	0.0036506	CV268630	grail3.0059010401	grail3.0059010401	At5g15430.1	putative protein : hypothetical protein F13G24.20 - Arabidopsis thaliana	tremula x tremuloides	Probes match on alternative forms of same gene
PtpAffx.130966.1.S1_at	-2.22938	-8.0537	0.00321344	DN498975	gw1.I.9710.1	gw1.I.9710.1	At5g19500.1	putative protein : permease family protein TC0205	tremula x tremuloides	Unique
PtpAffx.130966.1.S1_s_at	-4.7729	-44.0541	4.97e-06	DN498975	gw1.I.9710.1	gw1.I.9710.1	At5g19500.1	putative protein : permease family protein TC0205	tremula x tremuloides	All probes match over all sequences
PtpAffx.131038.1.S1_at	-3.77663	-22.1818	7.71e-05	BU824594	grail3.0001020301	grail3.0001020301	At2g27690.1	cytochrome p450	tremula	Unique
PtpAffx.131101.1.S1_at	-2.87882	-7.60252	0.00398811	CK096858	grail3.0065000103 grail3.0180001102	grail3.0065000103	At2g38430.1	hypothetical protein : predicted by genscan	tremula	Unique
PtpAffx.131287.1.S1_at	-1.70983	-6.48201	0.00714092	CX176303	estExt_fgenesh4_pm.C_LG_I1196	estExt_fgenesh4_pm.C_LG_I1196	At1g50670.1	unknown protein :	deltoides	Unique
PtpAffx.1315.2.S1_a_at	-0.695251	-8.41976	0.00270635	DN496434	estExt_fgenesh4_pm.C_LG_III0304	estExt_fgenesh4_pm.C_LG_III0304	At5g07660.1	SMC-like protein :	tremula	Probes match on alternative forms of same gene
PtpAffx.1317.3.A1_at	-3.05785	-8.50482	0.00261592	CV228532	estExt_Genewise1_v1.C_LG_III1278	estExt_Genewise1_v1.C_LG_III1278	At5g13870.1	xyloglucan endotransglycosylase (EXGT-A4) : identical to endoxyloglucan transferase EXGT-A4 GI:5533315 from [Arabidopsis thaliana]: supported by cDNA: gi_5139001_dbj_AB026486.1_AB026486	trichocarpa	Unique
PtpAffx.131828.1.S1_at	-1.12574	-6.35653	0.00768644	BU883976	estExt_fgenesh4_pm.C_LG_VI0528	estExt_fgenesh4_pm.C_LG_VI0528	At2g24220.1	hypothetical protein : predicted by genscan	tremula x tremuloides	Unique
PtpAffx.131949.1.S1_at	-4.17056	-7.16985	0.00495791	DN496484	gw1.XVII.662.1	gw1.XVII.662.1	At3g01540.1	RNA helicase	trichocarpa x nigra	Unique
PtpAffx.131967.1.S1_at	-6.57001	-32.7838	1.78e-05	DN495991	estExt_fgenesh4_pg.C_1680018	estExt_fgenesh4_pg.C_1680018	At4g27550.1	trehalose-6-phosphate synthase - like protein : trehalose-6-phosphate synthase	tremula x tremuloides	Unique
PtpAffx.132065.2.A1_a_at	-1.22243	-5.95973	0.00976308	DN491702	fgenesh4_pg.C_LG_VI001509 eugene3.00180209	fgenesh4_pg.C_LG_VI001509	At1g54200.1	hypothetical protein : predicted by genemark.hmm	trichocarpa	Probes match on alternative forms of same gene
PtpAffx.132098.1.A1_at	-1.66153	-11.0817	0.000957416	DN490875	estExt_fgenesh4_pg.C_LG_I3061	estExt_fgenesh4_pg.C_LG_I3061	At1g17220.1	translation initiation factor IF-2	tremula x tremuloides	Unique
PtpAffx.132099.1.A1_at	-0.861944	-6.55196	0.00688623	DN490870	estExt_Genewise1_v1.C_770128	estExt_Genewise1_v1.C_770128	At1g23460.1	polygalacturonase	trichocarpa	Unique
PtpAffx.132115.1.A1_at	-3.18844	-6.60783	0.00667297	DN490125	gw1.XVI.429.1	gw1.XVI.429.1	At5g58300.1	leucine-rich repeat transmembrane protein kinase	tremula	Unique
PtpAffx.132118.1.A1_at	-1.06536	-6.27893	0.00805345	DN489967	estExt_fgenesh4_pg.C_LG_X0813	estExt_fgenesh4_pg.C_LG_X0813	At1g55020.1	lipoxygenase	trichocarpa x deltoides	Unique
PtpAffx.132156.1.S1_at	-1.08663	-8.20776	0.00298548	DN494451	fgenesh4_pg.C_LG_II001012	fgenesh4_pg.C_LG_II001012	At4g37940.1	MADS-box protein : MADS-box protein AGL17 - Arabidopsis thaliana	tremula x tremuloides	Unique
PtpAffx.13229.2.S1_at	-3.30175	-19.904	0.000114759	CF119959	grail3.0007010201	grail3.0007010201	At5g20900.1	putative protein : predicted proteins	tremuloides	Unique
PtpAffx.132329.2.A1_a_at	-3.13127	-10.2273	0.00128799	CV260627	estExt_fgenesh4_pg.C_LG_VI0324	estExt_fgenesh4_pg.C_LG_VI0324	At2g41140.1	CPDK-related protein kinase : CDPK:calcium dependent protein kinase: supported by cDNA: gi_5020365_gb_AF153351.1_AF153351	trichocarpa x nigra	Probes match on alternative forms of same gene
PtpAffx.132380.1.A1_at	-2.09202	-6.75607	0.00611082	BP931562	eugene3.01290010	eugene3.01290010	At5g62530.1	dehydrogenase : : supported by cDNA: gi_15383743_gb_AY039787.1_	tremula x tremuloides	Unique
PtpAffx.133182.1.S1_at	-0.660523	-20.0119	0.000113004	CX171237	fgenesh4_pm.C_LG_II001019	fgenesh4_pm.C_LG_II001019	At1g05170.1	putative AVR9 elicitor response protein : similar to GB:AAC69935: supported by cDNA: gi_14488077_gb_AF389287.1_AF389287	deltoides	Unique
PtpAffx.1332.1.S1_at	-2.39769	-8.93664	0.00217905	CV244447	estExt_Genewise1_v1.C_LG_III0268	estExt_Genewise1_v1.C_LG_III0268	At4g29080.1	phytochrome-associated protein PAP2 : : supported by cDNA: gi_12083213_gb_AF332402.1_AF332402	trichocarpa	Unique
PtpAffx.1332.2.A1_at	-2.80936	-6.56435	0.0068407	CV230838	gw1.I.293.1	gw1.I.293.1	At2g22670.1	auxin-regulated protein (IAA8) : :supported by full-length cDNA: Ceres:37274.	trichocarpa	Unique
PtpAffx.133294.1.A1_at	-3.53696	-15.6838	0.000277266	CV283606	fgenesh4_pg.C_LG_VII000476	fgenesh4_pg.C_LG_VII000476	--	--	trichocarpa x deltoides	Unique
PtpAffx.133356.1.A1_at	-3.18755	-11.651	0.000792857	CV280606	gw1.XVIII.3185.1	gw1.XVIII.3185.1	At4g30610.1	SERINE CARBOXYPEPTIDASE II-like protein : probable SERINE CARBOXYPEPTIDASE II-2 PRECURSOR - HORDEUM VULGARE	trichocarpa x deltoides	Unique
PtpAffx.133641.1.A1_at	-0.506792	-20.7682	0.000100046	CV268423	gw1.VIII.148.1	gw1.VIII.148.1	At3g05140.1	putative serine:threonine protein kinase : similar to many other putative protein kinases: supported by cDNA: gi_19698986	trichocarpa x nigra	Unique
PtpAffx.133657.1.A1_a_at	-1.82126	-8.34549	0.0028008	CV226434	estExt_fgenesh4_pm.C_LG_II0442	estExt_fgenesh4_pm.C_LG_II0442	At4g08920.1	Arabidopsis thaliana flavin-type blue-light photoreceptor (SW:Q43125) (Pfam: PF00875	trichocarpa	Probes match on alternative forms of same gene
PtpAffx.133711.1.A1_s_at	-2.57125	-9.23079	0.00191434	CV266268	eugene3.00060795	eugene3.00060795	At5g02020.1	putative protein : hypothetical protein T6H20.90 - Arabidopsis thaliana	tremula	All probes match over all sequences
PtpAffx.133756.2.A1_a_at	-5.26973	-8.44999	0.00267434	CV263902	--	--	--	--	trichocarpa x nigra	Unique
PtpAffx.133756.2.A1_at	-3.10936	-12.6453	0.000593714	CV263902	--	--	--	--	trichocarpa x nigra	Probes match on alternative forms of same gene
PtpAffx.133870.1.A1_at	-2.60543	-10.3266	0.00123786	CV258749	gw1.VI.124.1 gw1.XVIII.665.1	gw1.VI.124.1	At2g26170.1	thromboxane-A synthase(cytochrome p450 family)	trichocarpa x nigra	Unique
PtpAffx.133900.2.A1_a_at	-1.90381	-6.72926	0.00621077	CV241520	eugene3.00140555	eugene3.00140555	At2g46930.1	pectinacetylesterase	trichocarpa	Probes match on alternative forms of same gene
PtpAffx.134131.1.A1_at	-4.03501	-6.83122	0.00589325	CV247282	estExt_fgenesh4_pg.C_LG_VI0286	estExt_fgenesh4_pg.C_LG_VI0286	At3g56480.1	putative protein : hypothetical protein At2g26770 - Arabidopsis thaliana	trichocarpa	Unique
PtpAffx.134221.1.A1_at	-0.670698	-5.96986	0.00970643	CV243314	fgenesh4_pm.C_LG_VII000412 fgenesh4_pm.C_scaffold_57000088	fgenesh4_pm.C_LG_VII000412	At5g66770.1	SCARECROW gene regulator : : supported by cDNA: gi_17064923	trichocarpa	Unique
PtpAffx.134269.1.A1_at	-3.34427	-28.069	3.19e-05	CV277353	grail3.0017027601	grail3.0017027601	At4g33865.1	Expressed protein : : supported by full-length cDNA: Ceres: 24629.	trichocarpa	Unique
PtpAffx.134305.1.A1_at	-1.01734	-14.2485	0.000387009	CV238869	gw1.VI.1973.1	gw1.VI.1973.1	At4g30935.1	WRKY family transcription factor : contains Pfam profile: PF03106 WRKY DNA -binding domain	trichocarpa	Unique
PtpAffx.134432.1.A1_at	-1.76206	-11.6564	0.000791828	CV235631	eugene3.00120047	eugene3.00120047	At1g68130.1	putative C2H2-type zinc finger protein : contains Pfam profile: Zinc finger	trichocarpa	Unique
PtpAffx.134482.1.A1_at	-4.39424	-6.86332	0.0057931	CV247912	estExt_fgenesh4_pg.C_LG_III0806	estExt_fgenesh4_pg.C_LG_III0806	At3g17380.1	expressed protein : :supported by full-length cDNA: Ceres:125943.	trichocarpa	Unique
PtpAffx.13460.1.S1_at	-1.80528	-7.25644	0.00473685	BU820047	gw1.I.3348.1	gw1.I.3348.1	At3g23805.1	Expressed protein : : supported by full-length cDNA: Ceres: 11616.	trichocarpa	Unique
PtpAffx.134656.1.A1_at	-5.05654	-25.315	4.74e-05	CV227464	gw1.159.27.1	gw1.159.27.1	At3g16570.1	expressed protein : :supported by full-length cDNA: Ceres:112601.	trichocarpa	Unique
PtpAffx.13470.1.S1_s_at	-5.48932	-24.9338	5.03e-05	CK105710	estExt_Genewise1_v1.C_LG_II0461	estExt_Genewise1_v1.C_LG_II0461	At1g20160.1	subtilisin-like serine protease : similar to subtilisin-type protease precursor GI:14150446 from [Glycine max]:supported by full-length cDNA: Ceres:3907.	tremula	All probes match over all sequences
PtpAffx.134742.1.S1_at	-2.88797	-6.54385	0.0069163	DN501395	gw1.XVI.1796.1	gw1.XVI.1796.1	At3g57400.1	putative protein : : supported by cDNA: gi_17064821	trichocarpa	Unique
PtpAffx.13485.1.A1_at	-3.62984	-6.59756	0.00670855	CV255649	fgenesh4_pg.C_LG_XI000309	fgenesh4_pg.C_LG_XI000309	At5g54390.1	putative protein : 3'(2')	trichocarpa x deltoides	Unique
PtpAffx.135070.1.S1_at	-4.85246	-12.693	0.000584815	CK104880	eugene3.00140902	eugene3.00140902	At2g42750.1	expressed protein : :supported by full-length cDNA: Ceres:15743.	tremula	Unique
PtpAffx.135079.1.S1_s_at	-2.38509	-9.61992	0.00161973	DN496393	gw1.IV.4064.1 gw1.123.192.1	gw1.IV.4064.1	At5g38660.1	putative protein : similar to unknown protein (pir||S75762)	tremula	All probes match over all sequences
PtpAffx.1351.1.A1_at	-3.35947	-15.1189	0.000312158	CV256801	gw1.I.4474.1	gw1.I.4474.1	At1g30360.1	expressed protein : : supported by cDNA: gi_14334837_gb_AY035092.1_	trichocarpa x deltoides	Unique
PtpAffx.135336.1.S1_at	-7.95312	-17.5666	0.000182853	DN496303	gw1.XVI.1206.1	gw1.XVI.1206.1	At3g52870.1	putative protein : predicted proteins	tremula	Unique
PtpAffx.135336.2.S1_a_at	-7.31721	-13.124	0.000520744	CN520397	gw1.XVI.1206.1	gw1.XVI.1206.1	At3g52870.1	putative protein : predicted proteins	trichocarpa x deltoides	Unique
PtpAffx.135336.2.S1_at	-7.03228	-9.38771	0.00178982	CN520397	gw1.XVI.1206.1	gw1.XVI.1206.1	At3g52870.1	putative protein : predicted proteins	trichocarpa x deltoides	Probes match on alternative forms of same gene
PtpAffx.135376.1.S1_at	-5.72012	-20.458	0.000104941	CN519043	estExt_fgenesh4_pg.C_LG_I0284	estExt_fgenesh4_pg.C_LG_I0284	At2g38760.1	putative annexin : :supported by full-length cDNA: Ceres:3294.	trichocarpa x deltoides	Unique
PtpAffx.135376.1.S1_s_at	-5.45084	-27.4557	3.52e-05	CN519043	estExt_fgenesh4_pg.C_LG_I0284	estExt_fgenesh4_pg.C_LG_I0284	At2g38760.1	putative annexin : :supported by full-length cDNA: Ceres:3294.	trichocarpa x deltoides	All probes match over all sequences
PtpAffx.1356.1.A1_s_at	-3.61137	-19.5758	0.00012184	CV284003	--	--	--	--	trichocarpa x deltoides	All probes match over all sequences
PtpAffx.135664.1.S1_at	-6.8153	-8.90149	0.00220973	BU829394	eugene3.01270031	eugene3.01270031	At4g12300.1	cytochrome p450 family : flavonoid 3'	tremula x tremuloides	Unique
PtpAffx.135709.1.S1_s_at	-3.27763	-13.7389	0.000440587	AJ779763	gw1.X.5498.1	gw1.X.5498.1	At1g06620.1	oxidoreductase	euphratica	All probes match over all sequences
PtpAffx.13574.1.S1_at	-1.05757	-15.8896	0.0002644	CV260084	eugene3.00190450	eugene3.00190450	At1g58032.1	hypothetical protein : : supported by cDNA: gi_13605810	trichocarpa x nigra	Unique
PtpAffx.135854.2.S1_at	-2.94111	-10.53	0.0011499	AJ779905	gw1.XVI.1724.1	gw1.XVI.1724.1	At2g41870.1	putative DNA binding protein : : supported by cDNA: gi_11908071_gb_AF326883.1_AF326883	euphratica	Unique
PtpAffx.135867.1.A1_at	-0.417687	-9.74634	0.00154447	CK097914	gw1.XIV.2533.1	gw1.XIV.2533.1	At2g47630.1	putative phospholipase : :supported by full-length cDNA: Ceres:33373.	trichocarpa x deltoides	Unique
PtpAffx.135937.1.A1_at	-4.82786	-22.7629	7.12e-05	CK095720	grail3.0002053601	grail3.0002053601	--	--	tremula	Unique
PtpAffx.136061.1.A1_at	-1.81599	-6.35336	0.00770137	CK090813	estExt_fgenesh4_pm.C_LG_VIII0652	estExt_fgenesh4_pm.C_LG_VIII0652	At1g55020.1	lipoxygenase	tremula x tremuloides	Unique
PtpAffx.136077.1.A1_s_at	-1.27721	-6.10969	0.00891807	CV232876	estExt_fgenesh4_pm.C_LG_XIII0293	estExt_fgenesh4_pm.C_LG_XIII0293	At1g08540.1	putative plastid RNA polymerase sigma-subunit : similar to GB:BAA22427 and EST gb N65838: supported by cDNA: gi_2353172_gb_AF015543.1_AF015543	trichocarpa	All probes match over all sequences
PtpAffx.136105.1.A1_at	-1.40518	-10.2074	0.0012955	CK087548	fgenesh4_pg.C_LG_IV000538	fgenesh4_pg.C_LG_IV000538	At3g15390.1	hypothetical protein : predicted by genscan+	tremula x tremuloides	Unique
PtpAffx.13620.1.S1_at	-2.16292	-6.26186	0.00812878	BU824688	--	--	--	--	tremula	Unique
PtpAffx.13627.1.S1_at	-3.32013	-11.8148	0.00075212	CK096293	eugene3.00060405	eugene3.00060405	--	--	tremula	Unique
PtpAffx.13627.3.A1_a_at	-3.81116	-23.73	6.1e-05	CV262512	eugene3.00060405	eugene3.00060405	--	--	trichocarpa x nigra	Probes match on alternative forms of same gene
PtpAffx.136381.2.S1_s_at	-3.9122	-7.33114	0.00456383	CN518102	grail3.0035020701	grail3.0035020701	At3g61460.1	RING finger protein : :supported by full-length cDNA: Ceres:25801.	trichocarpa x deltoides	All probes match over all sequences
PtpAffx.13648.1.S1_at	-6.29877	-8.96384	0.00215826	BU822210	eugene3.01700004	eugene3.01700004	At2g44150.1	expressed protein : : supported by cDNA: gi_15028058_gb_AY045886.1_	trichocarpa x nigra	Unique
PtpAffx.13671.1.S1_at	-3.04979	-9.4842	0.00171389	CV226095	gw1.V.3062.1 gw1.VII.2124.1	gw1.V.3062.1	At4g14540.1	CCAAT-binding transcription factor subunit A(CBF-A) :	trichocarpa	Unique
PtpAffx.136738.1.S1_s_at	-0.919576	-8.1886	0.0030108	CA923837	estExt_fgenesh4_pm.C_LG_II0402	estExt_fgenesh4_pm.C_LG_II0402	At5g14320.1	ribosomal protein precursor - like : ribosomal protein S13 precursor	tremuloides	All probes match over all sequences
PtpAffx.136792.1.S1_at	-0.783853	-13.9182	0.000420238	CK096969	estExt_fgenesh4_pg.C_LG_II0333	estExt_fgenesh4_pg.C_LG_II0333	At5g44100.1	casein kinase I : : supported by cDNA: gi_18087639	tremula	Unique
PtpAffx.136832.1.S1_at	-2.50561	-14.6775	0.000347292	BU893962	--	--	--	--	trichocarpa x deltoides	Unique
PtpAffx.13687.1.S1_at	-0.720294	-6.79513	0.00599495	DN492122	eugene3.00101840	eugene3.00101840	At3g51880.1	high mobility group protein 2-like : : supported by cDNA: gi_15912190_gb_AY056373.1_	trichocarpa	Unique
PtpAffx.13687.2.S1_a_at	-3.05776	-30.8024	2.23e-05	CV278988	grail3.0049031701 grail3.0049031601	grail3.0049031701	--	--	trichocarpa x deltoides	Probes match on alternative forms of same gene
PtpAffx.13694.1.S1_at	-2.05023	-13.7253	0.00044202	CV258952	eugene3.00130190	eugene3.00130190	At5g27560.1	putative protein : hypothetical protein slr1702 - Synechocystis sp.	trichocarpa x nigra	Unique
PtpAffx.13701.1.A1_at	-1.42536	-8.40375	0.00272453	CK095428	grail3.0053022201	grail3.0053022201	At2g30170.1	expressed protein : : supported by cDNA: gi_13878070_gb_AF370298.1_AF370298	tremula	Unique
PtpAffx.137176.1.S1_s_at	-1.61279	-7.67597	0.00384127	BU876845	estExt_fgenesh4_pg.C_LG_XVIII0309	estExt_fgenesh4_pg.C_LG_XVIII0309	At2g25737.1	hypothetical protein :	trichocarpa	All probes match over all sequences
PtpAffx.137414.1.S1_s_at	-7.1418	-13.1045	0.000523716	CN521032	grail3.0059012801	grail3.0059012801	At3g02110.1	putative serine carboxypeptidase II : similar to serine carboxypeptidase II (CP-MII) GB:CAA70815 [Hordeum vulgare]:supported by full-length cDNA: Ceres:42069.	trichocarpa x deltoides	All probes match over all sequences
PtpAffx.13744.1.S1_a_at	-0.360571	-8.45544	0.0026676	CV264383	gw1.I.6204.1 gw1.140.105.1	gw1.I.6204.1	At3g13320.1	low affinity calcium antiporter CAX2 : almost identical to GB:AAB05914 from [Arabidopsis thaliana]	trichocarpa x nigra	Probes match on alternative forms of same gene
PtpAffx.137472.1.S1_at	-1.73783	-7.0757	0.00519679	BU834307	eugene3.01520016	eugene3.01520016	At3g57810.2	auxin-regulated protein :	tremula x tremuloides	Unique
PtpAffx.137530.1.S1_at	-1.19807	-6.02136	0.00940164	CA923950	gw1.64.500.1	gw1.64.500.1	At2g43560.1	FKBP-type peptidyl-prolyl cis-trans isomerase : SP:022870	trichocarpa	Unique
PtpAffx.137562.1.S1_at	-5.17687	-19.3097	0.000128424	BU824735	eugene3.00030125 estExt_Genewise1_v1.C_4890004 gw1.III.1429.1	eugene3.00030125	At1g60500.1	unknown protein : contains Pfam profile: PF02212 dynamin GTPase effector domain	tremula	Unique
PtpAffx.1377.1.A1_at	-1.46315	-19.9946	0.000113418	CV227994	gw1.IX.314.1	gw1.IX.314.1	At2g28190.1	copper:zinc superoxide dismutase (CSD2) : identical to GP:3273753:AF061519: supported by full-length cDNA: Ceres:39796.	trichocarpa	Unique
PtpAffx.13776.1.A1_at	-1.11724	-5.96634	0.00972189	CK091717	gw1.V.4670.1 gw1.II.1312.1	gw1.V.4670.1	At4g24660.1	putative protein : hypothetical protein T8K22.16	trichocarpa	Unique
PtpAffx.137959.1.S1_at	-3.93177	-19.1013	0.000134057	BI131064	eugene3.00161066 grail3.0023027201	eugene3.00161066	At2g38080.1	laccase (diphenol oxidase)	tremula x tremuloides	Unique
PtpAffx.137977.1.S1_s_at	-2.80406	-39.7391	7.91e-06	BU888885	gw1.XV.2382.1	gw1.XV.2382.1	At1g28110.1	serine carboxypeptidase II	tremula	All probes match over all sequences
PtpAffx.137981.1.S1_a_at	-3.01211	-6.1816	0.00852752	CF119982	estExt_fgenesh4_pg.C_LG_XII0768 grail3.0005008802	estExt_fgenesh4_pg.C_LG_XII0768	At3g48000.1	aldehyde dehydrogenase (NAD+)-like protein : aldehyde dehydrogenase (NAD+) 2A precursor (mitochondrial)	tremuloides	Probes match on alternative forms of same gene
PtpAffx.137981.2.S1_at	-3.04934	-12.6522	0.000592804	BU821422	estExt_fgenesh4_pg.C_LG_XII0768	estExt_fgenesh4_pg.C_LG_XII0768	At3g48000.1	aldehyde dehydrogenase (NAD+)-like protein : aldehyde dehydrogenase (NAD+) 2A precursor (mitochondrial)	tremula	Unique
PtpAffx.138005.1.S1_at	-1.53789	-6.13037	0.00881296	BP936199	--	--	--	--	tremula	Unique
PtpAffx.13804.1.S1_s_at	-1.97952	-9.27969	0.00187459	CK091103	estExt_Genewise1_v1.C_570227	estExt_Genewise1_v1.C_570227	At4g36810.1	geranylgeranyl pyrophosphate synthase (GGPS1)(farnesyltranstransferase) : identical to GI:413730: supported by full-length cDNA: Ceres:36701. similar to geranylgeranyl pyrophosphate synthase	trichocarpa	All probes match over all sequences
PtpAffx.138124.1.S1_at	-2.21147	-18.5895	0.000149126	BI120454	fgenesh4_pm.C_LG_V000514 fgenesh4_pm.C_LG_II000238	fgenesh4_pm.C_LG_V000514	At3g22750.1	expressed protein : similar to putative protein kinase GB:CAB10257 from [Arabidopsis thaliana]: supported by cDNA: gi_14334661_gb_AY035004.1_	trichocarpa	Unique
PtpAffx.138124.1.S1_s_at	-2.59571	-13.7238	0.00044202	BI120454	fgenesh4_pm.C_LG_II000238	fgenesh4_pm.C_LG_II000238	At3g22750.1	expressed protein : similar to putative protein kinase GB:CAB10257 from [Arabidopsis thaliana]: supported by cDNA: gi_14334661_gb_AY035004.1_	trichocarpa	All probes match over all sequences
PtpAffx.138160.1.S1_at	-4.84855	-7.60356	0.00398683	AJ767883	gw1.I.8338.1	gw1.I.8338.1	At1g64680.1	expressed protein : :supported by full-length cDNA: Ceres:101924.	euphratica	Unique
PtpAffx.138160.1.S1_s_at	-5.46012	-12.1579	0.000678201	AJ767883	gw1.I.8338.1	gw1.I.8338.1	At1g64680.1	expressed protein : :supported by full-length cDNA: Ceres:101924.	euphratica	All probes match over all sequences
PtpAffx.13818.1.S1_at	-8.57857	-16.9743	0.00020814	CK090689	estExt_Genewise1_v1.C_LG_XIX0686	estExt_Genewise1_v1.C_LG_XIX0686	At3g04290.1	putative GDSL-motif lipase:acylhydrolase : contains Pfam profile: lipase:acylhydrolase with GDSL-like motif:supported by full-length cDNA: Ceres:1323.	trichocarpa	Unique
PtpAffx.138184.1.S1_at	-2.36725	-6.91789	0.00562819	CV260995	--	--	--	--	trichocarpa	Unique
PtpAffx.138263.1.S1_at	-3.77502	-78.0164	4.67e-07	AI163674	estExt_Genewise1_v1.C_LG_XI2954 gw1.I.4886.1 eugene3.27430001 grail3.0032012601	estExt_Genewise1_v1.C_LG_XI2954	At5g55970.1	putative protein : contains similarity to unknown protein (pir||T08924):supported by full-length cDNA: Ceres:141890.	tremula x tremuloides	Unique
PtpAffx.138329.1.S1_at	-0.743738	-6.89255	0.00569996	CN523284	grail3.0037017102	grail3.0037017102	At3g16500.1	phytochrome-associated protein 1 (PAP1) : nearly identical to phytochrome-associated protein 1 (PAP1) GB:AF088281 [Arabidopsis thaliana] (sequence discrepancy at (232-242 (this): 213-217 (GB:AF088281))):supported by full-length cDNA: Ceres:38146.	trichocarpa x deltoides	Unique
PtpAffx.13856.1.S1_at	-5.32791	-13.4269	0.000477783	CK088007	gw1.VI.1079.1	gw1.VI.1079.1	At2g41330.1	unknown protein : : supported by cDNA: gi_18491270	tremula x tremuloides	Unique
PtpAffx.13865.2.S1_at	-3.12464	-6.9816	0.00544228	BU834932	eugene3.00160195	eugene3.00160195	At3g56810.1	hypothetical protein :	tremula x tremuloides	Unique
PtpAffx.138813.2.A1_at	-0.937178	-7.09189	0.00515429	BP931870	estExt_fgenesh4_pg.C_1310041 estExt_fgenesh4_pg.C_LG_XIII0014	estExt_fgenesh4_pg.C_1310041	At1g09430.1	unknown protein : similar to ATP-citrate-lyase: Location of EST gb|Z34587. Highly similar to F8A5.32	nigra	Unique
PtpAffx.139048.1.S1_at	-0.956452	-8.13027	0.00309842	AJ767590	eugene3.00141255	eugene3.00141255	At3g25410.1	expressed protein : contains Pfam profile: PF01758 sodium bile acid symporter family:supported by full-length cDNA: Ceres:26683.	euphratica	Unique
PtpAffx.13915.1.S1_at	-0.956767	-6.22863	0.00830144	CV263970	estExt_fgenesh4_pg.C_LG_XIV0063	estExt_fgenesh4_pg.C_LG_XIV0063	At4g33800.1	expressed protein : :supported by full-length cDNA: Ceres:6375.	trichocarpa x nigra	Unique
PtpAffx.139236.1.S1_at	-4.1338	-7.52816	0.00413987	DN502651	gw1.VIII.898.1 eugene3.00101592	gw1.VIII.898.1	At5g18240.1	transfactor-like protein : : supported by cDNA: gi_14596180_gb_AY042878.1_	tremula x tremuloides	Unique
PtpAffx.13946.1.A1_at	-0.969809	-5.93437	0.00991449	BI137338	gw1.XVII.126.1	gw1.XVII.126.1	gi|26451440|dbj|BAC42819.1|	unknown protein [Arabidopsis thaliana] >gi|30689751|ref|NP_849487.1| expressed protein [Arabidopsis thaliana]	trichocarpa	Unique
PtpAffx.139547.1.S1_at	-1.77074	-6.43438	0.00733204	BI068382	eugene3.00090558	eugene3.00090558	At3g18890.1	hypothetical protein : predicted by genemark.hmm	tremula x tremuloides	Unique
PtpAffx.13979.1.S1_at	-7.91551	-9.79891	0.00151839	CK106718	grail3.0006039501	grail3.0006039501	--	--	tremula	Unique
PtpAffx.1399.1.S1_s_at	-2.45238	-7.43513	0.00433295	CV226476	grail3.0024002301	grail3.0024002301	At1g55790.1	hypothetical protein : predicted by genemark.hmm	trichocarpa	All probes match over all sequences
PtpAffx.139904.1.S1_at	-0.312284	-13.2464	0.000502691	CV282034	eugene3.00080220	eugene3.00080220	At3g52240.1	hypothetical protein :	trichocarpa x deltoides	Unique
PtpAffx.139950.1.A1_at	-1.63032	-7.71259	0.00377697	CV279159	gw1.XI.877.1 gw1.I.5571.1	gw1.XI.877.1	At1g32990.1	ribosomal protein L11	trichocarpa x deltoides	Unique
PtpAffx.140.1.S1_at	-2.15996	-6.15526	0.00867515	CV271127	estExt_fgenesh4_pg.C_LG_XV0627	estExt_fgenesh4_pg.C_LG_XV0627	At3g48420.1	Expressed protein : : supported by full-length cDNA: Ceres: 26537.	trichocarpa x nigra	Unique
PtpAffx.140068.2.S1_at	-3.88544	-11.1353	0.000942821	CK096342	gw1.XVIII.1539.1	gw1.XVIII.1539.1	At3g15680.1	putative zinc finger protein : contains Pfam profile: PF00641 Zn-finger in Ran binding protein and others:supported by full-length cDNA: Ceres:8265.	tremula	Unique
PtpAffx.140157.1.A1_at	-3.4537	-19.3941	0.00012617	CV268513	fgenesh4_pg.C_LG_X001058	fgenesh4_pg.C_LG_X001058	At5g24910.1	cytochrome p450	trichocarpa x nigra	Unique
PtpAffx.14026.1.S1_s_at	-5.97354	-12.558	0.000608396	CN549469	gw1.XI.3218.1	gw1.XI.3218.1	At2g21770.1	putative cellulose synthase catalytic subunit :	trichocarpa x deltoides	All probes match over all sequences
PtpAffx.14026.2.A1_s_at	-9.72769	-11.262	0.000908067	CV271112	eugene3.00040363	eugene3.00040363	At5g44030.1	cellulose synthase catalytic subunit-like protein :	trichocarpa x nigra	All probes match over all sequences
PtpAffx.14027.1.S1_at	-2.09802	-18.301	0.000158406	CV235545	fgenesh4_kg.C_scaffold_131000003	fgenesh4_kg.C_scaffold_131000003	--	--	trichocarpa	Unique
PtpAffx.1405.1.S1_s_at	-6.2748	-5.95289	0.00980076	CF231325	grail3.0015017401 fgenesh4_pg.C_LG_XII000841 grail3.0015017701	grail3.0015017401	--	--	alba x tremula	All probes match over all sequences
PtpAffx.14056.1.S1_at	-5.00544	-6.37128	0.00761246	CF228479	eugene3.00011986	eugene3.00011986	At3g28770.1	hypothetical protein :	alba x tremula	Unique
PtpAffx.140618.1.A1_s_at	-2.11847	-8.65599	0.00245095	CV249163	eugene3.00020670	eugene3.00020670	At1g48880.1	hypothetical protein : predicted by genscan+	trichocarpa	All probes match over all sequences
PtpAffx.140915.1.A1_at	-2.47437	-6.64486	0.00653261	CV240230	--	--	--	--	trichocarpa	Unique
PtpAffx.141099.1.A1_at	-1.48494	-6.83215	0.00589108	CV232139	--	--	--	--	trichocarpa	Unique
PtpAffx.141217.1.A1_at	-1.86681	-6.53543	0.00694796	CV227818	eugene3.00180719	eugene3.00180719	At4g29100.1	putative protein : hypothetical protein - Arabidopsis thaliana	trichocarpa	Unique
PtpAffx.141260.1.S1_x_at	-3.92523	-21.7949	8.23e-05	AY607755.1	eugene3.00131210 eugene3.10810001	eugene3.00131210	At5g60490.1	fasciclin-like arabinogalactan-protein (FLA12) : :supported by full-length cDNA: Ceres:15239.	alba x tremula	Probes cross hyb with other sequences
PtpAffx.141359.1.S1_s_at	-3.88924	-13.1558	0.00051707	CX172263	fgenesh4_pg.C_LG_V000519	fgenesh4_pg.C_LG_V000519	At5g67030.1	zeaxanthin epoxidase precursor (LOS6:ABA1)(ZEP) : identical to GI:9857296 AtABA1: supported by cDNA: gi_10444087_gb_AF281655.1_AF281655	deltoides	All probes match over all sequences
PtpAffx.141577.1.S1_at	-2.48273	-12.4151	0.000632183	CV231136	estExt_fgenesh4_pg.C_LG_II0375	estExt_fgenesh4_pg.C_LG_II0375	At1g06150.1	hypothetical protein : similar to hypothetical protein GB:AAD20673 GI:4432823 from [Arabidopsis thaliana]	trichocarpa	Unique
PtpAffx.141577.2.S1_at	-2.23411	-11.1905	0.000927667	CK104108	estExt_fgenesh4_pg.C_LG_II0375	estExt_fgenesh4_pg.C_LG_II0375	At1g06150.1	hypothetical protein : similar to hypothetical protein GB:AAD20673 GI:4432823 from [Arabidopsis thaliana]	tremula	Unique
PtpAffx.14180.1.S1_at	-4.78879	-7.81498	0.0035895	CV230217	fgenesh4_pg.C_LG_II001817 fgenesh4_pm.C_LG_XIV000298	fgenesh4_pg.C_LG_II001817	At1g02640.1	glycosyl hydrolase family 3 : similar to beta-xylosidase GB:Z84377 GI:2102655 from [Aspergillus niger]: supported by cDNA: gi_14194120_gb_AF367266.1_AF367266	trichocarpa	Unique
PtpAffx.141999.1.S1_at	-1.02321	-23.1844	6.61e-05	CK106222	eugene3.06520003 eugene3.06460003 fgenesh4_pg.C_scaffold_2346000001	eugene3.06520003	--	--	tremula	Unique
PtpAffx.142009.1.S1_at	-1.04959	-10.903	0.00101336	CK319222	gw1.XVI.1091.1 estExt_fgenesh4_pg.C_LG_VI0263	gw1.XVI.1091.1	At1g79590.1	expressed protein : :supported by full-length cDNA: Ceres:23407.	deltoides	Unique
PtpAffx.14209.1.A1_at	-1.65454	-10.9442	0.000998974	CV255582	eugene3.00120469 eugene3.00150301	eugene3.00120469	At3g18350.1	expressed protein : : supported by cDNA: gi_15810446_gb_AY056262.1_	trichocarpa x deltoides	Unique
PtpAffx.142161.1.S1_s_at	-4.66834	-7.39481	0.0044154	BU867394	fgenesh4_pg.C_LG_VIII000710 estExt_Genewise1_v1.C_LG_X1278	fgenesh4_pg.C_LG_VIII000710	At1g79430.1	transfactor	tremula	All probes match over all sequences
PtpAffx.142169.1.S1_at	-1.95701	-14.1698	0.000393483	CK107354	gw1.VI.2741.1	gw1.VI.2741.1	At1g15550.1	gibberellin 3 beta-hydroxylase	tremula	Unique
PtpAffx.142358.1.S1_at	-2.80396	-7.13394	0.00505531	BU868702	gw1.XVII.705.1	gw1.XVII.705.1	At3g01480.1	thylakoid lumen rotamase : similar to thylakoid lumen rotamase GB:CAA72792 [Spinacia oleracea]: supported by full-length cDNA: Ceres:38383.	euramericana	Unique
PtpAffx.142418.1.A1_s_at	-1.21662	-9.7129	0.00156527	CK097510	eugene3.00170012	eugene3.00170012	gi|28557342|dbj|BAC57589.1|	membrane located receptor-like protein [Nicotiana tabacum]	trichocarpa x deltoides	All probes match over all sequences
PtpAffx.142669.1.S1_s_at	-2.02477	-9.17742	0.00195741	CN549981	estExt_fgenesh4_pg.C_LG_XIII0304	estExt_fgenesh4_pg.C_LG_XIII0304	--	--	trichocarpa x deltoides	All probes match over all sequences
PtpAffx.142778.1.S1_at	-1.54082	-8.84794	0.00225595	DN495697	eugene3.00020670	eugene3.00020670	At1g48880.1	hypothetical protein : predicted by genscan+	tremula	Unique
PtpAffx.142854.1.S1_s_at	-10.286	-154.986	3.7e-08	CF228116	estExt_Genewise1_v1.C_LG_XII0103	estExt_Genewise1_v1.C_LG_XII0103	At5g60490.1	fasciclin-like arabinogalactan-protein (FLA12) : :supported by full-length cDNA: Ceres:15239.	alba x tremula	All probes match over all sequences
PtpAffx.143.1.S1_at	-3.14489	-8.65996	0.00244672	CF228932	gw1.I.2832.1	gw1.I.2832.1	At3g27330.1	hypothetical protein : predicted by genemark.hmm	alba x tremula	Unique
PtpAffx.143034.1.S1_at	-1.64985	-8.17085	0.00303697	CX170775	gw1.XIV.1870.1	gw1.XIV.1870.1	At2g46710.1	putative rac GTPase activating protein :	deltoides	Unique
PtpAffx.143216.1.A1_at	-0.96771	-7.93943	0.00338703	CV257001	gw1.I.5722.1 fgenesh4_pg.C_scaffold_1260000001	gw1.I.5722.1	At4g10390.1	putative protein kinase : CLV1 receptor kinase	trichocarpa x deltoides	Unique
PtpAffx.14324.1.S1_at	-3.07307	-9.44035	0.00174733	CV243146	estExt_Genewise1_v1.C_LG_I8587	estExt_Genewise1_v1.C_LG_I8587	At4g23890.1	putative protein : hypothetical protein	trichocarpa	Unique
PtpAffx.143284.1.S1_at	-3.21036	-16.0814	0.000254319	CK107370	grail3.0634000501 estExt_Genewise1_v1.C_LG_X3208	grail3.0634000501	At1g16880.1	expressed protein : : supported by cDNA: gi_14423501_gb_AF386988.1_AF386988	tremula	Unique
PtpAffx.143335.1.S1_at	-8.15215	-253.621	6.46e-09	CF233090	gw1.XIV.2235.1	gw1.XIV.2235.1	At5g19730.1	pectinesterase family : contains Pfam profile: PF01095 pectinesterase: supported by cDNA: gi_17529289	alba x tremula	Unique
PtpAffx.143354.1.S1_s_at	-3.33431	-9.88336	0.00146736	BU893073	eugene3.00180589	eugene3.00180589	At2g24630.1	putative glucosyltransferase :	tremula	All probes match over all sequences
PtpAffx.143356.1.S1_at	-7.43324	-7.63915	0.00390868	CN522188	estExt_fgenesh4_pg.C_LG_XVIII0369	estExt_fgenesh4_pg.C_LG_XVIII0369	At5g11420.1	putative protein : predicted proteins in castor bean	trichocarpa x deltoides	Unique
PtpAffx.143356.1.S1_s_at	-9.81294	-12.3466	0.00064573	CN522188	estExt_fgenesh4_pg.C_LG_XVIII0369	estExt_fgenesh4_pg.C_LG_XVIII0369	At5g11420.1	putative protein : predicted proteins in castor bean	trichocarpa x deltoides	All probes match over all sequences
PtpAffx.143383.1.S1_at	-0.401212	-10.3008	0.00124935	DN486701	--	--	--	--	tremula x tremuloides	Unique
PtpAffx.14349.1.S1_at	-1.56564	-9.00085	0.0021171	CV242146	eugene3.00130435	eugene3.00130435	At5g28640.1	putative protein :	trichocarpa	Unique
PtpAffx.144067.1.S1_s_at	-4.366	-13.669	0.000449108	CK107505	grail3.0073008901	grail3.0073008901	At4g10310.1	potassium uptake transporter - like protein : potassium transport protein TRK1	tremula	All probes match over all sequences
PtpAffx.144090.1.S1_at	-3.26864	-25.9205	4.38e-05	CK107022	gw1.III.2299.1 gw1.86.419.1	gw1.III.2299.1	At1g31770.1	ABC transporter family protein : contains Pfam profile: PF00005: ABC transporter:supported by full-length cDNA: Ceres:95290.	tremula	Unique
PtpAffx.144125.1.S1_s_at	-2.96688	-8.47396	0.00265036	BU821541	gw1.XII.90.1 gw1.XV.716.1	gw1.XII.90.1	At1g73850.1	unknown protein :	tremula	All probes match over all sequences
PtpAffx.144236.1.S1_at	-2.06881	-15.2455	0.000304422	DN485488	--	--	--	--	tremula x tremuloides	Unique
PtpAffx.14459.1.S1_at	-3.85798	-8.77708	0.00232238	CV227189	grail3.0175003501	grail3.0175003501	At3g22740.1	putative selenocysteine methyltransferase : similar to selenocysteine methyltransferase GB:P56707 from [Astragalus bisulcatus]:supported by full-length cDNA: Ceres:36591.	trichocarpa	Unique
PtpAffx.14466.1.S1_at	-1.26629	-8.9034	0.00220892	CA924485	gw1.XI.3444.1	gw1.XI.3444.1	At1g78630.1	ribosomal protein L13	tremuloides	Unique
PtpAffx.144896.1.S1_at	-4.76844	-12.2791	0.000654141	DN496810	estExt_Genewise1_v1.C_LG_I6151	estExt_Genewise1_v1.C_LG_I6151	At1g55760.1	hypothetical protein : predicted by genemark.hmm	tremula	Unique
PtpAffx.144930.1.S1_at	-3.50195	-6.71319	0.00627292	BU887947	eugene3.00080144 fgenesh4_pg.C_LG_X002263	eugene3.00080144	At3g52490.1	putative protein : heat shock protein - Glycine max	tremula	Unique
PtpAffx.14501.1.S1_at	-2.04435	-18.4938	0.000152076	CK091272	gw1.I.1779.1 gw1.I.1774.1 gw1.IX.3326.1	gw1.I.1779.1	At2g28305.1	expressed protein : similar to hypothetical protein GB:AAD18138: supported by full-length cDNA: Ceres: 23166.	trichocarpa	Unique
PtpAffx.145175.1.A1_at	-1.3905	-8.47869	0.00264473	DN484479	estExt_fgenesh4_pg.C_LG_III0799	estExt_fgenesh4_pg.C_LG_III0799	At4g19120.1	putative protein : several hypothetical proteins - Arabidopsis thaliana: supported by cDNA: gi_15320409_dbj_AB039927.1_AB039927	tremula	Unique
PtpAffx.145331.1.A1_s_at	-1.84026	-9.8077	0.00151326	BP932377	eugene3.01170028	eugene3.01170028	--	--	tremula x tremuloides	All probes match over all sequences
PtpAffx.14547.1.S1_at	-1.36362	-14.9095	0.000327836	BU895345	--	--	--	--	tremula x tremuloides	Unique
PtpAffx.145475.1.S1_at	-5.60193	-9.13372	0.00199362	CK114139	fgenesh4_pg.C_LG_IV000332	fgenesh4_pg.C_LG_IV000332	At1g29670.1	lipase:hydrolase	trichocarpa	Unique
PtpAffx.14585.2.S1_a_at	-0.786106	-9.77156	0.00153129	DN496417	estExt_Genewise1_v1.C_LG_IX4312	estExt_Genewise1_v1.C_LG_IX4312	At3g46060.1	GTP-binding protein ara-3 : : supported by cDNA: gi_14334917_gb_AY035132.1_	tremula	Probes match on alternative forms of same gene
PtpAffx.145960.1.A1_at	-1.43531	-9.49493	0.00170627	CV255851	eugene3.00121079	eugene3.00121079	At5g52440.1	HCF106 (gb|AAD32652.1) : : supported by cDNA: gi_4894913_gb_AF139188.1_AF139188	trichocarpa x deltoides	Unique
PtpAffx.145992.1.S1_at	-3.90348	-9.82228	0.00150677	CX179899	eugene3.01170053	eugene3.01170053	At5g63710.1	leucine-rich repeat transmembrane protein kinase	euramericana	Unique
PtpAffx.146022.1.A1_at	-1.73016	-13.7449	0.000440003	DN492198	eugene3.00020053	eugene3.00020053	At1g20830.1	hypothetical protein : predicted by genscan+	trichocarpa	Unique
PtpAffx.146249.1.S1_s_at	-5.39934	-9.92857	0.00144339	CX169389	estExt_fgenesh4_pm.C_LG_XIII0026	estExt_fgenesh4_pm.C_LG_XIII0026	At1g09340.1	putative RNA-binding protein : Identical to gb|Y10557 g5bf gene from Arabidopsis thaliana. ESTs gb|R30578	deltoides	All probes match over all sequences
PtpAffx.146357.1.A1_at	-1.65673	-8.23106	0.00295384	CV281551	eugene3.00570170	eugene3.00570170	--	--	trichocarpa x deltoides	Unique
PtpAffx.14646.1.A1_a_at	-3.51866	-12.0099	0.000710052	CV270849	grail3.0041013401	grail3.0041013401	At1g71692.1	MADS-box protein : identical to GB:AAC49085 GI:862650 from [Arabidopsis thaliana] (Plant Cell 7 (8)	trichocarpa	Probes match on alternative forms of same gene
PtpAffx.146473.1.A1_at	-3.49914	-6.21615	0.00836638	CV275488	eugene3.00101287	eugene3.00101287	At1g13600.1	bZIP family transcription factor : contains Pfam profile: PF00170 bZIP transcription factor: supported by cDNA: gi_12083267	trichocarpa x deltoides	Unique
PtpAffx.146622.1.A1_at	-2.95448	-12.8308	0.000563507	CV269348	--	--	--	--	tremula	Unique
PtpAffx.14663.1.S1_at	-0.864341	-6.65566	0.00649398	CK097037	eugene3.00141100	eugene3.00141100	At2g04795.1	Expressed protein : : supported by cDNA: gi_13926282_gb_AF372895.1_AF372895	tremula	Unique
PtpAffx.14671.1.S1_at	-3.77014	-29.8106	2.48e-05	BU888725	grail3.0013032202	grail3.0013032202	At5g22920.1	PGPD14 protein : :supported by full-length cDNA: Ceres:41666.	trichocarpa x deltoides	Unique
PtpAffx.146775.2.A1_at	-1.77621	-10.0577	0.0013698	CV265413	gw1.41.566.1	gw1.41.566.1	At1g33800.1	expressed protein : :supported by full-length cDNA: Ceres:114466.	trichocarpa x deltoides	Unique
PtpAffx.146834.1.A1_at	-3.99804	-17.3122	0.000194727	CV260554	fgenesh4_pm.C_LG_V000721	fgenesh4_pm.C_LG_V000721	At1g20823.1	similar to putative RING zinc finger protein : temporary automated functional assignment	trichocarpa x nigra	Unique
PtpAffx.147015.1.A1_at	-1.6733	-42.2004	6.03e-06	CV254698	estExt_fgenesh4_pg.C_860076	estExt_fgenesh4_pg.C_860076	At1g10310.1	expressed protein : similar to daunorubicin C-13 (U77891): similar to oxidoreductase in MRPL44-MTF1 intergenic protein (sp|Q05016|YM71_YEAST: supported by full-length cDNA: Ceres: 40058.	tremula x tremuloides	Unique
PtpAffx.147090.1.A1_at	-0.828503	-14.8463	0.000334419	CV252025	gw1.XII.1246.1 gw1.122.151.1	gw1.XII.1246.1	At3g17730.1	hypothetical protein : similar to GRAB1 protein GB:CAA09371 [Triticum sp.]	trichocarpa	Unique
PtpAffx.147178.1.A1_s_at	-4.50423	-8.0483	0.00322071	CV273717	eugene3.00081749	eugene3.00081749	--	--	trichocarpa x deltoides	All probes match over all sequences
PtpAffx.147190.1.A1_at	-1.64093	-6.44057	0.00731317	CV246405	fgenesh4_pm.C_LG_III000242	fgenesh4_pm.C_LG_III000242	At5g17600.1	RING-H2 zinc finger protein-like : RING-H2 zinc finger protein ATL4 - Arabidopsis thaliana	trichocarpa	Unique
PtpAffx.147190.1.A1_s_at	-4.29498	-45.4332	4.48e-06	CV246405	fgenesh4_pm.C_LG_III000242	fgenesh4_pm.C_LG_III000242	At5g17600.1	RING-H2 zinc finger protein-like : RING-H2 zinc finger protein ATL4 - Arabidopsis thaliana	trichocarpa	All probes match over all sequences
PtpAffx.14737.1.A1_s_at	-4.29118	-9.85915	0.00148386	BP936921	eugene3.00140746	eugene3.00140746	At1g02860.1	expressed protein : contains similarity to peroxin-2 GI:6103008 from [Pichia pastoris]:supported by full-length cDNA: Ceres:96370.	nigra	All probes match over all sequences
PtpAffx.147493.1.A1_at	-1.76341	-6.68755	0.00636426	CV242671	estExt_Genewise1_v1.C_400066	estExt_Genewise1_v1.C_400066	At1g02070.1	hypothetical protein predicted by genefinder : :supported by full-length cDNA: Ceres:1693.	trichocarpa	Unique
PtpAffx.147506.1.S1_at	-4.61683	-11.1846	0.000929335	AI166790	estExt_fgenesh4_pg.C_LG_X1673	estExt_fgenesh4_pg.C_LG_X1673	At3g55990.1	putative protein : predicted proteins	trichocarpa	Unique
PtpAffx.1476.2.A1_at	-0.64832	-6.31286	0.00789841	CV245573	estExt_fgenesh4_pg.C_LG_XI1098	estExt_fgenesh4_pg.C_LG_XI1098	At5g54580.1	RRM-containing protein : contains similarity to RNA-binding protein: supported by full-length cDNA: Ceres: 14044.	trichocarpa	Unique
PtpAffx.147608.1.A1_at	-2.55772	-17.565	0.000182853	BP936625	fgenesh4_pm.C_LG_VIII000613	fgenesh4_pm.C_LG_VIII000613	At1g68130.1	putative C2H2-type zinc finger protein : contains Pfam profile: Zinc finger	nigra	Unique
PtpAffx.147624.1.A1_at	-3.83684	-14.3169	0.000380376	CV230979	grail3.0019028601	grail3.0019028601	At5g66310.1	kinesin heavy chain DNA binding protein-like :	trichocarpa	Unique
PtpAffx.147763.1.A1_s_at	-2.37174	-43.1596	5.39e-06	CV225776	estExt_fgenesh4_pg.C_LG_VII0468	estExt_fgenesh4_pg.C_LG_VII0468	At1g10380.1	Expressed protein : : supported by full-length cDNA: Ceres: 156978.	trichocarpa	All probes match over all sequences
PtpAffx.14778.1.S1_a_at	-2.14726	-10.3215	0.00123996	CK095389	eugene3.01180029	eugene3.01180029	At1g32520.1	unknown protein :	tremula	Probes match on alternative forms of same gene
PtpAffx.14780.1.S1_at	-6.23301	-8.69366	0.00241091	DN497970	gw1.XVII.1044.1	gw1.XVII.1044.1	At1g69780.1	HD-Zip transcription factor	tremula x tremuloides	Unique
PtpAffx.147859.1.A1_at	-1.80076	-8.84358	0.00225805	CV263889	estExt_Genewise1_v1.C_LG_IV2634	estExt_Genewise1_v1.C_LG_IV2634	At4g18810.1	putative protein : hypothetical protein	trichocarpa x nigra	Unique
PtpAffx.14790.1.A1_s_at	-2.0477	-6.46482	0.00721243	CK091627	estExt_Genewise1_v1.C_LG_XVIII3093	estExt_Genewise1_v1.C_LG_XVIII3093	At2g24090.1	putative chloroplast ribosomal protein L35 : : supported by cDNA: gi_17529001	trichocarpa	All probes match over all sequences
PtpAffx.147900.1.S1_s_at	-1.13349	-7.70557	0.00379161	AJ779369	gw1.XI.3354.1	gw1.XI.3354.1	At1g29070.1	plastid ribosomal protein L34 precursor	euphratica	All probes match over all sequences
PtpAffx.148428.1.S1_s_at	-2.11679	-6.57199	0.00680868	CN520642	grail3.0037013703	grail3.0037013703	At1g52220.1	expressed protein : :supported by full-length cDNA: Ceres:21305.	trichocarpa x deltoides	All probes match over all sequences
PtpAffx.148436.1.S1_at	-0.679026	-8.51486	0.00260502	CK090929	eugene3.00102345	eugene3.00102345	At1g51540.1	unknown protein :	trichocarpa	Unique
PtpAffx.148807.1.S1_at	-2.64728	-8.64015	0.00246607	BU814687	gw1.I.2477.1	gw1.I.2477.1	At5g14580.1	polynucleotide phosphorylase :	trichocarpa	Unique
PtpAffx.148817.1.S1_at	-6.04682	-17.8759	0.000172648	BI125776	estExt_Genewise1_v1.C_LG_XIII0762	estExt_Genewise1_v1.C_LG_XIII0762	At5g50800.1	MtN3-like protein : :supported by full-length cDNA: Ceres:36264.	tremula x tremuloides	Unique
PtpAffx.148953.1.A1_at	-2.62209	-15.2785	0.000303575	CK097713	gw1.VIII.2435.1 gw1.X.4229.1	gw1.VIII.2435.1	At5g18930.1	S-adenosyl-L-methionine decarboxylase - like protein : S-adenosyl-L-methionine decarboxylase (SAMDC3)	tremula	Unique
PtpAffx.149071.1.S1_s_at	-3.66834	-10.3542	0.00122759	CK091967	estExt_fgenesh4_pm.C_LG_I1179	estExt_fgenesh4_pm.C_LG_I1179	At1g73140.1	hypothetical protein : predicted by genemark.hmm	tremula x tremuloides	All probes match over all sequences
PtpAffx.149149.1.A1_at	-1.76105	-9.116	0.00200713	CK087606	--	--	--	--	trichocarpa	Unique
PtpAffx.149167.1.S1_s_at	-2.55049	-11.2496	0.000910897	CF235160	grail3.0003067001	grail3.0003067001	At1g77330.1	1-aminocyclopropane-1-carboxylate oxidase	alba x tremula	All probes match over all sequences
PtpAffx.149310.1.S1_at	-4.77924	-55.7036	1.92e-06	CF229566	estExt_fgenesh4_pg.C_290027	estExt_fgenesh4_pg.C_290027	At1g52310.1	protein kinase	tremula x tremuloides	Unique
PtpAffx.14953.1.S1_at	-0.462442	-7.705	0.00379216	CV238321	gw1.40.461.1	gw1.40.461.1	At1g19300.1	glycosyltransferase family : contains Pfam profile: PF01501 Glycosyl transferase family 8:supported by full-length cDNA: Ceres:123140.	trichocarpa x nigra	Unique
PtpAffx.149843.1.S1_at	-5.43402	-10.3388	0.00123433	BU894284	gw1.IV.3484.1	gw1.IV.3484.1	At5g16715.1	valine--tRNA ligase-like protein : several bacterial valine--tRNA ligases	trichocarpa	Unique
PtpAffx.149927.1.S1_at	-6.76109	-17.7079	0.000177979	DN495970	grail3.0061024401	grail3.0061024401	At3g62950.1	glutaredoxin -like protein : glutaredoxin	tremula	Unique
PtpAffx.150004.1.S1_s_at	-1.17979	-6.28795	0.00801231	BU883888	fgenesh4_pg.C_LG_XIX000729	fgenesh4_pg.C_LG_XIX000729	At1g35460.1	bHLH protein : similar to GI:6166283 from [Pinus taeda]: supported by cDNA: gi_15724177_gb_AF411791.1_AF411791	tremula x tremuloides	All probes match over all sequences
PtpAffx.15003.1.S1_at	-3.60851	-7.08612	0.00517311	AY450453.1	estExt_Genewise1_v1.C_LG_XIV1924 fgenesh4_pm.C_LG_II000836	estExt_Genewise1_v1.C_LG_XIV1924	At2g46800.2	putative zinc transporter :	trichocarpa x deltoides	Unique
PtpAffx.150078.1.S1_s_at	-5.56224	-11.7705	0.00076307	BU880077	estExt_fgenesh4_pm.C_LG_XIII0026	estExt_fgenesh4_pm.C_LG_XIII0026	At1g09340.1	putative RNA-binding protein : Identical to gb|Y10557 g5bf gene from Arabidopsis thaliana. ESTs gb|R30578	trichocarpa	All probes match over all sequences
PtpAffx.150110.1.A1_at	-2.31786	-13.5132	0.000468948	CV265161	--	--	--	--	tremula	Unique
PtpAffx.15017.2.A1_a_at	-0.789112	-15.2141	0.000305807	CV254853	fgenesh4_pg.C_scaffold_64000134 fgenesh4_pg.C_LG_VII000140	fgenesh4_pg.C_scaffold_64000134	At3g20320.1	expressed protein : :supported by full-length cDNA: Ceres:17362.	trichocarpa x deltoides	Probes match on alternative forms of same gene
PtpAffx.150364.1.S1_at	-1.27305	-7.02353	0.00533422	BU877881	eugene3.00051545 gw1.V.2046.1	eugene3.00051545	--	--	trichocarpa	Unique
PtpAffx.150789.1.S1_s_at	-4.59041	-6.01037	0.009462	CK100376	estExt_Genewise1_v1.C_LG_VI0762 eugene3.00180991	estExt_Genewise1_v1.C_LG_VI0762	At2g24270.1	putative NADP-dependent glyceraldehyde-3-phosphate dehydrogenase : : supported by cDNA: gi_14335051_gb_AY037205.1_	tremula x tremuloides	All probes match over all sequences
PtpAffx.15096.1.S1_a_at	-1.60739	-9.75526	0.00154041	BP931217	estExt_fgenesh4_pg.C_1470017	estExt_fgenesh4_pg.C_1470017	At5g24890.1	putative protein : hypothetical proteins - Arabidopsis thaliana:supported by full-length cDNA: Ceres:42528.	nigra	Probes match on alternative forms of same gene
PtpAffx.151124.1.S1_s_at	-0.391686	-9.65466	0.001597	BU888639	estExt_Genewise1_v1.C_LG_I1554	estExt_Genewise1_v1.C_LG_I1554	At1g51260.1	putative acyl-CoA : 1-acylglycerol-3-phosphate acyltransferase :	tremula	All probes match over all sequences
PtpAffx.151180.1.S1_at	-1.59439	-7.38823	0.00442852	CX654538	estExt_fgenesh4_pg.C_LG_V1127	estExt_fgenesh4_pg.C_LG_V1127	At1g34000.1	expressed protein : contains similarity to photosystem II 22 kDa protein GI:6006279 from [Arabidopsis thaliana]:supported by full-length cDNA: Ceres:11084.	alba x tremula var. glandulosa	Unique
PtpAffx.151270.1.S1_at	-0.370121	-6.83827	0.00587364	DN492841	--	--	--	--	tremula	Unique
PtpAffx.15128.1.A1_at	-5.65178	-13.0747	0.000528768	DN485143	eugene3.00160251	eugene3.00160251	--	--	trichocarpa	Unique
PtpAffx.151297.1.S1_s_at	-6.56758	-8.93119	0.00218333	DN501788	fgenesh4_pm.C_LG_I000350	fgenesh4_pm.C_LG_I000350	At4g09740.1	glycosyl hydrolase family 9 : similar to endo-beta-1	trichocarpa	All probes match over all sequences
PtpAffx.15135.1.A1_s_at	-1.98817	-6.94221	0.0055588	CV229685	grail3.0010067701	grail3.0010067701	At2g01910.1	unknown protein :	trichocarpa	All probes match over all sequences
PtpAffx.151388.1.S1_at	-8.05479	-77.7254	4.7e-07	DN488427	--	--	--	--	tremula x tremuloides	Unique
PtpAffx.151542.1.A1_at	-0.533325	-8.98501	0.00213467	DN492016	fgenesh4_pg.C_LG_IX001500	fgenesh4_pg.C_LG_IX001500	At2g28150.1	hypothetical protein : predicted by genefinder	trichocarpa	Unique
PtpAffx.151555.1.A1_at	-2.29076	-31.4453	2.06e-05	CV281042	gw1.XIII.2271.1	gw1.XIII.2271.1	At1g08810.1	myb family transcription factor : : supported by cDNA: gi_3941481_gb_AF062895.1_AF062895	trichocarpa x deltoides	Unique
PtpAffx.151763.1.A1_at	-1.9595	-6.67415	0.00641341	CV265946	eugene3.00131130	eugene3.00131130	At4g03420.1	hypothetical protein : similar to A. thaliana hypothetical protein F21B7.13	trichocarpa x nigra	Unique
PtpAffx.151773.1.A1_at	-4.86232	-10.3356	0.00123516	BP936273	estExt_fgenesh4_pg.C_LG_IX1263	estExt_fgenesh4_pg.C_LG_IX1263	At5g02460.1	Dof zinc finger protein : zinc finger protein OBP3	nigra	Unique
PtpAffx.151826.1.A1_at	-5.4413	-8.40723	0.00272237	BP934510	--	--	--	--	tremula x tremuloides	Unique
PtpAffx.151844.1.A1_at	-1.53068	-6.79028	0.00600866	BP933101	gw1.XVIII.1983.1	gw1.XVIII.1983.1	At2g24820.1	putative Rieske iron-sulfur protein : :supported by full-length cDNA: Ceres:29774.	nigra	Unique
PtpAffx.151873.1.A1_at	-1.87405	-14.6873	0.000347292	BP933195	eugene3.00101393	eugene3.00101393	gi|50932161|ref|XP_475608.1|	unknown protein [Oryza sativa (japonica cultivar-group)] >gi|45332403|gb|AAS55770.2| unknown protein [Oryza sativa (japonica cultivar-group)]	nigra	Unique
PtpAffx.151997.1.S1_s_at	-6.78551	-6.69624	0.00633034	CX168945	gw1.VIII.1335.1	gw1.VIII.1335.1	At3g12710.1	expressed protein : contains similarity to 3-methyladenine-DNA glycosidase I GB:P05100 from [Escherichia coli]:supported by full-length cDNA: Ceres:116541.	deltoides	All probes match over all sequences
PtpAffx.152018.1.S1_a_at	-3.05296	-21.6233	8.56e-05	CX169656	--	--	--	--	tremula x tremuloides	Probes match on alternative forms of same gene
PtpAffx.15202.1.S1_at	-1.29959	-10.33	0.00123687	CV264024	gw1.VI.847.1	gw1.VI.847.1	At5g35100.1	putative protein :	trichocarpa x nigra	Unique
PtpAffx.152061.1.S1_s_at	-1.5053	-7.2072	0.00486812	CK116361	eugene3.00130559 estExt_fgenesh4_pg.C_LG_XIX0417	eugene3.00130559	At5g19780.1	tubulin alpha-5 chain : : supported by cDNA: gi_14532775_gb_AY040012.1_	tremula x tremuloides	All probes match over all sequences
PtpAffx.15213.1.S1_at	-1.66195	-20.8875	9.81e-05	BU825516	eugene3.00091304	eugene3.00091304	At2g29125.1	unknown protein : predicted by genscan+	tremula x tremuloides	Unique
PtpAffx.152131.1.S1_at	-3.1393	-22.2944	7.68e-05	BU898130	gw1.57.277.1	gw1.57.277.1	At4g36010.1	thaumatin-like protein : thaumatin-like protein	tremula x tremuloides	Unique
PtpAffx.15237.2.S1_a_at	-4.69837	-14.3758	0.00037527	CV225701	estExt_fgenesh4_pg.C_LG_XVIII0908	estExt_fgenesh4_pg.C_LG_XVIII0908	--	--	trichocarpa	Probes match on alternative forms of same gene
PtpAffx.15237.4.S1_at	-5.05776	-43.3278	5.33e-06	CK318490	estExt_fgenesh4_pg.C_LG_XVIII0908	estExt_fgenesh4_pg.C_LG_XVIII0908	--	--	deltoides	Unique
PtpAffx.152627.1.S1_at	-4.35474	-6.32943	0.0078143	CN523689	estExt_Genewise1_v1.C_LG_III0619	estExt_Genewise1_v1.C_LG_III0619	At5g44680.1	putative protein : contains similarity to DNA-3-methyladenine glycosylase I:supported by full-length cDNA: Ceres:29551.	trichocarpa x deltoides	Unique
PtpAffx.152683.1.S1_at	-1.00234	-9.24357	0.00190283	CV277661	estExt_fgenesh4_pg.C_LG_X0639	estExt_fgenesh4_pg.C_LG_X0639	At5g62620.1	putative protein : strong similarity to unknown protein (gb|AAD55296.1)	trichocarpa x deltoides	Unique
PtpAffx.152696.1.S1_at	-7.69488	-15.5516	0.00028547	DN495940	gw1.57.332.1	gw1.57.332.1	At1g19580.1	expressed protein : : supported by full-length cDNA: Ceres: 12477.	trichocarpa	Unique
PtpAffx.152720.1.S1_at	-3.6378	-12.7271	0.000580468	BU895660	gw1.145.113.1	gw1.145.113.1	At2g19520.1	putative WD-40 repeat protein	tremula x tremuloides	Unique
PtpAffx.15280.1.S1_at	-8.25031	-20.4666	0.000104941	CK097070	grail3.0022033601	grail3.0022033601	At5g62200.1	putative protein : embryo-specific protein 3	tremula	Unique
PtpAffx.153102.1.A1_at	-3.21859	-7.58637	0.00401876	CV245351	gw1.28.344.1	gw1.28.344.1	At3g12620.1	protein phosphatase 2C	trichocarpa	Unique
PtpAffx.15315.1.S1_at	-1.49089	-6.32674	0.00782701	CV247112	gw1.XII.1696.1	gw1.XII.1696.1	At3g48330.1	similar to protein-L-isoaspartate(D-aspartate) : temporary automated functional assignment	trichocarpa	Unique
PtpAffx.153202.1.A1_s_at	-2.68493	-9.37935	0.00179508	CV281368	gw1.XV.984.1	gw1.XV.984.1	At1g73650.1	expressed protein : supported by cDNA: Ceres:13335: supported by cDNA: 13335.	trichocarpa x deltoides	All probes match over all sequences
PtpAffx.153346.1.A1_at	-0.77179	-8.24077	0.00293988	CV261030	--	--	--	--	trichocarpa x nigra	Unique
PtpAffx.153445.1.A1_at	-1.49861	-8.05132	0.00321784	CV256833	eugene3.00160328	eugene3.00160328	At3g50150.1	putative protein : some putative proteins - Arabidopsis thaliana and Oryza sativa	trichocarpa x deltoides	Unique
PtpAffx.153627.1.A1_s_at	-1.26139	-12.9733	0.000544196	CV249785	eugene3.00860135	eugene3.00860135	--	--	trichocarpa	All probes match over all sequences
PtpAffx.153919.1.A1_s_at	-8.02554	-23.1447	6.66e-05	CV237369	estExt_fgenesh4_pg.C_LG_II0752	estExt_fgenesh4_pg.C_LG_II0752	At1g44575.1	photosystem II 22kDa protein	trichocarpa	All probes match over all sequences
PtpAffx.153996.1.A1_s_at	-2.71974	-11.91	0.000729387	CV233388	eugene3.00050282	eugene3.00050282	At5g04190.1	phytochrome kinase substrate 1 - like protein :	trichocarpa	All probes match over all sequences
PtpAffx.154068.1.A1_at	-1.25226	-7.02991	0.00531551	CV230653	fgenesh4_pm.C_LG_VII000271	fgenesh4_pm.C_LG_VII000271	At5g08280.1	hydroxymethylbilane synthase : :supported by full-length cDNA: Ceres:3051.	trichocarpa	Unique
PtpAffx.154077.1.A1_at	-4.94216	-15.7951	0.000271461	CV230236	--	--	--	--	tremula	Unique
PtpAffx.154078.1.A1_at	-4.33838	-10.4284	0.00119297	CV230230	estExt_fgenesh4_kg.C_LG_XIX0005	estExt_fgenesh4_kg.C_LG_XIX0005	At5g36230.1	putative protein : strong similarity to unknown protein (gb|AAD26879.1): supported by cDNA: gi_16323076_gb_AY057642.1_	trichocarpa x deltoides	Unique
PtpAffx.154101.1.A1_at	-1.35861	-16.3859	0.000237277	CV245337	estExt_fgenesh4_pm.C_LG_X0835 fgenesh4_pg.C_LG_VIII000415	estExt_fgenesh4_pm.C_LG_X0835	At2g39480.1	ABC transporter family protein : related to multi drug resistance proteins and P-glycoproteins	trichocarpa	Unique
PtpAffx.154123.1.A1_at	-4.55315	-6.205	0.00840351	CV231726	--	--	--	--	tremula x tremuloides	Unique
PtpAffx.154171.1.A1_at	-0.843671	-7.00968	0.00536714	CV250301	estExt_fgenesh4_pg.C_LG_XI1249	estExt_fgenesh4_pg.C_LG_XI1249	At3g51500.1	putative protein : predicted protein	trichocarpa	Unique
PtpAffx.154303.1.S1_s_at	-3.50462	-9.3362	0.00182848	CX179495	eugene3.00290124	eugene3.00290124	At4g17090.1	glycosyl hydrolase family 14 (beta-amylase) : identical to beta-amylase enzyme GI:6065749 from [Arabidopsis thaliana]:supported by full-length cDNA: Ceres:36882.	euramericana	All probes match over all sequences
PtpAffx.154852.1.S1_at	-3.40287	-6.8017	0.00598346	CK100515	eugene3.00140120	eugene3.00140120	At4g00050.1	putative transcriptional regulator :	tremula x tremuloides	Unique
PtpAffx.154852.2.S1_a_at	-4.37596	-10.3749	0.00121657	CN520957	--	--	--	--	trichocarpa x deltoides	Unique
PtpAffx.154852.2.S1_at	-4.53075	-49.0511	3.19e-06	CN520957	eugene3.00140120	eugene3.00140120	At4g00050.1	putative transcriptional regulator :	trichocarpa x deltoides	Probes match on alternative forms of same gene
PtpAffx.155053.1.S1_s_at	-2.59284	-6.09424	0.00899247	CX177654	estExt_fgenesh4_pg.C_LG_II0629	estExt_fgenesh4_pg.C_LG_II0629	At1g76880.1	GT-like trihelix DNA-binding protein	euramericana	All probes match over all sequences
PtpAffx.155137.1.S1_at	-3.34533	-6.66357	0.00646028	CK114181	estExt_fgenesh4_pg.C_400282	estExt_fgenesh4_pg.C_400282	At3g19270.1	cytochrome P450	trichocarpa	Unique
PtpAffx.155183.1.S1_at	-0.717823	-32.0091	1.95e-05	BU820182	gw1.5112.1.1 gw1.II.1641.1	gw1.5112.1.1	At3g54610.1	Expressed protein : : supported by cDNA: gi_2707335_gb_AF037442.1_AF037442	tremula	Unique
PtpAffx.155202.1.S1_s_at	-0.610041	-6.17208	0.00858118	CK095646	estExt_Genewise1_v1.C_LG_XII1779	estExt_Genewise1_v1.C_LG_XII1779	At3g18370.1	expressed protein : contains Pfam profile: PF00168 C2 domain: supported by cDNA: gi_15983786_gb_AY056799.1_	tremula	All probes match over all sequences
PtpAffx.155348.1.S1_at	-4.6899	-6.85808	0.00581205	AJ776619	gw1.X.1601.1	gw1.X.1601.1	At2g40320.1	hypothetical protein : predicted by genscan and genefinder	euphratica	Unique
PtpAffx.155482.1.A1_at	-4.63161	-11.3201	0.000891596	CK094681	gw1.V.4618.1	gw1.V.4618.1	At4g33580.1	carbonate dehydratase - like protein : carbonate dehydratase precursor	tremula	Unique
PtpAffx.155545.1.A1_at	-3.573	-5.92241	0.0099759	CK091625	estExt_Genewise1_v1.C_770111	estExt_Genewise1_v1.C_770111	gi|7106538|dbj|BAA92224.1|	similar to PR-10 [Vigna unguiculata]	trichocarpa	Unique
PtpAffx.155681.1.S1_a_at	-4.73674	-6.39017	0.00752365	CA823497	estExt_Genewise1_v1.C_LG_IX3288	estExt_Genewise1_v1.C_LG_IX3288	At3g08490.1	hypothetical protein : predicted by genemark.hmm	trichocarpa x deltoides	Unique
PtpAffx.155681.1.S1_at	-5.75285	-7.39378	0.00441782	CA823497	gw1.I.1816.1 estExt_Genewise1_v1.C_LG_IX3288	gw1.I.1816.1	At3g08490.1	hypothetical protein : predicted by genemark.hmm	trichocarpa x deltoides	Probes match on alternative forms of same gene
PtpAffx.155748.1.S1_at	-3.98381	-24.0238	5.86e-05	CF232054	gw1.133.166.1 estExt_Genewise1_v1.C_LG_XIII0676	gw1.133.166.1	At1g09170.1	kinesin-related protein : similar to GB:AAB61066	alba x tremula	Unique
PtpAffx.155773.1.S1_s_at	-9.95921	-10.5336	0.00114897	CF236199	gw1.VIII.2953.1 estExt_Genewise1_v1.C_LG_X0543	gw1.VIII.2953.1	At3g16920.1	glycosyl hydrolase family 19 (chitinase) : similar to class I chitinase GI:7798670 from [Arabis microphylla]: supported by cDNA: gi_15724261_gb_AF412071.1_AF412071	alba x tremula	All probes match over all sequences
PtpAffx.155797.1.S1_at	-1.66023	-9.56825	0.00165604	CF229576	estExt_Genewise1_v1.C_LG_IV0987	estExt_Genewise1_v1.C_LG_IV0987	At2g21180.1	expressed protein : : supported by cDNA: gi_15010701_gb_AY045652.1_	alba x tremula	Unique
PtpAffx.15627.1.S1_s_at	-5.78338	-21.573	8.6e-05	CK092777	estExt_fgenesh4_pg.C_640203	estExt_fgenesh4_pg.C_640203	At4g28500.1	similar to NAM protein	tremula x tremuloides	All probes match over all sequences
PtpAffx.15627.2.S1_s_at	-5.49107	-46.2201	4.15e-06	CK102877	estExt_fgenesh4_pg.C_640203	estExt_fgenesh4_pg.C_640203	At4g28500.1	similar to NAM protein	tremula x tremuloides	All probes match over all sequences
PtpAffx.156310.2.S1_at	-0.539525	-13.1509	0.000517322	CK113829	grail3.15258000101	grail3.15258000101	--	--	tremula x tremuloides	Unique
PtpAffx.156635.1.S1_at	-3.67608	-13.4907	0.000471751	BU876332	grail3.0035004101	grail3.0035004101	At4g12080.1	putative DNA-binding protein : AT-hook protein 2 - Arabidopsis thaliana	tremula	Unique
PtpAffx.156696.1.S1_a_at	-0.962184	-8.56033	0.00255941	CV277537	fgenesh4_pm.C_LG_VIII000641	fgenesh4_pm.C_LG_VIII000641	At1g14270.1	expressed protein : :supported by full-length cDNA: Ceres:36233.	trichocarpa x deltoides	Probes match on alternative forms of same gene
PtpAffx.156703.1.S1_at	-3.48549	-9.72555	0.00155646	CX170072	gw1.V.4618.1	gw1.V.4618.1	At4g33580.1	carbonate dehydratase - like protein : carbonate dehydratase precursor	deltoides	Unique
PtpAffx.156703.2.S1_a_at	-3.82923	-15.0545	0.000318415	BU873967	gw1.V.4618.1	gw1.V.4618.1	At4g33580.1	carbonate dehydratase - like protein : carbonate dehydratase precursor	trichocarpa	Probes match on alternative forms of same gene
PtpAffx.156713.1.S1_at	-3.0604	-10.7183	0.00107647	DN497323	eugene3.00002279	eugene3.00002279	gi|34894202|ref|NP_908426.1|	unknown protein [Oryza sativa (japonica cultivar-group)] >gi|14587253|dbj|BAB61171.1| unknown protein [Oryza sativa (japonica cultivar-group)] >gi|13486649|dbj|BAB39887.1| unknown protein [Oryza sativa (japonica cultivar-group)]	tremula	Unique
PtpAffx.15698.1.S1_at	-3.51298	-7.68254	0.00382879	BU822248	fgenesh4_kg.C_scaffold_4511000001	fgenesh4_kg.C_scaffold_4511000001	At2g37410.1	putative protein translocase : : supported by cDNA: gi_13430691_gb_AF360258.1_AF360258	tremula x tremuloides	Unique
PtpAffx.157059.1.S1_s_at	-0.818908	-7.38375	0.00443846	CV261941	estExt_fgenesh4_pg.C_LG_XIV1291	estExt_fgenesh4_pg.C_LG_XIV1291	At5g55160.1	ubiquitin-like protein SMT3-like : : supported by full-length cDNA: Ceres: 13697.	trichocarpa x nigra	All probes match over all sequences
PtpAffx.157089.1.S1_at	-3.97118	-8.63262	0.00247403	CK107215	estExt_fgenesh4_pg.C_6380005 eugene3.00080040	estExt_fgenesh4_pg.C_6380005	At3g17380.1	expressed protein : :supported by full-length cDNA: Ceres:125943.	tremula	Unique
PtpAffx.157148.1.S1_at	-0.497984	-10.2924	0.00125402	BU819865	eugene3.00051203	eugene3.00051203	gi|51535315|dbj|BAD38575.1|	unknown protein [Oryza sativa (japonica cultivar-group)]	tremula	Unique
PtpAffx.157204.1.S1_s_at	-4.79271	-16.1785	0.000249633	DN494906	estExt_Genewise1_v1.C_LG_XIII0604	estExt_Genewise1_v1.C_LG_XIII0604	At1g74150.1	hypothetical protein : predicted by genemark.hmm	tremula x tremuloides	All probes match over all sequences
PtpAffx.157269.1.S1_at	-1.397	-7.96395	0.00334896	CK101910	gw1.VI.183.1	gw1.VI.183.1	At4g32295.1	unknown protein : predicted by genemarkHMM	trichocarpa	Unique
PtpAffx.157333.1.S1_s_at	-2.64405	-8.96219	0.00215837	CX171755	estExt_fgenesh4_pg.C_1520010	estExt_fgenesh4_pg.C_1520010	At2g42300.1	unknown protein : : supported by cDNA: gi_17529249	deltoides	All probes match over all sequences
PtpAffx.157387.1.S1_at	-3.00048	-10.9261	0.0010038	BI129679	estExt_fgenesh4_pm.C_LG_X0665	estExt_fgenesh4_pm.C_LG_X0665	At1g79420.1	expressed protein : : supported by cDNA: gi_15450718_gb_AY052727.1_	tremula x tremuloides	Unique
PtpAffx.157389.1.S1_at	-4.81874	-11.4988	0.000837683	CF232175	gw1.II.3755.1	gw1.II.3755.1	At2g46710.1	putative rac GTPase activating protein :	alba x tremula	Unique
PtpAffx.1574.1.A1_at	-2.11492	-71.9302	6.39e-07	CV231285	grail3.0030011901	grail3.0030011901	At5g06800.1	putative protein : contains similarity to transfactor	trichocarpa	Unique
PtpAffx.157564.1.S1_s_at	-2.14523	-6.02062	0.00940424	CX176860	grail3.0005003601	grail3.0005003601	At1g19000.1	myb family transcription factor : similar to MybSt1 GI:7705206 from [Solanum tuberosum]:supported by full-length cDNA: Ceres:41381.	deltoides	All probes match over all sequences
PtpAffx.157608.1.S1_at	-2.43911	-11.4443	0.00085358	CK089099	--	--	--	--	tremula	Unique
PtpAffx.157617.1.S1_at	-1.71794	-7.74423	0.00371672	CF231471	estExt_fgenesh4_pg.C_LG_XVIII0309	estExt_fgenesh4_pg.C_LG_XVIII0309	At2g25737.1	hypothetical protein :	alba x tremula	Unique
PtpAffx.157702.1.S1_s_at	-4.20079	-15.3734	0.000298487	CF936051	estExt_Genewise1_v1.C_LG_XII1016	estExt_Genewise1_v1.C_LG_XII1016	gi|42795544|gb|AAS46110.1|	photosystem II M protein: psbM [Oryza sativa (japonica cultivar-group)] >gi|42795608|gb|AAS46173.1| photosystem II M protein: gpsbM [Oryza sativa (japonica cultivar-group)]	tomentiglandulosa	All probes match over all sequences
PtpAffx.157766.1.S1_at	-2.0581	-7.55	0.00409132	BU837847	--	--	--	--	trichocarpa	Unique
PtpAffx.157838.2.S1_at	-3.327	-18.958	0.000138158	DN486572	estExt_fgenesh4_pg.C_LG_II1494	estExt_fgenesh4_pg.C_LG_II1494	At5g12370.1	putative protein : similarity to sec10	tremula x tremuloides	Unique
PtpAffx.157860.1.S1_at	-2.32267	-13.5616	0.000462804	DN496126	grail3.0038008501 estExt_fgenesh4_pg.C_LG_II2248	grail3.0038008501	At5g37790.1	protein kinase - like protein : Pto kinase interactor 1 (Pti1)	tremula	Unique
PtpAffx.157864.1.S1_s_at	-2.41426	-11.8769	0.000737106	BU812042	fgenesh4_pg.C_LG_I001774	fgenesh4_pg.C_LG_I001774	At2g28810.1	Dof zinc finger protein : similar to zinc finger protein OBP2 GI:5059394 from [Arabidopsis thaliana]	tremula x tremuloides	All probes match over all sequences
PtpAffx.157864.2.S1_at	-3.48086	-12.8672	0.000559298	DN496026	estExt_fgenesh4_pg.C_LG_IX1263	estExt_fgenesh4_pg.C_LG_IX1263	At5g02460.1	Dof zinc finger protein : zinc finger protein OBP3	tremula	Unique
PtpAffx.158009.1.A1_a_at	-2.47715	-8.4151	0.00271188	DN490941	--	--	--	--	trichocarpa	Probes match on alternative forms of same gene
PtpAffx.15802.1.S1_at	-5.50079	-9.74643	0.00154447	CK090697	grail3.0019026502	grail3.0019026502	At5g66320.1	GATA zinc finger protein :	trichocarpa	Unique
PtpAffx.158036.1.A1_at	-1.49675	-17.859	0.000172904	DN489426	--	--	--	--	tremula x tremuloides	Unique
PtpAffx.158042.2.A1_a_at	-2.62763	-6.53267	0.00695987	CV280037	fgenesh4_pg.C_LG_XII000270 grail3.0075005102	fgenesh4_pg.C_LG_XII000270	At5g53660.1	putative protein : similar to unknown protein (gb|AAB63610.1)	trichocarpa x deltoides	Probes match on alternative forms of same gene
PtpAffx.1581.1.A1_at	-1.56074	-10.7699	0.00105881	CV277025	estExt_fgenesh4_pg.C_LG_IV0437	estExt_fgenesh4_pg.C_LG_IV0437	At2g33990.1	putative SF16 protein {Helianthus annuus} :	trichocarpa x deltoides	Unique
PtpAffx.158132.1.A1_at	-3.40659	-12.9999	0.000541419	CV282478	estExt_Genewise1_v1.C_1270093	estExt_Genewise1_v1.C_1270093	At1g62810.1	amine oxidase	trichocarpa x deltoides	Unique
PtpAffx.158211.1.S1_at	-1.3829	-22.6682	7.2e-05	CN549479	fgenesh4_pm.C_LG_I001048	fgenesh4_pm.C_LG_I001048	At2g15320.1	leucine rich repeat protein family : contains leucine rich-repeat (LRR) domains Pfam:PF00560	trichocarpa x deltoides	Unique
PtpAffx.158270.1.A1_at	-1.87348	-11.9499	0.00072241	CV240715	fgenesh4_pg.C_LG_XV000621	fgenesh4_pg.C_LG_XV000621	At5g63160.1	putative protein : contains similarity to unknown protein (pir||T06706)	trichocarpa	Unique
PtpAffx.158377.1.S1_at	-1.67263	-16.9623	0.000208731	CX168989	estExt_Genewise1_v1.C_1550153	estExt_Genewise1_v1.C_1550153	At1g69010.1	putative DNA-binding protein : : Pfam HMM hit: helix-loop-helix DNA-binding domain:supported by full-length cDNA: Ceres:27793.	deltoides	Unique
PtpAffx.158408.1.S1_s_at	-2.27106	-5.97583	0.00967014	CF230558	estExt_fgenesh4_pg.C_LG_III1668	estExt_fgenesh4_pg.C_LG_III1668	At5g13810.1	putative protein : contains similarity to unknown protein (emb|CAB72177.1):supported by full-length cDNA: Ceres:124023.	alba x tremula	All probes match over all sequences
PtpAffx.158450.1.S1_at	-1.03726	-6.51915	0.00700064	DN487056	gw1.VI.640.1	gw1.VI.640.1	At5g06130.1	putative protein : similar to unknown protein (pir||T00468): supported by cDNA: gi_18176019	tremula	Unique
PtpAffx.158454.1.S1_s_at	-1.2061	-8.46282	0.00265981	BP929887	eugene3.00120158	eugene3.00120158	At5g53130.1	cyclic nucleotide-regulated ion channel (CNGC1) : almost identical to cyclic nucleotide-regulated ion channel 1 pir:T51354	nigra	All probes match over all sequences
PtpAffx.15855.1.A1_at	-0.86752	-13.0751	0.000528768	CV272256	fgenesh4_pg.C_LG_VI000254	fgenesh4_pg.C_LG_VI000254	At3g56585.1	putative protein : hypothetical proteins - Arabidopsis thaliana	trichocarpa x nigra	Unique
PtpAffx.15900.1.S1_s_at	-2.33196	-6.8945	0.00569448	CV245069	grail3.0152000301	grail3.0152000301	At3g20860.1	putative serine:threonine protein kinase : similar to GB:NP_035979 from [Mus musculus]	trichocarpa	All probes match over all sequences
PtpAffx.15900.2.S1_at	-2.95565	-12.8776	0.000558788	BU895804	grail3.0152000301	grail3.0152000301	At3g20860.1	putative serine:threonine protein kinase : similar to GB:NP_035979 from [Mus musculus]	tremula x tremuloides	Unique
PtpAffx.159032.2.S1_at	-1.50932	-8.13726	0.00308974	AJ772515	gw1.VIII.2087.1	gw1.VIII.2087.1	At1g79380.1	expressed protein : : supported by cDNA: gi_13937148_gb_AF372928.1_AF372928	euphratica	Unique
PtpAffx.15908.1.S1_at	-5.14829	-7.01119	0.00536433	CV231912	gw1.XII.749.1	gw1.XII.749.1	At5g61750.1	germin-like protein - like : germin-like protein	trichocarpa	Unique
PtpAffx.159092.1.S1_a_at	-3.30415	-19.7516	0.000118405	DN495107	gw1.XVII.194.1 gw1.XVII.219.1	gw1.XVII.194.1	At4g33580.1	carbonate dehydratase - like protein : carbonate dehydratase precursor	tremula x tremuloides	Unique
PtpAffx.159092.1.S1_at	-3.28034	-19.6361	0.000120609	DN495107	gw1.XVII.194.1 gw1.XVII.219.1	gw1.XVII.194.1	At4g33580.1	carbonate dehydratase - like protein : carbonate dehydratase precursor	tremula x tremuloides	Probes match on alternative forms of same gene
PtpAffx.159394.1.A1_at	-1.02991	-6.84463	0.00585319	CV274437	fgenesh4_pg.C_LG_VI001158	fgenesh4_pg.C_LG_VI001158	At3g57950.1	putative protein : hypothetical protein T24P15.9 - Arabidopsis thaliana	trichocarpa x deltoides	Unique
PtpAffx.159473.1.A1_at	-0.349	-8.46416	0.00265981	CV271780	estExt_fgenesh4_pg.C_LG_XV0343	estExt_fgenesh4_pg.C_LG_XV0343	At3g18050.1	expressed protein : : supported by cDNA: gi_15451205_gb_AY054683.1_	trichocarpa x nigra	Unique
PtpAffx.15950.1.S1_at	-4.61668	-9.60326	0.0016333	CV228856	eugene3.00140550	eugene3.00140550	At3g62020.1	germin-like protein (GLP10) :	trichocarpa	Unique
PtpAffx.15950.2.S1_s_at	-6.37938	-12.8659	0.000559298	CV238483	grail3.0039027801	grail3.0039027801	At3g62020.1	germin-like protein (GLP10) :	trichocarpa	All probes match over all sequences
PtpAffx.159753.1.A1_at	-3.10955	-13.5025	0.00047052	CV260442	eugene3.00081329	eugene3.00081329	At1g75010.1	hypothetical protein : predicted by genemark.hmm	trichocarpa x nigra	Unique
PtpAffx.159780.1.A1_at	-5.27862	-16.0029	0.000258154	CV264397	gw1.IV.3042.1	gw1.IV.3042.1	At3g47620.1	putative protein : auxin-induced basic helix-loop-helix transcription factor - Gossypium hirsutum	trichocarpa x nigra	Unique
PtpAffx.159828.1.A1_at	-2.00267	-7.57451	0.00404336	CV257923	--	--	--	--	trichocarpa x deltoides	Unique
PtpAffx.15983.1.S1_s_at	-3.91523	-21.5914	8.58e-05	AJ698917.1	gw1.II.1660.1 eugene3.00061997 eugene3.00061998 gw1.II.3409.1	gw1.II.1660.1	At1g21270.1	wall-associated kinase 2 : induced by salicylic acid or INA (PMID:10380805)	euramericana	All probes match over all sequences
PtpAffx.1601.19.S1_at	-1.31588	-6.90072	0.00567555	CV276738	gw1.86.367.1	gw1.86.367.1	At4g19390.1	putative protein : : supported by cDNA: gi_14190356_gb_AF378856.1_AF378856	trichocarpa x deltoides	Unique
PtpAffx.1601.23.S1_at	-2.06365	-11.6084	0.000805154	CK094988	--	--	--	--	tremula	Unique
PtpAffx.1601.4.A1_s_at	-6.46515	-11.5384	0.000826933	CV280369	gw1.X.2081.1	gw1.X.2081.1	At2g39730.1	auxin-regulated protein : :supported by full-length cDNA: Ceres:7114.	trichocarpa x deltoides	All probes match over all sequences
PtpAffx.1601.6.A1_a_at	-7.40706	-12.1836	0.000672044	CV277396	eugene3.02010010	eugene3.02010010	At3g04590.1	unknown protein : similar to putative DNA-binding proteins GB:AAB80677	tremula	Probes match on alternative forms of same gene
PtpAffx.160131.1.A1_at	-1.09133	-7.60867	0.00397829	CV245346	gw1.XIX.1983.1	gw1.XIX.1983.1	At1g22540.1	oligopeptide transporter	trichocarpa	Unique
PtpAffx.160223.1.A1_a_at	-3.60918	-10.7514	0.00106658	BP931204	gw1.IV.4171.1 gw1.123.99.1	gw1.IV.4171.1	At5g38710.1	proline oxidase	nigra	Probes match on alternative forms of same gene
PtpAffx.160223.2.A1_at	-3.79016	-7.10414	0.00511975	CK096789	gw1.123.99.1 gw1.IV.4171.1	gw1.123.99.1	At5g38710.1	proline oxidase	tremula	Unique
PtpAffx.160282.1.A1_at	-1.37397	-9.75741	0.00153981	CV239898	eugene3.00002317	eugene3.00002317	At5g39790.1	putative protein : 5'-AMP-ACTIVATED PROTEIN KINASE	trichocarpa	Unique
PtpAffx.160413.1.A1_at	-2.72709	-10.9755	0.000988882	CV234778	eugene3.57320001	eugene3.57320001	--	--	trichocarpa	Unique
PtpAffx.160490.1.A1_s_at	-5.24421	-7.27587	0.00468805	CV252271	estExt_fgenesh4_pg.C_LG_II2226	estExt_fgenesh4_pg.C_LG_II2226	At5g16720.1	putative protein : IFA-binding protein - Arabidopsis thaliana	trichocarpa	All probes match over all sequences
PtpAffx.160515.1.A1_at	-3.02574	-17.7177	0.000177772	CV230428	--	--	--	--	tremula	Unique
PtpAffx.160532.1.A1_at	-2.70862	-14.6818	0.000347292	CV229770	estExt_fgenesh4_pg.C_LG_II1534	estExt_fgenesh4_pg.C_LG_II1534	At4g01080.1	hypothetical protein :	trichocarpa	Unique
PtpAffx.160840.1.S1_s_at	-3.6999	-7.56987	0.00405247	AJ777167	gw1.146.74.1	gw1.146.74.1	At3g14440.1	9-cis-epoxycarotenoid dioxygenase [neoxanthin cleavage enzyme](NC1)(NCED1)	euphratica	All probes match over all sequences
PtpAffx.160916.1.S1_at	-1.67122	-6.4634	0.00721836	CN524082	gw1.VII.1749.1	gw1.VII.1749.1	At4g39970.1	putative protein : :supported by full-length cDNA: Ceres:37341.	trichocarpa x deltoides	Unique
PtpAffx.161119.1.S1_at	-2.82688	-12.1513	0.000679618	CK319167	fgenesh4_pm.C_LG_II000069	fgenesh4_pm.C_LG_II000069	At1g76130.1	alpha-amylase	deltoides	Unique
PtpAffx.161119.1.S1_s_at	-3.08013	-10.9416	0.000999278	CK319167	fgenesh4_pm.C_LG_II000069	fgenesh4_pm.C_LG_II000069	At1g76130.1	alpha-amylase	deltoides	All probes match over all sequences
PtpAffx.161126.1.S1_at	-3.68927	-44.2861	4.9e-06	CF228999	grail3.0074015901	grail3.0074015901	At5g14720.1	protein kinase -like protein : Ste-20 related kinase SPAK	trichocarpa	Unique
PtpAffx.161201.1.S1_at	-2.74341	-10.0389	0.0013809	CN549370	gw1.135.50.1	gw1.135.50.1	At1g72160.1	cytosolic factor	trichocarpa x deltoides	Unique
PtpAffx.161248.1.S1_s_at	-2.09123	-6.52776	0.00697136	BP926821	gw1.XIII.2370.1	gw1.XIII.2370.1	At5g17670.1	putative protein : : supported by cDNA: gi_17065369	nigra	All probes match over all sequences
PtpAffx.161290.1.S1_at	-1.15117	-7.02587	0.00532683	BU885032	estExt_fgenesh4_pg.C_LG_VI1476	estExt_fgenesh4_pg.C_LG_VI1476	At2g26340.1	expressed protein : : supported by cDNA: gi_13899086_gb_AF370538.1_AF370538	tremula x tremuloides	Unique
PtpAffx.161290.2.S1_a_at	-1.67185	-7.73989	0.00372499	CX174342	estExt_fgenesh4_pg.C_LG_VI1476	estExt_fgenesh4_pg.C_LG_VI1476	At2g26340.1	expressed protein : : supported by cDNA: gi_13899086_gb_AF370538.1_AF370538	deltoides	Probes match on alternative forms of same gene
PtpAffx.161358.1.S1_s_at	-3.59542	-5.93238	0.00992288	CN517931	estExt_fgenesh4_pg.C_LG_I2854	estExt_fgenesh4_pg.C_LG_I2854	--	--	trichocarpa x deltoides	All probes match over all sequences
PtpAffx.161390.1.S1_at	-5.27704	-16.5415	0.000229668	CK103928	fgenesh4_pg.C_LG_VI001551	fgenesh4_pg.C_LG_VI001551	At3g13810.1	zinc finger protein	trichocarpa	Unique
PtpAffx.161392.1.S1_s_at	-1.45323	-10.1446	0.00132478	AJ773143	gw1.X.4521.1	gw1.X.4521.1	At2g33450.1	putative chloroplast 50S ribosomal protein L28 : :supported by full-length cDNA: Ceres:31633.	euphratica	All probes match over all sequences
PtpAffx.161420.1.S1_at	-4.07682	-12.7329	0.000579515	CK116833	estExt_Genewise1_v1.C_17880001 gw1.IV.3981.1	estExt_Genewise1_v1.C_17880001	At4g25700.1	beta-carotene hydroxylase : identical to GI:1575296: supported by cDNA: gi_9230269_gb_AF125576.1_AF125576	tremula x tremuloides	Unique
PtpAffx.16149.1.S1_at	-2.12818	-10.4104	0.00120002	DN496951	gw1.XVI.1406.1	gw1.XVI.1406.1	At3g55630.2	tetrahydrofolylpolyglutamate synthase precursor - like protein : tetrahydrofolylpolyglutamate synthase precursor	tremula	Unique
PtpAffx.1615.3.S1_s_at	-3.21444	-11.5062	0.000835389	CV282193	estExt_Genewise1_v1.C_LG_V0741	estExt_Genewise1_v1.C_LG_V0741	At1g03600.1	photosystem II protein family : similar to SP:P74367 {Synechocystis sp.}: similar to ESTs emb|Z27038	trichocarpa x deltoides	All probes match over all sequences
PtpAffx.161548.1.S1_s_at	-2.53162	-6.1703	0.00859263	DN485541	estExt_fgenesh4_pm.C_LG_I0924	estExt_fgenesh4_pm.C_LG_I0924	At5g40890.1	CLC-a chloride channel protein : identical to GI:1742952 (gb|AAC05742.1): supported by cDNA: gi_1619955_gb_U72151.1_ATU72151	tremula x tremuloides	All probes match over all sequences
PtpAffx.161620.1.S1_at	-0.758989	-6.33089	0.00780746	BU823394	gw1.IV.2305.1	gw1.IV.2305.1	At4g03390.1	leucine-rich repeat transmembrane protein kinase	tremula	Unique
PtpAffx.161644.1.S1_s_at	-5.44085	-17.1333	0.000201853	CK106473	estExt_Genewise1_v1.C_LG_I8344	estExt_Genewise1_v1.C_LG_I8344	At3g61880.1	cytochrome p450 (CYP78A9) : :supported by full-length cDNA: Ceres:29661.	tremula	All probes match over all sequences
PtpAffx.161977.1.A1_at	-1.87785	-27.7154	3.36e-05	CV262141	gw1.X.6518.1	gw1.X.6518.1	At1g70750.1	expressed protein : similar to IFA-binding protein GB:AAD01202 [Arabidopsis thaliana]: supported by cDNA: gi_4101563_gb_AF004556.1_AF004556	trichocarpa x nigra	Unique
PtpAffx.162047.1.S1_s_at	-8.43545	-73.6406	5.9e-07	AY607760.1	estExt_Genewise1_v1.C_LG_IX4802	estExt_Genewise1_v1.C_LG_IX4802	At5g60490.1	fasciclin-like arabinogalactan-protein (FLA12) : :supported by full-length cDNA: Ceres:15239.	alba x tremula	All probes match over all sequences
PtpAffx.162113.1.S1_s_at	-6.38491	-67.3565	8.18e-07	CF232336	gw1.II.1556.1	gw1.II.1556.1	At4g08690.1	putative phosphoglyceride transfer protein : similar to SEC14-like protein of D. discoideum	tremula	All probes match over all sequences
PtpAffx.162152.1.S1_at	-2.75557	-11.51	0.000834177	CV228968	grail3.0007013601	grail3.0007013601	At5g43870.1	putative protein : similar to unknown protein (pir||C71410)	trichocarpa	Unique
PtpAffx.162168.1.S1_at	-4.24197	-90.301	2.73e-07	CF228578	--	--	--	--	trichocarpa	Unique
PtpAffx.162261.1.S1_s_at	-2.99252	-7.36575	0.00448237	CN193077	estExt_Genewise1_v1.C_LG_I0436	estExt_Genewise1_v1.C_LG_I0436	At4g25150.1	acid phosphatase - like protein : acid phosphatase-1	trichocarpa x deltoides	All probes match over all sequences
PtpAffx.16235.1.A1_at	-1.74849	-6.51787	0.00700401	CV258216	eugene3.00030818 estExt_fgenesh4_pg.C_1270080	eugene3.00030818	At2g35060.1	putative potassium transporter : : supported by cDNA: gi_20466267	trichocarpa x deltoides	Unique
PtpAffx.162581.1.S1_s_at	-2.45548	-6.50379	0.00705356	BP922926	eugene3.00040183	eugene3.00040183	At4g05150.1	putative protein : various predicted proteins: supported by cDNA: gi_15809939_gb_AY054238.1_	nigra	All probes match over all sequences
PtpAffx.162632.1.A1_at	-3.44345	-8.49582	0.00262581	CN518180	eugene3.00180947 estExt_fgenesh4_pg.C_LG_XVIII0910	eugene3.00180947	At5g48930.1	anthranilate N-benzoyltransferase : :supported by full-length cDNA: Ceres:114130.	trichocarpa x deltoides	Unique
PtpAffx.162632.2.A1_s_at	-7.28723	-73.5483	5.9e-07	CV243744	estExt_fgenesh4_pg.C_LG_XVIII0910 eugene3.00180947	estExt_fgenesh4_pg.C_LG_XVIII0910	At5g48930.1	anthranilate N-benzoyltransferase : :supported by full-length cDNA: Ceres:114130.	trichocarpa	All probes match over all sequences
PtpAffx.162664.1.S1_s_at	-5.54036	-11.1573	0.000936812	CF229857	eugene3.00400105	eugene3.00400105	At2g44745.1	WRKY family transcription factor : contains Pfam profile: PF03106 WRKY DNA -binding domain: supported by full-length cDNA: Ceres: 42237.	alba x tremula	All probes match over all sequences
PtpAffx.1627.1.S1_a_at	-3.66144	-20.5073	0.000104113	AJ767188	estExt_Genewise1_v1.C_LG_II1087	estExt_Genewise1_v1.C_LG_II1087	At2g20180.1	unknown protein :	euphratica	Probes match on alternative forms of same gene
PtpAffx.162761.1.S1_at	-7.39645	-12.2531	0.000656596	DN496154	grail3.1249000102	grail3.1249000102	--	--	tremula	Unique
PtpAffx.1628.1.S1_at	-1.85174	-16.6046	0.000226357	CK092783	gw1.XVI.239.1	gw1.XVI.239.1	At5g58380.1	serine:threonine protein kinase : : supported by cDNA: gi_13249118_gb_AF295665.1_AF295665	tremula x tremuloides	Unique
PtpAffx.16289.1.A1_at	-5.23636	-7.68227	0.00382879	DN491846	fgenesh4_pm.C_LG_I000350	fgenesh4_pm.C_LG_I000350	At4g09740.1	glycosyl hydrolase family 9 : similar to endo-beta-1	trichocarpa	Unique
PtpAffx.16310.1.S1_at	-5.97481	-8.26021	0.00291563	CF231080	--	--	--	--	trichocarpa x deltoides	Unique
PtpAffx.16321.1.S1_at	-1.91297	-7.85549	0.00352153	CK317736	--	--	--	--	trichocarpa x nigra	Unique
PtpAffx.163265.1.S1_s_at	-3.83194	-13.5033	0.00047052	CX173427	grail3.0006020901	grail3.0006020901	At2g01590.1	expressed protein : : supported by cDNA: gi_14334561_gb_AY035185.1_	deltoides	All probes match over all sequences
PtpAffx.16347.1.A1_at	-3.20926	-13.2046	0.000509465	DN489221	gw1.I.8094.1	gw1.I.8094.1	At3g46740.1	chloroplast import-associated channel protein homolog : chloroplast import-associated channel IAP75 - Pisum sativum	tremula x tremuloides	Unique
PtpAffx.163500.1.S1_at	-0.812754	-6.57916	0.00678235	BU822234	fgenesh4_pg.C_scaffold_631000003	fgenesh4_pg.C_scaffold_631000003	At4g03500.1	hypothetical protein :	trichocarpa x deltoides	Unique
PtpAffx.163511.1.S1_s_at	-1.34067	-6.44729	0.00728579	CV242229	gw1.XVIII.2536.1	gw1.XVIII.2536.1	At2g44970.1	unknown protein : identical to GB:AAC31827: supported by cDNA: gi_18377627	trichocarpa	All probes match over all sequences
PtpAffx.163629.1.S1_a_at	-4.12117	-7.80684	0.00359959	CV259679	grail3.0006045701	grail3.0006045701	At4g16146.1	Expressed protein : : supported by full-length cDNA: Ceres: 30227.	trichocarpa x nigra	Probes match on alternative forms of same gene
PtpAffx.163665.1.S1_s_at	-2.34149	-11.9229	0.000727407	BU813254	fgenesh4_pm.C_LG_XII000490	fgenesh4_pm.C_LG_XII000490	At5g62280.1	putative protein : predicted proteins	tremula x tremuloides	All probes match over all sequences
PtpAffx.163713.1.S1_at	-1.84667	-6.11925	0.00886528	BU830583	gw1.846.1.1	gw1.846.1.1	gi|40795136|gb|AAR91180.1|	hypothetical protein [Zea mays] >gi|40795135|gb|AAR91179.1| hypothetical protein [Zea mays]	trichocarpa x deltoides	Unique
PtpAffx.163796.1.S1_s_at	-0.578624	-7.13746	0.0050459	CN520458	gw1.125.153.1	gw1.125.153.1	At5g24910.1	cytochrome p450	trichocarpa x deltoides	All probes match over all sequences
PtpAffx.16387.1.S1_at	-1.03928	-11.3268	0.000890115	BU892635	gw1.II.1879.1	gw1.II.1879.1	At1g19600.1	ribokinase	tremula x tremuloides	Unique
PtpAffx.163895.1.S1_at	-1.85672	-7.49691	0.00420487	BI123874	gw1.IV.419.1	gw1.IV.419.1	At4g36750.1	quinone reductase family : similar to 1	tremula x tremuloides	Unique
PtpAffx.163978.1.S1_at	-0.515857	-17.786	0.00017517	CV260028	estExt_fgenesh4_pg.C_169840001 eugene3.00040855	estExt_fgenesh4_pg.C_169840001	At2g37630.1	putative MYB family transcription factor : : supported by cDNA: gi_5823324_gb_AF175996.1_AF175996	trichocarpa x nigra	Unique
PtpAffx.16402.2.S1_a_at	-6.99781	-7.46634	0.00426703	DN486446	fgenesh4_pg.C_LG_VI001260	fgenesh4_pg.C_LG_VI001260	At5g57830.1	putative protein : similar to unknown protein (emb|CAA18210.1)	tremula	Unique
PtpAffx.16402.2.S1_at	-6.40812	-10.5921	0.00112403	DN486446	estExt_fgenesh4_pg.C_LG_IV0624	estExt_fgenesh4_pg.C_LG_IV0624	At5g39080.1	acyltransferase -like protein : Anthocyanin 5-aromatic acyltransferase	tremula	Probes match on alternative forms of same gene
PtpAffx.16406.1.S1_at	-3.02792	-10.0823	0.0013554	DN495932	--	--	--	--	trichocarpa x deltoides	Unique
PtpAffx.16415.1.A1_at	-2.74915	-9.78221	0.00152608	DN485807	gw1.IX.12.1	gw1.IX.12.1	At5g39990.1	N-acetylglucosaminyltransferase family (Core-2:I-Branching enzyme family) : contains Pfam profile: PF02485 Core-2:I-Branching enzyme	tremula x tremuloides	Unique
PtpAffx.16449.1.A1_at	-3.44946	-6.44252	0.00730445	DN484246	--	--	--	--	tremula x tremuloides	Unique
PtpAffx.1654.3.S1_at	-1.12012	-12.0815	0.00069426	BU828296	--	--	--	--	tremula x tremuloides	Unique
PtpAffx.16547.1.A1_a_at	-0.695383	-7.4062	0.0043889	CV257887	gw1.142.135.1	gw1.142.135.1	At2g43750.1	cysteine synthase (cpACS1) : :supported by full-length cDNA: Ceres:21866.	trichocarpa x deltoides	Probes match on alternative forms of same gene
PtpAffx.16590.1.A1_at	-2.94633	-21.0796	9.48e-05	BP932604	gw1.4132.3.1 gw1.V.3002.1	gw1.4132.3.1	At4g02340.1	coded for by A. thaliana cDNA T04215 : similar to epoxide hydrolases: supported by cDNA: gi_20856514	nigra	Unique
PtpAffx.16626.1.A1_at	-4.57704	-7.9202	0.00341482	CV264888	eugene3.00110845	eugene3.00110845	At3g14440.1	9-cis-epoxycarotenoid dioxygenase [neoxanthin cleavage enzyme](NC1)(NCED1)	trichocarpa x nigra	Unique
PtpAffx.16653.1.A1_at	-8.84619	-136.977	5.56e-08	AJ774017	fgenesh4_pg.C_LG_XIV000666	fgenesh4_pg.C_LG_XIV000666	At5g64260.1	phi-1-like protein : :supported by full-length cDNA: Ceres:37357.	euphratica	Unique
PtpAffx.16658.1.A1_at	-0.941329	-15.284	0.000303365	BI127627	estExt_fgenesh4_pm.C_LG_XVIII0265	estExt_fgenesh4_pm.C_LG_XVIII0265	At2g44260.1	expressed protein : : supported by cDNA: gi_15293038_gb_AY050953.1_	tremula x tremuloides	Unique
PtpAffx.1682.1.S1_at	-2.42691	-8.1522	0.00306848	CV271360	estExt_Genewise1_v1.C_LG_X6417	estExt_Genewise1_v1.C_LG_X6417	At1g70670.1	Ca2+-binding EF-hand common family protein	trichocarpa x nigra	Unique
PtpAffx.169.1.S1_at	-0.620235	-6.08784	0.00902469	BU812361	eugene3.01400002	eugene3.01400002	At5g56280.1	COP9 complex subunit 6 CSN6	tremula	Unique
PtpAffx.1691.1.A1_a_at	-4.66557	-15.5996	0.000283996	CV265431	fgenesh4_pg.C_LG_X001273	fgenesh4_pg.C_LG_X001273	At2g03720.1	unknown protein :	trichocarpa x nigra	Probes match on alternative forms of same gene
PtpAffx.16998.2.S1_at	-1.04153	-11.556	0.000820603	CK104599	estExt_Genewise1_v1.C_LG_XV0322 eugene3.00120230	estExt_Genewise1_v1.C_LG_XV0322	At5g53480.1	importin beta :	tremula	Unique
PtpAffx.17081.1.S1_at	-3.04304	-12.4489	0.000625307	DN488227	eugene3.00070068 gw1.VII.1165.1 eugene3.13510003	eugene3.00070068	At2g43840.1	putative glucosyltransferase :	tremula x tremuloides	Unique
PtpAffx.17180.2.A1_at	-1.38072	-16.0503	0.000256356	CV275360	eugene3.00130402	eugene3.00130402	At5g28750.1	Tha4 protein - like : Tha4 protein	trichocarpa x deltoides	Unique
PtpAffx.17212.1.S1_at	-2.24991	-6.48739	0.00711931	CV225916	estExt_Genewise1_v1.C_LG_XIV1614	estExt_Genewise1_v1.C_LG_XIV1614	At4g01070.1	putative flavonol glucosyltransferase : similar to Manihot esculenta flavonol 3-O-glucosyltransferase 5	trichocarpa	Unique
PtpAffx.17228.2.S1_a_at	-0.884854	-7.02963	0.00531567	CV261896	estExt_fgenesh4_pg.C_860045	estExt_fgenesh4_pg.C_860045	At1g09840.1	shaggy-like protien kinase	trichocarpa x nigra	Probes match on alternative forms of same gene
PtpAffx.17245.1.S1_a_at	-2.15951	-6.04875	0.0092453	CF229356	eugene3.00090471	eugene3.00090471	--	--	alba x tremula	Probes match on alternative forms of same gene
PtpAffx.1728.1.S1_s_at	-3.23129	-9.1008	0.00202387	CV233401	grail3.0009037801 estExt_fgenesh4_pg.C_66530001	grail3.0009037801	At1g60470.1	galactinol synthase	trichocarpa	All probes match over all sequences
PtpAffx.1729.1.A1_at	-0.71358	-6.8268	0.00590617	CV284024	estExt_fgenesh4_kg.C_LG_VII0034	estExt_fgenesh4_kg.C_LG_VII0034	At3g50820.1	photosystem II oxygen-evolving complex 33 (OEC33) : identical to OEC33	trichocarpa x deltoides	Unique
PtpAffx.17302.1.S1_at	-1.46633	-6.506	0.00704502	BP931015	fgenesh4_pm.C_LG_VI000651	fgenesh4_pm.C_LG_VI000651	At1g07320.1	expressed protein : identical to SP:O50061 from [Arabidopsis thaliana]:supported by full-length cDNA: Ceres:12704.	nigra	Unique
PtpAffx.1734.1.A1_at	-1.16155	-5.98926	0.00959351	AJ776489	grail3.0049024601	grail3.0049024601	At2g39770.1	GDP-mannose pyrophosphorylase : updated per Conklin PL et al	euphratica	Unique
PtpAffx.17475.1.A1_s_at	-1.90045	-7.59306	0.00400318	CX169250	estExt_fgenesh4_pm.C_LG_I0924	estExt_fgenesh4_pm.C_LG_I0924	At5g40890.1	CLC-a chloride channel protein : identical to GI:1742952 (gb|AAC05742.1): supported by cDNA: gi_1619955_gb_U72151.1_ATU72151	deltoides	All probes match over all sequences
PtpAffx.17564.1.S1_at	-1.27738	-6.9018	0.00567388	CV279419	gw1.IX.3341.1 gw1.IX.3337.1	gw1.IX.3341.1	At3g08010.1	expressed protein : :supported by full-length cDNA: Ceres:35360.	trichocarpa x deltoides	Unique
PtpAffx.17565.1.A1_at	-5.68681	-20.3142	0.000107788	CV238431	grail3.0040020901	grail3.0040020901	--	--	trichocarpa	Unique
PtpAffx.17571.1.A1_at	-3.039	-15.2666	0.000303575	CV277470	estExt_Genewise1_v1.C_LG_X2323	estExt_Genewise1_v1.C_LG_X2323	At3g55330.1	oxygen-evolving complex 25.6 kD protein	trichocarpa x deltoides	Unique
PtpAffx.17571.2.S1_at	-3.23525	-13.2757	0.000498823	DN488164	estExt_Genewise1_v1.C_LG_X2323	estExt_Genewise1_v1.C_LG_X2323	At3g55330.1	oxygen-evolving complex 25.6 kD protein	tremula x tremuloides	Unique
PtpAffx.1759.1.S1_at	-3.74264	-6.57337	0.0068024	CX168796	estExt_fgenesh4_pg.C_LG_IX0498	estExt_fgenesh4_pg.C_LG_IX0498	At1g49320.1	unknown protein :	deltoides	Unique
PtpAffx.17630.1.S1_at	-0.781694	-8.44681	0.00267784	CV279137	grail3.0081004501	grail3.0081004501	--	--	trichocarpa x deltoides	Unique
PtpAffx.17648.2.A1_a_at	-2.13098	-8.02278	0.00324807	CV278457	estExt_fgenesh4_pg.C_410212	estExt_fgenesh4_pg.C_410212	At1g22850.1	expressed protein : location of EST gb|T45083 and gb|R65542: supported by cDNA: gi_15215601_gb_AY050329.1_	trichocarpa x deltoides	Probes match on alternative forms of same gene
PtpAffx.1767.1.S1_a_at	-7.47947	-12.3176	0.000647924	BU893894	estExt_Genewise1_v1.C_LG_X3541	estExt_Genewise1_v1.C_LG_X3541	At1g24020.1	Bet v I allergen family : similar to major pollen allergen Bet v 1 GB:CAA96544 GI:1321726 from [Betula pendula]: supported by full-length cDNA: Ceres: 6145.	tremula	Probes match on alternative forms of same gene
PtpAffx.17671.1.S1_at	-2.79873	-12.6557	0.000592177	CV277189	--	--	--	--	tremula	Unique
PtpAffx.17754.1.A1_at	-3.98946	-17.0218	0.000206344	CV274028	--	--	--	--	tremula x tremuloides	Unique
PtpAffx.17810.1.A1_at	-0.769112	-7.08437	0.0051775	CV272274	estExt_fgenesh4_pg.C_LG_II1545	estExt_fgenesh4_pg.C_LG_II1545	At2g46420.1	expressed protein : : supported by cDNA: gi_15450510_gb_AY052357.1_	trichocarpa x nigra	Unique
PtpAffx.17817.1.A1_at	-1.08859	-11.7695	0.00076307	CV271864	eugene3.00060770	eugene3.00060770	--	--	trichocarpa x deltoides	Unique
PtpAffx.17860.1.A1_s_at	-8.6729	-23.4704	6.31e-05	CV270347	eugene3.00090209	eugene3.00090209	At3g44735.1	Expressed protein : : supported by full-length cDNA: Ceres: 41162.	trichocarpa x nigra	All probes match over all sequences
PtpAffx.17887.1.A1_at	-8.26689	-20.6886	0.000100984	CV264306	--	--	--	--	trichocarpa	Unique
PtpAffx.179.1.S1_s_at	-3.56626	-14.4796	0.000364578	DN500140	eugene3.00400284	eugene3.00400284	--	--	tremula	All probes match over all sequences
PtpAffx.17943.1.A1_at	-0.911501	-27.7045	3.36e-05	CV267073	gw1.II.3228.1 gw1.V.2234.1	gw1.II.3228.1	At1g06330.1	hypothetical protein : contains similarity to copper chaperone GI:4165309 from [Caenorhabditis elegans]	trichocarpa x nigra	Unique
PtpAffx.17950.1.A1_at	-4.49026	-7.09593	0.00514354	CK097252	estExt_Genewise1_v1.C_LG_XI2620	estExt_Genewise1_v1.C_LG_XI2620	At1g29520.1	plasma membrane associated protein	tremula	Unique
PtpAffx.17983.1.A1_at	-5.35232	-9.593	0.00163999	CV265821	--	--	--	--	trichocarpa x deltoides	Unique
PtpAffx.17983.1.A1_s_at	-5.62205	-10.9815	0.000987049	CV265821	estExt_fgenesh4_pg.C_640031	estExt_fgenesh4_pg.C_640031	At4g33090.1	aminopeptidase- like protein : aminopeptidase	trichocarpa x nigra	All probes match over all sequences
PtpAffx.18166.1.A1_s_at	-2.79393	-14.0773	0.000402102	CV274352	grail3.0143000901	grail3.0143000901	--	--	trichocarpa x deltoides	All probes match over all sequences
PtpAffx.18207.1.A1_at	-1.73128	-11.5864	0.000811687	CV257290	estExt_fgenesh4_pm.C_LG_I1075	estExt_fgenesh4_pm.C_LG_I1075	At1g44910.1	hypothetical protein : predicted by genemark.hmm	trichocarpa x deltoides	Unique
PtpAffx.18236.1.S1_at	-1.37537	-6.39567	0.00749841	CV272788	eugene3.00860045	eugene3.00860045	--	--	trichocarpa x nigra	Unique
PtpAffx.18277.1.A1_at	-2.03317	-6.57542	0.00679801	DN493849	gw1.VIII.582.1	gw1.VIII.582.1	At5g14280.1	putative protein : various predicted proteins	tremula	Unique
PtpAffx.18332.1.S1_at	-2.02455	-7.22547	0.00482154	CV266814	eugene3.00130490	eugene3.00130490	--	--	trichocarpa x nigra	Unique
PtpAffx.18446.1.A1_at	-6.33548	-11.1047	0.000951771	CV259032	eugene3.00061866	eugene3.00061866	At4g32280.1	Expressed protein : : supported by cDNA: gi_14190492_gb_AF380646.1_AF380646	trichocarpa x nigra	Unique
PtpAffx.18462.1.S1_at	-1.62775	-10.2578	0.00127202	AJ769294	estExt_fgenesh4_pm.C_1550005	estExt_fgenesh4_pm.C_1550005	gi|41469078|gb|AAS07052.1|	expressed protein [Oryza sativa (japonica cultivar-group)] >gi|50916559|ref|XP_468676.1| expressed protein [Oryza sativa (japonica cultivar-group)]	euphratica	Unique
PtpAffx.18472.1.S1_at	-0.820397	-6.83506	0.00588276	CV245557	eugene3.00012359	eugene3.00012359	At5g53390.1	putative protein : strong similarity to unknown protein (emb|CAB66399.1)	trichocarpa	Unique
PtpAffx.18550.1.S1_at	-4.31005	-20.7305	0.000100257	CV242865	grail3.0005005001	grail3.0005005001	At3g48100.1	response reactor 2 (ATRR2) : : supported by cDNA: gi_3273197_dbj_AB010916.1_AB010916	trichocarpa	Unique
PtpAffx.18581.1.A1_at	-2.35913	-6.80888	0.00595931	CV241982	eugene3.01470044	eugene3.01470044	At4g31410.1	expressed protein : :supported by full-length cDNA: Ceres:151518.	tremula x tremuloides	Unique
PtpAffx.18588.1.S1_at	-0.98096	-7.15001	0.00501044	CV271046	estExt_Genewise1_v1.C_34020003	estExt_Genewise1_v1.C_34020003	At5g47320.1	40S ribosomal protein S19	trichocarpa x nigra	Unique
PtpAffx.18652.1.A1_at	-0.567176	-6.07438	0.00909089	CV239312	grail3.0031024001 grail3.0075006101	grail3.0031024001	At3g49350.1	GTPase activating -like protein : GTPase activating protein gyp7	trichocarpa	Unique
PtpAffx.18745.1.S1_at	-0.705708	-6.52776	0.00697136	DN492152	fgenesh4_pg.C_LG_III001019	fgenesh4_pg.C_LG_III001019	At1g12800.1	heat shock factor protein hsf8	trichocarpa	Unique
PtpAffx.18754.1.A1_at	-1.03737	-6.27596	0.00806445	CV253312	fgenesh4_pg.C_scaffold_2789000001 grail3.0001051501 gw1.130.33.1	fgenesh4_pg.C_scaffold_2789000001	At3g18990.1	unknown protein : similar to unknown protein GB:AAD43153 from [Arabidopsis thaliana]	trichocarpa x deltoides	Unique
PtpAffx.18783.1.A1_at	-8.03271	-27.98	3.24e-05	CV233908	gw1.VII.1597.1 gw1.V.2600.1	gw1.VII.1597.1	At5g09220.1	amino acid transport protein AAP2 : :supported by full-length cDNA: Ceres:114602.	trichocarpa	Unique
PtpAffx.18790.1.S1_at	-1.98586	-7.01457	0.00535959	CV278410	gw1.II.2942.1	gw1.II.2942.1	At4g01310.1	putative L5 ribosomal protein : :supported by full-length cDNA: Ceres:22919.	trichocarpa x deltoides	Unique
PtpAffx.18850.1.A1_at	-2.23912	-18.8553	0.000141525	CV231270	eugene3.00091451	eugene3.00091451	At3g44220.1	hairpin-induced protein	trichocarpa	Unique
PtpAffx.18860.2.S1_at	-0.892041	-12.2624	0.000656596	CA824304	grail3.0029018401	grail3.0029018401	At1g32640.1	bHLH protein (RAP-1) : identical to bHLH protein GB:CAA67885 GI:1465368 from [Arabidopsis thaliana]: supported by cDNA: gi_14335047_gb_AY037203.1_	trichocarpa x deltoides	Unique
PtpAffx.18862.1.A1_at	-1.12759	-14.6625	0.000348165	CV230987	fgenesh4_pm.C_LG_III000107	fgenesh4_pm.C_LG_III000107	At3g14470.1	disease resistance protein (NBS-LRR class)	trichocarpa	Unique
PtpAffx.18889.1.A1_at	-2.43371	-8.55185	0.00256473	CF235352	grail3.0052001801 estExt_fgenesh4_pm.C_LG_III0115	grail3.0052001801	At3g24600.1	hypothetical protein : predicted by genemark.hmm	alba x tremula	Unique
PtpAffx.18890.2.S1_at	-2.03766	-6.71667	0.00625935	CK106884	gw1.I.4154.1	gw1.I.4154.1	At3g19640.1	unknown protein :	tremula	Unique
PtpAffx.18926.3.S1_at	-1.29288	-13.1329	0.000519613	CV228687	gw1.40.349.1	gw1.40.349.1	At1g02180.1	hypothetical protein : predicted by genemark.hmm	trichocarpa x nigra	Unique
PtpAffx.19002.1.S1_at	-3.91846	-58.7264	1.58e-06	CV225495	estExt_Genewise1_v1.C_LG_III1078	estExt_Genewise1_v1.C_LG_III1078	At1g27920.1	hypothetical protein : predicted by genemark.hmm	trichocarpa	Unique
PtpAffx.19059.1.A1_at	-2.17421	-7.13102	0.00506133	CV276613	gw1.XIII.601.1	gw1.XIII.601.1	At1g56505.1	hypothetical protein :	trichocarpa x deltoides	Unique
PtpAffx.19090.1.A1_a_at	-2.80313	-20.1378	0.000110753	CV267138	estExt_Genewise1_v1.C_LG_XVI3125	estExt_Genewise1_v1.C_LG_XVI3125	At3g10130.1	unknown protein : predicted by genscan+	trichocarpa x nigra	Probes match on alternative forms of same gene
PtpAffx.19092.1.A1_at	-1.879	-6.30878	0.00791428	CV240836	eugene3.00080047	eugene3.00080047	At1g51550.1	F-box protein ZEITLUPE:FKF:LKP:ADAGIO family : similar to F-box ZEITLUPE:FKF:LKP:ADAGIO proteins e.g. GI:13487068 from [Arabidopsis thaliana]:supported by full-length cDNA: Ceres:39229.	trichocarpa	Unique
PtpAffx.19154.1.S1_at	-8.01506	-17.6205	0.000181224	CV237711	estExt_fgenesh4_pg.C_570040	estExt_fgenesh4_pg.C_570040	At5g42180.1	peroxidase	trichocarpa	Unique
PtpAffx.19182.1.A1_at	-4.36518	-7.30152	0.00463051	CK092307	--	--	--	--	tremula x tremuloides	Unique
PtpAffx.1932.1.S1_at	-2.13345	-15.714	0.000275948	CK094304	--	--	--	--	tremula	Unique
PtpAffx.19419.1.S1_at	-4.41809	-16.6669	0.000223589	CV280607	gw1.XIII.355.1	gw1.XIII.355.1	At5g58260.1	similar to unknown protein (pir||S75584) : :supported by full-length cDNA: Ceres:3488.	trichocarpa x deltoides	Unique
PtpAffx.19435.2.A1_a_at	-2.43094	-6.08276	0.00904538	CV270875	estExt_Genewise1_v1.C_LG_II2661	estExt_Genewise1_v1.C_LG_II2661	At1g21350.1	hypothetical protein : predicted by genemark.hmm	trichocarpa x nigra	Probes match on alternative forms of same gene
PtpAffx.19521.1.A1_at	-2.20483	-14.1158	0.000399044	CV265683	grail3.0148003201	grail3.0148003201	At3g60080.1	putative protein : COP1-interacting protein CIP8 - Arabidopsis thaliana	trichocarpa x nigra	Unique
PtpAffx.19521.2.A1_a_at	-2.01262	-7.3898	0.00442723	CV259711	gw1.X.4001.1	gw1.X.4001.1	At2g16640.1	putative chloroplast outer membrane protein : : supported by cDNA: gi_20466387	trichocarpa	Probes match on alternative forms of same gene
PtpAffx.19531.1.S1_at	-3.92673	-8.1306	0.00309842	CN550068	gw1.II.3432.1 gw1.XIV.2062.1	gw1.II.3432.1	At4g01680.1	myb family transcription factor : : supported by cDNA: gi_15450989_gb_AY054575.1_	trichocarpa x deltoides	Unique
PtpAffx.19543.2.S1_at	-6.19367	-6.33533	0.00778896	BU831253	estExt_Genewise1_v1.C_1400180	estExt_Genewise1_v1.C_1400180	At5g56020.1	putative protein : similar to unknown protein (pir||T05049)	trichocarpa	Unique
PtpAffx.1958.1.S1_at	-7.56327	-18.897	0.000140232	CV244845	estExt_fgenesh4_pg.C_LG_IV0450	estExt_fgenesh4_pg.C_LG_IV0450	At5g45950.1	GDSL-motif lipase:hydrolase-like protein :	trichocarpa	Unique
PtpAffx.1959.1.S1_at	-3.58109	-18.2775	0.000159099	CK091020	--	--	--	--	trichocarpa	Unique
PtpAffx.19671.1.S1_s_at	-3.01846	-7.90141	0.00344583	CF235363	gw1.28.1122.1	gw1.28.1122.1	At2g38640.1	unknown protein :	alba x tremula	All probes match over all sequences
PtpAffx.1968.1.S1_at	-0.890212	-6.08075	0.00905802	CV269129	eugene3.00080373	eugene3.00080373	At2g35795.1	expressed protein : :supported by full-length cDNA: Ceres:112110.	trichocarpa x nigra	Unique
PtpAffx.19843.1.S1_at	-2.83122	-7.23805	0.00478547	DN491083	gw1.12521.1.1	gw1.12521.1.1	gi|52220861|ref|YP_087016.1|	NADH dehydrogenase subunit 4 [Panax ginseng] >gi|51235364|gb|AAT98560.1| NADH dehydrogenase subunit 4 [Panax ginseng]	trichocarpa	Unique
PtpAffx.1986.1.S1_at	-4.5729	-10.4747	0.00117482	CK097794	gw1.VII.1634.1 grail3.1686000101	gw1.VII.1634.1	At4g33490.1	nucellin -like protein : nucellin - Hordeum vulgare	tremula	Unique
PtpAffx.19887.1.S1_at	-4.54255	-14.9877	0.00032212	CK110507	grail3.0093009501	grail3.0093009501	At5g62940.1	Dof zinc finger protein : Dof zinc finger protein	tremula x tremuloides	Unique
PtpAffx.19893.1.S1_at	-1.63221	-6.40446	0.00745809	BI126147	eugene3.00061127 fgenesh4_pg.C_LG_XVI000550	eugene3.00061127	At3g11760.1	unknown protein :	tremula x tremuloides	Unique
PtpAffx.199.1.S1_at	-4.17913	-26.2623	4.13e-05	CK089365	estExt_fgenesh4_pg.C_LG_XVIII1194 eugene3.91590001	estExt_fgenesh4_pg.C_LG_XVIII1194	At1g22430.1	alcohol dehydrogenase ADH	tremula x tremuloides	Unique
PtpAffx.19937.1.S1_at	-0.977934	-8.48703	0.00263736	CK097765	--	--	--	--	tremula x tremuloides	Unique
PtpAffx.19948.1.S1_at	-5.69237	-13.8997	0.000421605	CK097084	estExt_Genewise1_v1.C_LG_V4094	estExt_Genewise1_v1.C_LG_V4094	At1g10630.1	ADP-ribosylation factor	tremula	Unique
PtpAffx.19965.1.A1_s_at	-5.7073	-23.6933	6.13e-05	CK096680	estExt_fgenesh4_pm.C_LG_XVIII0317	estExt_fgenesh4_pm.C_LG_XVIII0317	At5g57770.1	unknown protein :	tremula	All probes match over all sequences
PtpAffx.19997.1.A1_at	-1.47611	-6.54728	0.00690295	CV245076	grail3.0037017201	grail3.0037017201	At3g16500.1	phytochrome-associated protein 1 (PAP1) : nearly identical to phytochrome-associated protein 1 (PAP1) GB:AF088281 [Arabidopsis thaliana] (sequence discrepancy at (232-242 (this): 213-217 (GB:AF088281))):supported by full-length cDNA: Ceres:38146.	trichocarpa	Unique
PtpAffx.200005.1.S1_at	-3.93944	-17.1966	0.000199376	pmrna:pmrna7	gw1.I.6341.1	gw1.I.6341.1	At1g55550.1	kinesin-related protein : Similar to Kinesin proteins: Contains kinesin motor domain protein motif and kinesin heavy chain signature motif	trichocarpa	Unique
PtpAffx.20001.1.S1_at	-3.99218	-9.52399	0.00168727	CK095259	gw1.X.5663.1	gw1.X.5663.1	At5g43750.1	expressed protein : :supported by full-length cDNA: Ceres:16944.	tremula	Unique
PtpAffx.200013.1.S1_at	-1.41805	-21.2672	9.1e-05	pmrna:pmrna20	gw1.I.6376.1	gw1.I.6376.1	At5g56460.1	protein kinase-like protein :	trichocarpa	Unique
PtpAffx.200032.1.S1_at	-3.7148	-11.1826	0.000929335	pmrna:pmrna56	gw1.I.6477.1	gw1.I.6477.1	At1g74520.1	AtHVA22a : identical to AtHVA22a GB:AF141659: homolog of HVA22 GB:A48892 (Hordeum vulgare)- (induced by abscisic acid (ABA)	trichocarpa	Unique
PtpAffx.200050.1.S1_at	-1.95272	-11.0957	0.000954013	pmrna:pmrna94	estExt_fgenesh4_pg.C_LG_I0088	estExt_fgenesh4_pg.C_LG_I0088	At2g34860.1	unknown protein : : supported by cDNA: gi_20466395	trichocarpa	Unique
PtpAffx.200057.1.S1_at	-5.09173	-16.2707	0.00024444	pmrna:pmrna108	gw1.I.6685.1	gw1.I.6685.1	At1g51110.1	unknown protein :	trichocarpa	Unique
PtpAffx.20011.1.S1_at	-4.10821	-7.59851	0.00399325	CF228084	eugene3.00110466	eugene3.00110466	At5g46295.1	Expressed protein : : supported by full-length cDNA: Ceres: 18973.	alba x tremula	Unique
PtpAffx.200143.1.S1_at	-5.56629	-10.2679	0.00126598	pmrna:pmrna267	estExt_fgenesh4_pg.C_LG_I0284	estExt_fgenesh4_pg.C_LG_I0284	At2g38760.1	putative annexin : :supported by full-length cDNA: Ceres:3294.	trichocarpa	Unique
PtpAffx.200175.1.S1_at	-1.89462	-10.4429	0.00118868	pmrna:pmrna327	grail3.0161002301	grail3.0161002301	At2g42280.1	bHLH protein : similar to GP|2262147|AC002330	trichocarpa	Unique
PtpAffx.200187.1.S1_at	-2.03688	-6.20633	0.0083985	pmrna:pmrna348	fgenesh4_pm.C_LG_I000139	fgenesh4_pm.C_LG_I000139	At1g80760.1	nodulin-like protein : similar to nodulin GB:CAA28471 GI:18710 from [Glycine max]	trichocarpa	Unique
PtpAffx.200222.1.S1_at	-3.2694	-22.5917	7.28e-05	pmrna:pmrna418	gw1.I.7669.1	gw1.I.7669.1	At1g27920.1	hypothetical protein : predicted by genemark.hmm	trichocarpa	Unique
PtpAffx.200222.1.S1_x_at	-2.87778	-23.5483	6.3e-05	pmrna:pmrna418	gw1.I.7669.1	gw1.I.7669.1	At1g27920.1	hypothetical protein : predicted by genemark.hmm	trichocarpa	Probes cross hyb with other sequences
PtpAffx.200234.1.S1_at	-3.09202	-10.1018	0.00134495	pmrna:pmrna444	fgenesh4_pg.C_LG_I000515	fgenesh4_pg.C_LG_I000515	At1g27300.1	expressed protein : : supported by cDNA: gi_15450913_gb_AY054537.1_	trichocarpa	Unique
PtpAffx.200253.1.S1_x_at	-1.89094	-8.19874	0.0029963	pmrna:pmrna490	eugene3.00010521	eugene3.00010521	--	--	trichocarpa	Probes cross hyb with other sequences
PtpAffx.200266.1.S1_at	-5.27805	-10.5062	0.0011599	pmrna:pmrna523	gw1.I.7989.1	gw1.I.7989.1	At5g13400.1	peptide transporter - like protein : peptide transporter	trichocarpa	Unique
PtpAffx.200277.1.S1_at	-1.78813	-10.7121	0.00107874	pmrna:pmrna548	gw1.I.8067.1	gw1.I.8067.1	At5g27730.1	putative protein : predicted protein	trichocarpa	Unique
PtpAffx.200294.1.S1_at	-1.76051	-7.81274	0.00359042	pmrna:pmrna584	fgenesh4_pg.C_LG_I000659	fgenesh4_pg.C_LG_I000659	--	--	trichocarpa	Unique
PtpAffx.200312.1.S1_at	-3.19162	-10.6372	0.00110841	pmrna:pmrna617	gw1.I.8231.1	gw1.I.8231.1	At5g51180.1	putative protein : similar to unknown protein (pir||T00623): supported by cDNA: gi_15292882_gb_AY050875.1_	trichocarpa	Unique
PtpAffx.200334.1.S1_s_at	-5.30127	-16.4553	0.000234097	pmrna:pmrna663	estExt_Genewise1_v1.C_LG_I8344	estExt_Genewise1_v1.C_LG_I8344	At3g61880.1	cytochrome p450 (CYP78A9) : :supported by full-length cDNA: Ceres:29661.	trichocarpa	All probes match over all sequences
PtpAffx.200337.1.S1_at	-2.31076	-6.90895	0.00565596	pmrna:pmrna671	gw1.I.8382.1	gw1.I.8382.1	At4g24090.1	hypothetical protein :	trichocarpa	Unique
PtpAffx.200352.1.S1_at	-1.94608	-13.5796	0.000460634	pmrna:pmrna705	fgenesh4_pg.C_LG_I000782	fgenesh4_pg.C_LG_I000782	At4g10150.1	putative protein : RING-H2 finger protein RHA1a	trichocarpa	Unique
PtpAffx.200366.1.S1_s_at	-2.67986	-10.8822	0.00102014	pmrna:pmrna730	gw1.I.8594.1	gw1.I.8594.1	At1g64430.1	unknown protein : : supported by cDNA: gi_17529265	trichocarpa	All probes match over all sequences
PtpAffx.200404.1.S1_at	-1.23546	-17.9219	0.000171251	pmrna:pmrna808	fgenesh4_pm.C_LG_I000350	fgenesh4_pm.C_LG_I000350	At4g09740.1	glycosyl hydrolase family 9 : similar to endo-beta-1	trichocarpa	Unique
PtpAffx.200404.1.S1_s_at	-6.80598	-16.3694	0.000238433	pmrna:pmrna808	fgenesh4_pm.C_LG_I000350	fgenesh4_pm.C_LG_I000350	At4g09740.1	glycosyl hydrolase family 9 : similar to endo-beta-1	trichocarpa	All probes match over all sequences
PtpAffx.200477.1.S1_s_at	-1.12692	-14.0453	0.000405643	pmrna:pmrna961	eugene3.00011008 gw1.127.2.1	eugene3.00011008	At4g22790.1	similar to integral membrane protein-like : temporary automated functional assignment	trichocarpa	All probes match over all sequences
PtpAffx.200547.1.S1_at	-2.88506	-62.5308	1.15e-06	pmrna:pmrna1085	gw1.I.9710.1	gw1.I.9710.1	At5g19500.1	putative protein : permease family protein TC0205	trichocarpa	Unique
PtpAffx.200551.1.S1_at	-0.524015	-6.76593	0.00608079	pmrna:pmrna1094	gw1.I.9744.1	gw1.I.9744.1	At3g60130.1	glycosyl hydrolase family 1 : several beta-glucosidases - different species: supported by cDNA: gi_15028300_gb_AY045953.1_	trichocarpa	Unique
PtpAffx.200569.1.S1_at	-1.30247	-9.73731	0.0015497	pmrna:pmrna1123	gw1.I.9854.1	gw1.I.9854.1	At1g10910.1	membrane-associated salt-inducible protein isolog :	trichocarpa	Unique
PtpAffx.2006.1.S1_at	-5.42872	-10.7233	0.00107486	CV236881	estExt_fgenesh4_pm.C_LG_VII0110	estExt_fgenesh4_pm.C_LG_VII0110	At1g78270.1	UDP-glucose glucosyltransferase	trichocarpa x deltoides	Unique
PtpAffx.200615.1.S1_at	-1.6359	-10.3031	0.00124852	pmrna:pmrna1204	fgenesh4_pg.C_LG_I001375	fgenesh4_pg.C_LG_I001375	At3g16070.1	hypothetical protein : predicted by genemark	trichocarpa	Unique
PtpAffx.200622.1.S1_at	-2.53301	-11.158	0.000936812	pmrna:pmrna1214	grail3.0052001801	grail3.0052001801	At3g24600.1	hypothetical protein : predicted by genemark.hmm	trichocarpa	Unique
PtpAffx.200622.1.S1_x_at	-2.54966	-8.73173	0.0023682	pmrna:pmrna1214	grail3.0052001801	grail3.0052001801	At3g24600.1	hypothetical protein : predicted by genemark.hmm	trichocarpa	Probes cross hyb with other sequences
PtpAffx.200654.1.S1_at	-2.54739	-6.88115	0.00573571	pmrna:pmrna1271	gw1.I.410.1	gw1.I.410.1	At1g51940.1	unknown protein : contains similarity to protein kinases	trichocarpa	Unique
PtpAffx.200664.1.S1_at	-3.14815	-9.18651	0.00194846	pmrna:pmrna1291	fgenesh4_pg.C_LG_I001489	fgenesh4_pg.C_LG_I001489	At3g15800.1	glycosyl hydrolase family 17 : similar to elicitor inducible chitinase Nt-SubE76 GI:11071974 from [Nicotiana tabacum]	trichocarpa	Unique
PtpAffx.200683.1.S1_at	-2.0568	-10.8993	0.00101379	pmrna:pmrna1328	fgenesh4_pm.C_LG_I000592	fgenesh4_pm.C_LG_I000592	At5g22090.1	unknown protein :	trichocarpa	Unique
PtpAffx.200733.1.S1_at	-1.02405	-6.17734	0.00855135	pmrna:pmrna1410	gw1.I.865.1	gw1.I.865.1	At3g55950.1	receptor kinase - like protein : receptor kinase homolog CRINKLY4	trichocarpa	Unique
PtpAffx.200734.1.S1_at	-6.6796	-18.4962	0.000152076	pmrna:pmrna1411	fgenesh4_pg.C_LG_I001629	fgenesh4_pg.C_LG_I001629	At3g08510.1	phosphoinositide specific phospholipase C(AtPLC2) : identical to phosphoinositide specific phospholipase C(AtPLC2) GI:857374 [Arabidopsis thaliana]	trichocarpa	Unique
PtpAffx.200794.1.S1_at	-2.03529	-8.87842	0.00222755	pmrna:pmrna1544	fgenesh4_pg.C_LG_I001774	fgenesh4_pg.C_LG_I001774	At2g28810.1	Dof zinc finger protein : similar to zinc finger protein OBP2 GI:5059394 from [Arabidopsis thaliana]	trichocarpa	Unique
PtpAffx.200799.1.S1_at	-1.36914	-6.49527	0.00708935	pmrna:pmrna1557	gw1.I.1373.1	gw1.I.1373.1	At5g59960.1	putative protein : :supported by full-length cDNA: Ceres:120982.	trichocarpa	Unique
PtpAffx.200804.1.S1_at	-1.40273	-8.6764	0.00243151	pmrna:pmrna1574	gw1.I.1424.1	gw1.I.1424.1	At5g59750.1	GTP cyclohydrolase II : 3	trichocarpa	Unique
PtpAffx.200812.1.S1_at	-3.56296	-11.1661	0.000934656	pmrna:pmrna1591	fgenesh4_pm.C_LG_I000723	fgenesh4_pm.C_LG_I000723	At3g21090.1	ABC transporter family protein : similar to ATP-binding cassette	trichocarpa	Unique
PtpAffx.200820.1.S1_at	-0.610231	-6.02129	0.00940164	pmrna:pmrna1604	fgenesh4_pg.C_LG_I001840	fgenesh4_pg.C_LG_I001840	At5g12480.1	calcium-dependent protein kinase-like protein : strong similarity to calcium-dependent protein kinase 19	trichocarpa	Unique
PtpAffx.200841.1.S1_at	-0.516024	-6.77581	0.00605383	pmrna:pmrna1636	eugene3.00011712	eugene3.00011712	At3g14470.1	disease resistance protein (NBS-LRR class)	trichocarpa	Unique
PtpAffx.20086.1.A1_at	-0.988266	-6.53328	0.00695764	CV237398	fgenesh4_pg.C_LG_III001082 estExt_Genewise1_v1.C_LG_I8866	fgenesh4_pg.C_LG_III001082	At4g23460.1	beta adaptin - like protein : beta-adaptin 1	trichocarpa	Unique
PtpAffx.200911.1.S1_s_at	-0.783337	-7.67008	0.00385226	pmrna:pmrna1794	gw1.I.2203.1 gw1.IX.2956.1	gw1.I.2203.1	At3g51770.1	putative protein : sequence in GenBank Accession Number AC002330	trichocarpa	All probes match over all sequences
PtpAffx.200947.1.S1_at	-1.04667	-6.06976	0.00912238	pmrna:pmrna1862	fgenesh4_pm.C_LG_I000850	fgenesh4_pm.C_LG_I000850	At1g54280.1	hypothetical protein : predicted by genemark.hmm	trichocarpa	Unique
PtpAffx.200949.1.S1_s_at	-1.89596	-24.6513	5.28e-05	pmrna:pmrna1864	estExt_Genewise1_v1.C_LG_I2430	estExt_Genewise1_v1.C_LG_I2430	At3g27925.1	DegP protease : SP:022609: almost identical to DegP protease precursor GB:AF028842 from [Arabidopsis thaliana] (J. Biol. Chem. 273 (12)	trichocarpa	All probes match over all sequences
PtpAffx.200973.1.S1_at	-4.0821	-5.96826	0.00971562	pmrna:pmrna1901	eugene3.00011992	eugene3.00011992	At3g09580.1	putative oxidoreductase : similar to phytoene desaturase GB:P28553 from [Glycine max]:supported by full-length cDNA: Ceres:17350.	trichocarpa	Unique
PtpAffx.200985.1.S1_at	-2.84275	-8.65338	0.00245311	pmrna:pmrna1939	gw1.I.2717.1	gw1.I.2717.1	At3g01660.1	hypothetical protein : similar to putative protein GB:CAB45319 [Arabidopsis thaliana]	trichocarpa	Unique
PtpAffx.200988.1.S1_at	-2.73795	-7.36078	0.00449671	pmrna:pmrna1946	fgenesh4_pg.C_LG_I002226	fgenesh4_pg.C_LG_I002226	At5g14390.1	putative protein : CGI-67	trichocarpa	Unique
PtpAffx.201025.1.S1_at	-3.20852	-9.81749	0.00150812	pmrna:pmrna2007	fgenesh4_pg.C_LG_I002290	fgenesh4_pg.C_LG_I002290	At5g20090.1	putative protein : predicted proteins from various species: supported by full-length cDNA: Ceres: 17786.	trichocarpa	Unique
PtpAffx.201031.1.S1_at	-1.57646	-9.6472	0.0016014	pmrna:pmrna2020	grail3.0017002501	grail3.0017002501	At3g01840.1	putative protein kinase : C-terminal region similar to protein kinases: GB:S71277 [Arabidopsis thaliana]	trichocarpa	Unique
PtpAffx.201052.1.S1_at	-4.10944	-35.4936	1.33e-05	pmrna:pmrna2072	fgenesh4_pg.C_LG_I002351	fgenesh4_pg.C_LG_I002351	At5g14090.1	unknown protein :	trichocarpa	Unique
PtpAffx.201133.1.S1_at	-3.40103	-7.52829	0.00413987	pmrna:pmrna2228	fgenesh4_pg.C_LG_I002524	fgenesh4_pg.C_LG_I002524	At1g49230.1	RING-H2 finger protein RHA3a	trichocarpa	Unique
PtpAffx.201164.1.S1_at	-1.12772	-6.14589	0.00872258	pmrna:pmrna2289	gw1.I.3910.1	gw1.I.3910.1	At3g62290.1	ADP-ribosylation factor-like protein : ADP-ribosylation factor 1 - Arabidopsis thaliana	trichocarpa	Unique
PtpAffx.201172.1.S1_at	-4.44752	-58.4159	1.6e-06	pmrna:pmrna2314	fgenesh4_pg.C_LG_I002622	fgenesh4_pg.C_LG_I002622	At1g66140.1	C2H2-type zinc finger protein	trichocarpa	Unique
PtpAffx.201172.1.S1_s_at	-3.92815	-20.5781	0.000103039	pmrna:pmrna2314	fgenesh4_pg.C_LG_I002622 fgenesh4_pg.C_LG_IX000697	fgenesh4_pg.C_LG_I002622	At1g66140.1	C2H2-type zinc finger protein	trichocarpa	All probes match over all sequences
PtpAffx.201181.1.S1_at	-1.66053	-6.5285	0.00697136	pmrna:pmrna2341	gw1.I.4078.1	gw1.I.4078.1	At1g49890.1	expressed protein : : supported by cDNA: gi_15028144_gb_AY046022.1_	trichocarpa	Unique
PtpAffx.201205.1.S1_at	-3.10584	-7.40642	0.0043889	pmrna:pmrna2388	grail3.0017030701	grail3.0017030701	At1g17870.1	hypothetical protein : predicted by genscan+	trichocarpa	Unique
PtpAffx.201206.1.S1_at	-4.40225	-8.70819	0.00239523	pmrna:pmrna2389	grail3.0017030801	grail3.0017030801	At1g17870.1	hypothetical protein : predicted by genscan+	trichocarpa	Unique
PtpAffx.201262.1.S1_at	-1.61807	-21.2886	9.09e-05	pmrna:pmrna2503	grail3.0032005001	grail3.0032005001	At1g21680.1	expressed protein : ESTs gb|N96028	trichocarpa	Unique
PtpAffx.201301.1.S1_at	-1.44281	-8.94928	0.00216752	pmrna:pmrna2584	fgenesh4_pg.C_LG_I002908	fgenesh4_pg.C_LG_I002908	At5g55960.1	putative protein : similar to unknown protein (pir||T23656): supported by cDNA: gi_16648986_gb_AY059863.1_	trichocarpa	Unique
PtpAffx.201317.1.S1_at	-5.63012	-14.7588	0.000342448	pmrna:pmrna2619	gw1.I.4947.1	gw1.I.4947.1	At3g58120.1	putative protein : basic leucine zipper transcription activator shoot-forming PKSF1 - Paulownia kawakamii	trichocarpa	Unique
[truncated: 2,089 more rows]
