# Supplementary material for: Genome scale transcriptome analysis of shoot organogenesis in Populus
Source: BMC Plant Biol. 2009 Nov 17;9:132. doi: 10.1186/1471-2229-9-132 (PMC2784466; doi:10.1186/1471-2229-9-132)
Supplement: Additional file 2 — Regulated genes at each stage identified by LIMMA. 2a. CIM3-CIM0 down. 2b. CIM3-CIM0 up. 2c. SIM0-CIM0 down. 2d. SIM0-CIM0 up. 2e. SIM3-CIM0 down. 2f. SIM3-CIM0 up. 2g. SIM8-CIM0 down. 2h. SIM8-CIM0 up [file 1471-2229-9-132-S2.ZIP › Supp2/Supp2d SIM0-CIM0_Up.xls]

## Sheet: SIM0-CIM0
Affy ID	M	t	P	Public ID	Gene Model(s)	Preferred Gene Model	AGI match	Annotation	organism	Target type description
Ptp.1.1.S1_s_at	0.683036	6.8287	0.00590057	CV233772	eugene3.00011128	eugene3.00011128	At2g27020.1	20S proteasome alpha subunit G (PAG1) : identical to proteasome subunit alpha type 3 SP:O23715	trichocarpa	All probes match over all sequences
Ptp.10.1.A1_at	4.10381	10.7771	0.00105684	CK087557	eugene3.00020821	eugene3.00020821	At1g37130.1	nitrate reductase	tremula x tremuloides	Unique
Ptp.1064.1.A1_at	6.51166	9.81792	0.00150812	CV238103	estExt_Genewise1_v1.C_LG_X5311	estExt_Genewise1_v1.C_LG_X5311	At1g60590.1	polygalacturonase	trichocarpa	Unique
Ptp.1072.1.A1_s_at	0.99207	11.2335	0.000915725	CV280108	grail3.0022002301	grail3.0022002301	At3g12680.1	hypothetical protein : contains Pfam profile PF00642 zinc finger protein: supported by cDNA: gi_16797660	trichocarpa x deltoides	All probes match over all sequences
Ptp.114.1.S1_at	2.28975	6.69621	0.00633034	AF190880.1	estExt_fgenesh4_pg.C_LG_X1704	estExt_fgenesh4_pg.C_LG_X1704	At2g38120.1	expressed protein : :supported by full-length cDNA: Ceres:31586.	tremula x tremuloides	Unique
Ptp.1148.1.S1_s_at	3.67013	9.01988	0.0020968	CK100484	gw1.I.3549.1	gw1.I.3549.1	At1g22360.1	UDP-glucose glucosyltransferase : identical to UDP-glucose glucosyltransferase GI:3928543 from [Arabidopsis thaliana]: supported by cDNA: gi_12083243_gb_AF332418.1_AF332418	tremula x tremuloides	All probes match over all sequences
Ptp.1148.2.S1_at	3.22941	9.58517	0.00164491	CK089838	gw1.I.3549.1	gw1.I.3549.1	At1g22360.1	UDP-glucose glucosyltransferase : identical to UDP-glucose glucosyltransferase GI:3928543 from [Arabidopsis thaliana]: supported by cDNA: gi_12083243_gb_AF332418.1_AF332418	tremula x tremuloides	Unique
Ptp.124.1.S1_at	4.76045	22.8691	6.97e-05	AF181993.1	grail3.0040026601	grail3.0040026601	At4g34160.1	Cyclin D3:1 :	tremula x tremuloides	Unique
Ptp.1247.1.S1_s_at	1.31584	18.5649	0.000149612	CK112058	estExt_fgenesh4_pg.C_LG_VI1672	estExt_fgenesh4_pg.C_LG_VI1672	At5g11520.1	aspartate aminotransferase (Asp3) : : supported by cDNA: gi_15292662_gb_AY050765.1_	tremula x tremuloides	All probes match over all sequences
Ptp.1289.1.S1_at	4.56579	5.98593	0.00961091	CK092600	gw1.I.26.1	gw1.I.26.1	At5g09730.1	glycosyl hydrolase family 3 : beta-xylosidase	tremula x tremuloides	Unique
Ptp.1292.1.S1_at	2.70143	7.05931	0.0052339	BU894111	gw1.134.26.1 gw1.XI.248.1	gw1.134.26.1	At4g27290.1	putative receptor like kinase : receptor-like kinase SFR2	tremula x tremuloides	Unique
Ptp.1306.1.A1_at	0.629009	7.09056	0.00515845	CV248198	eugene3.00570219	eugene3.00570219	At5g66680.1	dolichyl-di-phosphooligosaccharide-protein glycotransferase (oligosaccharyltransferase)-like : :supported by full-length cDNA: Ceres:18419.	trichocarpa	Unique
Ptp.1319.1.A1_at	2.75021	13.9148	0.000420569	CF235627	gw1.XVI.2349.1	gw1.XVI.2349.1	At3g02875.1	IAA-amino acid hydrolase (ILR1) : identical to IAA-amino acid hydrolase (ILR1) GB:U23794 [Arabidopsis thaliana]:supported by full-length cDNA: Ceres:259555.	alba x tremula	Unique
Ptp.1338.1.A1_at	0.454738	6.90253	0.00567269	CV245431	eugene3.00280304	eugene3.00280304	At5g03730.1	SERINE:THREONINE-PROTEIN KINASE CTR1 : : supported by cDNA: gi_166679	trichocarpa	Unique
Ptp.1359.1.A1_at	1.15113	8.8909	0.00221938	CK091802	fgenesh4_pm.C_LG_XIV000303 gw1.II.2846.1	fgenesh4_pm.C_LG_XIV000303	At3g55010.1	phosphoribosylformylglycinamidine cyclo-ligase precursor : : supported by cDNA: gi_16974614_gb_AY060585.1_	trichocarpa	Unique
Ptp.1367.1.A1_at	1.15252	13.2977	0.000495424	CV265700	estExt_fgenesh4_pm.C_LG_IV0368	estExt_fgenesh4_pm.C_LG_IV0368	At4g18400.1	expressed protein : : supported by full-length cDNA: Ceres: 14794.	trichocarpa x nigra	Unique
Ptp.1377.1.S1_at	1.44049	10.4876	0.001169	CV260575	grail3.0003069401	grail3.0003069401	At1g21750.1	putative protein disulfide isomerase precursor : Similar to gb|Z11499 protein disulfide isomerase from Medicago sativa. ESTs gb|AI099693	trichocarpa x nigra	Unique
Ptp.1377.1.S1_x_at	1.27758	10.5204	0.00115414	CV260575	grail3.0003069401	grail3.0003069401	At1g21750.1	putative protein disulfide isomerase precursor : Similar to gb|Z11499 protein disulfide isomerase from Medicago sativa. ESTs gb|AI099693	trichocarpa x nigra	Probes cross hyb with other sequences
Ptp.1393.2.S1_s_at	0.995483	9.80562	0.00151361	BU837443	estExt_Genewise1_v1.C_LG_IX2340	estExt_Genewise1_v1.C_LG_IX2340	At2g15290.1	expressed protein : : supported by cDNA: gi_15982806_gb_AY057510.1_	tremula x tremuloides	All probes match over all sequences
Ptp.1398.1.S1_at	1.24495	6.24277	0.00823017	DN488079	estExt_Genewise1_v1.C_LG_X2172	estExt_Genewise1_v1.C_LG_X2172	At3g55440.1	cytosolic triosephosphatisomerase : :supported by full-length cDNA: Ceres:28516.	tremula x tremuloides	Unique
Ptp.1398.1.S1_s_at	1.44005	11.3982	0.000867176	DN488079	grail3.0049021504 estExt_Genewise1_v1.C_LG_X2172	grail3.0049021504	At3g55440.1	cytosolic triosephosphatisomerase : :supported by full-length cDNA: Ceres:28516.	tremula x tremuloides	All probes match over all sequences
Ptp.140.1.S1_at	2.02329	14.6656	0.000348165	AJ278671.1	estExt_Genewise1_v1.C_LG_XIII1983	estExt_Genewise1_v1.C_LG_XIII1983	At5g18100.1	copper:zinc superoxide dismutase (CSD3) : identical to copper:zinc superoxide dismutase GI:3273755	tremula x tremuloides	Unique
Ptp.1401.1.S1_s_at	0.70046	10.4707	0.0011762	CV259837	grail3.0058002602	grail3.0058002602	At1g05620.1	expressed protein : :supported by full-length cDNA: Ceres:39571.	trichocarpa x nigra	All probes match over all sequences
Ptp.1416.1.A1_s_at	0.735545	6.64188	0.00654158	CV247793	eugene3.00002535	eugene3.00002535	At5g48580.1	FKBP-type peptidyl-prolyl cis-trans isomerase	trichocarpa	All probes match over all sequences
Ptp.1436.1.S1_at	5.18586	14.2516	0.000386899	AF349443.1	estExt_fgenesh4_pg.C_LG_XIX0984	estExt_fgenesh4_pg.C_LG_XIX0984	At1g73325.1	similar to Dr4(protease inhibitor) : temporary automated functional assignment	tremuloides	Unique
Ptp.1436.1.S1_x_at	5.06154	14.7168	0.000346035	AF349443.1	estExt_fgenesh4_pg.C_LG_XIX0984	estExt_fgenesh4_pg.C_LG_XIX0984	At1g73325.1	similar to Dr4(protease inhibitor) : temporary automated functional assignment	tremuloides	Probes cross hyb with other sequences
Ptp.145.1.S1_at	0.704954	9.77486	0.00152911	AJ001318.1	estExt_Genewise1_v1.C_LG_XIII0395	estExt_Genewise1_v1.C_LG_XIII0395	At4g16250.1	phytochrome D :	tremula x tremuloides	Unique
Ptp.15.1.S1_at	5.11001	20.2285	0.000108695	CK088785	fgenesh4_pg.C_LG_III001848	fgenesh4_pg.C_LG_III001848	At4g25650.1	putative protein : cell death suppressor protein lls1	tremula x tremuloides	Unique
Ptp.1510.1.S1_s_at	0.853272	6.12378	0.00884262	CX660076	estExt_Genewise1_v1.C_LG_XIV3201	estExt_Genewise1_v1.C_LG_XIV3201	At5g48490.1	putative protein : similar to unknown protein (pir||S72530):supported by full-length cDNA: Ceres:32925.	alba x tremula var. glandulosa	All probes match over all sequences
Ptp.1512.1.S1_s_at	2.57628	12.8627	0.000559432	CV270596	estExt_fgenesh4_pm.C_LG_XIX0169	estExt_fgenesh4_pm.C_LG_XIX0169	At5g05270.1	putative protein : contains similarity to chalcone-flavonone isomerase (chalcone isomerase)supported by full-length cDNA: Ceres:40439.	trichocarpa x nigra	All probes match over all sequences
Ptp.1519.1.S1_at	1.30555	6.9148	0.00563532	BU898007	gw1.I.5086.1 estExt_Genewise1_v1.C_LG_I5063	gw1.I.5086.1	At1g53530.1	hypothetical protein : contains similarity to mitochondrial inner membrane protease subunit 1 GB:P28627 from (Saccharomyces cerevisiae)	tremula x tremuloides	Unique
Ptp.154.1.S1_at	1.56806	6.64126	0.00654277	CK087262	grail3.0018050401	grail3.0018050401	At1g31320.1	hypothetical protein : similar to hypothetical protein GB:AAF24588 GI:6692123 from [Arabidopsis thaliana]	tremula x tremuloides	Unique
Ptp.1556.1.A1_at	1.1518	18.2695	0.000159247	CV283141	grail3.0024007102	grail3.0024007102	At1g12050.1	fumarylacetoacetate hydrolase-like protein : similar to fumarylacetoacetate hydrolase	trichocarpa x deltoides	Unique
Ptp.157.1.S1_s_at	1.15847	8.88411	0.00222303	CV241931	estExt_Genewise1_v1.C_1500126	estExt_Genewise1_v1.C_1500126	At1g09640.1	elongation factor 1B-gamma	trichocarpa	All probes match over all sequences
Ptp.1582.1.A1_at	2.11756	10.7481	0.0010677	CV258382	estExt_fgenesh4_pg.C_LG_I2179	estExt_fgenesh4_pg.C_LG_I2179	At5g14450.1	early nodule-specific protein - like : early nodule-specific protein	trichocarpa x deltoides	Unique
Ptp.1588.1.S1_s_at	2.29771	9.57283	0.00165316	AJ849327.1	eugene3.00102165	eugene3.00102165	At3g54820.1	aquaporin:MIP - like protein : aquaporin 2	tremula x tremuloides	All probes match over all sequences
Ptp.1603.1.A1_at	1.51677	15.7467	0.000274526	CK092042	gw1.I.8071.1	gw1.I.8071.1	At2g19640.1	putative SET-domain transcriptional regulator : : supported by cDNA: gi_14334523_gb_AY034953.1_	tremula x tremuloides	Unique
Ptp.1671.1.A1_at	2.89302	16.3258	0.000240615	CK092825	gw1.XIV.1323.1	gw1.XIV.1323.1	At3g61440.1	cysteine synthase AtcysC1 : :supported by full-length cDNA: Ceres:32851.	tremula x tremuloides	Unique
Ptp.1694.1.S1_s_at	0.578537	8.8657	0.00224088	CK093498	estExt_fgenesh4_pm.C_LG_XV0274	estExt_fgenesh4_pm.C_LG_XV0274	At5g60160.1	aspartyl aminopeptidase - like protein : aspartyl aminopeptidase	tremula x tremuloides	All probes match over all sequences
Ptp.1712.1.A1_at	1.67232	12.2564	0.000656596	CV265772	gw1.IV.1491.1	gw1.IV.1491.1	At2g17120.1	expressed protein : similar to hypothetical protein GB:AAB81674:supported by full-length cDNA: Ceres:6280.	trichocarpa x nigra	Unique
Ptp.1717.1.A1_at	4.30438	12.6854	0.000586178	CV272748	estExt_Genewise1_v1.C_1070026 fgenesh4_pg.C_LG_XI000947	estExt_Genewise1_v1.C_1070026	At3g15240.1	unknown protein :	trichocarpa x nigra	Unique
Ptp.172.1.S1_s_at	0.889381	6.73716	0.00617808	CV248945	grail3.0001089401	grail3.0001089401	At2g19740.1	60S ribosomal protein L31 : : supported by cDNA: gi_15450424_gb_AY052313.1_	trichocarpa	All probes match over all sequences
Ptp.1779.1.S1_at	2.36782	6.12017	0.00886104	DN484341	gw1.XI.2944.1	gw1.XI.2944.1	At5g55180.1	glycosyl hydrolase family 17 : similar to elicitor inducible chitinase Nt-SubE76 GI:11071974 from [Nicotiana tabacum]:supported by full-length cDNA: Ceres:7119.	tremula x tremuloides	Unique
Ptp.1826.1.S1_at	0.416987	6.46759	0.00720114	CV245290	estExt_Genewise1_v1.C_LG_VI1998	estExt_Genewise1_v1.C_LG_VI1998	At2g19790.1	putative clathrin assembly protein : :supported by full-length cDNA: Ceres:5064.	trichocarpa	Unique
Ptp.1845.1.A1_at	0.656744	6.41011	0.0074334	CV256202	estExt_fgenesh4_pg.C_1400054 estExt_fgenesh4_pm.C_LG_I1266	estExt_fgenesh4_pg.C_1400054	At1g30580.1	putative GTP-binding protein : Similar to WO8E3.3 gi|3880615 putative GTP-binding protein from C. elegans cosmid gb|Z92773. EST gb|AA597331 comes from this gene:supported by full-length cDNA: Ceres:18981.	trichocarpa x deltoides	Unique
Ptp.1845.1.A1_s_at	0.63629	10.1156	0.00133745	CV256202	estExt_fgenesh4_pg.C_1400054 estExt_fgenesh4_pm.C_LG_I1266	estExt_fgenesh4_pg.C_1400054	At1g30580.1	putative GTP-binding protein : Similar to WO8E3.3 gi|3880615 putative GTP-binding protein from C. elegans cosmid gb|Z92773. EST gb|AA597331 comes from this gene:supported by full-length cDNA: Ceres:18981.	trichocarpa x deltoides	All probes match over all sequences
Ptp.1851.1.S1_s_at	0.748067	9.59988	0.00163598	CV250325	estExt_Genewise1_v1.C_LG_XVI2163	estExt_Genewise1_v1.C_LG_XVI2163	At1g70600.1	60S ribosomal protein L27A : identical to 60S ribosomal protein L27A GB:P49637 (Arabidopsis thaliana):supported by full-length cDNA: Ceres:15789.	trichocarpa	All probes match over all sequences
Ptp.1876.2.S1_a_at	1.59886	11.6837	0.000785156	CN524523	eugene3.00080363	eugene3.00080363	At1g29150.1	26S proteasome regulatory subunit (RPN6)	trichocarpa x deltoides	Probes match on alternative forms of same gene
Ptp.1916.1.A1_at	0.840417	6.42027	0.00739582	CK092622	fgenesh4_pm.C_scaffold_215000002 fgenesh4_pm.C_LG_VI000447	fgenesh4_pm.C_scaffold_215000002	At1g11020.1	expressed protein : :supported by full-length cDNA: Ceres:40765.	tremula x tremuloides	Unique
Ptp.1970.1.S1_s_at	4.82698	6.4524	0.00726629	CV230945	grail3.0039009101	grail3.0039009101	At3g61490.1	polygalacturonase	trichocarpa	All probes match over all sequences
Ptp.1984.1.S1_x_at	1.12845	6.85418	0.00582563	CF936983	estExt_fgenesh4_kg.C_LG_II0025	estExt_fgenesh4_kg.C_LG_II0025	At2g34480.1	60S ribosomal protein L18A : : supported by cDNA: gi_14596030_gb_AY042803.1_	tomentiglandulosa	Probes cross hyb with other sequences
Ptp.1999.2.S1_s_at	0.973091	7.12288	0.00507802	CV272681	estExt_Genewise1_v1.C_LG_VIII1052	estExt_Genewise1_v1.C_LG_VIII1052	At5g03300.1	putative protein : : supported by cDNA: gi_14596134_gb_AY042855.1_	trichocarpa x nigra	All probes match over all sequences
Ptp.2004.1.A1_at	1.20784	12.4553	0.000624385	CK093656	gw1.97.147.1 fgenesh4_pg.C_LG_III000191	gw1.97.147.1	At1g54220.1	dihydrolipoamide S-acetyltransferase	tremula x tremuloides	Unique
Ptp.2008.1.S1_at	1.2512	6.20555	0.00840099	BU831257	gw1.X.386.1	gw1.X.386.1	At3g25690.1	unknown protein : Common family members: At4g18570	euphratica	Unique
Ptp.2023.1.S1_at	2.64978	17.216	0.000199111	CK087912	eugene3.00060168	eugene3.00060168	At4g16400.1	hypothetical protein :	tremula x tremuloides	Unique
Ptp.2023.1.S1_s_at	2.57172	10.4384	0.00119072	CK087912	eugene3.00060168	eugene3.00060168	At4g16400.1	hypothetical protein :	tremula x tremuloides	All probes match over all sequences
Ptp.2029.1.A1_at	0.826668	8.56557	0.00255332	BU831272	estExt_Genewise1_v1.C_LG_II1377	estExt_Genewise1_v1.C_LG_II1377	At5g48390.1	putative protein : similar to unknown protein (pir||C71412)	tremula x tremuloides	Unique
Ptp.2031.1.S1_at	0.719027	8.73344	0.00236629	CB240521	gw1.II.1826.1	gw1.II.1826.1	At1g77770.1	unknown protein : similar to GB:AAC28186	alba x tremula var. glandulosa	Unique
Ptp.2081.1.A1_s_at	1.49986	15.0002	0.000321975	CV272057	estExt_fgenesh4_pg.C_LG_II0662	estExt_fgenesh4_pg.C_LG_II0662	At1g77120.1	alcohol dehydrogenase : identical to alcohol dehydrogenase GI:469467 from [Arabidopsis thaliana]: supported by full-length cDNA: Ceres: 4033.	trichocarpa x nigra	All probes match over all sequences
Ptp.2084.1.S1_s_at	1.65174	6.10791	0.0089263	CV239353	estExt_Genewise1_v1.C_LG_V2845	estExt_Genewise1_v1.C_LG_V2845	At4g39730.1	putative protein : :supported by full-length cDNA: Ceres:5968.	trichocarpa	All probes match over all sequences
Ptp.2088.1.S1_at	1.58609	19.4038	0.00012617	BI126758	grail3.0038019202 grail3.0044016201	grail3.0038019202	At1g65930.1	isocitrate dehydrogenase	tremula x tremuloides	Unique
Ptp.2120.1.S1_at	0.962644	11.7913	0.000758564	CK089943	estExt_Genewise1_v1.C_1330158	estExt_Genewise1_v1.C_1330158	At4g11420.1	putative protein : a 162 kDa component of a multi-protein complex phosphorylated by Src - Mus musculus	tremula x tremuloides	Unique
Ptp.2127.1.S1_at	1.38263	9.84938	0.00149034	BU874937	estExt_fgenesh4_pg.C_LG_II0204	estExt_fgenesh4_pg.C_LG_II0204	At4g38740.1	peptidylprolyl isomerase ROC1 : :supported by full-length cDNA: Ceres:41363.	trichocarpa	Unique
Ptp.2141.1.A1_s_at	1.82849	17.8333	0.000173969	CV239739	estExt_Genewise1_v1.C_1450038	estExt_Genewise1_v1.C_1450038	At5g57020.1	N-myristoyl transferase : :supported by full-length cDNA: Ceres:36525.	trichocarpa	All probes match over all sequences
Ptp.2149.1.S1_at	5.20797	16.8882	0.000211033	CK089576	estExt_fgenesh4_pg.C_LG_II2092	estExt_fgenesh4_pg.C_LG_II2092	--	--	tremula x tremuloides	Unique
Ptp.2154.1.A1_at	3.0728	14.117	0.000399044	CK093723	--	--	--	--	tremula x tremuloides	Unique
Ptp.2183.1.S1_s_at	1.19079	6.25941	0.00813781	CK113874	grail3.0060007502	grail3.0060007502	At5g46160.1	50S ribosomal protein L14 : : supported by cDNA: gi_16604451	tremula x tremuloides	All probes match over all sequences
Ptp.2206.2.A1_a_at	1.96671	6.24685	0.00820852	DN486584	eugene3.00050115	eugene3.00050115	At5g65280.1	G protein-coupled receptor-like protein : : supported by cDNA: gi_15451139_gb_AY054650.1_	tremula	Probes match on alternative forms of same gene
Ptp.221.1.S1_s_at	1.42989	9.00613	0.00211205	CF233014	estExt_Genewise1_v1.C_LG_XVII1414	estExt_Genewise1_v1.C_LG_XVII1414	At5g15610.1	putative protein : hypothetical protein F14P3.15 - Arabidopsis thaliana	alba x tremula	All probes match over all sequences
Ptp.2226.1.S1_at	7.1183	15.4527	0.0002928	CK089488	eugene3.00031073	eugene3.00031073	At1g64160.1	disease resistance response protein family: dirigent protein family : similar to dirigent protein GB:AAF25365 GI:6694709 from [Thuja plicata]: similar to pathogenesis-related protein [Pisum sativum] gi:4585273 gb:AAD25355	tremula x tremuloides	Unique
Ptp.2238.1.S1_at	1.48299	7.73322	0.0037367	CV269675	grail3.0019021002	grail3.0019021002	At2g47900.1	F-box containing tubby family protein : : supported by cDNA: gi_18377639	trichocarpa x nigra	Unique
Ptp.2244.1.A1_s_at	3.2806	8.00204	0.00327971	CV270349	estExt_Genewise1_v1.C_LG_VII1401	estExt_Genewise1_v1.C_LG_VII1401	At5g09760.1	pectin methylesterase - like protein : pectin methylesterase	trichocarpa x nigra	All probes match over all sequences
Ptp.2301.1.A1_at	1.01215	6.87387	0.00576063	CV237242	estExt_fgenesh4_pm.C_1230010 estExt_fgenesh4_pm.C_LG_IV0341 estExt_fgenesh4_pm.C_LG_IV0340	estExt_fgenesh4_pm.C_1230010	At3g02360.1	6-phosphogluconate dehydrogenase	trichocarpa	Unique
Ptp.233.1.A1_a_at	0.877048	7.91035	0.00343322	CK087610	fgenesh4_pm.C_LG_VIII000777 fgenesh4_pg.C_LG_X000534	fgenesh4_pm.C_LG_VIII000777	At1g13190.1	RRM-containing protein : NULL	tremula x tremuloides	Probes match on alternative forms of same gene
Ptp.2332.2.A1_a_at	1.63347	8.17059	0.00303697	CV241155	estExt_fgenesh4_pm.C_LG_VIII0801	estExt_fgenesh4_pm.C_LG_VIII0801	At1g60810.1	ATP citrate-lyase	trichocarpa	Probes match on alternative forms of same gene
Ptp.2344.1.A1_at	4.51014	14.3647	0.000375662	CV243674	estExt_Genewise1_v1.C_LG_V0405	estExt_Genewise1_v1.C_LG_V0405	At1g71695.1	peroxidase	trichocarpa	Unique
Ptp.2344.1.A1_x_at	4.59122	15.2511	0.000304422	CV243674	estExt_Genewise1_v1.C_LG_V0405	estExt_Genewise1_v1.C_LG_V0405	At1g71695.1	peroxidase	trichocarpa	Probes cross hyb with other sequences
Ptp.2346.1.S1_at	1.63257	8.52267	0.00259448	CK093262	estExt_fgenesh4_pm.C_LG_IV0341 estExt_fgenesh4_pm.C_LG_IV0340 estExt_fgenesh4_pm.C_1230010	estExt_fgenesh4_pm.C_LG_IV0341	At3g02360.1	6-phosphogluconate dehydrogenase	tremula x tremuloides	Unique
Ptp.2358.1.S1_at	1.51463	7.99396	0.003295	CV230841	estExt_fgenesh4_pm.C_LG_XII0191	estExt_fgenesh4_pm.C_LG_XII0191	At1g74030.1	putative enolase : similar to ENOLASE (2-PHOSPHOGLYCERATE DEHYDRATASE) GB:P15007 from [Drosophila melanogaste]: supported by cDNA: gi_14334609_gb_AY034978.1_	trichocarpa	Unique
Ptp.237.1.S1_s_at	0.835213	7.86191	0.00350949	CV280778	gw1.86.222.1	gw1.86.222.1	At2g02500.1	putative sugar nucleotide phosphorylase : : supported by cDNA: gi_12697582_dbj_AB037876.1_AB037876	euramericana	All probes match over all sequences
Ptp.237.1.S2_s_at	0.373376	8.44157	0.00268429	CK087292	estExt_Genewise1_v1.C_660125	estExt_Genewise1_v1.C_660125	At1g27650.1	splicing factor U2AF small subunit	trichocarpa	All probes match over all sequences
Ptp.2388.1.A1_s_at	1.02096	12.4331	0.000628562	CV241230	grail3.0116001202	grail3.0116001202	At4g26410.1	putative protein :	trichocarpa	All probes match over all sequences
Ptp.2397.1.A1_at	0.612955	6.03696	0.00931517	CV228839	eugene3.00060597	eugene3.00060597	At4g29870.1	putative protein : predicted protein	trichocarpa	Unique
Ptp.2438.1.A1_at	0.583564	6.74127	0.00616258	CV238862	gw1.X.2554.1 gw1.X.2540.1	gw1.X.2554.1	At2g35790.1	expressed protein : : supported by cDNA: gi_14596214_gb_AY042895.1_	trichocarpa	Unique
Ptp.2455.1.S1_at	1.4856	8.44224	0.00268429	CK092820	grail3.0079015101	grail3.0079015101	gi|34907260|ref|NP_914977.1|	P0504E02.26 [Oryza sativa (japonica cultivar-group)] >gi|20161323|dbj|BAB90247.1| unknown protein [Oryza sativa (japonica cultivar-group)] >gi|20160783|dbj|BAB89724.1| unknown protein [Oryza sativa (japonica cultivar-group)]	tremula x tremuloides	Unique
Ptp.2457.1.S1_s_at	1.51495	10.1526	0.0013215	CV264623	eugene3.00130033	eugene3.00130033	gi|29650092|gb|AAO85809.1|	S-adenosylmethionine synthetase [Salvia miltiorrhiza]	trichocarpa x nigra	All probes match over all sequences
Ptp.2463.1.S1_a_at	2.11511	10.4363	0.00119083	CV257616	estExt_fgenesh4_pg.C_LG_XIII0199	estExt_fgenesh4_pg.C_LG_XIII0199	At3g04720.1	hevein-like protein precursor (PR-4) : identical to hevein-like protein precursor GB:P43082 [Arabidopsis thaliana]	trichocarpa x deltoides	Probes match on alternative forms of same gene
Ptp.2463.1.S1_s_at	1.34773	7.68355	0.00382879	CV257616	estExt_fgenesh4_pg.C_LG_XIII0199	estExt_fgenesh4_pg.C_LG_XIII0199	At3g04720.1	hevein-like protein precursor (PR-4) : identical to hevein-like protein precursor GB:P43082 [Arabidopsis thaliana]	trichocarpa x deltoides	All probes match over all sequences
Ptp.2463.2.S1_at	2.43713	10.5329	0.00114897	DN484793	estExt_fgenesh4_pg.C_LG_XIII0199	estExt_fgenesh4_pg.C_LG_XIII0199	At3g04720.1	hevein-like protein precursor (PR-4) : identical to hevein-like protein precursor GB:P43082 [Arabidopsis thaliana]	tremula x tremuloides	Unique
Ptp.2477.1.S1_s_at	6.79569	22.2551	7.69e-05	CV226314	estExt_fgenesh4_pg.C_1270062	estExt_fgenesh4_pg.C_1270062	At1g62510.1	similar to 14KD proline-rich protein DC2.15 precursor (sp|P14009): similar to ESTs emb|Z17709 and emb|Z47685 : similar to hybrid proline-rich protein GB:CAA59472 GI:4454097 from [Catharanthus roseus]	trichocarpa	All probes match over all sequences
Ptp.2497.1.S1_at	2.163	8.63374	0.00247353	CK093570	grail3.0021004601	grail3.0021004601	At5g16940.1	putative protein : predicted protein	tremula x tremuloides	Unique
Ptp.2497.1.S1_s_at	2.01315	7.37085	0.00447028	CK093570	grail3.0021004601	grail3.0021004601	At5g16940.1	putative protein : predicted protein	tremula x tremuloides	All probes match over all sequences
Ptp.2521.1.A1_at	0.656717	7.25185	0.00474734	CX178053	gw1.XVI.2049.1	gw1.XVI.2049.1	At5g06580.1	glycolate oxidase subunit D-like: D-lactate dehydrogenase-like : : supported by cDNA: gi_15010679_gb_AY045641.1_	euramericana	Unique
Ptp.2560.1.S1_s_at	0.932184	11.0091	0.00097742	CV270621	eugene3.00130653	eugene3.00130653	At5g17770.1	NADH-cytochrome b5 reductase : :supported by full-length cDNA: Ceres:17432.	trichocarpa x nigra	All probes match over all sequences
Ptp.2560.2.S1_a_at	1.16064	7.92875	0.00340283	BU835696	eugene3.00130653	eugene3.00130653	At5g17770.1	NADH-cytochrome b5 reductase : :supported by full-length cDNA: Ceres:17432.	tremula x tremuloides	Probes match on alternative forms of same gene
Ptp.2560.3.S1_s_at	1.11168	10.9876	0.000985479	CK092469	eugene3.00130653	eugene3.00130653	At5g17770.1	NADH-cytochrome b5 reductase : :supported by full-length cDNA: Ceres:17432.	tremula x tremuloides	All probes match over all sequences
Ptp.2561.1.A1_s_at	0.581675	7.29394	0.00464726	CV247249	estExt_fgenesh4_pg.C_LG_V1341	estExt_fgenesh4_pg.C_LG_V1341	At5g09510.1	ribosomal protein S15-like : ribosomal protein S15 - Arabidopsis thaliana	trichocarpa	All probes match over all sequences
Ptp.2582.1.S1_s_at	1.19198	6.81691	0.00593336	CV239439	estExt_fgenesh4_pg.C_LG_V0629	estExt_fgenesh4_pg.C_LG_V0629	At4g38100.1	expressed protein : :supported by full-length cDNA: Ceres:21.	trichocarpa	All probes match over all sequences
Ptp.2605.1.A1_at	0.824591	9.88515	0.00146681	CK092199	fgenesh4_pm.C_LG_I000162	fgenesh4_pm.C_LG_I000162	At2g33150.1	3-ketoacyl-CoA thiolase : :supported by full-length cDNA: Ceres:36488.	tremula x tremuloides	Unique
Ptp.2607.1.S1_x_at	3.36357	28.1144	3.17e-05	CV245762	eugene3.00180810	eugene3.00180810	At5g38420.1	ribulose bisphosphate carboxylase small chain 2b precursor (RuBisCO small subunit 2b) (sp|P10797) : : supported by cDNA: gi_16649138_gb_AY059939.1_	trichocarpa	Probes cross hyb with other sequences
Ptp.2607.2.S1_a_at	3.11639	15.0148	0.000321463	BU894129	gw1.1295.3.1 eugene3.00180810	gw1.1295.3.1	At1g67090.1	ribulose-bisphosphate carboxylase small unit	tremula x tremuloides	Probes match on alternative forms of same gene
Ptp.2608.1.S1_s_at	0.230929	6.01087	0.00945934	CV276221	eugene3.00060645	eugene3.00060645	At5g41685.1	Expressed protein : : supported by cDNA: gi_13605534_gb_AF361593.1_AF361593	trichocarpa x deltoides	All probes match over all sequences
Ptp.2637.1.S1_s_at	0.475948	6.58984	0.00674179	CV253647	eugene3.00061644	eugene3.00061644	At5g11770.1	NADH dehydrogenase (ubiquinone) : :supported by full-length cDNA: Ceres:13161.	trichocarpa x deltoides	All probes match over all sequences
Ptp.2639.1.S1_at	0.751985	8.13568	0.00309086	CV273032	eugene3.00060477	eugene3.00060477	At3g57490.1	40S ribosomal protein S2 homolog : 40S ribosomal protein S2 - Arabidopsis thaliana	trichocarpa x deltoides	Unique
Ptp.2651.1.A1_at	0.975025	11.2875	0.000900193	CK091953	eugene3.00070635	eugene3.00070635	At5g10010.1	hypothetical protein :	tremula x tremuloides	Unique
Ptp.2662.1.S1_s_at	0.544619	8.11408	0.00312225	CK092954	grail3.0050011101	grail3.0050011101	At3g62360.1	putative protein : Pm5 protein - Homo sapiens	tremula x tremuloides	All probes match over all sequences
Ptp.2685.1.S1_at	2.56116	14.9925	0.000322026	CK113401	grail3.0018042001	grail3.0018042001	At4g23885.1	Expressed protein : : supported by full-length cDNA: Ceres: 28506.	tremula x tremuloides	Unique
Ptp.2685.1.S1_s_at	1.94318	9.0552	0.00206258	CK113401	grail3.0018042001	grail3.0018042001	At4g23885.1	Expressed protein : : supported by full-length cDNA: Ceres: 28506.	tremula x tremuloides	All probes match over all sequences
Ptp.2693.1.A1_at	2.06032	6.96034	0.00550271	CV231334	gw1.V.2453.1	gw1.V.2453.1	At3g20015.1	hypothetical protein	trichocarpa	Unique
Ptp.2711.2.S1_a_at	1.20887	7.96748	0.00334247	CV268949	gw1.III.1174.1 estExt_fgenesh4_pg.C_860156	gw1.III.1174.1	At4g19210.1	RNase L inhibitor protein	trichocarpa x nigra	Probes match on alternative forms of same gene
Ptp.2711.2.S1_s_at	1.23397	6.55067	0.00689106	CV268949	estExt_fgenesh4_pg.C_860156	estExt_fgenesh4_pg.C_860156	At4g19210.1	RNase L inhibitor protein	trichocarpa x nigra	All probes match over all sequences
Ptp.2716.1.S1_at	0.763603	7.00842	0.00536889	AY833406.1	estExt_fgenesh4_pg.C_LG_XV0532	estExt_fgenesh4_pg.C_LG_XV0532	At5g63030.1	glutaredoxin-like protein : : supported by full-length cDNA: Ceres: 96557.	tremula x tremuloides	Unique
Ptp.2726.1.S1_at	2.53435	6.80701	0.00596481	DN492953	fgenesh4_pg.C_LG_I002325	fgenesh4_pg.C_LG_I002325	At2g12190.1	cytochrome p450	tremula x tremuloides	Unique
Ptp.2780.1.S1_at	3.2973	11.9642	0.000718851	CV262913	estExt_Genewise1_v1.C_LG_VIII0273	estExt_Genewise1_v1.C_LG_VIII0273	At3g48140.1	B12D-like protein : B12D protein - Hordeum vulgare	trichocarpa x nigra	Unique
Ptp.2780.1.S1_s_at	2.29134	12.7421	0.000578835	CV262913	estExt_Genewise1_v1.C_LG_VIII0273	estExt_Genewise1_v1.C_LG_VIII0273	At3g48140.1	B12D-like protein : B12D protein - Hordeum vulgare	trichocarpa x nigra	All probes match over all sequences
Ptp.2783.1.A1_at	2.50016	8.61509	0.0024952	CV262385	eugene3.00081763	eugene3.00081763	At5g40460.1	putative protein : predicted protein	trichocarpa x nigra	Unique
Ptp.2791.1.S1_s_at	1.76149	8.96153	0.00215837	DN497793	grail3.0032012901	grail3.0032012901	At4g21740.1	hypothetical protein :	tremula x tremuloides	All probes match over all sequences
Ptp.2798.1.S1_at	8.7844	14.0795	0.000402102	CV272884	--	--	--	--	trichocarpa	Unique
Ptp.280.1.A1_at	2.00352	19.6124	0.000120843	BP930644	fgenesh4_pm.C_LG_II000371	fgenesh4_pm.C_LG_II000371	At1g77490.1	thylakoid-bound ascorbate peroxidase	nigra	Unique
Ptp.2805.1.S1_at	3.63216	6.46653	0.00720527	BI126282	eugene3.00160352	eugene3.00160352	--	--	tremula x tremuloides	Unique
Ptp.2808.1.S1_at	3.34109	8.95368	0.00216404	DN485934	gw1.44.255.1	gw1.44.255.1	At5g56890.1	Expressed protein : : supported by cDNA: gi_20453161	tremula x tremuloides	Unique
Ptp.2813.1.S1_at	2.59382	19.7307	0.000118695	BU816193	estExt_Genewise1_v1.C_LG_II0234	estExt_Genewise1_v1.C_LG_II0234	At4g02580.1	predicted NADH dehydrogenase 24 kD subunit : similar to N. crassa NADH-ubiquinone dehydrogenase 24 kD subunit precursor	trichocarpa x deltoides	Unique
Ptp.2816.1.S1_at	1.44041	6.1442	0.00873227	DN495364	gw1.VII.3711.1	gw1.VII.3711.1	At1g43910.1	unknown protein :	tremula x tremuloides	Unique
Ptp.2853.1.S1_at	3.35577	7.96887	0.00334008	DN494248	eugene3.00011141	eugene3.00011141	At3g12480.1	unknown protein :	tremula x tremuloides	Unique
Ptp.2864.2.S1_at	0.372473	6.13018	0.00881302	CV254280	estExt_Genewise1_v1.C_400714	estExt_Genewise1_v1.C_400714	At4g33350.1	Tic22 -like protein : strong homology to Tic22 -Pisum sativum	tremula x tremuloides	Unique
Ptp.289.1.S1_at	5.71335	28.3747	3.06e-05	CN520220	gw1.XV.3329.1	gw1.XV.3329.1	At3g61250.1	myb DNA-binding protein (MYB17) : contains PFAM profile: Myb-like DNA-binding domain PF00249	tremula x tremuloides	Unique
Ptp.2900.1.S1_at	1.15276	8.03262	0.00323736	DN493665	eugene3.01270003 eugene3.00030889	eugene3.01270003	At1g12420.1	hypothetical protein :	tremula x tremuloides	Unique
Ptp.2903.1.A1_s_at	7.83006	13.8221	0.000431208	BP934529	gw1.XII.485.1 gw1.XII.484.1	gw1.XII.485.1	At3g22370.1	alternative oxidase 1a precursor : identical to GB:Q39219 from [Arabidopsis thaliana]:supported by full-length cDNA: Ceres:116257.	nigra	All probes match over all sequences
Ptp.2919.1.S1_a_at	1.72922	8.84997	0.00225446	CV267068	--	--	--	--	trichocarpa x nigra	Probes match on alternative forms of same gene
Ptp.2945.1.S1_at	2.26081	6.18168	0.00852752	DN489554	--	--	--	--	tremula x tremuloides	Unique
Ptp.2956.2.S1_at	0.617812	10.4024	0.00120292	BU867019	gw1.IV.3768.1	gw1.IV.3768.1	At5g17240.1	unknown protein :	tremula	Unique
Ptp.2967.1.S1_s_at	1.6292	12.6212	0.000598004	DN489007	grail3.0024004101	grail3.0024004101	At5g47720.1	acetoacyl-CoA-thiolase : :supported by full-length cDNA: Ceres:93821.	tremula	All probes match over all sequences
Ptp.2979.1.S1_at	3.43424	7.45144	0.0042963	DN488465	eugene3.00101178	eugene3.00101178	At1g68500.1	hypothetical protein : predicted by genefinder	tremula x tremuloides	Unique
Ptp.298.1.A1_at	1.45432	6.69474	0.00633532	CK088164	gw1.XVIII.1725.1	gw1.XVIII.1725.1	At5g27030.1	putative protein : predicted proteins	tremula x tremuloides	Unique
Ptp.2981.2.S1_at	3.35709	6.75755	0.00610586	BU886508	fgenesh4_pg.C_LG_XVII000084 eugene3.00070325 fgenesh4_pg.C_LG_XVII000078 fgenesh4_pg.C_LG_XVII000074 fgenesh4_pg.C_LG_VII000302	fgenesh4_pg.C_LG_XVII000084	--	--	tremula x tremuloides	Unique
Ptp.2993.1.S1_at	7.3128	15.3618	0.000299103	CX658401	estExt_fgenesh4_pm.C_LG_II1069	estExt_fgenesh4_pm.C_LG_II1069	At3g02885.1	Expressed protein : : supported by cDNA: gi_1289319_gb_U53221.1_ATU53221	alba x tremula var. glandulosa	Unique
Ptp.3030.1.S1_at	0.947944	7.79807	0.00361592	DN484799	gw1.X.1285.1	gw1.X.1285.1	At1g79440.1	succinic semialdehyde dehydrogenase (gabD)	tremula x tremuloides	Unique
Ptp.3030.1.S1_s_at	1.03754	10.3694	0.0012197	DN484799	gw1.X.1285.1	gw1.X.1285.1	At1g79440.1	succinic semialdehyde dehydrogenase (gabD)	tremula x tremuloides	All probes match over all sequences
Ptp.3031.1.S1_at	7.1924	7.17047	0.00495748	DN494218	--	--	--	--	tremula x tremuloides	Unique
Ptp.3032.1.S1_s_at	4.07037	19.5587	0.000121938	DN494443	eugene3.00400327 eugene3.00400328	eugene3.00400327	At5g42830.1	N-hydroxycinnamoyl benzoyltransferase-like protein :	tremula x tremuloides	All probes match over all sequences
Ptp.3032.2.A1_at	2.24429	6.09815	0.00897212	DN484973	--	--	--	--	trichocarpa x nigra	Unique
Ptp.3041.1.S1_at	1.42922	6.23105	0.00829041	BU885243	gw1.1700.5.1 gw1.IV.2236.1	gw1.1700.5.1	At2g34660.1	glutathione S-conjugate ABC transporter (AtMRP2) : almost identical to MgATP-energized glutathione S-conjugate pump GI:2909781 from [Arabidopsis thaliana]: supported by cDNA: gi_2909780_gb_AF020288.1_AF020288	tremula x tremuloides	Unique
Ptp.3041.2.S1_at	1.53213	6.16232	0.00863582	CA826244	gw1.IV.2236.1 gw1.1700.5.1	gw1.IV.2236.1	At1g30420.1	ABC transporter	trichocarpa x deltoides	Unique
Ptp.3067.1.S1_at	0.995338	9.7794	0.00152615	AJ744954.1	estExt_Genewise1_v1.C_LG_III0403	estExt_Genewise1_v1.C_LG_III0403	At1g51760.1	IAA-Ala hydrolase (IAR3) : identical to IAA-Ala hydrolase (IAR3) [Arabidopsis thaliana] GI:3421384: supported by cDNA: gi_14030706_gb_AF375444.1_AF375444	alba x tremula	Unique
Ptp.3067.1.S1_s_at	0.935142	10.21	0.0012955	AJ744954.1	estExt_Genewise1_v1.C_LG_III0403	estExt_Genewise1_v1.C_LG_III0403	At1g51760.1	IAA-Ala hydrolase (IAR3) : identical to IAA-Ala hydrolase (IAR3) [Arabidopsis thaliana] GI:3421384: supported by cDNA: gi_14030706_gb_AF375444.1_AF375444	alba x tremula	All probes match over all sequences
Ptp.3068.1.S1_at	0.915403	10.0805	0.00135629	CV265985	grail3.0028022801	grail3.0028022801	At3g09890.1	expressed protein : :supported by full-length cDNA: Ceres:19531.	trichocarpa x nigra	Unique
Ptp.3091.1.S1_at	1.38201	6.55996	0.00685378	BU870479	estExt_Genewise1_v1.C_290316	estExt_Genewise1_v1.C_290316	At1g53750.1	26S proteasome AAA-ATPase subunit RPT1a : similar to 26S proteasome ATPase subunit GI:1395190 from [Spinacia oleracea]:supported by full-length cDNA: Ceres:36419.	trichocarpa	Unique
Ptp.3099.1.S1_at	2.68906	7.37163	0.00446865	CK092480	gw1.I.5741.1	gw1.I.5741.1	At3g55550.1	probable serine:threonine-specific protein kinase : receptor like protein kinase LRK1	tremula x tremuloides	Unique
Ptp.312.1.S1_a_at	0.481949	7.01304	0.00536252	BP935119	estExt_Genewise1_v1.C_LG_VI2245	estExt_Genewise1_v1.C_LG_VI2245	At3g57340.1	dnaJ-like protein : DNAJ protein - Schizosaccharomyces pombe	nigra	Probes match on alternative forms of same gene
Ptp.3136.1.S1_at	1.38635	16.0128	0.000257738	CV248044	eugene3.00400106	eugene3.00400106	At4g09320.1	nucleoside-diphosphate kinase : :supported by full-length cDNA: Ceres:30158.	trichocarpa	Unique
Ptp.3168.1.S1_at	4.12418	14.2269	0.000388512	CX659317	grail3.0036009801 estExt_Genewise1_v1.C_LG_X4725 estExt_Genewise1_v1.C_LG_X4748	grail3.0036009801	At2g29460.1	glutathione transferase	alba x tremula var. glandulosa	Unique
Ptp.318.1.A1_at	1.54689	8.10043	0.00314102	CK088300	--	--	--	--	tremula x tremuloides	Unique
Ptp.3180.1.S1_x_at	0.87844	6.1043	0.00894483	CV256657	grail3.0003082501	grail3.0003082501	At1g35720.1	Ca2+-dependent membrane-binding protein annexin : idenctical to GB:AAD34236 from [Arabidopsis thaliana]:supported by full-length cDNA: Ceres:25846.	trichocarpa x deltoides	Probes cross hyb with other sequences
Ptp.3197.1.S1_at	3.68821	6.07448	0.00909089	CV243808	gw1.I.5581.1	gw1.I.5581.1	At5g54160.1	O-methyltransferase 1 : identical to O-methyltransferase 1 [Arabidopsis thaliana][GI:2781394]: supported by full-length cDNA: Ceres:33790.	trichocarpa	Unique
Ptp.3227.1.S1_s_at	1.14112	11.0517	0.000963611	BU816637	estExt_Genewise1_v1.C_LG_XI0540	estExt_Genewise1_v1.C_LG_XI0540	At2g38130.1	putative acetyltransferase :	tremula x tremuloides	All probes match over all sequences
Ptp.323.1.S1_s_at	3.37164	9.29096	0.00186374	CK088337	gw1.14009.1.1 estExt_fgenesh4_pm.C_570040	gw1.14009.1.1	At3g51240.1	flavanone 3-hydroxylase (FH3) : :supported by full-length cDNA: Ceres:36653.	tremula x tremuloides	All probes match over all sequences
Ptp.3238.1.S1_s_at	1.65878	7.96252	0.00335072	CV264475	eugene3.00071331	eugene3.00071331	At3g19990.1	hypothetical protein : predicted by genemark.hmm	trichocarpa x nigra	All probes match over all sequences
Ptp.3244.1.S1_at	5.24136	19.6884	0.00011919	CV260954	grail3.0024029101	grail3.0024029101	--	--	trichocarpa x nigra	Unique
Ptp.3262.1.S1_at	1.02754	6.76288	0.0060881	DN485799	estExt_fgenesh4_pg.C_LG_XV0701	estExt_fgenesh4_pg.C_LG_XV0701	At4g24880.1	putative protein : snurportin1 m3G-cap-specific nuclear import receptor	tremula x tremuloides	Unique
Ptp.3285.1.S1_at	2.00116	8.65367	0.00245311	CX185078	estExt_fgenesh4_pm.C_LG_XVI0104	estExt_fgenesh4_pm.C_LG_XVI0104	At3g57030.1	strictosidine synthase-related : similar to strictosidine synthase [Rauvolfia serpentina][SP|P15324]	euramericana	Unique
Ptp.3290.2.S1_at	1.449	6.44906	0.00727774	CK100233	gw1.VII.2504.1	gw1.VII.2504.1	At5g23130.1	unknown protein : : supported by cDNA: gi_17979294	tremula x tremuloides	Unique
Ptp.3327.1.S1_s_at	4.43108	8.72526	0.00237533	CV264775	estExt_Genewise1_v1.C_LG_XV2908	estExt_Genewise1_v1.C_LG_XV2908	At5g62350.1	ripening-related protein - like : ripening-related protein	trichocarpa x nigra	All probes match over all sequences
Ptp.3365.2.A1_s_at	1.94451	9.83768	0.00149732	BP931176	gw1.XIII.847.1	gw1.XIII.847.1	At5g27730.1	putative protein : predicted protein	nigra	All probes match over all sequences
Ptp.3366.1.S1_at	0.478473	6.68742	0.00636426	BU810222	eugene3.00120626 eugene3.60380001	eugene3.00120626	At3g47610.1	putative protein : activating signal cointegrator 1 - Homo sapiens	tremula x tremuloides	Unique
Ptp.3369.1.S1_at	0.710239	6.60151	0.00669312	DN485480	estExt_fgenesh4_pg.C_LG_XI0860 gw1.178.65.1	estExt_fgenesh4_pg.C_LG_XI0860	At3g14860.1	hypothetical protein : predicted by genemark.hmm: supported by cDNA: gi_20260313	tremula x tremuloides	Unique
Ptp.3398.1.S1_at	1.13239	6.49526	0.00708935	DN485465	eugene3.00110531	eugene3.00110531	At3g21610.1	unknown protein :	tremula x tremuloides	Unique
Ptp.3438.1.S1_at	0.635363	7.4781	0.00424158	CN519429	grail3.0066017503	grail3.0066017503	At1g20910.1	hypothetical protein : predicted by genscan+	trichocarpa x deltoides	Unique
Ptp.3465.2.S1_s_at	0.978207	8.53558	0.00258238	BU837650	gw1.XVI.1340.1	gw1.XVI.1340.1	At3g57050.1	CYSTATHIONINE BETA-LYASE PRECURSOR (CBL) : : supported by cDNA: gi_704396_gb_L40511.1_ATHCBL	tremula x tremuloides	All probes match over all sequences
Ptp.3507.1.S1_s_at	2.3361	15.5863	0.000284546	BP931120	gw1.II.1507.1	gw1.II.1507.1	At1g09970.1	leucine-rich repeat transmembrane protein kinase	nigra	All probes match over all sequences
Ptp.3507.2.S1_at	2.26701	13.275	0.000498823	DN492469	gw1.II.1507.1	gw1.II.1507.1	At1g09970.1	leucine-rich repeat transmembrane protein kinase	tremula x tremuloides	Unique
Ptp.3510.1.S1_at	8.43254	19.9845	0.000113598	CX659046	eugene3.00070258 estExt_Genewise1_v1.C_LG_VII1106	eugene3.00070258	--	--	alba x tremula var. glandulosa	Unique
Ptp.3515.1.S1_s_at	0.760805	8.21587	0.00297624	DN502082	estExt_fgenesh4_pm.C_LG_III0713	estExt_fgenesh4_pm.C_LG_III0713	At5g57330.1	apospory-associated protein C : : supported by cDNA: gi_20260439	trichocarpa	All probes match over all sequences
Ptp.3520.1.A1_s_at	4.4895	7.20248	0.00487792	CV258205	estExt_fgenesh4_pm.C_LG_XV0458	estExt_fgenesh4_pm.C_LG_XV0458	At3g48990.1	4-coumarate-CoA ligase -like protein : 4-coumarate-CoA ligase enzyme	trichocarpa x deltoides	All probes match over all sequences
Ptp.3525.1.S1_at	0.904653	6.79767	0.00599143	CV263898	estExt_fgenesh4_pg.C_1580006	estExt_fgenesh4_pg.C_1580006	At1g72520.1	putative lipoxygenase : similar to lipoxygenase GB:CAB56692 [Arabidopsis thaliana]: supported by cDNA: gi_15810254_gb_AY056166.1_	tremuloides	Unique
Ptp.3525.1.S1_s_at	0.865879	7.96317	0.00334997	CV263898	gw1.40.1007.1	gw1.40.1007.1	At4g37340.1	cytochrome P450 monooxygenase	nigra	All probes match over all sequences
Ptp.3536.1.S1_s_at	1.51064	6.01346	0.00944667	CV248844	estExt_Genewise1_v1.C_LG_I8602	estExt_Genewise1_v1.C_LG_I8602	At4g23840.1	putative protein : VSG expression site-associated protein	trichocarpa	All probes match over all sequences
Ptp.3569.1.S1_at	3.53317	7.61659	0.00396113	DN493050	gw1.XV.232.1	gw1.XV.232.1	At2g46620.1	hypothetical protein : predicted by genefinder: supported by cDNA: gi_18700083	tremula x tremuloides	Unique
Ptp.3608.1.S1_s_at	1.24551	6.60073	0.00669504	AJ224895.1	estExt_fgenesh4_pm.C_LG_I1023	estExt_fgenesh4_pm.C_LG_I1023	At4g34050.1	caffeoyl-CoA 3-O-methyltransferase : nearly identical to GI:2960356 [Populus balsamifera subsp. trichocarpa]	trichocarpa	All probes match over all sequences
Ptp.3683.2.S1_s_at	1.16049	8.55195	0.00256473	DN501534	estExt_Genewise1_v1.C_LG_XIV4108	estExt_Genewise1_v1.C_LG_XIV4108	At5g65940.1	3-hydroxyisobutyryl-coenzyme A hydrolase : : supported by cDNA: gi_8572759_gb_AF276301.1_AF276301	tremula x tremuloides	All probes match over all sequences
Ptp.3694.1.S1_at	2.21916	15.8106	0.000270453	DN501465	estExt_fgenesh4_pg.C_LG_VIII0975	estExt_fgenesh4_pg.C_LG_VIII0975	At1g68850.1	peroxidase	tremula x tremuloides	Unique
Ptp.3718.1.S1_at	6.4482	10.9699	0.000990004	DN491471	eugene3.00021197	eugene3.00021197	At4g09680.1	putative protein :	trichocarpa	Unique
Ptp.3720.1.S1_at	1.81876	10.0366	0.00138179	CX657369	grail3.0011005801	grail3.0011005801	At5g10830.1	embryonic abundant protein -like : embryonic abundant protein EMB34	alba x tremula var. glandulosa	Unique
Ptp.3730.1.A1_at	4.60443	8.45402	0.00266873	CV232031	--	--	--	--	tremula	Unique
Ptp.3773.1.S1_at	10.0975	12.7609	0.000575682	DN488787	eugene3.126580001 grail3.0085002501	eugene3.126580001	--	--	tremula	Unique
Ptp.3786.1.S1_at	6.01845	17.0972	0.000203403	CX655023	grail3.0018034701	grail3.0018034701	At5g52830.1	WRKY family transcription factor : : supported by cDNA: gi_15991727_gb_AF418310.1_AF418310	alba x tremula var. glandulosa	Unique
Ptp.3788.1.A1_at	8.85526	12.991	0.000542704	CV276438	eugene3.00140537	eugene3.00140537	At3g61980.1	expressed protein : :supported by full-length cDNA: Ceres:20358.	trichocarpa x deltoides	Unique
Ptp.3788.1.A1_s_at	8.7666	10.4863	0.00116935	CV276438	eugene3.00140537	eugene3.00140537	At3g61980.1	expressed protein : :supported by full-length cDNA: Ceres:20358.	trichocarpa x deltoides	All probes match over all sequences
Ptp.3799.1.S1_s_at	6.49483	9.69647	0.00157542	BU884353	eugene3.00070021	eugene3.00070021	--	--	tremula x tremuloides	All probes match over all sequences
Ptp.3803.2.A1_a_at	4.21347	8.82603	0.00227405	CV256720	estExt_Genewise1_v1.C_LG_VI1670	estExt_Genewise1_v1.C_LG_VI1670	At3g56970.1	bHLH protein : NULL	trichocarpa x deltoides	Probes match on alternative forms of same gene
Ptp.3805.1.S1_at	3.62567	8.14108	0.00308406	CV274329	estExt_fgenesh4_pg.C_LG_XVII0326	estExt_fgenesh4_pg.C_LG_XVII0326	At5g62740.1	putative protein : hypersensitive-induced response protein HIR3	trichocarpa x deltoides	Unique
Ptp.3814.1.S1_s_at	1.67034	6.75895	0.00610116	BU887656	eugene3.00151076	eugene3.00151076	At5g51540.1	putative protein : contains similarity to endopeptidase	trichocarpa	All probes match over all sequences
Ptp.3815.1.S1_at	1.6287	10.5347	0.00114897	DN488408	estExt_fgenesh4_pg.C_LG_IX0114	estExt_fgenesh4_pg.C_LG_IX0114	At2g24190.1	putative carbonyl reductase :	tremula x tremuloides	Unique
Ptp.3816.1.S1_s_at	6.05475	6.45351	0.00726326	BU863984	eugene3.00011149	eugene3.00011149	--	--	tremula	All probes match over all sequences
Ptp.3823.1.S1_at	2.52287	5.97245	0.00968822	DN498465	eugene3.00071331	eugene3.00071331	At3g19990.1	hypothetical protein : predicted by genemark.hmm	tremula	Unique
Ptp.3826.1.A1_s_at	8.83011	10.6138	0.00111623	DN497984	estExt_fgenesh4_pg.C_LG_IV0209 estExt_fgenesh4_pg.C_LG_IV0210 eugene3.00040193	estExt_fgenesh4_pg.C_LG_IV0209	At1g24020.1	Bet v I allergen family : similar to major pollen allergen Bet v 1 GB:CAA96544 GI:1321726 from [Betula pendula]: supported by full-length cDNA: Ceres: 6145.	tremula x tremuloides	All probes match over all sequences
Ptp.3840.1.S1_s_at	4.43163	10.2068	0.0012955	BU885246	gw1.28.836.1	gw1.28.836.1	At3g09920.1	putative phosphatidylinositol-4-phosphate 5-kinase : similar to phosphatidylinositol-4-phosphate 5-kinase GB:CAB53377 [Arabidopsis thaliana]	trichocarpa x nigra	All probes match over all sequences
Ptp.3852.1.S1_at	4.0205	15.9773	0.000259221	BU884637	eugene3.00091019 eugene3.20690001 fgenesh4_pm.C_LG_IX000475 fgenesh4_pg.C_LG_IX000970	eugene3.00091019	At4g37980.1	cinnamyl-alcohol dehydrogenase ELI3-1 : : supported by cDNA: gi_13430625_gb_AF360225.1_AF360225	tremula x tremuloides	Unique
Ptp.3870.1.S1_s_at	5.29015	9.43137	0.00175419	BU884174	estExt_Genewise1_v1.C_LG_XV0173 fgenesh4_pg.C_scaffold_409000001	estExt_Genewise1_v1.C_LG_XV0173	At2g29940.1	ABC transporter family protein : similar to ABC1 protein GI:14331118 from [Nicotiana plumbaginifolia]	tremula x tremuloides	All probes match over all sequences
Ptp.3871.1.S1_at	5.65692	8.46173	0.00266028	CA926586	gw1.III.803.1	gw1.III.803.1	At1g80160.1	expressed protein : :supported by full-length cDNA: Ceres:21663.	tremuloides	Unique
Ptp.3871.1.S1_s_at	4.05143	7.01075	0.00536433	CA926586	gw1.III.803.1	gw1.III.803.1	At1g80160.1	expressed protein : :supported by full-length cDNA: Ceres:21663.	tremuloides	All probes match over all sequences
Ptp.3885.1.S1_s_at	1.30761	6.57506	0.00679882	BP933441	eugene3.00290213	eugene3.00290213	At4g17790.1	expressed protein : :supported by full-length cDNA: Ceres:42815.	nigra	All probes match over all sequences
Ptp.3890.1.S1_at	6.87407	10.153	0.0013215	DN489074	estExt_fgenesh4_pg.C_1290056	estExt_fgenesh4_pg.C_1290056	At5g60920.1	phytochelatin synthetase - like protein : putative phytochelatin synthetase	trichocarpa	Unique
Ptp.390.2.A1_s_at	1.3808	6.21047	0.00838811	BP931046	eugene3.00021750	eugene3.00021750	At4g02440.1	putative protein : :supported by full-length cDNA: Ceres:156170.	nigra	All probes match over all sequences
Ptp.3919.1.S1_at	3.27082	7.88942	0.00346799	BU888638	eugene3.00080513 eugene3.00101960	eugene3.00080513	At5g02220.1	Expressed protein : : supported by full-length cDNA: Ceres: 147593.	tremula	Unique
Ptp.3920.1.S1_at	1.5966	7.38091	0.00444461	CX168810	eugene3.00160180	eugene3.00160180	--	--	deltoides	Unique
Ptp.3932.1.S1_at	5.26575	24.1617	5.74e-05	DN497278	gw1.VII.1642.1	gw1.VII.1642.1	At3g14880.1	hypothetical protein : predicted by genemark.hmm	tremula	Unique
Ptp.3933.1.S1_at	3.27762	8.87978	0.00222687	DN488809	eugene3.00020801	eugene3.00020801	At5g35370.1	receptor-like protein kinase - like protein : receptor-like protein kinase	tremula	Unique
Ptp.3947.1.S1_s_at	8.18444	19.9302	0.000114507	CV253657	eugene3.01520027	eugene3.01520027	At5g06860.1	polygalacturonase inhibiting protein (PGIP1) : identical to polygalacturonase inhibiting protein 1 (PGIP1) [Arabidopsis thaliana] gi|7800199|gb|AAF69827: contains leucine rich-repeat (LRR) domains Pfam:PF00560	trichocarpa x deltoides	All probes match over all sequences
Ptp.3954.1.S1_a_at	2.82298	12.119	0.00068669	BP936963	gw1.XIX.1276.1	gw1.XIX.1276.1	At1g64980.1	unknown protein :	nigra	Probes match on alternative forms of same gene
Ptp.3954.2.S1_at	2.39366	9.36424	0.0018083	CV268320	gw1.XIX.1276.1	gw1.XIX.1276.1	At1g64980.1	unknown protein :	trichocarpa x nigra	Unique
Ptp.3963.1.S1_at	5.25642	11.9969	0.000712036	DN488508	estExt_fgenesh4_pg.C_LG_XIII0042	estExt_fgenesh4_pg.C_LG_XIII0042	At4g02080.1	SAR1:GTP-binding secretory factor : :supported by full-length cDNA: Ceres:94610.	tremula	Unique
Ptp.3978.1.S1_at	6.72164	7.87782	0.00348842	CX656376	estExt_fgenesh4_pm.C_LG_V0253	estExt_fgenesh4_pm.C_LG_V0253	At1g43130.1	expressed protein : similar to unknown protein GI:4580461 from (Arabidopsis thaliana): supported by full-length cDNA: Ceres: 23672.	trichocarpa	Unique
Ptp.3999.1.S1_x_at	2.32769	11.5754	0.000814661	CF936633	eugene3.00120577	eugene3.00120577	At1g73880.1	putative glucosyltransferase : similar to glucosyltransferase GB:AAB36653 from [Nicotiana tabacum]: supported by cDNA: gi_20260127	trichocarpa	Probes cross hyb with other sequences
Ptp.4007.1.A1_at	7.50955	38.1659	9.45e-06	CX659756	grail3.0012028301	grail3.0012028301	At5g35735.1	Expressed protein : : supported by full-length cDNA: Ceres: 32450.	alba x tremula var. glandulosa	Unique
Ptp.4024.1.S1_a_at	1.74988	8.76477	0.00233333	CK104504	grail3.0175000802	grail3.0175000802	At3g22890.1	ATP sulfurylase	tremula	Unique
Ptp.4024.1.S1_at	1.68087	7.41485	0.00437467	CK104504	grail3.0175000802	grail3.0175000802	At3g22890.1	ATP sulfurylase	tremula	Probes match on alternative forms of same gene
Ptp.4043.1.A1_s_at	1.94418	13.3071	0.000494548	CV236960	eugene3.00280289	eugene3.00280289	At3g52990.1	pyruvate kinase - like protein : pyruvate kinase	trichocarpa	All probes match over all sequences
Ptp.4044.1.S1_s_at	1.3493	8.39587	0.00273183	DN494458	fgenesh4_pg.C_LG_III000827	fgenesh4_pg.C_LG_III000827	--	--	tremula x tremuloides	All probes match over all sequences
Ptp.4054.1.S1_a_at	3.31588	29.0505	2.73e-05	CF229309	eugene3.00151093	eugene3.00151093	At2g36530.1	enolase (2-phospho-D-glycerate hydroylase) : : supported by cDNA: gi_15809969_gb_AY054253.1_	alba x tremula	Probes match on alternative forms of same gene
Ptp.4054.1.S1_s_at	2.42491	31.986	1.95e-05	CF229309	eugene3.00151093	eugene3.00151093	At2g36530.1	enolase (2-phospho-D-glycerate hydroylase) : : supported by cDNA: gi_15809969_gb_AY054253.1_	alba x tremula	All probes match over all sequences
Ptp.4063.1.S1_at	5.54392	12.261	0.000656596	CV253300	--	--	--	--	tremula	Unique
Ptp.4063.2.S1_a_at	6.02937	29.3744	2.61e-05	CV253391	fgenesh4_pg.C_scaffold_57000048	fgenesh4_pg.C_scaffold_57000048	At4g37380.1	putative protein : various predicted proteins	tremula x tremuloides	Probes match on alternative forms of same gene
Ptp.4069.1.A1_at	7.54882	6.83584	0.00588257	CA931925	eugene3.00190854	eugene3.00190854	At3g54420.1	glycosyl hydrolase family 19 (class IV chitinase) : almost identical to class IV chitinase from GI:2597826 [Arabidopsis thaliana]	tremuloides	Unique
Ptp.4091.1.S1_at	0.953298	6.96115	0.00550032	CK098430	grail3.0035021702	grail3.0035021702	At4g01320.1	putative CAAX prenyl protease : : supported by cDNA: gi_13785908_gb_AF353722.1_AF353722	tremula x tremuloides	Unique
Ptp.4100.1.A1_a_at	1.78847	11.3865	0.00087005	BP930485	estExt_fgenesh4_pg.C_LG_II0641	estExt_fgenesh4_pg.C_LG_II0641	At1g43710.1	histidine decarboxylase	nigra	Probes match on alternative forms of same gene
Ptp.4102.2.A1_a_at	4.14125	12.7067	0.000583048	CV256358	gw1.127.232.1	gw1.127.232.1	At4g17260.1	lactate dehydrogenase (LDH1) : :supported by full-length cDNA: Ceres:33509.	trichocarpa x deltoides	Probes match on alternative forms of same gene
Ptp.4177.1.S1_at	6.88206	11.2925	0.000899078	BU837681	gw1.V.3090.1	gw1.V.3090.1	At5g09970.1	cytochrome p450 family :	tremula x tremuloides	Unique
Ptp.4182.1.S1_at	2.80086	6.1327	0.00880101	CV264567	grail3.0116008201	grail3.0116008201	At2g44290.1	unknown protein :	trichocarpa x nigra	Unique
Ptp.4190.1.S1_x_at	1.04724	6.88808	0.00571541	CV256252	estExt_fgenesh4_pm.C_LG_I0166	estExt_fgenesh4_pm.C_LG_I0166	At3g23990.1	mitochondrial chaperonin hsp60 : identical to mitochondrial chaperonin hsp60 GB:Z11547 [Arabidopsis thaliana] (Plant Mol. Biol. 18 (5)	trichocarpa x deltoides	Probes cross hyb with other sequences
Ptp.4193.1.S1_at	1.1584	7.09351	0.00514901	CX653602	grail3.0018005001	grail3.0018005001	At5g45620.1	26S proteasome regulatory subunit (RPN9)	alba x tremula var. glandulosa	Unique
Ptp.4195.1.S1_at	2.76978	9.6712	0.00158728	BU881509	eugene3.00280289	eugene3.00280289	At3g52990.1	pyruvate kinase - like protein : pyruvate kinase	trichocarpa	Unique
Ptp.4204.1.S1_at	2.50205	12.3721	0.000641825	BU827018	gw1.VIII.1377.1	gw1.VIII.1377.1	At5g16290.1	acetolactate synthase-like protein :	tremula x tremuloides	Unique
Ptp.4219.1.S1_at	6.82796	16.5584	0.000229158	AY665682.1	eugene3.00110271	eugene3.00110271	gi|51872305|gb|AAU12257.1|	polyphenol oxidase [Populus balsamifera subsp. trichocarpa x Populus deltoides]	trichocarpa x deltoides	Unique
Ptp.4219.1.S1_s_at	9.3686	27.3962	3.53e-05	AY665682.1	eugene3.00110271	eugene3.00110271	gi|51872305|gb|AAU12257.1|	polyphenol oxidase [Populus balsamifera subsp. trichocarpa x Populus deltoides]	trichocarpa x deltoides	All probes match over all sequences
Ptp.4245.1.S1_at	0.732437	7.85344	0.00352345	CK091861	gw1.66.399.1	gw1.66.399.1	At5g22330.1	Ruv DNA-helicase-like protein : :supported by full-length cDNA: Ceres:113109.	trichocarpa	Unique
Ptp.4250.1.S1_at	1.30125	6.53098	0.0069654	CV243634	eugene3.00111332	eugene3.00111332	At1g25260.1	expressed protein : contains similarity to 60S acidic ribosomal protein GI:5815233 from [Homo sapiens]:supported by full-length cDNA: Ceres:6288.	trichocarpa	Unique
Ptp.4254.1.S1_at	0.985126	7.42681	0.00434677	BU836595	grail3.0108002501	grail3.0108002501	At1g26940.1	expressed protein : :supported by full-length cDNA: Ceres:19020.	tremula x tremuloides	Unique
Ptp.4331.1.S1_at	0.682961	6.9056	0.00566495	CV236103	eugene3.00120705	eugene3.00120705	At2g31610.1	40S ribosomal protein S3	trichocarpa	Unique
Ptp.4333.1.S1_s_at	0.963667	7.92959	0.0034021	BU815840	estExt_fgenesh4_pg.C_LG_IX0732	estExt_fgenesh4_pg.C_LG_IX0732	At2g14835.1	Expressed protein : : supported by full-length cDNA: Ceres: 40603.	tremula x tremuloides	All probes match over all sequences
Ptp.4348.1.A1_at	0.736365	6.82873	0.00590057	CV239296	gw1.201.85.1 gw1.XIII.1587.1	gw1.201.85.1	At3g04605.1	Mutator-like transposase : similar to MURA transposase of maize Mutator transposon: supported by cDNA: gi_18389285	trichocarpa	Unique
Ptp.4369.1.S1_s_at	2.24882	13.3434	0.00049058	BU809437	estExt_fgenesh4_pg.C_LG_VIII0329	estExt_fgenesh4_pg.C_LG_VIII0329	At4g25030.1	putative protein : :supported by full-length cDNA: Ceres:16463.	tremula x tremuloides	All probes match over all sequences
Ptp.4371.2.A1_s_at	1.01341	7.26723	0.00470956	CV239801	estExt_fgenesh4_kg.C_LG_VIII0028	estExt_fgenesh4_kg.C_LG_VIII0028	At1g74270.1	putative ribosomal protein : similar to ribosomal protein L33B GB:NP_014877 from [Saccharomyces cerevisiae]: supported by full-length cDNA: Ceres: 20141.	trichocarpa	All probes match over all sequences
Ptp.4380.1.S1_s_at	1.18778	6.36339	0.00765067	CV247627	estExt_Genewise1_v1.C_440299	estExt_Genewise1_v1.C_440299	gi|29824329|gb|AAP04125.1|	unknown protein [Arabidopsis thaliana]	trichocarpa	All probes match over all sequences
Ptp.4396.1.S1_at	1.82905	11.1864	0.000928895	CK091251	grail3.0002075501	grail3.0002075501	At1g76150.1	hypothetical protein : contains similarity to 17-beta-hydroxysteroid dehydrogenase type IV GI:2315980 from [Gallus gallus]: supported by cDNA: gi_17979530	trichocarpa	Unique
Ptp.4396.1.S1_s_at	0.996813	11.9771	0.000716738	CK091251	grail3.0002075501	grail3.0002075501	At1g76150.1	hypothetical protein : contains similarity to 17-beta-hydroxysteroid dehydrogenase type IV GI:2315980 from [Gallus gallus]: supported by cDNA: gi_17979530	trichocarpa	All probes match over all sequences
Ptp.4433.1.S1_at	1.91566	10.8414	0.00103298	CA923846	eugene3.00410187	eugene3.00410187	gi|34495197|emb|CAE02644.1|	ornithine decarboxylase [Lotus corniculatus var. japonicus]	trichocarpa	Unique
Ptp.4449.1.S1_at	0.64536	9.31472	0.00184393	CK113560	grail3.0045021802	grail3.0045021802	At4g38490.1	Expressed protein : : supported by cDNA: gi_15451093_gb_AY054627.1_	tremula x tremuloides	Unique
Ptp.4451.1.S1_x_at	0.700287	8.22969	0.0029558	BU836816	estExt_Genewise1_v1.C_LG_X2037	estExt_Genewise1_v1.C_LG_X2037	At1g74270.1	putative ribosomal protein : similar to ribosomal protein L33B GB:NP_014877 from [Saccharomyces cerevisiae]: supported by full-length cDNA: Ceres: 20141.	tremula x tremuloides	Probes cross hyb with other sequences
Ptp.4454.1.S1_s_at	0.884919	9.55803	0.00166333	CV277402	estExt_Genewise1_v1.C_LG_XI3485	estExt_Genewise1_v1.C_LG_XI3485	At2g34250.1	putative protein transport protein SEC61 alpha subunit : :supported by full-length cDNA: Ceres:4598.	trichocarpa x deltoides	All probes match over all sequences
Ptp.4471.1.S1_at	5.33788	15.1915	0.000306904	CV272113	eugene3.00071013	eugene3.00071013	At5g66590.1	putative protein : contains similarity to pathogenesis-related protein:supported by full-length cDNA: Ceres:2152.	trichocarpa x nigra	Unique
Ptp.4502.1.S1_at	1.17994	6.16202	0.00863665	CN523586	estExt_fgenesh4_pm.C_1480010	estExt_fgenesh4_pm.C_1480010	At2g44350.1	citrate synthase : similar to GB:X17528	trichocarpa x deltoides	Unique
Ptp.4506.1.S1_s_at	8.29771	27.1025	3.69e-05	CV280595	eugene3.01970025 eugene3.01970027 estExt_Genewise1_v1.C_1970084	eugene3.01970025	At5g24090.1	glycosyl hydrolase family 18 (acidic endochitinase) : almost identical to acidic endochitinase GI:166664 from [Arabidopsis thaliana]	trichocarpa x deltoides	All probes match over all sequences
Ptp.4540.2.S1_s_at	1.8217	8.31854	0.00283606	BU898298	eugene3.01370032	eugene3.01370032	At5g64620.1	invertase inhibitor homolog (emb|CAA73335.1) : :supported by full-length cDNA: Ceres:25884.	tremula x tremuloides	All probes match over all sequences
Ptp.4565.1.S1_at	0.820298	6.28678	0.0080188	CX172398	gw1.VIII.2532.1	gw1.VIII.2532.1	At1g60650.3	glycine-rich RNA-binding protein : similar to RNA binding protein(RZ-1) GI:1435061 from [Nicotiana sylvestris]	deltoides	Unique
Ptp.4568.1.A1_s_at	0.995662	7.83369	0.00355826	CV257286	estExt_Genewise1_v1.C_LG_XIX2192	estExt_Genewise1_v1.C_LG_XIX2192	At4g12600.1	Ribosomal protein L7Ae -like : various L7Ae ribosomal proteins: supported by full-length cDNA: Ceres: 33381.	trichocarpa x deltoides	All probes match over all sequences
Ptp.4585.1.S1_at	0.928735	6.47177	0.00718508	DN493933	eugene3.00080412	eugene3.00080412	At3g55070.1	putative protein : unnamed sequence	tremula	Unique
Ptp.4590.1.S1_s_at	0.996951	7.70861	0.00378503	CV245441	eugene3.00060987	eugene3.00060987	At4g29830.1	G-protein beta family : G protein beta subunit-like protein	trichocarpa	All probes match over all sequences
Ptp.4592.1.S1_at	1.06644	7.46521	0.00426791	CV275994	gw1.XVII.1004.1	gw1.XVII.1004.1	At1g18800.1	expressed protein : contains similarity to set protein GI:338038 from [Homo sapiens]:supported by full-length cDNA: Ceres:27467.	trichocarpa x deltoides	Unique
Ptp.4597.2.S1_s_at	1.13498	8.35394	0.00278949	CN524200	estExt_fgenesh4_kg.C_LG_XV0014	estExt_fgenesh4_kg.C_LG_XV0014	At2g18110.1	putative elongation factor beta-1 : :supported by full-length cDNA: Ceres:35337.	trichocarpa x deltoides	All probes match over all sequences
Ptp.4607.1.S1_s_at	0.895888	7.20911	0.00486498	BP932622	grail3.0034002801 eugene3.00140874 estExt_Genewise1_v1.C_11910001	grail3.0034002801	At1g12910.1	flower pigmentation protein ATAN11 : identical to GB:AAC18912 from [Arabidopsis thaliana] (Genes Dev. 11 (11)	nigra	All probes match over all sequences
Ptp.4609.2.S1_a_at	1.15577	18.4544	0.000153255	BU813736	estExt_fgenesh4_pg.C_LG_II2549	estExt_fgenesh4_pg.C_LG_II2549	At2g20390.1	expressed protein : : supported by full-length cDNA: Ceres: 91902.	tremula x tremuloides	Probes match on alternative forms of same gene
Ptp.4647.1.S1_at	3.59469	12.8287	0.000563507	CX175258	estExt_fgenesh4_pm.C_LG_XVI0442	estExt_fgenesh4_pm.C_LG_XVI0442	At5g54960.1	pyruvate decarboxylase (gb|AAB16855.1) :	deltoides	Unique
Ptp.4661.1.S1_s_at	3.38718	11.8278	0.000749475	CV256788	estExt_Genewise1_v1.C_LG_XI2337	estExt_Genewise1_v1.C_LG_XI2337	At5g54500.1	quinone reductase	trichocarpa x deltoides	All probes match over all sequences
Ptp.4667.1.S1_s_at	1.51768	18.4403	0.000153602	BU875168	estExt_Genewise1_v1.C_LG_I7789	estExt_Genewise1_v1.C_LG_I7789	At5g13110.1	glucose-6-phosphate 1-dehydrogenase : : supported by cDNA: gi_18086447	trichocarpa	All probes match over all sequences
Ptp.4668.1.S1_at	1.52111	9.35693	0.00181293	BI129970	grail3.0026031401	grail3.0026031401	At1g79140.1	unknown protein :	tremula x tremuloides	Unique
Ptp.4671.1.S1_at	1.27818	7.09514	0.00514444	CK102955	gw1.158.183.1	gw1.158.183.1	At1g53840.1	pectinesterase family : contains Pfam profile: PF01095 pectinesterase :supported by full-length cDNA: Ceres:41374.	trichocarpa	Unique
Ptp.4677.1.S1_at	0.834136	6.5876	0.00675079	BU835096	estExt_Genewise1_v1.C_LG_XVI1842	estExt_Genewise1_v1.C_LG_XVI1842	At3g58030.1	putative protein : several putative RING zinc finger proteins: supported by cDNA: gi_19698884	tremula x tremuloides	Unique
Ptp.4690.1.S1_at	0.539046	7.55092	0.00408948	CX660133	eugene3.00120105	eugene3.00120105	At3g26560.1	ATP-dependent RNA helicase	alba x tremula var. glandulosa	Unique
Ptp.4700.1.S1_s_at	2.25049	9.82263	0.00150677	AJ777045	eugene3.00070163	eugene3.00070163	--	--	euphratica	All probes match over all sequences
Ptp.4712.1.S1_at	1.39453	10.7148	0.00107776	CV257380	estExt_fgenesh4_pm.C_LG_XV0472	estExt_fgenesh4_pm.C_LG_XV0472	At5g56760.1	serine O-acetyltransferase (EC 2.3.1.30) Sat-52 (pir||S71207) : :supported by full-length cDNA: Ceres:119783.	trichocarpa x deltoides	Unique
Ptp.4739.1.S1_s_at	1.34335	10.525	0.00115214	CV268981	estExt_Genewise1_v1.C_LG_XIII3158	estExt_Genewise1_v1.C_LG_XIII3158	At3g10920.1	manganese superoxide dismutase (MSD1) : identical to manganese superoxide dismutase [Arabidopsis thaliana] gi|3273751|gb|AAC24832: supported by full-length cDNA: Ceres:14503.	trichocarpa x nigra	All probes match over all sequences
Ptp.4808.1.S1_at	1.38299	9.09718	0.00202617	BI127510	gw1.XI.2500.1	gw1.XI.2500.1	At5g46180.1	ornithine aminotransferase :	tremula x tremuloides	Unique
Ptp.4845.1.S1_at	2.27316	9.45145	0.00173861	CV274138	eugene3.00012291	eugene3.00012291	--	--	trichocarpa x deltoides	Unique
Ptp.4845.1.S1_x_at	2.08025	9.86094	0.00148306	CV274138	eugene3.00012291	eugene3.00012291	--	--	trichocarpa x deltoides	Probes cross hyb with other sequences
Ptp.485.1.S1_s_at	2.35462	7.69	0.00381745	CX657140	eugene3.00081408	eugene3.00081408	At3g05990.1	hypothetical protein : similar to receptor protein kinases: GB:CAB43834	alba x tremula var. glandulosa	All probes match over all sequences
Ptp.485.2.S1_at	2.82342	7.38074	0.00444461	CK087395	eugene3.00081408	eugene3.00081408	At3g05990.1	hypothetical protein : similar to receptor protein kinases: GB:CAB43834	tremula x tremuloides	Unique
Ptp.4894.3.S1_at	1.7237	9.12834	0.00199841	CK095785	--	--	--	--	trichocarpa x deltoides	Unique
Ptp.4901.1.S1_s_at	2.90689	5.92299	0.00997561	DN490502	grail3.0011004801	grail3.0011004801	At1g76980.1	hypothetical protein : predicted by genemark.hmm	tremula x tremuloides	All probes match over all sequences
Ptp.4904.1.S1_s_at	1.21781	7.20802	0.00486704	BU832457	estExt_Genewise1_v1.C_LG_I7940 estExt_fgenesh4_pm.C_LG_III0547	estExt_Genewise1_v1.C_LG_I7940	At1g29880.1	glycyl tRNA synthetase	tremula x tremuloides	All probes match over all sequences
Ptp.4926.1.S1_s_at	0.991109	15.9246	0.000262401	BU871338	estExt_fgenesh4_pm.C_LG_IX0224 gw1.14068.1.1	estExt_fgenesh4_pm.C_LG_IX0224	At4g39090.1	cysteine proteinase RD19A : identical to thiol protease SP:P43296	trichocarpa	All probes match over all sequences
Ptp.5009.1.S1_s_at	1.00162	10.4496	0.00118599	CV255944	fgenesh4_kg.C_LG_X000095	fgenesh4_kg.C_LG_X000095	At3g55620.1	eukaryotic translation initiation factor 6 (EIF-6) - like protein : eukaryotic translation initiation factor 6 (EIF-6)	trichocarpa x deltoides	All probes match over all sequences
Ptp.5011.1.A1_s_at	1.62406	8.93255	0.00218211	CV261319	eugene3.00860137	eugene3.00860137	--	--	trichocarpa x nigra	All probes match over all sequences
Ptp.5052.1.S1_s_at	2.35547	6.29496	0.00798349	CV274144	eugene3.00021749	eugene3.00021749	At2g47710.1	expressed protein : :supported by full-length cDNA: Ceres:2847.	trichocarpa x deltoides	All probes match over all sequences
Ptp.5058.1.A1_at	1.04587	6.36206	0.00765657	CV267522	gw1.IX.2840.1	gw1.IX.2840.1	At2g14170.1	putative methylmalonate semi-aldehyde dehydrogenase :	trichocarpa x nigra	Unique
Ptp.5059.1.S1_s_at	0.961601	6.55705	0.00686631	CV225843	gw1.VIII.843.1	gw1.VIII.843.1	At1g14710.1	expressed protein : : supported by cDNA: gi_16612297_gb_AF439842.1_AF439842	trichocarpa	All probes match over all sequences
Ptp.5073.1.S1_at	5.45069	10.3153	0.00124267	CV225491	estExt_Genewise1_v1.C_LG_XI0270	estExt_Genewise1_v1.C_LG_XI0270	At5g54500.1	quinone reductase	trichocarpa	Unique
Ptp.5094.1.S1_at	1.05216	6.68114	0.00638804	BU814954	estExt_Genewise1_v1.C_LG_X2383	estExt_Genewise1_v1.C_LG_X2383	At3g12360.1	ankyrin-like protein : contains Pfam profile: PF00023 Ank repeat: supported by full-length cDNA: Ceres: 153785.	tremula x tremuloides	Unique
Ptp.5106.1.S1_s_at	10.7773	14.1014	0.000400489	CX658509	grail3.0020020701	grail3.0020020701	At4g30380.1	blight-associated protein homolog : blight-associated protein p12 precursor - Citrus jambhiri	alba x tremula var. glandulosa	All probes match over all sequences
Ptp.5150.1.S1_s_at	8.40736	7.49036	0.00421995	CV275826	fgenesh4_pg.C_LG_VII000323	fgenesh4_pg.C_LG_VII000323	At1g73260.1	putative trypsin inhibitor : similar to trypsin inhibitor propeptide GB:AAB68964 [Brassica oleracea]: contains Pfam profile: PF00197 Trypsin and protease inhibitors: supported by cDNA: gi_15450971_gb_AY054566.1_	trichocarpa x deltoides	All probes match over all sequences
Ptp.5162.1.S1_s_at	1.7682	12.1169	0.00068669	CF936341	estExt_Genewise1_v1.C_LG_I1127	estExt_Genewise1_v1.C_LG_I1127	At2g29150.1	putative tropinone reductase :	tomentiglandulosa	All probes match over all sequences
Ptp.5181.2.S1_at	2.99378	10.0731	0.00136049	BU810016	estExt_fgenesh4_pm.C_LG_V0552	estExt_fgenesh4_pm.C_LG_V0552	At2g38940.1	phosphate transporter (AtPT2) : identical to GB:U62331	tremula x tremuloides	Unique
Ptp.5185.1.S1_s_at	1.80628	8.52562	0.00259171	BU897435	fgenesh4_pg.C_LG_III001250	fgenesh4_pg.C_LG_III001250	At5g48655.2	Expressed protein :	tremula x tremuloides	All probes match over all sequences
Ptp.5192.1.S1_at	1.90695	8.1723	0.00303599	CV231953	eugene3.00100679	eugene3.00100679	At3g23150.1	ethylene receptor	trichocarpa	Unique
Ptp.5197.1.S1_s_at	1.36669	6.36446	0.00764642	CK103359	estExt_fgenesh4_pg.C_LG_XV1043	estExt_fgenesh4_pg.C_LG_XV1043	At5g62190.1	DEAD:DEAH box RNA helicase PRH75 : : supported by cDNA: gi_14517481_gb_AY039576.1_	tremula x tremuloides	All probes match over all sequences
Ptp.5201.1.S1_at	0.960341	6.0591	0.00918078	CV240790	estExt_fgenesh4_pm.C_LG_X0439	estExt_fgenesh4_pm.C_LG_X0439	At2g35040.1	putative phosphoribosylaminoimidazolecarboxamide formyltransferase : : supported by cDNA: gi_20268736	trichocarpa	Unique
Ptp.521.1.A1_at	2.09702	10.8808	0.00102037	CV267079	eugene3.00080776	eugene3.00080776	--	--	trichocarpa x nigra	Unique
Ptp.5217.1.S1_at	1.61346	6.49861	0.00707829	CV245754	gw1.I.7552.1	gw1.I.7552.1	At3g24200.1	flavin-dependent hydroxylase VisC-related : low similarity to VisC [Escherichia coli][GI:216629]: contains Pfam profile: PF01360 Monooxygenase	trichocarpa	Unique
Ptp.5254.1.S1_s_at	1.63341	12.5327	0.000609906	AY229874.1	eugene3.00080776	eugene3.00080776	--	--	tremuloides	All probes match over all sequences
Ptp.5259.1.S1_at	1.81787	13.1338	0.000519613	CK114201	estExt_fgenesh4_pm.C_LG_IV0340 estExt_fgenesh4_pm.C_LG_IV0341	estExt_fgenesh4_pm.C_LG_IV0340	At3g02360.1	6-phosphogluconate dehydrogenase	trichocarpa	Unique
Ptp.528.1.A1_at	1.63544	10.5494	0.00114223	CV269199	grail3.0095006301	grail3.0095006301	At3g10920.1	manganese superoxide dismutase (MSD1) : identical to manganese superoxide dismutase [Arabidopsis thaliana] gi|3273751|gb|AAC24832: supported by full-length cDNA: Ceres:14503.	trichocarpa x nigra	Unique
Ptp.5313.1.S1_s_at	0.585699	6.17385	0.00857235	CV271129	estExt_fgenesh4_pm.C_LG_III0216	estExt_fgenesh4_pm.C_LG_III0216	At3g49910.1	60S RIBOSOMAL PROTEIN - like : 60S RIBOSOMAL PROTEIN L26	trichocarpa x nigra	All probes match over all sequences
Ptp.5347.1.S1_s_at	3.28753	24.3504	5.6e-05	DN486427	estExt_Genewise1_v1.C_LG_XIV0250	estExt_Genewise1_v1.C_LG_XIV0250	At1g02930.1	glutathione transferase	tremula	All probes match over all sequences
Ptp.5347.1.S1_x_at	2.44174	21.8575	8.14e-05	DN486427	estExt_Genewise1_v1.C_LG_XIV0250	estExt_Genewise1_v1.C_LG_XIV0250	At1g02930.1	glutathione transferase	tremula	Probes cross hyb with other sequences
Ptp.5373.1.S1_s_at	2.63539	9.1982	0.00193819	DN483895	estExt_Genewise1_v1.C_LG_XV0224	estExt_Genewise1_v1.C_LG_XV0224	At5g53560.1	cytochrome b5 (dbj|BAA74839.1) : :supported by full-length cDNA: Ceres:31303.	tomentiglandulosa	All probes match over all sequences
Ptp.5390.1.S1_at	1.12146	10.4117	0.00120002	CK117286	gw1.66.497.1	gw1.66.497.1	At3g52740.1	expressed protein : : supported by cDNA: gi_15450654_gb_AY052695.1_	tremula x tremuloides	Unique
Ptp.5393.1.S1_s_at	0.956426	14.736	0.000344506	BU837915	estExt_fgenesh4_pm.C_LG_IV0548	estExt_fgenesh4_pm.C_LG_IV0548	At4g38510.1	probable H+-transporting ATPase : H+-transporting ATPase (EC 3.6.1.35) 57K chain - Arabidopsis thaliana	tremula x tremuloides	All probes match over all sequences
Ptp.5423.1.A1_at	4.80213	13.0492	0.000533149	CV240924	estExt_fgenesh4_pm.C_LG_II0465	estExt_fgenesh4_pm.C_LG_II0465	At5g65380.1	putative protein : strong similarity to unknown protein (emb|CAB89401.1): supported by cDNA: gi_14030730_gb_AF375456.1_AF375456	trichocarpa	Unique
Ptp.5429.2.S1_s_at	0.932125	7.76291	0.00368569	CF230531	gw1.VIII.2707.1	gw1.VIII.2707.1	At4g34670.1	Putative S-phase-specific ribosomal protein : : supported by cDNA: gi_17064847	alba x tremula	All probes match over all sequences
Ptp.5451.1.S1_at	3.01727	7.74589	0.00371429	CK116515	fgenesh4_pg.C_LG_VI000763 grail3.0025009501	fgenesh4_pg.C_LG_VI000763	At5g23860.1	Expressed protein : : supported by cDNA: gi_15451225_gb_AY054693.1_	tremula x tremuloides	Unique
Ptp.5451.1.S1_s_at	2.43512	7.07933	0.00519222	CK116515	fgenesh4_pg.C_LG_VI000763	fgenesh4_pg.C_LG_VI000763	At5g23860.1	Expressed protein : : supported by cDNA: gi_15451225_gb_AY054693.1_	tremula x tremuloides	All probes match over all sequences
Ptp.5469.1.S1_s_at	0.815546	7.85882	0.00351581	CX176421	estExt_fgenesh4_pm.C_LG_II0491	estExt_fgenesh4_pm.C_LG_II0491	At1g27530.1	expressed protein : Similar to gb|AF151884 CGI-126 protein from Homo sapiens. EST gb|Z18048 comes from this gene: supported by full-length cDNA: Ceres: 1715.	deltoides	All probes match over all sequences
Ptp.5488.1.S1_at	1.67744	7.28737	0.00466371	AI162649	grail3.16386000101 fgenesh4_pm.C_LG_XVII000040	grail3.16386000101	--	--	tremula x tremuloides	Unique
Ptp.5514.3.S1_a_at	0.666011	8.91094	0.00220345	CF232420	estExt_fgenesh4_pm.C_LG_IV0208	estExt_fgenesh4_pm.C_LG_IV0208	At5g16110.1	putative protein : hypothetical protein T26J14.6 - Arabidopsis thaliana	alba x tremula	Probes match on alternative forms of same gene
Ptp.5518.1.S1_s_at	1.22659	8.35313	0.00278962	BU836017	grail3.0001016501	grail3.0001016501	At3g44750.1	putative histone deacetylase : similar to maize nucleolar histone deacetylase (U82815): supported by cDNA: gi_11066134_gb_AF195545.1_AF195545	tremula x tremuloides	All probes match over all sequences
Ptp.552.1.S1_at	0.693625	5.95234	0.00980145	CV249578	estExt_fgenesh4_kg.C_LG_X0001	estExt_fgenesh4_kg.C_LG_X0001	At5g28050.1	putative cytidine deaminase - like : putative cytidine deaminase	trichocarpa	Unique
Ptp.5536.1.S1_at	4.53464	44.1127	4.97e-06	CV254150	grail3.0273000301	grail3.0273000301	At2g29420.1	glutathione transferase	trichocarpa x deltoides	Unique
Ptp.5539.2.S1_a_at	0.968512	6.41767	0.00740327	CV244768	eugene3.01400002	eugene3.01400002	At5g56280.1	COP9 complex subunit 6 CSN6	trichocarpa	Probes match on alternative forms of same gene
Ptp.5539.3.S1_a_at	1.14353	7.06577	0.00522197	CV273441	eugene3.01400002	eugene3.01400002	At5g56280.1	COP9 complex subunit 6 CSN6	trichocarpa x deltoides	Probes match on alternative forms of same gene
Ptp.5540.1.S1_at	1.08925	7.48881	0.00422336	CV244976	estExt_fgenesh4_pm.C_280021	estExt_fgenesh4_pm.C_280021	At1g19130.1	expressed protein : :supported by full-length cDNA: Ceres:17545.	trichocarpa	Unique
Ptp.5562.1.S1_at	2.17609	5.9858	0.00961091	CK087755	estExt_Genewise1_v1.C_LG_II2087 eugene3.00020183	estExt_Genewise1_v1.C_LG_II2087	At1g20030.1	calreticulin	tremula x tremuloides	Unique
Ptp.5564.2.A1_a_at	0.848717	8.11496	0.00312221	CK087707	gw1.29.285.1	gw1.29.285.1	At5g51300.1	splicing factor 1 (SF1)	tremula x tremuloides	Probes match on alternative forms of same gene
Ptp.5580.1.S1_s_at	0.672472	8.15612	0.00306193	CF229444	gw1.I.755.1	gw1.I.755.1	At1g51510.1	RNA-binding protein	alba x tremula	All probes match over all sequences
Ptp.5583.1.S1_a_at	0.716868	6.85323	0.00582785	DN484875	estExt_fgenesh4_pm.C_LG_VI0225	estExt_fgenesh4_pm.C_LG_VI0225	At2g44120.2	60S ribosomal protein L7 :	tremula x tremuloides	Probes match on alternative forms of same gene
Ptp.5586.1.S1_s_at	0.923527	7.27705	0.00468493	CN549249	estExt_fgenesh4_pg.C_1230069	estExt_fgenesh4_pg.C_1230069	At3g02530.1	putative chaperonin : similar to chaperonin subunit 6a (zeta) GB:NP_033968 from [Mus musculus]:supported by full-length cDNA: Ceres:116386.	trichocarpa x deltoides	All probes match over all sequences
Ptp.5588.1.S1_at	1.02867	6.48089	0.00714391	CX654535	--	--	--	--	tremula x tremuloides	Unique
Ptp.5591.1.S1_s_at	1.11485	7.09837	0.00513515	AI165634	estExt_Genewise1_v1.C_LG_XVI1732	estExt_Genewise1_v1.C_LG_XVI1732	At3g57490.1	40S ribosomal protein S2 homolog : 40S ribosomal protein S2 - Arabidopsis thaliana	tremula x tremuloides	All probes match over all sequences
Ptp.5608.1.S1_s_at	1.7937	17.1407	0.000201743	CF229069	grail3.0002054501	grail3.0002054501	At1g06200.1	hypothetical protein : predicted by genscan+: supported by cDNA: gi_17065431	alba x tremula	All probes match over all sequences
Ptp.5617.1.S1_s_at	0.670293	7.114	0.00509647	CV280449	estExt_Genewise1_v1.C_LG_IV1217	estExt_Genewise1_v1.C_LG_IV1217	At5g42190.1	E3 ubiquitin ligase SCF complex subunit	trichocarpa x deltoides	All probes match over all sequences
Ptp.5617.2.S1_a_at	0.975779	9.89799	0.00146036	CV281313	estExt_Genewise1_v1.C_LG_IV1217	estExt_Genewise1_v1.C_LG_IV1217	At5g42190.1	E3 ubiquitin ligase SCF complex subunit	trichocarpa x deltoides	Probes match on alternative forms of same gene
Ptp.5633.1.S1_at	1.01102	10.5866	0.00112608	CV280439	gw1.X.5793.1	gw1.X.5793.1	At3g04840.1	putative 40S ribosomal protein S3A (S phase specific) : similar to 40S ribosomal protein S3A (S phase specific protein GBIS289) GB:P49396 [Brassica rapa]:supported by full-length cDNA: Ceres:18185.	trichocarpa x deltoides	Unique
Ptp.5633.1.S1_x_at	0.908371	7.42007	0.00436177	CV280439	gw1.VIII.2707.1 gw1.X.5793.1	gw1.VIII.2707.1	At4g34670.1	Putative S-phase-specific ribosomal protein : : supported by cDNA: gi_17064847	trichocarpa x deltoides	Probes cross hyb with other sequences
Ptp.5635.1.S1_s_at	1.29867	19.3775	0.000126483	BU809496	gw1.122.33.1	gw1.122.33.1	At4g23630.1	putative protein : chS-Rex-b - Gallus gallus (chicken)	tremula x tremuloides	All probes match over all sequences
Ptp.5648.1.A1_at	0.848039	11.1218	0.000946626	CV230085	estExt_fgenesh4_pg.C_LG_I1460	estExt_fgenesh4_pg.C_LG_I1460	At1g51980.1	mitochondrial processing peptidase alpha subunit	trichocarpa	Unique
Ptp.5665.1.S1_s_at	1.27281	6.40708	0.00744583	AI162186	gw1.VI.1141.1	gw1.VI.1141.1	At5g01470.1	putative protein : :supported by full-length cDNA: Ceres:250006.	tremula x tremuloides	All probes match over all sequences
Ptp.5683.1.S1_s_at	1.31434	6.54159	0.00692409	AI161886	gw1.XI.816.1	gw1.XI.816.1	At1g72680.1	putative cinnamyl-alcohol dehydrogenase : similar to cinnamyl-alcohol dehydrogenase GB:AAC35846 [Medicago sativa]	tremula x tremuloides	All probes match over all sequences
Ptp.5692.1.S1_s_at	0.634096	11.7249	0.00077519	CV266749	eugene3.00010207 gw1.III.1966.1	eugene3.00010207	At3g12390.1	nascent polypeptide associated complex alpha chain	trichocarpa x nigra	All probes match over all sequences
Ptp.57.2.S1_a_at	1.36219	8.39745	0.0027315	CK088259	eugene3.00020715	eugene3.00020715	At5g52560.1	putative protein : similar to unknown protein (gb|AAD38661.1): supported by cDNA: gi_13430647_gb_AF360236.1_AF360236	tremula x tremuloides	Probes match on alternative forms of same gene
Ptp.5705.1.S1_at	2.52282	13.2586	0.000501188	BU830116	gw1.XI.3391.1	gw1.XI.3391.1	At4g33070.1	pyruvate decarboxylase-1 (Pdc1) : : supported by cDNA: gi_17979050	tremula x tremuloides	Unique
Ptp.5711.1.S1_at	7.58314	13.7216	0.000442155	AJ849329.1	eugene3.00060333	eugene3.00060333	At5g57090.1	auxin transport protein EIR1 (gb|AAC39513.1) : : supported by cDNA: gi_3377506_gb_AF056026.1_AF056026	tremula x tremuloides	Unique
Ptp.5714.1.S1_at	6.11415	10.2692	0.00126598	AJ646891.1	gw1.XV.1656.1	gw1.XV.1656.1	At1g12940.1	nitrate transporter	tremula x tremuloides	Unique
Ptp.5716.1.S1_at	4.574	15.1483	0.000310536	AJ698935.1	fgenesh4_pg.C_LG_II000886	fgenesh4_pg.C_LG_II000886	At1g34580.1	monosaccharide transporter	tremula x tremuloides	Unique
Ptp.5735.1.S1_at	2.92487	6.63084	0.00657699	CK087947	eugene3.00051427	eugene3.00051427	At1g75590.1	expressed protein : :supported by full-length cDNA: Ceres:34358.	tremula x tremuloides	Unique
Ptp.5738.2.S1_s_at	4.71413	7.12762	0.00506865	CX658487	eugene3.00060457	eugene3.00060457	At2g41810.1	unknown protein : similar to T11A07.10	alba x tremula var. glandulosa	All probes match over all sequences
Ptp.5745.1.S1_at	0.481348	6.10978	0.00891807	CV253571	gw1.1092.1.1 grail3.0016015401	gw1.1092.1.1	At3g05500.1	stress related protein	trichocarpa x deltoides	Unique
Ptp.5747.2.A1_s_at	1.5743	7.44919	0.00429983	CV274965	--	--	--	--	trichocarpa x deltoides	All probes match over all sequences
Ptp.5748.1.S1_s_at	1.22236	14.1911	0.000391627	CX657082	gw1.III.1613.1 grail3.0029004201	gw1.III.1613.1	At1g62510.1	similar to 14KD proline-rich protein DC2.15 precursor (sp|P14009): similar to ESTs emb|Z17709 and emb|Z47685 : similar to hybrid proline-rich protein GB:CAA59472 GI:4454097 from [Catharanthus roseus]	alba x tremula var. glandulosa	All probes match over all sequences
Ptp.5749.1.S1_a_at	0.718582	10.422	0.00119623	CV243322	estExt_fgenesh4_pg.C_LG_VIII1499	estExt_fgenesh4_pg.C_LG_VIII1499	At1g04510.1	putative pre-mRNA splicing factor PRP19 : similar to GB:AAB80652: supported by cDNA: gi_14532631_gb_AY039940.1_	trichocarpa	Probes match on alternative forms of same gene
Ptp.5750.2.S1_a_at	0.666981	7.49345	0.00421238	CV258370	estExt_Genewise1_v1.C_410025	estExt_Genewise1_v1.C_410025	At3g59600.1	putative protein : RNA polymerase II chain hRPB17 - Homo sapiens	trichocarpa x deltoides	Probes match on alternative forms of same gene
Ptp.5761.1.S1_at	1.45183	20.1895	0.000109281	AI161593	estExt_fgenesh4_pg.C_LG_II0662	estExt_fgenesh4_pg.C_LG_II0662	At1g77120.1	alcohol dehydrogenase : identical to alcohol dehydrogenase GI:469467 from [Arabidopsis thaliana]: supported by full-length cDNA: Ceres: 4033.	tremula x tremuloides	Unique
Ptp.5764.1.S1_at	1.25317	6.89139	0.00570303	CV271603	estExt_fgenesh4_pm.C_LG_IX0206	estExt_fgenesh4_pm.C_LG_IX0206	At2g21250.1	mannose 6-phosphate reductase (NADPH-dependent)	trichocarpa x nigra	Unique
Ptp.5764.1.S1_s_at	1.08822	8.968	0.00215397	CV271603	estExt_fgenesh4_pm.C_LG_IX0206	estExt_fgenesh4_pm.C_LG_IX0206	At2g21250.1	mannose 6-phosphate reductase (NADPH-dependent)	trichocarpa x nigra	All probes match over all sequences
Ptp.5773.1.S1_at	2.85875	7.00859	0.00536889	AI164488	gw1.XVI.3501.1	gw1.XVI.3501.1	At2g38060.1	putative Na+-dependent inorganic phosphate cotransporter :	tremula x tremuloides	Unique
Ptp.5780.1.S1_a_at	0.568644	6.06708	0.00913675	CV256087	grail3.0108002501	grail3.0108002501	At1g26940.1	expressed protein : :supported by full-length cDNA: Ceres:19020.	trichocarpa x deltoides	Probes match on alternative forms of same gene
Ptp.5785.1.S1_s_at	0.926263	13.472	0.000473398	CV246306	estExt_fgenesh4_pm.C_880007	estExt_fgenesh4_pm.C_880007	At4g13850.1	glycine-rich RNA-binding protein AtGRP2 : glycine-rich RNA binding protein 2	trichocarpa	All probes match over all sequences
Ptp.5797.1.A1_at	1.0731	11.8124	0.000752195	BU881228	grail3.0018037001	grail3.0018037001	At4g24220.1	putative protein : protein induced upon wounding - Arabidopsis thaliana	trichocarpa	Unique
Ptp.5818.1.S1_s_at	1.22624	13.4972	0.000471291	CV270959	eugene3.00111154	eugene3.00111154	At3g20390.1	translational inhibitor protein	trichocarpa x nigra	All probes match over all sequences
Ptp.5821.1.S1_at	3.11942	8.17909	0.00302626	CV240646	estExt_Genewise1_v1.C_LG_VII0868	estExt_Genewise1_v1.C_LG_VII0868	At2g31570.1	glutathione peroxidase	trichocarpa	Unique
Ptp.5824.2.S1_a_at	1.38004	6.72396	0.00622917	CV231964	estExt_Genewise1_v1.C_LG_VI2079	estExt_Genewise1_v1.C_LG_VI2079	At4g32690.1	Expressed protein : : supported by cDNA: gi_14165162_gb_AF376062.1_AF376062	trichocarpa	Probes match on alternative forms of same gene
Ptp.5834.1.A1_s_at	1.07886	7.13269	0.0050581	CV273430	estExt_fgenesh4_pm.C_LG_VIII0532	estExt_fgenesh4_pm.C_LG_VIII0532	At2g01140.1	putative aldolase : :supported by full-length cDNA: Ceres:22418.: supported by cDNA: gi_13358205	trichocarpa x deltoides	All probes match over all sequences
Ptp.5837.1.S1_at	0.972048	7.43141	0.00434019	CA821481	grail3.0003030701	grail3.0003030701	At1g03900.1	Expressed protein : : supported by cDNA: gi_14596174_gb_AY042875.1_	trichocarpa x deltoides	Unique
Ptp.5845.1.S1_s_at	2.9105	22.1565	7.75e-05	CV130955	eugene3.00080009	eugene3.00080009	At5g08570.1	pyruvate kinase :	deltoides	All probes match over all sequences
Ptp.5851.1.S1_s_at	0.671863	6.5768	0.00679166	BU866697	estExt_fgenesh4_pg.C_1250018	estExt_fgenesh4_pg.C_1250018	At3g10850.1	glyoxalase II (hydroxyacylglutathione hydrolase)(GLX2-2) : identical to hydroxyacylglutathione hydrolase cytoplasmic (glyoxalase II) (GLX II) GB:Y08357 [Arabidopsis thaliana] (Biochem. J. 322 (Pt 2)	tremula	All probes match over all sequences
Ptp.5861.1.S1_s_at	2.39194	12.055	0.000700098	CV254275	estExt_Genewise1_v1.C_LG_VI0137	estExt_Genewise1_v1.C_LG_VI0137	At2g01490.1	expressed protein : :supported by full-length cDNA: Ceres:41002.	trichocarpa x deltoides	All probes match over all sequences
Ptp.5925.2.S1_a_at	1.92624	7.14141	0.00503585	CK113192	gw1.II.2815.1 gw1.II.421.1	gw1.II.2815.1	At1g60710.1	auxin-induced protein	tremula x tremuloides	Probes match on alternative forms of same gene
Ptp.5935.1.S1_at	0.967217	9.68594	0.0015788	AJ775718	estExt_fgenesh4_pm.C_LG_II1163	estExt_fgenesh4_pm.C_LG_II1163	At4g29040.1	26S proteasome AAA-ATPase subunit RPT2a : Drosophila melanogaster 26S proteasome subunit 4 ATPase	euphratica	Unique
Ptp.595.1.A1_at	1.21741	7.24996	0.00475209	CK089165	gw1.199.7.1	gw1.199.7.1	At3g26980.1	expressed protein : similar to geranylgeranylated proteins ATGP4 [GI:4097567] and NTGP5 [Nicotiana tabacum][GI:4097587]	tremula	Unique
Ptp.597.1.A1_s_at	1.09569	6.50571	0.00704502	CK089167	estExt_fgenesh4_pg.C_LG_VII0812	estExt_fgenesh4_pg.C_LG_VII0812	At4g35260.1	NAD+ dependent isocitrate dehydrogenase subunit 1 : :supported by full-length cDNA: Ceres:12228.	tremula x tremuloides	All probes match over all sequences
Ptp.5972.1.S1_s_at	1.77145	7.07143	0.00520672	CA924729	estExt_Genewise1_v1.C_290436	estExt_Genewise1_v1.C_290436	At4g17600.1	Lil3 protein : :supported by full-length cDNA: Ceres:29150.	tremuloides	All probes match over all sequences
Ptp.5987.1.A1_at	1.11485	11.1815	0.000929335	CV280411	fgenesh4_pg.C_LG_VII001101	fgenesh4_pg.C_LG_VII001101	At3g53620.1	inorganic pyrophosphatase -like protein : inorganic pyrophosphatase	trichocarpa x deltoides	Unique
Ptp.599.1.S1_at	1.64333	11.0946	0.000954013	CK103114	gw1.V.1669.1	gw1.V.1669.1	At1g19860.1	expressed protein : :supported by full-length cDNA: Ceres:111757.	tremula x tremuloides	Unique
Ptp.5993.1.S1_a_at	0.439521	6.71085	0.00627937	CV246195	eugene3.00150771	eugene3.00150771	At4g22950.1	MADS-box protein : MADS-box protein AGL14	trichocarpa	Probes match on alternative forms of same gene
Ptp.5997.1.S1_at	4.17876	7.64446	0.00389985	CV281976	grail3.0005031901	grail3.0005031901	At5g41040.1	N-hydroxycinnamoyl:benzoyltransferase-like protein : : supported by cDNA: gi_14334525_gb_AY034954.1_	trichocarpa x deltoides	Unique
Ptp.5999.1.S1_at	2.06987	8.89864	0.00221182	BU886555	gw1.III.1750.1 grail3.0018023901	gw1.III.1750.1	At4g11820.1	hydroxymethylglutaryl-CoA synthase : :supported by full-length cDNA: Ceres:22413.	tremula x tremuloides	Unique
Ptp.60.1.S1_at	1.39427	7.64569	0.00389809	CV274368	gw1.XII.1080.1	gw1.XII.1080.1	At4g25340.1	putative protein : immunophilin FKBP46 - Spodoptera frugiperda (fall armyworm)	trichocarpa x deltoides	Unique
Ptp.6008.1.S1_s_at	1.61278	6.41367	0.00741671	CK087638	grail3.0147002801	grail3.0147002801	At4g31420.1	putative zinc finger protein : hypothetical protein YLR387c	tremula x tremuloides	All probes match over all sequences
Ptp.6009.1.S1_at	0.937199	6.82544	0.00590875	CV273718	eugene3.00121256	eugene3.00121256	At3g12790.1	unknown protein : similar to unknown protein GB:AAD37022 from [Arabidopsis thaliana]	trichocarpa x deltoides	Unique
Ptp.6039.1.S1_at	1.56091	8.94011	0.00217615	CV230087	eugene3.00140323	eugene3.00140323	At5g41340.1	E2	trichocarpa	Unique
Ptp.6044.1.S1_a_at	2.5656	8.05919	0.00320602	CF936914	eugene3.38480001 gw1.XIII.803.1	eugene3.38480001	--	--	tomentiglandulosa	Probes match on alternative forms of same gene
Ptp.605.1.A1_at	1.26058	5.95704	0.00977626	CK089297	gw1.28.691.1	gw1.28.691.1	At5g03330.1	putative protein :	trichocarpa x deltoides	Unique
Ptp.6052.1.S1_s_at	5.22803	7.01093	0.00536433	BI122423	grail3.0009044702	grail3.0009044702	At1g73010.1	expressed protein : :supported by full-length cDNA: Ceres:19976.	tremula x tremuloides	All probes match over all sequences
Ptp.6057.1.S1_at	3.80354	14.0938	0.000400808	CK090638	gw1.I.9239.1	gw1.I.9239.1	At4g22880.1	putative leucoanthocyanidin dioxygenase (LDOX) : :supported by full-length cDNA: Ceres:42959.	trichocarpa	Unique
Ptp.6057.1.S1_s_at	2.02115	11.8071	0.000753413	CK090638	gw1.I.9239.1	gw1.I.9239.1	At4g22880.1	putative leucoanthocyanidin dioxygenase (LDOX) : :supported by full-length cDNA: Ceres:42959.	trichocarpa	All probes match over all sequences
Ptp.6076.1.S1_s_at	1.09181	6.76828	0.00607387	BI128267	estExt_fgenesh4_pg.C_LG_I1178	estExt_fgenesh4_pg.C_LG_I1178	At5g12110.1	elongation factor 1B alpha-subunit (emb|CAB64729.1) :	tremula x tremuloides	All probes match over all sequences
Ptp.6077.1.S1_s_at	1.15898	6.57354	0.0068024	BI122891	estExt_fgenesh4_pg.C_LG_X1782	estExt_fgenesh4_pg.C_LG_X1782	--	--	tremula x tremuloides	All probes match over all sequences
Ptp.6081.1.S1_at	1.28052	26.0548	4.27e-05	CV271579	gw1.VIII.2574.1	gw1.VIII.2574.1	At5g42740.1	glucose-6-phosphate isomerase	trichocarpa x nigra	Unique
Ptp.6097.1.S1_x_at	2.6842	38.7637	8.8e-06	CV236222	eugene3.00151093	eugene3.00151093	At2g36530.1	enolase (2-phospho-D-glycerate hydroylase) : : supported by cDNA: gi_15809969_gb_AY054253.1_	trichocarpa	Probes cross hyb with other sequences
Ptp.617.1.S1_at	4.60393	10.1985	0.00129867	CV259942	estExt_Genewise1_v1.C_LG_IV1424	estExt_Genewise1_v1.C_LG_IV1424	At4g38400.1	putative pollen allergen : pollen allergen - Pinus radiata	trichocarpa x nigra	Unique
Ptp.6180.1.S1_s_at	2.20126	9.08601	0.0020352	BU819271	estExt_Genewise1_v1.C_LG_I8516	estExt_Genewise1_v1.C_LG_I8516	At5g42050.1	putative protein : similar to unknown protein (sp|P37707):supported by full-length cDNA: Ceres:6903.	tremula	All probes match over all sequences
Ptp.6181.1.S1_at	2.31303	7.60166	0.00398969	CV232234	fgenesh4_pg.C_LG_IV000726	fgenesh4_pg.C_LG_IV000726	At1g11050.1	Ser:Thr protein kinase isolog : : supported by cDNA: gi_20466405	trichocarpa	Unique
Ptp.6182.1.A1_at	0.342465	8.03927	0.0032315	DN500856	fgenesh4_pg.C_scaffold_120000065	fgenesh4_pg.C_scaffold_120000065	--	--	tremula	Unique
Ptp.6196.1.S1_at	2.23266	8.69591	0.00240936	CK103984	estExt_fgenesh4_pm.C_LG_VIII0731 gw1.X.4692.1	estExt_fgenesh4_pm.C_LG_VIII0731	At3g23920.1	glycosyl hydrolase family 14 (beta-amylase) : similar to beta-amylase PCT-BMYI from [Solanum tuberosum]: supported by cDNA: gi_14194172_gb_AF367293.1_AF367293	tremula	Unique
Ptp.6210.1.S1_at	1.72876	6.82326	0.00591303	CV267239	--	--	--	--	trichocarpa	Unique
Ptp.6210.1.S1_s_at	1.88823	7.17175	0.0049548	CV267239	--	--	--	--	trichocarpa	All probes match over all sequences
Ptp.6212.1.S1_at	1.15524	13.3297	0.00049315	CX174523	estExt_Genewise1_v1.C_LG_V5281	estExt_Genewise1_v1.C_LG_V5281	At1g77540.1	expressed protein : similar to GB:AAD41433:supported by full-length cDNA: Ceres:146543.	deltoides	Unique
Ptp.6212.1.S1_s_at	1.1808	6.8186	0.00593018	CX174523	estExt_Genewise1_v1.C_LG_V5281	estExt_Genewise1_v1.C_LG_V5281	At1g77540.1	expressed protein : similar to GB:AAD41433:supported by full-length cDNA: Ceres:146543.	deltoides	All probes match over all sequences
Ptp.6218.1.S1_at	9.46797	15.7148	0.000275948	BU898141	eugene3.00030749	eugene3.00030749	--	--	tremula x tremuloides	Unique
Ptp.6243.1.S1_at	1.87734	8.08196	0.00316837	CK111229	estExt_fgenesh4_pg.C_LG_XVI1334	estExt_fgenesh4_pg.C_LG_XVI1334	At1g09780.1	putative 2	tremula	Unique
Ptp.6262.1.S1_at	0.751713	13.4543	0.000474842	CV268811	estExt_fgenesh4_pg.C_LG_I2224	estExt_fgenesh4_pg.C_LG_I2224	At5g40650.1	succinate dehydrogenase iron-protein subunit -like : succinate dehydrogenase iron-protein subunit (SDHB)	trichocarpa x nigra	Unique
Ptp.6263.1.S1_at	0.268934	8.17604	0.00303094	DN498916	grail3.0010053201	grail3.0010053201	At1g67000.1	receptor-like kinase	tremula x tremuloides	Unique
Ptp.6268.1.A1_s_at	0.569291	7.3921	0.00442227	DN490825	grail3.0462000102	grail3.0462000102	At4g36195.1	Expressed protein : : supported by cDNA: gi_14334573_gb_AY034960.1_	tremula x tremuloides	All probes match over all sequences
Ptp.6274.1.S1_s_at	1.66156	6.2843	0.00803025	CV240720	estExt_Genewise1_v1.C_LG_I8960	estExt_Genewise1_v1.C_LG_I8960	At4g11600.1	glutathione peroxidase	trichocarpa	All probes match over all sequences
Ptp.6274.1.S1_x_at	1.71294	8.46039	0.00266109	CV240720	estExt_Genewise1_v1.C_LG_I8960	estExt_Genewise1_v1.C_LG_I8960	At4g11600.1	glutathione peroxidase	trichocarpa	Probes cross hyb with other sequences
Ptp.6283.1.S1_at	3.04811	6.30166	0.00794832	DN500884	estExt_fgenesh4_pg.C_LG_IX0175	estExt_fgenesh4_pg.C_LG_IX0175	At5g65620.1	oligopeptidase A : : supported by cDNA: gi_15028226_gb_AY045936.1_	tremula x tremuloides	Unique
Ptp.6286.1.S1_s_at	0.836833	7.59866	0.00399325	CK101947	estExt_fgenesh4_pm.C_640013	estExt_fgenesh4_pm.C_640013	At3g21820.1	unknown protein :	tremula x tremuloides	All probes match over all sequences
Ptp.6299.1.S1_at	2.08474	6.3149	0.00788812	CK091531	estExt_Genewise1_v1.C_1700042	estExt_Genewise1_v1.C_1700042	--	--	trichocarpa	Unique
Ptp.6299.2.S1_s_at	2.83211	6.32668	0.00782701	BU835162	gw1.170.45.1	gw1.170.45.1	At3g51270.1	putative protein : several hypothetical proteins of different species	tremula x tremuloides	All probes match over all sequences
Ptp.6306.1.S1_s_at	1.57339	6.96829	0.00548243	BI127511	estExt_fgenesh4_pm.C_LG_III0392	estExt_fgenesh4_pm.C_LG_III0392	At5g41190.1	unknown protein :	tremula x tremuloides	All probes match over all sequences
Ptp.6327.1.S1_at	3.59136	6.6856	0.00637217	CX184630	eugene3.00031532	eugene3.00031532	At5g48930.1	anthranilate N-benzoyltransferase : :supported by full-length cDNA: Ceres:114130.	euramericana	Unique
Ptp.6331.1.S1_s_at	0.880175	7.48838	0.00422336	BU831426	grail3.0023015801	grail3.0023015801	At2g36305.1	similar to CAAX prenyl protease 2 : temporary automated functional assignment	tremula x tremuloides	All probes match over all sequences
Ptp.6336.1.S1_s_at	2.14881	6.07953	0.00906339	CF231314	estExt_fgenesh4_pg.C_LG_IX1012	estExt_fgenesh4_pg.C_LG_IX1012	At3g52040.1	putative protein : :supported by full-length cDNA: Ceres:97866.	alba x tremula	All probes match over all sequences
Ptp.6349.1.S1_at	2.44772	10.774	0.00105777	CV270564	--	--	--	--	nigra	Unique
Ptp.6358.1.S1_s_at	0.719251	9.82603	0.00150479	BI127167	estExt_Genewise1_v1.C_LG_XIV0188	estExt_Genewise1_v1.C_LG_XIV0188	At2g20420.1	succinyl-CoA ligase beta subunit : :supported by full-length cDNA: Ceres:36904.	tremula x tremuloides	All probes match over all sequences
Ptp.6383.1.S1_a_at	1.86501	23.6507	6.17e-05	CV242252	gw1.3879.4.1 gw1.739.9.1	gw1.3879.4.1	At4g03520.1	putative M-type thioredoxin : similar to A. thaliana protein F21B7.7	trichocarpa	Probes match on alternative forms of same gene
Ptp.6383.3.A1_at	0.558409	16.2518	0.000245424	CK089693	gw1.8880.4.1 gw1.962.8.1 gw1.739.9.1 gw1.3879.4.1 estExt_Genewise1_v1.C_LG_XIX2392	gw1.8880.4.1	At3g15360.1	thioredoxin m4 : identical to GB:AAF15951 from [Arabidopsis thaliana]: supported by full-length cDNA: Ceres: 42151.	tremula x tremuloides	Unique
Ptp.6393.1.S1_at	1.60763	6.22611	0.00831516	BU892955	estExt_fgenesh4_pm.C_LG_XVII0156	estExt_fgenesh4_pm.C_LG_XVII0156	At3g29360.1	UDP-glucose dehydrogenase	tremula	Unique
Ptp.6405.1.S1_s_at	2.10871	9.60832	0.00162955	BU813943	gw1.28.1038.1	gw1.28.1038.1	At5g03720.1	heat shock transcription factor -like protein : heat shock transcription factor HSF1	trichocarpa	All probes match over all sequences
Ptp.6407.1.S1_at	0.959233	5.95334	0.00980076	CK092517	gw1.II.3487.1	gw1.II.3487.1	At1g76940.1	hypothetical protein : similar to hypothetical protein GI:2829909 from [Arabidopsis thaliana]	tremula x tremuloides	Unique
Ptp.6419.1.S1_at	2.5817	16.9462	0.000209076	CF235831	grail3.0038019202 grail3.0044016201	grail3.0038019202	At1g65930.1	isocitrate dehydrogenase	alba x tremula	Unique
Ptp.6421.1.S1_at	3.62801	12.8384	0.000563363	BU867947	gw1.XIV.1323.1	gw1.XIV.1323.1	At3g61440.1	cysteine synthase AtcysC1 : :supported by full-length cDNA: Ceres:32851.	trichocarpa	Unique
Ptp.6427.1.S1_at	1.35611	7.16239	0.00497873	BU868163	gw1.II.1826.1	gw1.II.1826.1	At1g77770.1	unknown protein : similar to GB:AAC28186	trichocarpa	Unique
Ptp.644.1.S1_at	1.50193	7.03834	0.00529066	CV228278	grail3.0018006801	grail3.0018006801	At1g32100.1	pinoresinol-lariciresinol reductase	trichocarpa	Unique
Ptp.6442.1.S1_at	5.27268	12.3808	0.000639925	BU868019	gw1.127.232.1	gw1.127.232.1	At4g17260.1	lactate dehydrogenase (LDH1) : :supported by full-length cDNA: Ceres:33509.	trichocarpa	Unique
Ptp.6457.1.S1_s_at	0.800719	8.90267	0.00220931	BU812499	estExt_fgenesh4_pg.C_LG_VII0743	estExt_fgenesh4_pg.C_LG_VII0743	At1g79230.1	mercaptopyruvate sulfurtransferase (Mst1:Rdh1) : identical to mercaptopyruvate sulfurtransferase GI:6009981 and thiosulfate sulfurtransferase GI:5834508 from [Arabidopsis thaliana]:supported by full-length cDNA: Ceres:32130.	tremula x tremuloides	All probes match over all sequences
Ptp.6483.1.S1_s_at	2.08635	12.0671	0.000697348	CN520003	gw1.I.7987.1	gw1.I.7987.1	At5g64680.1	unknown protein :	trichocarpa x deltoides	All probes match over all sequences
Ptp.6488.1.S1_s_at	1.62558	13.5308	0.000466774	CN524704	gw1.V.1452.1	gw1.V.1452.1	At2g37990.1	expressed protein : :supported by full-length cDNA: Ceres:40538.	trichocarpa x deltoides	All probes match over all sequences
Ptp.6529.1.S1_at	0.63378	6.02177	0.00940048	CV266648	grail3.0008051601	grail3.0008051601	At4g20330.1	putative protein : TRANSCRIPTION INITIATION FACTOR IIE	trichocarpa x nigra	Unique
Ptp.654.1.S1_at	0.829464	8.76483	0.00233333	CX174493	estExt_fgenesh4_pg.C_LG_VII1235	estExt_fgenesh4_pg.C_LG_VII1235	At4g37830.1	putative protein : :supported by full-length cDNA: Ceres:8286.	deltoides	Unique
Ptp.654.1.S1_s_at	0.857583	6.51886	0.00700064	CX174493	estExt_fgenesh4_pg.C_LG_VII1235	estExt_fgenesh4_pg.C_LG_VII1235	At4g37830.1	putative protein : :supported by full-length cDNA: Ceres:8286.	deltoides	All probes match over all sequences
Ptp.6543.1.S1_at	0.604866	6.29887	0.00796404	CV233854	estExt_Genewise1_v1.C_LG_X3939	estExt_Genewise1_v1.C_LG_X3939	At4g15900.1	PRL1 protein : :supported by full-length cDNA: Ceres:123113.	trichocarpa	Unique
Ptp.6547.1.S1_s_at	4.6753	10.5018	0.00116102	CV261555	gw1.28.1110.1	gw1.28.1110.1	At1g80120.1	hypothetical protein : predicted by genscan+	trichocarpa x nigra	All probes match over all sequences
Ptp.6549.1.S1_at	1.42594	8.89629	0.00221295	CV257562	grail3.0019015501	grail3.0019015501	At4g36750.1	quinone reductase family : similar to 1	trichocarpa x deltoides	Unique
Ptp.6549.1.S1_s_at	1.22618	6.51624	0.00700737	CV257562	grail3.0019015501	grail3.0019015501	At4g36750.1	quinone reductase family : similar to 1	trichocarpa x deltoides	All probes match over all sequences
Ptp.6552.2.S1_s_at	1.4983	6.45952	0.00723519	BU881960	gw1.VII.274.1	gw1.VII.274.1	At3g20000.1	membrane import protein	trichocarpa	All probes match over all sequences
Ptp.6555.1.A1_at	1.15653	15.2611	0.00030396	CV245201	estExt_fgenesh4_pg.C_1350050	estExt_fgenesh4_pg.C_1350050	At1g55970.1	CREB-binding protein	tremula x tremuloides	Unique
Ptp.6557.1.A1_s_at	1.88577	15.3224	0.000301406	CK096256	estExt_fgenesh4_pm.C_LG_VIII0091	estExt_fgenesh4_pm.C_LG_VIII0091	At3g52990.1	pyruvate kinase - like protein : pyruvate kinase	tremula	All probes match over all sequences
Ptp.6563.2.S1_at	2.73149	23.8218	6.04e-05	CF235021	gw1.VI.2059.1	gw1.VI.2059.1	At4g32270.1	hypothetical protein :	tremula	Unique
Ptp.6569.1.S1_at	3.54123	7.27761	0.00468392	BP924568	eugene3.00060083	eugene3.00060083	--	--	nigra	Unique
Ptp.6580.1.S1_a_at	7.48362	14.129	0.000398704	DN490196	estExt_Genewise1_v1.C_LG_VI1054	estExt_Genewise1_v1.C_LG_VI1054	At4g19810.1	glycosyl hydrolase family 18 : similar to chitinase:lysozyme GI:467689 from [Nicotiana tabacum]	tremula x tremuloides	Probes match on alternative forms of same gene
Ptp.6592.1.A1_s_at	6.03286	12.8948	0.000555555	CK319937	eugene3.00100729 fgenesh4_pg.C_scaffold_255000002 eugene3.02550009 gw1.8222.4.1 gw1.922.2.1	eugene3.00100729	At5g43760.1	beta-ketoacyl-CoA synthase : : supported by cDNA: gi_14334713_gb_AY035030.1_	deltoides	All probes match over all sequences
Ptp.6605.1.S1_s_at	1.68102	9.41551	0.00176765	CB239812	estExt_Genewise1_v1.C_LG_IV4414 eugene3.00110468	estExt_Genewise1_v1.C_LG_IV4414	At5g46290.1	3-oxoacyl-[acyl-carrier-protein] synthase I precursor (beta-ketoacyl-acp synthase I) (KAS I) (sp|P52410) : :supported by full-length cDNA: Ceres:38900.	trichocarpa x deltoides	All probes match over all sequences
Ptp.6618.1.S1_s_at	2.52626	8.4805	0.00264318	CK320243	grail3.0018037001	grail3.0018037001	At4g24220.1	putative protein : protein induced upon wounding - Arabidopsis thaliana	deltoides	All probes match over all sequences
Ptp.6646.3.S1_at	2.31408	10.6231	0.00111332	DN497795	estExt_fgenesh4_pg.C_LG_I0874	estExt_fgenesh4_pg.C_LG_I0874	At1g63940.1	monodehydroascorbate reductase	tremula x tremuloides	Unique
Ptp.665.2.S1_a_at	1.09902	6.20934	0.00839221	BU872217	estExt_Genewise1_v1.C_LG_XVIII1088	estExt_Genewise1_v1.C_LG_XVIII1088	At2g26210.1	unknown protein : : supported by cDNA: gi_17644148	trichocarpa	Probes match on alternative forms of same gene
Ptp.6668.1.S1_at	2.65593	7.07368	0.0052008	CN523821	estExt_Genewise1_v1.C_LG_XIV3807	estExt_Genewise1_v1.C_LG_XIV3807	At5g48230.1	acetyl-CoA C-acetyltransferase : : supported by cDNA: gi_16604582_gb_AY059736.1_	trichocarpa x deltoides	Unique
Ptp.6692.1.S1_at	1.32247	14.4764	0.000364797	CK109395	estExt_fgenesh4_pg.C_LG_IX0369	estExt_fgenesh4_pg.C_LG_IX0369	At2g21160.1	putative signal sequence receptor	tremula x tremuloides	Unique
Ptp.6711.1.S1_s_at	2.13699	9.93399	0.00144095	CV236299	eugene3.00140920	eugene3.00140920	At5g13930.1	chalcone synthase (naringenin-chalcone synthase) (testa 4 protein) (sp|P13114) : :supported by full-length cDNA: Ceres:38370.	trichocarpa	All probes match over all sequences
Ptp.6712.1.S1_at	0.970388	8.2566	0.00291842	CV235223	gw1.I.2708.1	gw1.I.2708.1	At5g20890.1	T-complex protein 1	trichocarpa	Unique
Ptp.6729.1.S1_at	4.88938	5.93745	0.00990343	BU884753	fgenesh4_pg.C_LG_VI000528	fgenesh4_pg.C_LG_VI000528	At4g25810.1	xyloglucan endotransglycosylase (XTR-6) : identical to xyloglucan endotransglycosylase-related protein GI:1244758 from [Arabidopsis thaliana]: supported by cDNA: gi_1244757_gb_U43488.1_ATU43488	tremula x tremuloides	Unique
Ptp.6753.1.S1_s_at	2.53548	8.8441	0.00225805	CV244011	gw1.VI.2442.1 eugene3.156320001	gw1.VI.2442.1	At4g24380.1	putative protein : dihydrofolate reductase - Schizosaccharomyces pombe	trichocarpa	All probes match over all sequences
Ptp.679.1.S1_at	1.0897	6.28846	0.00801141	CK087516	--	--	--	--	tremula x tremuloides	Unique
Ptp.6806.2.S1_s_at	1.31614	7.69748	0.00380403	CV270030	eugene3.01420066	eugene3.01420066	At1g73180.1	expressed protein : :supported by full-length cDNA: Ceres:108165.	trichocarpa x nigra	All probes match over all sequences
Ptp.6811.1.S1_at	2.45715	10.4049	0.00120173	BU830393	estExt_fgenesh4_pg.C_LG_III1345	estExt_fgenesh4_pg.C_LG_III1345	At1g57820.1	transcription factor	tremula x tremuloides	Unique
Ptp.6863.1.S1_at	3.80133	6.43642	0.00732893	CV276110	grail3.0084000301	grail3.0084000301	--	--	trichocarpa x deltoides	Unique
Ptp.6892.1.S1_at	0.951361	8.1892	0.00301032	DN499828	estExt_fgenesh4_pg.C_LG_I0761	estExt_fgenesh4_pg.C_LG_I0761	At1g64550.1	ABC transporter family protein : similar to ABC transporter protein GB:AAF31030 GI:6899653 from [Leishmania major]	tremula x tremuloides	Unique
Ptp.69.1.S1_at	1.28914	14.9903	0.000322026	CX655077	eugene3.00011477	eugene3.00011477	At5g12410.1	putative protein : similarity to proteins of unknown function from human and mouse	alba x tremula var. glandulosa	Unique
Ptp.6900.1.S1_s_at	1.70434	6.17735	0.00855135	BU813336	gw1.I.7009.1	gw1.I.7009.1	At3g12270.1	arginine N-methyltransferase 3	tremula x tremuloides	All probes match over all sequences
Ptp.6922.1.S1_at	3.63554	6.08714	0.00902783	BU825739	gw1.XI.1781.1	gw1.XI.1781.1	At1g27970.1	nuclear transport factor 2	trichocarpa x deltoides	Unique
Ptp.6926.1.A1_at	1.86033	9.80671	0.00151341	CV271761	gw1.I.1992.1	gw1.I.1992.1	At5g12200.1	dihydropyrimidinase : : supported by cDNA: gi_13878036_gb_AF370281.1_AF370281	trichocarpa x nigra	Unique
Ptp.6928.1.A1_at	3.07216	7.61601	0.00396192	CV246843	estExt_fgenesh4_pg.C_LG_IX0014	estExt_fgenesh4_pg.C_LG_IX0014	At4g38210.1	expansin	trichocarpa	Unique
Ptp.6932.1.A1_s_at	1.14063	14.5932	0.000354444	CV241157	eugene3.00012030	eugene3.00012030	At4g35850.1	putative protein : CRP1	trichocarpa	All probes match over all sequences
Ptp.6936.1.S1_at	1.84343	6.20573	0.00840099	BU888078	eugene3.00150357	eugene3.00150357	--	--	tremula	Unique
Ptp.6938.1.S1_a_at	3.29256	6.82419	0.00590987	DN488574	gw1.XIII.2995.1	gw1.XIII.2995.1	At5g54890.1	putative protein : similar to unknown protein (emb|CAA18192.1)	trichocarpa	Probes match on alternative forms of same gene
Ptp.6945.1.S1_at	1.31904	11.639	0.000796632	CV282639	fgenesh4_pm.C_LG_XIX000155	fgenesh4_pm.C_LG_XIX000155	At3g02780.1	isopentenyl diphosphate:dimethylallyl diphosphate isomerase (IPP2) : identical to isopentenyl diphosphate:dimethylallyl diphosphate isomerase (IPP2) GB:U49259 [Arabidopsis thaliana]: supported by cDNA: gi_1293564_gb_U49259.1_ATU49259	trichocarpa x deltoides	Unique
Ptp.6946.1.S1_s_at	0.885913	6.52676	0.00697465	CV270134	estExt_Genewise1_v1.C_LG_VIII1339	estExt_Genewise1_v1.C_LG_VIII1339	At5g35620.1	eIF4Eiso protein (emb|CAA71579.1) : :supported by full-length cDNA: Ceres:23770.	trichocarpa x nigra	All probes match over all sequences
Ptp.6948.1.S1_at	11.951	70.9111	6.48e-07	CV243899	--	--	--	--	trichocarpa	Unique
Ptp.6958.1.S1_s_at	4.21997	25.469	4.63e-05	DN488765	eugene3.00140929	eugene3.00140929	At4g15550.1	glucosyltransferase like protein : : supported by cDNA: gi_2149126_gb_U81293.1_ATU81293	tremula	All probes match over all sequences
Ptp.6959.1.S1_at	6.21987	14.7054	0.000346857	DN489015	eugene3.00150905	eugene3.00150905	At4g17600.1	Lil3 protein : :supported by full-length cDNA: Ceres:29150.	tremula	Unique
Ptp.6966.1.S1_s_at	1.12438	10.6033	0.00112008	CV239698	fgenesh4_pm.C_LG_XII000156	fgenesh4_pm.C_LG_XII000156	At1g73660.1	putative protein kinase : contains Pfam profile: PF00069 eukaryotic protein kinase domain: supported by cDNA: gi_20466321	trichocarpa	All probes match over all sequences
Ptp.6973.1.S1_s_at	2.74767	13.7436	0.000440003	CV257729	estExt_Genewise1_v1.C_LG_X4562	estExt_Genewise1_v1.C_LG_X4562	At4g26740.1	embryo-specific protein 1 (ATS1) : putative Ca2+-binding EF-hand protein: supported by cDNA: gi_17380857	trichocarpa x deltoides	All probes match over all sequences
Ptp.6994.1.S1_s_at	1.07533	6.86451	0.00578983	CV269351	grail3.0001134203	grail3.0001134203	At4g27490.1	putative protein : tRNA nucleotidyltransferase -Methanobacterium thermoautotrophicum	trichocarpa x nigra	All probes match over all sequences
Ptp.6995.1.S1_at	5.58421	9.30689	0.00184928	DN496975	grail3.0024002001	grail3.0024002001	--	--	tremula	Unique
Ptp.6999.1.S1_at	5.14375	12.2964	0.000652064	CV272247	--	--	--	--	tremula	Unique
Ptp.70.1.A1_at	3.03406	48.4131	3.4e-06	CK095705	estExt_fgenesh4_pm.C_LG_XVIII0241	estExt_fgenesh4_pm.C_LG_XVIII0241	At5g19550.1	aspartate aminotransferase Asp2 : : supported by cDNA: gi_693689_gb_U15033.1_ATU15033	tremula	Unique
Ptp.7001.1.S1_at	7.07549	12.4983	0.000614544	CX655784	estExt_fgenesh4_pg.C_LG_XIX0853 gw1.XIX.2366.1	estExt_fgenesh4_pg.C_LG_XIX0853	At3g54420.1	glycosyl hydrolase family 19 (class IV chitinase) : almost identical to class IV chitinase from GI:2597826 [Arabidopsis thaliana]	alba x tremula var. glandulosa	Unique
Ptp.7018.1.S1_at	3.57984	9.88958	0.00146484	CV254697	estExt_Genewise1_v1.C_1400018	estExt_Genewise1_v1.C_1400018	At5g56260.1	expressed protein : similar to bacterial S-adenosylmethionine:2-demethylmenaquinone methyltransferases	trichocarpa x deltoides	Unique
Ptp.7025.3.S1_s_at	1.21348	7.05873	0.00523524	BU864316	grail3.0090011302	grail3.0090011302	--	--	tremula	All probes match over all sequences
Ptp.7026.1.S1_s_at	3.03753	9.43118	0.00175419	DN496899	grail3.0005042001 grail3.0005042401 eugene3.00150956 eugene3.38930002	grail3.0005042001	--	--	tremula	All probes match over all sequences
Ptp.7041.1.S1_at	5.21224	15.7106	0.000275948	DN489067	gw1.XI.213.1 estExt_Genewise1_v1.C_16410003 gw1.XI.174.1 gw1.XI.205.1 gw1.XI.243.1	gw1.XI.213.1	At4g27290.1	putative receptor like kinase : receptor-like kinase SFR2	tremula	Unique
Ptp.7045.1.S1_a_at	3.05232	10.5778	0.0011289	CV275404	fgenesh4_pm.C_LG_VIII000266	fgenesh4_pm.C_LG_VIII000266	At2g40095.1	unknown protein : predicted by genemarkHMM	tomentiglandulosa	Probes match on alternative forms of same gene
Ptp.7068.1.S1_at	9.99959	15.9176	0.000262628	DN487969	estExt_Genewise1_v1.C_LG_XVIII2665	estExt_Genewise1_v1.C_LG_XVIII2665	At4g30170.1	peroxidase	tremula x tremuloides	Unique
Ptp.7090.1.S1_at	5.66078	15.7433	0.000274635	DN488217	gw1.II.3480.1	gw1.II.3480.1	At4g24480.1	putative protein kinase : putative protein kinase - Lycopersicon esculentum	tremula x tremuloides	Unique
Ptp.7096.1.S1_x_at	4.43642	21.0465	9.51e-05	AB190439.1	estExt_fgenesh4_pg.C_LG_VIII1530 grail3.0009024601	estExt_fgenesh4_pg.C_LG_VIII1530	At2g29420.1	glutathione transferase	alba x tremula var. glandulosa	Probes cross hyb with other sequences
Ptp.7107.1.S1_at	1.6584	7.20809	0.00486704	DN488390	grail3.0006040101 gw1.12333.5.1	grail3.0006040101	At3g25600.1	calmodulin	tremula x tremuloides	Unique
Ptp.7126.1.S1_at	5.33586	10.4457	0.00118734	DN499762	eugene3.00061405	eugene3.00061405	At1g52340.1	short chain alcohol dehydrogenase	tremula x tremuloides	Unique
Ptp.7129.1.S1_at	6.09114	24.1391	5.74e-05	CV274045	estExt_fgenesh4_pg.C_1320038	estExt_fgenesh4_pg.C_1320038	At4g02570.1	putative cullin-like 1 protein : similar to O. sativa cullin-like proteins: supported by cDNA: gi_15028160_gb_AY046030.1_	tremula x tremuloides	Unique
Ptp.7132.1.S1_at	7.24218	11.1543	0.000936812	CV273784	estExt_fgenesh4_pg.C_1970027	estExt_fgenesh4_pg.C_1970027	At5g24090.1	glycosyl hydrolase family 18 (acidic endochitinase) : almost identical to acidic endochitinase GI:166664 from [Arabidopsis thaliana]	trichocarpa x deltoides	Unique
Ptp.7134.1.S1_a_at	2.02426	16.5349	0.000229905	DN488452	estExt_Genewise1_v1.C_LG_IX1952	estExt_Genewise1_v1.C_LG_IX1952	At2g16060.1	class 1 non-symbiotic hemoglobin (AHB1) : identical to GP:2581783:U94998:supported by full-length cDNA: Ceres:18195.	tremula x tremuloides	Probes match on alternative forms of same gene
Ptp.714.1.A1_a_at	1.00816	7.39689	0.00441056	CV242102	grail3.0049029701	grail3.0049029701	At1g07310.1	extensin-related : related to extensin (class I) [Lycopersicon esculentum] gi|1345537|emb|CAA39215: supported by cDNA: gi_15451131_gb_AY054646.1_	trichocarpa	Probes match on alternative forms of same gene
Ptp.7154.1.A1_at	4.55529	18.5444	0.000150394	CV282864	estExt_Genewise1_v1.C_LG_I2124	estExt_Genewise1_v1.C_LG_I2124	At5g58660.1	putative protein : fruit ripening expressed protein	trichocarpa x deltoides	Unique
Ptp.7154.2.A1_a_at	4.55601	20.595	0.000102718	CV239104	estExt_Genewise1_v1.C_LG_I2124	estExt_Genewise1_v1.C_LG_I2124	At5g58660.1	putative protein : fruit ripening expressed protein	trichocarpa	Probes match on alternative forms of same gene
Ptp.7155.1.A1_at	0.685096	5.9394	0.00989387	CV258289	grail3.0026001501 estExt_fgenesh4_pm.C_LG_VII0132	grail3.0026001501	At5g64650.1	50S ribosomal protein L17 : :supported by full-length cDNA: Ceres:2806.	trichocarpa x deltoides	Unique
Ptp.7159.1.S1_at	4.46292	21.0491	9.51e-05	CX654948	estExt_fgenesh4_pg.C_LG_IX0440	estExt_fgenesh4_pg.C_LG_IX0440	At2g16430.1	putative purple acid phosphatase precursor : : supported by cDNA: gi_20257482	alba x tremula var. glandulosa	Unique
Ptp.7160.1.S1_s_at	5.14679	10.9295	0.00100279	CV243014	eugene3.00130580	eugene3.00130580	At4g13180.1	short-chain alcohol dehydrogenase like protein : short-chain alcohol dehydrogenase -Picea abies	trichocarpa	All probes match over all sequences
Ptp.7160.2.A1_a_at	5.67209	17.891	0.000172222	CV239819	eugene3.00130580	eugene3.00130580	At4g13180.1	short-chain alcohol dehydrogenase like protein : short-chain alcohol dehydrogenase -Picea abies	trichocarpa	Probes match on alternative forms of same gene
Ptp.7163.1.S1_at	6.54595	9.75003	0.00154402	DN488264	grail3.0053010302 grail3.0053010201 estExt_Genewise1_v1.C_75970001 grail3.0751000201	grail3.0053010302	At1g12740.1	cytochrome P450	tremula x tremuloides	Unique
Ptp.7167.1.S1_s_at	5.05096	64.2526	1.01e-06	DN497975	estExt_fgenesh4_pg.C_LG_XI0229	estExt_fgenesh4_pg.C_LG_XI0229	At1g11580.1	pectin methylesterase	tremula x tremuloides	All probes match over all sequences
Ptp.7181.1.S1_at	5.56744	12.8649	0.000559298	DN488307	gw1.V.3892.1	gw1.V.3892.1	At1g49570.1	peroxidase	tremula x tremuloides	Unique
Ptp.719.1.S1_at	1.48269	8.42382	0.00270191	BU896191	grail3.0026010901	grail3.0026010901	At2g22420.1	putative peroxidase : :supported by full-length cDNA: Ceres:113695.	tremula x tremuloides	Unique
Ptp.7216.3.S1_s_at	1.13665	8.06587	0.00319461	CX176163	estExt_Genewise1_v1.C_LG_XIV3927	estExt_Genewise1_v1.C_LG_XIV3927	At3g07580.1	unknown protein :	deltoides	All probes match over all sequences
Ptp.7258.1.A1_at	3.45723	13.3162	0.000493727	CV254493	gw1.III.1894.1	gw1.III.1894.1	At3g20830.1	unknown protein : similar to GB:AAD30630 from [Arabidopsis thaliana]	trichocarpa x deltoides	Unique
Ptp.7261.1.S1_at	1.57063	8.46057	0.00266109	DN493134	gw1.VIII.2216.1	gw1.VIII.2216.1	At1g68580.1	unknown protein :	tremula x tremuloides	Unique
Ptp.7265.1.S1_s_at	0.829629	10.1634	0.00131721	CX658727	eugene3.00050832	eugene3.00050832	At1g44835.1	unknown protein :	alba x tremula var. glandulosa	All probes match over all sequences
Ptp.7275.1.S1_s_at	2.06864	9.79615	0.00151998	BU898216	estExt_Genewise1_v1.C_LG_XVI1715	estExt_Genewise1_v1.C_LG_XVI1715	At3g57520.1	glycosyl hydrolase family 36 : similar to seed imbibition protein GB:AAA32975 GI:167100 from [Hordeum vulgare]	tremula x tremuloides	All probes match over all sequences
Ptp.7280.1.S1_at	2.44475	14.761	0.000342448	CV245409	gw1.IX.2492.1	gw1.IX.2492.1	At5g21090.1	leucine-rich repeat protein : : supported by cDNA: gi_13358181_gb_AF324989.2_AF324989	trichocarpa	Unique
Ptp.7285.1.S1_at	0.863405	8.07337	0.00318371	DN492423	gw1.XII.1196.1	gw1.XII.1196.1	At5g53400.1	putative protein : contains similarity to nuclear movement protein nudC:supported by full-length cDNA: Ceres:38105.	tremula x tremuloides	Unique
Ptp.7286.1.S1_at	1.42063	8.31549	0.00284034	DN492442	estExt_fgenesh4_pg.C_LG_XI1253	estExt_fgenesh4_pg.C_LG_XI1253	At4g10380.1	major intrinsic protein (MIP) - like : nodulin-26	tremula x tremuloides	Unique
Ptp.7298.1.S1_at	1.18592	6.81622	0.00593489	BU835105	eugene3.00170337	eugene3.00170337	gi|55770783|ref|XP_550433.1|	unknown protein [Oryza sativa (japonica cultivar-group)] >gi|55295931|dbj|BAD67799.1| unknown protein [Oryza sativa (japonica cultivar-group)]	tremula x tremuloides	Unique
Ptp.7335.1.S1_at	4.21015	11.8816	0.000735801	CV275412	estExt_Genewise1_v1.C_LG_VI1602	estExt_Genewise1_v1.C_LG_VI1602	At2g41690.1	putative heat shock transcription factor :	trichocarpa x deltoides	Unique
Ptp.7341.1.S1_s_at	1.099	6.15437	0.00867905	BU816770	eugene3.00161000	eugene3.00161000	At3g03270.2	expressed protein :	tremula x tremuloides	All probes match over all sequences
Ptp.7344.1.S1_s_at	0.71956	7.19128	0.00491058	CX655055	estExt_fgenesh4_pm.C_LG_II0625 estExt_fgenesh4_pg.C_400083	estExt_fgenesh4_pm.C_LG_II0625	At2g44680.1	putative casein kinase II beta subunit : :supported by full-length cDNA: Ceres:40953.	alba x tremula var. glandulosa	All probes match over all sequences
Ptp.7354.1.S1_at	4.59982	14.9139	0.000327701	DN494943	gw1.VI.700.1	gw1.VI.700.1	At2g36220.1	expressed protein : :supported by full-length cDNA: Ceres:12251.	tremula x tremuloides	Unique
Ptp.7358.1.S1_at	1.16948	7.31491	0.00459999	DN485533	grail3.0012020701	grail3.0012020701	At1g05120.1	similar to DNA repair protein-like : temporary automated functional assignment	tremula x tremuloides	Unique
Ptp.7375.2.A1_at	1.6308	12.257	0.000656596	CV233091	estExt_Genewise1_v1.C_1330021	estExt_Genewise1_v1.C_1330021	At5g27620.1	Cyclin H:1 : cycH (CAK associated cyclinH homolog) - Populus tremula x Populus tremuloides	tremula x tremuloides	Unique
Ptp.7393.1.S1_at	5.60977	20.298	0.000107879	CV282731	estExt_Genewise1_v1.C_LG_II1285	estExt_Genewise1_v1.C_LG_II1285	At2g47520.1	putative AP2 domain transcription factor : : supported by cDNA: gi_18491272	trichocarpa x deltoides	Unique
Ptp.7394.1.A1_at	3.67919	12.9768	0.000544196	DN485870	gw1.II.2011.1	gw1.II.2011.1	At1g76360.1	putative protein kinase : similar to protein kinase (APK1A): contains Pfam profile: PF00069 Eukaryotic protein kinase domain	tremula x tremuloides	Unique
Ptp.7398.1.S1_at	2.99497	6.78482	0.0060222	CV248275	grail3.0014003601	grail3.0014003601	At1g78815.1	Expressed protein : : supported by full-length cDNA: Ceres: 230925.	trichocarpa	Unique
Ptp.7419.1.S1_at	4.79299	7.00504	0.00537675	DN485435	eugene3.00090084	eugene3.00090084	At3g52525.1	similar to similar to unknown protein (gb|AAB63094.1) : temporary automated functional assignment	tremula x tremuloides	Unique
Ptp.7429.1.S1_s_at	4.41728	13.3204	0.000493727	BU813678	--	--	--	--	trichocarpa	All probes match over all sequences
Ptp.7449.1.S1_s_at	0.980568	10.527	0.00115135	CV238723	gw1.X.3909.1	gw1.X.3909.1	At4g15940.1	isomerase like protein : :supported by full-length cDNA: Ceres:40913.	trichocarpa	All probes match over all sequences
Ptp.7477.1.S1_at	4.3188	6.85792	0.00581205	CV267944	gw1.XII.1668.1	gw1.XII.1668.1	At1g74460.1	putative lipase:acylhydrolase : contains Pfam profile: PF00657 lipase:acylhydrolase with GDSL-like motif: similar to anther-specific pro-rich protein APG GB:P40603 [Brassica napus] (Plant J 1993 Jan:3(1):111-20):supported by full-length cDNA: Ceres:30001.	trichocarpa x nigra	Unique
Ptp.7523.1.A1_a_at	0.857424	6.43317	0.00733745	CV255001	eugene3.01250082	eugene3.01250082	At3g10870.1	putative alpha-hydroxynitrile lyase : similar to alpha-hydroxynitrile lyase GB:CAA11219 [Manihot esculenta]: supported by cDNA: gi_17381071	tremula x tremuloides	Probes match on alternative forms of same gene
Ptp.7528.1.S1_s_at	3.33618	10.1799	0.00130761	CK102716	fgenesh4_pg.C_LG_IX000395	fgenesh4_pg.C_LG_IX000395	At1g75590.1	expressed protein : :supported by full-length cDNA: Ceres:34358.	tremula x tremuloides	All probes match over all sequences
Ptp.7538.1.S1_at	0.511512	9.6587	0.00159525	DN492313	gw1.170.53.1 gw1.VII.308.1	gw1.170.53.1	At3g59910.1	putative protein : hypothetical protein At2g44090- Arabidopsis thaliana	tremula x tremuloides	Unique
Ptp.7551.1.S1_at	1.17298	10.0018	0.00140231	CX184844	eugene3.00570032	eugene3.00570032	At1g20270.1	expressed protein : similar to putative prolyl 4-hydroxylase	euramericana	Unique
Ptp.7556.1.S1_at	1.29892	9.22086	0.00192086	CV242517	estExt_fgenesh4_pm.C_LG_I1266	estExt_fgenesh4_pm.C_LG_I1266	At1g30580.1	putative GTP-binding protein : Similar to WO8E3.3 gi|3880615 putative GTP-binding protein from C. elegans cosmid gb|Z92773. EST gb|AA597331 comes from this gene:supported by full-length cDNA: Ceres:18981.	trichocarpa	Unique
Ptp.7559.2.S1_a_at	1.1588	10.8154	0.00104116	CX656604	estExt_Genewise1_v1.C_LG_III1414	estExt_Genewise1_v1.C_LG_III1414	At4g03120.1	putative C-type U1 snRNP : similar to U1 small nuclear ribonucleoprotein C:supported by full-length cDNA: Ceres:20753.	alba x tremula var. glandulosa	Probes match on alternative forms of same gene
Ptp.7583.1.S1_at	2.9736	19.2999	0.000128583	DN484749	--	--	--	--	tremula x tremuloides	Unique
Ptp.7584.1.A1_s_at	2.10067	7.14741	0.00501819	CV251166	estExt_fgenesh4_pm.C_LG_XVI0031	estExt_fgenesh4_pm.C_LG_XVI0031	At3g51970.1	wax synthase-like protein : wax synthase - Simmondsia chinensis	trichocarpa	All probes match over all sequences
Ptp.7601.1.S1_s_at	3.6199	9.32282	0.00183903	BU814226	estExt_fgenesh4_pg.C_LG_XV0039 gw1.2650.2.1	estExt_fgenesh4_pg.C_LG_XV0039	At1g05260.1	peroxidase	tremula x tremuloides	All probes match over all sequences
Ptp.7607.1.S1_at	5.32463	7.84838	0.0035318	BU813493	eugene3.00010517	eugene3.00010517	At5g13220.1	putative protein : predicted proteins	tremula x tremuloides	Unique
Ptp.7607.1.S1_s_at	5.87025	8.85871	0.00224696	BU813493	eugene3.00010517	eugene3.00010517	At5g13220.1	putative protein : predicted proteins	tremula x tremuloides	All probes match over all sequences
Ptp.7624.1.S1_s_at	1.51224	7.44216	0.0043155	DN487941	estExt_Genewise1_v1.C_LG_XIV2927	estExt_Genewise1_v1.C_LG_XIV2927	At1g12920.1	eukaryotic peptide chain release factor subunit 1	tremula x tremuloides	All probes match over all sequences
Ptp.7634.1.S1_at	6.31073	16.4646	0.000233722	DN488365	--	--	--	--	tremula x tremuloides	Unique
Ptp.7639.1.S1_at	5.43096	13.1525	0.000517243	DN497746	eugene3.00100492 eugene3.12430001	eugene3.00100492	At1g24430.1	hypothetical protein : similar to deacetylvindoline 4-O-acetyltransferase	tremula x tremuloides	Unique
Ptp.7644.1.S1_at	7.27937	17.0597	0.000204319	DN497986	gw1.I.4215.1	gw1.I.4215.1	At2g14610.1	pathogenesis-related PR-1-like protein : identical to GB:M90508: supported by cDNA: gi_166860_gb_M90508.1_ATHRPRP1A	tremula x tremuloides	Unique
Ptp.7644.1.S1_s_at	9.07434	14.6812	0.000347292	DN497986	gw1.I.4215.1	gw1.I.4215.1	At2g14610.1	pathogenesis-related PR-1-like protein : identical to GB:M90508: supported by cDNA: gi_166860_gb_M90508.1_ATHRPRP1A	tremula x tremuloides	All probes match over all sequences
Ptp.7650.2.A1_at	6.32298	17.2069	0.000199111	DN488603	eugene3.00180884	eugene3.00180884	At2g18670.1	putative RING zinc finger protein : : supported by full-length cDNA: Ceres: 92525.	tremula	Unique
Ptp.7653.2.S1_at	0.501768	11.444	0.00085358	CV248323	--	--	--	--	trichocarpa x deltoides	Unique
Ptp.7663.1.S1_at	1.42144	7.21735	0.00484114	CX169891	estExt_Genewise1_v1.C_LG_XII0064	estExt_Genewise1_v1.C_LG_XII0064	At3g17980.1	unknown protein : contains Pfam profile:PF00168 C2 domain	deltoides	Unique
Ptp.7683.1.S1_at	0.974129	7.31565	0.00459933	BU814841	grail3.0001025501	grail3.0001025501	At4g38460.1	geranylgeranyl pyrophosphate synthase (GGPS)(farnesyltranstransferase)	tremula x tremuloides	Unique
Ptp.7695.1.S1_s_at	5.37645	13.8895	0.00042207	BU862504	fgenesh4_pg.C_LG_IX000531	fgenesh4_pg.C_LG_IX000531	At2g15040.1	putative disease resistance protein :	tremula	All probes match over all sequences
Ptp.7698.1.S1_at	3.12127	6.8734	0.00576169	DN488864	fgenesh4_pg.C_LG_IX001029	fgenesh4_pg.C_LG_IX001029	--	--	tremula	Unique
Ptp.7706.1.S1_at	1.0295	6.8177	0.00593225	BU888206	eugene3.00880027	eugene3.00880027	At4g14010.1	expressed protein : :supported by full-length cDNA: Ceres:7346.	tremula	Unique
Ptp.7706.2.A1_at	1.34621	8.48247	0.00264116	CV234689	estExt_fgenesh4_pm.C_400112	estExt_fgenesh4_pm.C_400112	At5g42920.1	putative protein : contains similarity to unknown protein (dbj|BAA76827.1): supported by cDNA: gi_14532601_gb_AY039925.1_	trichocarpa	Unique
Ptp.773.1.A1_at	1.1728	10.327	0.00123786	CK089089	estExt_fgenesh4_pg.C_LG_XV1054	estExt_fgenesh4_pg.C_LG_XV1054	At5g51820.1	phosphoglucomutase (emb|CAB64725.1) : : supported by cDNA: gi_12004569_gb_AF216580.1_AF216580	tremula x tremuloides	Unique
Ptp.7764.1.S1_at	2.80508	8.83183	0.00227127	DN489656	grail3.0006059701	grail3.0006059701	At1g10380.1	Expressed protein : : supported by full-length cDNA: Ceres: 156978.	tremula x tremuloides	Unique
Ptp.7764.1.S1_s_at	3.21451	11.6989	0.000781854	DN489656	grail3.0006059701	grail3.0006059701	At1g10380.1	Expressed protein : : supported by full-length cDNA: Ceres: 156978.	tremula x tremuloides	All probes match over all sequences
Ptp.7777.1.S1_at	1.23193	10.6231	0.00111332	DN499119	grail3.0106009902	grail3.0106009902	At5g22040.1	unknown protein :	tremula x tremuloides	Unique
Ptp.7782.1.A1_at	2.30779	6.36968	0.00761879	DN499166	estExt_fgenesh4_pg.C_LG_X0871	estExt_fgenesh4_pg.C_LG_X0871	At1g70230.1	unknown protein : : supported by cDNA: gi_19310588	tremula x tremuloides	Unique
Ptp.7782.1.A1_s_at	2.50393	6.22162	0.00833611	DN499166	estExt_fgenesh4_pg.C_LG_X0871	estExt_fgenesh4_pg.C_LG_X0871	At1g70230.1	unknown protein : : supported by cDNA: gi_19310588	tremula x tremuloides	All probes match over all sequences
Ptp.7807.1.S1_at	3.00068	7.48581	0.00422768	DN499489	estExt_fgenesh4_pg.C_3750007	estExt_fgenesh4_pg.C_3750007	At2g07715.1	hypothetical protein :	tremula x tremuloides	Unique
Ptp.7810.1.S1_at	2.41156	11.8994	0.000731895	DN499549	estExt_fgenesh4_pg.C_LG_II0926	estExt_fgenesh4_pg.C_LG_II0926	At4g09040.1	RRM-containing protein : ribonucleoprotein A - Nicotiana sylvestris	trichocarpa x deltoides	Unique
Ptp.7830.1.S1_at	4.17741	16.8967	0.000211017	DN499779	estExt_Genewise1_v1.C_LG_XVIII0871	estExt_Genewise1_v1.C_LG_XVIII0871	At1g73010.1	expressed protein : :supported by full-length cDNA: Ceres:19976.	tremula x tremuloides	Unique
Ptp.7834.1.S1_at	1.83516	12.5877	0.000602808	CV241427	fgenesh4_pm.C_LG_XIII000297	fgenesh4_pm.C_LG_XIII000297	At2g43030.1	50S ribosomal protein L3 : :supported by full-length cDNA: Ceres:142861.	euphratica	Unique
Ptp.7834.1.S1_s_at	1.71781	6.46962	0.00719272	CV241427	estExt_fgenesh4_pg.C_280257	estExt_fgenesh4_pg.C_280257	At3g10050.1	threonine dehydratase:deaminase (OMR1) : identical to threonine dehydratase:deaminase (OMR1) GB:AAC97936	trichocarpa	All probes match over all sequences
Ptp.784.1.A1_at	3.83806	11.6041	0.000806152	CK089206	gw1.VIII.2124.1	gw1.VIII.2124.1	At1g48100.1	polygalacturonase	tremula x tremuloides	Unique
Ptp.7851.1.S1_at	0.612904	6.96413	0.0054948	DN499782	--	--	--	--	tremula x tremuloides	Unique
Ptp.7881.1.S1_at	2.26462	9.64242	0.00160432	DN500586	gw1.II.3509.1 grail3.2637000102	gw1.II.3509.1	At5g42800.1	dihydroflavonol 4-reductase :	tremula x tremuloides	Unique
Ptp.7897.1.S1_at	2.15929	6.84491	0.00585292	DN500802	estExt_fgenesh4_pg.C_LG_II1710	estExt_fgenesh4_pg.C_LG_II1710	At1g04120.1	ABC transporter family protein : Strong similarity to MRP-like ABC transporter gb|U92650 from A. thaliana and canalicular multi-drug resistance protein gb|L49379 from Rattus norvegicus: supported by cDNA: gi_10197657_gb_AF225908.1_AF225908	tremula x tremuloides	Unique
Ptp.79.1.S1_at	0.889818	6.90075	0.00567555	CF234576	estExt_Genewise1_v1.C_440425	estExt_Genewise1_v1.C_440425	At3g16780.1	putative ribosomal protein : similar to ribosomal protein L19 GB:CAA45090 from [Homo sapiens]:supported by full-length cDNA: Ceres:27978.	alba x tremula	Unique
Ptp.7902.1.S1_at	3.40565	6.94945	0.00553641	DN501432	fgenesh4_pg.C_LG_I000582 eugene3.00031319	fgenesh4_pg.C_LG_I000582	At5g13330.1	putative protein : AP2 domain containing protein RAP2.6	tremula x tremuloides	Unique
Ptp.7908.1.S1_at	7.73579	17.6996	0.000178088	CV262985	eugene3.00060338	eugene3.00060338	--	--	trichocarpa x nigra	Unique
Ptp.7921.1.S1_a_at	1.69305	8.16647	0.00304383	CV281366	estExt_fgenesh4_pg.C_LG_V0589	estExt_fgenesh4_pg.C_LG_V0589	At4g37560.1	formamidase - like protein : formamidase	trichocarpa x deltoides	Probes match on alternative forms of same gene
Ptp.7930.1.S1_s_at	0.403042	6.67311	0.00641755	DN502631	gw1.VIII.927.1	gw1.VIII.927.1	At2g40980.1	unknown protein :	tremula x tremuloides	All probes match over all sequences
Ptp.7942.1.S1_at	1.49786	6.49722	0.007085	DN502876	fgenesh4_pg.C_LG_XV000704	fgenesh4_pg.C_LG_XV000704	At5g61140.1	RNA helicase - like protein : RNA helicase	tremula x tremuloides	Unique
Ptp.7965.2.S1_s_at	1.03989	11.6182	0.000802414	CV227371	gw1.XIV.3191.1	gw1.XIV.3191.1	At2g32000.1	putative DNA topoisomerase III beta :	trichocarpa	All probes match over all sequences
Ptp.7971.1.S1_s_at	3.0022	7.90441	0.00344108	DN492783	estExt_fgenesh4_pm.C_LG_V0467	estExt_fgenesh4_pm.C_LG_V0467	At1g53580.1	glyoxalase II	tremula x tremuloides	All probes match over all sequences
Ptp.7977.1.A1_at	1.28278	6.61967	0.00662083	BU896523	fgenesh4_pm.C_LG_VI000313	fgenesh4_pm.C_LG_VI000313	At3g53940.1	mitochondrial carrier protein family : : supported by cDNA: gi_17064803	tremula x tremuloides	Unique
Ptp.8029.1.S1_at	3.46191	8.01462	0.00326042	CV277050	gw1.163.36.1	gw1.163.36.1	At3g45010.1	carboxypeptidase precursor-like protein : carboxypeptidase Y-like protein	trichocarpa	Unique
Ptp.8030.1.S1_at	3.14766	7.28989	0.00465829	CA821322	estExt_Genewise1_v1.C_401069	estExt_Genewise1_v1.C_401069	At5g48810.1	cytochrome b5 (dbj|BAA74840.1) : : supported by full-length cDNA: Ceres: 27167.	trichocarpa x deltoides	Unique
Ptp.8030.1.S1_s_at	5.78458	10.7335	0.00107187	CA821322	estExt_Genewise1_v1.C_401069	estExt_Genewise1_v1.C_401069	At5g48810.1	cytochrome b5 (dbj|BAA74840.1) : : supported by full-length cDNA: Ceres: 27167.	trichocarpa x deltoides	All probes match over all sequences
Ptp.8031.1.A1_at	1.64306	12.2832	0.000653519	DN485987	gw1.IX.1501.1	gw1.IX.1501.1	At4g38890.1	putative protein : unknown mRNA	tremula x tremuloides	Unique
Ptp.8049.1.S1_at	6.16717	7.82348	0.00357556	BU886936	fgenesh4_pg.C_LG_XI000015 eugene3.00040049	fgenesh4_pg.C_LG_XI000015	--	--	tremula x tremuloides	Unique
Ptp.8049.1.S1_s_at	7.63725	16.0814	0.000254319	BU886936	eugene3.00040049	eugene3.00040049	--	--	tremula x tremuloides	All probes match over all sequences
Ptp.8053.1.S1_at	3.03037	7.15147	0.0050069	DN488526	gw1.IV.2493.1	gw1.IV.2493.1	At5g46330.1	leucine-rich repeat transmembrane protein kinase	tremula	Unique
Ptp.8121.1.S1_at	1.61644	8.56009	0.00255941	DN492926	gw1.III.1300.1	gw1.III.1300.1	At1g72340.1	putative translation initiation factor EIF-2B alpha subunit : similar to translation initiation factor EIF-2B alpha subunit GB:Q64270 [Rattus norvegicus]:supported by full-length cDNA: Ceres:22437.	tremula x tremuloides	Unique
Ptp.8143.1.S1_at	2.3161	8.96199	0.00215837	DN492537	--	--	--	--	tremula x tremuloides	Unique
Ptp.8143.1.S1_s_at	2.59134	9.67382	0.00158636	DN492537	gw1.168.93.1 grail3.0168001901 fgenesh4_pg.C_scaffold_168000040 fgenesh4_pg.C_scaffold_168000044 fgenesh4_pg.C_scaffold_168000052 grail3.2001000201 eugene3.02360007 grail3.0236000701 eugene3.07380004	gw1.168.93.1	At3g14650.1	cytochrome P450	tremula x tremuloides	All probes match over all sequences
Ptp.825.2.S1_at	0.8626	6.58754	0.00675079	BU862707	fgenesh4_pm.C_LG_VI000232	fgenesh4_pm.C_LG_VI000232	At3g28360.1	P-glycoprotein	tremula x tremuloides	Unique
Ptp.83.2.S1_s_at	3.55805	29.8281	2.48e-05	CN549780	gw1.V.402.1	gw1.V.402.1	At1g71695.1	peroxidase	trichocarpa x deltoides	All probes match over all sequences
Ptp.879.1.A1_at	1.44975	9.64427	0.00160311	CK093442	estExt_Genewise1_v1.C_LG_X2563	estExt_Genewise1_v1.C_LG_X2563	At4g25030.1	putative protein : :supported by full-length cDNA: Ceres:16463.	tremula x tremuloides	Unique
Ptp.88.1.S1_at	1.00732	6.77068	0.00606774	CK088819	grail3.0039013002	grail3.0039013002	At2g46230.1	expressed protein : : supported by cDNA: gi_13605903_gb_AF367351.1_AF367351	tremula x tremuloides	Unique
Ptp.886.1.S1_s_at	1.7922	5.97557	0.00967014	BU831513	estExt_Genewise1_v1.C_LG_I4593	estExt_Genewise1_v1.C_LG_I4593	At5g55530.1	putative protein : similar to unknown protein (pir||T07080)	tremula x tremuloides	All probes match over all sequences
Ptp.973.1.A1_at	4.2743	6.72576	0.00622256	CK089832	eugene3.20500001 gw1.VII.465.1 eugene3.00041395	eugene3.20500001	At1g05680.1	putative indole-3-acetate beta-glucosyltransferase : similar to indole-3-acetate beta-glucosyltransferase GB:AAD32293	tremula x tremuloides	Unique
Ptp.975.1.A1_at	0.735758	6.86727	0.00578167	CK089843	estExt_fgenesh4_pg.C_LG_V0327	estExt_fgenesh4_pg.C_LG_V0327	At1g48920.1	nucleolin	tremula x tremuloides	Unique
Ptp.980.1.A1_s_at	3.85148	15.5806	0.000284614	BP933095	estExt_fgenesh4_pm.C_LG_II0967	estExt_fgenesh4_pm.C_LG_II0967	At5g35735.1	Expressed protein : : supported by full-length cDNA: Ceres: 32450.	nigra	All probes match over all sequences
Ptp.984.1.S1_at	1.7401	7.86209	0.00350949	CK089896	gw1.X.5990.1	gw1.X.5990.1	At5g27600.1	long-chain-fatty-acid--CoA ligase-like protein : long-chain-fatty-acid--CoA ligase - Brassica napus	tremula x tremuloides	Unique
Ptp.987.1.S1_at	2.10127	7.83792	0.00355103	BU895364	estExt_Genewise1_v1.C_LG_II0603	estExt_Genewise1_v1.C_LG_II0603	At1g66480.1	hypothetical protein :	trichocarpa	Unique
PtpAffx.100032.1.A1_at	3.80894	5.95279	0.00980076	BP934526	gw1.XI.3329.1	gw1.XI.3329.1	At5g51180.1	putative protein : similar to unknown protein (pir||T00623): supported by cDNA: gi_15292882_gb_AY050875.1_	tremula	Unique
PtpAffx.100048.1.A1_at	5.15675	8.75801	0.00233852	BP934827	fgenesh4_pm.C_LG_I001042	fgenesh4_pm.C_LG_I001042	At2g15480.1	putative glucosyltransferase :	nigra	Unique
PtpAffx.1002.2.A1_a_at	1.12355	7.68328	0.00382879	CN550112	estExt_Genewise1_v1.C_LG_VIII2057	estExt_Genewise1_v1.C_LG_VIII2057	At3g47550.1	putative protein : PIT1 - Arabidopsis thaliana	trichocarpa x deltoides	Probes match on alternative forms of same gene
PtpAffx.10026.1.S1_at	1.03272	6.91472	0.00563532	BP933558	gw1.XVI.2010.1	gw1.XVI.2010.1	At3g58470.1	putative protein : several hypothetical proteins - Saccharomyces cerevisiae: supported by cDNA: gi_16648682_gb_AY058117.1_	nigra	Unique
PtpAffx.100451.1.S1_at	1.10728	7.39509	0.00441538	AJ779025	grail3.0015031201	grail3.0015031201	At5g50870.1	ubiquitin-conjugating enzyme-like protein : : supported by cDNA: gi_17644162	euphratica	Unique
PtpAffx.10049.1.S1_at	2.2953	13.7574	0.000439084	CV243328	eugene3.00130706	eugene3.00130706	At3g54680.1	proteophosphoglycan-related : proteophosphoglycan [Leishmania major] gi|5420389|emb|CAB46680: supported by full-length cDNA: Ceres:6954.	trichocarpa	Unique
PtpAffx.100638.1.A1_at	1.02186	7.07989	0.00519102	CX181431	eugene3.00060989	eugene3.00060989	At2g19385.1	Expressed protein : : supported by full-length cDNA: Ceres: 114879.	euramericana	Unique
PtpAffx.10070.1.A1_at	2.27308	9.94172	0.00143719	BP931733	--	--	--	--	tremula	Unique
PtpAffx.100742.1.S1_at	2.91452	12.8379	0.000563363	CV242765	--	--	--	--	tremula x tremuloides	Unique
PtpAffx.100749.1.S1_at	3.60618	8.33436	0.00281575	CV269142	grail3.0094006501	grail3.0094006501	At2g38470.1	WRKY family transcription factor : contains Pfam profile: PF03106 WRKY DNA -binding domain:: supported by cDNA: gi_21105638	trichocarpa x nigra	Unique
PtpAffx.1008.1.S1_s_at	0.985307	7.18161	0.00493545	CV259569	estExt_Genewise1_v1.C_LG_I9035	estExt_Genewise1_v1.C_LG_I9035	At1g63250.1	DEAD:DEAH box RNA helicase	trichocarpa x nigra	All probes match over all sequences
PtpAffx.10087.1.A1_at	1.03933	6.64419	0.00653399	CV259549	estExt_Genewise1_v1.C_LG_VI1752	estExt_Genewise1_v1.C_LG_VI1752	At2g36310.1	expressed protein : :supported by full-length cDNA: Ceres:2576.	trichocarpa x nigra	Unique
PtpAffx.100975.1.S1_at	0.907798	6.01461	0.00944149	CF234985	gw1.XV.810.1	gw1.XV.810.1	At3g18240.1	expressed protein : :supported by full-length cDNA: Ceres:10221.: supported by cDNA: gi_11908119	alba x tremula	Unique
PtpAffx.100975.1.S1_s_at	1.13311	8.648	0.00245829	CF234985	gw1.XV.810.1	gw1.XV.810.1	At3g18240.1	expressed protein : :supported by full-length cDNA: Ceres:10221.: supported by cDNA: gi_11908119	alba x tremula	All probes match over all sequences
PtpAffx.101228.1.A1_at	3.56539	11.2325	0.000915823	CV272744	eugene3.01220019	eugene3.01220019	--	--	trichocarpa x nigra	Unique
PtpAffx.101338.1.A1_at	2.86971	5.94974	0.00981494	CV268770	fgenesh4_pm.C_LG_X000808	fgenesh4_pm.C_LG_X000808	At3g11430.1	unknown protein : similar to unknown protein GB:AAC27160 [Arabidopsis thaliana]	trichocarpa x nigra	Unique
PtpAffx.101629.1.A1_at	1.05689	8.91802	0.00219628	CV257257	--	--	--	--	tremula	Unique
PtpAffx.101646.1.A1_s_at	8.10251	13.7528	0.00043966	CV256588	grail3.0751000201	grail3.0751000201	At1g12740.1	cytochrome P450	trichocarpa x deltoides	All probes match over all sequences
PtpAffx.101757.1.A1_s_at	1.41392	8.28998	0.00287664	CV252630	eugene3.00071126	eugene3.00071126	At4g34910.1	DEAD:DEAH box RNA helicase protein	trichocarpa	All probes match over all sequences
PtpAffx.102124.1.A1_at	2.09927	5.93623	0.00990959	CV237053	gw1.IX.4652.1	gw1.IX.4652.1	At1g08410.1	unknown protein : similar to putative nucleotide-binding protein GB:AAD26884 GI:4646218 from [Arabidopsis thaliana]	trichocarpa	Unique
PtpAffx.102128.1.A1_at	3.65132	11.0722	0.000958987	CV236844	eugene3.00080137	eugene3.00080137	At5g03700.1	S-receptor kinase - like protein : S-receptor kinase homolog precursor	trichocarpa	Unique
PtpAffx.102322.1.A1_at	0.765624	6.70358	0.00630926	CV229583	--	--	--	--	trichocarpa	Unique
PtpAffx.102478.1.A1_at	3.07879	6.54127	0.00692475	AJ770564	eugene3.00020821 estExt_fgenesh4_pg.C_LG_V0917	eugene3.00020821	At1g37130.1	nitrate reductase	euphratica	Unique
PtpAffx.1025.12.S1_at	1.30607	7.43147	0.00434019	BU882243	estExt_Genewise1_v1.C_LG_XVII0625	estExt_Genewise1_v1.C_LG_XVII0625	At5g40760.1	glucose-6-phosphate dehydrogenase :	trichocarpa	Unique
PtpAffx.10261.1.S1_a_at	4.46956	11.9199	0.000727473	CV258795	eugene3.00160122	eugene3.00160122	--	--	trichocarpa x nigra	Unique
PtpAffx.10261.1.S1_at	2.65719	8.86211	0.00224345	CV258795	eugene3.00060073 eugene3.00160122	eugene3.00060073	At3g22160.1	expressed protein : :supported by full-length cDNA: Ceres:8081.	trichocarpa x nigra	Probes match on alternative forms of same gene
PtpAffx.10261.2.A1_at	6.15416	15.4845	0.000290305	CV253181	eugene3.00060073	eugene3.00060073	At3g22160.1	expressed protein : :supported by full-length cDNA: Ceres:8081.	trichocarpa x deltoides	Unique
PtpAffx.102862.1.S1_s_at	1.75842	6.46484	0.00721243	CK320617	grail3.0148001001	grail3.0148001001	At1g04940.1	unknown protein :	deltoides	All probes match over all sequences
PtpAffx.103096.1.S1_at	1.72106	14.1997	0.000390694	CV130805	fgenesh4_pg.C_LG_IV001415	fgenesh4_pg.C_LG_IV001415	At4g34860.1	invertase - like protein : mRNA	deltoides	Unique
PtpAffx.103209.1.S1_at	0.690604	7.07723	0.00519671	CF229607	estExt_fgenesh4_pg.C_1450059	estExt_fgenesh4_pg.C_1450059	At1g72550.1	putative phenylalanyl-tRNA synthetase beta-subunit: PheHB : similar to phenylalanyl-tRNA synthetase beta-subunit (PheHB) GB:5032011 [Homo sapiens]: supported by cDNA: gi_17065261	alba x tremula	Unique
PtpAffx.103261.1.S1_a_at	1.16304	12.3559	0.000644381	CN524624	estExt_fgenesh4_pm.C_1450034	estExt_fgenesh4_pm.C_1450034	At4g26220.1	caffeoyl-CoA 3-O-methyltransferase	trichocarpa x deltoides	Probes match on alternative forms of same gene
PtpAffx.10330.5.S1_a_at	0.82158	6.78461	0.0060222	CX173789	eugene3.00140255	eugene3.00140255	At4g00585.1	Expressed protein : : supported by full-length cDNA: Ceres: 18459.	deltoides	Probes match on alternative forms of same gene
PtpAffx.10355.2.S1_at	12.5099	76.0427	5.2e-07	CX659733	eugene3.00120328 gw1.3140.1.1 fgenesh4_pg.C_scaffold_3140000002	eugene3.00120328	At1g05260.1	peroxidase	alba x tremula var. glandulosa	Unique
PtpAffx.10359.1.S1_at	1.3577	7.75108	0.00370569	CV231230	--	--	--	--	trichocarpa	Unique
PtpAffx.10363.1.S1_at	1.59319	7.82656	0.00357098	CV264628	gw1.I.9245.1	gw1.I.9245.1	At1g12550.1	hypothetical protein :	trichocarpa x nigra	Unique
PtpAffx.103796.1.S1_at	0.960955	7.53824	0.00411878	CK091552	grail3.0046020502	grail3.0046020502	At4g36690.1	splicing factor U2AF 65 kDa subunit	trichocarpa	Unique
PtpAffx.10405.1.S1_x_at	8.65992	17.8423	0.000173651	CV267912	--	--	--	--	trichocarpa	Probes cross hyb with other sequences
PtpAffx.10405.2.A1_x_at	1.64042	13.9425	0.000417134	CV273487	--	--	--	--	trichocarpa	Probes cross hyb with other sequences
PtpAffx.10405.5.S1_at	9.52443	23.5876	6.25e-05	DN493379	--	--	--	--	trichocarpa x deltoides	Unique
PtpAffx.1041.1.S1_s_at	2.81263	9.54051	0.00167522	CV263595	eugene3.00131219	eugene3.00131219	At4g03210.1	xyloglucan endotransglycosylase	trichocarpa x nigra	All probes match over all sequences
PtpAffx.104180.1.S1_at	11.7424	23.256	6.56e-05	AJ780277	eugene3.10700003	eugene3.10700003	--	--	euphratica	Unique
PtpAffx.10446.1.S1_a_at	8.57887	7.5553	0.00408348	D32166.1	fgenesh4_pm.C_LG_I000271	fgenesh4_pm.C_LG_I000271	At1g02800.1	glycosyl hydrolase family 9 (endo-1	alba	Probes match on alternative forms of same gene
PtpAffx.10446.2.S1_at	7.34609	6.83193	0.00589108	AB025796.1	gw1.III.1493.1	gw1.III.1493.1	At1g02800.1	glycosyl hydrolase family 9 (endo-1	alba	Unique
PtpAffx.104502.1.S1_at	1.05682	16.2312	0.00024614	DN503286	--	--	--	--	trichocarpa	Unique
PtpAffx.104537.1.S1_at	4.10814	6.84512	0.00585292	DN492791	estExt_fgenesh4_pg.C_LG_II0181	estExt_fgenesh4_pg.C_LG_II0181	At1g21590.1	hypothetical protein : similar to Pto kinase interactor 1 GB:AAC61805 GI:3668069 from [Lycopersicon esculentum]: supported by cDNA: gi_18086337	tremula x tremuloides	Unique
PtpAffx.10474.1.S1_at	1.62407	5.97154	0.00969391	CV275649	eugene3.00130252	eugene3.00130252	At5g27390.1	putative protein : CG6949 - Drosophila melanogaster	trichocarpa x deltoides	Unique
PtpAffx.104839.1.S1_at	1.337	6.21266	0.00838172	CA824643	estExt_Genewise1_v1.C_LG_IV0352	estExt_Genewise1_v1.C_LG_IV0352	At3g18940.1	expressed protein : :supported by full-length cDNA: Ceres:75.	trichocarpa x deltoides	Unique
PtpAffx.105150.1.S1_at	2.26149	11.8169	0.00075208	DN489996	estExt_fgenesh4_pg.C_LG_XIV0417	estExt_fgenesh4_pg.C_LG_XIV0417	At5g53030.1	putative protein : similar to unknown protein (pir||T09020): supported by cDNA: gi_18253030	tremula x tremuloides	Unique
PtpAffx.105331.1.S1_s_at	1.17315	6.85902	0.00580916	BU888324	estExt_fgenesh4_pm.C_LG_III0392	estExt_fgenesh4_pm.C_LG_III0392	At5g41190.1	unknown protein :	tremula	All probes match over all sequences
PtpAffx.105366.1.S1_at	2.90779	6.99639	0.00540218	CK106120	gw1.X.5887.1	gw1.X.5887.1	At1g05380.1	hypothetical protein : predicted by genemark.hmm: supported by cDNA: gi_14334621	trichocarpa x deltoides	Unique
PtpAffx.1060.1.A1_at	2.36171	7.61091	0.00397448	CV253420	gw1.I.1211.1	gw1.I.1211.1	At2g21270.1	putative ubiquitin fusion-degradation protein : :supported by full-length cDNA: Ceres:34470.	trichocarpa x deltoides	Unique
PtpAffx.10616.1.S1_a_at	0.68978	6.56025	0.00685334	BP936015	estExt_fgenesh4_pg.C_LG_II0556 fgenesh4_pg.C_LG_V001185	estExt_fgenesh4_pg.C_LG_II0556	At2g42910.1	putative ribose phosphate pyrophosphokinase : :supported by full-length cDNA: Ceres:35051.	nigra	Probes match on alternative forms of same gene
PtpAffx.106173.1.S1_s_at	5.9014	8.40211	0.0027261	DN484577	eugene3.00020691 eugene3.38120002	eugene3.00020691	At4g19950.1	putative protein : p48 eggshell protein gene	tremula	All probes match over all sequences
PtpAffx.106228.1.A1_at	1.98204	7.5639	0.00406459	DN492097	gw1.IV.245.1 gw1.XVII.1414.1	gw1.IV.245.1	At3g29770.1	alpha:beta hydrolase	trichocarpa	Unique
PtpAffx.106356.1.S1_at	3.0971	6.21081	0.00838811	CX660277	grail3.0002011201	grail3.0002011201	At1g21910.1	TINY-like protein : similar to TINY GB:CAA64359 GI:1246403 from [Arabidopsis thaliana]:supported by full-length cDNA: Ceres:19721.	alba x tremula var. glandulosa	Unique
PtpAffx.106463.1.A1_at	1.44429	8.6521	0.00245383	CV239316	fgenesh4_pg.C_LG_VI001232	fgenesh4_pg.C_LG_VI001232	At4g30920.1	leucyl aminopeptidase - like protein : leucyl aminopeptidase	trichocarpa	Unique
PtpAffx.1066.5.A1_x_at	8.47424	11.4054	0.000864882	CV258984	eugene3.01230050	eugene3.01230050	--	--	trichocarpa x nigra	Probes cross hyb with other sequences
PtpAffx.1066.8.S1_at	0.486851	6.80513	0.00597245	AI164085	fgenesh4_pg.C_scaffold_4138000001 estExt_fgenesh4_pg.C_LG_XV0969 eugene3.00121260	fgenesh4_pg.C_scaffold_4138000001	At5g05010.1	coatomer delta subunit (delta-coat protein) (delta-COP) : : supported by cDNA: gi_15450768_gb_AY054464.1_	tremula x tremuloides	Unique
PtpAffx.106779.1.S1_at	3.99676	13.5769	0.000460676	CX658962	fgenesh4_pg.C_LG_XIV000324	fgenesh4_pg.C_LG_XIV000324	At2g22590.1	putative anthocyanidin-3-glucoside rhamnosyltransferase : : supported by cDNA: gi_15450576_gb_AY052656.1_	alba x tremula var. glandulosa	Unique
PtpAffx.10695.1.A1_at	4.04706	8.81434	0.00228626	CV255466	--	--	--	--	trichocarpa x deltoides	Unique
PtpAffx.107166.1.S1_s_at	1.4235	8.42692	0.00269926	CV257356	estExt_fgenesh4_pg.C_LG_IX1058	estExt_fgenesh4_pg.C_LG_IX1058	At1g51410.1	cinnamyl alcohol dehydrogenase	trichocarpa x deltoides	All probes match over all sequences
PtpAffx.107166.2.S1_at	2.21442	7.63314	0.00392191	CX178098	estExt_fgenesh4_pg.C_LG_I1820 estExt_fgenesh4_pg.C_LG_IX1058	estExt_fgenesh4_pg.C_LG_I1820	At5g19440.1	cinnamyl-alcohol dehydrogenase - like protein : cinnamyl-alcohol dehydrogenase	euramericana	Unique
PtpAffx.107323.1.S1_s_at	1.65777	10.1354	0.00132805	CV228267	estExt_fgenesh4_pg.C_290233	estExt_fgenesh4_pg.C_290233	At4g17760.1	hypothetical protein :	tremula x tremuloides	All probes match over all sequences
PtpAffx.10742.1.S1_at	3.96941	7.70359	0.00379347	BP935108	gw1.I.6121.1	gw1.I.6121.1	At2g45600.1	expressed protein : : supported by full-length cDNA: Ceres:36855.	nigra	Unique
PtpAffx.10751.3.S1_at	3.14211	6.88443	0.00572437	DN497383	gw1.328.7.1 fgenesh4_pm.C_LG_II001094	gw1.328.7.1	At1g71090.1	expressed protein : : supported by cDNA: gi_15028380_gb_AY045993.1_	tremula	Unique
PtpAffx.10759.1.S1_at	6.9719	9.66605	0.00159054	CV266358	fgenesh4_pg.C_LG_V000198	fgenesh4_pg.C_LG_V000198	At4g39700.1	copper chaperone (CCH)-related : low similarity to copper homeostasis factor [GI:3168840][PMID:9701579]: similar to farnesylated proteins GMFP7 [Glycine max][GI:4097573] and ATFP7 [GI:4097555]: contains heavy-metal-associated domain PF00403	trichocarpa x nigra	Unique
PtpAffx.107986.1.A1_at	4.12121	9.05659	0.00206142	CV262040	grail3.0003046201	grail3.0003046201	At1g03220.1	unknown protein : Strong similarity to gb|D14550 extracellular dermal glycoprotein (EDGP) precursor from Daucus carota. ESTs gb|H37281	trichocarpa x nigra	Unique
PtpAffx.107986.1.A1_s_at	6.59381	13.4532	0.000474842	CV262040	grail3.0003046201	grail3.0003046201	At1g03220.1	unknown protein : Strong similarity to gb|D14550 extracellular dermal glycoprotein (EDGP) precursor from Daucus carota. ESTs gb|H37281	trichocarpa x nigra	All probes match over all sequences
PtpAffx.108310.1.A1_at	0.241163	7.10239	0.00512359	CV245315	estExt_Genewise1_v1.C_LG_VIII1590	estExt_Genewise1_v1.C_LG_VIII1590	At3g03310.1	expressed protein : : supported by cDNA: gi_15809941_gb_AY054239.1_	trichocarpa	Unique
PtpAffx.10840.1.S1_at	1.6722	7.00651	0.00537396	CV262276	estExt_fgenesh4_pg.C_LG_XVIII0004	estExt_fgenesh4_pg.C_LG_XVIII0004	At4g31130.1	putative protein : :supported by full-length cDNA: Ceres:8077.	trichocarpa x nigra	Unique
PtpAffx.10840.2.A1_a_at	1.91818	9.99206	0.00140662	CV244038	estExt_fgenesh4_pg.C_LG_XVIII0004	estExt_fgenesh4_pg.C_LG_XVIII0004	At4g31130.1	putative protein : :supported by full-length cDNA: Ceres:8077.	trichocarpa	Probes match on alternative forms of same gene
PtpAffx.108942.1.S1_s_at	1.68331	9.06382	0.00205559	AJ778895	estExt_Genewise1_v1.C_LG_XIV3568	estExt_Genewise1_v1.C_LG_XIV3568	At2g04550.1	putative protein phosphatase :	euphratica	All probes match over all sequences
PtpAffx.108967.1.S1_at	0.813812	7.59805	0.00399325	BU815959	fgenesh4_pg.C_LG_XV000704	fgenesh4_pg.C_LG_XV000704	At5g61140.1	RNA helicase - like protein : RNA helicase	tremula x tremuloides	Unique
PtpAffx.108979.1.S1_s_at	1.57829	11.2573	0.000908993	AJ777490	eugene3.00130338	eugene3.00130338	At4g14880.1	cytosolic O-acetylserine(thiol)lyase (EC 4.2.99.8) : : supported by cDNA: gi_15027936_gb_AY045825.1_	euphratica	All probes match over all sequences
PtpAffx.109035.1.S1_s_at	3.93413	13.1139	0.000522163	CA821685	eugene3.00040513	eugene3.00040513	At2g33770.1	E2	trichocarpa x deltoides	All probes match over all sequences
PtpAffx.10911.1.S1_at	6.3656	10.7924	0.0010497	BP931086	eugene3.00110945	eugene3.00110945	At4g27450.1	putative protein : stem-specific protein - Nicotiana tabacum	nigra	Unique
PtpAffx.109125.1.A1_at	1.75124	6.41661	0.00740608	CV261593	fgenesh4_pm.C_LG_XI000375 fgenesh4_pg.C_LG_I003079	fgenesh4_pm.C_LG_XI000375	At1g53700.1	auxin-induced protein kinase	trichocarpa x nigra	Unique
PtpAffx.1092.1.A1_s_at	6.56744	7.14022	0.00503934	CV234329	estExt_fgenesh4_pg.C_1200043	estExt_fgenesh4_pg.C_1200043	--	--	trichocarpa	All probes match over all sequences
PtpAffx.109285.1.S1_at	1.19476	7.45669	0.00428368	CX658202	grail3.0013020201	grail3.0013020201	At5g11810.1	putative protein :	alba x tremula var. glandulosa	Unique
PtpAffx.109438.2.S1_a_at	0.971205	7.28547	0.00466791	CF231902	grail3.0010027501	grail3.0010027501	At2g47070.1	putative squamosa-promoter binding protein :	alba x tremula	Probes match on alternative forms of same gene
PtpAffx.1099.4.A1_at	1.09532	7.17594	0.00494942	CV272037	--	--	--	--	tremula x tremuloides	Unique
PtpAffx.109909.1.S1_at	5.63659	11.8892	0.000733808	CV270799	gw1.V.3862.1	gw1.V.3862.1	At1g49520.1	hypothetical protein : predicted by genscan+	trichocarpa	Unique
PtpAffx.110158.2.A1_s_at	1.67016	10.1436	0.00132478	CV263040	estExt_Genewise1_v1.C_LG_III1154	estExt_Genewise1_v1.C_LG_III1154	At5g47910.1	respiratory burst oxidase protein : : supported by cDNA: gi_3242788_gb_AF055357.1_AF055357	trichocarpa x nigra	All probes match over all sequences
PtpAffx.110205.1.S1_at	10.5919	79.1343	4.36e-07	CF234168	eugene3.00070998	eugene3.00070998	--	--	alba x tremula	Unique
PtpAffx.11032.1.S1_at	1.93608	11.0546	0.000963611	CV283925	grail3.0049021504	grail3.0049021504	At3g55440.1	cytosolic triosephosphatisomerase : :supported by full-length cDNA: Ceres:28516.	trichocarpa x deltoides	Unique
PtpAffx.110895.1.S1_at	2.73729	8.67102	0.00243599	AJ773262	estExt_Genewise1_v1.C_LG_X0255	estExt_Genewise1_v1.C_LG_X0255	At1g68570.1	peptide transporter	euphratica	Unique
PtpAffx.110996.1.S1_at	1.86567	24.5803	5.34e-05	BU811034	eugene3.00031378 estExt_Genewise1_v1.C_LG_I7789	eugene3.00031378	At5g13110.1	glucose-6-phosphate 1-dehydrogenase : : supported by cDNA: gi_18086447	tremula x tremuloides	Unique
PtpAffx.110996.1.S1_s_at	2.04629	15.7698	0.000273249	BU811034	estExt_Genewise1_v1.C_LG_I7789	estExt_Genewise1_v1.C_LG_I7789	At5g13110.1	glucose-6-phosphate 1-dehydrogenase : : supported by cDNA: gi_18086447	tremula x tremuloides	All probes match over all sequences
PtpAffx.111048.1.S1_at	1.84778	6.37	0.00761799	BU883776	gw1.VII.4031.1	gw1.VII.4031.1	At2g22480.1	putative pyrophosphate--fructose-6-phosphate 1-phosphotransferase : : supported by cDNA: gi_17979344	tremula x tremuloides	Unique
PtpAffx.111335.1.S1_s_at	3.54808	10.3232	0.00123967	DN497110	gw1.I.1402.1	gw1.I.1402.1	At5g59790.1	putative protein : various predicted proteins	tremula	All probes match over all sequences
PtpAffx.111453.1.S1_at	0.814137	6.53149	0.00696414	CK092842	estExt_Genewise1_v1.C_LG_IX3489	estExt_Genewise1_v1.C_LG_IX3489	At2g28490.1	putative seed storage protein (vicilin-like) :	tremula x tremuloides	Unique
PtpAffx.111457.1.S1_at	3.63623	12.0972	0.000691444	CX169051	eugene3.00031334	eugene3.00031334	At1g28100.1	unknown protein :	deltoides	Unique
PtpAffx.111508.1.S1_at	1.08904	7.30808	0.00461304	BU833873	--	--	--	--	tremula x tremuloides	Unique
PtpAffx.111691.1.S1_at	1.40614	8.41928	0.00270653	CK106380	gw1.XV.1696.1 eugene3.00120772	gw1.XV.1696.1	At5g63110.1	histone deacetylase : :supported by full-length cDNA: Ceres:5511.	tremula	Unique
PtpAffx.111967.1.S1_at	4.68003	6.42174	0.00739286	CV228716	fgenesh4_pm.C_LG_XIII000116 fgenesh4_pm.C_scaffold_70000064	fgenesh4_pm.C_LG_XIII000116	At1g22490.1	expressed protein : contains similarity to transcriptional activator (Rb) GI:1086541 from [Oryza sativa]: supported by full-length cDNA: Ceres: 4596.	trichocarpa	Unique
PtpAffx.112057.1.S1_s_at	5.68206	23.6932	6.13e-05	CV240582	estExt_fgenesh4_pg.C_LG_XIV0898	estExt_fgenesh4_pg.C_LG_XIV0898	At2g31680.1	GTP-binding protein	trichocarpa	All probes match over all sequences
PtpAffx.11208.1.A1_at	3.07282	11.4921	0.000840065	CV255185	gw1.XVIII.2175.1	gw1.XVIII.2175.1	At4g31550.1	WRKY family transcription factor : contains Pfam profile: PF03106 WRKY DNA -binding domain	trichocarpa x deltoides	Unique
PtpAffx.112241.1.S1_at	6.45969	27.7002	3.36e-05	CX176487	eugene3.00180704	eugene3.00180704	At2g46225.1	expressed protein : supported by cDNA: Ceres:13319: supported by cDNA: 13319.	deltoides	Unique
PtpAffx.112265.1.S1_at	0.535006	7.76969	0.0036763	AI162653	eugene3.00880089	eugene3.00880089	--	--	trichocarpa x deltoides	Unique
PtpAffx.112287.1.S1_at	3.14183	6.79559	0.00599461	AY165042.1	estExt_Genewise1_v1.C_1210140 eugene3.00180800	estExt_Genewise1_v1.C_1210140	At1g17260.1	H+-transporting ATPase AHA10 : Identical to H+-transporting ATPase (EC 3.6.1.35) AHA10 [Arabidopsis thaliana] (gi|765354) plasma membrane H(+)-ATPase isoform AHA10=P-type ATPase	alba	Unique
PtpAffx.112322.2.S1_at	0.877358	7.15364	0.00500073	DN502326	grail3.0050001501	grail3.0050001501	At1g02860.1	expressed protein : contains similarity to peroxin-2 GI:6103008 from [Pichia pastoris]:supported by full-length cDNA: Ceres:96370.	tremula x tremuloides	Unique
PtpAffx.11250.1.S1_at	2.94833	8.88389	0.00222303	CV246956	gw1.II.3071.1	gw1.II.3071.1	At1g63220.1	putative elicitor-responsive gene : similar to elicitor-responsive gene-3 GB:AAC35866 from [Oryza sativa]:supported by full-length cDNA: Ceres:18965.	trichocarpa	Unique
PtpAffx.1127.1.S1_s_at	1.78947	6.58099	0.00677582	CV244784	fgenesh4_pg.C_LG_VIII000678 gw1.X.1445.1	fgenesh4_pg.C_LG_VIII000678	At3g59820.1	putative protein : leucine zipper-EF-hand containing transmembrane protein 1 - Mus musculus	trichocarpa	All probes match over all sequences
PtpAffx.11275.1.A1_a_at	1.55531	6.15104	0.00869415	CK091667	fgenesh4_pm.C_LG_VII000277	fgenesh4_pm.C_LG_VII000277	At1g48920.1	nucleolin	trichocarpa	Probes match on alternative forms of same gene
PtpAffx.112822.1.A1_at	4.56904	9.19861	0.00193819	BP935258	eugene3.00011103	eugene3.00011103	At1g80440.1	expressed protein : contains two Kelch motifs: supported by full-length cDNA: Ceres: 32885.	nigra	Unique
PtpAffx.113098.1.S1_at	1.64485	8.78745	0.0023126	CB239568	gw1.IV.3612.1	gw1.IV.3612.1	At1g74460.1	putative lipase:acylhydrolase : contains Pfam profile: PF00657 lipase:acylhydrolase with GDSL-like motif: similar to anther-specific pro-rich protein APG GB:P40603 [Brassica napus] (Plant J 1993 Jan:3(1):111-20):supported by full-length cDNA: Ceres:30001.	alba x tremula var. glandulosa	Unique
PtpAffx.113258.1.S1_at	4.35513	14.1033	0.000400489	CV259774	fgenesh4_pm.C_LG_XIV000473	fgenesh4_pm.C_LG_XIV000473	At5g55560.1	putative protein : contains similarity to NRK-related kinase	trichocarpa x nigra	Unique
PtpAffx.113275.1.S1_at	5.5221	6.28106	0.00804672	CK094738	gw1.X.1066.1	gw1.X.1066.1	At1g69490.1	expressed protein : similar to N-term half of NAC domain protein NAM [Arabidopsis thaliana] GI:4325282:supported by full-length cDNA: Ceres:21634.	tremula	Unique
PtpAffx.113361.1.S1_at	2.14141	9.1633	0.00197069	CX185369	gw1.XIX.1660.1	gw1.XIX.1660.1	At2g40760.1	rhodanese-like family protein :	euramericana	Unique
PtpAffx.113782.1.S1_s_at	0.916249	6.31941	0.00786511	CV267916	estExt_Genewise1_v1.C_1660167	estExt_Genewise1_v1.C_1660167	gi|52218796|gb|AAU29468.1|	At3g01435 [Arabidopsis thaliana] >gi|48310228|gb|AAT41779.1| At3g01435 [Arabidopsis thaliana] >gi|42572221|ref|NP_974205.1| Expressed protein [Arabidopsis thaliana]	trichocarpa x nigra	All probes match over all sequences
PtpAffx.113801.1.S1_s_at	0.922963	6.87911	0.00574262	AJ773980	eugene3.00190271	eugene3.00190271	At5g16750.1	WD40-repeat protein : transducin homolog sazD - Homo sapiens	euphratica	All probes match over all sequences
PtpAffx.114108.1.A1_s_at	0.978641	7.12856	0.00506605	CV270939	gw1.263.27.1	gw1.263.27.1	At3g06530.1	hypothetical protein : predicted by genscan+	trichocarpa x nigra	All probes match over all sequences
PtpAffx.114251.1.A1_at	4.22099	8.30077	0.00286296	CV265805	eugene3.00051099	eugene3.00051099	At4g18170.1	WRKY family transcription factor : similar to DNA-binding protein 2 GI:4322940 from [Nicotiana tabacum]: contains Pfam profile: PF03106 WRKY DNA -binding domain: supported by cDNA: gi_17064157	trichocarpa x nigra	Unique
PtpAffx.114321.1.A1_at	3.85335	5.97542	0.00967014	CV262638	fgenesh4_pm.C_LG_I000960 gw1.I.3198.1	fgenesh4_pm.C_LG_I000960	At5g41040.1	N-hydroxycinnamoyl:benzoyltransferase-like protein : : supported by cDNA: gi_14334525_gb_AY034954.1_	trichocarpa x nigra	Unique
PtpAffx.11476.1.S1_at	0.885573	6.64471	0.00653261	CV264485	estExt_fgenesh4_pm.C_LG_X0783	estExt_fgenesh4_pm.C_LG_X0783	At2g39800.1	delta-1-pyrroline 5-carboxylase synthetase (P5C1) : identical to SP:P54887:P5C1_ARATH: supported by cDNA: gi_1532270_dbj_D32138.1_ATHATP5CS	trichocarpa x nigra	Unique
PtpAffx.114792.1.A1_s_at	2.4364	6.28597	0.00802172	CV243536	gw1.29.221.1	gw1.29.221.1	At5g17540.1	putative protein : hypersensitivity-related gene product HSR201 - Nicotiana tabacum	trichocarpa	All probes match over all sequences
PtpAffx.114847.1.A1_at	1.26771	6.41588	0.00740929	CV242053	fgenesh4_pg.C_LG_I002066	fgenesh4_pg.C_LG_I002066	At3g14750.1	expressed protein : : supported by cDNA: gi_14334819_gb_AY035083.1_	trichocarpa	Unique
PtpAffx.11491.1.S1_at	3.91879	10.9841	0.000986108	DN496224	gw1.IV.2596.1	gw1.IV.2596.1	At4g18910.1	major intrinsic protein (MIP)- like : nodulin-26	tremula	Unique
PtpAffx.11493.1.S1_at	7.57042	38.1652	9.45e-06	CV263491	eugene3.00280312	eugene3.00280312	At4g15233.1	similar to ABC transporter family protein : temporary automated functional assignment	nigra	Unique
PtpAffx.115018.1.A1_at	0.92395	18.5672	0.000149612	CV254773	estExt_Genewise1_v1.C_LG_XIV2606	estExt_Genewise1_v1.C_LG_XIV2606	At2g47760.1	Not56-like protein : : supported by cDNA: gi_16226530_gb_AF428424.1_AF428424	trichocarpa x deltoides	Unique
PtpAffx.115155.2.S1_a_at	4.12719	8.80401	0.00229672	BU826541	eugene3.68730001 gw1.III.413.1 eugene3.00010865	eugene3.68730001	At4g23500.1	polygalacturonase	tremula x tremuloides	Unique
PtpAffx.115155.2.S1_at	4.1833	9.65163	0.00159784	BU826541	eugene3.00010865 gw1.III.413.1	eugene3.00010865	At4g23500.1	polygalacturonase	tremula x tremuloides	Probes match on alternative forms of same gene
PtpAffx.11524.3.S1_a_at	0.863876	6.69888	0.00632336	CV272635	gw1.XII.1248.1 estExt_fgenesh4_pg.C_1220019	gw1.XII.1248.1	At5g23250.1	succinyl-CoA synthetase	trichocarpa x nigra	Probes match on alternative forms of same gene
PtpAffx.115286.1.A1_at	1.41455	6.97912	0.00544652	CV256686	grail3.0025002102	grail3.0025002102	At3g09890.1	expressed protein : :supported by full-length cDNA: Ceres:19531.	trichocarpa x deltoides	Unique
PtpAffx.115945.1.S1_s_at	0.908666	8.31974	0.00283519	CN521589	estExt_fgenesh4_pm.C_LG_XIV0126	estExt_fgenesh4_pm.C_LG_XIV0126	At2g45980.1	expressed protein : :supported by full-length cDNA: Ceres:13925.	trichocarpa x deltoides	All probes match over all sequences
PtpAffx.1161.1.A1_at	5.49327	9.06412	0.00205559	CV242557	grail3.0187001701	grail3.0187001701	At5g47220.1	ethylene responsive element binding factor 2 (EREBP-2) : identical to ethylene responsive element binding factor 2 GI:3434969 from [Arabidopsis thaliana] :supported by full-length cDNA: Ceres:3012.	trichocarpa	Unique
PtpAffx.116237.1.A1_a_at	3.4201	10.2234	0.00128945	CV280738	estExt_fgenesh4_pg.C_LG_VII0442	estExt_fgenesh4_pg.C_LG_VII0442	At5g10380.1	putative protein : various predicted proteins	trichocarpa x deltoides	Probes match on alternative forms of same gene
PtpAffx.11626.1.A1_a_at	8.4879	17.0352	0.000205615	CV227545	gw1.VI.1723.1	gw1.VI.1723.1	At2g06925.1	Expressed protein : : supported by full-length cDNA: Ceres: 7600.	trichocarpa	Probes match on alternative forms of same gene
PtpAffx.116306.1.S1_at	3.05491	7.34637	0.00453052	CK107234	estExt_fgenesh4_pg.C_LG_II1484	estExt_fgenesh4_pg.C_LG_II1484	At4g01320.1	putative CAAX prenyl protease : : supported by cDNA: gi_13785908_gb_AF353722.1_AF353722	trichocarpa x nigra	Unique
PtpAffx.11632.2.S1_at	1.50643	8.06752	0.00319264	BP933272	gw1.VII.2128.1	gw1.VII.2128.1	At5g64930.1	CPR5 protein	nigra	Unique
PtpAffx.116385.2.S1_at	0.566432	6.47207	0.00718508	CK097290	grail3.0040010002 estExt_fgenesh4_pg.C_LG_II1233	grail3.0040010002	At3g60350.1	Armadillo repeat containing F-box protein : arm repeat containing protein homolog	tremula	Unique
PtpAffx.116418.1.S1_at	0.479989	7.02219	0.00533639	BI122259	estExt_fgenesh4_pg.C_LG_IV1401	estExt_fgenesh4_pg.C_LG_IV1401	At4g38790.1	expressed protein : :supported by full-length cDNA: Ceres:21759.	tremula x tremuloides	Unique
PtpAffx.116443.1.S1_at	1.43185	13.8674	0.000424602	CK102240	eugene3.00160841 estExt_fgenesh4_pm.C_280088	eugene3.00160841	At3g09840.1	putative transitional endoplasmic reticulum ATPase : identical to cell division cycle protein 48 (CDC48) homolog GB:P54609 (EMBO J. 14 (22)	tremula x tremuloides	Unique
PtpAffx.11646.1.S1_at	1.16884	13.043	0.000534302	CV258006	gw1.X.4580.1	gw1.X.4580.1	At5g35620.1	eIF4Eiso protein (emb|CAA71579.1) : :supported by full-length cDNA: Ceres:23770.	trichocarpa x deltoides	Unique
PtpAffx.11652.1.S1_at	1.74331	10.5021	0.00116102	CV263128	grail3.0035005702	grail3.0035005702	At2g45440.1	putative dihydrodipicolinate synthase : :supported by full-length cDNA: Ceres:26817.	trichocarpa x nigra	Unique
PtpAffx.116687.1.A1_at	1.05922	9.93463	0.00144095	CV262560	gw1.XIX.1660.1	gw1.XIX.1660.1	At2g40760.1	rhodanese-like family protein :	trichocarpa x nigra	Unique
PtpAffx.1167.1.S1_at	0.954969	6.92449	0.00561329	CV242562	estExt_fgenesh4_pg.C_LG_V1144	estExt_fgenesh4_pg.C_LG_V1144	At1g71750.1	hypoxanthine ribosyl transferase	trichocarpa	Unique
PtpAffx.116726.1.S1_at	1.13647	11.3112	0.00089406	CK090806	estExt_Genewise1_v1.C_LG_IX3662	estExt_Genewise1_v1.C_LG_IX3662	At2g13540.1	putative cap-binding protein : : supported by cDNA: gi_15192737_gb_AF272891.1_AF272891	trichocarpa	Unique
PtpAffx.11696.1.S1_s_at	1.27947	6.16022	0.00864709	CV256226	estExt_Genewise1_v1.C_LG_XVI3645	estExt_Genewise1_v1.C_LG_XVI3645	At5g01450.1	putative protein : hypothetical protein At2g38190 - Arabidopsis thaliana	trichocarpa x deltoides	All probes match over all sequences
PtpAffx.117004.2.S1_a_at	4.29373	16.1466	0.000251411	CX174168	estExt_fgenesh4_pg.C_860138	estExt_fgenesh4_pg.C_860138	At5g45280.1	pectinacetylesterase	deltoides	Probes match on alternative forms of same gene
PtpAffx.117027.1.S1_a_at	2.13789	9.03506	0.00208065	CV232507	grail3.0028011501 gw1.XVI.2663.1	grail3.0028011501	At3g09640.1	ascorbate peroxidase (APX) : identical to ascorbate peroxidase [Arabidopsis thaliana] gi|555576|emb|CAA56340:	trichocarpa	Probes match on alternative forms of same gene
PtpAffx.117043.1.S1_s_at	1.44621	7.17573	0.00494942	CA826203	eugene3.00010321	eugene3.00010321	At1g63440.1	ATP dependent copper transporter	trichocarpa x deltoides	All probes match over all sequences
PtpAffx.117121.1.S1_s_at	3.0824	12.3305	0.000646664	CX167944	estExt_fgenesh4_pm.C_LG_X0673	estExt_fgenesh4_pm.C_LG_X0673	At4g02860.1	putative protein : similar to T5J8.17: supported by cDNA: gi_20466357	deltoides	All probes match over all sequences
PtpAffx.11739.1.A1_at	1.2341	8.78787	0.0023126	CV254512	eugene3.01650024	eugene3.01650024	At1g77840.1	eukaryotic initiation factor 5 (eIF-5)	trichocarpa x deltoides	Unique
PtpAffx.11743.1.A1_at	3.12723	6.95899	0.00550638	CV254363	gw1.V.4245.1	gw1.V.4245.1	At5g67360.1	subtilisin-like serine protease ARA12 : Asp48: almost identical to cucumisin-like serine protease (ARA12) GI:3176874 from [Arabidopsis thaliana]	trichocarpa x deltoides	Unique
PtpAffx.11747.1.S1_at	6.90317	30.7181	2.23e-05	CV254756	estExt_fgenesh4_pg.C_LG_XI0229	estExt_fgenesh4_pg.C_LG_XI0229	At1g11580.1	pectin methylesterase	trichocarpa x deltoides	Unique
PtpAffx.11747.2.A1_a_at	7.42476	32.1906	1.9e-05	CV264358	gw1.IV.1811.1 estExt_fgenesh4_pg.C_LG_XI0229	gw1.IV.1811.1	At5g53370.1	pectinesterase : : supported by cDNA: gi_15293286_gb_AY051077.1_	trichocarpa x nigra	Probes match on alternative forms of same gene
PtpAffx.117473.1.S1_at	7.58486	12.5236	0.000610412	DN496167	grail3.0023024001	grail3.0023024001	At5g59720.1	heat shock protein 18 : :supported by full-length cDNA: Ceres:97197.	tremula	Unique
PtpAffx.117578.1.S1_at	2.10792	11.8697	0.000738329	BU886543	eugene3.00181268	eugene3.00181268	At4g25850.1	putative protein : N.crassa mRNA for putative oxysterol-binding protein	tremula x tremuloides	Unique
PtpAffx.118124.1.S1_at	3.06537	12.2832	0.000653519	CV242600	gw1.VIII.1377.1	gw1.VIII.1377.1	At5g16290.1	acetolactate synthase-like protein :	trichocarpa	Unique
PtpAffx.118220.3.S1_a_at	1.28028	7.85311	0.00352345	CK096267	grail3.0005020301	grail3.0005020301	At4g24800.1	topoisomerase	tremula	Probes match on alternative forms of same gene
PtpAffx.118343.1.S1_at	1.2482	7.48442	0.00423017	CK113869	fgenesh4_pm.C_LG_II000406	fgenesh4_pm.C_LG_II000406	At2g25710.1	biotin holocarboxylase synthetase : identical to GB:U41369: supported by cDNA: gi_1688071_gb_U41369.1_ATU41369	tremula x tremuloides	Unique
PtpAffx.118574.2.S1_s_at	2.30395	9.63989	0.00160567	CX185849	grail3.2637000102	grail3.2637000102	--	--	euramericana	All probes match over all sequences
PtpAffx.11859.3.A1_a_at	0.496606	8.36148	0.00277987	CV251392	estExt_fgenesh4_kg.C_LG_VI0064	estExt_fgenesh4_kg.C_LG_VI0064	At4g29480.1	putative protein : hypothetical protein T25K17.20 - Arabidopsis thaliana	trichocarpa	Probes match on alternative forms of same gene
PtpAffx.118825.1.S1_at	0.572459	5.96658	0.00972189	CX172872	eugene3.00050246	eugene3.00050246	At2g21870.1	putative ATP synthase : :supported by full-length cDNA: Ceres:31766.	deltoides	Unique
PtpAffx.118885.1.S1_s_at	3.6137	6.53086	0.0069654	DN502040	grail3.0083003701	grail3.0083003701	At1g22500.1	RING-H2 zinc finger protein ATL5	trichocarpa	All probes match over all sequences
PtpAffx.119032.1.S1_s_at	4.59591	10.2709	0.00126564	DN496192	gw1.XVI.2587.1	gw1.XVI.2587.1	At2g37330.1	unknown protein : predicted by genscan and genefinder: supported by cDNA: gi_18252848	tremula	All probes match over all sequences
PtpAffx.119069.1.S1_at	2.01166	6.15443	0.00867905	DN494577	eugene3.18810002	eugene3.18810002	--	--	trichocarpa	Unique
PtpAffx.11907.1.A1_s_at	0.604171	6.29629	0.00797725	CV247418	eugene3.00021932 gw1.XIV.2092.1	eugene3.00021932	At3g62120.1	multifunctional aminoacyl-tRNA ligase-like protein : multifunctional aminoacyl-tRNA ligase - Homo sapiens	trichocarpa	All probes match over all sequences
PtpAffx.119129.1.A1_at	4.28689	7.67784	0.00383786	DN491700	eugene3.00180734	eugene3.00180734	At4g28890.1	putative protein : various hypothetical and putative proteins in Arabidopsis thaliana	trichocarpa	Unique
PtpAffx.119354.2.A1_s_at	1.01055	6.31337	0.00789674	CV264820	estExt_fgenesh4_pm.C_LG_XV0475	estExt_fgenesh4_pm.C_LG_XV0475	At4g25640.1	putative protein : NorM	trichocarpa x nigra	All probes match over all sequences
PtpAffx.119396.1.A1_at	2.03819	7.16056	0.0049829	CV266382	fgenesh4_pm.C_LG_XVII000103	fgenesh4_pm.C_LG_XVII000103	At5g39890.1	putative protein : hypothetical protein F8M21.10 - Arabidopsis thaliana	trichocarpa x nigra	Unique
PtpAffx.119469.1.S1_at	4.51385	8.34766	0.00279753	BP931170	estExt_fgenesh4_pg.C_LG_XV0039	estExt_fgenesh4_pg.C_LG_XV0039	At1g05260.1	peroxidase	nigra	Unique
PtpAffx.119636.1.S1_at	1.53588	10.3419	0.00123321	CX183550	gw1.XIX.1572.1	gw1.XIX.1572.1	At5g01230.1	cell division - like protein : JM23 protein	euramericana	Unique
PtpAffx.11967.1.S1_s_at	1.47031	9.19133	0.00194396	CA821582	estExt_fgenesh4_pm.C_280021	estExt_fgenesh4_pm.C_280021	At1g19130.1	expressed protein : :supported by full-length cDNA: Ceres:17545.	trichocarpa x deltoides	All probes match over all sequences
PtpAffx.119684.1.S1_at	2.33674	11.0537	0.000963611	AI164927	eugene3.00021750	eugene3.00021750	At4g02440.1	putative protein : :supported by full-length cDNA: Ceres:156170.	tremula x tremuloides	Unique
PtpAffx.119811.1.S1_s_at	6.78071	14.4926	0.000363362	CF936569	fgenesh4_pg.C_LG_II000536	fgenesh4_pg.C_LG_II000536	At2g43000.1	NAM (no apical meristem)-like protein :	tomentiglandulosa	All probes match over all sequences
PtpAffx.119859.1.S1_s_at	1.40786	6.27599	0.00806445	CX185411	estExt_fgenesh4_pg.C_440087	estExt_fgenesh4_pg.C_440087	At1g55150.1	ethylene-responsive DEAD:DEAH box RNA helicase protein	euramericana	All probes match over all sequences
PtpAffx.120002.1.S1_s_at	5.88284	27.9908	3.24e-05	DN502057	estExt_fgenesh4_pm.C_LG_XV0458	estExt_fgenesh4_pm.C_LG_XV0458	At3g48990.1	4-coumarate-CoA ligase -like protein : 4-coumarate-CoA ligase enzyme	trichocarpa	All probes match over all sequences
PtpAffx.12009.1.A1_at	3.40981	11.8462	0.000744104	CV243758	gw1.V.2779.1	gw1.V.2779.1	At4g39955.1	Expressed protein : : supported by full-length cDNA: Ceres: 114014.	trichocarpa	Unique
PtpAffx.12016.2.S1_a_at	0.652425	6.0924	0.00900507	CX174164	gw1.VIII.2033.1 estExt_Genewise1_v1.C_LG_X4893	gw1.VIII.2033.1	At1g24360.1	putative 3-oxoacyl [acyl-carrier protein] reductase : similar to proteins from several bacterial species	deltoides	Probes match on alternative forms of same gene
PtpAffx.120271.1.S1_at	2.51474	11.1745	0.000931842	CN523236	gw1.V.903.1	gw1.V.903.1	At1g03110.1	expressed protein : : supported by cDNA: gi_13877930_gb_AF370228.1_AF370228	trichocarpa x deltoides	Unique
PtpAffx.12059.1.S1_at	9.12581	9.34366	0.0018229	CA927399	estExt_fgenesh4_pg.C_LG_VIII0936	estExt_fgenesh4_pg.C_LG_VIII0936	At3g01420.1	feebly-like protein : contains similarity to feebly protein GB:S70648 [Lycopersicon esculentum]: supported by cDNA: gi_14595998_gb_AY042787.1_	tremuloides	Unique
PtpAffx.120808.1.A1_at	0.683456	8.32544	0.00282796	CV241033	grail3.0007023901	grail3.0007023901	At4g32420.1	putative protein : CDC28:cdc2-like kinase associating arginine-serine cyclophilin	trichocarpa	Unique
PtpAffx.120834.1.A1_at	3.45107	6.14352	0.00873555	CV242933	eugene3.00170080	eugene3.00170080	--	--	trichocarpa	Unique
PtpAffx.120874.1.A1_s_at	1.02377	7.15446	0.00499958	CV262038	gw1.VII.1686.1	gw1.VII.1686.1	At2g22430.1	homeodomain transcription factor (ATHB-6) : : supported by cDNA: gi_16974586_gb_AY060569.1_	trichocarpa x nigra	All probes match over all sequences
PtpAffx.121004.1.A1_at	4.45311	33.7059	1.63e-05	CV257398	fgenesh4_pg.C_LG_XIV000563	fgenesh4_pg.C_LG_XIV000563	At2g47140.1	putative alcohol dehydrogenase : : supported by cDNA: gi_13878112_gb_AF370319.1_AF370319	trichocarpa x deltoides	Unique
PtpAffx.121010.1.A1_at	2.45517	11.9984	0.000712036	CV257240	gw1.V.687.1	gw1.V.687.1	At3g59080.1	putative protein : CND41	trichocarpa x deltoides	Unique
PtpAffx.121079.1.A1_at	1.08136	7.95046	0.00337009	CV255179	eugene3.00080911	eugene3.00080911	At3g08900.1	putative reversibly glycosylatable polypeptide : similar to reversibly glycosylatable polypeptide GB:AAB88408 [Pisum sativum] (Possible component of Golgi beta-glucan synthase)	trichocarpa x deltoides	Unique
PtpAffx.121138.1.A1_at	1.1552	6.84235	0.00585835	CA823996	gw1.148.177.1	gw1.148.177.1	At3g45770.1	nuclear receptor binding factor-like protein : nuclear receptor binding factor-1 NRBF-1 - Rattus norvegicus	trichocarpa x deltoides	Unique
PtpAffx.121304.1.S1_s_at	1.20302	7.82864	0.00356675	AJ778068	grail3.0006044001	grail3.0006044001	At2g03780.1	unknown protein :	euphratica	All probes match over all sequences
PtpAffx.121347.1.A1_at	1.86591	10.0921	0.00134954	CV243482	eugene3.00051204	eugene3.00051204	At3g63250.1	homocysteine S-methyltransferase AtHMT-2 : : supported by cDNA: gi_16226445_gb_AF428402.1_AF428402	trichocarpa	Unique
PtpAffx.121515.1.A1_at	5.02536	6.56178	0.00684613	CV270494	fgenesh4_pm.C_LG_I000645 eugene3.00091211	fgenesh4_pm.C_LG_I000645	At5g58860.1	cytochrome p450 family :	trichocarpa x nigra	Unique
PtpAffx.12167.1.S1_at	0.963057	6.92234	0.00562146	DN486448	estExt_fgenesh4_pg.C_LG_X1459	estExt_fgenesh4_pg.C_LG_X1459	At1g69450.1	unknown protein :	tremula	Unique
PtpAffx.121779.1.S1_at	1.92664	7.39908	0.00440446	CV226842	gw1.77.142.1 eugene3.00100064	gw1.77.142.1	At3g16810.1	expressed protein : contains Pfam profile:PF00806 Pumilio-family RNA binding domains: supported by cDNA: gi_15010673_gb_AY045638.1_	trichocarpa	Unique
PtpAffx.12192.3.S1_at	1.40553	8.71034	0.00239264	BU827922	estExt_fgenesh4_pg.C_LG_X2076	estExt_fgenesh4_pg.C_LG_X2076	At5g04430.1	KH domain protein Nova	tremula x tremuloides	Unique
PtpAffx.122007.1.S1_s_at	1.42422	7.54247	0.00410813	AJ776418	estExt_Genewise1_v1.C_LG_X0047	estExt_Genewise1_v1.C_LG_X0047	At1g49540.1	hypothetical protein : similar to hypothetical protein GB:AAD43147 GI:5430747 from [Arabidopsis thaliana]	euphratica	All probes match over all sequences
PtpAffx.122211.1.S1_s_at	0.735156	7.57851	0.00403527	AJ768026	gw1.I.3465.1 fgenesh4_pg.C_LG_XVII000178	gw1.I.3465.1	At1g04860.1	ubiquitin-specific protease 2 (UBP2) : identical to GI:11993463: supported by cDNA: gi_11993462_gb_AF302659.1_AF302659	euphratica	All probes match over all sequences
PtpAffx.122394.1.S1_at	4.79221	6.2738	0.00807633	CK319249	gw1.I.26.1	gw1.I.26.1	At5g09730.1	glycosyl hydrolase family 3 : beta-xylosidase	deltoides	Unique
PtpAffx.122394.1.S1_s_at	4.13324	6.22074	0.00833964	CK319249	gw1.I.26.1	gw1.I.26.1	At5g09730.1	glycosyl hydrolase family 3 : beta-xylosidase	deltoides	All probes match over all sequences
PtpAffx.12244.1.A1_at	3.85098	13.3024	0.00049499	CV258802	gw1.VIII.1137.1	gw1.VIII.1137.1	At3g25780.1	expressed protein : :supported by full-length cDNA: Ceres:3457.	trichocarpa x nigra	Unique
PtpAffx.12263.1.A1_s_at	2.31373	10.4319	0.0011912	CV263163	estExt_Genewise1_v1.C_LG_I1532	estExt_Genewise1_v1.C_LG_I1532	At5g12860.1	2-oxoglutarate:malate translocator precursor -like protein : 2-oxoglutarate:malate translocator precursor	trichocarpa x nigra	All probes match over all sequences
PtpAffx.122780.1.S1_at	3.36656	7.10779	0.0051106	BU820309	estExt_Genewise1_v1.C_LG_IV0101	estExt_Genewise1_v1.C_LG_IV0101	At3g29320.1	glucan phosphorylase	tremula	Unique
PtpAffx.122841.1.S1_at	2.01285	15.9867	0.000258569	BI123017	eugene3.00060048	eugene3.00060048	At5g47740.1	unknown protein :	tremula x tremuloides	Unique
PtpAffx.122841.1.S1_s_at	2.69691	10.7465	0.00106822	BI123017	eugene3.00060048	eugene3.00060048	At5g47740.1	unknown protein :	tremula x tremuloides	All probes match over all sequences
PtpAffx.122897.1.A1_at	1.46131	9.96517	0.00142315	CV262422	fgenesh4_pg.C_LG_VI001572	fgenesh4_pg.C_LG_VI001572	At2g26070.1	hypothetical protein : predicted by genscan	trichocarpa x nigra	Unique
PtpAffx.123000.2.S1_at	1.29429	10.9554	0.000994818	CX186850	gw1.II.1674.1	gw1.II.1674.1	At1g36310.1	expressed protein : similar to Yml014wp GB:NP_013698 from [Saccharomyces cerevisiae]:supported by full-length cDNA: Ceres:34418.	euramericana	Unique
PtpAffx.123091.1.S1_at	1.09194	6.36346	0.00765067	CK092171	fgenesh4_pg.C_LG_XIV000406	fgenesh4_pg.C_LG_XIV000406	At4g01000.1	putative protein : : supported by cDNA: gi_16209706	tremula x tremuloides	Unique
PtpAffx.123370.1.S1_s_at	1.823	12.4277	0.000629805	AJ779213	estExt_Genewise1_v1.C_LG_VIII1769	estExt_Genewise1_v1.C_LG_VIII1769	At4g08790.1	nitrilase 1 like protein : nitrilase 1 - Mus musculus	euphratica	All probes match over all sequences
PtpAffx.12353.1.A1_at	10.013	35.2053	1.37e-05	CX653443	--	--	--	--	tremula x tremuloides	Unique
PtpAffx.123989.1.S1_at	1.31413	7.56597	0.00406106	DN495946	--	--	--	--	tremula x tremuloides	Unique
PtpAffx.124035.1.S1_s_at	2.94414	14.3203	0.000380376	CK116741	eugene3.00080895	eugene3.00080895	At1g13750.1	unknown protein : : supported by cDNA: gi_20466208	tremula x tremuloides	All probes match over all sequences
PtpAffx.124163.1.S1_at	0.711766	5.92807	0.00994708	BI129486	estExt_fgenesh4_pg.C_LG_XVIII0325	estExt_fgenesh4_pg.C_LG_XVIII0325	At4g32680.1	expressed protein : :supported by full-length cDNA: Ceres:35221.	tremula x tremuloides	Unique
PtpAffx.124165.1.S1_at	2.49095	7.26977	0.00470267	CN523540	eugene3.00070338	eugene3.00070338	At3g23600.1	expressed protein : contains Pfam profile: PF01738 Dienelactone hydrolase family:supported by full-length cDNA: Ceres:11339.	trichocarpa x deltoides	Unique
PtpAffx.124213.1.S1_at	1.47432	7.81377	0.00358969	CK107044	eugene3.00280086	eugene3.00280086	At5g58010.1	bHLH protein : bHLH transcription factor GBOF-1	tremula	Unique
PtpAffx.124217.1.S1_s_at	1.71844	8.51038	0.00260931	CX179283	grail3.0019021002	grail3.0019021002	At2g47900.1	F-box containing tubby family protein : : supported by cDNA: gi_18377639	euramericana	All probes match over all sequences
PtpAffx.124219.1.S1_s_at	3.83914	13.528	0.000466887	BU877418	--	--	--	--	tremula	All probes match over all sequences
PtpAffx.124389.1.S1_at	2.2017	13.3005	0.000495097	BU809679	estExt_fgenesh4_pg.C_LG_II0641	estExt_fgenesh4_pg.C_LG_II0641	At1g43710.1	histidine decarboxylase	tremula x tremuloides	Unique
PtpAffx.12439.5.S1_a_at	2.28504	16.4154	0.0002361	CX178906	estExt_Genewise1_v1.C_LG_XI2776	estExt_Genewise1_v1.C_LG_XI2776	At5g55530.1	putative protein : similar to unknown protein (pir||T07080)	euramericana	Probes match on alternative forms of same gene
PtpAffx.124466.1.S1_at	1.28227	7.74736	0.00371226	DN498429	grail3.0001096701 fgenesh4_pg.C_LG_I001884	grail3.0001096701	At5g28040.1	putative protein : various predicted proteins	tremula	Unique
PtpAffx.124545.1.S1_at	2.48902	6.7847	0.0060222	DN499401	gw1.II.2858.1	gw1.II.2858.1	At2g43180.1	putative carboxyphosphonoenolpyruvate mutase :	tremula x tremuloides	Unique
PtpAffx.124616.1.S1_s_at	1.35741	8.27388	0.0028963	CK099809	estExt_fgenesh4_pg.C_1230069	estExt_fgenesh4_pg.C_1230069	At3g02530.1	putative chaperonin : similar to chaperonin subunit 6a (zeta) GB:NP_033968 from [Mus musculus]:supported by full-length cDNA: Ceres:116386.	tremula x tremuloides	All probes match over all sequences
PtpAffx.124623.1.S1_at	0.653894	6.02525	0.00938187	BU886097	estExt_fgenesh4_pg.C_LG_II0500	estExt_fgenesh4_pg.C_LG_II0500	At4g02830.1	hypothetical protein : temporary automated functional assignment	tremula x tremuloides	Unique
PtpAffx.125.1.S1_at	1.22211	15.5744	0.000284614	CV236197	estExt_fgenesh4_pg.C_LG_III1005	estExt_fgenesh4_pg.C_LG_III1005	At1g63160.1	replication factor	trichocarpa	Unique
PtpAffx.125211.1.S1_s_at	1.38382	16.4125	0.000236135	CK100112	gw1.I.1828.1 gw1.IX.3282.1	gw1.I.1828.1	At4g26900.1	glutamine amidotransferase:cyclase : : supported by cDNA: gi_3219163_dbj_AB006210.1_AB006210	tremula x tremuloides	All probes match over all sequences
PtpAffx.125364.1.S1_at	2.57636	11.2297	0.000916539	CV240151	eugene3.00040798	eugene3.00040798	At3g03270.2	expressed protein :	trichocarpa	Unique
PtpAffx.12552.1.A1_at	4.89324	6.23437	0.00827612	CV253308	estExt_Genewise1_v1.C_LG_X1905	estExt_Genewise1_v1.C_LG_X1905	At5g05840.1	putative protein : strong similarity to unknown protein (emb|CAB81597.1)	trichocarpa x deltoides	Unique
PtpAffx.1257.3.A1_at	10.5139	22.044	7.88e-05	CA934446	gw1.III.2711.1	gw1.III.2711.1	At1g62500.1	putative proline-rich cell wall protein (pir|IS52985): similar to ESTs gb|AI239404	tremuloides	Unique
PtpAffx.125836.1.A1_at	3.20736	8.5548	0.00256312	BP934176	eugene3.00120592	eugene3.00120592	At5g61210.1	syntaxin SNAP33 : :supported by full-length cDNA: Ceres:14562.	nigra	Unique
PtpAffx.125954.1.S1_at	1.01161	6.46645	0.00720527	BP925185	--	--	--	--	nigra	Unique
PtpAffx.126009.1.S1_at	2.04216	8.07593	0.00317898	CX181135	fgenesh4_pm.C_LG_II000988	fgenesh4_pm.C_LG_II000988	At3g07870.1	F-box protein family : : supported by cDNA: gi_15983478_gb_AF424614.1_AF424614	euramericana	Unique
PtpAffx.126071.1.S1_at	4.10896	24.8137	5.14e-05	CX187314	gw1.XI.3391.1	gw1.XI.3391.1	At4g33070.1	pyruvate decarboxylase-1 (Pdc1) : : supported by cDNA: gi_17979050	euramericana	Unique
PtpAffx.126071.1.S1_s_at	4.16428	13.0156	0.000538624	CX187314	estExt_fgenesh4_pg.C_LG_IV0428 gw1.XI.3391.1 grail3.19782000101 eugene3.01840014	estExt_fgenesh4_pg.C_LG_IV0428	At5g54960.1	pyruvate decarboxylase (gb|AAB16855.1) :	euramericana	All probes match over all sequences
PtpAffx.126410.1.S1_s_at	4.83913	12.4015	0.000634861	CX183751	estExt_Genewise1_v1.C_LG_VI1602	estExt_Genewise1_v1.C_LG_VI1602	At2g41690.1	putative heat shock transcription factor :	euramericana	All probes match over all sequences
PtpAffx.12643.1.S1_at	0.769822	7.3235	0.00458294	CF227303	fgenesh4_pg.C_LG_XII000285 gw1.2471.4.1	fgenesh4_pg.C_LG_XII000285	At5g24400.1	6-phosphogluconolactonase-like protein : :supported by full-length cDNA: Ceres:21890.	alba x tremula	Unique
PtpAffx.126703.1.S1_at	1.17081	7.72053	0.00375947	CX172605	eugene3.00051013	eugene3.00051013	At1g76010.1	expressed protein : : supported by cDNA: gi_15724323_gb_AF412102.1_AF412102	deltoides	Unique
PtpAffx.12675.4.A1_s_at	0.342541	8.46483	0.00265981	CV271770	eugene3.00280227	eugene3.00280227	At5g03460.1	Expressed protein : : supported by full-length cDNA: Ceres: 12197.	trichocarpa x nigra	All probes match over all sequences
PtpAffx.1269.3.S1_at	3.69973	8.9654	0.0021568	CV262340	estExt_fgenesh4_pg.C_LG_III0563	estExt_fgenesh4_pg.C_LG_III0563	At5g17550.1	putative protein : PxF protein - Rattus rattus	tremula x tremuloides	Unique
PtpAffx.12708.1.A1_at	6.8821	15.7101	0.000275948	CV256109	grail3.0061011101	grail3.0061011101	At2g47260.1	WRKY family transcription factor : contains Pfam profile: PF03106 WRKY DNA -binding domain :supported by full-length cDNA: Ceres:114256.	trichocarpa x deltoides	Unique
PtpAffx.127095.1.A1_at	1.08701	7.83827	0.00355094	CV271967	gw1.VII.1484.1	gw1.VII.1484.1	At4g33470.1	putative protein : acetylpolyamine aminohydrolase (aphA) homolog -Archaeoglobus fulgidus	trichocarpa x nigra	Unique
PtpAffx.1271.1.A1_at	3.14377	15.3035	0.000302104	CV235333	eugene3.00160104	eugene3.00160104	At3g21760.1	putative UDP-glucose glucosyltransferase : similar to GB:Q40284 from [Manihot esculenta]: supported by cDNA: gi_13937235_gb_AF372973.1_AF372973	trichocarpa	Unique
PtpAffx.12712.1.S1_at	7.35743	12.3705	0.000641983	CK317784	estExt_Genewise1_v1.C_LG_VI1108	estExt_Genewise1_v1.C_LG_VI1108	At2g29170.1	putative tropinone reductase :	deltoides	Unique
PtpAffx.12730.1.S1_at	1.28724	8.12046	0.00311367	BP922220	gw1.V.2753.1 gw1.VII.1742.1	gw1.V.2753.1	At4g39980.1	2-dehydro-3-deoxyphosphoheptonate aldolase : : supported by cDNA: gi_166687_gb_M74819.1_ATHDHS1	nigra	Unique
PtpAffx.12733.1.S1_at	2.23537	8.88486	0.00222303	CK102307	grail3.0036010201	grail3.0036010201	At1g67420.1	hypothetical protein : predicted by genemark.hmm	tremula x tremuloides	Unique
PtpAffx.127435.1.A1_at	4.65331	16.7422	0.00021911	CV257866	eugene3.00151257	eugene3.00151257	At5g36970.1	putative protein : harpin inducing protein (hin1)	trichocarpa x deltoides	Unique
PtpAffx.127545.1.A1_s_at	1.15279	9.18992	0.00194505	CV254487	estExt_fgenesh4_pg.C_LG_VI1096	estExt_fgenesh4_pg.C_LG_VI1096	At3g58500.1	protein phosphatase PP2A catalytic subunit : : supported by full-length cDNA: Ceres:37057.	trichocarpa x deltoides	All probes match over all sequences
PtpAffx.127569.1.A1_at	0.886479	34.0137	1.59e-05	CV262529	fgenesh4_pg.C_LG_IV001244	fgenesh4_pg.C_LG_IV001244	gi|47825015|gb|AAT38786.1|	putative gag-pol polyprotein [Solanum demissum]	tremula x tremuloides	Unique
PtpAffx.127569.2.A1_at	3.51826	25.4932	4.63e-05	CV253334	gw1.137.118.1	gw1.137.118.1	At1g79610.1	sodium:hydrogen exchanger : contains similarity to Na+:H+ antiporter GI:1655701 from [Xenopus laevis]	trichocarpa	Unique
PtpAffx.12763.1.S1_a_at	2.55333	7.17409	0.00495169	CV270928	grail3.0042000702	grail3.0042000702	At3g17860.1	expressed protein : :supported by full-length cDNA: Ceres:12707.	trichocarpa x nigra	Probes match on alternative forms of same gene
PtpAffx.127734.1.A1_at	0.553539	9.56288	0.00165969	CV246051	fgenesh4_pg.C_LG_X000270 fgenesh4_pm.C_LG_VIII000845	fgenesh4_pg.C_LG_X000270	At1g03370.1	unknown protein : Contains similarity to gb|AB011110 KIAA0538 protein from Homo sapiens brain and to phospholipid-binding domain C2 PF|00168. ESTs gb|AA585988 and gb|T04384 come from this gene	trichocarpa	Unique
PtpAffx.127955.1.A1_at	1.17801	6.2022	0.0084193	CV237995	eugene3.00121011	eugene3.00121011	At5g50980.1	putative protein : similar to unknown protein (gb|AAD34762.1)	trichocarpa	Unique
PtpAffx.127968.2.A1_at	2.58992	8.53398	0.00258307	BP933920	fgenesh4_pg.C_scaffold_40000309	fgenesh4_pg.C_scaffold_40000309	At5g67090.1	subtilisin-like serine protease : contains similarity to subtilisin-like protease ag12 GI:757522 from [Alnus glutinosa]	nigra	Unique
PtpAffx.12800.1.S1_a_at	10.1133	16.3032	0.0002421	CV273568	estExt_fgenesh4_pg.C_LG_IX0522	estExt_fgenesh4_pg.C_LG_IX0522	At5g48485.1	Expressed protein : : supported by full-length cDNA: Ceres: 13962.	trichocarpa x deltoides	Probes match on alternative forms of same gene
PtpAffx.128034.1.A1_at	0.6558	8.36874	0.00277215	BP934018	--	--	--	--	trichocarpa x deltoides	Unique
PtpAffx.1281.2.S1_at	0.915222	7.13465	0.00505359	CV237522	grail3.0022021301	grail3.0022021301	At3g11400.1	eukaryotic translation initiation factor 3 subunit g (eIF3g) : : supported by full-length cDNA: Ceres: 39231.	trichocarpa	Unique
PtpAffx.128165.1.A1_a_at	1.09928	6.08856	0.00902469	CV241610	eugene3.00640045 fgenesh4_pg.C_scaffold_64000039	eugene3.00640045	At4g26400.1	putative protein : RING zinc finger protein	trichocarpa	Probes match on alternative forms of same gene
PtpAffx.128620.1.A1_at	0.539576	6.44485	0.00729547	CV260807	estExt_Genewise1_v1.C_LG_VIII2120	estExt_Genewise1_v1.C_LG_VIII2120	At1g56560.1	alkaline:neutral invertase	trichocarpa x nigra	Unique
PtpAffx.128912.1.S1_at	1.59493	8.20573	0.00298738	CN519256	estExt_Genewise1_v1.C_1500126	estExt_Genewise1_v1.C_1500126	At1g09640.1	elongation factor 1B-gamma	trichocarpa x deltoides	Unique
PtpAffx.129455.1.A1_at	3.69633	9.65292	0.00159762	CK094917	eugene3.00191044	eugene3.00191044	--	--	tremula	Unique
PtpAffx.129776.1.S1_at	2.1038	26.2721	4.13e-05	BU823997	grail3.0732000301	grail3.0732000301	--	--	tremula x tremuloides	Unique
PtpAffx.1302.4.A1_at	7.30926	8.72206	0.00237946	CV260010	eugene3.00140535	eugene3.00140535	At4g01575.1	Expressed protein : : supported by full-length cDNA: Ceres: 29072.	trichocarpa x nigra	Unique
PtpAffx.1303.1.S1_a_at	1.4739	12.3292	0.000646664	CV232657	gw1.IV.3685.1	gw1.IV.3685.1	At3g59990.1	putative protein : ETHIONINE AMINOPEPTIDASE 2 (EC 3.4.11.18) - Mus musculus	trichocarpa	Unique
PtpAffx.1303.1.S1_at	1.5925	9.48212	0.00171494	CV232657	gw1.IV.3685.1	gw1.IV.3685.1	At3g59990.1	putative protein : ETHIONINE AMINOPEPTIDASE 2 (EC 3.4.11.18) - Mus musculus	trichocarpa	Probes match on alternative forms of same gene
PtpAffx.130385.1.S1_at	0.892252	13.3197	0.000493727	BU890088	fgenesh4_pg.C_LG_IX000743	fgenesh4_pg.C_LG_IX000743	At3g19650.1	hypothetical protein : predicted by genscan+	tremula	Unique
PtpAffx.1307.1.S1_at	1.4212	12.2713	0.000654952	CV259888	eugene3.00010884 estExt_fgenesh4_pg.C_7460003	eugene3.00010884	At1g63770.1	putative aminopeptidase : similar to aminopeptidase N (alpha-aminoacylpeptide hydrolase) GB:P04825 [Escherichia coli]: contains Pfam profile: PF00099 Zinc-binding metalloprotease domain	trichocarpa x nigra	Unique
PtpAffx.130842.1.S1_at	1.65808	6.66892	0.00643759	CV237777	estExt_fgenesh4_pg.C_LG_XVIII0493	estExt_fgenesh4_pg.C_LG_XVIII0493	At4g31820.1	putative protein : various predicted proteins: supported by cDNA: gi_20259444	trichocarpa	Unique
PtpAffx.130922.1.S1_s_at	2.88079	5.99285	0.00957058	AJ773860	fgenesh4_pm.C_LG_I000139	fgenesh4_pm.C_LG_I000139	At1g80760.1	nodulin-like protein : similar to nodulin GB:CAA28471 GI:18710 from [Glycine max]	trichocarpa x deltoides	All probes match over all sequences
PtpAffx.131057.1.A1_at	3.2593	6.94201	0.0055588	CX656262	grail3.0014003601	grail3.0014003601	At1g78815.1	Expressed protein : : supported by full-length cDNA: Ceres: 230925.	alba x tremula var. glandulosa	Unique
PtpAffx.131073.1.S1_at	0.844765	7.31537	0.00459933	BU868669	estExt_fgenesh4_pg.C_1470058	estExt_fgenesh4_pg.C_1470058	At2g24420.1	expressed protein : : supported by cDNA: gi_16930416_gb_AF419562.1_AF419562	trichocarpa	Unique
PtpAffx.131114.3.S1_s_at	1.53322	6.83529	0.00588276	BU874626	gw1.III.1528.1	gw1.III.1528.1	At3g50000.1	CASEIN KINASE II	trichocarpa	All probes match over all sequences
PtpAffx.131198.1.S1_at	0.954949	7.00562	0.00537635	CX185937	gw1.273.26.1	gw1.273.26.1	At1g04400.1	putative cryptochrome 2 apoprotein : Match to Arabidopsis photolysase (PHH1) gene (gb|X99061) and cryptochrome 2 apoprotein (CRY2) (gb|U43397). ESTs gb|W43661 and gb|Z25638 come from this gene: supported by cDNA: gi_1468974_gb_U62549.1_ATU62549	euramericana	Unique
PtpAffx.131433.1.S1_at	1.29375	7.02042	0.00534189	CF233378	estExt_Genewise1_v1.C_LG_VI1529	estExt_Genewise1_v1.C_LG_VI1529	At5g35330.1	putative protein : predicted proteins	alba x tremula	Unique
PtpAffx.131455.1.S1_s_at	1.12794	6.28025	0.00804963	CK102810	estExt_Genewise1_v1.C_LG_III0384	estExt_Genewise1_v1.C_LG_III0384	At4g02570.1	putative cullin-like 1 protein : similar to O. sativa cullin-like proteins: supported by cDNA: gi_15028160_gb_AY046030.1_	tremula x tremuloides	All probes match over all sequences
PtpAffx.13160.1.A1_at	2.46227	9.69695	0.00157542	CV254230	grail3.0123009201	grail3.0123009201	At3g02580.1	sterol-C5-desaturase : identical to GB:AAD12944 from [Arabidopsis thaliana]:supported by full-length cDNA: Ceres:7564.	tremula	Unique
PtpAffx.131693.1.S1_at	1.03261	6.76707	0.00607851	AJ768311	gw1.IX.4112.1	gw1.IX.4112.1	At2g29190.1	pumilio-family RNA-binding protein	euphratica	Unique
PtpAffx.131853.1.S1_s_at	1.01212	6.95583	0.00551562	CA824944	grail3.0018035002	grail3.0018035002	--	--	trichocarpa x deltoides	All probes match over all sequences
PtpAffx.131927.1.S1_at	2.66241	8.57073	0.00254818	BU872585	estExt_fgenesh4_pg.C_LG_I2179	estExt_fgenesh4_pg.C_LG_I2179	At5g14450.1	early nodule-specific protein - like : early nodule-specific protein	trichocarpa	Unique
PtpAffx.131946.1.S1_s_at	5.98275	9.63745	0.00160743	BU893117	eugene3.00041157	eugene3.00041157	At3g18830.1	sugar transport	tremula	All probes match over all sequences
PtpAffx.132201.1.A1_at	0.70923	7.74751	0.00371226	DN486336	estExt_fgenesh4_pm.C_LG_I1064	estExt_fgenesh4_pm.C_LG_I1064	At3g19630.1	unknown protein :	tremula	Unique
PtpAffx.132381.1.A1_at	1.7972	11.5365	0.00082734	BP931391	fgenesh4_pg.C_LG_VIII000278	fgenesh4_pg.C_LG_VIII000278	At2g39110.1	putative protein kinase : contains a protein kinase domain profile (PDOC00100)	nigra	Unique
PtpAffx.132394.1.A1_at	1.01973	15.6981	0.000276484	BP930701	eugene3.00080009	eugene3.00080009	At5g08570.1	pyruvate kinase :	nigra	Unique
PtpAffx.132598.1.S1_s_at	2.6026	7.04854	0.00526569	BU880914	estExt_Genewise1_v1.C_LG_II1748	estExt_Genewise1_v1.C_LG_II1748	At5g49630.1	amino acid permease 6 (emb CAA65051.1) :	trichocarpa	All probes match over all sequences
PtpAffx.132698.1.S1_at	7.42537	11.1667	0.000934656	CV254187	--	--	--	--	tremula	Unique
PtpAffx.132698.2.S1_at	9.86708	49.0808	3.19e-06	CX655024	estExt_fgenesh4_pg.C_LG_I1487	estExt_fgenesh4_pg.C_LG_I1487	At4g19160.1	putative protein : : supported by cDNA: gi_15292760_gb_AY050814.1_	euphratica	Unique
PtpAffx.133018.1.S1_s_at	5.23755	6.40244	0.00746796	CX178502	grail3.0005031901	grail3.0005031901	At5g41040.1	N-hydroxycinnamoyl:benzoyltransferase-like protein : : supported by cDNA: gi_14334525_gb_AY034954.1_	euramericana	All probes match over all sequences
PtpAffx.133289.1.S1_at	2.81899	7.72369	0.00375513	DN494986	gw1.XV.472.1	gw1.XV.472.1	At1g66920.1	receptor serine:threonine kinase PR5K	tremula x tremuloides	Unique
PtpAffx.133302.1.S1_at	4.62843	7.11738	0.00509039	CV230701	gw1.VI.1028.1 gw1.145.66.1	gw1.VI.1028.1	At2g26700.1	putative second messenger-dependent protein kinase :	trichocarpa	Unique
PtpAffx.13344.2.S1_a_at	1.59437	7.04017	0.00528628	CV254122	grail3.0003068301	grail3.0003068301	At1g01720.1	NAC domain protein	trichocarpa x deltoides	Probes match on alternative forms of same gene
PtpAffx.133471.1.A1_at	4.30174	8.05025	0.00321874	CV272920	gw1.V.914.1	gw1.V.914.1	At2g48140.1	expressed protein : :supported by full-length cDNA: Ceres:4074.	trichocarpa x deltoides	Unique
PtpAffx.133484.1.A1_at	4.98809	10.562	0.00113587	CV269380	--	--	--	--	tremula x tremuloides	Unique
PtpAffx.133511.1.S1_at	3.72407	10.4733	0.001175	CV273097	fgenesh4_pg.C_LG_X000434 gw1.X.4735.1	fgenesh4_pg.C_LG_X000434	At2g29420.1	glutathione transferase	trichocarpa x deltoides	Unique
PtpAffx.133567.1.A1_at	2.92474	7.17171	0.0049548	CV270752	eugene3.00140262 eugene3.00021460	eugene3.00140262	At3g53510.1	ABC transporter family protein : breast cancer resistance protein (BCRP)	trichocarpa x nigra	Unique
PtpAffx.133609.1.A1_at	2.18168	8.82664	0.00227405	CV271560	--	--	--	--	trichocarpa x nigra	Unique
PtpAffx.133712.1.A1_at	2.84463	10.761	0.00106217	CV265771	fgenesh4_pg.C_LG_XVIII001087 fgenesh4_pg.C_LG_VI000475	fgenesh4_pg.C_LG_XVIII001087	At5g20250.1	glycosyl hydrolase family 36 : similar to seed imbibition protein GB:AAA32975 GI:167100 from [Hordeum vulgare]	trichocarpa x nigra	Unique
PtpAffx.133720.1.A1_at	1.81717	12.2861	0.000653519	CV265493	eugene3.01970014 estExt_Genewise1_v1.C_LG_XII1000	eugene3.01970014	At4g27940.1	putative protein : protein kinase LePK7	trichocarpa x nigra	Unique
PtpAffx.133756.1.A1_at	3.46259	17.3508	0.000192987	CV257806	fgenesh4_pm.C_LG_VI000496 gw1.XVI.1869.1	fgenesh4_pm.C_LG_VI000496	At5g06710.1	homeobox-leucine zipper protein HAT14 (HD-Zip protein 14) : contains similarity to homeodomain leucine zipper protein	trichocarpa x deltoides	Unique
PtpAffx.13385.1.S1_at	1.57266	8.74503	0.002352	BP934488	estExt_fgenesh4_pm.C_860049	estExt_fgenesh4_pm.C_860049	At5g61510.1	quinone oxidoreductase - like protein : quinone oxidoreductase homolog	nigra	Unique
PtpAffx.13385.2.S1_at	1.2215	10.7219	0.0010752	BP930079	estExt_fgenesh4_pg.C_290219	estExt_fgenesh4_pg.C_290219	At5g61510.1	quinone oxidoreductase - like protein : quinone oxidoreductase homolog	nigra	Unique
PtpAffx.133937.3.A1_a_at	1.09703	11.6531	0.000792394	CV275541	eugene3.00010201 eugene3.00010204	eugene3.00010201	At5g07900.1	expressed protein : :supported by full-length cDNA: Ceres:22350.	trichocarpa x deltoides	Probes match on alternative forms of same gene
PtpAffx.133944.1.A1_at	6.46925	32.6032	1.81e-05	CV255691	estExt_Genewise1_v1.C_LG_XIV3374	estExt_Genewise1_v1.C_LG_XIV3374	At1g62300.1	WRKY family transcription factor : similar to putative DNA-binding protein GI:7268215 from [Arabidopsis thaliana]: supported by cDNA: gi_12658409_gb_AF331712.1_AF331712	trichocarpa x deltoides	Unique
PtpAffx.133965.1.A1_at	2.18149	10.8467	0.00103158	CV254950	--	--	--	--	trichocarpa x deltoides	Unique
PtpAffx.134230.1.A1_at	0.683924	8.82629	0.00227405	CV243145	eugene3.00160412	eugene3.00160412	At3g15010.1	RNA-binding protein : contains Pfam profile: PF00076 RNA recognition motif. (a.k.a. RRM	trichocarpa	Unique
PtpAffx.134307.1.A1_at	3.7568	7.6067	0.00398216	CV240090	gw1.I.6615.1	gw1.I.6615.1	At3g58060.1	putative protein : hypothetical protein F12L6.11 - Arabidopsis thaliana	trichocarpa	Unique
PtpAffx.134631.1.A1_at	5.11814	8.28688	0.00287864	CV228409	estExt_Genewise1_v1.C_LG_III1492	estExt_Genewise1_v1.C_LG_III1492	At4g26370.1	putative protein : transcription termination factor nusB	trichocarpa x deltoides	Unique
PtpAffx.13469.1.S1_at	3.4411	9.15341	0.00197906	CX658940	gw1.40.567.1	gw1.40.567.1	At1g06870.1	chloroplast thylakoidal processing peptidase	deltoides	Unique
PtpAffx.134721.1.S1_at	1.3242	6.5301	0.00696739	CV256564	fgenesh4_pm.C_LG_XV000009	fgenesh4_pm.C_LG_XV000009	At5g24520.1	Ttg1 protein (emb CAB45372.1) :	trichocarpa x deltoides	Unique
PtpAffx.134772.1.S1_s_at	4.33306	9.33111	0.00183166	DN483641	estExt_fgenesh4_pg.C_LG_XII0687	estExt_fgenesh4_pg.C_LG_XII0687	At5g61690.1	ABC transporter family protein : ABC transport protein	tomentiglandulosa	All probes match over all sequences
PtpAffx.13499.1.S1_s_at	0.41876	14.1507	0.000395574	CK104585	estExt_fgenesh4_pg.C_LG_II2536	estExt_fgenesh4_pg.C_LG_II2536	At3g13080.1	ABC transporter family protein : almost identical to MRP-like ABC transporter GI:2316016 from [Arabidopsis thaliana]: contains Pfam profile: PF00005 ABC transporter: supported by cDNA: gi_2316015_gb_U92650.1_ATU92650	tremula	All probes match over all sequences
PtpAffx.135268.1.S1_s_at	2.33031	13.1692	0.000515541	CN523022	estExt_Genewise1_v1.C_1450038 gw1.1732.4.1	estExt_Genewise1_v1.C_1450038	At5g57020.1	N-myristoyl transferase : :supported by full-length cDNA: Ceres:36525.	trichocarpa x deltoides	All probes match over all sequences
PtpAffx.135307.1.S1_s_at	3.59029	12.6747	0.000587745	AJ768472	grail3.0024029101	grail3.0024029101	--	--	euphratica	All probes match over all sequences
PtpAffx.135397.1.S1_at	3.54165	7.28874	0.00466128	CX172761	eugene3.00010505	eugene3.00010505	At3g02040.1	expressed protein : :supported by full-length cDNA: Ceres:40090.	deltoides	Unique
PtpAffx.135416.1.S1_s_at	1.37222	7.14687	0.00501928	CN517682	gw1.VIII.402.1	gw1.VIII.402.1	At2g01470.1	putative protein transport protein SEC12p : identical to GB:M95796	trichocarpa x deltoides	All probes match over all sequences
PtpAffx.135442.1.S1_at	4.37168	16.8281	0.000214771	CX654294	--	--	--	--	alba x tremula var. glandulosa	Unique
PtpAffx.13547.1.S1_s_at	0.667245	7.81116	0.00359277	CV244111	estExt_fgenesh4_pg.C_2150009	estExt_fgenesh4_pg.C_2150009	At2g26650.1	K+ transporter	trichocarpa	All probes match over all sequences
PtpAffx.135645.1.S1_at	0.616872	7.42722	0.00434635	CK107171	estExt_fgenesh4_pg.C_LG_IX1015	estExt_fgenesh4_pg.C_LG_IX1015	At3g52030.1	F-box protein family :	tremula	Unique
PtpAffx.135947.1.A1_at	1.31539	6.43472	0.00733204	CK095601	eugene3.00180253	eugene3.00180253	At5g20885.1	putative protein : non-consensus donor splice site GA at exon 1: predicted proteins	tremula	Unique
PtpAffx.13600.1.S1_at	0.891469	9.12365	0.00200181	CV260758	gw1.XV.2072.1	gw1.XV.2072.1	At5g63440.1	expressed protein : : supported by cDNA: gi_16226477_gb_AF428410.1_AF428410	trichocarpa x nigra	Unique
PtpAffx.136353.2.S1_s_at	0.675897	6.10703	0.00893142	BU897289	estExt_fgenesh4_pg.C_LG_XIV0200	estExt_fgenesh4_pg.C_LG_XIV0200	At3g61140.1	COP9 complex subunit	tremula x tremuloides	All probes match over all sequences
PtpAffx.136423.1.S1_s_at	3.843	11.8158	0.00075208	BU819006	gw1.IV.2436.1	gw1.IV.2436.1	At1g17860.1	lemir (miraculin)	tremula	All probes match over all sequences
PtpAffx.13688.2.S1_a_at	2.66791	9.5075	0.00169733	CV244999	grail3.12506000101 grail3.0009026301	grail3.12506000101	gi|50725597|dbj|BAD33064.1|	unknown protein [Oryza sativa (japonica cultivar-group)]	trichocarpa	Probes match on alternative forms of same gene
PtpAffx.1369.1.A1_s_at	3.09948	19.9075	0.000114759	CV267794	eugene3.00040388	eugene3.00040388	At2g42610.1	expressed protein : : supported by cDNA: gi_6691164_gb_AF218765.1_AF218765	trichocarpa x nigra	All probes match over all sequences
PtpAffx.13691.1.A1_at	7.19134	24.1298	5.74e-05	CK095870	grail3.0044012101	grail3.0044012101	At3g03210.1	unknown protein :	tremula	Unique
PtpAffx.136910.1.S1_at	1.38325	6.04333	0.00928104	BU887635	estExt_fgenesh4_pg.C_LG_III0666	estExt_fgenesh4_pg.C_LG_III0666	At5g67500.1	porin-like protein : :supported by full-length cDNA: Ceres:12964.	tremula x tremuloides	Unique
PtpAffx.136933.1.S1_s_at	0.842745	9.5497	0.00167034	AI166650	estExt_fgenesh4_pg.C_LG_III1149	estExt_fgenesh4_pg.C_LG_III1149	At1g64350.1	G-protein beta family : supported by cDNA: Ceres:35985: supported by cDNA: gi_13877918_gb_AF370222.1_AF370222	trichocarpa	All probes match over all sequences
PtpAffx.136954.1.S1_at	2.35068	7.54514	0.00410184	BU885604	gw1.VII.700.1	gw1.VII.700.1	At3g07565.1	hypothetical protein : similar to unknown protein	tremula x tremuloides	Unique
PtpAffx.136959.1.S1_at	7.55538	16.1153	0.000253308	CV273130	eugene3.00100492	eugene3.00100492	At1g24430.1	hypothetical protein : similar to deacetylvindoline 4-O-acetyltransferase	trichocarpa x deltoides	Unique
PtpAffx.136959.1.S1_s_at	7.00313	19.0273	0.000135936	CV273130	eugene3.00100492 gw1.X.4991.1	eugene3.00100492	At1g24430.1	hypothetical protein : similar to deacetylvindoline 4-O-acetyltransferase	trichocarpa x deltoides	All probes match over all sequences
PtpAffx.137030.1.S1_s_at	1.27762	8.12933	0.00309963	BU882587	estExt_fgenesh4_pm.C_LG_XII0234	estExt_fgenesh4_pm.C_LG_XII0234	At1g26850.1	expressed protein : Location of ESTs 108M14T7	trichocarpa	All probes match over all sequences
PtpAffx.137256.1.S1_s_at	2.89714	7.46724	0.00426532	DN497322	estExt_fgenesh4_pm.C_LG_VI0759	estExt_fgenesh4_pm.C_LG_VI0759	At5g60990.1	DEAD:DEAH box RNA helicase protein	tremula	All probes match over all sequences
PtpAffx.137281.1.S1_at	2.54633	9.34546	0.00182202	CV235386	gw1.XIX.855.1	gw1.XIX.855.1	At3g56270.1	putative protein : Centrosome- and Golgi-localized PKN-associated protein - Homo sapiens	tremula x tremuloides	Unique
PtpAffx.137379.1.S1_at	2.769	6.74483	0.00614814	DN498732	gw1.XIII.1083.1	gw1.XIII.1083.1	At3g05200.1	putative RING-H2 zinc finger protein ATL6 : similar to GB:AAD33584 from [Arabidopsis thaliana]: supported by cDNA: gi_4928402_gb_AF132016.1_AF132016	tremula	Unique
PtpAffx.13739.1.S1_at	1.38361	5.96045	0.00976141	CK104141	--	--	--	--	tremula	Unique
PtpAffx.137415.1.S1_at	5.23844	6.37352	0.00760335	DN498331	estExt_fgenesh4_pm.C_LG_II0465	estExt_fgenesh4_pm.C_LG_II0465	At5g65380.1	putative protein : strong similarity to unknown protein (emb|CAB89401.1): supported by cDNA: gi_14030730_gb_AF375456.1_AF375456	tremula	Unique
PtpAffx.137461.1.S1_at	1.40268	6.56847	0.00682102	CX171679	gw1.XIII.1268.1 gw1.70.375.1	gw1.XIII.1268.1	At3g05060.1	putative SAR DNA-binding protein-1 : similar to GB:AAC16330 from [Pisum sativum]: supported by cDNA: gi_11878186_gb_AF302491.1_AF302491	deltoides	Unique
PtpAffx.137477.2.S1_at	0.526534	8.70041	0.00240445	BU833568	fgenesh4_pg.C_LG_II000824	fgenesh4_pg.C_LG_II000824	At5g64610.1	histone acetyltransferase : : supported by cDNA: gi_20466435	tremula x tremuloides	Unique
PtpAffx.13770.1.S1_s_at	0.841749	5.96298	0.00974429	BI139343	gw1.I.2574.1	gw1.I.2574.1	At5g19130.1	GPAA1 - like protein : glycosylphosphatidylinositol anchor attachment 1 (GPAA1)	trichocarpa	All probes match over all sequences
PtpAffx.137722.1.S1_at	1.92011	17.1007	0.000203403	CX174412	fgenesh4_pg.C_LG_IX001462	fgenesh4_pg.C_LG_IX001462	At3g45090.1	putative protein : 2-phosphoglycerate kinase - Methanococcus jannaschii	deltoides	Unique
PtpAffx.137961.1.S1_s_at	1.12247	8.9181	0.00219628	BU891279	fgenesh4_pg.C_LG_IX000104 estExt_fgenesh4_pm.C_LG_I0881	fgenesh4_pg.C_LG_IX000104	--	--	tremula	All probes match over all sequences
PtpAffx.137984.1.S1_s_at	0.502898	13.0163	0.000538624	CK102321	gw1.41.697.1	gw1.41.697.1	At1g71410.1	hypothetical protein : predicted by genefinder	tremula x tremuloides	All probes match over all sequences
PtpAffx.13809.1.S1_at	2.56141	9.97011	0.00142063	CV230231	eugene3.00140160	eugene3.00140160	At4g00220.1	expressed protein : supported by full-length cDNA gi:16660631.: supported by cDNA: gi_16660631	trichocarpa	Unique
PtpAffx.138169.1.S1_at	1.18784	7.75277	0.00370372	BI129010	gw1.II.647.1	gw1.II.647.1	At1g04140.1	unknown protein : Contains similarity to neural cell adhesion molecule 2	tremula x tremuloides	Unique
PtpAffx.138182.1.S1_at	4.29586	10.0589	0.0013694	DN493334	eugene3.00031240	eugene3.00031240	--	--	trichocarpa x deltoides	Unique
PtpAffx.13823.1.S1_a_at	1.66083	7.49633	0.00420547	CK095337	--	--	--	--	tremula x tremuloides	Probes match on alternative forms of same gene
PtpAffx.138282.1.S1_s_at	1.7961	6.08524	0.00903573	CK091061	eugene3.00570034	eugene3.00570034	--	--	trichocarpa	All probes match over all sequences
PtpAffx.138350.1.S1_at	1.43254	6.96206	0.00550023	DN501633	gw1.XV.232.1	gw1.XV.232.1	At2g46620.1	hypothetical protein : predicted by genefinder: supported by cDNA: gi_18700083	trichocarpa	Unique
PtpAffx.138640.1.A1_at	2.79464	11.967	0.000718447	BP936559	estExt_Genewise1_v1.C_LG_VIII1724	estExt_Genewise1_v1.C_LG_VIII1724	At1g07570.1	protein kinase APK1A : identical to SP:Q06548 from [Arabidopsis thaliana]	nigra	Unique
PtpAffx.138763.1.A1_at	3.92025	11.3717	0.000874208	DN484156	grail3.1757000202	grail3.1757000202	At4g14880.1	cytosolic O-acetylserine(thiol)lyase (EC 4.2.99.8) : : supported by cDNA: gi_15027936_gb_AY045825.1_	trichocarpa	Unique
PtpAffx.139063.1.S1_at	7.17991	28.2699	3.1e-05	BP926381	grail3.0021016501 grail3.0021016401	grail3.0021016501	At4g15550.1	glucosyltransferase like protein : : supported by cDNA: gi_2149126_gb_U81293.1_ATU81293	nigra	Unique
PtpAffx.139165.1.S1_at	4.80649	9.49888	0.00170338	BP922839	eugene3.00050527 gw1.VII.1198.1	eugene3.00050527	At4g37370.1	cytochrome p450 family : cytochrome P450	nigra	Unique
PtpAffx.13918.1.S1_at	10.601	40.9133	6.98e-06	CV262227	estExt_fgenesh4_pm.C_LG_IV0578	estExt_fgenesh4_pm.C_LG_IV0578	At5g25940.1	nodulin - like protein : early nodulin N93	trichocarpa x nigra	Unique
PtpAffx.139227.1.S1_at	2.2659	8.5503	0.00256534	CX658542	gw1.IX.862.1	gw1.IX.862.1	At2g17120.1	expressed protein : similar to hypothetical protein GB:AAB81674:supported by full-length cDNA: Ceres:6280.	alba x tremula var. glandulosa	Unique
PtpAffx.139435.1.S1_at	3.39147	11.2978	0.000897435	CX182004	--	--	--	--	euramericana	Unique
PtpAffx.139482.1.S1_at	2.51226	8.23885	0.0029422	CX182517	estExt_fgenesh4_pm.C_LG_III0373 gw1.I.9173.1	estExt_fgenesh4_pm.C_LG_III0373	At1g12600.1	hypothetical protein :	euramericana	Unique
PtpAffx.139572.1.S1_s_at	7.2651	12.1231	0.000686216	CX178213	grail3.0003046201	grail3.0003046201	At1g03220.1	unknown protein : Strong similarity to gb|D14550 extracellular dermal glycoprotein (EDGP) precursor from Daucus carota. ESTs gb|H37281	euramericana	All probes match over all sequences
PtpAffx.140167.1.A1_at	2.56135	16.024	0.000257445	CV270265	gw1.X.830.1 eugene3.00080895	gw1.X.830.1	At1g13750.1	unknown protein : : supported by cDNA: gi_20466208	trichocarpa x nigra	Unique
PtpAffx.140413.1.A1_at	1.25422	8.24022	0.00294025	CV258839	estExt_fgenesh4_pg.C_LG_III1037	estExt_fgenesh4_pg.C_LG_III1037	At5g41260.1	protein kinase-like :	trichocarpa x nigra	Unique
PtpAffx.140430.1.A1_at	2.54776	6.43623	0.00732893	CV268445	grail3.0033029601 estExt_Genewise1_v1.C_LG_XIV0762	grail3.0033029601	At2g45340.1	leucine-rich repeat transmembrane protein kinase	trichocarpa x nigra	Unique
PtpAffx.140440.1.A1_at	0.487563	8.84545	0.00225805	CV258012	gw1.IV.1499.1	gw1.IV.1499.1	At2g32730.1	26S proteasome regulatory subunit (RPN2)	tremula x tremuloides	Unique
PtpAffx.140476.1.A1_at	3.83512	45.1742	4.55e-06	CV261364	gw1.VIII.1097.1	gw1.VIII.1097.1	At2g01760.1	putative two-component response regulator protein : :supported by full-length cDNA: Ceres:41875.	trichocarpa	Unique
PtpAffx.140477.1.A1_at	1.07659	12.0281	0.000706257	CV256944	gw1.I.6900.1	gw1.I.6900.1	At3g54380.1	auxin-regulated protein :	trichocarpa x deltoides	Unique
PtpAffx.140479.1.A1_at	7.52544	10.0732	0.00136049	CV256916	gw1.1955.1.1 gw1.17358.1.1 gw1.VI.1944.1 gw1.XVIII.1554.1	gw1.1955.1.1	At2g18660.1	hypothetical protein : predicted by genscan: supported by cDNA: gi_17529069	trichocarpa x deltoides	Unique
PtpAffx.140480.1.A1_at	2.06478	10.1078	0.0013414	CV256758	estExt_Genewise1_v1.C_LG_IV0101	estExt_Genewise1_v1.C_LG_IV0101	At3g29320.1	glucan phosphorylase	trichocarpa x deltoides	Unique
PtpAffx.140558.1.A1_at	5.66292	10.9557	0.000994818	CV253865	estExt_Genewise1_v1.C_LG_I4516	estExt_Genewise1_v1.C_LG_I4516	At1g04950.1	TATA binding protein-associated factor	alba x tremula	Unique
PtpAffx.140560.1.A1_at	3.07439	16.2614	0.000244816	CV253855	gw1.VI.1243.1	gw1.VI.1243.1	At2g41710.1	putative AP2 domain transcription factor : pFAM domain (PF00847): supported by full-length cDNA: Ceres: 41462.	trichocarpa x deltoides	Unique
PtpAffx.140839.1.A1_at	5.20754	6.52035	0.00699939	CV243252	--	--	--	--	trichocarpa	Unique
PtpAffx.140860.1.A1_at	1.32057	7.26781	0.00470849	CV269162	--	--	--	--	trichocarpa x nigra	Unique
PtpAffx.140888.1.A1_s_at	2.75573	11.6627	0.000790089	CK091708	eugene3.00030907	eugene3.00030907	At2g45580.1	cytochrome p450 family : contains Pfam profile: PF00067 cytochrome p450	trichocarpa	All probes match over all sequences
PtpAffx.140894.1.A1_at	1.93685	7.38741	0.00443027	CV244946	--	--	--	--	tremula x tremuloides	Unique
PtpAffx.140896.1.A1_s_at	0.931305	8.09756	0.00314488	CV266164	eugene3.00041116	eugene3.00041116	At5g15530.1	biotin carboxyl carrier protein 2 (BCCP2) : identical to biotin carboxyl carrier protein isoform 2 [Arabidopsis thaliana] gi|8886869|gb|AAF80592: supported by full-length cDNA: Ceres:25607.	trichocarpa x nigra	All probes match over all sequences
PtpAffx.140928.1.A1_at	8.14188	18.1474	0.000163224	CV239658	fgenesh4_pg.C_LG_I000598 gw1.III.363.1	fgenesh4_pg.C_LG_I000598	At1g28130.1	auxin-regulated GH3 protein	trichocarpa	Unique
PtpAffx.14116.1.S1_at	2.85665	11.093	0.00095442	CA825461	estExt_Genewise1_v1.C_LG_II1841	estExt_Genewise1_v1.C_LG_II1841	At4g02380.1	coded for by A. thaliana cDNA T46835 : similar to several small proteins (~100 aa) that are induced by heat	trichocarpa x deltoides	Unique
PtpAffx.141198.1.S1_at	1.44913	6.54378	0.0069163	CV228309	grail3.0036010201	grail3.0036010201	At1g67420.1	hypothetical protein : predicted by genemark.hmm	trichocarpa	Unique
PtpAffx.141451.1.S1_s_at	0.482374	10.418	0.00119712	BU833394	estExt_fgenesh4_pm.C_LG_II1163 eugene3.00141439	estExt_fgenesh4_pm.C_LG_II1163	At4g29040.1	26S proteasome AAA-ATPase subunit RPT2a : Drosophila melanogaster 26S proteasome subunit 4 ATPase	tremula x tremuloides	All probes match over all sequences
PtpAffx.14147.1.S1_at	1.70857	6.90512	0.00566552	CV244771	estExt_Genewise1_v1.C_LG_III1414	estExt_Genewise1_v1.C_LG_III1414	At4g03120.1	putative C-type U1 snRNP : similar to U1 small nuclear ribonucleoprotein C:supported by full-length cDNA: Ceres:20753.	trichocarpa	Unique
PtpAffx.141538.1.S1_s_at	3.85809	8.76484	0.00233333	CA822385	estExt_fgenesh4_pm.C_LG_V0552 eugene3.00051302 eugene3.186960001	estExt_fgenesh4_pm.C_LG_V0552	At2g38940.1	phosphate transporter (AtPT2) : identical to GB:U62331	trichocarpa x deltoides	All probes match over all sequences
PtpAffx.141994.1.S1_at	2.08548	16.0258	0.000257445	CX186922	estExt_fgenesh4_pg.C_410108	estExt_fgenesh4_pg.C_410108	At5g56760.1	serine O-acetyltransferase (EC 2.3.1.30) Sat-52 (pir||S71207) : :supported by full-length cDNA: Ceres:119783.	euramericana	Unique
PtpAffx.142.2.S1_at	0.683679	6.93735	0.00557319	CV268111	fgenesh4_pg.C_LG_XI001276	fgenesh4_pg.C_LG_XI001276	At1g10390.1	unknown protein : similar to T cell receptor beta chain CDR3 (gi|3064031): similar to nucleoporin NUP145 (sp|P49687|N145_YEAST): similar to ESTs gb|N37877	trichocarpa x nigra	Unique
PtpAffx.142183.1.S1_at	3.61583	12.9301	0.000551282	CK106850	estExt_Genewise1_v1.C_280107	estExt_Genewise1_v1.C_280107	At5g20650.1	putative protein : predicted protein	trichocarpa	Unique
PtpAffx.142301.1.S1_at	1.44686	9.30858	0.00184921	CK103416	estExt_fgenesh4_pg.C_LG_X2045	estExt_fgenesh4_pg.C_LG_X2045	At3g10370.1	putative glycerol-3-phosphate dehydrogenase : similar to glycerol-3-phosphate dehydrogenase GB:BAA08926 [Mus musculus]: supported by cDNA: gi_17380777	tremula x tremuloides	Unique
PtpAffx.142388.1.S1_at	1.17381	8.59667	0.00251424	BU875071	eugene3.00031452	eugene3.00031452	At4g13720.1	auxin-regulated protein : putative oncogene protein	trichocarpa	Unique
PtpAffx.142471.1.A1_s_at	3.54215	6.42001	0.00739613	CK095710	eugene3.06780002	eugene3.06780002	At2g36090.1	hypothetical protein : predicted by genscan and genefinder	tremula	All probes match over all sequences
PtpAffx.142717.1.S1_at	1.38165	15.401	0.000296375	CA928215	eugene3.00081955	eugene3.00081955	At4g15640.1	hypothetical protein :	tremuloides	Unique
PtpAffx.142779.2.S1_at	0.567309	8.46998	0.00265451	AI166250	gw1.I.7696.1	gw1.I.7696.1	At1g67325.1	similar to RRM-containing RNA-binding protein	trichocarpa	Unique
PtpAffx.142991.1.S1_at	4.88263	6.05444	0.00921165	CA823106	estExt_fgenesh4_pm.C_LG_XIV0299	estExt_fgenesh4_pm.C_LG_XIV0299	At5g38700.1	putative protein : similar to unknown protein (pir||T01518)	trichocarpa x deltoides	Unique
PtpAffx.14302.1.S1_at	0.936426	6.15199	0.00868857	CV256500	eugene3.00150629	eugene3.00150629	At5g05850.1	putative protein : strong similarity to unknown protein (pir||T12704)	trichocarpa x deltoides	Unique
PtpAffx.143215.1.S1_at	5.86744	9.11949	0.00200459	CK320242	eugene3.00041130	eugene3.00041130	At5g42650.1	allene oxide synthase : : supported by cDNA: gi_6002956_gb_AF172727.1_AF172727	deltoides	Unique
PtpAffx.143342.1.S1_at	1.2573	16.7908	0.000216882	BU820080	eugene3.00051160	eugene3.00051160	At4g02820.1	hypothetical protein : : supported by cDNA: gi_17064737	tremula	Unique
PtpAffx.143418.1.S1_at	1.44518	6.81744	0.00593239	DN496436	estExt_Genewise1_v1.C_LG_IX0414	estExt_Genewise1_v1.C_LG_IX0414	At3g04600.1	putative tryptophanyl-tRNA synthetase : similar to tryptophanyl-tRNA synthetase (TRPRS) (IFP53) GB:P23381 [Homo sapiens]: supported by cDNA: gi_19310592	tremula	Unique
PtpAffx.143610.2.S1_a_at	1.01449	10.7951	0.00104902	BU869977	gw1.II.2093.1 estExt_Genewise1_v1.C_LG_V1262	gw1.II.2093.1	At1g06210.1	expressed protein : : supported by cDNA: gi_15450710_gb_AY052723.1_	trichocarpa	Probes match on alternative forms of same gene
PtpAffx.143820.1.S1_s_at	1.21055	9.29402	0.00186092	BU869316	estExt_fgenesh4_pg.C_LG_I2877	estExt_fgenesh4_pg.C_LG_I2877	At1g55840.1	polyphosphoinositide binding protein	trichocarpa	All probes match over all sequences
PtpAffx.143837.1.S1_a_at	0.59841	6.18752	0.00850084	CV268012	eugene3.00151157	eugene3.00151157	At4g26810.1	putative protein : other Arabidopsis hypothetical proteins	trichocarpa x nigra	Probes match on alternative forms of same gene
PtpAffx.143852.1.S1_s_at	3.39407	9.06761	0.00205226	DN494609	eugene3.00020746	eugene3.00020746	At1g21730.1	kinesin-related protein : Similar to gb|U06698 neuronal kinesin heavy chain from Homo sapiens and contains a PF|00225 Kinesin motor domain. EST gb|AA042507 comes from this gene	trichocarpa	All probes match over all sequences
PtpAffx.143974.1.S1_s_at	2.14614	7.56169	0.00406925	BU832117	fgenesh4_pg.C_LG_XVII000484	fgenesh4_pg.C_LG_XVII000484	At5g15550.1	G-protein beta family : YTM1 - Homo sapiens	tremula x tremuloides	All probes match over all sequences
PtpAffx.144144.1.S1_s_at	1.09035	8.40624	0.00272345	BU880665	grail3.0112005001	grail3.0112005001	At4g29490.1	putative protein	trichocarpa	All probes match over all sequences
PtpAffx.144183.1.S1_s_at	2.00913	6.00504	0.0094995	CK105701	estExt_fgenesh4_pg.C_LG_V0589	estExt_fgenesh4_pg.C_LG_V0589	At4g37560.1	formamidase - like protein : formamidase	tremula	All probes match over all sequences
PtpAffx.144197.1.A1_a_at	4.81081	6.02516	0.00938187	DN490048	estExt_Genewise1_v1.C_LG_I7485	estExt_Genewise1_v1.C_LG_I7485	--	--	tremula	Probes match on alternative forms of same gene
PtpAffx.14425.1.S1_a_at	1.06364	8.33435	0.00281575	CV258584	estExt_fgenesh4_pm.C_880011	estExt_fgenesh4_pm.C_880011	At4g14030.1	selenium-binding protein like : : supported by cDNA: gi_17065115	trichocarpa x deltoides	Unique
PtpAffx.14425.1.S1_at	1.49721	13.6615	0.000450035	CV258584	estExt_Genewise1_v1.C_LG_I3319 estExt_fgenesh4_pm.C_880011	estExt_Genewise1_v1.C_LG_I3319	At4g14030.1	selenium-binding protein like : : supported by cDNA: gi_17065115	trichocarpa x deltoides	Probes match on alternative forms of same gene
PtpAffx.144381.1.A1_at	1.23735	20.7322	0.000100257	BI137822	gw1.V.3541.1	gw1.V.3541.1	At2g34750.1	unknown protein : : supported by cDNA: gi_20465616	trichocarpa	Unique
PtpAffx.144446.1.S1_at	3.76506	14.6404	0.00035039	CN523829	estExt_fgenesh4_pg.C_LG_III1199	estExt_fgenesh4_pg.C_LG_III1199	At4g24040.1	glycosyl hydrolase family 37 (trehalase) : similar to trehalase 1 GMTRE1 GI:4559292 from [Glycine max]	trichocarpa x deltoides	Unique
PtpAffx.144449.1.S1_at	3.15997	6.58268	0.0067701	CN520248	eugene3.00440223	eugene3.00440223	At5g17310.1	UDP-glucose pyrophosphorylase : : supported by cDNA: gi_13430663_gb_AF360244.1_AF360244	trichocarpa x deltoides	Unique
PtpAffx.144588.2.S1_s_at	1.41925	10.593	0.00112388	CX657349	grail3.0014005501	grail3.0014005501	At1g31660.1	bystin	alba x tremula var. glandulosa	All probes match over all sequences
PtpAffx.144596.1.S1_at	1.0155	11.6233	0.000801099	CK090451	grail3.0005022801	grail3.0005022801	At3g48470.1	hypothetical protein : predicted by genemarkHMM	trichocarpa	Unique
PtpAffx.1447.3.S1_s_at	1.02455	11.5199	0.000832273	CV233248	estExt_Genewise1_v1.C_400905	estExt_Genewise1_v1.C_400905	At4g07390.1	coded for by A. thaliana cDNA N64969 : :supported by full-length cDNA: Ceres:2296.	trichocarpa	All probes match over all sequences
PtpAffx.144716.1.S1_s_at	2.05258	10.1543	0.00132142	AI162937	grail3.0049029701	grail3.0049029701	At1g07310.1	extensin-related : related to extensin (class I) [Lycopersicon esculentum] gi|1345537|emb|CAA39215: supported by cDNA: gi_15451131_gb_AY054646.1_	tremula x tremuloides	All probes match over all sequences
PtpAffx.144824.1.S1_at	1.99363	12.8505	0.000561441	BU808853	fgenesh4_pg.C_LG_VI001189 fgenesh4_pg.C_LG_XVIII000967	fgenesh4_pg.C_LG_VI001189	At4g31000.1	calmodulin-binding protein : similar to calmodulin-binding protein TCB60 GI:1698548 from [Nicotiana tabacum]: contains non-consensus donor splice site AT at exon 4: supported by cDNA gi:17065559	tremula x tremuloides	Unique
PtpAffx.144880.1.S1_s_at	3.14851	11.9123	0.000729348	BU874540	fgenesh4_pg.C_LG_XIX000948	fgenesh4_pg.C_LG_XIX000948	At2g30500.1	unknown protein :	trichocarpa	All probes match over all sequences
PtpAffx.145103.1.A1_at	3.78962	18.1934	0.000161822	DN487707	fgenesh4_pg.C_LG_XIX000948	fgenesh4_pg.C_LG_XIX000948	At2g30500.1	unknown protein :	tremula	Unique
PtpAffx.145218.1.A1_at	2.59713	8.55878	0.00255985	BP936462	gw1.XI.3391.1	gw1.XI.3391.1	At4g33070.1	pyruvate decarboxylase-1 (Pdc1) : : supported by cDNA: gi_17979050	nigra	Unique
PtpAffx.145296.1.A1_a_at	3.37855	8.43667	0.00269009	BP935032	eugene3.00031334	eugene3.00031334	At1g28100.1	unknown protein :	nigra	Probes match on alternative forms of same gene
PtpAffx.145296.2.A1_at	3.06735	8.10422	0.00313525	DN488541	eugene3.00031334	eugene3.00031334	At1g28100.1	unknown protein :	tremula	Unique
PtpAffx.145419.1.S1_at	4.50006	18.0922	0.000165218	DN499425	estExt_Genewise1_v1.C_LG_VIII1724	estExt_Genewise1_v1.C_LG_VIII1724	At1g07570.1	protein kinase APK1A : identical to SP:Q06548 from [Arabidopsis thaliana]	tremula x tremuloides	Unique
PtpAffx.145426.1.S1_at	1.51274	10.7621	0.00106192	BU811944	eugene3.00012778	eugene3.00012778	At1g17050.1	geranyl diphosphate synthase (GPPS)(dimethylallyltransferase)	tremula x tremuloides	Unique
PtpAffx.145434.2.A1_at	2.29796	6.86906	0.00577478	CV265928	--	--	--	--	tremula x tremuloides	Unique
PtpAffx.145511.1.S1_at	5.04441	13.4608	0.000474815	BP927294	fgenesh4_pm.C_LG_I001042	fgenesh4_pm.C_LG_I001042	At2g15480.1	putative glucosyltransferase :	nigra	Unique
PtpAffx.145701.1.S1_s_at	2.87105	14.4916	0.000363362	CA925381	estExt_fgenesh4_pg.C_LG_XIII0422	estExt_fgenesh4_pg.C_LG_XIII0422	At3g20500.1	purple acid phosphatase	tremuloides	All probes match over all sequences
PtpAffx.145980.1.S1_s_at	1.70062	6.34513	0.00773735	CA823834	eugene3.00410102	eugene3.00410102	At4g09510.1	neutral invertase like protein : Daucus carota mRNA	trichocarpa x deltoides	All probes match over all sequences
PtpAffx.146161.1.S1_at	0.873325	6.57075	0.00681317	CX173062	gw1.XI.3836.1	gw1.XI.3836.1	At5g53860.1	auxin-regulated protein :	deltoides	Unique
PtpAffx.146250.1.S1_at	1.83941	15.1389	0.000311173	CX169298	gw1.X.5990.1	gw1.X.5990.1	At5g27600.1	long-chain-fatty-acid--CoA ligase-like protein : long-chain-fatty-acid--CoA ligase - Brassica napus	deltoides	Unique
PtpAffx.146264.1.S1_at	0.666223	6.01633	0.00943046	CX659404	grail3.0144002001	grail3.0144002001	At5g43500.1	actin-like protein : : supported by cDNA: gi_15982920_gb_AY057568.1_	alba x tremula var. glandulosa	Unique
PtpAffx.146546.1.A1_at	0.590702	7.5016	0.00419651	CV272862	gw1.XVII.242.1	gw1.XVII.242.1	At1g58120.1	hypothetical protein : predicted by genemark.hmm	trichocarpa x nigra	Unique
PtpAffx.14672.1.A1_a_at	2.15778	19.3193	0.000128213	CV240002	eugene3.00060178 eugene3.03470003	eugene3.00060178	--	--	trichocarpa	Probes match on alternative forms of same gene
PtpAffx.14672.1.A1_x_at	2.33017	15.7935	0.000271461	CV240002	eugene3.00060178 eugene3.03470003	eugene3.00060178	--	--	trichocarpa	Probes cross hyb with other sequences
PtpAffx.146766.1.A1_at	3.42518	13.4176	0.000478696	CV262936	--	--	--	--	trichocarpa x nigra	Unique
PtpAffx.146963.1.A1_s_at	0.919794	9.4339	0.00175288	CV256004	gw1.VII.3415.1	gw1.VII.3415.1	At5g49530.1	putative protein : contains similarity to unknown protein (dbj|BAA91655.1)	trichocarpa x deltoides	All probes match over all sequences
PtpAffx.146984.1.A1_at	7.22254	32.3392	1.87e-05	CV255718	eugene3.00001948	eugene3.00001948	At3g63010.1	putative protein : PrMC3	trichocarpa x deltoides	Unique
PtpAffx.147010.1.A1_at	1.64133	6.41249	0.00742264	CV254845	--	--	--	--	trichocarpa x deltoides	Unique
PtpAffx.147068.2.A1_at	0.598249	8.18218	0.00302149	CV264395	eugene3.01450060	eugene3.01450060	At3g25910.1	expressed protein : : supported by cDNA: gi_15983782_gb_AY056797.1_	trichocarpa x nigra	Unique
PtpAffx.14707.1.A1_at	3.9505	8.26569	0.0029085	DN488236	gw1.VI.164.1	gw1.VI.164.1	At1g63120.1	membrane protein	tremula x tremuloides	Unique
PtpAffx.147145.1.A1_s_at	0.966378	12.8702	0.000559298	CV230141	eugene3.00440082	eugene3.00440082	At1g55170.1	expressed protein : contains similarity to myosin heavy chain cardiac muscle specific isoform 1 GI:7416982 from [Argopecten irradians]: supported by full-length cDNA: Ceres: 121378.	trichocarpa	All probes match over all sequences
PtpAffx.147163.1.A1_at	0.626125	6.78789	0.00601622	CV267314	eugene3.00100176 gw1.477.12.1 gw1.X.4035.1 gw1.X.4060.1 gw1.477.4.1 fgenesh4_pg.C_scaffold_322000006 gw1.X.4030.1 gw1.X.4054.1	eugene3.00100176	--	--	trichocarpa x nigra	Unique
PtpAffx.147176.1.A1_s_at	1.19193	10.541	0.00114605	CV281112	fgenesh4_pm.C_LG_XVIII000248 gw1.900.8.1	fgenesh4_pm.C_LG_XVIII000248	At4g28980.1	Cyclin-dependent kinase F:1 : : supported by cDNA: gi_14596056_gb_AY042816.1_	trichocarpa x deltoides	All probes match over all sequences
PtpAffx.147253.1.A1_at	1.33592	8.02979	0.00324043	CV264063	gw1.IV.1031.1	gw1.IV.1031.1	At3g19360.1	expressed protein : : supported by cDNA: gi_14335093_gb_AY037226.1_	trichocarpa x nigra	Unique
PtpAffx.147326.1.A1_at	0.605236	6.7759	0.00605383	CV245979	eugene3.00140123	eugene3.00140123	At2g45200.1	cis-Golgi SNARE protein	trichocarpa	Unique
PtpAffx.147571.1.A1_a_at	0.920174	6.83629	0.00588155	CV232913	fgenesh4_pg.C_LG_XI000053	fgenesh4_pg.C_LG_XI000053	--	--	trichocarpa	Probes match on alternative forms of same gene
PtpAffx.147571.2.A1_s_at	0.907715	8.42947	0.00269667	CV275247	eugene3.00110056	eugene3.00110056	--	--	trichocarpa x deltoides	All probes match over all sequences
PtpAffx.147661.1.S1_s_at	1.35887	26.326	4.12e-05	CF234046	eugene3.00570034	eugene3.00570034	--	--	alba x tremula	All probes match over all sequences
PtpAffx.147844.1.A1_at	0.927998	7.7307	0.00374166	CK091731	estExt_Genewise1_v1.C_LG_XVIII2130 fgenesh4_pg.C_LG_VI001954	estExt_Genewise1_v1.C_LG_XVIII2130	At4g31600.1	putative protein : KIAA0260 gene	trichocarpa	Unique
PtpAffx.147933.1.S1_at	1.62907	6.80291	0.00598128	AJ770597	estExt_Genewise1_v1.C_LG_IV2986	estExt_Genewise1_v1.C_LG_IV2986	At3g46970.1	starch phosphorylase	euphratica	Unique
PtpAffx.147936.1.S1_s_at	2.49499	7.82173	0.00357908	BP924717	estExt_Genewise1_v1.C_LG_XIV3807	estExt_Genewise1_v1.C_LG_XIV3807	At5g48230.1	acetyl-CoA C-acetyltransferase : : supported by cDNA: gi_16604582_gb_AY059736.1_	nigra	All probes match over all sequences
PtpAffx.147971.1.S1_s_at	1.44286	17.2727	0.000196702	CN519509	eugene3.00081703	eugene3.00081703	At1g24510.1	T-complex chaperonin protein	trichocarpa x deltoides	All probes match over all sequences
PtpAffx.148337.1.S1_at	2.51941	11.4791	0.000842375	CN523697	estExt_Genewise1_v1.C_LG_XVIII1356	estExt_Genewise1_v1.C_LG_XVIII1356	At5g25590.1	putative protein : various predicted proteins	trichocarpa x deltoides	Unique
PtpAffx.148416.1.S1_s_at	1.15034	9.34607	0.00182202	CN520888	gw1.I.9767.1	gw1.I.9767.1	At1g08470.1	strictosidine synthase-related : similar to strictosidine synthase [Rauvolfia serpentina][SP|P15324]: supported by cDNA: gi_16930480_gb_AF419594.1_AF419594	trichocarpa x deltoides	All probes match over all sequences
PtpAffx.148480.1.S1_s_at	1.24958	6.99523	0.00540498	CN518887	estExt_fgenesh4_pm.C_880007	estExt_fgenesh4_pm.C_880007	At4g13850.1	glycine-rich RNA-binding protein AtGRP2 : glycine-rich RNA binding protein 2	trichocarpa x deltoides	All probes match over all sequences
PtpAffx.148778.1.S1_at	1.11851	9.94529	0.0014348	CK096493	gw1.X.4735.1 fgenesh4_pg.C_LG_X000434 gw1.X.4754.1 gw1.X.4735.1 fgenesh4_pg.C_scaffold_14298000001 eugene3.00100418	gw1.X.4735.1	At3g09270.1	glutathione transferase	tremula	Unique
PtpAffx.148862.1.S1_at	1.40545	11.3476	0.000882585	CK102752	gw1.28.597.1 gw1.XVI.2807.1	gw1.28.597.1	At3g09770.1	expressed protein : contains Pfam profile: PF00097 zinc finger	tremula x tremuloides	Unique
PtpAffx.148894.1.S1_at	1.14144	8.35314	0.00278962	CX658964	estExt_Genewise1_v1.C_570142	estExt_Genewise1_v1.C_570142	At3g01360.1	hypothetical protein : predicted by genscan	alba x tremula var. glandulosa	Unique
PtpAffx.149.1.A1_at	2.82812	6.53666	0.00694344	DN492270	gw1.XVII.1112.1	gw1.XVII.1112.1	At5g15240.1	putative protein : amino acid transport protein	trichocarpa	Unique
PtpAffx.149393.1.S1_at	0.937468	8.99431	0.00212437	CN524402	gw1.VI.2288.1	gw1.VI.2288.1	At4g29960.1	expressed protein : :supported by full-length cDNA: Ceres:117732.	trichocarpa x deltoides	Unique
PtpAffx.149473.1.S1_at	7.36722	17.8677	0.000172648	CA823445	fgenesh4_kg.C_scaffold_4511000001	fgenesh4_kg.C_scaffold_4511000001	At2g37410.1	putative protein translocase : : supported by cDNA: gi_13430691_gb_AF360258.1_AF360258	trichocarpa x deltoides	Unique
PtpAffx.149478.1.S1_s_at	2.16222	11.4056	0.000864882	CF231853	fgenesh4_pm.C_LG_II000371	fgenesh4_pm.C_LG_II000371	At1g77490.1	thylakoid-bound ascorbate peroxidase	alba x tremula	All probes match over all sequences
PtpAffx.149726.1.S1_at	7.1487	8.87244	0.00223397	DN497978	eugene3.00050202	eugene3.00050202	--	--	tremula x tremuloides	Unique
PtpAffx.149804.2.S1_a_at	1.39511	8.1734	0.00303484	DN493175	--	--	--	--	trichocarpa x deltoides	Unique
PtpAffx.149804.2.S1_at	1.37882	6.38446	0.00754688	DN493175	eugene3.00180344	eugene3.00180344	At5g11470.1	putative protein :	tremula x tremuloides	Probes match on alternative forms of same gene
PtpAffx.1499.1.S1_at	2.04575	6.47951	0.00715067	CV273163	eugene3.00660166	eugene3.00660166	At2g27510.1	putative ferredoxin : : supported by full-length cDNA: Ceres: 26333.	trichocarpa x deltoides	Unique
PtpAffx.149907.1.S1_at	1.52704	6.06544	0.00914239	DN486564	gw1.IX.3826.1	gw1.IX.3826.1	At2g29690.1	anthranilate synthase	tremula	Unique
PtpAffx.149919.1.S1_at	0.870407	6.6766	0.00640538	BU814247	gw1.I.9454.1	gw1.I.9454.1	At3g06820.1	unknown protein :	tremula x tremuloides	Unique
PtpAffx.15004.1.S1_at	2.32388	6.31795	0.00787091	BU832891	estExt_fgenesh4_pg.C_LG_VIII0650	estExt_fgenesh4_pg.C_LG_VIII0650	At2g40430.1	expressed protein : :supported by full-length cDNA: Ceres:35274.	tremula x tremuloides	Unique
PtpAffx.1501.2.S1_at	4.26957	15.1366	0.000311203	CX178645	estExt_fgenesh4_pg.C_LG_I0625	estExt_fgenesh4_pg.C_LG_I0625	At5g59610.1	putative protein : heat shock protein 40 DnaJ	tremula	Unique
PtpAffx.150379.1.S1_at	0.820711	7.26583	0.00471349	DN498543	eugene3.00020121	eugene3.00020121	At1g20430.1	expressed protein : : supported by cDNA: gi_14596112_gb_AY042844.1_	trichocarpa	Unique
PtpAffx.150396.1.S1_at	2.29556	6.02939	0.00935688	CN518995	fgenesh4_pg.C_LG_VI001572	fgenesh4_pg.C_LG_VI001572	At2g26070.1	hypothetical protein : predicted by genscan	trichocarpa x deltoides	Unique
PtpAffx.150443.1.S1_at	3.65947	11.8955	0.000732282	DN499465	gw1.I.2901.1	gw1.I.2901.1	At3g27220.1	expressed protein : : supported by cDNA: gi_15081754_gb_AY048270.1_	tremula x tremuloides	Unique
PtpAffx.150471.1.S1_s_at	0.645266	6.34563	0.00773563	CN523838	estExt_Genewise1_v1.C_LG_XIV0188	estExt_Genewise1_v1.C_LG_XIV0188	At2g20420.1	succinyl-CoA ligase beta subunit : :supported by full-length cDNA: Ceres:36904.	trichocarpa x deltoides	All probes match over all sequences
PtpAffx.150473.1.S1_s_at	4.48263	13.0678	0.000529467	BU823504	estExt_Genewise1_v1.C_1070026	estExt_Genewise1_v1.C_1070026	At3g15240.1	unknown protein :	tremula	All probes match over all sequences
PtpAffx.150574.1.S1_at	8.67512	7.13069	0.00506133	CV273009	gw1.21963.1.1 grail3.0060006401	gw1.21963.1.1	At4g31380.1	hypothetical protein :	trichocarpa x deltoides	Unique
PtpAffx.150579.1.S1_s_at	1.31125	12.7376	0.000579293	BU823397	grail3.0021021301	grail3.0021021301	At3g07050.1	putative GTPase : contains Pfam profile: PF01926 GTPase of unknown function	tremula	All probes match over all sequences
PtpAffx.150652.1.S1_at	1.06542	8.88746	0.0022229	CK106078	estExt_fgenesh4_pm.C_LG_VII0321	estExt_fgenesh4_pm.C_LG_VII0321	At2g23420.1	unknown protein :	tremula	Unique
PtpAffx.150823.1.S1_at	0.831367	6.11482	0.00888908	CF237230	estExt_fgenesh4_pm.C_280084	estExt_fgenesh4_pm.C_280084	At2g37020.1	translin-like protein : : supported by cDNA: gi_14596008_gb_AY042792.1_	alba x tremula	Unique
PtpAffx.15088.1.S1_at	3.4652	13.4373	0.000476646	CF936886	gw1.IX.3080.1 gw1.I.2076.1	gw1.IX.3080.1	At5g12330.1	lateral root primordia (LRP1) :	tomentiglandulosa	Unique
PtpAffx.150890.1.S1_at	1.29123	6.58322	0.00676835	CX180020	fgenesh4_pg.C_LG_VI001238	fgenesh4_pg.C_LG_VI001238	At4g30580.1	putative protein : 2-acylglycerophosphoethanolamine acyltransferase - Aquifex aeolicus	euramericana	Unique
PtpAffx.150939.1.S1_at	0.558064	7.02203	0.00533639	BI129830	estExt_Genewise1_v1.C_LG_II3729	estExt_Genewise1_v1.C_LG_II3729	At4g01880.1	unknown protein : temporary automated functional assignment	tremula x tremuloides	Unique
PtpAffx.151141.1.S1_at	1.26675	10.8054	0.00104539	CB240339	eugene3.00700106 estExt_Genewise1_v1.C_LG_XIII1343	eugene3.00700106	At1g54490.1	exonuclease	alba x tremula var. glandulosa	Unique
PtpAffx.151221.1.S1_s_at	1.14655	8.81396	0.00228626	BU821504	estExt_fgenesh4_pm.C_LG_XII0282	estExt_fgenesh4_pm.C_LG_XII0282	At5g62820.1	putative protein : MtN24	tremula	All probes match over all sequences
PtpAffx.151315.1.S1_at	3.72316	12.0922	0.000691762	BU881641	estExt_fgenesh4_pg.C_LG_II1899	estExt_fgenesh4_pg.C_LG_II1899	At2g48020.1	putative sugar transporter : :supported by full-length cDNA: Ceres:114959.	trichocarpa	Unique
PtpAffx.151462.1.S1_s_at	1.34341	7.20152	0.00487947	CN520144	grail3.0032001601 estExt_Genewise1_v1.C_LG_XI2803	grail3.0032001601	At4g26910.1	putative dihydrolipoamide succinyltransferase : dihydrolipoamide succinyltransferase (EC 2.3.1.61) precursor - rat	trichocarpa x deltoides	All probes match over all sequences
PtpAffx.151656.1.A1_at	3.14096	8.02497	0.00324581	DN486771	--	--	--	--	tremula	Unique
PtpAffx.151672.1.A1_at	2.00242	6.68387	0.00637869	DN486198	--	--	--	--	tremula	Unique
PtpAffx.1518.1.A1_at	3.73604	12.7976	0.000569384	CV266890	--	--	--	--	trichocarpa x nigra	Unique
PtpAffx.151850.1.A1_at	3.68031	7.91626	0.00342236	BP933761	gw1.VII.1198.1	gw1.VII.1198.1	At4g37370.1	cytochrome p450 family : cytochrome P450	nigra	Unique
PtpAffx.151874.1.A1_at	8.3222	15.5684	0.000284614	BP930352	fgenesh4_pg.C_LG_XIX000449	fgenesh4_pg.C_LG_XIX000449	At5g15120.1	putative protein : predicted proteins	nigra	Unique
PtpAffx.151954.3.S1_a_at	1.75729	6.58572	0.00675938	CX186472	estExt_fgenesh4_pg.C_LG_V1356	estExt_fgenesh4_pg.C_LG_V1356	At3g58180.1	putative protein : contains alternative donor splice site TT at exon 2	euramericana	Unique
PtpAffx.151954.3.S1_at	1.46952	7.19042	0.00491208	CX186472	estExt_fgenesh4_pg.C_LG_V1356	estExt_fgenesh4_pg.C_LG_V1356	At3g58180.1	putative protein : contains alternative donor splice site TT at exon 2	euramericana	Probes match on alternative forms of same gene
PtpAffx.152030.1.S1_at	7.10164	11.4638	0.000846433	CA822109	--	--	--	--	tremula	Unique
PtpAffx.152030.1.S1_s_at	6.85756	12.4211	0.0006313	CA822109	estExt_fgenesh4_pg.C_LG_I2255	estExt_fgenesh4_pg.C_LG_I2255	At5g40780.1	amino acid permease : : supported by cDNA: gi_14194150	trichocarpa x deltoides	All probes match over all sequences
PtpAffx.152037.1.S1_at	1.58528	7.66146	0.00386691	AJ777662	gw1.I.2863.1	gw1.I.2863.1	At5g40770.1	prohibitin (gb|AAC49691.1) : :supported by full-length cDNA: Ceres:37298.	euphratica	Unique
PtpAffx.152043.1.S1_s_at	1.68051	10.1382	0.00132666	CX660131	estExt_fgenesh4_pm.C_LG_V0429	estExt_fgenesh4_pm.C_LG_V0429	At1g43170.1	ribosomal protein : identical to ribosomal protein GI:166858 from [Arabidopsis thaliana]:supported by full-length cDNA: Ceres:14534.	alba x tremula var. glandulosa	All probes match over all sequences
PtpAffx.152054.1.S1_s_at	4.18208	9.14346	0.00198699	BP926172	eugene3.01580058	eugene3.01580058	At1g72330.1	putative alanine aminotransferase : similar to alanine aminotransferase 2 GB:P34106 [Panicum miliaceum]: supported by cDNA: gi_14334825_gb_AY035086.1_	nigra	All probes match over all sequences
PtpAffx.152057.1.S1_s_at	1.33079	11.0766	0.000957832	CX174669	fgenesh4_pg.C_LG_I000814	fgenesh4_pg.C_LG_I000814	At5g62050.1	OXA1 protein (OXA1p) : :supported by full-length cDNA: Ceres:96723.	deltoides	All probes match over all sequences
PtpAffx.152123.1.S1_s_at	1.68097	6.13047	0.00881296	BI069218	eugene3.00290213	eugene3.00290213	At4g17790.1	expressed protein : :supported by full-length cDNA: Ceres:42815.	tremula x tremuloides	All probes match over all sequences
PtpAffx.152148.1.S1_at	2.75634	9.74508	0.00154454	CV243166	--	--	--	--	nigra	Unique
PtpAffx.152154.1.S1_at	0.960334	6.94558	0.00554871	DN493734	--	--	--	--	tremula x tremuloides	Unique
PtpAffx.152154.1.S1_s_at	0.638185	7.91207	0.00343065	DN493734	eugene3.01630045	eugene3.01630045	At1g58110.1	bZIP family transcription factor : similar to bZIP transcriptional activator RSG GI:8777512 from [Nicotiana tabacum]: contains PFAM profile: bZIP transcription factor PF00170	tremula x tremuloides	All probes match over all sequences
PtpAffx.152254.1.S1_at	3.16928	11.5241	0.000831282	CF229310	eugene3.00110860	eugene3.00110860	At2g31090.1	expressed protein : :supported by full-length cDNA: Ceres:10986.	alba x tremula	Unique
PtpAffx.15228.1.S1_a_at	1.61599	12.5534	0.00060877	CA928560	eugene3.00012009	eugene3.00012009	At3g01640.1	expressed protein : similar to unknown protein GB:AAB38535 [Phalaenopsis sp. SM9108]: supported by cDNA: gi_16323052_gb_AY057630.1_	tremuloides	Probes match on alternative forms of same gene
PtpAffx.152326.2.S1_at	2.18205	6.24329	0.00822785	BI125462	gw1.X.3607.1	gw1.X.3607.1	At3g17410.1	putative protein kinase : similar to Pto kinase interactor 1 GB:AAC61805 from [Lycopersicon esculentum]: supported by cDNA: gi_17979366	tremula x tremuloides	Unique
PtpAffx.152326.2.S1_s_at	2.34775	6.68023	0.00639149	BI125462	gw1.X.3607.1	gw1.X.3607.1	At3g17410.1	putative protein kinase : similar to Pto kinase interactor 1 GB:AAC61805 from [Lycopersicon esculentum]: supported by cDNA: gi_17979366	tremula x tremuloides	All probes match over all sequences
PtpAffx.152453.1.S1_at	1.40987	9.97732	0.00141587	CX181687	gw1.X.2464.1	gw1.X.2464.1	At5g18610.1	protein kinase -like protein : protein kinase 1	euramericana	Unique
PtpAffx.152594.1.S1_at	0.850167	13.0279	0.000536922	DN496609	estExt_fgenesh4_pm.C_660098	estExt_fgenesh4_pm.C_660098	At4g38220.1	putative protein : aminoacylase I - Sus scrofa	tremula x tremuloides	Unique
PtpAffx.152688.1.S1_at	1.93941	12.0616	0.000698469	BU874050	fgenesh4_pg.C_scaffold_28000012	fgenesh4_pg.C_scaffold_28000012	At2g06050.1	12-oxophytodienoate reductase (OPR3)(DDE1) : nearly identical to DELAYED DEHISCENCE1 [GI:7688991] and to OPR3 [GI:10242314]: supported by cDNA: gi_15294261_gb_AF410322.1_AF410322	trichocarpa	Unique
PtpAffx.152709.1.S1_at	0.949714	5.9231	0.00997561	DN499224	eugene3.00080454	eugene3.00080454	At5g13660.1	unknown protein :	tremula x tremuloides	Unique
PtpAffx.152715.1.S1_at	0.77841	9.74848	0.00154447	CB240351	gw1.V.3794.1	gw1.V.3794.1	At4g37210.1	putative protein : : supported by cDNA: gi_13877852_gb_AF370189.1_AF370189	alba x tremula var. glandulosa	Unique
PtpAffx.152726.1.S1_at	1.32516	6.23325	0.00828008	CX655976	gw1.178.65.1	gw1.178.65.1	At3g14860.1	hypothetical protein : predicted by genemark.hmm: supported by cDNA: gi_20260313	tremula x tremuloides	Unique
PtpAffx.152787.1.S1_s_at	2.01925	6.75019	0.00613144	BU837583	estExt_fgenesh4_pg.C_LG_X0586	estExt_fgenesh4_pg.C_LG_X0586	At1g70590.1	expressed protein : : supported by cDNA: gi_14335049_gb_AY037204.1_	tremula x tremuloides	All probes match over all sequences
PtpAffx.152869.1.A1_at	1.14179	7.16549	0.00497015	CV281294	gw1.IX.4652.1	gw1.IX.4652.1	At1g08410.1	unknown protein : similar to putative nucleotide-binding protein GB:AAD26884 GI:4646218 from [Arabidopsis thaliana]	trichocarpa x deltoides	Unique
PtpAffx.15290.1.S1_s_at	7.12204	14.7589	0.000342448	CK106694	estExt_Genewise1_v1.C_LG_III0547	estExt_Genewise1_v1.C_LG_III0547	At2g23060.1	similar to hookless1 (HLS1) :	tremula	All probes match over all sequences
PtpAffx.153114.1.A1_at	5.26461	11.4053	0.000864882	CV269422	gw1.X.3657.1	gw1.X.3657.1	At5g46540.1	multidrug resistance protein	trichocarpa	Unique
PtpAffx.153129.1.A1_at	5.66464	12.9908	0.000542704	CV268824	eugene3.00120523	eugene3.00120523	At1g49030.1	unknown protein : contains similarity to flavonol-induced pollen germination protein (PGPS:D12) GI:4105794 from [Petunia hybrida]	trichocarpa x nigra	Unique
PtpAffx.153242.1.S1_s_at	2.55776	14.6778	0.000347292	CV264777	grail3.0095006301	grail3.0095006301	At3g10920.1	manganese superoxide dismutase (MSD1) : identical to manganese superoxide dismutase [Arabidopsis thaliana] gi|3273751|gb|AAC24832: supported by full-length cDNA: Ceres:14503.	trichocarpa x nigra	All probes match over all sequences
PtpAffx.153434.1.A1_s_at	1.76877	8.61543	0.0024952	CV264552	estExt_Genewise1_v1.C_LG_XIV3807	estExt_Genewise1_v1.C_LG_XIV3807	At5g48230.1	acetyl-CoA C-acetyltransferase : : supported by cDNA: gi_16604582_gb_AY059736.1_	trichocarpa x nigra	All probes match over all sequences
PtpAffx.153434.2.A1_at	1.9162	12.5479	0.00060877	CK094158	estExt_Genewise1_v1.C_LG_XIV3807	estExt_Genewise1_v1.C_LG_XIV3807	At5g48230.1	acetyl-CoA C-acetyltransferase : : supported by cDNA: gi_16604582_gb_AY059736.1_	tremula	Unique
PtpAffx.153499.1.A1_at	2.46539	10.9236	0.0010043	CV255054	gw1.IX.3375.1 gw1.I.1725.1	gw1.IX.3375.1	At5g13700.1	polyamine oxidase :	trichocarpa x deltoides	Unique
PtpAffx.153538.2.A1_a_at	2.0381	8.19554	0.00300009	CV233596	eugene3.00140975	eugene3.00140975	gi|26452917|dbj|BAC43536.1|	unknown protein [Arabidopsis thaliana] >gi|25408838|pir||B84862 hypothetical protein At2g43110 [imported] - Arabidopsis thaliana >gi|30689255|ref|NP_850384.1| expressed protein [Arabidopsis thaliana]	trichocarpa	Probes match on alternative forms of same gene
PtpAffx.153729.1.A1_at	2.96704	8.45009	0.00267434	CV279999	eugene3.00140565	eugene3.00140565	At4g01720.1	WRKY family transcription factor : similar to wild oat DNA-binding protein ABF2	trichocarpa x deltoides	Unique
PtpAffx.153842.1.A1_s_at	4.15066	12.5054	0.000613467	CV240446	eugene3.01700024	eugene3.01700024	--	--	trichocarpa	All probes match over all sequences
PtpAffx.154011.1.A1_at	7.13031	24.2874	5.68e-05	CV232859	gw1.I.2901.1	gw1.I.2901.1	At3g27220.1	expressed protein : : supported by cDNA: gi_15081754_gb_AY048270.1_	trichocarpa	Unique
PtpAffx.154504.1.S1_at	2.31029	8.50731	0.0026124	DN494185	estExt_fgenesh4_pm.C_LG_VIII0046	estExt_fgenesh4_pm.C_LG_VIII0046	At5g16010.1	steroid 5alpha-reductase-like protein : steroid 5alpha-reductase - Rattus norvegicus	tremula x tremuloides	Unique
PtpAffx.154868.1.S1_s_at	0.621912	7.31293	0.00460264	CK107603	fgenesh4_pg.C_LG_VII000976	fgenesh4_pg.C_LG_VII000976	At2g23460.1	putative GTP-binding protein (extra large) : : supported by cDNA: gi_15451169_gb_AY054665.1_	tremula	All probes match over all sequences
PtpAffx.155063.1.S1_s_at	1.43996	6.59884	0.00670285	CK111096	gw1.II.3963.1	gw1.II.3963.1	At5g64460.1	ZW10-like protein : : supported by cDNA: gi_14334941_gb_AY035144.1_	tremula	All probes match over all sequences
PtpAffx.155173.1.S1_at	1.17612	5.99774	0.00954494	CV226351	eugene3.00160311	eugene3.00160311	At3g56990.1	putative protein : conserved hypothetical protein SPCC330.09 - Schizosaccharomyces pombe	trichocarpa	Unique
PtpAffx.15518.1.S1_a_at	1.42974	7.16818	0.00496216	CV255379	grail3.0001128501	grail3.0001128501	At5g22100.1	similar to Probable RNA 3'-terminal phosphate cyclase-like protein. : temporary automated functional assignment	trichocarpa x deltoides	Probes match on alternative forms of same gene
PtpAffx.15518.2.S1_at	1.01454	6.19782	0.0084436	BP933354	gw1.I.610.1 grail3.0001128501	gw1.I.610.1	At5g22100.1	similar to Probable RNA 3'-terminal phosphate cyclase-like protein. : temporary automated functional assignment	nigra	Unique
PtpAffx.15518.3.A1_a_at	1.65808	8.44953	0.00267446	DN484823	grail3.0001128501	grail3.0001128501	At5g22100.1	similar to Probable RNA 3'-terminal phosphate cyclase-like protein. : temporary automated functional assignment	tremula x tremuloides	Probes match on alternative forms of same gene
PtpAffx.155333.1.S1_s_at	1.2482	6.23828	0.00825448	AI164213	grail3.0093011001 fgenesh4_pg.C_LG_IV000551 fgenesh4_pg.C_LG_IV000552	grail3.0093011001	At4g04920.1	hypothetical protein :	tremula x tremuloides	All probes match over all sequences
PtpAffx.156493.1.S1_at	1.75628	6.96615	0.00548835	CN519416	eugene3.00061835	eugene3.00061835	At4g32400.1	mitochondrial carrier protein family : :supported by full-length cDNA: Ceres:12232.	trichocarpa x deltoides	Unique
PtpAffx.156493.1.S1_s_at	1.87577	16.361	0.000238714	CN519416	eugene3.00061835	eugene3.00061835	At4g32400.1	mitochondrial carrier protein family : :supported by full-length cDNA: Ceres:12232.	trichocarpa x deltoides	All probes match over all sequences
PtpAffx.156707.1.S1_s_at	1.63307	6.69452	0.00633533	BU873655	gw1.X.1072.1	gw1.X.1072.1	At5g15270.1	KH domain protein : various predicted proteins	trichocarpa	All probes match over all sequences
PtpAffx.156723.1.S1_at	6.0825	15.2385	0.000304509	DN497265	gw1.I.2249.1	gw1.I.2249.1	At2g30140.1	putative glucosyltransferase : : supported by cDNA: gi_20260553	tremula	Unique
PtpAffx.156778.1.S1_at	1.40917	11.1382	0.00094181	AI162289	gw1.185.17.1	gw1.185.17.1	At1g49230.1	RING-H2 finger protein RHA3a	trichocarpa	Unique
PtpAffx.15690.1.S1_at	3.78781	10.6952	0.00108588	BP932573	eugene3.00080237	eugene3.00080237	At1g08230.1	hypothetical protein : contains similarity to amino acid permease GI:7415521 from [Oryza sativa]	nigra	Unique
PtpAffx.156916.1.S1_at	0.541852	7.49916	0.00420294	BU825371	estExt_fgenesh4_pm.C_LG_X0782	estExt_fgenesh4_pm.C_LG_X0782	At2g39805.1	Expressed protein : : supported by cDNA: gi_19424014	tremula x tremuloides	Unique
PtpAffx.156945.1.S1_s_at	2.36765	8.82673	0.00227405	BU831403	gw1.XV.2048.1	gw1.XV.2048.1	At2g26700.1	putative second messenger-dependent protein kinase :	tremula x tremuloides	All probes match over all sequences
PtpAffx.157137.1.S1_s_at	1.6565	12.0122	0.000710052	BU820280	estExt_Genewise1_v1.C_570107	estExt_Genewise1_v1.C_570107	--	--	tremula	All probes match over all sequences
PtpAffx.15733.1.S1_a_at	1.12437	9.84718	0.00149153	DN489956	grail3.0081004501	grail3.0081004501	--	--	tremula x tremuloides	Probes match on alternative forms of same gene
PtpAffx.157405.1.S1_at	4.44629	12.5241	0.000610412	CF233029	eugene3.00190958	eugene3.00190958	--	--	alba x tremula	Unique
PtpAffx.157486.1.S1_at	0.857839	5.96656	0.00972189	CV267243	estExt_Genewise1_v1.C_LG_XV2116	estExt_Genewise1_v1.C_LG_XV2116	At1g05350.1	unknown protein : Similar to Caenorhabditis unknown protein T03F1.1 (gb|U88169	trichocarpa x nigra	Unique
PtpAffx.157525.1.S1_at	1.21015	7.60879	0.00397829	DN497180	fgenesh4_pg.C_LG_XVII000411	fgenesh4_pg.C_LG_XVII000411	At5g15270.1	KH domain protein : various predicted proteins	tremula	Unique
PtpAffx.157551.1.S1_s_at	2.46992	6.58999	0.00674179	AJ779884	eugene3.00150266	eugene3.00150266	At2g03800.1	unknown protein :	euphratica	All probes match over all sequences
PtpAffx.157569.1.S1_s_at	0.849433	7.22369	0.00482225	CF231935	estExt_fgenesh4_pm.C_1650003	estExt_fgenesh4_pm.C_1650003	At1g05050.1	putative transcription factor :	alba x tremula	All probes match over all sequences
PtpAffx.157804.1.S1_at	0.87511	7.11811	0.00508965	BU891440	estExt_fgenesh4_pg.C_LG_IV1345	estExt_fgenesh4_pg.C_LG_IV1345	At4g34640.1	farnesyl-diphosphate farnesyltransferase [squalene synthase 1] (SQS1) : identical to GI:806324 squalene synthase: non-consensus GC donor splice site at exon 3	tremula	Unique
PtpAffx.157822.1.S1_at	5.41602	7.86212	0.00350949	BU872417	estExt_Genewise1_v1.C_LG_X1905	estExt_Genewise1_v1.C_LG_X1905	At5g05840.1	putative protein : strong similarity to unknown protein (emb|CAB81597.1)	trichocarpa	Unique
PtpAffx.157865.1.S1_at	0.347966	6.02472	0.00938237	AJ774281	grail3.0018042501	grail3.0018042501	At4g23920.1	UDPglucose 4-epimerase - like protein : UDPglucose 4-epimerase	euphratica	Unique
PtpAffx.157928.1.S1_at	1.06985	7.27535	0.00468895	CN520195	gw1.II.2963.1	gw1.II.2963.1	At2g33630.1	putative steroid dehydrogenase : : supported by cDNA: gi_16226672_gb_AF428460.1_AF428460	trichocarpa x deltoides	Unique
PtpAffx.158043.1.A1_at	3.55983	7.06385	0.00522571	DN489075	fgenesh4_pm.C_LG_VIII000421	fgenesh4_pm.C_LG_VIII000421	At3g06490.1	myb family transcription factor (MYB108) : identical to transcription factor MYB108 GI:15375290 from [Arabidopsis thaliana]: supported by cDNA: gi_15375290_gb_AF262733.2_AF262733	tremula	Unique
PtpAffx.158051.1.A1_at	0.808801	7.24797	0.0047554	DN488542	fgenesh4_pm.C_LG_I000672	fgenesh4_pm.C_LG_I000672	At2g29090.1	taxane 13-alpha-hydroxylase(cytochrome p450 family)	tremula	Unique
PtpAffx.158190.1.A1_s_at	4.68349	35.6322	1.31e-05	BP935740	estExt_fgenesh4_pg.C_LG_I2255	estExt_fgenesh4_pg.C_LG_I2255	At5g40780.1	amino acid permease : : supported by cDNA: gi_14194150	tremula x tremuloides	All probes match over all sequences
PtpAffx.158197.1.A1_a_at	7.02955	22.2694	7.69e-05	BP936089	fgenesh4_pg.C_LG_XI000889 fgenesh4_pg.C_LG_XI000890	fgenesh4_pg.C_LG_XI000889	--	--	nigra	Probes match on alternative forms of same gene
PtpAffx.158231.1.A1_at	4.62457	6.93986	0.0055659	CV279584	grail3.0021016501 grail3.0021016401	grail3.0021016501	At4g15550.1	glucosyltransferase like protein : : supported by cDNA: gi_2149126_gb_U81293.1_ATU81293	trichocarpa x deltoides	Unique
PtpAffx.158262.1.A1_at	1.07979	7.45135	0.0042963	CX175178	--	--	--	--	deltoides	Unique
PtpAffx.15840.1.S1_s_at	1.30215	16.5333	0.000229905	CV245081	estExt_fgenesh4_pm.C_1230010	estExt_fgenesh4_pm.C_1230010	At3g02360.1	6-phosphogluconate dehydrogenase	trichocarpa	All probes match over all sequences
PtpAffx.158416.1.S1_at	1.2503	8.23593	0.00294716	CV131381	fgenesh4_pg.C_LG_XIX000103	fgenesh4_pg.C_LG_XIX000103	At5g63620.1	alcohol dehydrogenase-like protein : :supported by full-length cDNA: Ceres:207201.	deltoides	Unique
PtpAffx.158527.1.S1_at	5.79346	17.8726	0.000172648	CA825767	estExt_fgenesh4_pm.C_LG_II0967	estExt_fgenesh4_pm.C_LG_II0967	At5g35735.1	Expressed protein : : supported by full-length cDNA: Ceres: 32450.	trichocarpa x deltoides	Unique
PtpAffx.158552.1.S1_s_at	1.08998	8.65735	0.0024501	CX659529	eugene3.00860050	eugene3.00860050	At1g09620.1	putative leucyl-tRNA synthetase : Strong similarity to S. pombe leucyl-tRNA synthetase (gb|Z73100)	alba x tremula var. glandulosa	All probes match over all sequences
PtpAffx.158559.1.S1_at	3.58809	8.27633	0.00289447	CX659738	estExt_fgenesh4_pm.C_LG_IX0093	estExt_fgenesh4_pm.C_LG_IX0093	At1g08230.1	hypothetical protein : contains similarity to amino acid permease GI:7415521 from [Oryza sativa]	alba x tremula var. glandulosa	Unique
PtpAffx.158559.2.S1_a_at	3.12896	13.1003	0.000524364	CN517367	estExt_fgenesh4_pm.C_LG_IX0093	estExt_fgenesh4_pm.C_LG_IX0093	At1g08230.1	hypothetical protein : contains similarity to amino acid permease GI:7415521 from [Oryza sativa]	trichocarpa x deltoides	Probes match on alternative forms of same gene
PtpAffx.158569.1.S1_s_at	2.71744	11.1714	0.000932922	CX658936	gw1.V.4097.1	gw1.V.4097.1	At2g23320.1	WRKY family transcription factor : identical to WRKY DNA-binding protein 15 GI:13506742 from [Arabidopsis thaliana] : supported by cDNA: gi_13506742_gb_AF224704.1_AF224704	alba x tremula var. glandulosa	All probes match over all sequences
PtpAffx.158593.1.S1_at	0.901001	6.38721	0.00753809	CX657772	eugene3.00150022	eugene3.00150022	At1g66310.1	unknown protein : contains Pfam profile: PF00646 F-box domain	alba x tremula var. glandulosa	Unique
PtpAffx.158597.1.S1_at	0.666802	7.32404	0.00458205	CX168743	eugene3.00160910	eugene3.00160910	At3g53120.1	putative protein : Modifier of rudimentary p1	deltoides	Unique
PtpAffx.158656.2.S1_at	4.41574	6.70841	0.00628811	CX654035	eugene3.00060457	eugene3.00060457	At2g41810.1	unknown protein : similar to T11A07.10	alba x tremula var. glandulosa	Unique
PtpAffx.158776.1.S1_s_at	1.3657	8.78488	0.00231484	CX168578	eugene3.00120939	eugene3.00120939	At5g63520.1	F-box protein family : similar to unknown protein (pir||S76033)	deltoides	All probes match over all sequences
PtpAffx.158814.1.S1_at	1.72082	6.20291	0.00841561	CN519440	grail3.0040017001	grail3.0040017001	At1g47710.1	serpin	trichocarpa x deltoides	Unique
PtpAffx.158865.1.S1_at	8.27233	11.2496	0.000910897	CV276225	gw1.II.818.1	gw1.II.818.1	At4g18230.1	putative protein : predicted gene M02B7.4	tremula x tremuloides	Unique
PtpAffx.158888.1.S1_at	6.07547	9.978	0.00141579	BU886189	estExt_fgenesh4_pg.C_LG_XVII0326	estExt_fgenesh4_pg.C_LG_XVII0326	At5g62740.1	putative protein : hypersensitive-induced response protein HIR3	tremula x tremuloides	Unique
PtpAffx.158888.1.S1_s_at	3.94413	8.13843	0.00308805	BU886189	estExt_fgenesh4_pg.C_LG_XVII0326	estExt_fgenesh4_pg.C_LG_XVII0326	At5g62740.1	putative protein : hypersensitive-induced response protein HIR3	tremula x tremuloides	All probes match over all sequences
PtpAffx.158921.1.S1_s_at	5.3222	9.13729	0.00199158	BP929076	estExt_fgenesh4_pg.C_LG_IX0010 eugene3.00660225	estExt_fgenesh4_pg.C_LG_IX0010	At1g76490.1	3-hydroxy-3-methylglutaryl CoA reductase (AA 1-592) : identical to hydroxy methylglutaryl CoA reductase (AA 1-592) GB:X15032 (Plant Mol. Biol. 13 (6)	nigra	All probes match over all sequences
PtpAffx.158993.1.S1_at	1.21521	8.07819	0.00317563	CX167735	eugene3.00102436	eugene3.00102436	At2g38680.1	hypothetical protein : predicted by genefinder	deltoides	Unique
PtpAffx.159062.1.S1_s_at	1.35914	6.03305	0.00933653	CK100928	estExt_fgenesh4_pm.C_LG_VIII0684	estExt_fgenesh4_pm.C_LG_VIII0684	At3g22990.1	expressed protein : :supported by full-length cDNA: Ceres:120050.	trichocarpa	All probes match over all sequences
PtpAffx.159087.1.S1_at	1.15346	6.6417	0.00654158	BP925512	gw1.187.122.1 gw1.IV.2890.1	gw1.187.122.1	At2g34040.1	expressed protein : :supported by full-length cDNA: Ceres:13928.	nigra	Unique
PtpAffx.159115.1.A1_at	0.966152	6.9207	0.00562308	CX170499	--	--	--	--	deltoides	Unique
PtpAffx.159234.1.A1_at	2.72932	8.19113	0.00300718	CV282152	eugene3.00060298	eugene3.00060298	At1g68570.1	peptide transporter	trichocarpa x deltoides	Unique
PtpAffx.159361.1.A1_at	5.49986	12.9767	0.000544196	CV276176	fgenesh4_pm.C_LG_I001220	fgenesh4_pm.C_LG_I001220	At4g20390.1	putative protein : predicted proteins	trichocarpa x deltoides	Unique
PtpAffx.15954.1.A1_at	2.1073	12.3512	0.000645074	CV243813	estExt_Genewise1_v1.C_2320006	estExt_Genewise1_v1.C_2320006	At2g37500.1	putative glutamate:ornithine acetyltransferase : :supported by full-length cDNA: Ceres:121873.	trichocarpa	Unique
PtpAffx.159678.1.A1_at	4.06284	8.26041	0.00291563	CV238943	gw1.XIII.2246.1	gw1.XIII.2246.1	At1g69560.1	MYB-family transcription factor	trichocarpa	Unique
PtpAffx.159733.1.A1_at	1.11434	8.67921	0.00242847	CV274432	estExt_fgenesh4_pg.C_LG_I1954	estExt_fgenesh4_pg.C_LG_I1954	At2g34970.1	putative translation initiation factor eIF-2B epsilon subunit :	trichocarpa x deltoides	Unique
PtpAffx.159863.1.A1_at	0.658777	6.63057	0.00657728	CV257030	--	--	--	--	trichocarpa x nigra	Unique
PtpAffx.159911.1.A1_at	3.55028	14.9919	0.000322026	CV264739	gw1.I.2249.1	gw1.I.2249.1	At2g30140.1	putative glucosyltransferase : : supported by cDNA: gi_20260553	trichocarpa x nigra	Unique
PtpAffx.159911.2.A1_at	6.6172	16.75	0.000218732	CV255461	gw1.I.2249.1	gw1.I.2249.1	At2g30140.1	putative glucosyltransferase : : supported by cDNA: gi_20260553	trichocarpa x deltoides	Unique
PtpAffx.159991.1.A1_at	3.44811	9.89758	0.00146036	CV273056	grail3.0029005901	grail3.0029005901	At2g01410.1	hypothetical protein : predicted by genefinder	trichocarpa x deltoides	Unique
PtpAffx.160204.1.A1_at	0.848726	12.3383	0.000645847	CV242793	gw1.XVIII.1885.1	gw1.XVIII.1885.1	At4g31810.1	enoyl-CoA hydratase - like protein : enoyl-CoA hydratase	trichocarpa	Unique
PtpAffx.160244.1.A1_at	3.662	7.52265	0.00415081	CV241278	fgenesh4_pg.C_LG_VII000303	fgenesh4_pg.C_LG_VII000303	--	--	trichocarpa	Unique
PtpAffx.160357.1.A1_at	4.52891	23.7815	6.07e-05	CV237372	estExt_fgenesh4_pg.C_1630016	estExt_fgenesh4_pg.C_1630016	At2g28120.1	nodulin-like protein : : supported by cDNA: gi_16209713_gb_AY057618.1_	trichocarpa	Unique
PtpAffx.160390.2.A1_at	2.06492	6.58204	0.00677193	BP932210	estExt_Genewise1_v1.C_LG_XV0083	estExt_Genewise1_v1.C_LG_XV0083	At5g24530.1	flavanone 3-hydroxylase-like protein : : supported by full-length cDNA: Ceres: 149654.	nigra	Unique
PtpAffx.16044.1.S1_at	3.11622	14.9415	0.000326068	CV255183	fgenesh4_pg.C_LG_III000262	fgenesh4_pg.C_LG_III000262	At1g54120.1	expressed protein : :supported by full-length cDNA: Ceres:94743.	trichocarpa x deltoides	Unique
PtpAffx.160479.1.A1_at	1.15607	7.09495	0.00514444	CV232044	fgenesh4_pg.C_LG_VI001537 fgenesh4_pm.C_scaffold_207000001	fgenesh4_pg.C_LG_VI001537	At5g11960.1	putative protein : : supported by cDNA: gi_20260355	trichocarpa	Unique
PtpAffx.16061.2.S1_at	4.36555	14.0874	0.000401588	CX184035	eugene3.00040233	eugene3.00040233	At4g21620.1	putative protein : predicted proteins	euramericana	Unique
PtpAffx.160702.1.S1_at	1.75883	6.98841	0.00542206	BU896394	gw1.28.85.1	gw1.28.85.1	At2g05940.1	putative protein kinase : contains a protein kinase domain profile (PDOC00100): supported by cDNA: gi_15810412_gb_AY056245.1_	trichocarpa x deltoides	Unique
PtpAffx.160770.1.S1_s_at	1.8376	7.53551	0.00412383	CA824564	fgenesh4_pg.C_LG_VII000984	fgenesh4_pg.C_LG_VII000984	At2g23450.1	putative protein kinase : contains a protein kinase domain profile (PDOC00100):supported by full-length cDNA: Ceres:19958.	trichocarpa x deltoides	All probes match over all sequences
PtpAffx.160811.1.S1_s_at	3.27585	12.7375	0.000579293	AJ778305	estExt_fgenesh4_pg.C_LG_XIII0422	estExt_fgenesh4_pg.C_LG_XIII0422	At3g20500.1	purple acid phosphatase	euphratica	All probes match over all sequences
PtpAffx.16084.1.A1_at	4.10074	10.1061	0.00134221	CV276370	estExt_fgenesh4_pm.C_LG_X0136	estExt_fgenesh4_pm.C_LG_X0136	At1g04040.1	expressed protein : Similar to acid phosphatase: Location of ESTs 110C2T7	trichocarpa x deltoides	Unique
PtpAffx.161024.1.S1_at	1.99798	6.09747	0.00897594	CX170808	estExt_fgenesh4_pg.C_LG_IX0819	estExt_fgenesh4_pg.C_LG_IX0819	At1g09930.1	unknown protein : Similar to S. pombe ISP4 (gb|D83992)	deltoides	Unique
PtpAffx.161051.1.S1_at	1.85129	6.50876	0.00703576	AJ774891	gw1.VII.2145.1	gw1.VII.2145.1	At5g64860.1	glycosyl hydrolase family 77 (4-alpha-glucanotransferase) : similar to 4-alpha-glucanotransferase SP:Q06801 from [Solanum tuberosum]: supported by cDNA: gi_14335103_gb_AY037231.1_	euphratica	Unique
PtpAffx.161118.1.S1_s_at	1.85635	6.19305	0.00846933	CK319174	estExt_fgenesh4_pm.C_290034	estExt_fgenesh4_pm.C_290034	At2g35690.1	putative acyl-CoA oxidase : possibly a peroxisomal component: supported by cDNA: gi_20465712	deltoides	All probes match over all sequences
PtpAffx.16113.1.S1_at	3.06085	9.85885	0.00148386	DN498038	--	--	--	--	tremula x tremuloides	Unique
PtpAffx.16117.1.A1_a_at	4.93336	6.1087	0.00892304	DN488185	eugene3.00880077	eugene3.00880077	At5g67400.1	peroxidase	tremula x tremuloides	Probes match on alternative forms of same gene
PtpAffx.161219.2.S1_s_at	2.82929	19.8848	0.000114929	CN521085	eugene3.00140737	eugene3.00140737	At3g62830.1	dTDP-glucose 4-6-dehydratase homolog D18 : contains non-consensus CA donor splice site at exon 1 and TA acceptor splice site at exon 2	trichocarpa x deltoides	All probes match over all sequences
PtpAffx.16134.1.S1_at	1.09853	6.89723	0.00568767	CV263864	estExt_fgenesh4_pm.C_LG_II0485	estExt_fgenesh4_pm.C_LG_II0485	At5g10920.1	argininosuccinate lyase (AtArgH) : : supported by cDNA: gi_15028082_gb_AY045898.1_	trichocarpa x nigra	Unique
PtpAffx.161349.1.S1_s_at	1.26234	6.71482	0.00626625	DN498837	estExt_Genewise1_v1.C_LG_VIII2330	estExt_Genewise1_v1.C_LG_VIII2330	At3g26090.1	unknown protein : : supported by cDNA: gi_20268775	tremula x tremuloides	All probes match over all sequences
PtpAffx.161360.1.S1_at	0.540836	6.10688	0.00893142	CN524282	gw1.X.653.1	gw1.X.653.1	At4g16280.2	Flowering time control protein (FCA) : four alternative splice variants	trichocarpa x deltoides	Unique
PtpAffx.161399.1.S1_at	1.97632	7.5547	0.0040844	CN192858	estExt_fgenesh4_pm.C_LG_XII0191	estExt_fgenesh4_pm.C_LG_XII0191	At1g74030.1	putative enolase : similar to ENOLASE (2-PHOSPHOGLYCERATE DEHYDRATASE) GB:P15007 from [Drosophila melanogaste]: supported by cDNA: gi_14334609_gb_AY034978.1_	trichocarpa x deltoides	Unique
PtpAffx.161405.1.S1_s_at	0.825594	11.6569	0.000791828	CX179921	estExt_Genewise1_v1.C_700234	estExt_Genewise1_v1.C_700234	At3g04830.1	auxin-regulated protein : similar to GB:AAD49104 [Arabidopsis thaliana]	euramericana	All probes match over all sequences
PtpAffx.161419.1.S1_at	2.80955	6.73244	0.00619661	BI072117	estExt_Genewise1_v1.C_2320006	estExt_Genewise1_v1.C_2320006	At2g37500.1	putative glutamate:ornithine acetyltransferase : :supported by full-length cDNA: Ceres:121873.	tremula x tremuloides	Unique
PtpAffx.161461.1.S1_at	1.73969	7.1663	0.00496812	CV130586	grail3.0024038102	grail3.0024038102	At3g57550.1	guanylate kinase-like protein : guanylate kinase - Mus musculus	deltoides	Unique
PtpAffx.16148.1.S1_at	4.43741	11.0254	0.00097151	CV264435	eugene3.00011775	eugene3.00011775	At4g37980.1	cinnamyl-alcohol dehydrogenase ELI3-1 : : supported by cDNA: gi_13430625_gb_AF360225.1_AF360225	trichocarpa x nigra	Unique
PtpAffx.16155.1.S1_a_at	3.09317	9.68636	0.0015788	CV256312	--	--	--	--	trichocarpa x deltoides	Probes match on alternative forms of same gene
PtpAffx.16157.1.S1_s_at	4.80512	7.6665	0.00385785	BU809327	eugene3.00060882	eugene3.00060882	At2g38250.1	putative GT-1-like transcription factor : : supported by cDNA: gi_17981039	tremula x tremuloides	All probes match over all sequences
PtpAffx.16179.1.S1_at	2.26132	8.54165	0.00257505	DN486615	estExt_Genewise1_v1.C_LG_XVI1715	estExt_Genewise1_v1.C_LG_XVI1715	At3g57520.1	glycosyl hydrolase family 36 : similar to seed imbibition protein GB:AAA32975 GI:167100 from [Hordeum vulgare]	tremula	Unique
PtpAffx.162040.1.S1_at	10.9265	142.683	4.99e-08	CX169078	gw1.137.83.1 eugene3.00060017	gw1.137.83.1	At3g13310.1	DnaJ protein	deltoides	Unique
PtpAffx.162289.2.S1_a_at	0.772115	6.7685	0.00607387	BI068301	estExt_Genewise1_v1.C_LG_XI3428	estExt_Genewise1_v1.C_LG_XI3428	At1g78620.1	expressed protein : :supported by full-length cDNA: Ceres:3173.	tremula x tremuloides	Probes match on alternative forms of same gene
PtpAffx.162299.1.S1_at	3.0253	11.2132	0.000920974	CA824756	gw1.XIV.2623.1	gw1.XIV.2623.1	At1g02900.1	hypothetical protein : predicted by genemark.hmm	trichocarpa x deltoides	Unique
PtpAffx.162367.1.S1_at	2.57886	7.26285	0.00471923	CA821726	gw1.VIII.1377.1	gw1.VIII.1377.1	At5g16290.1	acetolactate synthase-like protein :	trichocarpa x deltoides	Unique
PtpAffx.162546.1.A1_at	2.43521	6.06686	0.00913675	CV272261	eugene3.00031167	eugene3.00031167	--	--	trichocarpa x nigra	Unique
PtpAffx.162571.1.A1_at	4.41996	7.75607	0.00369765	CV253632	--	--	--	--	tremula x tremuloides	Unique
PtpAffx.16260.1.S1_at	1.01435	12.0742	0.000695662	DN502874	eugene3.00090292	eugene3.00090292	At1g16210.1	expressed protein : ESTs gb|T04357 and gb|AA595092 come from this gene:supported by full-length cDNA: Ceres:114103.	tremula x tremuloides	Unique
PtpAffx.16262.1.A1_at	1.88351	7.7463	0.00371402	AJ772124	eugene3.00020956	eugene3.00020956	At5g65440.1	putative protein : strong similarity to unknown protein (pir||T05573): supported by cDNA: gi_19715652	euphratica	Unique
PtpAffx.162745.1.S1_at	1.38415	7.50429	0.00419273	BU827623	fgenesh4_pm.C_LG_I000162	fgenesh4_pm.C_LG_I000162	At2g33150.1	3-ketoacyl-CoA thiolase : :supported by full-length cDNA: Ceres:36488.	tremula x tremuloides	Unique
PtpAffx.162801.1.S1_at	1.72566	6.69662	0.00633034	DN495773	eugene3.00071126	eugene3.00071126	At4g34910.1	DEAD:DEAH box RNA helicase protein	tremula	Unique
PtpAffx.162801.1.S1_s_at	1.7446	7.28487	0.00466904	DN495773	eugene3.00071126	eugene3.00071126	At4g34910.1	DEAD:DEAH box RNA helicase protein	tremula	All probes match over all sequences
PtpAffx.16281.1.S1_at	1.6613	8.11607	0.00312131	CK111959	eugene3.00010843	eugene3.00010843	At1g13130.1	glycosyl hydrolase family 5:cellulase : predicted by genscan	trichocarpa	Unique
PtpAffx.162816.1.S1_at	1.95957	7.37985	0.00444661	CX185286	gw1.X.1285.1	gw1.X.1285.1	At1g79440.1	succinic semialdehyde dehydrogenase (gabD)	euramericana	Unique
PtpAffx.162945.1.S1_at	1.45885	9.90419	0.00145683	CX656532	estExt_fgenesh4_pg.C_2040023	estExt_fgenesh4_pg.C_2040023	--	--	alba x tremula var. glandulosa	Unique
PtpAffx.16305.1.S1_at	2.51965	11.1172	0.000947477	DN501355	--	--	--	--	tremula x tremuloides	Unique
PtpAffx.163078.1.S1_s_at	1.51358	5.95067	0.00980995	CK113932	fgenesh4_pg.C_LG_II001470	fgenesh4_pg.C_LG_II001470	At5g41315.1	Expressed protein : : supported by cDNA: gi_17224394	trichocarpa	All probes match over all sequences
PtpAffx.163092.1.S1_s_at	2.12178	9.3448	0.00182221	BU886689	grail3.0010057701 eugene3.00081210	grail3.0010057701	At1g15000.1	serine carboxypeptidase precursor	tremula x tremuloides	All probes match over all sequences
PtpAffx.163109.1.S1_s_at	2.33413	11.9365	0.000724614	BU886950	gw1.66.741.1	gw1.66.741.1	At5g60410.1	putative protein :	trichocarpa	All probes match over all sequences
PtpAffx.163243.1.S1_s_at	1.18531	7.06253	0.00522626	CX179424	estExt_Genewise1_v1.C_LG_III2523	estExt_Genewise1_v1.C_LG_III2523	At3g12300.1	expressed protein : : supported by cDNA: gi_15982827_gb_AY057521.1_	euramericana	All probes match over all sequences
PtpAffx.163305.1.S1_at	1.09223	7.34675	0.00453052	DN500093	--	--	--	--	tremula	Unique
PtpAffx.163326.1.S1_s_at	1.82869	6.27962	0.00805251	BU834690	gw1.XIII.2624.1	gw1.XIII.2624.1	At3g02990.1	putative heat shock transcription factor : similar to heat shock factor 2 GB:CAB63800 [Arabidopsis thaliana]: contains Pfam profile: PF00447 HSF-type DNA-binding domain	tremula x tremuloides	All probes match over all sequences
PtpAffx.16335.1.A1_at	1.39367	7.44957	0.00429952	DN490018	estExt_fgenesh4_pg.C_LG_X0586	estExt_fgenesh4_pg.C_LG_X0586	At1g70590.1	expressed protein : : supported by cDNA: gi_14335049_gb_AY037204.1_	tremula x tremuloides	Unique
PtpAffx.163413.1.S1_s_at	1.24343	8.09826	0.00314417	BU834708	estExt_fgenesh4_pg.C_LG_XIII0274	estExt_fgenesh4_pg.C_LG_XIII0274	At3g03960.1	putative T-complex protein 1	tremula x tremuloides	All probes match over all sequences
PtpAffx.163431.1.S1_at	2.76367	31.3116	2.1e-05	BU824828	gw1.XVI.3281.1 fgenesh4_pg.C_scaffold_7275000001 fgenesh4_pg.C_LG_XVI000948	gw1.XVI.3281.1	At2g19130.1	putative receptor-like protein kinase :	tremula x tremuloides	Unique
PtpAffx.163460.1.S1_s_at	5.97048	14.4491	0.000367735	BU823380	eugene3.00031845	eugene3.00031845	At4g25650.1	putative protein : cell death suppressor protein lls1	tremula	All probes match over all sequences
PtpAffx.163470.1.S1_s_at	0.820662	6.93172	0.00559143	CK107131	estExt_fgenesh4_pg.C_LG_V1405	estExt_fgenesh4_pg.C_LG_V1405	At5g44090.1	protein phosphatase 2A 62 kDa B regulatory subunit (gb|AAD45158.1) : : supported by cDNA: gi_5533378_gb_AF165429.1_AF165429	tremula	All probes match over all sequences
PtpAffx.163561.1.S1_a_at	4.22135	8.90088	0.00220996	BU879414	estExt_fgenesh4_pg.C_LG_VI1370	estExt_fgenesh4_pg.C_LG_VI1370	At3g52600.1	glycosyl hydrolase family 32 : almost identical to invertase GI:719270 from [Arabidopsis thaliana]	trichocarpa	Unique
PtpAffx.163561.1.S1_at	3.83104	7.28723	0.00466371	BU879414	estExt_fgenesh4_pg.C_LG_VI1370 gw1.XVI.2453.1	estExt_fgenesh4_pg.C_LG_VI1370	At3g52600.1	glycosyl hydrolase family 32 : almost identical to invertase GI:719270 from [Arabidopsis thaliana]	trichocarpa	Probes match on alternative forms of same gene
PtpAffx.163561.1.S1_x_at	3.52632	6.56267	0.00684464	BU879414	estExt_fgenesh4_pg.C_LG_VI1370	estExt_fgenesh4_pg.C_LG_VI1370	At3g52600.1	glycosyl hydrolase family 32 : almost identical to invertase GI:719270 from [Arabidopsis thaliana]	trichocarpa	Probes cross hyb with other sequences
PtpAffx.163562.1.S1_s_at	8.17417	12.5284	0.000609906	BU820381	estExt_Genewise1_v1.C_LG_XIX2217 estExt_Genewise1_v1.C_LG_XIX2228	estExt_Genewise1_v1.C_LG_XIX2217	--	--	tremula	All probes match over all sequences
PtpAffx.163634.1.S1_at	0.74557	6.53897	0.00693291	BU816187	--	--	--	--	tremula x tremuloides	Unique
PtpAffx.16365.1.A1_at	4.33455	6.48499	0.00712955	DN487768	grail3.0198001001	grail3.0198001001	At1g78990.1	hypothetical protein : predicted by genemark.hmm	tremula x tremuloides	Unique
PtpAffx.163698.1.S1_s_at	0.791489	17.9001	0.000171905	DN500643	estExt_fgenesh4_pm.C_LG_V0500	estExt_fgenesh4_pm.C_LG_V0500	At4g02715.1	unknown protein : predicted by genemarkHMM	tremula x tremuloides	All probes match over all sequences
PtpAffx.163752.1.S1_s_at	1.90359	8.42598	0.00269945	DN499167	estExt_Genewise1_v1.C_LG_XIV2927	estExt_Genewise1_v1.C_LG_XIV2927	At1g12920.1	eukaryotic peptide chain release factor subunit 1	tremula x tremuloides	All probes match over all sequences
PtpAffx.163802.1.A1_at	5.28602	9.68866	0.00157876	CV244749	estExt_fgenesh4_pg.C_LG_IX0695	estExt_fgenesh4_pg.C_LG_IX0695	At2g14960.1	putative auxin-regulated protein :	trichocarpa	Unique
PtpAffx.163838.2.S1_a_at	1.57898	15.0169	0.000321463	BU879285	estExt_fgenesh4_pm.C_LG_VIII0532 estExt_fgenesh4_pg.C_LG_X1062	estExt_fgenesh4_pm.C_LG_VIII0532	At2g01140.1	putative aldolase : :supported by full-length cDNA: Ceres:22418.: supported by cDNA: gi_13358205	trichocarpa	Probes match on alternative forms of same gene
PtpAffx.163926.1.S1_at	2.16734	9.27619	0.00187717	BU891048	estExt_Genewise1_v1.C_LG_X2563	estExt_Genewise1_v1.C_LG_X2563	At4g25030.1	putative protein : :supported by full-length cDNA: Ceres:16463.	tremula	Unique
PtpAffx.163943.1.A1_at	0.871456	6.56221	0.0068454	CA924111	eugene3.00101034	eugene3.00101034	At1g70770.1	unknown protein : identical to unknown protein GB:AAD55492 [Arabidopsis thaliana]	tremuloides	Unique
PtpAffx.163955.1.S1_s_at	1.43887	10.626	0.00111291	CX183737	estExt_fgenesh4_pg.C_LG_II0728	estExt_fgenesh4_pg.C_LG_II0728	At1g77470.1	putative replication factor C : similar to replication factor C GB:P40937 [Homo sapiens]: supported by cDNA: gi_17529331	euramericana	All probes match over all sequences
PtpAffx.163982.1.S1_at	0.564924	6.43692	0.00732718	BU834923	fgenesh4_pg.C_LG_I002120	fgenesh4_pg.C_LG_I002120	At3g28370.1	hypothetical protein : predicted by genscan+	tremula x tremuloides	Unique
PtpAffx.163990.1.S1_at	0.608676	5.94023	0.00988821	CX180766	eugene3.00131118	eugene3.00131118	At1g03630.1	putative protochlorophyllide reductase : similar to protochlorophyllide reductase precusor: similar to ESTs gb|R30630	euramericana	Unique
PtpAffx.164052.1.S1_at	5.29898	21.4141	8.9e-05	AI165975	gw1.VIII.2124.1 gw1.X.736.1	gw1.VIII.2124.1	At1g48100.1	polygalacturonase	tremula x tremuloides	Unique
PtpAffx.164055.1.S1_at	1.85467	24.6474	5.28e-05	CV265520	eugene3.00050378	eugene3.00050378	At4g35260.1	NAD+ dependent isocitrate dehydrogenase subunit 1 : :supported by full-length cDNA: Ceres:12228.	trichocarpa x nigra	Unique
PtpAffx.164065.1.S1_s_at	1.38067	23.8154	6.04e-05	CF228170	gw1.VIII.152.1	gw1.VIII.152.1	At5g18900.1	putative protein : predicted proteins	alba x tremula	All probes match over all sequences
PtpAffx.164076.1.S1_at	1.14899	9.0026	0.00211543	AI163739	estExt_fgenesh4_pm.C_LG_II1112	estExt_fgenesh4_pm.C_LG_II1112	At5g48370.1	putative protein : contains similarity to acyl-CoA thioesterase	tremula x tremuloides	Unique
PtpAffx.16429.1.S1_at	2.69968	6.18673	0.00850426	BU874601	eugene3.00150459	eugene3.00150459	At1g74790.1	hypothetical protein : contains similarity to hedgehog-interacting protein GI:4868122 from [Mus musculus]	trichocarpa	Unique
PtpAffx.16517.1.S1_at	5.33932	20.6808	0.000100984	CV255701	estExt_Genewise1_v1.C_LG_IV3894 estExt_Genewise1_v1.C_LG_IV3904	estExt_Genewise1_v1.C_LG_IV3894	At3g02720.1	expressed protein : contains Pfam profile: PF01965 ThiJ:PfpI family: supported by cDNA: gi_13430821_gb_AF360323.1_AF360323	trichocarpa x deltoides	Unique
PtpAffx.16539.1.A1_s_at	7.4207	8.80903	0.00229084	BP934558	gw1.40.168.1	gw1.40.168.1	At3g60480.1	putative protein : :supported by full-length cDNA: Ceres:5609.	trichocarpa x nigra	All probes match over all sequences
PtpAffx.1654.2.S1_at	3.26888	8.98756	0.00213195	CV243120	grail3.0022002301	grail3.0022002301	At3g12680.1	hypothetical protein : contains Pfam profile PF00642 zinc finger protein: supported by cDNA: gi_16797660	tremula	Unique
PtpAffx.16622.1.A1_at	2.50252	20.8612	9.83e-05	BP931445	fgenesh4_pg.C_LG_IV000056	fgenesh4_pg.C_LG_IV000056	At3g26040.1	acyltransferase family : similar to deacetylvindoline 4-O-acetyltransferase [Catharanthus roseus][GI:4091808][PMID:9681034]	nigra	Unique
PtpAffx.1670.1.S1_a_at	0.643565	6.18653	0.00850426	CV281748	fgenesh4_pg.C_LG_I001063 grail3.0037004801	fgenesh4_pg.C_LG_I001063	At3g13990.1	hypothetical protein : predicted by genemark.hmm	trichocarpa x deltoides	Probes match on alternative forms of same gene
PtpAffx.16868.1.S1_at	4.58136	15.3127	0.000301805	CV253653	gw1.XII.1434.1	gw1.XII.1434.1	At3g47740.1	ABC transporter family protein : ATP binding cassette transporter ABC1	trichocarpa x deltoides	Unique
PtpAffx.1696.1.A1_s_at	0.9339	7.08907	0.00516321	CV237688	eugene3.00061262	eugene3.00061262	At5g58040.1	putative protein : predicted proteins	trichocarpa	All probes match over all sequences
PtpAffx.16969.1.S1_at	0.987331	7.98391	0.00331149	CV271321	grail3.0031027502	grail3.0031027502	At5g24650.1	putative protein : similar to unknown protein (emb|CAB62460.1):supported by full-length cDNA: Ceres:5684.	trichocarpa x nigra	Unique
PtpAffx.17000.1.S1_at	9.22133	11.8941	0.000732438	CV273185	--	--	--	--	trichocarpa x deltoides	Unique
PtpAffx.17054.1.A1_at	4.88635	25.3242	4.74e-05	CV268637	--	--	--	--	trichocarpa x nigra	Unique
PtpAffx.17087.1.S1_at	1.47957	7.81636	0.00358687	CF230618	estExt_fgenesh4_pg.C_LG_II0244	estExt_fgenesh4_pg.C_LG_II0244	At1g19880.1	unknown protein :	alba x tremula	Unique
PtpAffx.17087.1.S1_s_at	1.68475	6.51058	0.0070312	CF230618	estExt_fgenesh4_pg.C_LG_II0244 estExt_fgenesh4_pm.C_LG_V0622	estExt_fgenesh4_pg.C_LG_II0244	At1g19880.1	unknown protein :	alba x tremula	All probes match over all sequences
PtpAffx.17092.1.A1_at	3.23844	6.53599	0.00694598	CV241209	eugene3.00110765	eugene3.00110765	At2g42350.1	putative RING zinc finger protein :	trichocarpa	Unique
PtpAffx.17234.1.S1_at	8.47228	22.2299	7.69e-05	CV261564	fgenesh4_pg.C_scaffold_145000035	fgenesh4_pg.C_scaffold_145000035	At2g19480.1	putative nucleosome assembly protein : : supported by cDNA: gi_20466609	trichocarpa	Unique
PtpAffx.17330.1.S1_at	4.19927	12.5671	0.000607445	CV243084	estExt_fgenesh4_pg.C_290220	estExt_fgenesh4_pg.C_290220	At4g17940.1	putative protein : predicted protein	trichocarpa	Unique
PtpAffx.17332.1.S1_s_at	0.696606	8.42194	0.00270452	CK097388	eugene3.00290312	eugene3.00290312	At3g23640.1	glycosyl hydrolase family 31 : similar to alpha-glucosidase II from SP:Q9F234 [Bacillus thermoamyloliquefaciens]: contains Pfam profile: PF01055 Glycosyl hydrolases family 31: supported by cDNA: gi_16648902_gb_AY059821.1_	tremula	All probes match over all sequences
PtpAffx.17499.2.S1_at	1.97211	5.97868	0.00965426	CK106697	gw1.IX.4054.1	gw1.IX.4054.1	At1g07470.1	transcription factor IIA large subunit : similar to GB:CAA11525 from [Arabidopsis thaliana]:supported by full-length cDNA: Ceres:19512.	tremula	Unique
PtpAffx.17539.1.S1_s_at	3.44441	17.112	0.000203096	CV240425	estExt_fgenesh4_pg.C_LG_IX1183	estExt_fgenesh4_pg.C_LG_IX1183	At5g59030.1	copper transport protein : : supported by cDNA: gi_18496857	trichocarpa	All probes match over all sequences
PtpAffx.1770.2.A1_s_at	1.83494	8.24936	0.00292673	CK318786	eugene3.00070163	eugene3.00070163	--	--	deltoides	All probes match over all sequences
PtpAffx.1772.1.S1_s_at	1.56847	30.0914	2.41e-05	AJ776602	estExt_fgenesh4_pg.C_290035	estExt_fgenesh4_pg.C_290035	At2g35010.1	thioredoxin	euphratica	All probes match over all sequences
PtpAffx.17757.2.S1_s_at	1.63609	9.98181	0.00141371	BI138883	eugene3.01230048	eugene3.01230048	At3g02420.1	expressed protein : :supported by full-length cDNA: Ceres:160403.	trichocarpa	All probes match over all sequences
PtpAffx.17776.1.A1_at	2.66365	11.4752	0.000842811	CV273503	fgenesh4_pg.C_LG_IX001329	fgenesh4_pg.C_LG_IX001329	--	--	trichocarpa x deltoides	Unique
PtpAffx.17781.1.A1_at	7.73019	6.09627	0.00898371	CV273431	estExt_fgenesh4_pg.C_LG_XV0039	estExt_fgenesh4_pg.C_LG_XV0039	At1g05260.1	peroxidase	trichocarpa x deltoides	Unique
PtpAffx.17806.1.S1_at	2.48782	27.3332	3.55e-05	CV272450	estExt_fgenesh4_pg.C_LG_X1132	estExt_fgenesh4_pg.C_LG_X1132	At3g25900.1	homocysteine S-methyltransferase AtHMT-1 : identical to GB:AAF23821 from [Arabidopsis thaliana]: supported by cDNA: gi_17473822	trichocarpa x nigra	Unique
PtpAffx.17830.1.A1_at	1.25411	9.08781	0.00203412	CV271337	gw1.XV.1276.1	gw1.XV.1276.1	At1g18980.1	germin	trichocarpa x nigra	Unique
PtpAffx.17912.1.A1_s_at	0.657313	6.49564	0.00708935	DN487070	gw1.III.1300.1 eugene3.01580053	gw1.III.1300.1	At1g72340.1	putative translation initiation factor EIF-2B alpha subunit : similar to translation initiation factor EIF-2B alpha subunit GB:Q64270 [Rattus norvegicus]:supported by full-length cDNA: Ceres:22437.	tremula	All probes match over all sequences
PtpAffx.17914.2.A1_a_at	3.58793	11.0825	0.000957416	CV257560	estExt_fgenesh4_pg.C_LG_VIII0467	estExt_fgenesh4_pg.C_LG_VIII0467	At2g39700.1	expansin	trichocarpa x deltoides	Probes match on alternative forms of same gene
PtpAffx.17914.3.A1_a_at	1.82305	8.47319	0.00265093	CK091997	fgenesh4_pg.C_LG_X001844 estExt_fgenesh4_pg.C_LG_VIII0467	fgenesh4_pg.C_LG_X001844	At2g39700.1	expansin	tremula x tremuloides	Unique
PtpAffx.17914.3.A1_at	4.74209	12.1738	0.000673861	CK091997	estExt_fgenesh4_pg.C_LG_VIII0467 fgenesh4_pg.C_LG_X001844	estExt_fgenesh4_pg.C_LG_VIII0467	At2g39700.1	expansin	tremula x tremuloides	Probes match on alternative forms of same gene
PtpAffx.17925.1.S1_at	1.24012	7.56185	0.00406925	AJ767519	estExt_Genewise1_v1.C_LG_I4275	estExt_Genewise1_v1.C_LG_I4275	At4g21860.1	Expressed protein : : supported by full-length cDNA: Ceres: 16643.	euphratica	Unique
PtpAffx.18052.1.S1_at	2.81443	7.22683	0.00481855	CV263365	--	--	--	--	tremula x tremuloides	Unique
PtpAffx.18071.1.A1_at	1.35161	5.99611	0.00955278	CX654625	gw1.VII.3576.1	gw1.VII.3576.1	At2g18330.1	putative AAA-type ATPase : similar to 26S proteosome regulatory subunit 8: supported by cDNA: gi_15450827_gb_AY054494.1_	alba x tremula var. glandulosa	Unique
PtpAffx.18100.2.A1_a_at	1.40723	8.23546	0.00294738	CV241150	--	--	--	--	tremula	Probes match on alternative forms of same gene
PtpAffx.18176.1.A1_at	3.50713	9.77966	0.00152615	CV258282	gw1.158.139.1	gw1.158.139.1	At3g14205.1	Expressed protein : : supported by cDNA: gi_15215805_gb_AY050432.1_	trichocarpa	Unique
PtpAffx.18206.1.A1_s_at	3.36049	12.8496	0.000561441	CV257302	fgenesh4_pg.C_LG_X000693	fgenesh4_pg.C_LG_X000693	At1g55850.1	cellulose synthase catalytic subunit	trichocarpa x deltoides	All probes match over all sequences
PtpAffx.18218.1.S1_at	2.87198	8.21223	0.00298018	CV257165	gw1.XII.639.1 estExt_Genewise1_v1.C_53080003	gw1.XII.639.1	At1g04120.1	ABC transporter family protein : Strong similarity to MRP-like ABC transporter gb|U92650 from A. thaliana and canalicular multi-drug resistance protein gb|L49379 from Rattus norvegicus: supported by cDNA: gi_10197657_gb_AF225908.1_AF225908	trichocarpa x deltoides	Unique
PtpAffx.18226.1.A1_a_at	3.89822	7.42811	0.00434617	CV263828	estExt_fgenesh4_pg.C_570132	estExt_fgenesh4_pg.C_570132	At5g66390.1	peroxidase	trichocarpa x nigra	Probes match on alternative forms of same gene
PtpAffx.18295.2.A1_s_at	5.38073	39.8978	7.77e-06	CV253912	estExt_fgenesh4_pg.C_LG_X0484	estExt_fgenesh4_pg.C_LG_X0484	At3g04120.1	glyceraldehyde-3-phosphate dehydrogenase C subunit (GapC) : identical to glyceraldehyde-3-phosphate dehydrogenase C subunit (GapC) GB:M64116 [Arabidopsis thaliana] (Gene 104	trichocarpa x deltoides	All probes match over all sequences
PtpAffx.18295.5.S1_at	4.88237	10.4485	0.00118599	CK114049	gw1.VIII.2697.1 estExt_fgenesh4_pg.C_LG_X0484	gw1.VIII.2697.1	At3g04120.1	glyceraldehyde-3-phosphate dehydrogenase C subunit (GapC) : identical to glyceraldehyde-3-phosphate dehydrogenase C subunit (GapC) GB:M64116 [Arabidopsis thaliana] (Gene 104	trichocarpa	Unique
PtpAffx.18307.1.S1_at	7.96873	22.2049	7.69e-05	CV253713	--	--	--	--	trichocarpa	Unique
PtpAffx.1841.1.S1_at	2.11007	6.63962	0.00654867	CV275991	gw1.XI.3394.1	gw1.XI.3394.1	At2g31090.1	expressed protein : :supported by full-length cDNA: Ceres:10986.	trichocarpa x deltoides	Unique
PtpAffx.18484.1.A1_at	1.39469	6.92679	0.0056084	CV245083	fgenesh4_pm.C_LG_IX000015 fgenesh4_pg.C_scaffold_66000196	fgenesh4_pm.C_LG_IX000015	At2g17260.1	putative ligand-gated ion channel protein : similar to ligand-gated ion channels and to A. thaliana protein T21B4.3: supported by cDNA: gi_2708330_gb_AF038557.1_AF038557	trichocarpa	Unique
PtpAffx.18530.1.A1_at	1.05106	8.59286	0.00251841	CV259920	grail3.0090004401	grail3.0090004401	At3g13580.1	ribosomal protein	trichocarpa x nigra	Unique
PtpAffx.18595.1.S1_a_at	1.4667	11.8223	0.000751105	BU868736	gw1.VIII.1066.1 gw1.X.2734.1	gw1.VIII.1066.1	At2g39020.1	unknown protein :	trichocarpa	Unique
PtpAffx.18595.1.S1_at	1.9353	8.68327	0.00242428	BU868736	gw1.VIII.1066.1 gw1.X.2734.1	gw1.VIII.1066.1	At2g39020.1	unknown protein :	trichocarpa	Probes match on alternative forms of same gene
PtpAffx.18635.1.S1_at	0.731505	6.71669	0.00625935	CV240061	gw1.III.268.1	gw1.III.268.1	At3g51790.1	putative transmembrane protein G1p : Bradyrhizobium japonicum CycJ: PIR Accession Number S54745: supported by cDNA: gi_1657614_gb_U72502.1_ATU72502	trichocarpa	Unique
PtpAffx.18668.1.A1_at	1.22769	8.82896	0.00227386	CV238784	estExt_fgenesh4_pm.C_LG_IX0691	estExt_fgenesh4_pm.C_LG_IX0691	At2g28450.1	putative RNA methyltransferase :	trichocarpa	Unique
PtpAffx.18750.1.A1_s_at	2.20744	10.914	0.00100885	CV235081	fgenesh4_pg.C_LG_I003114	fgenesh4_pg.C_LG_I003114	At5g11720.1	glycosyl hydrolase family 31 : similar to alpha-glucosidase precursor SP:O04893 from [Spinacia oleracea]: supported by cDNA: gi_15450744_gb_AY053414.1_	trichocarpa	All probes match over all sequences
PtpAffx.18823.1.S1_s_at	1.76978	6.26085	0.00813435	CV237410	eugene3.00010790	eugene3.00010790	--	--	trichocarpa	All probes match over all sequences
PtpAffx.19046.2.A1_s_at	2.05796	8.18671	0.00301316	CV259986	fgenesh4_pg.C_LG_III000067	fgenesh4_pg.C_LG_III000067	At2g35030.1	hypothetical protein : predicted by grail	trichocarpa x nigra	All probes match over all sequences
PtpAffx.19236.1.S1_s_at	0.973864	6.00976	0.00946554	CV249809	estExt_fgenesh4_pm.C_LG_III0245	estExt_fgenesh4_pm.C_LG_III0245	At4g17790.1	expressed protein : :supported by full-length cDNA: Ceres:42815.	trichocarpa	All probes match over all sequences
PtpAffx.19271.1.S1_s_at	0.527772	6.14453	0.00873116	CV252580	grail3.0033027302	grail3.0033027302	At3g60540.1	transport protein subunit - like : S61B_ARATH PROTEIN TRANSPORT PROTEIN SEC61 BETA SUBUNIT	trichocarpa	All probes match over all sequences
PtpAffx.19327.2.S1_at	1.31851	6.29385	0.00798711	BU823524	estExt_fgenesh4_pg.C_1480006	estExt_fgenesh4_pg.C_1480006	At2g44480.1	glycosyl hydrolase family 1 :	alba x tremula var. glandulosa	Unique
PtpAffx.1937.1.S1_a_at	1.37679	7.11528	0.00509445	CK093997	fgenesh4_pg.C_LG_III001250	fgenesh4_pg.C_LG_III001250	At5g48655.2	Expressed protein :	tremula	Probes match on alternative forms of same gene
PtpAffx.19561.1.S1_at	1.19675	6.20025	0.00842911	BU881131	gw1.147.249.1 gw1.6145.3.1	gw1.147.249.1	At3g57560.1	acetylglutamate kinase-like protein : acetylglutamate kinase - Synechocystis sp.	trichocarpa	Unique
PtpAffx.19606.1.A1_s_at	2.68878	17.4946	0.000186161	CV235432	estExt_Genewise1_v1.C_LG_X6296	estExt_Genewise1_v1.C_LG_X6296	At2g01770.1	putative membrane protein :	trichocarpa	All probes match over all sequences
PtpAffx.19666.1.A1_at	1.02618	7.51653	0.00416739	CV229370	gw1.XIX.1604.1	gw1.XIX.1604.1	At1g09795.1	Expressed protein : : supported by full-length cDNA: Ceres: 6319.	trichocarpa	Unique
PtpAffx.19676.1.S1_at	2.58475	10.3949	0.00120653	CX184740	gw1.40.1024.1 gw1.40.1007.1 eugene3.00140107 fgenesh4_pg.C_scaffold_40000359	gw1.40.1024.1	At4g37370.1	cytochrome p450 family : cytochrome P450	euramericana	Unique
PtpAffx.19782.1.S1_at	1.06651	9.88095	0.00146887	DN493430	gw1.70.568.1 eugene3.00130238	gw1.70.568.1	At5g19080.1	unknown protein : Common family members At5g03200	tremula	Unique
PtpAffx.19891.1.S1_at	3.80401	14.9342	0.000326154	CK317807	--	--	--	--	deltoides	Unique
PtpAffx.200007.1.S1_at	3.02328	7.506	0.00418985	pmrna:pmrna9	eugene3.00010009	eugene3.00010009	At2g03090.1	expansin	trichocarpa	Unique
PtpAffx.200014.1.S1_at	1.73382	19.7178	0.000118898	pmrna:pmrna21	gw1.I.6388.1	gw1.I.6388.1	At5g56510.1	pumilio-family RNA-binding protein	trichocarpa	Unique
PtpAffx.200016.1.S1_at	1.74387	5.96548	0.00972635	pmrna:pmrna25	fgenesh4_pg.C_LG_I000027	fgenesh4_pg.C_LG_I000027	At4g04220.1	disease resistance protein family : contains leucine rich-repeat (LRR) domains Pfam:PF00560	trichocarpa	Unique
PtpAffx.200066.1.S1_at	1.39027	12.2724	0.000654917	pmrna:pmrna121	fgenesh4_pg.C_LG_I000121	fgenesh4_pg.C_LG_I000121	At1g73240.1	expressed protein : :supported by full-length cDNA: Ceres:38940.	trichocarpa	Unique
PtpAffx.200118.1.S1_at	1.2885	6.52496	0.0069824	pmrna:pmrna218	grail3.0100006001	grail3.0100006001	At5g22130.1	similar to mannosyltransferase-like protein : temporary automated functional assignment	trichocarpa	Unique
PtpAffx.200120.1.S1_at	1.35564	6.45664	0.00724612	pmrna:pmrna222	gw1.I.7000.1	gw1.I.7000.1	At1g29940.1	DNA-directed RNA polymerase subunit	trichocarpa	Unique
PtpAffx.200170.1.S1_at	0.873097	14.0952	0.000400808	pmrna:pmrna315	estExt_fgenesh4_pm.C_LG_I0113	estExt_fgenesh4_pm.C_LG_I0113	At3g20870.1	expressed protein : : supported by cDNA: gi_15809843_gb_AY054189.1_	trichocarpa	Unique
PtpAffx.200170.1.S1_x_at	0.815285	7.28208	0.00467262	pmrna:pmrna315	estExt_fgenesh4_pm.C_LG_I0113	estExt_fgenesh4_pm.C_LG_I0113	At3g20870.1	expressed protein : : supported by cDNA: gi_15809843_gb_AY054189.1_	trichocarpa	Probes cross hyb with other sequences
PtpAffx.2002.1.S1_at	0.686232	12.8903	0.000556204	CK096583	eugene3.00290197	eugene3.00290197	At5g46740.1	ubiquitin-specific protease 21 (UBP21) : identical to ubiquitin-specific protease 21 GI:11993482 [Arabidopsis thaliana]: supported by cDNA: gi_11993481_gb_AF302669.1_AF302669	tremula x tremuloides	Unique
PtpAffx.200207.1.S1_s_at	3.34668	6.85265	0.00582943	pmrna:pmrna393	fgenesh4_pg.C_LG_I000464 eugene3.00031451	fgenesh4_pg.C_LG_I000464	At5g48940.1	leucine-rich repeat transmembrane protein kinase	trichocarpa	All probes match over all sequences
PtpAffx.200231.1.S1_at	0.904907	6.06617	0.00913819	pmrna:pmrna440	gw1.I.7738.1	gw1.I.7738.1	At2g25560.1	putative DnaJ protein : : supported by cDNA: gi_14194100_gb_AF367256.1_AF367256	trichocarpa	Unique
PtpAffx.200242.1.S1_s_at	1.29347	11.9706	0.000717995	pmrna:pmrna468	fgenesh4_pg.C_LG_I000537	fgenesh4_pg.C_LG_I000537	gi|53691250|ref|ZP_00130101.2|	COG0402: Cytosine deaminase and related metal-dependent hydrolases [Desulfovibrio desulfuricans G20]	trichocarpa	All probes match over all sequences
PtpAffx.200243.1.S1_s_at	2.2682	7.31877	0.00459425	pmrna:pmrna471	gw1.I.7821.1 eugene3.00031368	gw1.I.7821.1	At3g02000.1	putative glutaredoxin : similar to glutaredoxin GB:CAB10347 (Arabidopsis thaliana)	trichocarpa	All probes match over all sequences
PtpAffx.200265.1.S1_at	6.47333	24.1752	5.74e-05	pmrna:pmrna513	fgenesh4_pg.C_LG_I000582	fgenesh4_pg.C_LG_I000582	At5g13330.1	putative protein : AP2 domain containing protein RAP2.6	trichocarpa	Unique
PtpAffx.200268.1.S1_at	0.546458	7.20534	0.00487087	pmrna:pmrna526	fgenesh4_pm.C_LG_I000219	fgenesh4_pm.C_LG_I000219	At5g13390.1	putative protein :	trichocarpa	Unique
PtpAffx.200298.1.S1_at	4.29425	14.0118	0.000409381	pmrna:pmrna590	gw1.I.8182.1	gw1.I.8182.1	At2g34960.1	putative amino acid transporter : : supported by cDNA: gi_19699364	trichocarpa	Unique
PtpAffx.200299.1.S1_at	1.29292	6.67731	0.00640397	pmrna:pmrna591	gw1.I.8183.1	gw1.I.8183.1	At3g47630.1	putative protein : proline transport helper PTH1 - Candida albicans	trichocarpa	Unique
PtpAffx.200309.1.S1_at	6.22382	11.6646	0.000789729	pmrna:pmrna607	fgenesh4_pg.C_LG_I000684	fgenesh4_pg.C_LG_I000684	--	--	trichocarpa	Unique
PtpAffx.200311.1.S1_at	0.850884	7.46396	0.00426921	pmrna:pmrna610	gw1.I.8199.1	gw1.I.8199.1	At1g33410.1	unknown protein :	trichocarpa	Unique
PtpAffx.200317.1.S1_at	4.65584	8.17213	0.00303599	pmrna:pmrna628	fgenesh4_pg.C_LG_I000705	fgenesh4_pg.C_LG_I000705	At5g07480.1	putative protein : 2-oxoglutarate-dependent dioxygenase - Solanum chacoense	trichocarpa	Unique
PtpAffx.200326.1.S1_x_at	5.57962	15.2826	0.000303365	pmrna:pmrna649	eugene3.00010686	eugene3.00010686	At4g24110.1	putative protein : predicted proteins	trichocarpa	Probes cross hyb with other sequences
PtpAffx.200330.1.S1_at	0.708477	16.6163	0.00022603	pmrna:pmrna655	fgenesh4_pm.C_LG_I000270	fgenesh4_pm.C_LG_I000270	At5g42090.1	putative protein : similar to unknown protein (dbj|BAA84809.1):supported by full-length cDNA: Ceres:27758.	trichocarpa	Unique
PtpAffx.200343.1.S1_s_at	0.863981	6.40842	0.00744121	pmrna:pmrna678	gw1.I.8406.1	gw1.I.8406.1	At4g10760.1	putative methyltransferase :	trichocarpa	All probes match over all sequences
PtpAffx.200363.1.S1_at	4.05488	6.70257	0.00631154	pmrna:pmrna725	eugene3.00010766	eugene3.00010766	At1g64480.1	calcineurin B-like protein : similar to CALCINEURIN B SUBUNIT GB:P25296 from [Saccharomyces cerevisiae]: supported by cDNA: gi_15866275_gb_AF411957.1_AF411957	trichocarpa	Unique
PtpAffx.200370.1.S1_at	0.802809	10.8864	0.00101894	pmrna:pmrna739	fgenesh4_pg.C_LG_I000814	fgenesh4_pg.C_LG_I000814	At5g62050.1	OXA1 protein (OXA1p) : :supported by full-length cDNA: Ceres:96723.	trichocarpa	Unique
PtpAffx.200399.1.S1_s_at	2.60751	12.72	0.000580795	pmrna:pmrna802	gw1.I.8782.1 gw1.III.756.1	gw1.I.8782.1	At1g64060.1	cytochrome b245 beta chain homolog RbohAp108	trichocarpa	All probes match over all sequences
PtpAffx.200413.1.S1_at	0.458157	6.05696	0.00919467	pmrna:pmrna833	fgenesh4_pg.C_LG_I000905	fgenesh4_pg.C_LG_I000905	At4g11400.1	putative protein : hypothetical protein - Arabidopsis thaliana	trichocarpa	Unique
PtpAffx.200415.1.S1_at	3.08196	6.62412	0.00660203	pmrna:pmrna839	fgenesh4_pm.C_LG_I000370	fgenesh4_pm.C_LG_I000370	gi|42572877|ref|NP_974535.1|	transmembrane protein	trichocarpa	Unique
PtpAffx.200422.1.S1_at	0.724536	7.51304	0.00417492	pmrna:pmrna847	grail3.0008048401	grail3.0008048401	At1g63670.1	unknown protein : predicted by genscan+	trichocarpa	Unique
PtpAffx.200436.1.S1_at	3.82858	8.63173	0.0024747	pmrna:pmrna877	eugene3.00010928	eugene3.00010928	At3g51970.1	wax synthase-like protein : wax synthase - Simmondsia chinensis	trichocarpa	Unique
PtpAffx.200449.1.S1_at	2.29914	6.04954	0.00924099	pmrna:pmrna902	fgenesh4_pg.C_LG_I000970	fgenesh4_pg.C_LG_I000970	At1g12740.1	cytochrome P450	trichocarpa	Unique
PtpAffx.200475.1.S1_at	6.07137	8.04857	0.00322071	pmrna:pmrna959	eugene3.00011006	eugene3.00011006	At4g22810.1	putative DNA binding protein : DNA-binding protein PD1	trichocarpa	Unique
PtpAffx.200499.1.S1_at	0.603138	12.7965	0.000569384	pmrna:pmrna1014	gw1.I.9492.1	gw1.I.9492.1	At1g15460.1	hypothetical protein : Is a member of the PF 00955 Anion exchanger family: supported by cDNA: gi_17978948	trichocarpa	Unique
PtpAffx.200524.1.S1_at	0.753924	6.10477	0.00894334	pmrna:pmrna1055	gw1.I.9624.1	gw1.I.9624.1	At1g50170.1	expressed protein : similar to hypothetical protein GB:AAD50047 GI:5734782 from [Arabidopsis thaliana]:supported by full-length cDNA: Ceres:96741.	trichocarpa	Unique
PtpAffx.200537.1.S1_at	5.7238	12.9876	0.000543145	pmrna:pmrna1070	gw1.I.9667.1	gw1.I.9667.1	At1g79960.1	hypothetical protein : predicted by genemark.hmm	trichocarpa	Unique
PtpAffx.200538.1.S1_at	5.35519	11.5761	0.000814661	pmrna:pmrna1071	fgenesh4_pg.C_LG_I001170	fgenesh4_pg.C_LG_I001170	gi|34906222|ref|NP_914458.1|	P0666G04.17 [Oryza sativa (japonica cultivar-group)]	trichocarpa	Unique
PtpAffx.200593.1.S1_at	1.31802	9.40061	0.00177996	pmrna:pmrna1171	eugene3.00011242	eugene3.00011242	At5g09420.1	putative subunit of TOC complex : chloroplast gene Toc64 - Pisum sativum	trichocarpa	Unique
PtpAffx.200596.1.S1_s_at	1.50778	9.09236	0.0020308	pmrna:pmrna1178	fgenesh4_pg.C_LG_I001316 eugene3.00440015 eugene3.00440016	fgenesh4_pg.C_LG_I001316	At1g80510.1	expressed protein : : supported by cDNA: gi_16226718_gb_AF428472.1_AF428472	trichocarpa	All probes match over all sequences
PtpAffx.200669.1.S1_at	1.31502	12.5332	0.000609906	pmrna:pmrna1300	gw1.I.522.1	gw1.I.522.1	At3g45890.1	putative protein : predicted protein	trichocarpa	Unique
PtpAffx.200711.1.S1_at	1.21549	10.1321	0.00132891	pmrna:pmrna1372	gw1.I.743.1	gw1.I.743.1	At2g26060.1	G-protein beta family : :supported by full-length cDNA: Ceres:142426.	trichocarpa	Unique
PtpAffx.200711.1.S1_x_at	1.22497	14.4034	0.000373158	pmrna:pmrna1372	gw1.I.743.1	gw1.I.743.1	At2g26060.1	G-protein beta family : :supported by full-length cDNA: Ceres:142426.	trichocarpa	Probes cross hyb with other sequences
PtpAffx.200720.1.S1_at	1.33737	7.89089	0.00346527	pmrna:pmrna1384	fgenesh4_pm.C_LG_I000617	fgenesh4_pm.C_LG_I000617	At1g50460.1	hexokinase	trichocarpa	Unique
PtpAffx.200732.1.S1_at	1.4559	7.33859	0.0045481	pmrna:pmrna1408	fgenesh4_pg.C_LG_I001626	fgenesh4_pg.C_LG_I001626	At5g58620.1	putative protein : zinc finger transcription factor	trichocarpa	Unique
PtpAffx.200780.1.S1_s_at	4.01291	7.29288	0.00464994	pmrna:pmrna1508	fgenesh4_pm.C_LG_I000672 estExt_fgenesh4_pg.C_LG_IX1223	fgenesh4_pm.C_LG_I000672	At2g29090.1	taxane 13-alpha-hydroxylase(cytochrome p450 family)	trichocarpa	All probes match over all sequences
PtpAffx.200782.1.S1_at	3.60538	17.6041	0.000181454	pmrna:pmrna1513	gw1.I.1220.1	gw1.I.1220.1	At1g07530.1	transcription factor scarecrow-like 14	trichocarpa	Unique
PtpAffx.200802.1.S1_at	3.80468	9.15278	0.00197907	pmrna:pmrna1567	gw1.I.1402.1	gw1.I.1402.1	At5g59790.1	putative protein : various predicted proteins	trichocarpa	Unique
PtpAffx.200870.1.S1_at	1.50496	6.03041	0.00935339	pmrna:pmrna1702	eugene3.00011781	eugene3.00011781	gi|51090956|dbj|BAD35559.1|	gamma response I protein-like [Oryza sativa (japonica cultivar-group)] >gi|51090922|dbj|BAD35527.1| gamma response I protein-like [Oryza sativa (japonica cultivar-group)]	trichocarpa	Unique
PtpAffx.200872.1.S1_at	6.33507	7.75662	0.00369765	pmrna:pmrna1711	fgenesh4_pg.C_LG_I001957	fgenesh4_pg.C_LG_I001957	At1g12740.1	cytochrome P450	trichocarpa	Unique
PtpAffx.200874.1.S1_s_at	0.693403	8.82593	0.00227405	pmrna:pmrna1714	gw1.I.1923.1	gw1.I.1923.1	At3g52140.1	putative protein : 150-kD protein cluA - Dictyostelium discoideum	trichocarpa	All probes match over all sequences
PtpAffx.200891.1.S1_x_at	0.509509	6.02492	0.00938214	pmrna:pmrna1752	fgenesh4_pm.C_LG_I000798	fgenesh4_pm.C_LG_I000798	At5g13500.1	putative protein : predicted protein At2g25260 - Arabidopsis thaliana	trichocarpa	Probes cross hyb with other sequences
PtpAffx.200895.1.S1_at	4.24165	22.9429	6.87e-05	pmrna:pmrna1759	gw1.I.2076.1	gw1.I.2076.1	At5g12330.1	lateral root primordia (LRP1) :	trichocarpa	Unique
PtpAffx.200908.1.S1_x_at	6.22154	13.8205	0.000431246	pmrna:pmrna1788	gw1.I.2183.1	gw1.I.2183.1	At5g58580.1	putative protein : RING-H2 zinc finger protein ATL5	trichocarpa	Probes cross hyb with other sequences
PtpAffx.200917.1.S1_at	5.62896	21.067	9.5e-05	pmrna:pmrna1808	fgenesh4_pg.C_LG_I002068	fgenesh4_pg.C_LG_I002068	At2g30130.1	expressed protein : : supported by full-length cDNA: Ceres: 29970.	trichocarpa	Unique
PtpAffx.200956.1.S1_at	1.53154	21.9135	8.07e-05	pmrna:pmrna1876	fgenesh4_pm.C_LG_I000859	fgenesh4_pm.C_LG_I000859	At3g27770.1	expressed protein : : supported by cDNA: gi_16974601_gb_AY060578.1_	trichocarpa	Unique
PtpAffx.200963.1.S1_at	9.08703	10.4354	0.00119096	pmrna:pmrna1883	fgenesh4_pm.C_LG_I000861	fgenesh4_pm.C_LG_I000861	At1g60590.1	polygalacturonase	trichocarpa	Unique
PtpAffx.200963.1.S1_s_at	11.0802	19.1506	0.00013304	pmrna:pmrna1883	fgenesh4_pm.C_LG_I000861	fgenesh4_pm.C_LG_I000861	At1g60590.1	polygalacturonase	trichocarpa	All probes match over all sequences
PtpAffx.200976.1.S1_at	1.11922	7.92045	0.00341482	pmrna:pmrna1909	gw1.I.2609.1	gw1.I.2609.1	At5g40530.1	putative protein : KIAA0409 protein	trichocarpa	Unique
PtpAffx.201013.1.S1_at	6.01535	11.3731	0.000873989	pmrna:pmrna1989	estExt_fgenesh4_pg.C_LG_I2255	estExt_fgenesh4_pg.C_LG_I2255	At5g40780.1	amino acid permease : : supported by cDNA: gi_14194150	trichocarpa	Unique
PtpAffx.201017.1.S1_at	8.1365	26.8312	3.8e-05	pmrna:pmrna1995	gw1.I.2901.1	gw1.I.2901.1	At3g27220.1	expressed protein : : supported by cDNA: gi_15081754_gb_AY048270.1_	trichocarpa	Unique
PtpAffx.201018.1.S1_at	2.77388	11.0783	0.000957416	pmrna:pmrna1996	gw1.I.2906.1	gw1.I.2906.1	At4g31970.1	cytochrome p450 family : flavonoid 3	trichocarpa	Unique
PtpAffx.201019.1.S1_s_at	3.56415	9.24956	0.00189772	pmrna:pmrna1997	gw1.I.2906.1 fgenesh4_pg.C_LG_I002282	gw1.I.2906.1	At4g31970.1	cytochrome p450 family : flavonoid 3	trichocarpa	All probes match over all sequences
PtpAffx.201092.1.S1_at	1.40348	6.16449	0.00862272	pmrna:pmrna2156	fgenesh4_pg.C_LG_I002441	fgenesh4_pg.C_LG_I002441	At3g42860.1	putative protein : cellular nucleic acid binding protein	trichocarpa	Unique
PtpAffx.201110.1.S1_at	2.65348	10.1946	0.00130022	pmrna:pmrna2185	eugene3.00012267	eugene3.00012267	At2g32800.1	putative protein kinase : contains a protein kinase domain profile (PDOC00100): supported by cDNA: gi_13877680	trichocarpa	Unique
PtpAffx.201160.1.S1_at	1.21102	11.1509	0.000937677	pmrna:pmrna2279	fgenesh4_pg.C_LG_I002588	fgenesh4_pg.C_LG_I002588	At4g34131.1	similar to glucosyltransferase -like protein : temporary automated functional assignment	trichocarpa	Unique
PtpAffx.201219.1.S1_at	1.33249	10.051	0.00137291	pmrna:pmrna2423	gw1.I.4290.1	gw1.I.4290.1	At1g58290.1	glutamyl-tRNA reductase	trichocarpa	Unique
PtpAffx.201312.1.S1_at	2.00502	7.57585	0.00404201	pmrna:pmrna2606	fgenesh4_pg.C_LG_I002933	fgenesh4_pg.C_LG_I002933	At3g15115.1	hypothetical protein : predicted by genemark.hmm	trichocarpa	Unique
PtpAffx.201312.1.S1_s_at	2.53213	9.70847	0.00156776	pmrna:pmrna2606	fgenesh4_pg.C_LG_I002933 eugene3.00012705	fgenesh4_pg.C_LG_I002933	At3g15115.1	hypothetical protein : predicted by genemark.hmm	trichocarpa	All probes match over all sequences
PtpAffx.201378.1.S1_at	7.6908	22.8294	7.02e-05	pmrna:pmrna2720	eugene3.00012825	eugene3.00012825	At5g66070.1	putative protein : contains similarity to unknown protein (gb|AAF18680.1)	trichocarpa	Unique
PtpAffx.201417.1.S1_s_at	4.74226	14.57	0.000356567	pmrna:pmrna2797	gw1.I.5616.1 gw1.XI.848.1	gw1.I.5616.1	At2g46870.1	putative RAV-like B3 domain DNA binding protein :	trichocarpa	All probes match over all sequences
PtpAffx.201417.1.S1_x_at	2.66631	16.8893	0.000211033	pmrna:pmrna2797	gw1.I.5616.1	gw1.I.5616.1	At2g46870.1	putative RAV-like B3 domain DNA binding protein :	trichocarpa	Probes cross hyb with other sequences
PtpAffx.201431.1.S1_s_at	3.17479	8.48325	0.00264109	pmrna:pmrna2826	estExt_fgenesh4_pg.C_LG_I3206	estExt_fgenesh4_pg.C_LG_I3206	At1g14130.1	dioxygenase-like protein : very similar to adventitious rooting related oxygenase: Very similar to 2-oxoacid dependent dioxygenase from Malus domestica	trichocarpa	All probes match over all sequences
PtpAffx.201437.1.S1_at	0.900382	6.48677	0.0071217	pmrna:pmrna2834	gw1.I.5765.1	gw1.I.5765.1	At2g17410.1	unknown protein :	trichocarpa	Unique
PtpAffx.20148.1.A1_at	1.3019	6.04986	0.00924099	CV237054	gw1.XIX.1554.1	gw1.XIX.1554.1	At5g17010.1	sugar transporter - like protein : D-XYLOSE-PROTON SYMPORTER (D-XYLOSE TRANSPORTER)	trichocarpa	Unique
PtpAffx.20149.1.S1_a_at	2.50788	6.07649	0.00908002	BU834796	estExt_fgenesh4_pg.C_LG_X1964	estExt_fgenesh4_pg.C_LG_X1964	At1g07900.1	unknown protein :	tremula x tremuloides	Probes match on alternative forms of same gene
PtpAffx.201495.1.S1_at	4.29825	6.95659	0.00551443	pmrna:pmrna2944	fgenesh4_pg.C_LG_I003406	fgenesh4_pg.C_LG_I003406	At5g56220.1	putative protein : contains similarity to unknown protein (pir||T05382)	trichocarpa	Unique
PtpAffx.20153.1.S1_a_at	0.753417	6.4384	0.00732074	CK097735	grail3.0012043002	grail3.0012043002	At2g44530.1	putative phosphoribosyl pyrophosphate synthetase :	tremula	Probes match on alternative forms of same gene
PtpAffx.201546.1.S1_at	4.2976	14.6844	0.000347292	pmrna:pmrna3041	gw1.II.2011.1	gw1.II.2011.1	At1g76360.1	putative protein kinase : similar to protein kinase (APK1A): contains Pfam profile: PF00069 Eukaryotic protein kinase domain	trichocarpa	Unique
PtpAffx.201603.1.S1_at	2.25937	6.19938	0.00843391	pmrna:pmrna3151	estExt_Genewise1_v1.C_LG_II2087	estExt_Genewise1_v1.C_LG_II2087	At1g20030.1	calreticulin	trichocarpa	Unique
PtpAffx.201603.1.S1_x_at	2.36359	8.42647	0.00269926	pmrna:pmrna3151	estExt_Genewise1_v1.C_LG_II2087	estExt_Genewise1_v1.C_LG_II2087	At1g20030.1	calreticulin	trichocarpa	Probes cross hyb with other sequences
PtpAffx.201625.1.S1_at	2.59889	8.4438	0.00268236	pmrna:pmrna3216	fgenesh4_pg.C_LG_II000262	fgenesh4_pg.C_LG_II000262	At1g75520.1	unknown protein :	trichocarpa	Unique
PtpAffx.201671.1.S1_at	5.51434	15.3313	0.000301119	pmrna:pmrna3329	gw1.II.1801.1	gw1.II.1801.1	At3g58190.1	expressed protein : supported by full-length cDNA gi:17227167: supported by cDNA: gi_17227167	trichocarpa	Unique
PtpAffx.201672.1.S1_s_at	5.67463	39.0863	8.54e-06	pmrna:pmrna3330	fgenesh4_pm.C_LG_II000194	fgenesh4_pm.C_LG_II000194	At2g42430.1	expressed protein : : supported by cDNA: gi_15294285_gb_AF410334.1_AF410334	trichocarpa	All probes match over all sequences
PtpAffx.2017.8.A1_a_at	1.22929	6.92158	0.00562273	CV254914	eugene3.00160996	eugene3.00160996	At3g53970.1	putative protein : : supported by cDNA: gi_17381083	trichocarpa x deltoides	Probes match on alternative forms of same gene
PtpAffx.201717.1.S1_at	1.23784	9.39354	0.00178529	pmrna:pmrna3411	fgenesh4_pm.C_LG_II000236	fgenesh4_pm.C_LG_II000236	At3g63270.1	putative protein : hypothetical protein AT4g29780 (F27B13.20) - Arabidopsis thaliana	trichocarpa	Unique
PtpAffx.201739.1.S1_at	1.48937	13.5514	0.000464221	pmrna:pmrna3457	eugene3.00020503	eugene3.00020503	At1g03190.1	putative DNA repair protein : Strong similarity to gb|U04968 nucleotide excision repair protein (ERCC2) from Cricetulus grisseus: supported by cDNA: gi_6503085_gb_AF188623.1_AF188623	trichocarpa	Unique
PtpAffx.201744.1.S1_at	7.39267	12.5617	0.000608307	pmrna:pmrna3463	grail3.0003046201	grail3.0003046201	At1g03220.1	unknown protein : Strong similarity to gb|D14550 extracellular dermal glycoprotein (EDGP) precursor from Daucus carota. ESTs gb|H37281	trichocarpa	Unique
PtpAffx.201751.1.S1_at	4.1987	5.98381	0.00962229	pmrna:pmrna3485	fgenesh4_pg.C_LG_II000536	fgenesh4_pg.C_LG_II000536	At2g43000.1	NAM (no apical meristem)-like protein :	trichocarpa	Unique
PtpAffx.201784.1.S1_at	3.0283	9.1374	0.00199158	pmrna:pmrna3559	eugene3.00020613	eugene3.00020613	At5g42440.1	serine:threonine protein kinase-like protein :	trichocarpa	Unique
PtpAffx.201799.1.S1_at	1.79386	10.8449	0.00103158	pmrna:pmrna3583	estExt_fgenesh4_pg.C_LG_II0626	estExt_fgenesh4_pg.C_LG_II0626	gi|56785207|dbj|BAD81925.1|	unknown protein [Oryza sativa (japonica cultivar-group)] >gi|56784763|dbj|BAD81984.1| unknown protein [Oryza sativa (japonica cultivar-group)]	trichocarpa	Unique
PtpAffx.201811.1.S1_at	4.62686	8.68179	0.00242551	pmrna:pmrna3608	eugene3.00020657	eugene3.00020657	At3g18710.1	hypothetical protein : predicted by genemark.hmm	trichocarpa	Unique
PtpAffx.201827.1.S1_s_at	2.58561	6.06066	0.00917264	pmrna:pmrna3641	eugene3.00020691 eugene3.38120002	eugene3.00020691	At4g19950.1	putative protein : p48 eggshell protein gene	trichocarpa	All probes match over all sequences
PtpAffx.201844.1.S1_at	3.57575	6.79159	0.00600418	pmrna:pmrna3670	fgenesh4_pg.C_LG_II000718	fgenesh4_pg.C_LG_II000718	At2g01170.1	amino acid permease family : identical to GP|AF019637	trichocarpa	Unique
PtpAffx.201858.1.S1_at	2.43604	10.3342	0.00123532	pmrna:pmrna3688	eugene3.00020745	eugene3.00020745	At1g21730.1	kinesin-related protein : Similar to gb|U06698 neuronal kinesin heavy chain from Homo sapiens and contains a PF|00225 Kinesin motor domain. EST gb|AA042507 comes from this gene	trichocarpa	Unique
PtpAffx.201859.1.S1_at	2.41295	6.46091	0.00722934	pmrna:pmrna3689	eugene3.00020746	eugene3.00020746	At1g21730.1	kinesin-related protein : Similar to gb|U06698 neuronal kinesin heavy chain from Homo sapiens and contains a PF|00225 Kinesin motor domain. EST gb|AA042507 comes from this gene	trichocarpa	Unique
PtpAffx.201889.1.S1_at	2.58595	16.9548	0.000208872	pmrna:pmrna3771	estExt_fgenesh4_pg.C_LG_II0817	estExt_fgenesh4_pg.C_LG_II0817	At1g22015.1	Expressed protein : : supported by full-length cDNA: Ceres: 115483.	trichocarpa	Unique
PtpAffx.201899.1.S1_at	3.80141	8.85238	0.00225298	pmrna:pmrna3786	grail3.0003077701	grail3.0003077701	At4g08550.1	hypothetical protein :	trichocarpa	Unique
PtpAffx.201906.1.S1_at	3.42834	8.60791	0.00250338	pmrna:pmrna3799	eugene3.00020855	eugene3.00020855	At1g78000.1	high affinity sulphate transporter	trichocarpa	Unique
PtpAffx.201914.1.S1_s_at	0.801424	6.18614	0.00850426	pmrna:pmrna3811	estExt_fgenesh4_pg.C_LG_II0855	estExt_fgenesh4_pg.C_LG_II0855	gi|51536046|dbj|BAD38172.1|	unknown protein [Oryza sativa (japonica cultivar-group)]	trichocarpa	All probes match over all sequences
PtpAffx.201939.1.S1_s_at	5.4123	14.9949	0.000322026	pmrna:pmrna3866	fgenesh4_pg.C_LG_II000931	fgenesh4_pg.C_LG_II000931	--	--	trichocarpa	All probes match over all sequences
PtpAffx.201940.1.S1_at	0.771529	11.942	0.000724131	pmrna:pmrna3868	gw1.II.3029.1	gw1.II.3029.1	gi|50900348|ref|XP_450962.1|	putative queuine tRNA-ribosyltransferase [Oryza sativa (japonica cultivar-group)] >gi|47848408|dbj|BAD22266.1| putative queuine tRNA-ribosyltransferase [Oryza sativa (japonica cultivar-group)] >gi|47497688|dbj|BAD19755.1| putative queuine tRNA-ribosyltransferase [Oryza sativa (japonica cultivar-group)]	trichocarpa	Unique
PtpAffx.201947.1.S1_at	3.97985	12.1771	0.000673453	pmrna:pmrna3881	gw1.II.1362.1	gw1.II.1362.1	At1g72210.1	bHLH protein :	trichocarpa	Unique
PtpAffx.201952.1.S1_at	1.64714	9.59812	0.00163714	pmrna:pmrna3892	gw1.II.3852.1	gw1.II.3852.1	At2g22490.1	Cyclin D2:1 :	trichocarpa	Unique
PtpAffx.201962.1.S1_at	0.931804	6.67977	0.00639272	pmrna:pmrna3915	fgenesh4_pg.C_LG_II000975	fgenesh4_pg.C_LG_II000975	At2g01710.1	expressed protein : :supported by full-length cDNA: Ceres:19157.	trichocarpa	Unique
PtpAffx.201971.1.S1_at	1.15071	6.26627	0.00810682	pmrna:pmrna3940	gw1.II.3963.1	gw1.II.3963.1	At5g64460.1	ZW10-like protein : : supported by cDNA: gi_14334941_gb_AY035144.1_	trichocarpa	Unique
PtpAffx.201992.1.S1_at	2.98109	7.93939	0.00338703	pmrna:pmrna3971	grail3.0003098601	grail3.0003098601	At4g24480.1	putative protein kinase : putative protein kinase - Lycopersicon esculentum	trichocarpa	Unique
PtpAffx.201996.1.S1_s_at	2.12763	16.2645	0.000244761	pmrna:pmrna3980	estExt_Genewise1_v1.C_LG_II1748	estExt_Genewise1_v1.C_LG_II1748	At5g49630.1	amino acid permease 6 (emb CAA65051.1) :	trichocarpa	All probes match over all sequences
PtpAffx.202003.1.S1_at	5.23059	9.81708	0.00150812	pmrna:pmrna3996	fgenesh4_pg.C_LG_II001052	fgenesh4_pg.C_LG_II001052	At3g49700.1	1-aminocyclopropane-1-carboxylate synthase -like protein : 1-aminocyclopropane-1-carboxylate synthase	trichocarpa	Unique
PtpAffx.202087.1.S1_at	1.72319	6.87462	0.00575933	pmrna:pmrna4159	gw1.II.4117.1	gw1.II.4117.1	At1g65430.1	unknown protein : : supported by cDNA: gi_17065463	trichocarpa	Unique
PtpAffx.202115.1.S1_at	0.822839	6.44867	0.00727885	pmrna:pmrna4231	eugene3.00021286	eugene3.00021286	At2g44730.1	unknown protein :	trichocarpa	Unique
PtpAffx.202134.1.S1_at	0.374203	9.89803	0.00146036	pmrna:pmrna4263	estExt_fgenesh4_pg.C_LG_II1290	estExt_fgenesh4_pg.C_LG_II1290	At3g20050.1	t-complex polypeptide 1 homologue : identical to t-complex polypeptide 1 homologue GB:D11351 [Arabidopsis thaliana]: supported by cDNA: gi_217870_dbj_D11351.1_ATHTCP1H	trichocarpa	Unique
PtpAffx.202156.1.S1_s_at	0.836214	6.38907	0.00752804	pmrna:pmrna4311	fgenesh4_pg.C_LG_II001349 fgenesh4_pm.C_LG_XIV000058	fgenesh4_pg.C_LG_II001349	At3g60800.1	putative protein : rec	trichocarpa	All probes match over all sequences
PtpAffx.202243.1.S1_at	2.71411	29.3486	2.62e-05	pmrna:pmrna4496	fgenesh4_pg.C_LG_II001537	fgenesh4_pg.C_LG_II001537	At5g41620.1	putative protein : strong similarity to unknown protein (gb|AAF24581.1)	trichocarpa	Unique
PtpAffx.20226.2.S1_at	1.36284	12.8317	0.000563507	BU824940	estExt_fgenesh4_pg.C_LG_VIII1684	estExt_fgenesh4_pg.C_LG_VIII1684	At4g32180.1	putative protein : gene C42D8.3	tremula x tremuloides	Unique
PtpAffx.202299.1.S1_at	5.59234	7.11711	0.00509039	pmrna:pmrna4600	gw1.II.673.1	gw1.II.673.1	At2g46760.1	hypothetical protein common family : strong similarity to At1g32300	trichocarpa	Unique
PtpAffx.202317.1.S1_at	0.97085	11.3228	0.000891344	pmrna:pmrna4642	grail3.0039026401	grail3.0039026401	At2g46900.1	expressed protein : : supported by cDNA: gi_14532607_gb_AY039928.1_	trichocarpa	Unique
PtpAffx.202327.1.S1_at	1.17346	11.2293	0.000916539	pmrna:pmrna4662	estExt_Genewise1_v1.C_LG_II0796	estExt_Genewise1_v1.C_LG_II0796	At4g01660.1	putative ABC transporter :	trichocarpa	Unique
PtpAffx.202387.1.S1_at	1.29263	11.459	0.000848053	pmrna:pmrna4791	gw1.II.1016.1	gw1.II.1016.1	At2g47300.1	hypothetical protein : predicted by genefinder	trichocarpa	Unique
PtpAffx.202405.1.S1_at	1.59829	6.89587	0.00569036	pmrna:pmrna4837	fgenesh4_pg.C_LG_II001887	fgenesh4_pg.C_LG_II001887	At4g01860.1	hypothetical protein : : supported by cDNA: gi_19699002	trichocarpa	Unique
PtpAffx.202413.1.S1_at	1.63675	10.5126	0.00115805	pmrna:pmrna4849	fgenesh4_pg.C_LG_II001900	fgenesh4_pg.C_LG_II001900	At2g47010.1	expressed protein : : supported by cDNA: gi_16612270_gb_AF439832.1_AF439832	trichocarpa	Unique
PtpAffx.202418.1.S1_at	5.32255	8.8256	0.00227405	pmrna:pmrna4854	estExt_fgenesh4_pm.C_LG_II0929	estExt_fgenesh4_pm.C_LG_II0929	At1g02530.1	multidrug resistance P-glycoprotein	trichocarpa	Unique
PtpAffx.202425.1.S1_at	1.24841	7.57856	0.00403527	pmrna:pmrna4866	estExt_Genewise1_v1.C_LG_II1951	estExt_Genewise1_v1.C_LG_II1951	At2g26060.1	G-protein beta family : :supported by full-length cDNA: Ceres:142426.	trichocarpa	Unique
PtpAffx.202462.1.S1_at	1.24032	17.7225	0.000177687	pmrna:pmrna4928	eugene3.00002010	eugene3.00002010	At3g07810.1	heterogeneous nuclear ribonucleoprotein (hnRNP)	trichocarpa	Unique
PtpAffx.202462.1.S1_x_at	1.00541	6.46931	0.00719331	pmrna:pmrna4928	eugene3.00002010	eugene3.00002010	At3g07810.1	heterogeneous nuclear ribonucleoprotein (hnRNP)	trichocarpa	Probes cross hyb with other sequences
PtpAffx.202470.1.S1_at	1.68091	7.30928	0.00460991	pmrna:pmrna4954	gw1.II.519.1	gw1.II.519.1	At2g04540.1	3-oxoacyl carrier protein synthase : : supported by cDNA: gi_20373024	trichocarpa	Unique
PtpAffx.202485.1.S1_at	3.32579	6.34498	0.00773735	pmrna:pmrna4984	fgenesh4_pg.C_LG_II002055	fgenesh4_pg.C_LG_II002055	At3g20420.1	RNA helicase	trichocarpa	Unique
PtpAffx.202491.1.S1_at	6.48919	22.7417	7.12e-05	pmrna:pmrna4991	gw1.II.3568.1	gw1.II.3568.1	At4g21990.1	PRH26 protein : :supported by full-length cDNA: Ceres:36866.	trichocarpa	Unique
PtpAffx.2025.1.S1_a_at	0.980025	7.59431	0.00400114	CK095014	gw1.IX.2483.1	gw1.IX.2483.1	At4g33910.1	putative protein : prolyl 4-hydroxylase alpha(II)-subunit	tremula	Unique
PtpAffx.2025.1.S1_at	1.08318	8.88493	0.00222303	CK095014	estExt_Genewise1_v1.C_LG_I4030	estExt_Genewise1_v1.C_LG_I4030	At4g33910.1	putative protein : prolyl 4-hydroxylase alpha(II)-subunit	tremula	Probes match on alternative forms of same gene
PtpAffx.202511.1.S1_at	1.0385	8.59865	0.002513	pmrna:pmrna5027	gw1.II.2858.1	gw1.II.2858.1	At2g43180.1	putative carboxyphosphonoenolpyruvate mutase :	trichocarpa	Unique
PtpAffx.202545.1.S1_at	4.16224	9.31493	0.00184393	pmrna:pmrna5099	gw1.II.2293.1	gw1.II.2293.1	At4g01240.1	hypothetical protein :	trichocarpa	Unique
PtpAffx.202652.1.S1_at	1.85635	6.93004	0.0055976	pmrna:pmrna5299	fgenesh4_pg.C_LG_II002417	fgenesh4_pg.C_LG_II002417	At5g48840.1	pantoate-beta-alanine ligase : :supported by full-length cDNA: Ceres:156371.	trichocarpa	Unique
PtpAffx.202654.1.S1_s_at	1.2127	5.92523	0.00996575	pmrna:pmrna5303	estExt_Genewise1_v1.C_LG_II3355	estExt_Genewise1_v1.C_LG_II3355	--	--	trichocarpa	All probes match over all sequences
PtpAffx.202661.1.S1_at	2.91634	9.86744	0.00147907	pmrna:pmrna5312	gw1.II.2495.1	gw1.II.2495.1	At5g48820.1	Kip-related protein 3 : similar to unknown protein (pir||T00797)	trichocarpa	Unique
PtpAffx.202682.1.S1_at	0.936467	6.31968	0.00786457	pmrna:pmrna5351	fgenesh4_pg.C_LG_II002473	fgenesh4_pg.C_LG_II002473	At1g48140.1	expressed protein : :supported by full-length cDNA: Ceres:143451.	trichocarpa	Unique
PtpAffx.202724.1.S1_at	0.921838	6.2099	0.00838955	pmrna:pmrna5446	fgenesh4_pm.C_LG_II001203	fgenesh4_pm.C_LG_II001203	At2g20370.1	unknown protein : predicted by genefinder	trichocarpa	Unique
PtpAffx.202730.1.S1_s_at	1.10891	9.26905	0.00187945	pmrna:pmrna5457	gw1.II.215.1 eugene3.00002630	gw1.II.215.1	At5g43990.1	putative protein : strong similarity to unknown protein (gb|AAD10665.1): supported by cDNA: gi_15290520_gb_AY045576.1_	trichocarpa	All probes match over all sequences
PtpAffx.202751.1.S1_at	0.844616	8.84402	0.00225805	pmrna:pmrna5490	gw1.II.4059.1	gw1.II.4059.1	At1g75200.1	unknown protein : : supported by cDNA: gi_19423974	trichocarpa	Unique
PtpAffx.202803.1.S1_at	0.639836	6.27865	0.00805401	pmrna:pmrna5562	estExt_Genewise1_v1.C_LG_III1447	estExt_Genewise1_v1.C_LG_III1447	At5g24690.1	putative protein : similar to unknown protein (gb|AAD25674.1): supported by cDNA: gi_13877882	trichocarpa	Unique
PtpAffx.20282.1.A1_at	1.00554	12.2725	0.000654917	CK092229	gw1.XII.1646.1 gw1.XV.3482.1	gw1.XII.1646.1	At3g58660.1	putative protein : PBK1 protein	tremula x tremuloides	Unique
PtpAffx.202899.1.S1_x_at	0.694975	8.29014	0.00287664	pmrna:pmrna5739	eugene3.00030268	eugene3.00030268	--	--	trichocarpa	Probes cross hyb with other sequences
PtpAffx.202903.1.S1_at	5.32876	6.58193	0.00677193	pmrna:pmrna5746	fgenesh4_pg.C_LG_III000309	fgenesh4_pg.C_LG_III000309	At1g27340.1	expressed protein : similar to fim protein: similar to ESTs gb|T42445	trichocarpa	Unique
PtpAffx.202915.1.S1_at	1.37157	16.703	0.000221388	pmrna:pmrna5773	gw1.III.2151.1	gw1.III.2151.1	At5g17250.1	unknown protein :	trichocarpa	Unique
PtpAffx.20292.1.S1_at	1.27163	6.657	0.00648931	CF229467	gw1.XV.2929.1	gw1.XV.2929.1	At4g25280.1	UMP:CMP kinase like protein : UMP:CMP kinase - Arabidopsis thaliana	alba x tremula	Unique
PtpAffx.202998.1.S1_at	1.17926	8.64538	0.00246046	pmrna:pmrna5935	eugene3.00030464	eugene3.00030464	At1g72320.1	pumilio-family RNA-binding protein	trichocarpa	Unique
PtpAffx.203025.1.S1_at	1.1249	12.195	0.000670077	pmrna:pmrna5988	estExt_fgenesh4_pg.C_LG_III0575	estExt_fgenesh4_pg.C_LG_III0575	At4g16700.1	decarboxylase like protein :	trichocarpa	Unique
PtpAffx.203051.1.S1_at	2.05805	7.05199	0.00525592	pmrna:pmrna6040	eugene3.00030575	eugene3.00030575	At5g43120.1	putative protein : contains similarity to unknown protein (emb|CAB92061.1)	trichocarpa	Unique
PtpAffx.203056.1.S1_at	2.61106	27.0157	3.73e-05	pmrna:pmrna6057	estExt_Genewise1_v1.C_LG_III0547	estExt_Genewise1_v1.C_LG_III0547	At2g23060.1	similar to hookless1 (HLS1) :	trichocarpa	Unique
PtpAffx.203058.1.S1_at	0.781868	6.16862	0.00860337	pmrna:pmrna6059	grail3.0089002601	grail3.0089002601	At3g30420.1	hypothetical protein : similar to hypothetical protein GB:AAD25621 from [Arabidopsis thaliana]	trichocarpa	Unique
PtpAffx.203115.1.S1_at	3.01323	5.95152	0.00980418	pmrna:pmrna6173	eugene3.00030735	eugene3.00030735	At5g45580.1	putative protein : contains similarity to transfactor	trichocarpa	Unique
PtpAffx.203117.1.S1_at	1.03817	7.14147	0.00503585	pmrna:pmrna6177	fgenesh4_pm.C_LG_III000277	fgenesh4_pm.C_LG_III000277	At5g45560.1	putative protein : strong similarity to unknown protein (pir||T05041): supported by cDNA: gi_18086358	trichocarpa	Unique
PtpAffx.203120.1.S1_at	0.54629	6.63446	0.00656262	pmrna:pmrna6184	eugene3.00030745	eugene3.00030745	At3g01430.1	hypothetical protein : predicted by genscan	trichocarpa	Unique
PtpAffx.203138.1.S1_at	1.54931	5.92963	0.00993832	pmrna:pmrna6222	eugene3.00030779	eugene3.00030779	At4g19460.1	putative protein : various predicted proteins	trichocarpa	Unique
PtpAffx.203144.1.S1_at	0.950819	6.15825	0.00865871	pmrna:pmrna6229	gw1.III.1103.1	gw1.III.1103.1	At1g31600.1	RRM-containing protein : predicted by genemark.hmm	trichocarpa	Unique
PtpAffx.203194.1.S1_s_at	5.62482	10.2345	0.00128343	pmrna:pmrna6331	eugene3.00030892	eugene3.00030892	At4g22810.1	putative DNA binding protein : DNA-binding protein PD1	trichocarpa	All probes match over all sequences
PtpAffx.203241.1.S1_at	2.98262	12.7231	0.000580591	pmrna:pmrna6420	fgenesh4_pm.C_LG_III000408	fgenesh4_pm.C_LG_III000408	At1g63480.1	DNA-binding protein	trichocarpa	Unique
PtpAffx.203251.1.S1_at	1.39035	9.68614	0.0015788	pmrna:pmrna6436	gw1.III.614.1	gw1.III.614.1	At1g63660.1	GMP synthase : similar to GMP synthase GB:6323873 [Saccharomyces cerevisiae]	trichocarpa	Unique
PtpAffx.203282.1.S1_at	1.75628	6.14839	0.00870823	pmrna:pmrna6506	fgenesh4_pm.C_LG_III000453	fgenesh4_pm.C_LG_III000453	At5g41670.1	6-phosphogluconate dehydrogenase : :supported by full-length cDNA: Ceres:109329.	trichocarpa	Unique
PtpAffx.203282.1.S1_x_at	1.45031	7.34571	0.0045318	pmrna:pmrna6506	fgenesh4_pm.C_LG_III000453	fgenesh4_pm.C_LG_III000453	At5g41670.1	6-phosphogluconate dehydrogenase : :supported by full-length cDNA: Ceres:109329.	trichocarpa	Probes cross hyb with other sequences
PtpAffx.203287.1.S1_at	3.21674	7.99078	0.00330134	pmrna:pmrna6514	fgenesh4_pg.C_LG_III001141	fgenesh4_pg.C_LG_III001141	At4g23750.1	putative Ap2 domain protein : DNA-binding protein Pti6 - Lycopersicon esculentum	trichocarpa	Unique
PtpAffx.203321.1.S1_at	2.16766	6.46451	0.00721305	pmrna:pmrna6603	gw1.III.284.1	gw1.III.284.1	At4g10750.1	putative aldolase : similar to 2	trichocarpa	Unique
PtpAffx.203374.1.S1_at	2.0143	11.1899	0.000927667	pmrna:pmrna6714	estExt_Genewise1_v1.C_LG_III1154	estExt_Genewise1_v1.C_LG_III1154	At5g47910.1	respiratory burst oxidase protein : : supported by cDNA: gi_3242788_gb_AF055357.1_AF055357	trichocarpa	Unique
PtpAffx.203374.1.S1_x_at	2.08255	14.481	0.000364578	pmrna:pmrna6714	estExt_Genewise1_v1.C_LG_III1154	estExt_Genewise1_v1.C_LG_III1154	At5g47910.1	respiratory burst oxidase protein : : supported by cDNA: gi_3242788_gb_AF055357.1_AF055357	trichocarpa	Probes cross hyb with other sequences
PtpAffx.203420.1.S1_s_at	2.38147	6.07191	0.00910849	pmrna:pmrna6806	gw1.III.2396.1 gw1.I.7783.1	gw1.III.2396.1	At5g50670.1	putative protein : contains similarity to squamosa promoter binding protein:supported by full-length cDNA: Ceres:113229.	trichocarpa	All probes match over all sequences
PtpAffx.203428.1.S1_at	1.73115	9.79185	0.00152065	pmrna:pmrna6833	grail3.0047015901	grail3.0047015901	At5g43270.1	squamosa promoter binding protein-like 2 (emb|CAB56576.1) :	trichocarpa	Unique
PtpAffx.203444.1.S1_at	3.55557	6.35697	0.00768593	pmrna:pmrna6862	eugene3.00031451	eugene3.00031451	At5g48940.1	leucine-rich repeat transmembrane protein kinase	trichocarpa	Unique
PtpAffx.203538.1.S1_s_at	0.635671	7.01098	0.00536433	pmrna:pmrna7026	gw1.III.1673.1 eugene3.00031633	gw1.III.1673.1	At3g14470.1	disease resistance protein (NBS-LRR class)	trichocarpa	All probes match over all sequences
PtpAffx.203542.1.S1_s_at	0.805642	8.0384	0.00323265	pmrna:pmrna7032	eugene3.00031640	eugene3.00031640	At2g38770.1	unknown protein : : supported by cDNA: gi_20466795	trichocarpa	All probes match over all sequences
PtpAffx.203577.1.S1_at	0.466898	6.92013	0.00562395	pmrna:pmrna7106	gw1.III.2370.1	gw1.III.2370.1	At2g03220.1	xyloglucan fucosyltransferase : identical(99%) to xyloglucan fucosyltransferase GI:5231145 from [Arabidopsis thaliana]	trichocarpa	Unique
PtpAffx.203578.1.S1_at	2.51766	7.67194	0.00384805	pmrna:pmrna7107	eugene3.00031740	eugene3.00031740	At2g03220.1	xyloglucan fucosyltransferase : identical(99%) to xyloglucan fucosyltransferase GI:5231145 from [Arabidopsis thaliana]	trichocarpa	Unique
PtpAffx.203584.1.S1_at	0.850233	12.3649	0.000642675	pmrna:pmrna7116	eugene3.00031749	eugene3.00031749	At3g11450.1	putative cell division related protein : similar to GlsA (required for asymmetric cell division) GB:AAD26632 [Volvox carteri f. nagariensis]	trichocarpa	Unique
PtpAffx.203591.1.S1_at	7.12835	8.66865	0.00243797	pmrna:pmrna7130	eugene3.00031777	eugene3.00031777	At1g64660.1	methionine:cystathionine gamma lyase	trichocarpa	Unique
PtpAffx.203629.1.S1_at	2.08747	29.039	2.73e-05	pmrna:pmrna7190	estExt_Genewise1_v1.C_LG_III0865	estExt_Genewise1_v1.C_LG_III0865	At5g11950.1	lysine decarboxylase - like protein : lysine decarboxylase	trichocarpa	Unique
PtpAffx.203631.1.S1_at	5.37791	18.5143	0.000151466	pmrna:pmrna7195	eugene3.00031845	eugene3.00031845	At4g25650.1	putative protein : cell death suppressor protein lls1	trichocarpa	Unique
PtpAffx.203675.1.S1_at	0.168415	5.96547	0.00972635	pmrna:pmrna7279	estExt_fgenesh4_pm.C_LG_IV0009	estExt_fgenesh4_pm.C_LG_IV0009	At4g04670.1	coded for by A. thaliana cDNA T41604 : : supported by cDNA: gi_17064867	trichocarpa	Unique
PtpAffx.2037.1.A1_s_at	1.62732	18.4741	0.000152666	CK094301	estExt_fgenesh4_pg.C_860155	estExt_fgenesh4_pg.C_860155	At2g35610.1	unknown protein : : supported by cDNA: gi_18377746	tremula	All probes match over all sequences
PtpAffx.203784.1.S1_s_at	0.997598	6.40211	0.00746876	pmrna:pmrna7470	gw1.IV.2382.1	gw1.IV.2382.1	At4g21670.1	putative protein : KIAA0674 protein - Homo sapiens	trichocarpa	All probes match over all sequences
PtpAffx.203786.1.S1_at	2.92815	6.11408	0.00889203	pmrna:pmrna7474	grail3.0093011001	grail3.0093011001	At4g04920.1	hypothetical protein :	trichocarpa	Unique
PtpAffx.203806.1.S1_s_at	2.67986	11.9672	0.000718447	pmrna:pmrna7524	gw1.IV.2585.1 gw1.IV.2579.1	gw1.IV.2585.1	At1g29730.1	receptor-like serine threonine kinase	trichocarpa	All probes match over all sequences
PtpAffx.203814.1.S1_x_at	1.6268	6.51479	0.00701435	pmrna:pmrna7537	eugene3.00040348	eugene3.00040348	At1g29300.1	unknown protein : similar to hypothetical protein GB:AAD15392 GI:4263706 from [Arabidopsis thaliana]: supported by cDNA: gi_20466323	trichocarpa	Probes cross hyb with other sequences
PtpAffx.203831.1.S1_at	2.31487	9.92824	0.00144339	pmrna:pmrna7570	fgenesh4_pm.C_LG_IV000135	fgenesh4_pm.C_LG_IV000135	At1g29195.1	Expressed protein : : supported by full-length cDNA: Ceres: 39178.	trichocarpa	Unique
PtpAffx.203851.1.S1_at	3.03557	9.64007	0.00160567	pmrna:pmrna7601	eugene3.00040425	eugene3.00040425	At1g28680.1	anthranilate N-hydroxycinnamoyl:benzoyltransferase	trichocarpa	Unique
PtpAffx.203851.1.S1_s_at	2.42252	10.2527	0.0012747	pmrna:pmrna7601	eugene3.00040425	eugene3.00040425	At1g28680.1	anthranilate N-hydroxycinnamoyl:benzoyltransferase	trichocarpa	All probes match over all sequences
PtpAffx.203863.1.S1_at	3.81776	7.03865	0.00529039	pmrna:pmrna7630	eugene3.00040452	eugene3.00040452	At4g35160.1	O-methyltransferase	trichocarpa	Unique
PtpAffx.203865.1.S1_at	3.45875	6.03809	0.00931063	pmrna:pmrna7633	gw1.IV.2957.1	gw1.IV.2957.1	At2g39200.1	similar to Mlo proteins from H. vulgare : : supported by cDNA: gi_14091593_gb_AF369573.1_AF369573	trichocarpa	Unique
PtpAffx.203907.1.S1_at	1.08861	7.45583	0.00428544	pmrna:pmrna7718	gw1.IV.3206.1	gw1.IV.3206.1	At2g47960.1	expressed protein : : supported by cDNA: gi_16226795_gb_AF428334.1_AF428334	trichocarpa	Unique
PtpAffx.203919.1.S1_at	5.98489	15.8403	0.000268235	pmrna:pmrna7735	fgenesh4_pg.C_LG_IV000564	fgenesh4_pg.C_LG_IV000564	At3g02550.1	expressed protein : :supported by full-length cDNA: Ceres:20907	trichocarpa	Unique
PtpAffx.203932.1.S1_at	2.87431	13.3946	0.000481719	pmrna:pmrna7759	gw1.IV.3293.1	gw1.IV.3293.1	At5g16170.1	putative protein : several hypothetical proteins - Arabidopsis thaliana	trichocarpa	Unique
PtpAffx.203973.1.S1_at	1.62081	6.26239	0.00812821	pmrna:pmrna7836	eugene3.00040664	eugene3.00040664	At3g03380.1	DegP protease : contains similarity to degP GI:2623992 from [Bradyrhizobium japonicum]	trichocarpa	Unique
PtpAffx.204035.1.S1_x_at	0.476729	6.6981	0.00632612	pmrna:pmrna7960	eugene3.00040818	eugene3.00040818	--	--	trichocarpa	Probes cross hyb with other sequences
PtpAffx.204049.1.S1_s_at	6.41189	25.373	4.72e-05	pmrna:pmrna7985	fgenesh4_pg.C_LG_IV000861 eugene3.00040272 eugene3.00040275 grail3.0038022401	fgenesh4_pg.C_LG_IV000861	At3g16520.2	putative glucosyltransferase : similar to UDP-glucose glucosyltransferase GB:X77459 [Manihot esculenta]	trichocarpa	All probes match over all sequences
PtpAffx.204071.1.S1_s_at	1.07968	29.1521	2.71e-05	pmrna:pmrna8037	gw1.IV.4231.1 fgenesh4_pg.C_LG_IV000927	gw1.IV.4231.1	At3g02490.1	unknown protein :	trichocarpa	All probes match over all sequences
PtpAffx.204104.1.S1_at	1.19626	6.90133	0.00567488	pmrna:pmrna8097	gw1.IV.4484.1	gw1.IV.4484.1	At1g30010.1	unknown protein :	trichocarpa	Unique
PtpAffx.204158.1.S1_at	2.84816	8.94688	0.00216951	pmrna:pmrna8192	eugene3.00041079	eugene3.00041079	At1g74650.1	myb family transcription factor : similar to myb protein cY13 GI:928930 from [Arabidopsis thaliana]: contains Pfam profile: PF00249 myb DNA-binding domain	trichocarpa	Unique
PtpAffx.204168.1.S1_at	9.1685	24.6005	5.33e-05	pmrna:pmrna8214	fgenesh4_pg.C_LG_IV001198	fgenesh4_pg.C_LG_IV001198	At3g29970.1	gene_id:K17E7.15~unknown protein :	trichocarpa	Unique
PtpAffx.204218.1.S1_s_at	0.990012	7.59468	0.00400108	pmrna:pmrna8295	gw1.IV.505.1	gw1.IV.505.1	At1g63850.1	hypothetical protein : similar to hypothetical protein GB:CAB42907 [Arabidopsis thaliana]	trichocarpa	All probes match over all sequences
PtpAffx.204234.1.S1_s_at	1.88362	6.96354	0.00549625	pmrna:pmrna8324	gw1.IV.639.1	gw1.IV.639.1	At4g15850.1	DEAD:DEAH box RNA helicase protein (RH1)	trichocarpa	All probes match over all sequences
PtpAffx.204335.1.S1_at	5.81995	10.0595	0.0013694	pmrna:pmrna8532	gw1.IV.1405.1	gw1.IV.1405.1	At1g47670.1	lysine and histidine specific transporter	trichocarpa	Unique
PtpAffx.204357.1.S1_at	3.97363	6.76645	0.00608041	pmrna:pmrna8566	gw1.IV.1550.1	gw1.IV.1550.1	At4g33790.1	male sterility 2-like protein : male sterility protein 2	trichocarpa	Unique
PtpAffx.204364.1.S1_at	6.71058	10.9906	0.000984342	pmrna:pmrna8576	estExt_fgenesh4_pg.C_LG_IX0010	estExt_fgenesh4_pg.C_LG_IX0010	At1g76490.1	3-hydroxy-3-methylglutaryl CoA reductase (AA 1-592) : identical to hydroxy methylglutaryl CoA reductase (AA 1-592) GB:X15032 (Plant Mol. Biol. 13 (6)	trichocarpa	Unique
PtpAffx.204370.1.S1_at	1.27467	7.44326	0.0043138	pmrna:pmrna8589	fgenesh4_pg.C_LG_IX000025	fgenesh4_pg.C_LG_IX000025	At5g44370.1	Na+-dependent inorganic phosphate cotransporter-like protein :	trichocarpa	Unique
PtpAffx.204420.1.S1_at	3.80807	11.1249	0.000945905	pmrna:pmrna8690	grail3.0001010701	grail3.0001010701	At1g74470.1	geranylgeranyl reductase : identical to geranylgeranyl reductase GB:Y14044 [Arabidopsis thaliana] (involvement: chlorophyll	trichocarpa	Unique
PtpAffx.204426.1.S1_at	1.60237	11.6326	0.000798003	pmrna:pmrna8701	eugene3.00090140	eugene3.00090140	At5g20990.1	MOLYBDOPTERIN BIOSYNTHESIS CNX1 PROTEIN : : supported by cDNA: gi_1263313_gb_L47323.1_ATHCNX1R	trichocarpa	Unique
PtpAffx.204459.1.S1_at	4.30955	15.2479	0.000304422	pmrna:pmrna8744	fgenesh4_pm.C_LG_IX000087	fgenesh4_pm.C_LG_IX000087	At5g22810.1	GDSL-motif lipase:hydrolase-like protein :	trichocarpa	Unique
PtpAffx.204500.1.S1_at	5.60092	9.78768	0.00152375	pmrna:pmrna8828	fgenesh4_pg.C_LG_IX000266	fgenesh4_pg.C_LG_IX000266	At1g47670.1	lysine and histidine specific transporter	trichocarpa	Unique
PtpAffx.204500.1.S1_s_at	7.23866	11.8872	0.00073418	pmrna:pmrna8828	fgenesh4_pg.C_LG_IX000266 eugene3.155120001	fgenesh4_pg.C_LG_IX000266	At1g47670.1	lysine and histidine specific transporter	trichocarpa	All probes match over all sequences
PtpAffx.204536.1.S1_at	4.78721	7.89894	0.0034486	pmrna:pmrna8907	eugene3.00090357	eugene3.00090357	At2g16660.1	nodulin-like protein : : supported by cDNA: gi_17979282	trichocarpa	Unique
PtpAffx.204536.1.S1_x_at	5.88912	8.33085	0.00282015	pmrna:pmrna8907	eugene3.00090357	eugene3.00090357	At2g16660.1	nodulin-like protein : : supported by cDNA: gi_17979282	trichocarpa	Probes cross hyb with other sequences
PtpAffx.204541.1.S1_s_at	2.46612	7.84851	0.0035318	pmrna:pmrna8913	gw1.IX.1281.1	gw1.IX.1281.1	At2g17870.1	putative glycine-rich	trichocarpa	All probes match over all sequences
PtpAffx.204558.1.S1_at	4.25856	12.698	0.000584238	pmrna:pmrna8953	gw1.IX.1416.1	gw1.IX.1416.1	At2g21210.1	putative auxin-regulated protein :	trichocarpa	Unique
PtpAffx.20456.1.S1_at	1.40184	7.57021	0.00405232	CV234547	gw1.V.3607.1	gw1.V.3607.1	At4g35630.1	phosphoserine aminotransferase : :supported by full-length cDNA: Ceres:34272.	trichocarpa	Unique
PtpAffx.204578.1.S1_x_at	0.768131	7.04306	0.0052777	pmrna:pmrna8994	fgenesh4_pg.C_LG_IX000417	fgenesh4_pg.C_LG_IX000417	At2g18090.1	unknown protein : : supported by cDNA: gi_13877654	trichocarpa	Probes cross hyb with other sequences
PtpAffx.204592.1.S1_at	0.206495	6.05944	0.00917944	pmrna:pmrna9015	gw1.IX.1613.1	gw1.IX.1613.1	At5g66350.1	zinc finger protein SHI-like : : supported by cDNA: gi_4929802_gb_AF152555.1_AF152555	trichocarpa	Unique
PtpAffx.204607.1.S1_at	1.63467	6.15216	0.00868857	pmrna:pmrna9049	eugene3.00090491	eugene3.00090491	At2g16350.1	expressed protein : : supported by cDNA: gi_14596224_gb_AY042900.1_	trichocarpa	Unique
PtpAffx.204608.1.S1_at	1.55041	9.91335	0.0014531	pmrna:pmrna9051	eugene3.00090493	eugene3.00090493	At4g25730.1	putative protein : pmt2 methyltransferase - Schizosaccharomyces pombe	trichocarpa	Unique
PtpAffx.204632.1.S1_at	5.39712	16.9052	0.000211002	pmrna:pmrna9105	fgenesh4_pg.C_LG_IX000531	fgenesh4_pg.C_LG_IX000531	At2g15040.1	putative disease resistance protein :	trichocarpa	Unique
PtpAffx.204664.1.S1_at	1.29505	10.6022	0.00112008	pmrna:pmrna9183	gw1.IX.2139.1	gw1.IX.2139.1	At1g49670.1	ARP protein	trichocarpa	Unique
PtpAffx.204664.1.S1_s_at	1.39764	8.34428	0.00280234	pmrna:pmrna9183	gw1.IX.2139.1	gw1.IX.2139.1	At1g49670.1	ARP protein	trichocarpa	All probes match over all sequences
PtpAffx.204782.1.S1_at	4.92627	15.5244	0.000287879	pmrna:pmrna9417	gw1.IX.2895.1	gw1.IX.2895.1	At2g30130.1	expressed protein : : supported by full-length cDNA: Ceres: 29970.	trichocarpa	Unique
PtpAffx.204782.1.S1_s_at	7.40067	8.6112	0.00249945	pmrna:pmrna9417	fgenesh4_pg.C_LG_I002068 gw1.IX.2895.1	fgenesh4_pg.C_LG_I002068	At2g30130.1	expressed protein : : supported by full-length cDNA: Ceres: 29970.	trichocarpa	All probes match over all sequences
PtpAffx.204793.1.S1_x_at	3.60098	8.21384	0.00297841	pmrna:pmrna9444	gw1.IX.2986.1	gw1.IX.2986.1	At5g58580.1	putative protein : RING-H2 zinc finger protein ATL5	trichocarpa	Probes cross hyb with other sequences
PtpAffx.204810.1.S1_at	3.47723	6.35072	0.00771555	pmrna:pmrna9483	gw1.IX.3085.1	gw1.IX.3085.1	At5g19410.1	ABC transporter family protein : white membrane transporter	trichocarpa	Unique
PtpAffx.204819.1.S1_at	1.12825	6.27336	0.00807752	pmrna:pmrna9503	fgenesh4_pg.C_LG_IX000928	fgenesh4_pg.C_LG_IX000928	At1g11900.1	hypothetical protein : Similar to salt-inducible membrane protein gb|U08285 from Nicotiana tabacum. EST gb|F14010 comes from this gene	trichocarpa	Unique
PtpAffx.204825.1.S1_s_at	1.22362	9.72456	0.00155685	pmrna:pmrna9518	gw1.IX.3200.1	gw1.IX.3200.1	At3g52140.1	putative protein : 150-kD protein cluA - Dictyostelium discoideum	trichocarpa	All probes match over all sequences
PtpAffx.204850.1.S1_at	1.18922	7.3887	0.00442852	pmrna:pmrna9584	grail3.0001095301	grail3.0001095301	At5g52820.1	Notchless protein homolog :	trichocarpa	Unique
PtpAffx.204863.1.S1_at	0.794718	6.09521	0.00898903	pmrna:pmrna9612	gw1.IX.3479.1	gw1.IX.3479.1	At3g51990.1	putative serine:threonine protein kinase : Pto kinase interactor 1 -Lycopersicon esculentum	trichocarpa	Unique
PtpAffx.204922.1.S1_at	1.16382	7.2458	0.00476113	pmrna:pmrna9736	fgenesh4_pm.C_LG_IX000566	fgenesh4_pm.C_LG_IX000566	At3g47000.1	glycosyl hydrolase family 3 : beta-D-glucan exohydrolase	trichocarpa	Unique
PtpAffx.204936.1.S1_at	3.73885	11.614	0.00080336	pmrna:pmrna9772	fgenesh4_pg.C_LG_IX001190	fgenesh4_pg.C_LG_IX001190	At5g59590.1	glucuronosyl transferase - like protein : glucuronosyl transferase homolog	trichocarpa	Unique
PtpAffx.204958.1.S1_at	2.32208	6.31209	0.00790016	pmrna:pmrna9807	estExt_fgenesh4_pg.C_LG_IX1223	estExt_fgenesh4_pg.C_LG_IX1223	At2g29090.1	taxane 13-alpha-hydroxylase(cytochrome p450 family)	trichocarpa	Unique
PtpAffx.204977.1.S1_at	0.767753	7.50521	0.00419082	pmrna:pmrna9843	fgenesh4_pg.C_LG_IX001269	fgenesh4_pg.C_LG_IX001269	At5g04270.1	rec - like protein :	trichocarpa	Unique
PtpAffx.205043.1.S1_at	1.55787	6.08773	0.00902469	pmrna:pmrna9987	estExt_Genewise1_v1.C_LG_IX4721	estExt_Genewise1_v1.C_LG_IX4721	--	--	trichocarpa	Unique
PtpAffx.205056.1.S1_at	1.2395	8.61355	0.002497	pmrna:pmrna10016	fgenesh4_pg.C_LG_IX001441	fgenesh4_pg.C_LG_IX001441	At1g08030.1	hypothetical protein : predicted by genemark.hmm	trichocarpa	Unique
PtpAffx.205059.1.S1_at	4.5618	8.11415	0.00312225	pmrna:pmrna10020	gw1.IX.4856.1	gw1.IX.4856.1	At5g60700.1	putative protein :	trichocarpa	Unique
PtpAffx.205071.1.S1_s_at	2.96381	10.0507	0.00137291	pmrna:pmrna10049	gw1.IX.4971.1 gw1.163.31.1	gw1.IX.4971.1	At5g57620.1	myb family transcription factor : contains PFAM profile: myb DNA binding domain PF00249: supported by cDNA: gi_3941447_gb_AF062878.1_AF062878	trichocarpa	All probes match over all sequences
PtpAffx.205127.1.S1_s_at	5.58591	7.12544	0.0050712	pmrna:pmrna10151	gw1.V.2501.1 eugene3.00050044	gw1.V.2501.1	At2g23180.1	cytochrome P450	trichocarpa	All probes match over all sequences
PtpAffx.205148.1.S1_at	6.05442	19.5518	0.000121938	pmrna:pmrna10187	eugene3.00050077	eugene3.00050077	At3g52430.1	putative protein : other hypothetical proteins in Arabidopsis thaliana: supported by cDNA: gi_6457330_gb_AF188329.1_AF188329	trichocarpa	Unique
PtpAffx.205164.1.S1_at	0.564128	7.10982	0.00510572	pmrna:pmrna10221	gw1.V.2703.1	gw1.V.2703.1	At4g40050.1	expressed protein : : supported by cDNA: gi_14532779_gb_AY040014.1_	trichocarpa	Unique
PtpAffx.205167.1.S1_s_at	7.35013	10.6226	0.00111332	pmrna:pmrna10229	fgenesh4_pm.C_LG_V000052 gw1.1355.3.1	fgenesh4_pm.C_LG_V000052	At1g17840.1	ABC transporter family protein : similar to ABC transporter GI:10280532 from [Homo sapiens]	trichocarpa	All probes match over all sequences
PtpAffx.205172.1.S1_at	4.0217	24.696	5.26e-05	pmrna:pmrna10239	eugene3.00050136	eugene3.00050136	At4g39955.1	Expressed protein : : supported by full-length cDNA: Ceres: 114014.	trichocarpa	Unique
PtpAffx.205198.1.S1_at	1.43543	7.16918	0.00495943	pmrna:pmrna10297	gw1.V.2960.1	gw1.V.2960.1	At5g10080.1	putative protein : protein EEA1	trichocarpa	Unique
PtpAffx.205210.1.S1_at	1.35755	7.46957	0.00426319	pmrna:pmrna10322	fgenesh4_pg.C_LG_V000227	fgenesh4_pg.C_LG_V000227	At4g39640.1	putative gamma-glutamyltransferase : gamma-glutamyltransferase	trichocarpa	Unique
PtpAffx.205240.1.S1_at	0.892747	8.38694	0.00274498	pmrna:pmrna10385	estExt_fgenesh4_pg.C_LG_V0296	estExt_fgenesh4_pg.C_LG_V0296	At5g23300.1	dihydroorotate dehydrogenase precursor (dihydroorotate oxidase) (sp|P32746) : : supported by cDNA: gi_16448_emb_X62909.1_ATPYRD	trichocarpa	Unique
PtpAffx.205275.1.S1_at	5.46795	14.4921	0.000363362	pmrna:pmrna10461	gw1.V.3497.1	gw1.V.3497.1	At1g59950.1	aldo:keto reductase	trichocarpa	Unique
PtpAffx.205294.1.S1_at	1.11351	6.80132	0.00598346	pmrna:pmrna10498	gw1.V.3639.1	gw1.V.3639.1	At2g17570.1	undecaprenyl pyrophosphate synthetase (UPP synthetase) family : contains putative undecaprenyl diphosphate synthase domain [PF01255]: similar to dehydrodolichyl diphosphate synthetase (DEDOL-PP synthase) [GI:796076] and S. cerevisiae Rer2 [SP|P35196]: supported by cDNA: gi_14423545_gb_AF387010.1_AF387010	trichocarpa	Unique
PtpAffx.205315.1.S1_at	1.64132	11.4095	0.000864536	pmrna:pmrna10532	estExt_Genewise1_v1.C_LG_V3716	estExt_Genewise1_v1.C_LG_V3716	At2g23740.1	putative C2H2-type zinc finger protein : likely a nucleic acid binding protein	trichocarpa	Unique
PtpAffx.205391.1.S1_at	2.07657	12.8283	0.000563507	pmrna:pmrna10677	estExt_fgenesh4_pm.C_LG_V0246	estExt_fgenesh4_pm.C_LG_V0246	At1g58440.1	squalene monooxygenase	trichocarpa	Unique
PtpAffx.205460.1.S1_at	4.06907	7.50189	0.00419649	pmrna:pmrna10792	grail3.0083003701	grail3.0083003701	At1g22500.1	RING-H2 zinc finger protein ATL5	trichocarpa	Unique
PtpAffx.205469.1.S1_s_at	1.00045	8.01846	0.00325434	pmrna:pmrna10813	fgenesh4_pg.C_LG_V000808	fgenesh4_pg.C_LG_V000808	At4g08960.1	putative phosphotyrosyl phosphatase activator protein : similar to human phosphotyrosyl phosphatase activator PTPA (GB:X73478): supported by full-length cDNA: Ceres: 36687.	trichocarpa	All probes match over all sequences
PtpAffx.205506.1.S1_at	1.64418	6.58062	0.00677649	pmrna:pmrna10883	gw1.V.5078.1	gw1.V.5078.1	At1g77850.1	auxin response factor	trichocarpa	Unique
PtpAffx.205524.1.S1_at	1.66595	9.77124	0.00153129	pmrna:pmrna10916	fgenesh4_pg.C_LG_V000940	fgenesh4_pg.C_LG_V000940	At2g41705.1	Expressed protein : : supported by cDNA: gi_13605678_gb_AF361820.1_AF361820	trichocarpa	Unique
PtpAffx.205536.1.S1_at	0.799504	15.4236	0.000294586	pmrna:pmrna10947	fgenesh4_pg.C_LG_V000972	fgenesh4_pg.C_LG_V000972	At1g77580.1	hypothetical protein : similar to GB:AAD41435	trichocarpa	Unique
PtpAffx.205576.1.S1_at	0.852634	7.21534	0.00484738	pmrna:pmrna11019	gw1.V.119.1	gw1.V.119.1	At1g77050.1	DEAD:DEAH box RNA helicase	trichocarpa	Unique
PtpAffx.205584.1.S1_at	11.7156	52.3838	2.42e-06	pmrna:pmrna11033	gw1.V.169.1	gw1.V.169.1	At1g43800.1	Expressed protein : : supported by cDNA: 12758.	trichocarpa	Unique
PtpAffx.205584.1.S1_s_at	11.1329	30.0625	2.41e-05	pmrna:pmrna11033	gw1.V.169.1	gw1.V.169.1	At1g43800.1	Expressed protein : : supported by cDNA: 12758.	trichocarpa	All probes match over all sequences
PtpAffx.205596.1.S1_at	1.26997	7.75244	0.00370378	pmrna:pmrna11049	fgenesh4_pg.C_LG_V001073	fgenesh4_pg.C_LG_V001073	At1g43770.1	hypothetical protein : predicted by genemark.hmm	trichocarpa	Unique
PtpAffx.205601.1.S1_at	7.93702	9.35973	0.001811	pmrna:pmrna11055	fgenesh4_pg.C_LG_V001079	fgenesh4_pg.C_LG_V001079	--	--	trichocarpa	Unique
PtpAffx.205626.1.S1_at	1.16197	6.22328	0.00832966	pmrna:pmrna11117	fgenesh4_pg.C_LG_V001140	fgenesh4_pg.C_LG_V001140	At1g71696.1	carboxypeptidase	trichocarpa	Unique
PtpAffx.205650.1.S1_s_at	0.875007	6.003	0.00950922	pmrna:pmrna11159	grail3.0002034001	grail3.0002034001	At1g06530.1	hypothetical protein :	trichocarpa	All probes match over all sequences
PtpAffx.205668.1.S1_at	2.6169	21.5455	8.64e-05	pmrna:pmrna11190	gw1.V.687.1	gw1.V.687.1	At3g59080.1	putative protein : CND41	trichocarpa	Unique
PtpAffx.205669.1.S1_at	2.45451	15.243	0.00030443	pmrna:pmrna11192	gw1.V.697.1	gw1.V.697.1	At1g06560.1	unknown protein :	trichocarpa	Unique
PtpAffx.205670.1.S1_at	1.61304	7.23543	0.00479191	pmrna:pmrna11193	gw1.V.697.1	gw1.V.697.1	At1g06560.1	unknown protein :	trichocarpa	Unique
PtpAffx.205695.1.S1_s_at	1.14847	20.2356	0.000108695	pmrna:pmrna11247	grail3.0002043001	grail3.0002043001	At4g02720.1	unknown protein : temporary automated functional assignment	trichocarpa	All probes match over all sequences
PtpAffx.205695.1.S1_x_at	1.14455	6.48538	0.00712852	pmrna:pmrna11247	grail3.0002043001	grail3.0002043001	At4g02720.1	unknown protein : temporary automated functional assignment	trichocarpa	Probes cross hyb with other sequences
PtpAffx.205697.1.S1_at	2.44388	6.08354	0.00904333	pmrna:pmrna11251	grail3.0002043301	grail3.0002043301	At4g14860.1	hypothetical protein :	trichocarpa	Unique
PtpAffx.205699.1.S1_at	5.26133	20.2179	0.000108695	pmrna:pmrna11257	grail3.0002044001	grail3.0002044001	At3g22600.1	expressed protein : contains Pfam profile:PF00279 LTP:Plant lipid transfer protein family:supported by full-length cDNA: Ceres:19287.	trichocarpa	Unique
PtpAffx.205739.1.S1_at	1.37004	6.10377	0.00894692	pmrna:pmrna11324	fgenesh4_pm.C_LG_V000540	fgenesh4_pm.C_LG_V000540	At5g14050.1	putative protein : similar to unknown protein (ref|NP_057085.1):supported by full-length cDNA: Ceres:38057.	trichocarpa	Unique
PtpAffx.205749.1.S1_at	2.44335	11.8984	0.000731895	pmrna:pmrna11349	eugene3.00051284	eugene3.00051284	At2g42430.1	expressed protein : : supported by cDNA: gi_15294285_gb_AF410334.1_AF410334	trichocarpa	Unique
PtpAffx.205754.1.S1_at	1.45771	6.83083	0.00589401	pmrna:pmrna11360	gw1.V.1187.1	gw1.V.1187.1	At2g31240.1	putative kinesin light chain : : supported by cDNA: gi_17380951	trichocarpa	Unique
PtpAffx.205756.1.S1_at	2.24827	12.3407	0.00064576	pmrna:pmrna11366	eugene3.00051302	eugene3.00051302	At2g38940.1	phosphate transporter (AtPT2) : identical to GB:U62331	trichocarpa	Unique
PtpAffx.205769.1.S1_at	0.462715	5.98668	0.00960796	pmrna:pmrna11403	estExt_fgenesh4_pg.C_LG_V1405	estExt_fgenesh4_pg.C_LG_V1405	At5g44090.1	protein phosphatase 2A 62 kDa B regulatory subunit (gb|AAD45158.1) : : supported by cDNA: gi_5533378_gb_AF165429.1_AF165429	trichocarpa	Unique
PtpAffx.205775.1.S1_at	1.33562	6.38981	0.0075247	pmrna:pmrna11414	fgenesh4_pg.C_LG_V001425	fgenesh4_pg.C_LG_V001425	At1g19520.1	Expressed protein : : supported by full-length cDNA: Ceres: 13270.	trichocarpa	Unique
PtpAffx.205848.1.S1_at	4.18213	13.5639	0.000462626	pmrna:pmrna11587	fgenesh4_pm.C_LG_V000671	fgenesh4_pm.C_LG_V000671	At1g20270.1	expressed protein : similar to putative prolyl 4-hydroxylase	trichocarpa	Unique
PtpAffx.205856.1.S1_at	1.45441	7.44964	0.00429952	pmrna:pmrna11609	eugene3.00051521	eugene3.00051521	At1g20410.1	hypothetical protein :	trichocarpa	Unique
PtpAffx.205878.1.S1_at	7.36484	16.576	0.000228181	pmrna:pmrna11654	gw1.V.2132.1	gw1.V.2132.1	At4g38260.1	putative protein : gene T10 protein - mouse	trichocarpa	Unique
PtpAffx.205903.1.S1_at	3.65765	9.75703	0.00153981	pmrna:pmrna11702	gw1.V.2261.1	gw1.V.2261.1	At1g20900.1	putative DNA-binding protein : similar to GB:CAA16566 and the location of ESTs 115I5T7	trichocarpa	Unique
PtpAffx.205931.1.S1_at	1.80042	14.6066	0.00035375	pmrna:pmrna11771	eugene3.00060048	eugene3.00060048	At5g47740.1	unknown protein :	trichocarpa	Unique
PtpAffx.205942.1.S1_at	0.716295	8.53227	0.00258396	pmrna:pmrna11793	gw1.VI.1373.1	gw1.VI.1373.1	At4g15110.1	cytochrome p450	trichocarpa	Unique
PtpAffx.205963.1.S1_s_at	1.45717	17.9181	0.000171282	pmrna:pmrna11833	fgenesh4_pg.C_LG_VI000113 fgenesh4_pg.C_LG_XVI000467	fgenesh4_pg.C_LG_VI000113	At4g12570.1	polyubiquitin-like protein : polyubiquitin 6 - red alga (Gracilaria verrucosa)	trichocarpa	All probes match over all sequences
PtpAffx.205989.1.S1_at	0.636413	7.28037	0.00467642	pmrna:pmrna11876	grail3.0024011201	grail3.0024011201	At4g16420.1	transcriptional adaptor like protein : : supported by cDNA: gi_15215639_gb_AY050348.1_	trichocarpa	Unique
PtpAffx.205992.1.S1_at	3.80025	6.63589	0.00655741	pmrna:pmrna11880	gw1.VI.2354.1	gw1.VI.2354.1	At5g55620.1	putative protein : similar to unknown protein (gb|AAF04428.1):supported by full-length cDNA: Ceres:27668.	trichocarpa	Unique
PtpAffx.205992.1.S1_x_at	5.48986	5.92575	0.00996268	pmrna:pmrna11880	gw1.VI.2354.1	gw1.VI.2354.1	At5g55620.1	putative protein : similar to unknown protein (gb|AAF04428.1):supported by full-length cDNA: Ceres:27668.	trichocarpa	Probes cross hyb with other sequences
PtpAffx.206002.1.S1_at	0.856302	8.7201	0.00238108	pmrna:pmrna11902	eugene3.00060204	eugene3.00060204	At4g16660.1	HSP like protein : : supported by cDNA: gi_15293148_gb_AY051008.1_	trichocarpa	Unique
PtpAffx.206009.1.S1_s_at	1.39643	8.03122	0.00323948	pmrna:pmrna11912	estExt_fgenesh4_pg.C_LG_VI0209	estExt_fgenesh4_pg.C_LG_VI0209	At3g22330.1	putative RNA helicase : similar to RNA helicase GB:CAA09196 from [Arabidopsis thaliana]: supported by cDNA: gi_17064851	trichocarpa	All probes match over all sequences
PtpAffx.206009.1.S1_x_at	0.964273	6.9614	0.00550026	pmrna:pmrna11912	estExt_fgenesh4_pg.C_LG_VI0209	estExt_fgenesh4_pg.C_LG_VI0209	At3g22330.1	putative RNA helicase : similar to RNA helicase GB:CAA09196 from [Arabidopsis thaliana]: supported by cDNA: gi_17064851	trichocarpa	Probes cross hyb with other sequences
PtpAffx.206059.1.S1_s_at	0.632678	6.12901	0.00881776	pmrna:pmrna12009	estExt_fgenesh4_pg.C_LG_VI0304	estExt_fgenesh4_pg.C_LG_VI0304	At5g53460.1	NADH-dependent glutamate synthase :	trichocarpa	All probes match over all sequences
PtpAffx.206061.1.S1_at	2.25494	7.5247	0.00414835	pmrna:pmrna12012	gw1.VI.1084.1	gw1.VI.1084.1	At2g41190.1	expressed protein : : supported by cDNA: gi_14532707_gb_AY039978.1_	trichocarpa	Unique
PtpAffx.206062.1.S1_at	1.33616	5.93424	0.00991449	pmrna:pmrna12013	grail3.0024024301	grail3.0024024301	gi|34909126|ref|NP_915910.1|	P0468B07.6 [Oryza sativa (japonica cultivar-group)] >gi|20160684|dbj|BAB89627.1| unknown protein [Oryza sativa (japonica cultivar-group)]	trichocarpa	Unique
PtpAffx.206119.1.S1_at	0.952117	7.06441	0.00522449	pmrna:pmrna12134	eugene3.00060466	eugene3.00060466	At1g60080.1	hypothetical protein : predicted by genemark.hmm	trichocarpa	Unique
PtpAffx.206131.1.S1_at	1.35523	7.39036	0.00442695	pmrna:pmrna12163	eugene3.00060497	eugene3.00060497	At3g57570.1	hypothetical protein :	trichocarpa	Unique
PtpAffx.206168.1.S1_at	1.35428	6.31133	0.00790389	pmrna:pmrna12241	gw1.VI.1302.1	gw1.VI.1302.1	At3g10700.1	galactokinase-like protein : similar to galactokinase GB:CAB44216 [Lactococcus lactis]	trichocarpa	Unique
PtpAffx.206249.1.S1_at	1.03381	6.14322	0.00873555	pmrna:pmrna12402	eugene3.00060738	eugene3.00060738	At3g09320.1	expressed protein : : supported by cDNA: gi_14517365_gb_AY039517.1_	trichocarpa	Unique
PtpAffx.20626.1.S1_at	1.82049	9.81425	0.00150958	CV227655	eugene3.00020187	eugene3.00020187	At2g17880.1	putative DnaJ protein : :supported by full-length cDNA: Ceres:22711.	trichocarpa	Unique
PtpAffx.206289.1.S1_at	3.503	6.51069	0.0070312	pmrna:pmrna12467	fgenesh4_pg.C_LG_VI000747	fgenesh4_pg.C_LG_VI000747	At5g01030.1	putative protein : predicted proteins	trichocarpa	Unique
PtpAffx.206333.1.S1_at	1.34168	10.7364	0.00107185	pmrna:pmrna12575	gw1.VI.955.1	gw1.VI.955.1	At5g60250.1	putative protein : various predicted proteins	trichocarpa	Unique
PtpAffx.206345.1.S1_at	4.01043	13.9929	0.000411504	pmrna:pmrna12596	gw1.VI.2755.1	gw1.VI.2755.1	At2g30970.1	aspartate aminotransferase (AAT1) : identical to GB:U15026:supported by full-length cDNA: Ceres:34360.	trichocarpa	Unique
PtpAffx.206347.1.S1_at	0.5219	6.01394	0.00944554	pmrna:pmrna12600	grail3.0023036001	grail3.0023036001	At3g51640.1	putative protein : putative protein T18N14_30 on this BAC	trichocarpa	Unique
PtpAffx.206393.1.S1_at	12.5202	239.195	7.08e-09	pmrna:pmrna12703	fgenesh4_pg.C_LG_VI000988	fgenesh4_pg.C_LG_VI000988	At2g19590.1	1-aminocyclopropane-1-carboxylate oxidase : : supported by cDNA: gi_13877864_gb_AF370195.1_AF370195	trichocarpa	Unique
PtpAffx.206393.1.S1_s_at	12.5467	92.6584	2.49e-07	pmrna:pmrna12703	fgenesh4_pg.C_LG_VI000988	fgenesh4_pg.C_LG_VI000988	At2g19590.1	1-aminocyclopropane-1-carboxylate oxidase : : supported by cDNA: gi_13877864_gb_AF370195.1_AF370195	trichocarpa	All probes match over all sequences
PtpAffx.206406.1.S1_at	0.831575	17.8669	0.000172648	pmrna:pmrna12729	eugene3.00061082	eugene3.00061082	At2g26650.1	K+ transporter	trichocarpa	Unique
PtpAffx.206453.1.S1_at	1.263	7.3819	0.00444265	pmrna:pmrna12804	gw1.VI.2038.1	gw1.VI.2038.1	At3g58480.1	putative protein : At2g26190 - Arabidopsis thaliana	trichocarpa	Unique
PtpAffx.206476.1.S1_at	3.66572	11.0849	0.000957198	pmrna:pmrna12841	fgenesh4_pm.C_LG_VI000496	fgenesh4_pm.C_LG_VI000496	At5g06710.1	homeobox-leucine zipper protein HAT14 (HD-Zip protein 14) : contains similarity to homeodomain leucine zipper protein	trichocarpa	Unique
PtpAffx.206503.1.S1_at	2.12293	6.78586	0.00602217	pmrna:pmrna12900	fgenesh4_pg.C_LG_VI001189	fgenesh4_pg.C_LG_VI001189	At4g31000.1	calmodulin-binding protein : similar to calmodulin-binding protein TCB60 GI:1698548 from [Nicotiana tabacum]: contains non-consensus donor splice site AT at exon 4: supported by cDNA gi:17065559	trichocarpa	Unique
PtpAffx.206562.1.S1_at	0.565778	7.87858	0.00348762	pmrna:pmrna13013	grail3.0030025301	grail3.0030025301	At5g57710.1	101 kDa heat shock protein: HSP101-like protein :	trichocarpa	Unique
PtpAffx.206569.1.S1_at	3.44998	9.85489	0.00148669	pmrna:pmrna13032	grail3.0013000801	grail3.0013000801	At3g52525.1	similar to similar to unknown protein (gb|AAB63094.1) : temporary automated functional assignment	trichocarpa	Unique
PtpAffx.206581.1.S1_at	1.56899	15.9215	0.000262472	pmrna:pmrna13052	fgenesh4_pg.C_LG_VI001355	fgenesh4_pg.C_LG_VI001355	At3g02875.1	IAA-amino acid hydrolase (ILR1) : identical to IAA-amino acid hydrolase (ILR1) GB:U23794 [Arabidopsis thaliana]:supported by full-length cDNA: Ceres:259555.	trichocarpa	Unique
PtpAffx.206598.1.S1_at	1.9798	7.94052	0.00338667	pmrna:pmrna13093	gw1.VI.700.1	gw1.VI.700.1	At2g36220.1	expressed protein : :supported by full-length cDNA: Ceres:12251.	trichocarpa	Unique
PtpAffx.206624.1.S1_s_at	1.08497	7.18244	0.0049343	pmrna:pmrna13152	gw1.VI.320.1	gw1.VI.320.1	At2g26260.1	3-beta-hydroxysteroid dehydrogenase :	trichocarpa	All probes match over all sequences
PtpAffx.206645.1.S1_at	1.33811	7.18799	0.00491881	pmrna:pmrna13196	gw1.VI.358.1	gw1.VI.358.1	At5g12080.1	putative protein : strong similarity to unknown protein (emb|CAB87679.1): supported by cDNA: gi_18700072	trichocarpa	Unique
PtpAffx.206656.1.S1_s_at	0.815183	9.2172	0.00192317	pmrna:pmrna13215	gw1.VI.1753.1	gw1.VI.1753.1	At4g33090.1	aminopeptidase- like protein : aminopeptidase	trichocarpa	All probes match over all sequences
PtpAffx.206693.1.S1_at	0.773018	6.78472	0.0060222	pmrna:pmrna13275	fgenesh4_pg.C_LG_VI001587	fgenesh4_pg.C_LG_VI001587	At1g23550.1	hypothetical protein : identical to hypothetical protein GB:AAC98011 GI:4056438 from [Arabidopsis thaliana]	trichocarpa	Unique
PtpAffx.206697.1.S1_at	1.51426	10.5691	0.00113287	pmrna:pmrna13288	estExt_fgenesh4_pg.C_LG_VI1588	estExt_fgenesh4_pg.C_LG_VI1588	At3g20430.1	unknown protein :	trichocarpa	Unique
PtpAffx.206781.1.S1_s_at	1.55206	7.12683	0.00506879	pmrna:pmrna13465	eugene3.00061835	eugene3.00061835	At4g32400.1	mitochondrial carrier protein family : :supported by full-length cDNA: Ceres:12232.	trichocarpa	All probes match over all sequences
PtpAffx.206800.1.S1_at	1.25492	6.55012	0.00689293	pmrna:pmrna13497	gw1.VI.2059.1	gw1.VI.2059.1	At4g32270.1	hypothetical protein :	trichocarpa	Unique
PtpAffx.206833.1.S1_at	1.51505	6.18597	0.00850426	pmrna:pmrna13564	eugene3.00061937	eugene3.00061937	At1g23850.1	expressed protein : :supported by full-length cDNA: Ceres:37069.	trichocarpa	Unique
PtpAffx.206846.1.S1_at	2.95678	8.04205	0.00322695	pmrna:pmrna13591	gw1.VI.226.1	gw1.VI.226.1	At5g10820.1	putative protein : lignostilbene-alpha	trichocarpa	Unique
PtpAffx.206847.1.S1_at	0.907905	8.76074	0.00233665	pmrna:pmrna13596	gw1.VI.2051.1	gw1.VI.2051.1	At5g25050.1	putative membrane protein : hypothetical protein F19K16.31 - Arabidopsis thaliana	trichocarpa	Unique
PtpAffx.206889.1.S1_at	1.38139	10.6496	0.00110482	pmrna:pmrna13677	gw1.VII.459.1	gw1.VII.459.1	At3g59820.1	putative protein : leucine zipper-EF-hand containing transmembrane protein 1 - Mus musculus	trichocarpa	Unique
PtpAffx.206893.1.S1_at	3.47151	13.3794	0.000484272	pmrna:pmrna13684	fgenesh4_pg.C_LG_VII000062	fgenesh4_pg.C_LG_VII000062	gi|34895286|ref|NP_908985.1|	putative receptor kinase [Oryza sativa (japonica cultivar-group)]	trichocarpa	Unique
PtpAffx.206918.1.S1_at	4.06103	8.44155	0.00268429	pmrna:pmrna13736	fgenesh4_pg.C_LG_VII000112	fgenesh4_pg.C_LG_VII000112	At4g36740.1	homeodomain protein :	trichocarpa	Unique
PtpAffx.206929.1.S1_at	2.32089	6.51431	0.00701507	pmrna:pmrna13752	grail3.0058011101	grail3.0058011101	At2g01570.1	putative RGA1	trichocarpa	Unique
PtpAffx.206932.1.S1_at	2.85667	33.6371	1.63e-05	pmrna:pmrna13755	gw1.VII.698.1	gw1.VII.698.1	At2g43480.1	peroxidase	trichocarpa	Unique
PtpAffx.20696.1.S1_at	5.85894	9.12293	0.00200202	CX654772	estExt_Genewise1_v1.C_LG_XVI2794	estExt_Genewise1_v1.C_LG_XVI2794	At2g42790.1	putative citrate synthase : :supported by full-length cDNA: Ceres:17416.	tremula x tremuloides	Unique
PtpAffx.206964.1.S1_at	0.741029	7.84862	0.0035318	pmrna:pmrna13804	fgenesh4_pg.C_LG_VII000186	fgenesh4_pg.C_LG_VII000186	At2g31450.1	putative endonuclease : :supported by full-length cDNA: Ceres:125401.	trichocarpa	Unique
PtpAffx.207012.1.S1_at	1.84362	9.89124	0.00146414	pmrna:pmrna13889	eugene3.00070298	eugene3.00070298	At3g21175.1	GATA zinc finger protein : similar to zing finger protein ZIM gi:8918533 from [Arabidopsis thaliana]: supported by cDNA: 12996.	trichocarpa	Unique
PtpAffx.207055.1.S1_at	1.12126	6.71287	0.00627292	pmrna:pmrna13979	eugene3.00070405	eugene3.00070405	At1g60560.1	hypothetical protein : predicted by genemark.hmm: supported by cDNA: gi_19715654	trichocarpa	Unique
PtpAffx.207056.1.S1_at	2.18464	6.28912	0.0080108	pmrna:pmrna13981	gw1.VII.1454.1	gw1.VII.1454.1	At4g33440.1	polygalacturonase	trichocarpa	Unique
PtpAffx.207071.1.S1_at	1.38506	18.44	0.000153602	pmrna:pmrna14015	eugene3.00070445	eugene3.00070445	At2g31305.1	Expressed protein : : supported by full-length cDNA: Ceres: 268863.	trichocarpa	Unique
PtpAffx.207083.1.S1_at	3.21174	7.15603	0.00499658	pmrna:pmrna14043	gw1.VII.1647.1	gw1.VII.1647.1	At5g64440.1	putative protein : contains similarity to glutamyl-tRNA amidotransferase subunit A: supported by cDNA: gi_8163874_gb_AF223949.1_AF223949	trichocarpa	Unique
PtpAffx.207220.1.S1_at	3.37578	13.6069	0.000456558	pmrna:pmrna14323	fgenesh4_pm.C_LG_VII000290	fgenesh4_pm.C_LG_VII000290	At1g56120.1	wall-associated kinase 2	trichocarpa	Unique
PtpAffx.207223.1.S1_at	4.98585	18.8146	0.000143119	pmrna:pmrna14327	fgenesh4_pg.C_LG_VII000768	fgenesh4_pg.C_LG_VII000768	At1g56160.1	myb family transcription factor : contains Pfam profile: PF00249 myb-like DNA-binding domain	trichocarpa	Unique
PtpAffx.207223.1.S1_x_at	5.37379	17.1837	0.000199845	pmrna:pmrna14327	fgenesh4_pg.C_LG_VII000768	fgenesh4_pg.C_LG_VII000768	At1g56160.1	myb family transcription factor : contains Pfam profile: PF00249 myb-like DNA-binding domain	trichocarpa	Probes cross hyb with other sequences
PtpAffx.207243.1.S1_at	0.597072	13.2468	0.000502691	pmrna:pmrna14354	eugene3.00070830	eugene3.00070830	--	--	trichocarpa	Unique
PtpAffx.207254.1.S1_s_at	2.69453	6.08129	0.00905525	pmrna14378	gw1.VII.2814.1	gw1.VII.2814.1	At5g05340.1	peroxidase	trichocarpa	All probes match over all sequences
PtpAffx.207305.1.S1_at	3.32132	6.12903	0.00881776	pmrna:pmrna14487	gw1.VII.3180.1	gw1.VII.3180.1	At2g23540.1	putative GDSL-motif lipase:hydrolase : similar to APG proteins: pFAM domain PF00657: supported by cDNA: gi_20466295	trichocarpa	Unique
PtpAffx.20731.1.A1_at	10.8011	19.1187	0.000133595	CX653973	gw1.XVI.3350.1	gw1.XVI.3350.1	At3g09270.1	glutathione transferase	alba x tremula var. glandulosa	Unique
PtpAffx.207310.1.S1_at	1.53662	13.2513	0.000502189	pmrna:pmrna14494	fgenesh4_pg.C_LG_VII000973	fgenesh4_pg.C_LG_VII000973	At5g66980.1	putative protein : similar to unknown protein (gb|AAF30309.1)	trichocarpa	Unique
PtpAffx.207330.1.S1_at	5.03956	7.54885	0.00409296	pmrna:pmrna14531	eugene3.00071024	eugene3.00071024	At2g23770.1	putative protein kinase : contains a protein kinase domain profile (PDOC00100)	trichocarpa	Unique
PtpAffx.207339.1.S1_at	1.34478	7.77674	0.00366161	pmrna:pmrna14560	gw1.VII.3415.1	gw1.VII.3415.1	At5g49530.1	putative protein : contains similarity to unknown protein (dbj|BAA91655.1)	trichocarpa	Unique
PtpAffx.207348.1.S1_at	3.94651	8.39904	0.00273019	pmrna:pmrna14584	fgenesh4_pg.C_LG_VII001069	fgenesh4_pg.C_LG_VII001069	At1g75170.1	unknown protein : : supported by cDNA: gi_17979168	trichocarpa	Unique
PtpAffx.207353.1.S1_s_at	1.18245	6.4002	0.00747568	pmrna:pmrna14591	estExt_fgenesh4_pm.C_LG_VII0409	estExt_fgenesh4_pm.C_LG_VII0409	At5g49555.1	phytoene dehydrogenase [phytoene desaturase](PDS)-related : similar to several microbial phytoene dehydrogenase-like proteins: contains PF02032: Phytoene dehydrogenase related enzyme domain	trichocarpa	All probes match over all sequences
PtpAffx.207359.1.S1_at	1.0778	5.95848	0.00977075	pmrna:pmrna14599	gw1.VII.3549.1	gw1.VII.3549.1	At1g63810.1	hypothetical protein : similar to hypothetical protein GB:CAA22881 [Schizosaccharomyces pombe]	trichocarpa	Unique
PtpAffx.207394.1.S1_at	1.30404	6.39163	0.00751827	pmrna:pmrna14670	grail3.0019025801	grail3.0019025801	At3g51060.1	putative protein : lateral root primordia (LRP1) gene - Arabidopsis thaliana	trichocarpa	Unique
PtpAffx.207397.1.S1_at	3.79253	6.5318	0.00696359	pmrna:pmrna14678	grail3.0019026401	grail3.0019026401	At1g35710.1	leucine-rich repeat transmembrane protein kinase	trichocarpa	Unique
PtpAffx.207397.1.S1_x_at	4.49038	7.05965	0.00523354	pmrna:pmrna14678	grail3.0019026401	grail3.0019026401	At1g35710.1	leucine-rich repeat transmembrane protein kinase	trichocarpa	Probes cross hyb with other sequences
PtpAffx.207399.1.S1_at	1.038	8.7135	0.00238852	pmrna:pmrna14684	eugene3.00071185	eugene3.00071185	At2g18100.1	unknown protein :	trichocarpa	Unique
PtpAffx.207407.1.S1_at	2.4964	6.59308	0.00672757	pmrna:pmrna14702	gw1.VII.3894.1	gw1.VII.3894.1	At2g44710.1	RRM-containing protein :	trichocarpa	Unique
PtpAffx.207413.1.S1_at	2.8188	6.12807	0.00881952	pmrna:pmrna14714	eugene3.00071219	eugene3.00071219	At3g50940.1	BCS1 protein-like protein : BCS1 protein precursor - yeast	trichocarpa	Unique
PtpAffx.207418.1.S1_at	6.51642	16.9829	0.000208012	pmrna:pmrna14721	gw1.VII.3975.1	gw1.VII.3975.1	At5g10510.1	ovule development protein	trichocarpa	Unique
PtpAffx.207424.1.S1_at	1.56559	12.2504	0.000656596	pmrna:pmrna14733	gw1.VII.4027.1	gw1.VII.4027.1	At4g38090.1	putative protein : hypothetical protein HI0722 (pepQ 5'region) -E.coli	trichocarpa	Unique
PtpAffx.207431.1.S1_at	2.66233	9.27295	0.00187752	pmrna:pmrna14747	fgenesh4_pg.C_LG_VII001242	fgenesh4_pg.C_LG_VII001242	At2g22790.1	hypothetical protein : predicted by genscan	trichocarpa	Unique
PtpAffx.207433.1.S1_at	5.20691	14.6305	0.000351494	pmrna:pmrna14756	fgenesh4_pm.C_LG_VII000500	fgenesh4_pm.C_LG_VII000500	At4g37770.1	1-aminocyclopropane-1-carboxylate synthase - like protein : 1-aminocyclopropane-1-carboxylate synthase	trichocarpa	Unique
PtpAffx.207434.1.S1_at	1.39624	7.92168	0.00341444	pmrna:pmrna14757	eugene3.00071268	eugene3.00071268	At3g49730.1	putative protein : various predicted proteins	trichocarpa	Unique
PtpAffx.207445.1.S1_at	5.15753	11.0519	0.000963611	pmrna:pmrna14784	fgenesh4_pg.C_LG_VII001282	fgenesh4_pg.C_LG_VII001282	At1g49100.1	light repressible receptor protein kinase	trichocarpa	Unique
PtpAffx.20746.1.S1_at	2.39411	11.0857	0.000957187	CV244887	gw1.XIV.2953.1	gw1.XIV.2953.1	At4g18880.1	heat shock transcription factor - like protein : heat shock transcription factor	trichocarpa	Unique
PtpAffx.207530.1.S1_at	0.841489	10.2031	0.00129651	pmrna:pmrna14946	eugene3.00080129	eugene3.00080129	At1g73970.1	unknown protein :	trichocarpa	Unique
PtpAffx.207573.1.S1_at	4.68239	9.68783	0.0015788	pmrna:pmrna15030	fgenesh4_pg.C_LG_VIII000208	fgenesh4_pg.C_LG_VIII000208	At5g49690.1	anthocyanidin-3-glucoside rhamnosyltransferase-like :	trichocarpa	Unique
PtpAffx.207584.1.S1_at	2.16413	8.84001	0.00226103	pmrna:pmrna15052	estExt_fgenesh4_pm.C_LG_VIII0091	estExt_fgenesh4_pm.C_LG_VIII0091	At3g52990.1	pyruvate kinase - like protein : pyruvate kinase	trichocarpa	Unique
PtpAffx.207593.1.S1_at	7.64234	8.27042	0.00290099	pmrna:pmrna15069	eugene3.00080258	eugene3.00080258	--	--	trichocarpa	Unique
PtpAffx.207593.1.S1_x_at	6.90945	7.38971	0.00442723	pmrna:pmrna15069	eugene3.00080258	eugene3.00080258	--	--	trichocarpa	Probes cross hyb with other sequences
PtpAffx.207639.1.S1_at	0.898795	6.27013	0.00808597	pmrna:pmrna15145	gw1.VIII.950.1	gw1.VIII.950.1	At5g20660.1	24 kDa vacuolar protein - like : 24 kDa vacuolar protein VP24	trichocarpa	Unique
PtpAffx.207650.1.S1_at	0.953266	6.63745	0.0065537	pmrna:pmrna15176	fgenesh4_pg.C_LG_VIII000337	fgenesh4_pg.C_LG_VIII000337	At3g52280.1	unknown protein : contains Pfam profile: PF00439 Bromodomain	trichocarpa	Unique
PtpAffx.207661.1.S1_s_at	0.774119	8.00386	0.00327678	pmrna:pmrna15206	estExt_fgenesh4_pg.C_LG_VIII0364	estExt_fgenesh4_pg.C_LG_VIII0364	At2g20280.1	hypothetical protein : predicted by genefinder	trichocarpa	All probes match over all sequences
PtpAffx.207691.1.S1_at	6.50702	6.98602	0.00543088	pmrna:pmrna15265	grail3.0049017501	grail3.0049017501	At2g39510.1	nodulin-like protein :	trichocarpa	Unique
PtpAffx.207720.1.S1_at	1.15986	6.34864	0.00772297	pmrna:pmrna15337	gw1.VIII.2188.1	gw1.VIII.2188.1	At4g14465.1	Expressed protein : : supported by full-length cDNA: Ceres: 36844.	trichocarpa	Unique
PtpAffx.207725.1.S1_at	7.87835	17.6726	0.000179099	pmrna:pmrna15350	gw1.VIII.2258.1	gw1.VIII.2258.1	At5g02070.1	putative protein kinase : wall-associated kinase 2 wak2 - Arabidopsis thaliana	trichocarpa	Unique
PtpAffx.207726.1.S1_at	1.84683	12.3314	0.000646664	pmrna:pmrna15353	gw1.VIII.2487.1	gw1.VIII.2487.1	At2g39800.1	delta-1-pyrroline 5-carboxylase synthetase (P5C1) : identical to SP:P54887:P5C1_ARATH: supported by cDNA: gi_1532270_dbj_D32138.1_ATHATP5CS	trichocarpa	Unique
PtpAffx.207743.1.S1_at	6.11039	13.3137	0.000493727	pmrna:pmrna15396	gw1.VIII.1749.1	gw1.VIII.1749.1	At2g39980.1	putative anthocyanin 5-aromatic acyltransferase : : supported by cDNA: gi_13937225_gb_AF372968.1_AF372968	trichocarpa	Unique
PtpAffx.20775.1.S1_s_at	0.567971	7.01722	0.00535085	BI120911	gw1.VIII.2106.1	gw1.VIII.2106.1	At5g26830.1	threonyl-tRNA synthetase : : supported by cDNA: gi_15081625_gb_AY048205.1_	trichocarpa	All probes match over all sequences
PtpAffx.20776.1.S1_at	1.57677	14.1189	0.000399044	BP925997	gw1.VIII.742.1	gw1.VIII.742.1	At2g03220.1	xyloglucan fucosyltransferase : identical(99%) to xyloglucan fucosyltransferase GI:5231145 from [Arabidopsis thaliana]	nigra	Unique
PtpAffx.207775.1.S1_at	3.59248	6.15071	0.00869522	pmrna:pmrna15460	eugene3.00080659	eugene3.00080659	At2g40260.1	hypothetical protein : predicted by genefinder	trichocarpa	Unique
PtpAffx.207776.1.S1_s_at	1.33928	6.20881	0.00839465	pmrna:pmrna15461	eugene3.00080660	eugene3.00080660	At5g05520.1	expressed protein : :supported by full-length cDNA: Ceres:150381.	trichocarpa	All probes match over all sequences
PtpAffx.207783.1.S1_at	1.08268	11.1948	0.000926479	pmrna:pmrna15474	fgenesh4_pm.C_LG_VIII000290	fgenesh4_pm.C_LG_VIII000290	At5g05450.1	DEAD:DEAH box RNA helicase protein	trichocarpa	Unique
PtpAffx.207798.1.S1_at	1.00353	31.0573	2.17e-05	pmrna:pmrna15500	gw1.VIII.931.1	gw1.VIII.931.1	At5g17430.1	ovule development protein	trichocarpa	Unique
PtpAffx.207811.1.S1_at	3.93164	9.0967	0.00202617	pmrna:pmrna15527	estExt_fgenesh4_pg.C_LG_VIII0680	estExt_fgenesh4_pg.C_LG_VIII0680	At1g65610.1	glycosyl hydrolase family 9 (endo-1	trichocarpa	Unique
PtpAffx.207814.1.S1_at	5.45479	17.2189	0.000199111	pmrna:pmrna15530	grail3.0010011101	grail3.0010011101	At1g65620.1	unknown protein : : supported by cDNA: gi_17227155	trichocarpa	Unique
PtpAffx.207816.1.S1_at	6.30282	8.60375	0.00250679	pmrna:pmrna15532	estExt_fgenesh4_pg.C_LG_VIII0685	estExt_fgenesh4_pg.C_LG_VIII0685	At1g79580.1	NAM (no apical meristem)-like protein OsNAC4	trichocarpa	Unique
PtpAffx.207817.1.S1_at	1.24743	9.546	0.00167191	pmrna:pmrna15533	fgenesh4_pm.C_LG_VIII000317	fgenesh4_pm.C_LG_VIII000317	At3g12670.1	CTP-synthetase	trichocarpa	Unique
PtpAffx.207828.1.S1_x_at	1.43114	8.76989	0.00232943	pmrna:pmrna15551	gw1.VIII.2071.1	gw1.VIII.2071.1	At3g12720.1	myb family transcription factor : contains PFAM profile: PF00249 myb-like DNA binding domain: supported by cDNA: gi_14517437_gb_AY039554.1_	trichocarpa	Probes cross hyb with other sequences
PtpAffx.207844.1.S1_at	1.6339	8.61164	0.00249938	pmrna:pmrna15577	gw1.VIII.2112.1	gw1.VIII.2112.1	At1g16280.1	DEAD:DEAH box RNA helicase	trichocarpa	Unique
PtpAffx.207849.1.S1_at	1.20262	8.02738	0.00324349	pmrna:pmrna15583	fgenesh4_pg.C_LG_VIII000742	fgenesh4_pg.C_LG_VIII000742	At1g50280.1	hypothetical protein : contains similarity to non-phototropic hypocotyl 3 GB:AAF05914 GI:6224712 from [Arabidopsis thaliana]: supported by cDNA: gi_19310600	trichocarpa	Unique
PtpAffx.207849.1.S1_s_at	2.37305	6.47407	0.00717619	pmrna:pmrna15583	fgenesh4_pg.C_LG_VIII000742	fgenesh4_pg.C_LG_VIII000742	At1g50280.1	hypothetical protein : contains similarity to non-phototropic hypocotyl 3 GB:AAF05914 GI:6224712 from [Arabidopsis thaliana]: supported by cDNA: gi_19310600	trichocarpa	All probes match over all sequences
PtpAffx.207850.1.S1_at	2.78155	12.5029	0.000613577	pmrna:pmrna15584	eugene3.00080787	eugene3.00080787	At3g19850.1	hypothetical protein : similar to hypothetical protein GB:AAD50054 from [Arabidopsis thaliana]	trichocarpa	Unique
PtpAffx.207858.1.S1_at	3.09082	8.84326	0.00225805	pmrna:pmrna15602	fgenesh4_pg.C_LG_VIII000761	fgenesh4_pg.C_LG_VIII000761	At1g14185.1	Expressed protein : : supported by cDNA: gi_16930498_gb_AF419603.1_AF419603	trichocarpa	Unique
PtpAffx.207862.1.S1_at	3.15073	19.5683	0.000121938	pmrna:pmrna15609	estExt_fgenesh4_pg.C_LG_VIII0760	estExt_fgenesh4_pg.C_LG_VIII0760	At1g18750.1	MADS-box protein : similar to homeodomain transcription factor (AGL30) GI:3461830 from [Arabidopsis thaliana]	trichocarpa	Unique
PtpAffx.207895.1.S1_at	0.628328	6.41521	0.00740996	pmrna:pmrna15674	grail3.0010025001	grail3.0010025001	At1g68980.1	unknown protein :	trichocarpa	Unique
PtpAffx.207896.1.S1_at	4.06717	12.9387	0.000549744	pmrna:pmrna15675	eugene3.00080894	eugene3.00080894	At1g10380.1	Expressed protein : : supported by full-length cDNA: Ceres: 156978.	trichocarpa	Unique
PtpAffx.207897.1.S1_at	1.62977	12.0038	0.000710775	pmrna:pmrna15676	eugene3.00080895	eugene3.00080895	At1g13750.1	unknown protein : : supported by cDNA: gi_20466208	trichocarpa	Unique
PtpAffx.207902.1.S1_at	0.878739	6.81408	0.00594161	pmrna:pmrna15684	gw1.VIII.2834.1	gw1.VIII.2834.1	At1g26370.1	hypothetical protein : contains similarity to RNA helicase (HRH1) GB:D50487 GI:1742909 from [Homo sapiens]	trichocarpa	Unique
PtpAffx.207924.1.S1_at	1.20727	8.02796	0.00324294	pmrna:pmrna15727	fgenesh4_pg.C_LG_VIII000894	fgenesh4_pg.C_LG_VIII000894	At5g49930.1	putative protein : strong similarity to unknown protein (gb|AAF56406.1)	trichocarpa	Unique
PtpAffx.207935.1.S1_at	3.3332	9.51875	0.00169138	pmrna:pmrna15748	gw1.VIII.261.1	gw1.VIII.261.1	At5g49520.1	WRKY family transcription factor : contains Pfam profile: PF03106 WRKY DNA -binding domain: supported by cDNA: gi_17064165	trichocarpa	Unique
PtpAffx.207935.1.S1_x_at	3.3566	7.60637	0.00398226	pmrna:pmrna15748	gw1.VIII.261.1	gw1.VIII.261.1	At5g49520.1	WRKY family transcription factor : contains Pfam profile: PF03106 WRKY DNA -binding domain: supported by cDNA: gi_17064165	trichocarpa	Probes cross hyb with other sequences
PtpAffx.207943.1.S1_at	1.26983	8.95919	0.00215868	pmrna:pmrna15763	fgenesh4_pm.C_LG_VIII000438	fgenesh4_pm.C_LG_VIII000438	At1g67890.1	putative protein kinase : C-terminal region similar to MAP3K delta-1 protein kinase GB:CAA74591 [Arabidopsis thaliana]: contains Pfam profile: PF00069 Eukaryotic protein kinase domain: supported by cDNA: gi_16604648_gb_AY059769.1_	trichocarpa	Unique
PtpAffx.207985.1.S1_at	2.05044	11.5505	0.00082245	pmrna:pmrna15851	grail3.0010044301	grail3.0010044301	At1g68760.1	putative mutT protein : contains Pfam profile: PF00293 Bacterial mutT protein: similar to mutator MutT protein GB:AAB85793 [Methanobacterium thermoautotrophicum]	trichocarpa	Unique
PtpAffx.207986.1.S1_s_at	3.58067	19.8597	0.000115197	pmrna:pmrna15852	gw1.VIII.2928.1 fgenesh4_pg.C_LG_X001201	gw1.VIII.2928.1	At3g25640.1	hypothetical protein : predicted by genemark.hmm	trichocarpa	All probes match over all sequences
PtpAffx.208002.1.S1_x_at	0.745747	5.9724	0.00968822	pmrna:pmrna15881	grail3.0010046801	grail3.0010046801	At1g25540.1	hypothetical protein : similar to putative phloem transcription factor GI:7630279 from [Apium graveolens]	trichocarpa	Probes cross hyb with other sequences
PtpAffx.208008.1.S1_at	4.3027	13.5212	0.000467941	pmrna:pmrna15891	gw1.VIII.1158.1	gw1.VIII.1158.1	At1g25480.1	hypothetical protein : similar to unknown protein GI:4914368 from [Arabidopsis thaliana]	trichocarpa	Unique
PtpAffx.208023.1.S1_at	1.94788	12.2151	0.000665472	pmrna:pmrna15928	eugene3.00081140	eugene3.00081140	At1g25370.1	Expressed protein : : supported by full-length cDNA: Ceres: 118770.	trichocarpa	Unique
PtpAffx.208025.1.S1_at	4.20338	7.38676	0.00443059	pmrna:pmrna15931	eugene3.00081145	eugene3.00081145	At1g68360.1	putative zinc finger protein : similar to zinc finger protein 6 GB:S55886	trichocarpa	Unique
PtpAffx.208053.1.S1_at	5.50516	8.96229	0.00215837	pmrna:pmrna15981	fgenesh4_pm.C_LG_VIII000553	fgenesh4_pm.C_LG_VIII000553	At1g71015.1	hypothetical protein : predicted by genemarkHMM	trichocarpa	Unique
PtpAffx.208070.1.S1_at	0.808556	9.60381	0.00163327	pmrna:pmrna16028	eugene3.00081246	eugene3.00081246	At1g23230.1	conserved hypothetical protein :	trichocarpa	Unique
PtpAffx.208081.1.S1_x_at	1.97629	7.55668	0.00408036	pmrna:pmrna16053	eugene3.00081272	eugene3.00081272	At1g14810.1	aspartate-semialdehyde dehydrogenase	trichocarpa	Probes cross hyb with other sequences
PtpAffx.208095.1.S1_at	0.886766	11.055	0.000963611	pmrna16078	gw1.VIII.845.1	gw1.VIII.845.1	At5g57890.1	anthranilate synthase beta chain : :supported by full-length cDNA: Ceres:6495.	trichocarpa	Unique
PtpAffx.208095.1.S1_s_at	1.35225	9.92386	0.00144645	pmrna:pmrna16078	gw1.VIII.845.1	gw1.VIII.845.1	At5g57890.1	anthranilate synthase beta chain : :supported by full-length cDNA: Ceres:6495.	trichocarpa	All probes match over all sequences
PtpAffx.208104.1.S1_at	3.45047	7.08449	0.0051775	pmrna:pmrna16098	fgenesh4_pg.C_LG_VIII001255	fgenesh4_pg.C_LG_VIII001255	At2g02010.1	glutamate decarboxylase : : supported by cDNA: gi_13605709_gb_AF361836.1_AF361836	trichocarpa	Unique
PtpAffx.208128.1.S1_s_at	0.702649	8.3358	0.00281477	pmrna:pmrna16142	gw1.VIII.2106.1 gw1.X.6174.1	gw1.VIII.2106.1	At5g26830.1	threonyl-tRNA synthetase : : supported by cDNA: gi_15081625_gb_AY048205.1_	trichocarpa	All probes match over all sequences
PtpAffx.208179.1.S1_at	1.79145	6.54992	0.00689293	pmrna:pmrna16271	eugene3.00081504	eugene3.00081504	At2g33580.1	putative protein kinase : contains a protein kinase domain profile (PDOC00100): supported by cDNA: gi_13877682	trichocarpa	Unique
PtpAffx.208208.1.S1_at	4.4934	12.6213	0.000598004	pmrna:pmrna16332	gw1.VIII.2586.1	gw1.VIII.2586.1	At5g46050.1	peptide transporter : : supported by cDNA: gi_17381201	trichocarpa	Unique
PtpAffx.208216.1.S1_s_at	1.4335	12.3987	0.000635342	pmrna:pmrna16350	gw1.VIII.192.1	gw1.VIII.192.1	At4g13330.1	hypothetical protein :	trichocarpa	All probes match over all sequences
PtpAffx.208217.1.S1_at	1.28896	16.0303	0.000257445	pmrna:pmrna16353	grail3.0009021501	grail3.0009021501	At1g04530.1	expressed protein : :supported by full-length cDNA: Ceres:2935.	trichocarpa	Unique
PtpAffx.208241.1.S1_s_at	2.04628	10.8648	0.0010252	pmrna:pmrna16404	gw1.VIII.587.1	gw1.VIII.587.1	At5g43230.1	putative protein : strong similarity to unknown protein (gb|AAF03435.1)	trichocarpa	All probes match over all sequences
PtpAffx.208242.1.S1_at	2.42545	7.37277	0.00446671	pmrna:pmrna16405	fgenesh4_pg.C_LG_VIII001567	fgenesh4_pg.C_LG_VIII001567	At3g01810.1	hypothetical protein : similar to unknown protein	trichocarpa	Unique
PtpAffx.208244.1.S1_at	2.41779	8.48914	0.00263513	pmrna:pmrna16409	gw1.VIII.1783.1	gw1.VIII.1783.1	At1g67550.1	putative urease : similar to urease GB:225714 [Canavalia ensiformis]	trichocarpa	Unique
PtpAffx.208346.1.S1_s_at	1.61307	8.38418	0.0027479	pmrna:pmrna16593	fgenesh4_pg.C_LG_VIII001785 fgenesh4_pg.C_scaffold_1817000002	fgenesh4_pg.C_LG_VIII001785	At5g18860.1	putative protein : : supported by cDNA: gi_19310426	trichocarpa	All probes match over all sequences
PtpAffx.208375.1.S1_at	3.39699	8.68323	0.00242428	pmrna:pmrna16658	estExt_fgenesh4_pm.C_LG_VIII0869	estExt_fgenesh4_pm.C_LG_VIII0869	At4g37370.1	cytochrome p450 family : cytochrome P450	trichocarpa	Unique
PtpAffx.208388.1.S1_at	1.19147	6.43093	0.00734579	pmrna:pmrna16682	gw1.VIII.76.1	gw1.VIII.76.1	At1g70150.1	unknown protein :	trichocarpa	Unique
PtpAffx.208398.1.S1_s_at	3.21511	7.04874	0.00526569	pmrna:pmrna16696	eugene3.00081999	eugene3.00081999	At1g10480.1	zinc finger protein 5	trichocarpa	All probes match over all sequences
PtpAffx.208404.1.S1_at	1.91979	6.1654	0.00862008	pmrna:pmrna16704	gw1.VIII.117.1	gw1.VIII.117.1	At1g69910.1	putative protein kinase : Pfam HMM hit: Eukaryotic protein kinase domain	trichocarpa	Unique
PtpAffx.208407.1.S1_at	1.97661	10.454	0.00118421	pmrna:pmrna16711	fgenesh4_pg.C_LG_VIII001931	fgenesh4_pg.C_LG_VIII001931	At2g38280.1	putative AMP deaminase : : supported by cDNA: gi_15810524_gb_AY056301.1_	trichocarpa	Unique
PtpAffx.208408.1.S1_at	2.36455	11.6892	0.000784139	pmrna:pmrna16712	fgenesh4_pm.C_LG_VIII000902	fgenesh4_pm.C_LG_VIII000902	At2g38280.1	putative AMP deaminase : : supported by cDNA: gi_15810524_gb_AY056301.1_	trichocarpa	Unique
PtpAffx.208412.1.S1_at	2.74772	8.15023	0.00307106	pmrna:pmrna16718	fgenesh4_pm.C_LG_VIII000904	fgenesh4_pm.C_LG_VIII000904	At1g69850.1	nitrate transporter (NTL1) : identical to nitrate transporter (NTL1) GB:AAC28086 [Arabidopsis thaliana]: supported by cDNA: gi_3377516_gb_AF073361.1_AF073361	trichocarpa	Unique
PtpAffx.208467.1.S1_at	2.17026	8.42704	0.00269926	pmrna:pmrna16819	estExt_Genewise1_v1.C_LG_X3843	estExt_Genewise1_v1.C_LG_X3843	At3g06810.1	acetyl-coA dehydrogenase	trichocarpa	Unique
PtpAffx.20863.1.A1_at	8.85954	14.0379	0.000406604	BU837354	gw1.70.85.1 gw1.VII.1374.1 estExt_fgenesh4_pg.C_700001 eugene3.00050005 eugene3.00050003	gw1.70.85.1	At1g77120.1	alcohol dehydrogenase : identical to alcohol dehydrogenase GI:469467 from [Arabidopsis thaliana]: supported by full-length cDNA: Ceres: 4033.	tremula x tremuloides	Unique
PtpAffx.208644.1.S1_at	2.0769	6.29644	0.00797725	pmrna:pmrna17157	fgenesh4_pg.C_LG_X000528	fgenesh4_pg.C_LG_X000528	At5g37190.1	putative protein : hypothetical protein AT4g00930:A_TM018A10.17 - Arabidopsis thaliana	trichocarpa	Unique
PtpAffx.20869.1.A1_at	4.55452	17.5147	0.000185315	CK105210	eugene3.00090987 eugene3.00090986	eugene3.00090987	At4g15350.1	cytochrome p450 family : contains Pfam profile: PF00067 cytochrome P450	tremula	Unique
PtpAffx.208728.1.S1_at	3.36841	7.30219	0.00463013	pmrna:pmrna17305	fgenesh4_pg.C_LG_X000693	fgenesh4_pg.C_LG_X000693	At1g55850.1	cellulose synthase catalytic subunit	trichocarpa	Unique
PtpAffx.208739.1.S1_s_at	3.38805	9.71627	0.00156323	pmrna:pmrna17329	gw1.X.5660.1 gw1.8295.1.1	gw1.X.5660.1	At2g33580.1	putative protein kinase : contains a protein kinase domain profile (PDOC00100): supported by cDNA: gi_13877682	trichocarpa	All probes match over all sequences
PtpAffx.208739.1.S1_x_at	2.23114	7.33644	0.00455204	pmrna:pmrna17329	gw1.X.5660.1	gw1.X.5660.1	At2g33580.1	putative protein kinase : contains a protein kinase domain profile (PDOC00100): supported by cDNA: gi_13877682	trichocarpa	Probes cross hyb with other sequences
PtpAffx.208744.1.S1_s_at	0.856258	8.20679	0.00298668	pmrna:pmrna17338	estExt_fgenesh4_pg.C_LG_X0733	estExt_fgenesh4_pg.C_LG_X0733	At3g22960.1	pyruvate kinase	trichocarpa	All probes match over all sequences
PtpAffx.208807.1.S1_x_at	1.50027	7.44428	0.00431154	pmrna:pmrna17463	estExt_fgenesh4_pg.C_LG_X0857	estExt_fgenesh4_pg.C_LG_X0857	At1g26850.1	expressed protein : Location of ESTs 108M14T7	trichocarpa	Probes cross hyb with other sequences
PtpAffx.208817.1.S1_at	1.46679	9.71914	0.00156117	pmrna:pmrna17485	gw1.X.6174.1	gw1.X.6174.1	At5g26830.1	threonyl-tRNA synthetase : : supported by cDNA: gi_15081625_gb_AY048205.1_	trichocarpa	Unique
PtpAffx.208889.1.S1_x_at	0.357394	6.27184	0.00807953	pmrna:pmrna17637	fgenesh4_pm.C_LG_X000440	fgenesh4_pm.C_LG_X000440	At1g71015.1	hypothetical protein : predicted by genemarkHMM	trichocarpa	Probes cross hyb with other sequences
PtpAffx.208897.1.S1_s_at	3.45576	11.1468	0.000939277	pmrna:pmrna17648	grail3.0006025801	grail3.0006025801	At2g01300.1	predicted by genscan and genefinder : :supported by full-length cDNA: Ceres:120459.	trichocarpa	All probes match over all sequences
PtpAffx.208920.1.S1_at	1.61355	10.5056	0.0011599	pmrna:pmrna17687	estExt_Genewise1_v1.C_LG_X0047	estExt_Genewise1_v1.C_LG_X0047	At1g49540.1	hypothetical protein : similar to hypothetical protein GB:AAD43147 GI:5430747 from [Arabidopsis thaliana]	trichocarpa	Unique
PtpAffx.208925.1.S1_at	3.26876	8.6413	0.00246491	pmrna:pmrna17696	eugene3.00101133	eugene3.00101133	At1g66860.1	expressed protein : :supported by full-length cDNA: Ceres:100969.	trichocarpa	Unique
PtpAffx.208975.1.S1_at	0.952791	10.3107	0.00124424	pmrna:pmrna17787	gw1.X.364.1	gw1.X.364.1	At1g25580.1	unknown protein : similar to hypothetical protein GI:6016718 from [Arabidopsis thaliana]	trichocarpa	Unique
PtpAffx.208983.1.S1_s_at	5.50443	8.21257	0.00298018	pmrna:pmrna17803	eugene3.00101248	eugene3.00101248	--	--	trichocarpa	All probes match over all sequences
PtpAffx.208984.1.S1_at	2.66493	8.53413	0.00258307	pmrna:pmrna17804	fgenesh4_pg.C_LG_X001201	fgenesh4_pg.C_LG_X001201	At3g25640.1	hypothetical protein : predicted by genemark.hmm	trichocarpa	Unique
PtpAffx.208997.1.S1_s_at	0.789252	6.64402	0.00653399	pmrna:pmrna17830	gw1.X.445.1	gw1.X.445.1	At1g26190.1	hypothetical protein : contains similarity to uridine kinase GI:6899310 from [Ureaplasma urealyticum]: supported by cDNA: gi_20259436	trichocarpa	All probes match over all sequences
PtpAffx.209031.1.S1_s_at	1.02122	12.6895	0.000585433	pmrna:pmrna17884	eugene3.00101332	eugene3.00101332	At1g69070.1	hypothetical protein : predicted by genemark.hmm	trichocarpa	All probes match over all sequences
PtpAffx.20905.1.S1_at	3.28563	16.9011	0.000211017	CV130907	fgenesh4_pm.C_LG_XVIII000233	fgenesh4_pm.C_LG_XVIII000233	At3g24503.1	Expressed protein : : supported by cDNA: gi_15912240_gb_AY056398.1_	deltoides	Unique
PtpAffx.209066.1.S1_at	1.16303	9.58649	0.00164416	pmrna:pmrna17938	fgenesh4_pg.C_LG_X001319	fgenesh4_pg.C_LG_X001319	At5g58040.1	putative protein : predicted proteins	trichocarpa	Unique
PtpAffx.209068.1.S1_at	0.796207	6.08395	0.0090429	pmrna:pmrna17940	fgenesh4_pg.C_LG_X001320	fgenesh4_pg.C_LG_X001320	At1g18390.1	wall-associated kinase	trichocarpa	Unique
PtpAffx.209072.1.S1_s_at	1.00825	6.54039	0.00692845	pmrna:pmrna17945	fgenesh4_pm.C_LG_VIII000438 eugene3.00101399	fgenesh4_pm.C_LG_VIII000438	At1g67890.1	putative protein kinase : C-terminal region similar to MAP3K delta-1 protein kinase GB:CAA74591 [Arabidopsis thaliana]: contains Pfam profile: PF00069 Eukaryotic protein kinase domain: supported by cDNA: gi_16604648_gb_AY059769.1_	trichocarpa	All probes match over all sequences
PtpAffx.209075.1.S1_at	0.416631	7.03665	0.00529544	pmrna:pmrna17950	gw1.X.643.1	gw1.X.643.1	At2g33770.1	E2	trichocarpa	Unique
PtpAffx.209100.1.S1_at	1.63888	8.49959	0.00262142	pmrna:pmrna18002	eugene3.00101449	eugene3.00101449	At1g48090.1	unknown protein :	trichocarpa	Unique
PtpAffx.209139.1.S1_at	0.526955	5.96023	0.00976169	pmrna:pmrna18091	gw1.X.968.1	gw1.X.968.1	At1g69430.1	unknown protein :	trichocarpa	Unique
PtpAffx.209145.1.S1_s_at	4.31841	7.81855	0.00358226	pmrna:pmrna18109	fgenesh4_pg.C_LG_X001484 fgenesh4_pg.C_LG_X001488 gw1.X.1055.1 eugene3.82110001	fgenesh4_pg.C_LG_X001484	At1g14040.1	unknown protein : contains similarity to xenotropic and polytropic retrovirus receptor GB:4759334	trichocarpa	All probes match over all sequences
PtpAffx.209149.1.S1_x_at	1.45334	6.39113	0.00752012	pmrna:pmrna18114	fgenesh4_pg.C_LG_X001488	fgenesh4_pg.C_LG_X001488	At1g14040.1	unknown protein : contains similarity to xenotropic and polytropic retrovirus receptor GB:4759334	trichocarpa	Probes cross hyb with other sequences
PtpAffx.209161.1.S1_at	1.06419	7.48166	0.00423514	pmrna:pmrna18133	gw1.X.1072.1	gw1.X.1072.1	At5g15270.1	KH domain protein : various predicted proteins	trichocarpa	Unique
PtpAffx.209161.1.S1_x_at	0.959892	7.46797	0.00426463	pmrna:pmrna18133	gw1.X.1072.1	gw1.X.1072.1	At5g15270.1	KH domain protein : various predicted proteins	trichocarpa	Probes cross hyb with other sequences
PtpAffx.209182.1.S1_at	5.5718	25.6841	4.5e-05	pmrna:pmrna18171	gw1.X.1190.1	gw1.X.1190.1	At1g50280.1	hypothetical protein : contains similarity to non-phototropic hypocotyl 3 GB:AAF05914 GI:6224712 from [Arabidopsis thaliana]: supported by cDNA: gi_19310600	trichocarpa	Unique
PtpAffx.209183.1.S1_at	0.924137	8.55504	0.00256312	pmrna:pmrna18172	grail3.0154004901	grail3.0154004901	At1g01550.1	expressed protein : : supported by cDNA: gi_16648870_gb_AY059805.1_	trichocarpa	Unique
PtpAffx.209199.1.S1_at	1.75366	6.10146	0.00895903	pmrna:pmrna18192	fgenesh4_pg.C_LG_X001563	fgenesh4_pg.C_LG_X001563	At1g16350.1	putative inosine-5-monophosphate dehydrogenase : strong similarity to gb|L34684 inosine monophosphate dehydrogenase (IMPDH) from Arabidopsis thaliana and is a member of the PF|00478 IMP dehydrogenase family	trichocarpa	Unique
PtpAffx.209199.1.S1_s_at	1.86523	8.87298	0.00223382	pmrna:pmrna18192	fgenesh4_pg.C_LG_X001563	fgenesh4_pg.C_LG_X001563	At1g16350.1	putative inosine-5-monophosphate dehydrogenase : strong similarity to gb|L34684 inosine monophosphate dehydrogenase (IMPDH) from Arabidopsis thaliana and is a member of the PF|00478 IMP dehydrogenase family	trichocarpa	All probes match over all sequences
PtpAffx.209212.1.S1_at	2.79928	11.5618	0.000819004	pmrna:pmrna18217	estExt_fgenesh4_pm.C_LG_X0673	estExt_fgenesh4_pm.C_LG_X0673	At4g02860.1	putative protein : similar to T5J8.17: supported by cDNA: gi_20466357	trichocarpa	Unique
PtpAffx.209217.1.S1_at	4.37568	41.8625	6.18e-06	pmrna:pmrna18226	eugene3.00101697	eugene3.00101697	At1g79580.1	NAM (no apical meristem)-like protein OsNAC4	trichocarpa	Unique
PtpAffx.209224.1.S1_at	3.69281	7.93812	0.0033892	pmrna:pmrna18233	fgenesh4_pg.C_LG_X001601	fgenesh4_pg.C_LG_X001601	At1g65610.1	glycosyl hydrolase family 9 (endo-1	trichocarpa	Unique
PtpAffx.209264.1.S1_at	0.982865	6.57089	0.00681317	pmrna:pmrna18308	estExt_fgenesh4_pg.C_LG_X1657	estExt_fgenesh4_pg.C_LG_X1657	At5g05520.1	expressed protein : :supported by full-length cDNA: Ceres:150381.	trichocarpa	Unique
PtpAffx.209284.1.S1_at	0.786366	6.8264	0.00590633	pmrna:pmrna18346	eugene3.00101842	eugene3.00101842	At5g05700.1	arginine-tRNA-protein transferase 1 homolog : : supported by cDNA: gi_3806097_gb_AF079100.1_AF079100	trichocarpa	Unique
PtpAffx.209324.1.S1_at	1.63157	6.04144	0.00929184	pmrna:pmrna18438	gw1.X.2072.1	gw1.X.2072.1	At3g04570.1	expressed protein : similar to putative DNA-binding proteins: GB:AAB82621	trichocarpa	Unique
PtpAffx.209325.1.S1_at	1.08732	11.1133	0.000948431	pmrna:pmrna18439	gw1.X.2075.1	gw1.X.2075.1	At1g74260.1	putative phosphoribosylformylglycinamidine synthase : similar to GB:KIAA0361 from [Homo sapiens]	trichocarpa	Unique
PtpAffx.209326.1.S1_at	2.56673	19.9404	0.000114474	pmrna:pmrna18440	fgenesh4_pg.C_LG_X001825	fgenesh4_pg.C_LG_X001825	At3g58190.1	expressed protein : supported by full-length cDNA gi:17227167: supported by cDNA: gi_17227167	trichocarpa	Unique
PtpAffx.209332.1.S1_at	1.99777	10.4201	0.00119685	pmrna:pmrna18462	eugene3.00101975	eugene3.00101975	At3g55470.1	elicitor responsive:phloem -like protein : FIERG2 protein	trichocarpa	Unique
PtpAffx.209344.1.S1_at	2.26675	15.0121	0.000321463	pmrna:pmrna18493	fgenesh4_pg.C_LG_X001879	fgenesh4_pg.C_LG_X001879	At1g65520.1	hypothetical protein : similar to carnitine racemase like protein GI:7268149 from [Arabidopsis thaliana]	trichocarpa	Unique
PtpAffx.209344.1.S1_s_at	2.5309	14.3622	0.00037579	pmrna:pmrna18493	fgenesh4_pg.C_LG_X001879	fgenesh4_pg.C_LG_X001879	At1g65520.1	hypothetical protein : similar to carnitine racemase like protein GI:7268149 from [Arabidopsis thaliana]	trichocarpa	All probes match over all sequences
PtpAffx.209381.1.S1_at	1.43227	9.11843	0.00200476	pmrna:pmrna18581	gw1.X.2527.1	gw1.X.2527.1	At2g16880.1	putative salt-inducible protein : : supported by cDNA: gi_20465656	trichocarpa	Unique
PtpAffx.209412.1.S1_at	4.98057	24.1747	5.74e-05	pmrna:pmrna18642	fgenesh4_pm.C_LG_X000906	fgenesh4_pm.C_LG_X000906	At3g60750.1	transketolase - like protein : transketolase	trichocarpa	Unique
PtpAffx.209444.1.S1_at	1.54093	17.3045	0.00019484	pmrna:pmrna18709	gw1.X.2964.1	gw1.X.2964.1	At3g10530.1	hypothetical protein : similar to hypothetical protein GB:P40055 [Saccharomyces cerevisiae]	trichocarpa	Unique
PtpAffx.209452.1.S1_at	4.72678	6.78429	0.00602269	pmrna:pmrna18727	eugene3.00102296	eugene3.00102296	gi|26451841|dbj|BAC43013.1|	unknown protein [Arabidopsis thaliana] >gi|28416777|gb|AAO42919.1| At3g29034 [Arabidopsis thaliana] >gi|30689454|ref|NP_850646.1| expressed protein [Arabidopsis thaliana]	trichocarpa	Unique
PtpAffx.209538.1.S1_at	1.63326	7.8139	0.00358969	pmrna:pmrna18897	gw1.X.3445.1	gw1.X.3445.1	At1g30240.1	hypothetical protein : predicted by genemark.hmm	trichocarpa	Unique
PtpAffx.209542.1.S1_at	5.69301	6.84881	0.00584288	pmrna:pmrna18907	gw1.X.3488.1	gw1.X.3488.1	At5g03610.1	putative protein : proline-rich protein APG	trichocarpa	Unique
PtpAffx.209542.1.S1_x_at	5.78826	7.90598	0.0034389	pmrna:pmrna18907	gw1.X.3488.1	gw1.X.3488.1	At5g03610.1	putative protein : proline-rich protein APG	trichocarpa	Probes cross hyb with other sequences
PtpAffx.209557.1.S1_at	4.99762	7.31655	0.00459808	pmrna:pmrna18924	grail3.0106016201	grail3.0106016201	At5g03680.1	GT2 -like protein : GT2	trichocarpa	Unique
PtpAffx.209605.1.S1_at	2.89884	7.78512	0.00364441	pmrna:pmrna18993	gw1.XI.1362.1	gw1.XI.1362.1	At4g22070.1	WRKY family transcription factor : identical to WRKY transcription factor 31 (WRKY31) GI:15990589 from [Arabidopsis thaliana] : supported by cDNA: gi_15990589_gb_AY052648.1_	trichocarpa	Unique
PtpAffx.209782.1.S1_at	1.63498	14.3757	0.00037527	pmrna:pmrna19294	gw1.XI.2542.1	gw1.XI.2542.1	At4g18270.1	putative protein : phospho-N-acetylmuramoyl-pentapeptide-transferase	trichocarpa	Unique
PtpAffx.209942.1.S1_s_at	0.842723	6.45064	0.00727309	pmrna:pmrna19609	grail3.0014005501 gw1.146.82.1	grail3.0014005501	At1g31660.1	bystin	trichocarpa	All probes match over all sequences
PtpAffx.209957.1.S1_s_at	0.84357	7.07766	0.00519671	pmrna:pmrna19640	grail3.0014008601 fgenesh4_pg.C_LG_XI000953	grail3.0014008601	At5g53890.1	leucine-rich repeat transmembrane protein kinase	trichocarpa	All probes match over all sequences
PtpAffx.209991.1.S1_at	2.60462	28.782	2.84e-05	pmrna:pmrna19711	gw1.XI.42.1	gw1.XI.42.1	At5g54370.1	root cap protein 2-like protein :	trichocarpa	Unique
PtpAffx.210010.1.S1_at	2.79098	6.91497	0.00563532	pmrna:pmrna19739	gw1.XI.225.1	gw1.XI.225.1	At4g27290.1	putative receptor like kinase : receptor-like kinase SFR2	trichocarpa	Unique
PtpAffx.210014.1.S1_at	1.5468	7.50253	0.00419571	pmrna:pmrna19744	eugene3.00111054	eugene3.00111054	At4g27260.1	GH3 like protein : GH3 protein	trichocarpa	Unique
PtpAffx.210028.1.S1_at	0.900376	7.37815	0.00445118	pmrna:pmrna19762	eugene3.00111074	eugene3.00111074	At5g54650.1	putative protein : contains similarity to unknown protein (gb|AAF64546.1): supported by cDNA: gi_14596026_gb_AY042801.1_	trichocarpa	Unique
PtpAffx.210055.1.S1_s_at	1.09058	6.28617	0.00802161	pmrna:pmrna19811	eugene3.00111127	eugene3.00111127	At4g12560.1	F-box protein family : putative proteins - Arabidopsis thaliana	trichocarpa	All probes match over all sequences
PtpAffx.210076.1.S1_at	0.33435	5.93632	0.00990959	pmrna:pmrna19850	gw1.XI.621.1	gw1.XI.621.1	At3g15140.1	expressed protein : : supported by cDNA: gi_16930516_gb_AF419612.1_AF419612	trichocarpa	Unique
PtpAffx.210095.1.S1_at	0.699502	10.7844	0.00105326	pmrna:pmrna19883	fgenesh4_pg.C_LG_XI001238	fgenesh4_pg.C_LG_XI001238	At5g65950.1	unknown protein : : supported by cDNA: gi_20466411	trichocarpa	Unique
PtpAffx.210097.1.S1_at	3.07417	8.59158	0.00251981	pmrna:pmrna19886	estExt_fgenesh4_pm.C_LG_XI0390	estExt_fgenesh4_pm.C_LG_XI0390	At2g17370.1	3-hydroxy-3-methylglutaryl-coenzyme A reductase 2 : (HMG2 protein catalyzes the conversion of 3-hydroxy-3-methylgluatryl-CoA to mevalonate	trichocarpa	Unique
PtpAffx.210111.1.S1_at	1.33767	8.50898	0.00261055	pmrna:pmrna19923	fgenesh4_pg.C_LG_XI001276	fgenesh4_pg.C_LG_XI001276	At1g10390.1	unknown protein : similar to T cell receptor beta chain CDR3 (gi|3064031): similar to nucleoporin NUP145 (sp|P49687|N145_YEAST): similar to ESTs gb|N37877	trichocarpa	Unique
PtpAffx.210115.1.S1_at	2.33643	6.5383	0.00693552	pmrna:pmrna19932	gw1.XI.848.1	gw1.XI.848.1	At1g01030.1	DNA-binding protein	trichocarpa	Unique
PtpAffx.210115.1.S1_x_at	2.72059	12.9922	0.000542704	pmrna:pmrna19932	gw1.XI.848.1	gw1.XI.848.1	At1g01030.1	DNA-binding protein	trichocarpa	Probes cross hyb with other sequences
PtpAffx.210188.1.S1_s_at	4.60952	20.839	9.86e-05	pmrna:pmrna20072	eugene3.00120064	eugene3.00120064	At2g27660.1	hypothetical protein : predicted by genscan	trichocarpa	All probes match over all sequences
PtpAffx.210221.1.S1_at	0.674403	7.82019	0.00358055	pmrna:pmrna20131	eugene3.00120125	eugene3.00120125	At5g15290.1	putative protein : many predicted proteins	trichocarpa	Unique
PtpAffx.210247.1.S1_at	1.25173	5.95978	0.00976308	pmrna:pmrna20173	fgenesh4_pg.C_LG_XII000155	fgenesh4_pg.C_LG_XII000155	At5g07040.1	C3HC4-type RING zinc finger protein-like :	trichocarpa	Unique
PtpAffx.210272.1.S1_at	1.02616	6.21287	0.00838172	pmrna:pmrna20204	grail3.0031015701	grail3.0031015701	At5g53440.1	putative protein : similar to unknown protein (pir||T34137)	trichocarpa	Unique
PtpAffx.210281.1.S1_at	0.75244	16.5429	0.000229668	pmrna:pmrna20224	fgenesh4_pg.C_LG_XII000210	fgenesh4_pg.C_LG_XII000210	At4g07950.1	putative DNA-directed RNA polymerase subunit : similar to A. fulgidus DNA-directed RNA polymerase subunit M	trichocarpa	Unique
PtpAffx.210388.1.S1_at	0.55957	6.45149	0.00726928	pmrna:pmrna20414	eugene3.00120386	eugene3.00120386	At1g48570.1	hypothetical protein : predicted by genemark.hmm: supported by cDNA: gi_17473843	trichocarpa	Unique
PtpAffx.210397.1.S1_s_at	2.94554	9.27584	0.00187717	pmrna:pmrna20433	fgenesh4_pm.C_LG_XII000158	fgenesh4_pm.C_LG_XII000158	At2g36800.1	putative glucosyl transferase : : supported by cDNA: gi_17065333	trichocarpa	All probes match over all sequences
PtpAffx.210402.1.S1_s_at	0.763894	7.01232	0.00536285	pmrna:pmrna20445	eugene3.00120428 estExt_fgenesh4_pm.C_LG_XII0168	eugene3.00120428	At1g18040.1	Cyclin-dependent kinase D1:3 : similar to cdc2+:CDC28-related protein kinase GI:20193 from [Oryza sativa]: supported by cDNA: gi_15147864_dbj_AB047274.1_AB047274	trichocarpa	All probes match over all sequences
PtpAffx.210405.1.S1_at	3.38584	10.1968	0.00129905	pmrna:pmrna20449	gw1.XII.43.1	gw1.XII.43.1	At5g52450.1	MATE efflux family protein	trichocarpa	Unique
PtpAffx.210419.1.S1_at	3.53106	11.4791	0.000842375	pmrna:pmrna20469	fgenesh4_pg.C_LG_XII000453	fgenesh4_pg.C_LG_XII000453	At1g18390.1	wall-associated kinase	trichocarpa	Unique
PtpAffx.210446.1.S1_at	1.52165	8.42068	0.00270598	pmrna:pmrna20513	fgenesh4_pg.C_LG_XII000506	fgenesh4_pg.C_LG_XII000506	At5g38640.1	putative protein : contains similarity to guanine nucleotide exchange factor: supported by cDNA: gi_17064893	trichocarpa	Unique
PtpAffx.210514.1.S1_at	4.0341	8.77687	0.00232238	pmrna:pmrna20622	estExt_fgenesh4_pg.C_LG_XII0687	estExt_fgenesh4_pg.C_LG_XII0687	At5g61690.1	ABC transporter family protein : ABC transport protein	trichocarpa	Unique
PtpAffx.210526.1.S1_s_at	0.72992	7.80584	0.00360129	pmrna:pmrna20640	eugene3.00120658 fgenesh4_pg.C_LG_XV000415	eugene3.00120658	At1g18890.1	calcium-dependent protein kinase	trichocarpa	All probes match over all sequences
PtpAffx.210547.1.S1_at	0.730398	6.72867	0.00621165	pmrna:pmrna20690	eugene3.00120707	eugene3.00120707	At5g62570.1	calmodulin-binding protein : similar to calmodulin-binding protein TCB60 GI:1698548 from [Nicotiana tabacum]	trichocarpa	Unique
PtpAffx.210568.1.S1_at	4.86924	9.38532	0.00179129	pmrna:pmrna20731	gw1.XII.81.1	gw1.XII.81.1	At5g62520.1	putative protein : similar to unknown protein (pir||T07711):supported by full-length cDNA: Ceres:23920.	trichocarpa	Unique
PtpAffx.210589.1.S1_at	0.506173	10.6523	0.00110389	pmrna:pmrna20764	fgenesh4_pg.C_LG_XII000829	fgenesh4_pg.C_LG_XII000829	At1g55150.1	ethylene-responsive DEAD:DEAH box RNA helicase protein	trichocarpa	Unique
PtpAffx.210621.1.S1_s_at	0.809526	15.0257	0.000321316	pmrna:pmrna20833	eugene3.00120855 fgenesh4_pg.C_LG_XV000646	eugene3.00120855	At5g50320.1	histone acetyltransferase : :supported by full-length cDNA: Ceres:123936.	trichocarpa	All probes match over all sequences
PtpAffx.210631.1.S1_s_at	0.978891	6.88743	0.00571598	pmrna:pmrna20855	estExt_fgenesh4_pm.C_LG_XII0345	estExt_fgenesh4_pm.C_LG_XII0345	At5g63380.1	4-coumarate-CoA ligase-like protein :	trichocarpa	All probes match over all sequences
PtpAffx.210632.1.S1_at	0.455523	12.6042	0.000600757	pmrna:pmrna20856	eugene3.00120876	eugene3.00120876	--	--	trichocarpa	Unique
PtpAffx.210700.1.S1_at	1.58778	9.57189	0.00165357	pmrna:pmrna20982	gw1.XII.1740.1 eugene3.00121011	gw1.XII.1740.1	At5g19920.1	TipD - like WD repeat protein : TipD	trichocarpa	Unique
PtpAffx.210729.1.S1_at	1.12108	6.08804	0.00902469	pmrna:pmrna21048	fgenesh4_pg.C_LG_XII001114	fgenesh4_pg.C_LG_XII001114	At3g61415.1	Expressed protein : : supported by full-length cDNA: Ceres: 123065.	trichocarpa	Unique
PtpAffx.210733.1.S1_at	2.70029	6.11101	0.00891227	pmrna:pmrna21058	eugene3.00121097	eugene3.00121097	At1g57590.1	pectinacetylesterase	trichocarpa	Unique
PtpAffx.210771.1.S1_at	1.60311	9.44214	0.00174602	pmrna:pmrna21133	gw1.XII.1638.1	gw1.XII.1638.1	At4g23030.1	putative protein :	trichocarpa	Unique
PtpAffx.210781.1.S1_at	2.23246	6.11316	0.00889754	pmrna:pmrna21152	fgenesh4_pg.C_LG_XII001230	fgenesh4_pg.C_LG_XII001230	At2g28100.1	glycosyl hydrolase family 29 (alpha-L-fucosidase) : similar to alpha-L-fucosidase SP:P10901 from [Dictyostelium discoideum]	trichocarpa	Unique
PtpAffx.210787.1.S1_at	4.48767	16.0223	0.000257445	pmrna:pmrna21164	grail3.0079012101	grail3.0079012101	--	--	trichocarpa	Unique
PtpAffx.210790.1.S1_at	1.47791	12.0926	0.000691762	pmrna:pmrna21170	fgenesh4_pg.C_LG_XII001247	fgenesh4_pg.C_LG_XII001247	At5g51640.1	putative protein : strong similarity to unknown protein (pir||T10216): supported by cDNA: gi_13122291_dbj_AB047810.1_AB047810	trichocarpa	Unique
PtpAffx.210790.1.S1_s_at	1.44776	10.092	0.00134954	pmrna:pmrna21170	fgenesh4_pg.C_LG_XII001247	fgenesh4_pg.C_LG_XII001247	At5g51640.1	putative protein : strong similarity to unknown protein (pir||T10216): supported by cDNA: gi_13122291_dbj_AB047810.1_AB047810	trichocarpa	All probes match over all sequences
PtpAffx.210823.1.S1_at	1.25783	9.51751	0.0016921	pmrna:pmrna21246	gw1.XIII.413.1	gw1.XIII.413.1	At5g26675.1	flap endonuclease - like protein : OsFEN-1	trichocarpa	Unique
PtpAffx.210871.1.S1_at	0.761275	5.97396	0.00967942	pmrna:pmrna21350	gw1.XIII.692.1	gw1.XIII.692.1	At2g40650.1	expressed protein : :supported by full-length cDNA: Ceres:35168.	trichocarpa	Unique
PtpAffx.210897.1.S1_s_at	4.81973	8.00186	0.00327971	pmrna:pmrna21409	eugene3.00010517 eugene3.00130173 eugene3.00160865	eugene3.00010517	At5g13220.1	putative protein : predicted proteins	trichocarpa	All probes match over all sequences
PtpAffx.210899.1.S1_at	1.08985	6.74478	0.00614814	pmrna:pmrna21412	eugene3.00130177	eugene3.00130177	At1g09040.1	hypothetical protein : predicted by genefinder	trichocarpa	Unique
PtpAffx.210904.1.S1_at	1.16642	5.99615	0.00955278	pmrna:pmrna21421	fgenesh4_pm.C_LG_XIII000087	fgenesh4_pm.C_LG_XIII000087	At3g57730.1	putative protein : wall-associated kinase 1	trichocarpa	Unique
PtpAffx.210974.1.S1_at	3.39429	15.3064	0.000302104	pmrna:pmrna21560	eugene3.00130350	eugene3.00130350	At3g04860.1	expressed protein : similar to putative protein GB:CAB40986 [Arabidopsis thaliana]:supported by full-length cDNA: Ceres:5170.	trichocarpa	Unique
PtpAffx.210974.1.S1_x_at	3.20342	13.6555	0.000450213	pmrna:pmrna21560	eugene3.00130350	eugene3.00130350	At3g04860.1	expressed protein : similar to putative protein GB:CAB40986 [Arabidopsis thaliana]:supported by full-length cDNA: Ceres:5170.	trichocarpa	Probes cross hyb with other sequences
PtpAffx.211.1.A1_a_at	3.70803	9.59068	0.00164168	DN495737	grail3.0053021901	grail3.0053021901	At2g30150.1	putative glucosyltransferase :	tremula	Unique
PtpAffx.211.1.A1_at	2.98052	7.01288	0.00536252	DN495737	grail3.0053021901	grail3.0053021901	At2g30150.1	putative glucosyltransferase :	tremula	Probes match on alternative forms of same gene
PtpAffx.211007.1.S1_at	4.77258	7.40641	0.0043889	pmrna:pmrna21629	eugene3.00130441	eugene3.00130441	At4g14465.1	Expressed protein : : supported by full-length cDNA: Ceres: 36844.	trichocarpa	Unique
PtpAffx.211009.1.S1_at	3.71702	15.3682	0.000298833	pmrna:pmrna21633	fgenesh4_pg.C_LG_XIII000223	fgenesh4_pg.C_LG_XIII000223	At2g30830.1	putative dioxygenase :	trichocarpa	Unique
PtpAffx.211104.1.S1_s_at	6.62499	15.0026	0.000321975	pmrna:pmrna21816	eugene3.00130647 eugene3.00130648	eugene3.00130647	At5g17810.1	homeodomain protein : predicted proteins	trichocarpa	All probes match over all sequences
PtpAffx.211106.1.S1_s_at	5.45179	9.36868	0.00180464	pmrna:pmrna21818	gw1.XIII.2246.1	gw1.XIII.2246.1	At1g69560.1	MYB-family transcription factor	trichocarpa	All probes match over all sequences
PtpAffx.211116.1.S1_s_at	2.55235	8.25401	0.00292131	pmrna:pmrna21837	gw1.XIII.2315.1 gw1.XIII.2326.1	gw1.XIII.2315.1	At3g03620.1	unknown protein : similar to F16N3.20 GB:AAD46034 [Arabidopsis thaliana]	trichocarpa	All probes match over all sequences
PtpAffx.211137.1.S1_at	3.05949	12.5585	0.000608396	pmrna:pmrna21879	eugene3.00130729	eugene3.00130729	At3g03530.1	expressed protein : similar to unknown protein GB:AAC32238 (Arabidopsis thaliana): supported by cDNA: gi_14335155_gb_AY037257.1_	trichocarpa	Unique
PtpAffx.211157.1.S1_at	0.670071	6.52718	0.00697344	pmrna:pmrna21934	gw1.XIII.2624.1	gw1.XIII.2624.1	At3g02990.1	putative heat shock transcription factor : similar to heat shock factor 2 GB:CAB63800 [Arabidopsis thaliana]: contains Pfam profile: PF00447 HSF-type DNA-binding domain	trichocarpa	Unique
PtpAffx.211177.1.S1_at	1.81474	7.51114	0.00417786	pmrna:pmrna21975	gw1.XIII.2768.1	gw1.XIII.2768.1	At3g20720.1	unknown protein :	trichocarpa	Unique
PtpAffx.211197.1.S1_at	0.818807	7.42874	0.00434592	pmrna:pmrna22007	gw1.XIII.2927.1	gw1.XIII.2927.1	At3g20550.1	unknown protein : : supported by cDNA: gi_17065099	trichocarpa	Unique
PtpAffx.211201.1.S1_at	1.91094	12.3266	0.000646812	pmrna:pmrna22013	eugene3.00130883	eugene3.00130883	At5g54850.1	unknown protein :	trichocarpa	Unique
PtpAffx.211205.1.S1_s_at	1.70741	6.54563	0.00690998	pmrna:pmrna22019	gw1.XIII.2955.1 eugene3.00130890	gw1.XIII.2955.1	At1g32120.1	hypothetical protein : similar to hypothetical protein GB:AAD27684 GI:4680504 from [Oryza sativa]	trichocarpa	All probes match over all sequences
PtpAffx.211225.1.S1_at	1.13082	9.68035	0.00158217	pmrna:pmrna22048	eugene3.00130918	eugene3.00130918	At5g54910.1	DEAD:DEAH box RNA helicase protein	trichocarpa	Unique
PtpAffx.211340.1.S1_at	5.57144	17.8796	0.000172648	pmrna:pmrna22231	fgenesh4_pg.C_LG_XIII000498	fgenesh4_pg.C_LG_XIII000498	At5g54510.1	auxin-responsive-like protein : : supported by cDNA: gi_11041725_dbj_AB050596.1_AB050596	trichocarpa	Unique
PtpAffx.211464.1.S1_at	5.30297	10.8017	0.00104697	pmrna:pmrna22471	eugene3.00140147	eugene3.00140147	At5g62280.1	putative protein : predicted proteins	trichocarpa	Unique
PtpAffx.211466.1.S1_at	0.870526	6.87262	0.00576309	pmrna:pmrna22473	fgenesh4_pm.C_LG_XIV000058	fgenesh4_pm.C_LG_XIV000058	At3g60800.1	putative protein : rec	trichocarpa	Unique
PtpAffx.211474.1.S1_at	3.7353	11.0427	0.000965732	pmrna:pmrna22488	grail3.0035005201	grail3.0035005201	At2g45430.1	putative AT-hook DNA-binding protein : highly similar to hypothetical protein gi2245139:gnl:PID:e327087:Z97344	trichocarpa	Unique
PtpAffx.211494.1.S1_at	1.49838	6.37943	0.00757409	pmrna:pmrna22527	gw1.XIV.969.1	gw1.XIV.969.1	At4g11680.1	putative protein : RING zinc finger protein	trichocarpa	Unique
PtpAffx.211570.1.S1_at	5.14933	8.78653	0.00231331	pmrna:pmrna22678	fgenesh4_pg.C_LG_XIV000342	fgenesh4_pg.C_LG_XIV000342	At5g41570.1	WRKY family transcription factor : identical to WRKY transcription factor 24 (WRKY24) GI:15384230 from [Arabidopsis thaliana] : supported by cDNA: gi_15384230_gb_AF404864.1_AF404864	trichocarpa	Unique
PtpAffx.211570.1.S1_x_at	5.03331	9.89994	0.00145983	pmrna:pmrna22678	fgenesh4_pg.C_LG_XIV000342	fgenesh4_pg.C_LG_XIV000342	At5g41570.1	WRKY family transcription factor : identical to WRKY transcription factor 24 (WRKY24) GI:15384230 from [Arabidopsis thaliana] : supported by cDNA: gi_15384230_gb_AF404864.1_AF404864	trichocarpa	Probes cross hyb with other sequences
PtpAffx.211575.1.S1_at	2.31483	7.19915	0.00488685	pmrna:pmrna22686	fgenesh4_pg.C_LG_XIV000349	fgenesh4_pg.C_LG_XIV000349	At5g52900.1	expressed protein : :supported by full-length cDNA: Ceres:148254.	trichocarpa	Unique
PtpAffx.211583.1.S1_at	3.38087	8.60438	0.00250644	pmrna:pmrna22701	eugene3.00140379	eugene3.00140379	At5g24090.1	glycosyl hydrolase family 18 (acidic endochitinase) : almost identical to acidic endochitinase GI:166664 from [Arabidopsis thaliana]	trichocarpa	Unique
PtpAffx.211657.1.S1_s_at	3.2519	28.8131	2.83e-05	pmrna:pmrna22842	gw1.II.760.1 gw1.XIV.1973.1	gw1.II.760.1	At2g46870.1	putative RAV-like B3 domain DNA binding protein :	trichocarpa	All probes match over all sequences
PtpAffx.21166.1.S1_at	3.35229	8.29499	0.00287172	DN488413	eugene3.00140130	eugene3.00140130	At4g00080.1	putative protein :	tremula x tremuloides	Unique
PtpAffx.211676.1.S1_at	0.536238	8.88414	0.00222303	pmrna:pmrna22888	gw1.XIV.2092.1	gw1.XIV.2092.1	At3g62120.1	multifunctional aminoacyl-tRNA ligase-like protein : multifunctional aminoacyl-tRNA ligase - Homo sapiens	trichocarpa	Unique
PtpAffx.211678.1.S1_s_at	3.86912	7.76795	0.00367712	pmrna:pmrna22892	eugene3.00140575	eugene3.00140575	At4g25960.1	multidrug resistance P-glycoprotein	trichocarpa	All probes match over all sequences
PtpAffx.211732.1.S1_at	4.25558	13.8183	0.000431373	pmrna:pmrna22995	eugene3.00140687	eugene3.00140687	--	--	trichocarpa	Unique
PtpAffx.211762.1.S1_at	1.96677	10.3302	0.00123687	pmrna:pmrna23059	fgenesh4_pg.C_LG_XIV000708	fgenesh4_pg.C_LG_XIV000708	At1g04120.1	ABC transporter family protein : Strong similarity to MRP-like ABC transporter gb|U92650 from A. thaliana and canalicular multi-drug resistance protein gb|L49379 from Rattus norvegicus: supported by cDNA: gi_10197657_gb_AF225908.1_AF225908	trichocarpa	Unique
PtpAffx.211771.1.S1_at	0.853066	8.53412	0.00258307	pmrna:pmrna23084	gw1.XIV.2655.1	gw1.XIV.2655.1	At1g03000.1	putative peroxisome assembly factor-2 : Belongs to PF|00004 ATPases associated with various cellular activities: supported by cDNA: gi_19310448	trichocarpa	Unique
PtpAffx.211788.1.S1_at	1.89533	7.13878	0.00504311	pmrna:pmrna23122	fgenesh4_pg.C_LG_XIV000767	fgenesh4_pg.C_LG_XIV000767	At2g47990.1	unknown protein :	trichocarpa	Unique
PtpAffx.211788.1.S1_x_at	2.36264	6.0982	0.00897212	pmrna:pmrna23122	fgenesh4_pg.C_LG_XIV000767	fgenesh4_pg.C_LG_XIV000767	At2g47990.1	unknown protein :	trichocarpa	Probes cross hyb with other sequences
PtpAffx.211796.1.S1_at	3.57941	9.10198	0.00202299	pmrna:pmrna23134	eugene3.00140831	eugene3.00140831	At1g59500.1	auxin-regulated protein GH3	trichocarpa	Unique
PtpAffx.211797.1.S1_s_at	1.81603	6.99522	0.00540498	pmrna:pmrna23135	gw1.XIV.2824.1	gw1.XIV.2824.1	At2g48030.1	expressed protein : :supported by full-length cDNA: Ceres:38690.	trichocarpa	All probes match over all sequences
PtpAffx.211816.1.S1_at	1.72844	6.52256	0.00699352	pmrna:pmrna23179	gw1.XIV.2953.1	gw1.XIV.2953.1	At4g18880.1	heat shock transcription factor - like protein : heat shock transcription factor	trichocarpa	Unique
PtpAffx.211816.1.S1_s_at	1.86832	6.90482	0.00566582	pmrna:pmrna23179	gw1.XIV.2953.1	gw1.XIV.2953.1	At4g18880.1	heat shock transcription factor - like protein : heat shock transcription factor	trichocarpa	All probes match over all sequences
[truncated: 1,311 more rows]
