# Supplementary material for: Genome scale transcriptome analysis of shoot organogenesis in Populus
Source: BMC Plant Biol. 2009 Nov 17;9:132. doi: 10.1186/1471-2229-9-132 (PMC2784466; doi:10.1186/1471-2229-9-132)
Supplement: Additional file 2 — Regulated genes at each stage identified by LIMMA. 2a. CIM3-CIM0 down. 2b. CIM3-CIM0 up. 2c. SIM0-CIM0 down. 2d. SIM0-CIM0 up. 2e. SIM3-CIM0 down. 2f. SIM3-CIM0 up. 2g. SIM8-CIM0 down. 2h. SIM8-CIM0 up [file 1471-2229-9-132-S2.ZIP › Supp2/Supp2e SIM3-CIM0_Down.xls]

## Sheet: SIM3-CIM0
Affy ID	M	t	P	Public ID	Gene Model(s)	Preferred Gene Model	AGI match	Annotation	organism	Target type description
Ptp.101.1.S1_at	-1.14114	-7.13064	0.00532541	BU885887	estExt_fgenesh4_pg.C_LG_XIII0377	estExt_fgenesh4_pg.C_LG_XIII0377	At5g54530.1	putative protein : similar to unknown protein (gb|AAF02153.1)	tremula x tremuloides	Unique
Ptp.1010.1.A1_at	-2.90225	-7.54689	0.00434537	CK090040	grail3.0161002301	grail3.0161002301	At2g42280.1	bHLH protein : similar to GP|2262147|AC002330	tremula x tremuloides	Unique
Ptp.1010.1.A1_s_at	-2.06005	-13.5028	0.000521855	CK090040	grail3.0161002301	grail3.0161002301	At2g42280.1	bHLH protein : similar to GP|2262147|AC002330	tremula x tremuloides	All probes match over all sequences
Ptp.1021.1.A1_at	-3.4008	-17.2384	0.00021497	CK090106	fgenesh4_pg.C_LG_XV000901	fgenesh4_pg.C_LG_XV000901	At3g06880.1	hypothetical protein : predicted by genscan+	tremula x tremuloides	Unique
Ptp.1041.1.S1_at	-3.69574	-10.7447	0.00119205	CK090202	gw1.I.8338.1	gw1.I.8338.1	At1g64680.1	expressed protein : :supported by full-length cDNA: Ceres:101924.	tremula x tremuloides	Unique
Ptp.106.1.S1_at	-1.17863	-6.96096	0.00579968	BU891611	gw1.107.160.1 grail3.8022000101 gw1.XI.3954.1	gw1.107.160.1	At3g15430.1	expressed protein : : supported by cDNA: gi_14334415_gb_AY034899.1_	tremula	Unique
Ptp.1073.1.A1_at	-2.35106	-10.474	0.00131443	CV228055	gw1.X.3524.1	gw1.X.3524.1	At1g20823.1	similar to putative RING zinc finger protein : temporary automated functional assignment	trichocarpa	Unique
Ptp.1074.1.S1_at	-1.23457	-6.08474	0.00931987	CF233114	grail3.0084002201	grail3.0084002201	At4g25970.1	putative phosphatidylserine decarboxylase : phosphatidylserine decarboxylase (EC 4.1.1.65) 2 - yeast	alba x tremula	Unique
Ptp.1074.1.S1_s_at	-1.28962	-6.7684	0.0063956	CF233114	grail3.0084002201	grail3.0084002201	At4g25970.1	putative phosphatidylserine decarboxylase : phosphatidylserine decarboxylase (EC 4.1.1.65) 2 - yeast	alba x tremula	All probes match over all sequences
Ptp.1074.2.S1_a_at	-1.09369	-10.5294	0.00129444	BI129363	grail3.0084002201	grail3.0084002201	At4g25970.1	putative phosphatidylserine decarboxylase : phosphatidylserine decarboxylase (EC 4.1.1.65) 2 - yeast	tremula x tremuloides	Probes match on alternative forms of same gene
Ptp.1075.1.A1_a_at	-3.06975	-23.871	6.29e-05	CV277282	gw1.XIV.3378.1	gw1.XIV.3378.1	At2g32500.1	hypothetical protein : predicted by genscan	trichocarpa x deltoides	Probes match on alternative forms of same gene
Ptp.1084.2.A1_a_at	-2.6282	-6.03534	0.00959301	DN502989	estExt_Genewise1_v1.C_LG_IX2261	estExt_Genewise1_v1.C_LG_IX2261	At3g19320.1	unknown protein :	tremula x tremuloides	Probes match on alternative forms of same gene
Ptp.1088.1.S1_s_at	-2.35863	-6.67374	0.00669746	BU831466	estExt_fgenesh4_pg.C_LG_XI0786	estExt_fgenesh4_pg.C_LG_XI0786	At1g09850.1	cysteine protease XBCP3 : identical to papain-like cysteine peptidase XBCP3 GI:14600257 from [Arabidopsis thaliana]	tremula x tremuloides	All probes match over all sequences
Ptp.109.1.S1_at	-5.82141	-135.787	5.78e-08	AY433958.1	fgenesh4_pg.C_LG_III000353	fgenesh4_pg.C_LG_III000353	At1g15550.1	gibberellin 3 beta-hydroxylase	tremula x tremuloides	Unique
Ptp.1093.1.S1_at	-1.36938	-8.62013	0.0026623	CV233076	gw1.118.57.1	gw1.118.57.1	At1g32560.1	late-embryogenesis abundant protein	alba x tremula	Unique
Ptp.1094.1.S1_at	-6.96306	-16.3779	0.000255644	CK089666	estExt_Genewise1_v1.C_LG_XIV3195	estExt_Genewise1_v1.C_LG_XIV3195	At3g59010.1	pectinesterase family : contains Pfam profile: PF01095 pectinesterase: supported by cDNA: gi_16974624_gb_AY060590.1_	tremula x tremuloides	Unique
Ptp.1094.1.S1_s_at	-7.07913	-23.43	6.77e-05	CK089666	estExt_Genewise1_v1.C_LG_XIV3195	estExt_Genewise1_v1.C_LG_XIV3195	At3g59010.1	pectinesterase family : contains Pfam profile: PF01095 pectinesterase: supported by cDNA: gi_16974624_gb_AY060590.1_	tremula x tremuloides	All probes match over all sequences
Ptp.1097.1.A1_at	-1.5357	-11.882	0.00083303	CV238206	gw1.IX.3717.1	gw1.IX.3717.1	At2g29990.1	putative NADH dehydrogenase (ubiquinone oxidoreductase) :	trichocarpa	Unique
Ptp.1098.1.A1_at	-4.94855	-31.0175	2.26e-05	CK089784	estExt_Genewise1_v1.C_LG_VIII1252	estExt_Genewise1_v1.C_LG_VIII1252	At5g19220.1	Glucose-1-phosphate adenylyltransferase (ApL1:adg2) : : supported by cDNA: gi_2149020_gb_U72290.1_ATU72290	tremula x tremuloides	Unique
Ptp.1099.1.A1_at	-6.09579	-10.6469	0.00123712	CK089787	grail3.0120002401 estExt_Genewise1_v1.C_LG_XIII3413	grail3.0120002401	At4g03400.1	putative GH3-like protein : similar to soybean GH3 auxin-inducible protein	tremula x tremuloides	Unique
Ptp.1108.1.A1_a_at	-4.27123	-15.4258	0.000318766	CV280255	estExt_fgenesh4_pm.C_820020	estExt_fgenesh4_pm.C_820020	At1g25440.1	CONSTANS B-box zinc finger family protein : similar to zinc finger protein GI:3618318 from [Oryza sativa]	trichocarpa x deltoides	Probes match on alternative forms of same gene
Ptp.1108.1.A1_s_at	-3.29907	-16.4986	0.000249359	CV280255	estExt_fgenesh4_pm.C_820020	estExt_fgenesh4_pm.C_820020	At1g25440.1	CONSTANS B-box zinc finger family protein : similar to zinc finger protein GI:3618318 from [Oryza sativa]	trichocarpa x deltoides	All probes match over all sequences
Ptp.1108.2.A1_at	-4.5431	-14.9414	0.000360352	CK090142	estExt_Genewise1_v1.C_LG_XIII0701	estExt_Genewise1_v1.C_LG_XIII0701	At5g27930.1	protein phosphatase 2C (PP2C) : protein phosphatase-2C	tremuloides	Unique
Ptp.1109.1.A1_at	-2.07844	-7.24261	0.00502577	CK090221	--	--	--	--	tremula	Unique
Ptp.112.1.S1_at	-4.54615	-15.4775	0.000314399	AF515434.1	fgenesh4_pm.C_LG_VIII000556 gw1.X.6584.1	fgenesh4_pm.C_LG_VIII000556	At1g70940.1	auxin transport protein REH1	tremula x tremuloides	Unique
Ptp.112.2.S1_a_at	-3.85641	-7.48734	0.00446794	AY302060.1	fgenesh4_pm.C_LG_VIII000556 gw1.X.6584.1	fgenesh4_pm.C_LG_VIII000556	At1g70940.1	auxin transport protein REH1	tomentosa	Probes match on alternative forms of same gene
Ptp.1151.1.S1_s_at	-0.781783	-27.9425	3.4e-05	CV281392	gw1.V.975.1 gw1.831.2.1	gw1.V.975.1	At1g19670.1	expressed protein : contains similarity to chlorophyllase GI:7415999 from [Chenopodium album]: supported by full-length cDNA: Ceres: 31589.	trichocarpa x deltoides	All probes match over all sequences
Ptp.116.1.S1_s_at	-2.70744	-7.39585	0.00467024	CK117323	gw1.122.261.1	gw1.122.261.1	At1g17950.1	myb family trnscription factor : similar to myb-like protein GI:6979341 from [Oryza sativa]:supported by full-length cDNA: Ceres:267121.	tremula x tremuloides	All probes match over all sequences
Ptp.1163.1.A1_at	-3.88068	-12.9314	0.000616517	CK089530	--	--	--	--	tremula x tremuloides	Unique
Ptp.1203.1.A1_s_at	-1.35718	-6.12168	0.00911764	CV250282	eugene3.00101498	eugene3.00101498	At1g13860.1	hypothetical protein : similar to unknown protein GI:4335751 from [Arabidopsis thaliana]	trichocarpa	All probes match over all sequences
Ptp.1206.2.A1_at	-4.52853	-13.7231	0.000491069	CK090115	--	--	--	--	tremula x tremuloides	Unique
Ptp.122.1.S1_at	-5.69795	-13.4843	0.000523171	CK100070	gw1.III.1210.1	gw1.III.1210.1	At4g22200.1	potassium channel protein AKT3 : : supported by cDNA: gi_1100897_gb_U40154.1_ATU40154	tremula x tremuloides	Unique
Ptp.1222.1.S1_a_at	-1.3033	-11.5531	0.000919954	CK093041	gw1.XVIII.392.1	gw1.XVIII.392.1	At3g21180.1	potential calcium-transporting ATPase 9	tremula x tremuloides	Probes match on alternative forms of same gene
Ptp.1232.1.S1_at	-0.709673	-6.4729	0.00748757	BI122968	gw1.130.154.1 fgenesh4_pg.C_LG_IX000602	gw1.130.154.1	At1g49630.1	hydrogenase protein	tremula x tremuloides	Unique
Ptp.1234.1.S1_s_at	-0.929275	-6.21693	0.00863729	CK093351	estExt_Genewise1_v1.C_LG_XIX2422 fgenesh4_pg.C_scaffold_1531000002	estExt_Genewise1_v1.C_LG_XIX2422	At3g59690.1	putative protein : SF16 protein	tremula x tremuloides	All probes match over all sequences
Ptp.1241.1.S1_at	-3.07117	-6.43415	0.0076483	CV266904	eugene3.00050925	eugene3.00050925	At5g09300.1	branched-chain alpha keto-acid dehydrogenase E1 alpha subunit-like protein : branched-chain alpha keto-acid dehydrogenase E1 alpha subunit - Arabidopsis thaliana	trichocarpa x nigra	Unique
Ptp.1258.1.S1_s_at	-3.6557	-21.1316	0.000100118	CV256207	fgenesh4_pm.C_LG_XV000148 grail3.0015005801	fgenesh4_pm.C_LG_XV000148	At3g01470.1	homeobox-leucine zipper protein HAT5 (HD-ZIP protein 5) (HD-ZIP protein ATHB-1) : identical to homeobox-leucine zipper protein HAT5 (HD-ZIP protein 5) (HD-ZIP protein ATHB-1) GB:Q02283 [Arabidopsis thaliana]: supported by cDNA: gi_16648821_gb_AY058188.1_	trichocarpa x deltoides	All probes match over all sequences
Ptp.1260.1.A1_s_at	-1.54847	-7.04185	0.00555596	CV281664	estExt_Genewise1_v1.C_LG_VII3243	estExt_Genewise1_v1.C_LG_VII3243	At3g50830.1	putative cold acclimation protein : cold acclimation protein WCOR413 - wheat	trichocarpa x deltoides	All probes match over all sequences
Ptp.1264.1.S1_s_at	-3.32072	-6.64791	0.00678836	AF483266.1	gw1.VIII.1883.1	gw1.VIII.1883.1	At1g69880.1	putative thioredoxin : similar to thioredoxin GB:S58123 [Arabidopsis thaliana]	tremula x tremuloides	All probes match over all sequences
Ptp.1268.1.S1_at	-0.893333	-6.17148	0.00885846	CK092712	estExt_fgenesh4_pg.C_LG_I0216	estExt_fgenesh4_pg.C_LG_I0216	At4g13290.1	cytochrome p450 family : cytochrome P-450LXXIA1	tremula x tremuloides	Unique
Ptp.127.1.S1_s_at	-1.55651	-7.51085	0.0044234	CV247464	estExt_fgenesh4_pg.C_LG_XIII0196	estExt_fgenesh4_pg.C_LG_XIII0196	At5g43700.1	auxin-induced protein AUX2-11 (sp P33077) : : supported by cDNA: gi_12083197	trichocarpa	All probes match over all sequences
Ptp.128.1.S1_at	-5.52851	-9.56399	0.00181239	AJ306830.1	gw1.V.1085.1	gw1.V.1085.1	At4g14550.1	IAA7 like protein : : supported by cDNA: gi_12248008	tremula x tremuloides	Unique
Ptp.1282.1.S1_at	-0.733179	-7.11169	0.00537039	CK093527	estExt_Genewise1_v1.C_LG_X4086	estExt_Genewise1_v1.C_LG_X4086	At2g47900.1	F-box containing tubby family protein : : supported by cDNA: gi_18377639	tremula x tremuloides	Unique
Ptp.1290.1.A1_at	-5.72332	-9.80668	0.00166243	DN486432	fgenesh4_pg.C_LG_IV000713	fgenesh4_pg.C_LG_IV000713	At3g17840.1	leucine-rich repeat transmembrane protein kinase	tremula	Unique
Ptp.1297.1.S1_at	-0.998008	-6.03063	0.00962133	CV262012	estExt_fgenesh4_pg.C_LG_XIV1036	estExt_fgenesh4_pg.C_LG_XIV1036	At3g07760.2	auxin-regulated protein :	trichocarpa x nigra	Unique
Ptp.1305.1.S1_s_at	-3.09106	-10.853	0.00115077	AB000408.1	estExt_fgenesh4_pg.C_LG_VIII1209	estExt_fgenesh4_pg.C_LG_VIII1209	At1g67990.1	caffeoyl-CoA 3-O-methyltransferase	kitakamiensis	All probes match over all sequences
Ptp.1312.1.S1_at	-1.8785	-6.93636	0.00586549	AY935508.1	grail3.0001137701	grail3.0001137701	At5g22940.1	putative protein : strong similarity to unknown protein (gb|AAC98455.1)	tremula x tremuloides	Unique
Ptp.1314.1.S1_s_at	-2.02574	-8.32489	0.00302879	CK093154	estExt_fgenesh4_pg.C_LG_X1336	estExt_fgenesh4_pg.C_LG_X1336	At5g46340.1	putative protein : contains similarity to unknown protein (gb|AAF63638.1): supported by cDNA: gi_15983463_gb_AF424606.1_AF424606	tremula x tremuloides	All probes match over all sequences
Ptp.1350.1.S1_at	-3.52542	-8.05371	0.00341903	CK093316	gw1.III.1470.1 gw1.29.276.1	gw1.III.1470.1	At5g61480.1	leucine-rich receptor-like protein kinase - like protein : leucine-rich receptor-like protein kinase LRPKm1	tremula x tremuloides	Unique
Ptp.1353.1.A1_at	-5.43023	-18.1301	0.000176715	CK093766	eugene3.00071275	eugene3.00071275	--	--	tremula x tremuloides	Unique
Ptp.1370.1.S1_at	-4.56135	-9.0934	0.00218264	CV254899	grail3.0019005101	grail3.0019005101	At5g67070.1	putative protein : similar to unknown protein (gb|AAF64534.1):supported by full-length cDNA: Ceres:4831.	trichocarpa x deltoides	Unique
Ptp.1370.1.S1_s_at	-4.78552	-10.0187	0.00153726	CV254899	grail3.0019005101	grail3.0019005101	At5g67070.1	putative protein : similar to unknown protein (gb|AAF64534.1):supported by full-length cDNA: Ceres:4831.	trichocarpa x deltoides	All probes match over all sequences
Ptp.138.1.S1_s_at	-2.54589	-11.3709	0.00097222	AJ306825.1	estExt_fgenesh4_pm.C_LG_II0495	estExt_fgenesh4_pm.C_LG_II0495	At5g65670.1	auxin-induced protein IAA9 (pir |T05902) : :supported by full-length cDNA: Ceres:31563.	tremula x tremuloides	All probes match over all sequences
Ptp.1385.2.S1_at	-2.58954	-6.96973	0.0057719	BI123872	estExt_Genewise1_v1.C_LG_VI0213	estExt_Genewise1_v1.C_LG_VI0213	At4g30960.1	putative protein kinase : serine:threonine protein kinase	tremula x tremuloides	Unique
Ptp.1420.1.S1_at	-1.93533	-12.3142	0.000731368	CK110427	--	--	--	--	tremula x tremuloides	Unique
Ptp.144.1.S1_at	-8.24048	-16.5091	0.000248976	AJ292974.1	eugene3.00280312	eugene3.00280312	At4g15233.1	similar to ABC transporter family protein : temporary automated functional assignment	euphratica	Unique
Ptp.144.1.S1_x_at	-8.26103	-11.9682	0.000809252	AJ292974.1	grail3.0057016202	grail3.0057016202	--	--	euphratica	Probes cross hyb with other sequences
Ptp.1459.1.A1_at	-2.27428	-7.35356	0.00476128	CK092139	estExt_fgenesh4_pg.C_LG_XII1103	estExt_fgenesh4_pg.C_LG_XII1103	At5g52430.1	unknown protein : Common family member At4g25620 [Arabidopsis thaliana]	tremula x tremuloides	Unique
Ptp.1459.1.A1_s_at	-2.7532	-14.5177	0.000402786	CK092139	estExt_fgenesh4_pg.C_LG_XII1103	estExt_fgenesh4_pg.C_LG_XII1103	At5g52430.1	unknown protein : Common family member At4g25620 [Arabidopsis thaliana]	tremula x tremuloides	All probes match over all sequences
Ptp.1482.1.S1_s_at	-0.976124	-10.1216	0.00148144	CK097596	estExt_fgenesh4_pm.C_LG_VIII0830	estExt_fgenesh4_pm.C_LG_VIII0830	At5g18830.1	squamosa promoter binding protein-like 7 : : supported by cDNA: gi_13605911_gb_AF367355.1_AF367355	trichocarpa x deltoides	All probes match over all sequences
Ptp.149.1.S1_a_at	-1.29244	-7.37236	0.00472429	CV259311	gw1.XVI.30.1 grail3.0025024101	gw1.XVI.30.1	At5g01650.1	Macrophage migration inhibitory factor (MIF) family : contains pfam profile: PF001187 Macrophage migration inhibitory factor	trichocarpa x nigra	Probes match on alternative forms of same gene
Ptp.1491.1.S1_s_at	-0.702498	-9.72212	0.0017081	CK093025	--	--	--	--	tremula x tremuloides	All probes match over all sequences
Ptp.1492.1.S1_s_at	-0.540719	-10.5948	0.00126413	CV271929	estExt_Genewise1_v1.C_LG_X3955	estExt_Genewise1_v1.C_LG_X3955	At3g16640.1	translationally controlled tumor protein-like protein : similar to translationally controlled tumor protein GB:AAD10032 from [Hevea brasiliensis]:supported by full-length cDNA: Ceres:8290.	trichocarpa x nigra	All probes match over all sequences
Ptp.1492.1.S1_x_at	-0.547012	-9.07792	0.00219656	CV271929	estExt_Genewise1_v1.C_LG_X3955	estExt_Genewise1_v1.C_LG_X3955	At3g16640.1	translationally controlled tumor protein-like protein : similar to translationally controlled tumor protein GB:AAD10032 from [Hevea brasiliensis]:supported by full-length cDNA: Ceres:8290.	trichocarpa x nigra	Probes cross hyb with other sequences
Ptp.1492.2.S1_x_at	-0.498502	-13.9263	0.000469318	CN518729	estExt_Genewise1_v1.C_LG_X3955	estExt_Genewise1_v1.C_LG_X3955	At3g16640.1	translationally controlled tumor protein-like protein : similar to translationally controlled tumor protein GB:AAD10032 from [Hevea brasiliensis]:supported by full-length cDNA: Ceres:8290.	trichocarpa x deltoides	Probes cross hyb with other sequences
Ptp.1495.1.S1_at	-2.84782	-12.5411	0.000683462	AF373100.1	--	--	--	--	tremula	Unique
Ptp.1497.2.S1_x_at	-1.02504	-7.54355	0.0043493	CV243508	grail3.0050014702	grail3.0050014702	At4g01850.1	S-adenosylmethionine synthase 2 : :supported by full-length cDNA: Ceres:36518.	trichocarpa	Probes cross hyb with other sequences
Ptp.1500.1.A1_at	-2.80182	-10.5185	0.00130039	CV280347	eugene3.00090345	eugene3.00090345	At4g38620.1	putative transcription factor (MYB4) : : supported by cDNA: gi_3941411_gb_AF062860.1_AF062860	trichocarpa x deltoides	Unique
Ptp.1502.1.S1_a_at	-1.2296	-10.3491	0.00136259	CV234701	estExt_Genewise1_v1.C_LG_XVI1642	estExt_Genewise1_v1.C_LG_XVI1642	At1g51200.1	expressed protein : : supported by cDNA: gi_15912334_gb_AY056445.1_	trichocarpa	Probes match on alternative forms of same gene
Ptp.1511.1.S1_s_at	-1.66997	-8.80412	0.00245203	CV241243	estExt_Genewise1_v1.C_LG_II2213	estExt_Genewise1_v1.C_LG_II2213	At4g02680.1	hypothetical protein : similar to A. thaliana hypothetical protein from chromosome III	trichocarpa	All probes match over all sequences
Ptp.1516.1.S1_at	-1.7526	-8.02134	0.003469	DN493748	estExt_Genewise1_v1.C_LG_I4958	estExt_Genewise1_v1.C_LG_I4958	At3g15050.1	hypothetical protein : similar to SF16 protein GB:CAA52782 [Helianthus annuus]	tremula x tremuloides	Unique
Ptp.1516.2.S1_a_at	-8.06462	-22.5622	7.81e-05	CF236357	estExt_Genewise1_v1.C_LG_I4958	estExt_Genewise1_v1.C_LG_I4958	At3g15050.1	hypothetical protein : similar to SF16 protein GB:CAA52782 [Helianthus annuus]	alba x tremula	Probes match on alternative forms of same gene
Ptp.1516.3.S1_s_at	-7.68936	-248.038	6.71e-09	CF229720	estExt_Genewise1_v1.C_LG_I4958	estExt_Genewise1_v1.C_LG_I4958	At3g15050.1	hypothetical protein : similar to SF16 protein GB:CAA52782 [Helianthus annuus]	alba x tremula	All probes match over all sequences
Ptp.1517.2.S1_at	-3.00061	-8.60467	0.00267826	BP923228	fgenesh4_pm.C_LG_IV000203	fgenesh4_pm.C_LG_IV000203	At4g27450.1	putative protein : stem-specific protein - Nicotiana tabacum	nigra	Unique
Ptp.1518.1.A1_a_at	-1.8713	-7.32659	0.00482533	CV272438	estExt_fgenesh4_pg.C_LG_III0436	estExt_fgenesh4_pg.C_LG_III0436	At1g30490.1	HD-Zip transcription factor	trichocarpa x nigra	Probes match on alternative forms of same gene
Ptp.1518.2.S1_a_at	-1.82541	-9.06566	0.00220762	DN493105	estExt_fgenesh4_pg.C_LG_III0436 fgenesh4_pm.C_LG_I000560	estExt_fgenesh4_pg.C_LG_III0436	At1g30490.1	HD-Zip transcription factor	tremula x tremuloides	Probes match on alternative forms of same gene
Ptp.152.1.S1_at	-2.59821	-11.0812	0.00106882	DN486148	eugene3.00020670	eugene3.00020670	At1g48880.1	hypothetical protein : predicted by genscan+	tremula	Unique
Ptp.1530.1.S1_at	-1.50271	-6.06535	0.00942962	BP936243	--	--	--	--	nigra	Unique
Ptp.1543.2.S1_s_at	-0.838897	-8.22465	0.00315445	CV247313	estExt_Genewise1_v1.C_LG_IX4297	estExt_Genewise1_v1.C_LG_IX4297	At5g59890.1	actin depolymerizing factor 4 - like protein : actin depolymerizing factor 4	trichocarpa	All probes match over all sequences
Ptp.1550.1.S1_at	-4.44136	-6.36552	0.00792977	CF235500	eugene3.00100709	eugene3.00100709	At3g04730.1	auxin-induced protein : identical to GB:AAB84353 (IAA16) [Arabidopsis thaliana]: early auxin-induced gene: member of a multigene family of early auxin-induced genes isolated from Arabidopsis using yeast two-hybrid system with IAA1:supported by full-length cDNA: Ceres:32727.	alba x tremula	Unique
Ptp.1550.1.S1_x_at	-4.40749	-6.13628	0.00903883	CF235500	eugene3.00100709	eugene3.00100709	At3g04730.1	auxin-induced protein : identical to GB:AAB84353 (IAA16) [Arabidopsis thaliana]: early auxin-induced gene: member of a multigene family of early auxin-induced genes isolated from Arabidopsis using yeast two-hybrid system with IAA1:supported by full-length cDNA: Ceres:32727.	alba x tremula	Probes cross hyb with other sequences
Ptp.1579.1.S1_at	-2.94295	-7.1613	0.00523773	CF230645	estExt_fgenesh4_pm.C_LG_XI0311	estExt_fgenesh4_pm.C_LG_XI0311	At1g61065.1	Expressed protein : : supported by full-length cDNA: Ceres: 25888.	alba x tremula	Unique
Ptp.1595.1.A1_at	-1.27683	-8.33949	0.00300785	CF228263	eugene3.00100834	eugene3.00100834	At3g05990.1	hypothetical protein : similar to receptor protein kinases: GB:CAB43834	alba x tremula	Unique
Ptp.1601.1.A1_at	-5.63299	-23.5803	6.56e-05	CK092020	estExt_fgenesh4_pg.C_LG_III1187	estExt_fgenesh4_pg.C_LG_III1187	At4g10150.1	putative protein : RING-H2 finger protein RHA1a	tremula x tremuloides	Unique
Ptp.1608.1.A1_at	-1.56929	-20.4174	0.000112501	CV229340	gw1.XIV.2044.1 estExt_fgenesh4_pm.C_LG_II0836	gw1.XIV.2044.1	At2g46920.1	unknown protein : : supported by cDNA: gi_20260145	trichocarpa	Unique
Ptp.161.1.S1_at	-4.46471	-7.35431	0.00476067	CF233975	eugene3.00021116	eugene3.00021116	At5g67360.1	subtilisin-like serine protease ARA12 : Asp48: almost identical to cucumisin-like serine protease (ARA12) GI:3176874 from [Arabidopsis thaliana]	alba x tremula	Unique
Ptp.1615.1.A1_at	-1.33278	-7.84228	0.0037739	CK092200	grail3.0104003001	grail3.0104003001	--	--	tremula x tremuloides	Unique
Ptp.1619.1.S1_at	-1.15736	-6.12324	0.00911507	CV231923	estExt_fgenesh4_pg.C_LG_V1498	estExt_fgenesh4_pg.C_LG_V1498	At1g19870.1	hypothetical protein : contains Pfam profile: PF00612 IQ calmodulin-binding motif: supported by cDNA: gi_20856688	trichocarpa	Unique
Ptp.1623.1.S1_at	-6.4422	-8.57156	0.00271448	CV228007	gw1.117.146.1	gw1.117.146.1	At2g03200.1	putative chloroplast nucleoid DNA binding protein : :supported by full-length cDNA: Ceres:39349.	trichocarpa	Unique
Ptp.1623.2.A1_at	-5.85386	-262.547	6.71e-09	CK092273	fgenesh4_pm.C_scaffold_44000028	fgenesh4_pm.C_scaffold_44000028	At3g52840.1	glycosyl hydrolase family 35 (beta-galactosidase) : similar to beta-galactosidase precursor GI:3869280 from [Carica papaya]: supported by cDNA: gi_13605856_gb_AF367327.1_AF367327	euramericana	Unique
Ptp.1627.1.A1_s_at	-1.96382	-6.79229	0.00632364	CV269815	estExt_Genewise1_v1.C_LG_I5637	estExt_Genewise1_v1.C_LG_I5637	At5g09810.1	ACTIN 2:7 (sp|P53492) : : supported by cDNA: gi_1049306_gb_U37281.1_ATU37281	trichocarpa x nigra	All probes match over all sequences
Ptp.1642.1.S1_s_at	-1.56397	-10.2985	0.00139077	CK092567	grail3.0001125101	grail3.0001125101	At2g26980.2	putative protein kinase : contains a protein kinase domain profile (PDOC00100): supported by cDNA: gi_14194166_gb_AF367290.1_AF367290	tremula x tremuloides	All probes match over all sequences
Ptp.1646.1.S1_a_at	-2.17922	-9.15254	0.0021357	CF232744	eugene3.00180685	eugene3.00180685	At3g24535.1	similar to protein kinase-like protein : temporary automated functional assignment	alba x tremula	Probes match on alternative forms of same gene
Ptp.1658.1.A1_at	-0.690381	-10.9708	0.00110897	CK092733	fgenesh4_pg.C_LG_IV000616	fgenesh4_pg.C_LG_IV000616	At1g66810.1	C-x8-C-x5-C-x3-H type Zinc finger protein	tremula x tremuloides	Unique
Ptp.1677.1.A1_at	-2.29628	-8.73071	0.00253812	CK092865	eugene3.00770058	eugene3.00770058	At3g16850.1	polygalacturonase	tremula x tremuloides	Unique
Ptp.1690.1.A1_at	-2.6341	-10.7187	0.00120479	CK092969	gw1.IX.2955.1 gw1.I.2205.1	gw1.IX.2955.1	At2g40270.1	putative protein kinase : contains a protein kinase domain profile (PDOC00100):supported by full-length cDNA: Ceres:123911.	tremula x tremuloides	Unique
Ptp.1708.1.A1_at	-2.74181	-10.0239	0.00153499	CV250949	eugene3.01660042	eugene3.01660042	At4g22190.1	expressed protein : :supported by full-length cDNA: Ceres:6848.	trichocarpa	Unique
Ptp.171.1.A1_at	-6.68383	-6.13927	0.00902143	CV271228	eugene3.00141546	eugene3.00141546	At2g30540.1	putative glutaredoxin : :supported by full-length cDNA: Ceres:39560.	trichocarpa x nigra	Unique
Ptp.1713.1.A1_at	-3.7874	-13.0651	0.000595241	DN502622	gw1.XIV.996.1	gw1.XIV.996.1	At4g00750.1	hypothetical protein :	tremula x tremuloides	Unique
Ptp.1723.1.A1_at	-1.05748	-6.42153	0.0077075	BU873077	estExt_fgenesh4_pg.C_860034	estExt_fgenesh4_pg.C_860034	At1g09812.1	hypothetical protein : predicted by genscan+	tremula x tremuloides	Unique
Ptp.1723.1.A1_s_at	-1.1247	-10.2499	0.00141866	BU873077	estExt_Genewise1_v1.C_1290136	estExt_Genewise1_v1.C_1290136	At5g07740.1	putative protein : contains similarity to unknown protein (dbj|BAA31641.1)	trichocarpa	All probes match over all sequences
Ptp.1728.1.S1_at	-2.19768	-6.37158	0.00790885	AF139835.1	grail3.0083002901 gw1.II.1339.1	grail3.0083002901	At5g49980.1	transport inhibitor response 1 (TIR1)	tremula x tremuloides	Unique
Ptp.1728.1.S1_x_at	-1.80367	-9.29989	0.00201325	AF139835.1	grail3.0083002901 gw1.II.1339.1	grail3.0083002901	At5g49980.1	transport inhibitor response 1 (TIR1)	tremula x tremuloides	Probes cross hyb with other sequences
Ptp.1744.1.S1_at	-7.33578	-8.85936	0.0023916	CK093605	gw1.X.3201.1 gw1.VIII.1454.1	gw1.X.3201.1	At1g17745.1	expressed protein : : supported by full-length cDNA: Ceres: 20582.	tremula x tremuloides	Unique
Ptp.1745.1.S1_at	-4.76065	-7.14438	0.00528496	CK093617	gw1.28.1122.1	gw1.28.1122.1	At2g38640.1	unknown protein :	tremula	Unique
Ptp.1751.1.S1_at	-2.52643	-7.77887	0.00389394	CK103771	estExt_fgenesh4_pg.C_LG_II1249	estExt_fgenesh4_pg.C_LG_II1249	At3g60260.1	putative protein : various predicted proteins	tremula x tremuloides	Unique
Ptp.1751.2.A1_at	-2.409	-6.11837	0.00913739	CK093737	estExt_fgenesh4_pg.C_LG_II1249	estExt_fgenesh4_pg.C_LG_II1249	At3g60260.1	putative protein : various predicted proteins	tremula x tremuloides	Unique
Ptp.1751.2.A1_s_at	-2.50117	-8.23797	0.00313961	CK093737	estExt_fgenesh4_pg.C_LG_II1249	estExt_fgenesh4_pg.C_LG_II1249	At3g60260.1	putative protein : various predicted proteins	tremula x tremuloides	All probes match over all sequences
Ptp.1775.1.S1_at	-5.16219	-62.4402	1.16e-06	AY935502.1	eugene3.00050013	eugene3.00050013	At3g18660.1	expressed protein : : supported by cDNA: gi_15810136_gb_AY056133.1_	tremula x tremuloides	Unique
Ptp.1780.1.S1_at	-7.01216	-9.73165	0.00170233	AY935506.1	grail3.0008017001	grail3.0008017001	At1g27440.1	unknown protein : similar to multiple exostoses type II protein EXT2.I (U72263): similar to ESTs dbj|D39982	tremula x tremuloides	Unique
Ptp.1787.1.S1_s_at	-1.67135	-7.75416	0.00394031	CV225870	gw1.IX.2621.1	gw1.IX.2621.1	At1g50010.1	tubulin alpha-2:alpha-4 chain	trichocarpa	All probes match over all sequences
Ptp.179.2.S1_s_at	-1.06324	-6.8034	0.00628445	CK098017	eugene3.01070023	eugene3.01070023	At3g15220.1	putative MAP kinase : very similar to BnMAP4K alpha2 GB:CAA08758 from [Brassica napus]	tremula x tremuloides	All probes match over all sequences
Ptp.1791.1.A1_at	-1.5721	-7.20246	0.00512361	CK092572	grail3.0069004301	grail3.0069004301	At2g01070.1	unknown protein : similar to membrane protein PTM1 precursor isolog GB:AAB65479	tremula x tremuloides	Unique
Ptp.1794.1.S1_at	-2.23106	-6.96551	0.00578492	CF232096	gw1.X.1741.1	gw1.X.1741.1	At2g40120.1	putative protein kinase : contains a protein kinase domain profile (PDOC00100): supported by cDNA: gi_14334459_gb_AY034921.1_	alba x tremula	Unique
Ptp.1801.1.A1_at	-2.35537	-11.6152	0.000901302	CV232036	gw1.X.5048.1	gw1.X.5048.1	At1g24480.1	unknown protein : similar to EST gb|AA394324	trichocarpa	Unique
Ptp.1802.1.A1_s_at	-5.66906	-11.6151	0.000901302	CK092805	estExt_Genewise1_v1.C_1420082	estExt_Genewise1_v1.C_1420082	At1g53050.1	cell division-related protein	tremula	All probes match over all sequences
Ptp.182.1.S1_at	-3.5865	-55.9079	1.95e-06	CK087287	gw1.X.6160.1	gw1.X.6160.1	At1g24030.1	protein kinase	tremula x tremuloides	Unique
Ptp.1822.1.A1_at	-1.62429	-9.2327	0.0020629	CK093118	gw1.X.117.1 grail3.0010051702	gw1.X.117.1	At1g68410.1	putative protein phosphatase : similar to protein phosphatase-2C GB:AAC36697 from [Mesembryanthemum crystallinum]: supported by cDNA: gi_15292894_gb_AY050881.1_	tremula x tremuloides	Unique
Ptp.1829.1.S1_s_at	-5.69324	-8.44348	0.00286518	CK093207	estExt_fgenesh4_pg.C_1660009	estExt_fgenesh4_pg.C_1660009	At1g11910.1	putative aspartic proteinase : similar to GB:AAC49730:supported by full-length cDNA: Ceres:8972.	tremula x tremuloides	All probes match over all sequences
Ptp.1838.2.A1_a_at	-2.59557	-6.86086	0.00610464	CK093274	gw1.XV.22.1	gw1.XV.22.1	At5g24620.1	thaumatin-like protein :	tremula x tremuloides	Probes match on alternative forms of same gene
Ptp.184.1.A1_at	-5.92436	-11.7687	0.000860998	CK087297	eugene3.00150136	eugene3.00150136	At3g49260.1	SF16 -like protein : SF16 protein	tremula x tremuloides	Unique
Ptp.1846.1.S1_at	-4.40818	-31.333	2.18e-05	CK093471	fgenesh4_pg.C_LG_IX001228 gw1.I.247.1 gw1.4300.5.1	fgenesh4_pg.C_LG_IX001228	At5g60020.1	laccase (diphenol oxidase)	tremula x tremuloides	Unique
Ptp.1846.1.S1_s_at	-3.2072	-16.5838	0.000246613	CK093471	fgenesh4_pg.C_LG_IX001228	fgenesh4_pg.C_LG_IX001228	At5g60020.1	laccase (diphenol oxidase)	tremula x tremuloides	All probes match over all sequences
Ptp.1854.1.S1_s_at	-1.0678	-13.6657	0.000497281	CK093573	gw1.134.201.1	gw1.134.201.1	At5g03610.1	putative protein : proline-rich protein APG	tremula x tremuloides	All probes match over all sequences
Ptp.1854.2.S1_s_at	-1.14694	-6.44439	0.00760799	CK103624	gw1.134.201.1	gw1.134.201.1	At5g03610.1	putative protein : proline-rich protein APG	tremula x tremuloides	All probes match over all sequences
Ptp.186.1.A1_at	-3.27659	-7.4596	0.00453032	CK087302	gw1.166.106.1	gw1.166.106.1	At4g22150.1	putative protein : p47 - Homo sapiens	trichocarpa	Unique
Ptp.186.1.A1_s_at	-4.77486	-7.6967	0.00403835	CK087302	fgenesh4_pg.C_LG_III000118	fgenesh4_pg.C_LG_III000118	At4g33430.1	somatic embryogenesis receptor-like kinase -like protein : somatic embryogenesis receptor-like kinase -Daucus carota	trichocarpa x deltoides	All probes match over all sequences
Ptp.1861.4.A1_s_at	-0.350892	-6.24259	0.00850425	CV259838	eugene3.00102124 grail3.1814000101 grail3.0022037901 grail3.0022037501 estExt_Genewise1_v1.C_116850002 gw1.X.2543.1	eugene3.00102124	--	--	trichocarpa x nigra	All probes match over all sequences
Ptp.1864.1.A1_a_at	-5.45652	-14.9839	0.000357112	CK092561	estExt_Genewise1_v1.C_LG_XVI3501	estExt_Genewise1_v1.C_LG_XVI3501	--	--	tremula x tremuloides	Probes match on alternative forms of same gene
Ptp.1868.1.A1_s_at	-0.682107	-9.75115	0.00169276	CV246704	estExt_fgenesh4_kg.C_LG_X0008	estExt_fgenesh4_kg.C_LG_X0008	gi|26453171|dbj|BAC43661.1|	unknown protein [Arabidopsis thaliana] >gi|28416759|gb|AAO42910.1| At4g15810 [Arabidopsis thaliana]	trichocarpa	All probes match over all sequences
Ptp.1872.1.S1_at	-1.71737	-25.1564	5.17e-05	CK087708	eugene3.00031337	eugene3.00031337	At2g47920.1	hypothetical protein : predicted by genefinder: supported by cDNA: gi_17473608	tremula x tremuloides	Unique
Ptp.1886.1.S1_at	-5.25459	-9.15489	0.00213463	CK319437	eugene3.00041191	eugene3.00041191	At1g68920.1	putative DNA-binding protein : similar to unknown protein GB:AAF02164 [Arabidopsis thaliana]	deltoides	Unique
Ptp.189.1.A1_at	-4.20334	-25.0925	5.22e-05	CK087312	--	--	--	--	tremula x tremuloides	Unique
Ptp.1897.1.S1_a_at	-1.71728	-8.77745	0.00248251	AY660967.1	grail3.0263001401	grail3.0263001401	At5g49720.1	glycosyl hydrolase family 9 (endo-1	tremula x tremuloides	Probes match on alternative forms of same gene
Ptp.190.1.A1_at	-1.45448	-22.7974	7.54e-05	CK087327	grail3.0079016901 eugene3.00151031 eugene3.02220001 eugene3.07930003	grail3.0079016901	At2g35110.1	unknown protein :	tremula x tremuloides	Unique
Ptp.1918.1.A1_at	-0.870184	-7.74333	0.0039583	CK092665	eugene3.00090785	eugene3.00090785	At2g14680.1	unknown protein :	tremula x tremuloides	Unique
Ptp.1923.1.A1_s_at	-3.24324	-11.1513	0.00104546	CK092873	--	--	--	--	tremula	All probes match over all sequences
Ptp.1941.1.A1_s_at	-1.87743	-6.3463	0.00801881	CV231537	gw1.I.5749.1	gw1.I.5749.1	At4g10550.1	subtilisin-like serine protease : contains similarity to subtilisin-like protease AIR3 GI:4218991 from [Arabidopsis thaliana]	trichocarpa	All probes match over all sequences
Ptp.1962.1.S1_at	-2.91533	-12.7758	0.000643572	CK088052	gw1.XVIII.595.1	gw1.XVIII.595.1	At4g33250.1	putative protein : Caenorhabditis elegans cosmid	tremula x tremuloides	Unique
Ptp.1962.1.S1_s_at	-2.56048	-27.6237	3.55e-05	CK088052	gw1.XVIII.595.1	gw1.XVIII.595.1	At4g33250.1	putative protein : Caenorhabditis elegans cosmid	tremula x tremuloides	All probes match over all sequences
Ptp.1963.1.S1_at	-3.03236	-6.34593	0.00801881	CV269324	fgenesh4_pm.C_LG_II000166	fgenesh4_pm.C_LG_II000166	At1g25280.1	F-box containing tubby family protein : similar to putative Tub family protein GI:3738302 from [Arabidopsis thaliana]	trichocarpa x nigra	Unique
Ptp.1990.1.S1_a_at	-0.815092	-14.4612	0.000409228	AI161509	estExt_Genewise1_v1.C_LG_XIX2288	estExt_Genewise1_v1.C_LG_XIX2288	At1g75840.1	GTP binding protein (ARAC5) : identical to rac-like GTP-binding protein (ARAC5) SP:Q38937 [Arabidopsis thaliana (Mouse-ear cress)]: supported by cDNA: gi_1293667_gb_U52350.1_ATU52350	tremula x tremuloides	Probes match on alternative forms of same gene
Ptp.1990.2.S1_at	-2.24659	-43.8832	5.24e-06	CK087271	estExt_Genewise1_v1.C_LG_XIX2288	estExt_Genewise1_v1.C_LG_XIX2288	At1g75840.1	GTP binding protein (ARAC5) : identical to rac-like GTP-binding protein (ARAC5) SP:Q38937 [Arabidopsis thaliana (Mouse-ear cress)]: supported by cDNA: gi_1293667_gb_U52350.1_ATU52350	tremula x tremuloides	Unique
Ptp.2007.1.S1_s_at	-6.66786	-49.0651	3.28e-06	CF236359	estExt_fgenesh4_pg.C_LG_I0941	estExt_fgenesh4_pg.C_LG_I0941	At3g48940.1	remorin -like protein : remorin	alba x tremula	All probes match over all sequences
Ptp.2015.1.S1_at	-6.0682	-72.3952	6.24e-07	CF228520	grail3.0096001401 gw1.158.103.1	grail3.0096001401	At3g14170.1	unknown protein :	alba x tremula	Unique
Ptp.2036.1.S1_at	-4.15315	-8.66438	0.00260776	BI128032	grail3.0017002501	grail3.0017002501	At3g01840.1	putative protein kinase : C-terminal region similar to protein kinases: GB:S71277 [Arabidopsis thaliana]	tremula x tremuloides	Unique
Ptp.2036.1.S1_s_at	-3.37588	-11.8313	0.000846489	BI128032	grail3.0017002501	grail3.0017002501	At3g01840.1	putative protein kinase : C-terminal region similar to protein kinases: GB:S71277 [Arabidopsis thaliana]	tremula x tremuloides	All probes match over all sequences
Ptp.2041.1.S1_at	-0.498643	-6.38903	0.00783345	CV269586	gw1.XVI.665.1 estExt_fgenesh4_pg.C_LG_VI0143	gw1.XVI.665.1	At3g07810.1	heterogeneous nuclear ribonucleoprotein (hnRNP)	trichocarpa x nigra	Unique
Ptp.2044.2.S1_a_at	-0.775425	-9.88501	0.00161766	CK104194	gw1.X.619.1	gw1.X.619.1	At3g17040.1	unknown protein : contains Pfam profile: PF01535 domain of unknown function: supported by cDNA: gi_20260425	trichocarpa x deltoides	Probes match on alternative forms of same gene
Ptp.2056.1.S1_s_at	-0.940526	-8.92188	0.00233139	CK087800	estExt_fgenesh4_pg.C_LG_II2510	estExt_fgenesh4_pg.C_LG_II2510	At2g20190.1	unknown protein : : supported by cDNA: gi_20259451	tremula x tremuloides	All probes match over all sequences
Ptp.206.1.A1_at	-1.40271	-8.17535	0.00322742	CK087455	gw1.VIII.50.1	gw1.VIII.50.1	At2g02170.1	expressed protein : : supported by cDNA: gi_14326557_gb_AF385733.1_AF385733	tremula x tremuloides	Unique
Ptp.2065.1.A1_at	-6.61922	-6.22138	0.00861258	CV228493	estExt_Genewise1_v1.C_LG_I8734	estExt_Genewise1_v1.C_LG_I8734	At4g23690.1	disease resistance response protein family: dirigent protein family : similar to disease resistance response protein 206-d [Pisum sativum] gi|508844|gb|AAB18669: similar to dirigent protein [Forsythia x intermedia] gi|6694693|gb|AAF25357: supported by full-length cDNA: Ceres:660.	trichocarpa	Unique
Ptp.2070.1.S1_s_at	-2.82523	-6.19486	0.00873696	CK088906	grail3.0054000101	grail3.0054000101	At5g46340.1	putative protein : contains similarity to unknown protein (gb|AAF63638.1): supported by cDNA: gi_15983463_gb_AF424606.1_AF424606	tremula x tremuloides	All probes match over all sequences
Ptp.2099.1.S1_at	-4.96274	-16.7857	0.000237636	CF228158	gw1.VIII.723.1	gw1.VIII.723.1	At3g27960.1	hypothetical protein : similar to hypothetical protein GB:AAC80630 from [Arabidopsis thaliana]	alba x tremula	Unique
Ptp.2099.1.S1_s_at	-7.68151	-69.1375	7.34e-07	CF228158	gw1.VIII.723.1	gw1.VIII.723.1	At3g27960.1	hypothetical protein : similar to hypothetical protein GB:AAC80630 from [Arabidopsis thaliana]	alba x tremula	All probes match over all sequences
Ptp.2102.1.S1_s_at	-1.53371	-6.53948	0.00721702	CV270946	gw1.XIV.3121.1	gw1.XIV.3121.1	At3g16920.1	glycosyl hydrolase family 19 (chitinase) : similar to class I chitinase GI:7798670 from [Arabis microphylla]: supported by cDNA: gi_15724261_gb_AF412071.1_AF412071	trichocarpa x nigra	All probes match over all sequences
Ptp.2133.1.S1_s_at	-0.826053	-6.81663	0.00624103	CV282482	grail3.0025015101	grail3.0025015101	At5g01530.1	light-harvesting chlorophyll a:b binding protein : : supported by cDNA: gi_15081738_gb_AY048262.1_	trichocarpa x deltoides	All probes match over all sequences
Ptp.2151.1.S1_s_at	-0.816691	-7.16745	0.00522221	CV226658	estExt_fgenesh4_pm.C_LG_X0841	estExt_fgenesh4_pm.C_LG_X0841	At1g75270.1	dehydroascorbate reductase	trichocarpa	All probes match over all sequences
Ptp.2158.1.S1_at	-0.699889	-6.108	0.00919636	CV227156	grail3.0013025102	grail3.0013025102	At4g29340.1	profilin 3 : :supported by full-length cDNA: Ceres:13601.	trichocarpa	Unique
Ptp.2165.1.S1_at	-5.70011	-6.6388	0.00681705	BP930220	estExt_Genewise1_v1.C_LG_II0002	estExt_Genewise1_v1.C_LG_II0002	At2g34430.1	photosystem II type I chlorophyll a :b binding protein : : supported by full-length cDNA: Ceres: 23727.	nigra	Unique
Ptp.2169.1.S1_a_at	-1.59393	-6.3306	0.00808179	CV283763	estExt_Genewise1_v1.C_LG_X4165	estExt_Genewise1_v1.C_LG_X4165	At5g35630.1	glutamate-ammonia ligase (EC 6.3.1.2) precursor	trichocarpa x deltoides	Probes match on alternative forms of same gene
Ptp.2169.2.S1_s_at	-1.43752	-6.7442	0.00647822	AJ768965	estExt_fgenesh4_pg.C_LG_VIII1790 estExt_Genewise1_v1.C_LG_X4165	estExt_fgenesh4_pg.C_LG_VIII1790	At5g35630.1	glutamate-ammonia ligase (EC 6.3.1.2) precursor	euphratica	All probes match over all sequences
Ptp.2195.1.S1_at	-1.65562	-6.54181	0.00720631	BU829946	grail3.0052008101	grail3.0052008101	At3g16500.1	phytochrome-associated protein 1 (PAP1) : nearly identical to phytochrome-associated protein 1 (PAP1) GB:AF088281 [Arabidopsis thaliana] (sequence discrepancy at (232-242 (this): 213-217 (GB:AF088281))):supported by full-length cDNA: Ceres:38146.	tremula x tremuloides	Unique
Ptp.2200.1.A1_at	-0.649647	-7.71631	0.00400511	CV260845	eugene3.00002556	eugene3.00002556	At3g07430.1	expressed protein : similar to putative protein GB:CAB36768 [Arabidopsis thaliana]:supported by full-length cDNA: Ceres:8898.	trichocarpa x nigra	Unique
Ptp.2209.1.S1_at	-4.3328	-9.85307	0.00163486	BU893674	eugene3.00280025	eugene3.00280025	--	--	tremula	Unique
Ptp.2227.1.A1_at	-2.26055	-7.94984	0.00359391	CV283236	grail3.0006020901	grail3.0006020901	At2g01590.1	expressed protein : : supported by cDNA: gi_14334561_gb_AY035185.1_	trichocarpa x deltoides	Unique
Ptp.2232.1.S1_at	-0.917185	-12.9574	0.000612648	CK089340	eugene3.00050208	eugene3.00050208	--	--	trichocarpa x deltoides	Unique
Ptp.2248.1.S1_at	-5.16615	-12.6338	0.000666444	CV263812	estExt_fgenesh4_pg.C_LG_V1578	estExt_fgenesh4_pg.C_LG_V1578	At1g60420.1	expressed protein : contains similarity to tryparedoxin GI:3851498 from [Crithidia fasciculata]:supported by full-length cDNA: Ceres:34936.	trichocarpa x nigra	Unique
Ptp.2260.1.S1_at	-1.14604	-10.5877	0.0012669	CV266397	eugene3.00640010	eugene3.00640010	At4g15180.1	hypothetical protein :	trichocarpa x nigra	Unique
Ptp.2265.1.S1_at	-5.39899	-129.12	6.6e-08	CK115182	--	--	--	--	tremula	Unique
Ptp.2280.1.A1_s_at	-1.35963	-6.69325	0.00663415	CK088877	estExt_fgenesh4_pm.C_LG_IX0680	estExt_fgenesh4_pm.C_LG_IX0680	At3g45600.1	putative protein : senescence-associated protein 5 (SA5) - Hemerocallis hybrid cultivar	tremula x tremuloides	All probes match over all sequences
Ptp.2284.1.S1_at	-2.43875	-7.2699	0.00495138	CV272279	fgenesh4_pm.C_LG_I000592	fgenesh4_pm.C_LG_I000592	At5g22090.1	unknown protein :	trichocarpa x nigra	Unique
Ptp.2288.1.A1_at	-0.890072	-8.67372	0.00259793	CV283185	estExt_fgenesh4_pm.C_LG_IV0126	estExt_fgenesh4_pm.C_LG_IV0126	At4g18710.1	shaggy-like protein kinase etha (EC 2.7.1.-) : :supported by full-length cDNA: Ceres:256076.	trichocarpa x deltoides	Unique
Ptp.2292.1.A1_s_at	-0.906035	-9.0149	0.00225186	CV232695	estExt_fgenesh4_pg.C_1810025	estExt_fgenesh4_pg.C_1810025	At2g17800.1	Rac-like GTP-binding protein (ARAC1) : identical to Rac-like GTP-binding protein (ARAC1) SP:Q38902 from [Arabidopsis thaliana]: supported by cDNA: gi_1292907_gb_U41295.1_ATU41295	trichocarpa	All probes match over all sequences
Ptp.2299.1.S1_at	-1.29578	-7.08311	0.0054447	CK087883	estExt_fgenesh4_pg.C_LG_VI0330	estExt_fgenesh4_pg.C_LG_VI0330	At3g10250.1	expressed protein : :supported by full-length cDNA: Ceres:106330.	tremula x tremuloides	Unique
Ptp.2302.1.S1_at	-0.944706	-9.70953	0.00171784	BU871113	estExt_fgenesh4_pg.C_LG_II1125	estExt_fgenesh4_pg.C_LG_II1125	At1g49760.1	polyadenylate-binding protein (PABP)	trichocarpa	Unique
Ptp.231.1.A1_s_at	-1.0054	-9.32841	0.00198812	CK087602	estExt_fgenesh4_pm.C_LG_II1168	estExt_fgenesh4_pm.C_LG_II1168	At4g28770.1	putative protein : :supported by full-length cDNA: Ceres:1968.	tremula x tremuloides	All probes match over all sequences
Ptp.2327.1.A1_at	-3.53595	-8.33191	0.00301961	CV280155	estExt_fgenesh4_pm.C_LG_XIII0026	estExt_fgenesh4_pm.C_LG_XIII0026	At1g09340.1	putative RNA-binding protein : Identical to gb|Y10557 g5bf gene from Arabidopsis thaliana. ESTs gb|R30578	trichocarpa x deltoides	Unique
Ptp.2339.1.S1_at	-1.8724	-7.75455	0.00394014	CK092795	estExt_Genewise1_v1.C_LG_XV3111	estExt_Genewise1_v1.C_LG_XV3111	At5g52060.1	putative protein : contains similarity to unknown protein (emb|CAB87278.1)	tremula x tremuloides	Unique
Ptp.2341.1.S1_at	-4.35195	-6.37559	0.00789719	CV231740	gw1.XIX.1870.1	gw1.XIX.1870.1	At1g33800.1	expressed protein : :supported by full-length cDNA: Ceres:114466.	trichocarpa	Unique
Ptp.2342.2.A1_s_at	-3.0439	-9.56261	0.0018125	CK089633	eugene3.00180242	eugene3.00180242	At2g26280.1	unknown protein :	tremula x tremuloides	All probes match over all sequences
Ptp.2350.1.S1_at	-0.75488	-10.0187	0.00153726	CK092640	gw1.XVII.999.1	gw1.XVII.999.1	At3g28760.1	hypothetical protein :	tremula x tremuloides	Unique
Ptp.2352.1.A1_at	-4.456	-10.9518	0.00111453	CK092649	estExt_fgenesh4_pg.C_20970002 eugene3.20970001 grail3.0037009501 fgenesh4_pg.C_LG_III000356	estExt_fgenesh4_pg.C_20970002	At5g07870.1	N-hydroxycinnamoyl benzoyltransferase - like protein : anthranilate N-benzoyltransferase	tremula x tremuloides	Unique
Ptp.2354.1.S1_s_at	-3.39579	-15.6764	0.000300033	CK087361	estExt_Genewise1_v1.C_LG_X3270	estExt_Genewise1_v1.C_LG_X3270	At5g17770.1	NADH-cytochrome b5 reductase : :supported by full-length cDNA: Ceres:17432.	tremula x tremuloides	All probes match over all sequences
Ptp.2359.2.S1_a_at	-1.0159	-6.28357	0.00831001	BU896246	estExt_fgenesh4_pg.C_LG_VI0426	estExt_fgenesh4_pg.C_LG_VI0426	At2g41760.1	expressed protein : : supported by cDNA: gi_14335091_gb_AY037225.1_	tremula x tremuloides	Probes match on alternative forms of same gene
Ptp.2359.2.S1_s_at	-0.765872	-7.06633	0.0054919	BU896246	estExt_fgenesh4_pg.C_LG_VI0426	estExt_fgenesh4_pg.C_LG_VI0426	At2g41760.1	expressed protein : : supported by cDNA: gi_14335091_gb_AY037225.1_	tremula x tremuloides	All probes match over all sequences
Ptp.2362.1.A1_at	-4.9427	-37.3328	1.07e-05	DN483644	estExt_Genewise1_v1.C_LG_X5172	estExt_Genewise1_v1.C_LG_X5172	At1g67910.1	hypothetical protein : predicted by genefinder	tomentiglandulosa	Unique
Ptp.2364.1.S1_at	-7.48175	-11.9577	0.000811618	CV228105	estExt_fgenesh4_pg.C_1870020	estExt_fgenesh4_pg.C_1870020	At5g45970.1	Rac-like GTP-binding protein (ARAC2) : identical to RAC-like GTP binding protein ARAC2 SP:Q38903: supported by cDNA: gi_1304410_gb_U43026.1_ATU43026	trichocarpa	Unique
Ptp.2379.2.S1_a_at	-2.12007	-9.81194	0.00165814	CF233934	estExt_fgenesh4_pg.C_LG_XII0768	estExt_fgenesh4_pg.C_LG_XII0768	At3g48000.1	aldehyde dehydrogenase (NAD+)-like protein : aldehyde dehydrogenase (NAD+) 2A precursor (mitochondrial)	alba x tremula	Probes match on alternative forms of same gene
Ptp.2380.1.A1_s_at	-5.95657	-10.4547	0.00132102	CV251955	fgenesh4_pm.C_LG_I001083	fgenesh4_pm.C_LG_I001083	At1g10200.1	putative transcription factor : similar to transcription factor SF3 (pir|IS37656): similar to ESTs gb|T42207	trichocarpa	All probes match over all sequences
Ptp.2382.1.S1_at	-1.65568	-6.77846	0.00636748	CK087693	estExt_fgenesh4_pg.C_LG_V1250	estExt_fgenesh4_pg.C_LG_V1250	At3g63120.1	putative protein : Sb34 (PREG-like protein)	tremula x tremuloides	Unique
Ptp.2382.2.A1_a_at	-2.19455	-11.5291	0.000926988	CV258854	estExt_fgenesh4_pg.C_LG_V1250	estExt_fgenesh4_pg.C_LG_V1250	At3g63120.1	putative protein : Sb34 (PREG-like protein)	trichocarpa x nigra	Probes match on alternative forms of same gene
Ptp.239.1.A1_at	-2.70897	-10.719	0.00120479	CK087635	gw1.X.4548.1	gw1.X.4548.1	At3g23530.1	unknown protein : : supported by cDNA: gi_17473512	tremula x tremuloides	Unique
Ptp.2391.2.S1_at	-6.51304	-73.1271	6.16e-07	CF228510	eugene3.00091518	eugene3.00091518	At5g60490.1	fasciclin-like arabinogalactan-protein (FLA12) : :supported by full-length cDNA: Ceres:15239.	alba x tremula	Unique
Ptp.2392.1.A1_at	-1.63901	-7.72761	0.00398775	CV229641	eugene3.00031624	eugene3.00031624	At3g08550.1	hypothetical protein :	trichocarpa	Unique
Ptp.2401.1.S1_s_at	-2.32501	-7.37061	0.00472541	CK092871	eugene3.00660253	eugene3.00660253	At2g28410.1	expressed protein : :supported by full-length cDNA: Ceres:119200.	tremula x tremuloides	All probes match over all sequences
Ptp.2404.1.S1_at	-7.19743	-12.2173	0.000750887	BU868583	eugene3.00050506 eugene3.00050506	eugene3.00050506	At5g67210.1	putative protein : similar to unknown protein (emb|CAB62301.1)	trichocarpa	Unique
Ptp.2412.1.A1_s_at	-3.37415	-8.64045	0.00263842	CK090593	eugene3.00140705	eugene3.00140705	At2g47500.1	kinesin-related protein :	trichocarpa	All probes match over all sequences
Ptp.2425.1.S1_at	-1.17108	-7.79454	0.00386533	CV226591	estExt_fgenesh4_pm.C_LG_VIII0243	estExt_fgenesh4_pm.C_LG_VIII0243	At2g39940.1	coronatine-insensitive 1 (COI1)	trichocarpa	Unique
Ptp.2470.1.S1_at	-4.19293	-7.78344	0.00388523	CV228256	eugene3.00012414	eugene3.00012414	--	--	trichocarpa	Unique
Ptp.2487.1.S1_s_at	-2.62703	-18.7717	0.000154918	CK092350	eugene3.01420057	eugene3.01420057	At2g43680.1	putative SF16 protein {Helianthus annuus} : : supported by cDNA: gi_20466711	tremula x tremuloides	All probes match over all sequences
Ptp.2499.1.S1_at	-2.21764	-11.9799	0.000806529	CK093601	gw1.XI.2358.1 fgenesh4_pg.C_LG_IV000177	gw1.XI.2358.1	At1g61667.1	Expressed protein : : supported by full-length cDNA: Ceres: 1860.	tremula x tremuloides	Unique
Ptp.2503.1.S1_at	-4.539	-8.61787	0.00266461	CV226244	grail3.0008049401	grail3.0008049401	At5g12250.1	tubulin beta-6 chain (sp|P29514) : : supported by cDNA: gi_13430695_gb_AF360260.1_AF360260	trichocarpa	Unique
Ptp.2510.2.S1_s_at	-2.19698	-6.94708	0.00583861	CV273621	estExt_Genewise1_v1.C_LG_III1154	estExt_Genewise1_v1.C_LG_III1154	At5g47910.1	respiratory burst oxidase protein : : supported by cDNA: gi_3242788_gb_AF055357.1_AF055357	trichocarpa	All probes match over all sequences
Ptp.2512.1.S1_at	-3.7202	-5.9722	0.00994786	AJ005806.1	estExt_fgenesh4_pm.C_LG_II0164	estExt_fgenesh4_pm.C_LG_II0164	At1g75280.1	isoflavone reductase homolog P3 : identical to SP|P52577: contains isoflavone reductase domain PF02716: supported by full-length cDNA: Ceres:11944.	trichocarpa	Unique
Ptp.2512.1.S1_s_at	-4.45819	-6.70563	0.00659231	AJ005806.1	estExt_fgenesh4_pm.C_LG_II0164	estExt_fgenesh4_pm.C_LG_II0164	At1g75280.1	isoflavone reductase homolog P3 : identical to SP|P52577: contains isoflavone reductase domain PF02716: supported by full-length cDNA: Ceres:11944.	trichocarpa	All probes match over all sequences
Ptp.2512.1.S1_x_at	-3.77612	-7.339	0.00479292	AJ005806.1	estExt_fgenesh4_pm.C_LG_II0164	estExt_fgenesh4_pm.C_LG_II0164	At1g75280.1	isoflavone reductase homolog P3 : identical to SP|P52577: contains isoflavone reductase domain PF02716: supported by full-length cDNA: Ceres:11944.	trichocarpa	Probes cross hyb with other sequences
Ptp.2514.1.S1_at	-4.1461	-11.6891	0.000880058	CV233184	estExt_fgenesh4_pm.C_LG_III0694	estExt_fgenesh4_pm.C_LG_III0694	At3g28050.1	expressed protein : :supported by full-length cDNA: Ceres:6530.	trichocarpa	Unique
Ptp.2524.1.S1_at	-1.23519	-9.00381	0.00225915	BU876091	gw1.VIII.1053.1	gw1.VIII.1053.1	At1g68060.1	unknown protein : similar to C-terminal half of myosin heavy chain: GB:BAA22067 [Cyprinus carpio]	trichocarpa	Unique
Ptp.2563.2.S1_at	-0.802538	-8.53528	0.00275565	BU896308	fgenesh4_pg.C_LG_XVIII000372 estExt_fgenesh4_kg.C_LG_VI0074 gw1.16477.1.1	fgenesh4_pg.C_LG_XVIII000372	At5g25450.1	ubiquinol--cytochrome-c reductase-like protein : ubiquinol--cytochrome-c reductase (EC 1.10.2.2) - Arabidopsis thaliana	tremula x tremuloides	Unique
Ptp.2583.1.S1_at	-0.632409	-7.9128	0.003656	CV236763	gw1.70.387.1	gw1.70.387.1	At2g34970.1	putative translation initiation factor eIF-2B epsilon subunit :	tremula	Unique
Ptp.2617.1.S1_at	-1.20175	-5.99766	0.00981466	AY442257.1	grail3.0074003801	grail3.0074003801	At3g51950.1	putative protein : :supported by full-length cDNA: Ceres:7104.	alba x tremula	Unique
Ptp.2629.1.S1_s_at	-1.6687	-7.99849	0.00350761	CV256642	estExt_fgenesh4_pg.C_LG_V1271	estExt_fgenesh4_pg.C_LG_V1271	At3g22550.1	unknown protein : : supported by cDNA: gi_20466495	trichocarpa x deltoides	All probes match over all sequences
Ptp.2635.1.S1_at	-1.9913	-8.49373	0.00280803	CV268275	grail3.0021037202	grail3.0021037202	At4g28600.1	calmodulin-binding protein : similar to pollen-specific calmodulin-binding protein MPCBP GI:10086260 from [Zea mays]	trichocarpa x nigra	Unique
Ptp.2645.1.S1_s_at	-1.80554	-12.1528	0.00076546	CV266931	estExt_fgenesh4_pm.C_LG_XIV0172	estExt_fgenesh4_pm.C_LG_XIV0172	At4g11070.1	WRKY family transcription factor : other putative proteins	trichocarpa x nigra	All probes match over all sequences
Ptp.265.1.S1_s_at	-2.83769	-6.5169	0.00730506	CK109640	grail3.0102003601	grail3.0102003601	At3g17610.1	bZIP family transcription factor : similar to TGACG-motif binding factor GI:2934884 from [Glycine max]: contains Pfam profile: PF00170 bZIP transcription factor: supported by full-length cDNA: Ceres: 35429.	tremula x tremuloides	All probes match over all sequences
Ptp.2655.1.S1_at	-1.35268	-6.06244	0.00944297	CK093499	gw1.I.6301.1 estExt_Genewise1_v1.C_1400026	gw1.I.6301.1	At5g56270.1	WRKY family transcription factor : contains Pfam profile: PF03106 WRKY DNA -binding domain: supported by cDNA: gi_15991723	tremula x tremuloides	Unique
Ptp.2656.1.S1_at	-3.79654	-11.8373	0.000845107	CV256702	gw1.I.2205.1 gw1.IX.2955.1	gw1.I.2205.1	At2g40270.1	putative protein kinase : contains a protein kinase domain profile (PDOC00100):supported by full-length cDNA: Ceres:123911.	trichocarpa x deltoides	Unique
Ptp.2660.1.A1_at	-3.44724	-7.3019	0.00487666	CK093784	estExt_Genewise1_v1.C_LG_V3325	estExt_Genewise1_v1.C_LG_V3325	At1g66200.1	glutamine synthetase	tremula x tremuloides	Unique
Ptp.2666.1.S1_at	-1.95244	-13.2581	0.000563636	CK092195	gw1.XIV.2905.1	gw1.XIV.2905.1	At2g42520.1	DEAD:DEAH box RNA helicase	tremula x tremuloides	Unique
Ptp.2675.1.S1_s_at	-7.6571	-42.0925	6.27e-06	CK092597	gw1.VIII.2926.1	gw1.VIII.2926.1	At1g75090.1	putative DNA-3-methyladenine glycosylase I : similar to putative DNA-3-methyladenine glycosylase I (TAG I) GB:P05100 [Escherichia coli]: supported by cDNA: gi_14334651_gb_AY034999.1_	tremula x tremuloides	All probes match over all sequences
Ptp.2683.1.S1_a_at	-5.06862	-87.0902	3.13e-07	CK089154	eugene3.00131097	eugene3.00131097	--	--	tremula x tremuloides	Probes match on alternative forms of same gene
Ptp.270.1.A1_at	-0.980824	-9.88853	0.00161564	CK087925	gw1.II.2821.1	gw1.II.2821.1	At5g48740.1	receptor protein kinase-like protein :	tremula x tremuloides	Unique
Ptp.2708.1.S1_at	-3.85783	-10.1216	0.00148144	BU877340	estExt_fgenesh4_pm.C_LG_VIII0382	estExt_fgenesh4_pm.C_LG_VIII0382	At3g29360.1	UDP-glucose dehydrogenase	trichocarpa	Unique
Ptp.2712.1.S1_at	-1.8812	-9.04875	0.00222242	AY162180.1	gw1.V.3193.1	gw1.V.3193.1	At4g18780.1	cellulose synthase - like protein : cellulose synthase	tremuloides	Unique
Ptp.2713.1.S1_at	-3.75737	-21.3906	9.56e-05	AY573573.2	gw1.XI.3218.1 eugene3.00110694	gw1.XI.3218.1	At2g21770.1	putative cellulose synthase catalytic subunit :	tremula x tremuloides	Unique
Ptp.2719.1.S1_at	-1.88609	-10.6127	0.00125487	BU810476	fgenesh4_pg.C_LG_X001114	fgenesh4_pg.C_LG_X001114	At3g18290.1	zinc finger protein	tremula x tremuloides	Unique
Ptp.2719.2.A1_at	-2.02999	-45.5869	4.47e-06	DN503647	gw1.VIII.2204.1 fgenesh4_pg.C_LG_X001114	gw1.VIII.2204.1	At3g18290.1	zinc finger protein	tremula x tremuloides	Unique
Ptp.2725.1.S1_at	-1.67062	-13.7705	0.000487084	BU897304	gw1.X.2924.1	gw1.X.2924.1	At3g52790.1	hypothetical protein : gene 6 protein	tremula x tremuloides	Unique
Ptp.274.1.S1_at	-6.09366	-26.4127	4.23e-05	AY935505.1	estExt_Genewise1_v1.C_LG_XVI2679	estExt_Genewise1_v1.C_LG_XVI2679	At2g37090.1	unknown protein :	tremula x tremuloides	Unique
Ptp.2743.1.S1_at	-2.37379	-10.3534	0.00136196	CK109706	eugene3.00030654	eugene3.00030654	At1g32700.1	expressed protein : similar to hypothetical protein GB:AAF25968 GI:6714272 from [Arabidopsis thaliana]:supported by full-length cDNA: Ceres:206224.	tremula x tremuloides	Unique
Ptp.2748.1.A1_s_at	-7.68758	-23.9656	6.2e-05	DN492375	estExt_Genewise1_v1.C_LG_II3264	estExt_Genewise1_v1.C_LG_II3264	At5g49660.1	receptor protein kinase :	tremula x tremuloides	All probes match over all sequences
Ptp.2757.1.S1_at	-0.395984	-8.89017	0.00236161	BU832730	eugene3.00051515	eugene3.00051515	--	--	trichocarpa	Unique
Ptp.2759.1.S1_at	-2.58958	-7.22858	0.00506146	DN499377	estExt_fgenesh4_pm.C_LG_II1158	estExt_fgenesh4_pm.C_LG_II1158	At3g07420.1	putative asparaginyl-tRNA synthetase : C-terminal portion identicial to asparaginyl-tRNA synthetase GB:CAA10905 [Arabidopsis thaliana]	tremula x tremuloides	Unique
Ptp.2765.2.S1_s_at	-0.730694	-8.64273	0.00263534	CV263777	--	--	--	--	tremula x tremuloides	All probes match over all sequences
Ptp.2779.1.S1_at	-5.47319	-9.26737	0.00203609	BU810972	fgenesh4_pg.C_LG_IX001205	fgenesh4_pg.C_LG_IX001205	At5g59220.1	protein phosphatase 2C (PP2C) : ABA induced protein phosphatase 2C	tremula x tremuloides	Unique
Ptp.2796.1.S1_at	-3.54864	-7.34599	0.00477855	DN488448	estExt_Genewise1_v1.C_LG_I8875	estExt_Genewise1_v1.C_LG_I8875	At1g19330.1	expressed protein : : supported by full-length cDNA: Ceres: 4026.	tremula x tremuloides	Unique
Ptp.2812.1.S1_at	-4.45661	-15.4934	0.000313468	CV262496	--	--	--	--	tremula x tremuloides	Unique
Ptp.2814.1.S1_at	-0.286296	-6.99634	0.00568935	DN485966	--	--	--	--	trichocarpa x deltoides	Unique
Ptp.2819.1.S1_at	-5.16989	-13.3932	0.000538583	DN485720	--	--	--	--	tremula	Unique
Ptp.2819.1.S1_s_at	-6.27059	-8.04164	0.00343687	DN485720	eugene3.00860113 gw1.86.280.1 fgenesh4_pg.C_scaffold_86000111 fgenesh4_pg.C_scaffold_86000108	eugene3.00860113	At1g79620.1	leucine-rich repeat transmembrane protein kinase	tremula x tremuloides	All probes match over all sequences
Ptp.2834.1.S1_s_at	-1.76183	-9.00269	0.00225936	DN494912	estExt_fgenesh4_pg.C_LG_X1845	estExt_fgenesh4_pg.C_LG_X1845	At3g55420.1	putative protein : : supported by cDNA: gi_17979304	tremula x tremuloides	All probes match over all sequences
Ptp.2835.1.S1_at	-5.26823	-30.4999	2.39e-05	DN494870	eugene3.00181134	eugene3.00181134	--	--	tremula x tremuloides	Unique
Ptp.2839.1.S1_at	-0.612867	-5.96951	0.00996632	DN494922	grail3.0015033802	grail3.0015033802	At4g25080.1	magnesium-protoporphyrin IX methyltransferase - like protein : magnesium-protoporphyrin IX methyltransferase	tremula x tremuloides	Unique
Ptp.2856.1.S1_at	-5.15859	-8.54041	0.00275179	DN494215	estExt_fgenesh4_pg.C_LG_II0188	estExt_fgenesh4_pg.C_LG_II0188	At1g20080.1	unknown protein :	tremula x tremuloides	Unique
Ptp.286.1.A1_at	-0.894919	-6.16616	0.00888329	CV227811	estExt_fgenesh4_pm.C_LG_IX0591	estExt_fgenesh4_pm.C_LG_IX0591	At3g55530.1	putative protein : RING-H2 finger protein RHY1a	trichocarpa	Unique
Ptp.2875.1.S1_at	-2.57176	-8.34118	0.00300531	DN484175	gw1.IV.4247.1 gw1.123.53.1	gw1.IV.4247.1	At5g16000.1	receptor protein kinase-like protein : probable somatic embryogenesis receptor-like kinase - Daucus carota	tremula x tremuloides	Unique
Ptp.2887.1.S1_at	-4.65007	-9.41239	0.00192559	DN492788	gw1.XVII.765.1	gw1.XVII.765.1	At3g28860.1	multidrug resistance P-glycoprotein	tremula x tremuloides	Unique
Ptp.2889.2.A1_at	-1.05906	-18.8416	0.000152608	DN492323	gw1.X.2751.1	gw1.X.2751.1	At1g53390.1	ABC transporter family protein : similar to ATP-binding cassette	tremula	Unique
Ptp.2891.1.S1_s_at	-5.05408	-13.374	0.000541482	DN492408	eugene3.01400084	eugene3.01400084	At2g34780.1	unknown protein :	tremula	All probes match over all sequences
Ptp.2897.1.S1_at	-1.18408	-10.1237	0.00148125	CK113447	--	--	--	--	trichocarpa x deltoides	Unique
Ptp.2911.1.S1_at	-1.36242	-7.45778	0.0045326	DN500434	estExt_Genewise1_v1.C_LG_VI1097	estExt_Genewise1_v1.C_LG_VI1097	At2g35940.1	BEL1-like homeobox 1 protein (BLH1) : : supported by cDNA: gi_13877516_gb_AF353094.1_AF353094	tremula x tremuloides	Unique
Ptp.2911.1.S1_s_at	-1.34669	-8.24319	0.00313232	DN500434	estExt_Genewise1_v1.C_LG_VI1097 gw1.XVI.2211.1	estExt_Genewise1_v1.C_LG_VI1097	At2g35940.1	BEL1-like homeobox 1 protein (BLH1) : : supported by cDNA: gi_13877516_gb_AF353094.1_AF353094	tremula x tremuloides	All probes match over all sequences
Ptp.2922.1.S1_at	-1.08232	-7.10914	0.00537533	CV269955	estExt_Genewise1_v1.C_LG_IX1824	estExt_Genewise1_v1.C_LG_IX1824	At4g34490.1	putative cyclase associated protein CAP : adenylyl cyclase-associated protein CAP2	trichocarpa x nigra	Unique
Ptp.2931.1.S1_a_at	-4.69501	-16.7099	0.000241824	CK112992	grail3.0076003101 eugene3.103780001	grail3.0076003101	--	--	tremula x tremuloides	Probes match on alternative forms of same gene
Ptp.294.1.A1_at	-1.57965	-16.5965	0.000246565	CK088128	estExt_Genewise1_v1.C_LG_VIII2444	estExt_Genewise1_v1.C_LG_VIII2444	At1g04280.1	unknown protein : similar to hypothetical protein GB:S19701	tremula x tremuloides	Unique
Ptp.2947.1.S1_at	-2.94389	-8.33413	0.00301602	DN489526	gw1.166.81.1 gw1.XI.1471.1	gw1.166.81.1	At4g04320.1	putative malonyl-CoA decarboxylase :	tremula x tremuloides	Unique
Ptp.2949.1.S1_at	-2.27998	-7.24002	0.00503128	CV235144	eugene3.00120438 eugene3.00040256	eugene3.00120438	At1g61065.1	Expressed protein : : supported by full-length cDNA: Ceres: 25888.	trichocarpa	Unique
Ptp.2955.1.A1_at	-1.33899	-6.60793	0.00693848	DN489174	gw1.X.2504.1 gw1.VIII.2287.1	gw1.X.2504.1	At5g13610.1	putative protein : similar to unknown protein (gb AAF67764.1):supported by full-length cDNA: Ceres:26016.	tremula x tremuloides	Unique
Ptp.296.1.S1_at	-6.91009	-34.9602	1.43e-05	AY573574.1	eugene3.00040363	eugene3.00040363	At5g44030.1	cellulose synthase catalytic subunit-like protein :	tremula x tremuloides	Unique
Ptp.2962.1.A1_a_at	-0.817121	-9.38004	0.00195124	CV262692	estExt_Genewise1_v1.C_LG_X4091	estExt_Genewise1_v1.C_LG_X4091	At5g19070.1	putative protein : predicted proteins	trichocarpa x nigra	Probes match on alternative forms of same gene
Ptp.297.1.S1_s_at	-0.929993	-7.45938	0.00453032	CK319131	eugene3.00180434	eugene3.00180434	At4g32330.1	putative protein : : supported by cDNA: gi_14334555_gb_AY035182.1_	deltoides	All probes match over all sequences
Ptp.2989.1.A1_at	-0.43297	-7.10798	0.00537609	DN487815	fgenesh4_pg.C_LG_III001573 grail3.2236000101	fgenesh4_pg.C_LG_III001573	At1g79690.1	expressed protein : : supported by cDNA: gi_15912328_gb_AY056442.1_	tremula x tremuloides	Unique
Ptp.2990.1.A1_at	-1.13864	-8.81412	0.002441	BP931580	eugene3.01480035 gw1.IX.4462.1	eugene3.01480035	At5g13020.1	putative protein : predicted protein	nigra	Unique
Ptp.2999.1.S1_at	-6.0117	-53.9455	2.18e-06	DN485943	gw1.II.950.1	gw1.II.950.1	At2g46690.1	putative auxin-regulated protein :	tremula x tremuloides	Unique
Ptp.3005.1.S1_at	-0.815896	-14.1758	0.000438613	BU814176	estExt_fgenesh4_pm.C_1630014	estExt_fgenesh4_pm.C_1630014	At2g27960.1	CDK-subunit 1 : :supported by full-length cDNA: Ceres:5750.	tremula x tremuloides	Unique
Ptp.3011.1.A1_at	-5.29252	-12.6178	0.000668959	CV267662	estExt_fgenesh4_pm.C_LG_XV0419	estExt_fgenesh4_pm.C_LG_XV0419	At5g52100.1	dihydrodipicolinate reductase-like protein : :supported by full-length cDNA: Ceres:107440.	trichocarpa x nigra	Unique
Ptp.3015.1.A1_at	-0.850567	-6.99243	0.00570132	DN485712	estExt_Genewise1_v1.C_1180138	estExt_Genewise1_v1.C_1180138	At1g32410.1	Expressed protein : : supported by full-length cDNA: Ceres: 252174.	tremula x tremuloides	Unique
Ptp.3038.1.A1_at	-6.00022	-11.5956	0.000907443	CV237450	estExt_fgenesh4_pg.C_LG_IV0751	estExt_fgenesh4_pg.C_LG_IV0751	At1g65890.1	amp-binding protein	trichocarpa	Unique
Ptp.3039.1.S1_s_at	-1.5122	-7.28251	0.00492294	CK096506	eugene3.00060086	eugene3.00060086	--	--	tremula	All probes match over all sequences
Ptp.3039.2.S1_at	-2.17903	-8.61704	0.00266461	DN484665	gw1.XIX.770.1	gw1.XIX.770.1	At5g16760.1	Inositol 1	tremula x tremuloides	Unique
Ptp.3049.1.S1_x_at	-0.565893	-6.87046	0.0060778	CF936560	grail3.0028013201	grail3.0028013201	At5g60390.1	elongation factor 1-alpha (EF-1-alpha) : : supported by cDNA: gi_13430509_gb_AF360167.1_AF360167	tomentiglandulosa	Probes cross hyb with other sequences
Ptp.3055.1.S1_s_at	-1.78226	-7.73529	0.00397322	CK110358	gw1.122.175.1	gw1.122.175.1	At1g31930.1	G-protein	tremula x tremuloides	All probes match over all sequences
Ptp.3058.1.S1_s_at	-6.43325	-53.6143	2.21e-06	CK092701	gw1.XV.397.1	gw1.XV.397.1	At5g60490.1	fasciclin-like arabinogalactan-protein (FLA12) : :supported by full-length cDNA: Ceres:15239.	tremula x tremuloides	All probes match over all sequences
Ptp.3060.1.S1_at	-9.36856	-32.1919	1.97e-05	CV246518	grail3.0001068602	grail3.0001068602	At1g10200.1	putative transcription factor : similar to transcription factor SF3 (pir|IS37656): similar to ESTs gb|T42207	trichocarpa	Unique
Ptp.307.1.S1_s_at	-2.61905	-6.70602	0.0065915	CK088230	estExt_fgenesh4_pm.C_LG_XIV0002	estExt_fgenesh4_pm.C_LG_XIV0002	At2g22620.1	unknown protein : predicted by genscan	tremula x tremuloides	All probes match over all sequences
Ptp.3073.2.S1_a_at	-3.26174	-6.00526	0.00976992	AJ772408	estExt_fgenesh4_pg.C_860139	estExt_fgenesh4_pg.C_860139	At4g19420.1	pectinacetylesterase family : contains Pfam profile: PF03283 pectinacetylesterase	euphratica	Probes match on alternative forms of same gene
Ptp.3075.1.S1_at	-2.81381	-10.97	0.00110897	CK092204	fgenesh4_kg.C_LG_XVI000048	fgenesh4_kg.C_LG_XVI000048	At5g01880.1	putative protein : RING-H2 finger protein RHA3a - Arabidopsis thaliana	tremula x tremuloides	Unique
Ptp.3083.1.S1_s_at	-4.70449	-13.3829	0.000540492	AY607762.1	eugene3.00091518	eugene3.00091518	At5g60490.1	fasciclin-like arabinogalactan-protein (FLA12) : :supported by full-length cDNA: Ceres:15239.	alba x tremula	All probes match over all sequences
Ptp.3083.1.S1_x_at	-2.5607	-13.8797	0.000474387	AY607762.1	eugene3.00091518	eugene3.00091518	At5g60490.1	fasciclin-like arabinogalactan-protein (FLA12) : :supported by full-length cDNA: Ceres:15239.	alba x tremula	Probes cross hyb with other sequences
Ptp.3084.1.S1_s_at	-1.8708	-6.69242	0.00663732	CF228744	eugene3.00101013	eugene3.00101013	At2g01660.1	expressed protein : :supported by full-length cDNA: Ceres:207066.	alba x tremula	All probes match over all sequences
Ptp.3087.1.S1_at	-9.22348	-12.4555	0.00070018	AJ778410	estExt_Genewise1_v1.C_LG_VI2188	estExt_Genewise1_v1.C_LG_VI2188	At2g25540.1	putative cellulose synthase catalytic subunit :	euphratica	Unique
Ptp.31.2.S1_s_at	-1.24927	-6.767	0.00640004	CV252955	grail3.0007002601	grail3.0007002601	At4g29340.1	profilin 3 : :supported by full-length cDNA: Ceres:13601.	trichocarpa	All probes match over all sequences
Ptp.3110.2.S1_a_at	-6.394	-19.6555	0.000129505	BU832936	estExt_fgenesh4_pm.C_LG_VIII0405	estExt_fgenesh4_pm.C_LG_VIII0405	At1g48130.1	peroxiredoxin : identical to SP:O04005 from [Arabidopsis thaliana]	tremula x tremuloides	Probes match on alternative forms of same gene
Ptp.3111.1.A1_a_at	-0.914172	-7.2743	0.00494052	CK092457	eugene3.00011188	eugene3.00011188	At1g60890.1	putative phosphatidylinositol-4-phosphate 5-kinase : similar to phosphatidylinositol-4-phosphate 5-kinase GB:CAB53377 from [Arabidopsis thaliana]: supported by cDNA: gi_18491176	tremula x tremuloides	Probes match on alternative forms of same gene
Ptp.3143.1.S1_at	-6.89918	-7.62262	0.00418552	CK110027	grail3.0023037401	grail3.0023037401	At3g56400.1	WRKY family transcription factor : DNA-binding protein 4 WRKY4 - Nicotiana tabacum	tremula x tremuloides	Unique
Ptp.3145.1.S1_s_at	-1.63234	-9.12657	0.0021597	CV265665	grail3.0022006801	grail3.0022006801	At3g10980.1	unknown protein :	trichocarpa x nigra	All probes match over all sequences
Ptp.315.1.A1_at	-3.37764	-9.08169	0.00219222	CK088294	--	--	--	--	trichocarpa	Unique
Ptp.3156.1.S1_s_at	-2.00728	-6.18264	0.00879968	CV269705	--	--	--	--	trichocarpa x nigra	All probes match over all sequences
Ptp.3156.2.S1_at	-4.848	-9.13258	0.00215426	CK110807	--	--	--	--	tremula	Unique
Ptp.3216.1.S1_at	-1.68401	-7.24958	0.00500523	CV264720	estExt_Genewise1_v1.C_LG_IX3233	estExt_Genewise1_v1.C_LG_IX3233	At3g12630.1	expressed protein : : supported by full-length cDNA: Ceres: 11684.	trichocarpa x nigra	Unique
Ptp.3246.1.S1_x_at	-2.80782	-7.74586	0.00395495	BU810335	estExt_fgenesh4_pg.C_LG_V1612	estExt_fgenesh4_pg.C_LG_V1612	At1g76180.1	dehydrin	tremula x tremuloides	Probes cross hyb with other sequences
Ptp.3259.2.S1_a_at	-1.29088	-6.10171	0.00923248	BU814624	grail3.0013032202	grail3.0013032202	At5g22920.1	PGPD14 protein : :supported by full-length cDNA: Ceres:41666.	tremula x tremuloides	Probes match on alternative forms of same gene
Ptp.3263.1.S1_at	-6.17554	-31.4674	2.14e-05	DN485798	fgenesh4_pg.C_LG_II001639	fgenesh4_pg.C_LG_II001639	At1g01120.1	fatty acid elongase 3-ketoacyl-CoA synthase 1 : identical to GB:AAC99312 GI:4091810 from [Arabidopsis thaliana]: supported by cDNA: gi_18377663	trichocarpa	Unique
Ptp.3267.1.S1_at	-3.21046	-6.50126	0.00736599	DN485777	gw1.I.809.1	gw1.I.809.1	At4g31530.1	putative protein : hypothetical protein - Arabidopsis thaliana	tremula x tremuloides	Unique
Ptp.3278.1.S1_s_at	-1.04399	-10.0154	0.00153897	CV242368	grail3.0006028201	grail3.0006028201	At2g01150.1	RING-H2 finger protein RHA2b : identical to GP|AF078823: supported by cDNA: gi_3790570_gb_AF078823.1_AF078823	trichocarpa	All probes match over all sequences
Ptp.3303.1.S1_at	-1.21776	-6.99919	0.0056793	CV267868	estExt_Genewise1_v1.C_LG_IX4631	estExt_Genewise1_v1.C_LG_IX4631	At2g35940.1	BEL1-like homeobox 1 protein (BLH1) : : supported by cDNA: gi_13877516_gb_AF353094.1_AF353094	trichocarpa x nigra	Unique
Ptp.3359.1.S1_at	-2.48092	-7.26165	0.00497327	DN485804	eugene3.17150001 eugene3.00190031	eugene3.17150001	At5g49890.1	CLC-c chloride channel protein : identical to gi:1742956	tremula x tremuloides	Unique
Ptp.3367.1.S1_at	-0.725883	-9.87503	0.00162275	CV280667	estExt_fgenesh4_pm.C_LG_XI0361	estExt_fgenesh4_pm.C_LG_XI0361	At5g54855.1	Expressed protein : : supported by full-length cDNA: Ceres: 9159.	trichocarpa x deltoides	Unique
Ptp.337.1.A1_at	-3.63518	-16.5489	0.000247948	CV225523	grail3.0152000301	grail3.0152000301	At3g20860.1	putative serine:threonine protein kinase : similar to GB:NP_035979 from [Mus musculus]	trichocarpa	Unique
Ptp.3373.1.A1_at	-4.02377	-11.1202	0.001057	CV237121	gw1.XIII.1705.1 grail3.1521000101	gw1.XIII.1705.1	At5g28910.1	putative protein :	trichocarpa	Unique
Ptp.3375.2.S1_at	-2.679	-6.97305	0.00576288	BU825449	estExt_fgenesh4_pm.C_LG_XVI0067	estExt_fgenesh4_pm.C_LG_XVI0067	--	--	tremula x tremuloides	Unique
Ptp.3375.3.S1_at	-1.07823	-13.9026	0.000471575	CV282839	eugene3.03980004 eugene3.00160209	eugene3.03980004	--	--	trichocarpa x deltoides	Unique
Ptp.3379.1.A1_at	-3.04745	-8.14875	0.00326873	DN485709	grail3.0022008301	grail3.0022008301	--	--	tremula x tremuloides	Unique
Ptp.3380.1.S1_at	-5.87117	-5.99283	0.00983322	BU814245	--	--	--	--	trichocarpa	Unique
Ptp.3431.1.S1_at	-5.17976	-19.1337	0.000144777	DN493094	gw1.147.138.1	gw1.147.138.1	At5g19940.1	putative protein : predicted protein	trichocarpa x deltoides	Unique
Ptp.3443.1.S1_at	-1.74112	-7.48063	0.00448491	DN492421	gw1.XII.1792.1	gw1.XII.1792.1	At4g36290.1	putative protein : hypothetical protein	tremula x tremuloides	Unique
Ptp.3447.1.A1_at	-6.37526	-6.21297	0.00865203	DN492951	--	--	--	--	tremula	Unique
Ptp.3449.1.S1_at	-2.32714	-8.01293	0.003485	DN502957	--	--	--	--	tremula x tremuloides	Unique
Ptp.345.1.A1_at	-1.23898	-5.97263	0.00994714	CK088483	grail3.0052001801 estExt_fgenesh4_pm.C_LG_III0115	grail3.0052001801	At3g24600.1	hypothetical protein : predicted by genemark.hmm	tremula x tremuloides	Unique
Ptp.3461.1.S1_s_at	-0.982627	-7.14758	0.00527761	BU896604	estExt_Genewise1_v1.C_LG_X4827	estExt_Genewise1_v1.C_LG_X4827	At1g67530.1	hypothetical protein : similar to hypothetical protein GB:AAC00595 [Arabidopsis thaliana]	tremula x tremuloides	All probes match over all sequences
Ptp.3466.1.S1_at	-4.93416	-31.2738	2.2e-05	BU887652	gw1.IV.2425.1 eugene3.01840022	gw1.IV.2425.1	At5g14940.1	oligopeptide transporter -like protein : oligopeptide transporter (LeOPT1)	tremula x tremuloides	Unique
Ptp.3471.2.A1_at	-0.51169	-6.17537	0.00883593	DN493069	eugene3.00090095	eugene3.00090095	At5g22330.1	Ruv DNA-helicase-like protein : :supported by full-length cDNA: Ceres:113109.	trichocarpa x deltoides	Unique
Ptp.3473.1.S1_at	-2.54765	-11.1982	0.00102669	BU896359	gw1.107.137.1	gw1.107.137.1	At3g15360.1	thioredoxin m4 : identical to GB:AAF15951 from [Arabidopsis thaliana]: supported by full-length cDNA: Ceres: 42151.	tremula x tremuloides	Unique
Ptp.3474.1.S1_at	-6.57198	-10.4762	0.00131443	DN492800	gw1.XI.2013.1	gw1.XI.2013.1	At1g11080.1	Serine carboxypeptidase isolog :	tremula x tremuloides	Unique
Ptp.3479.1.S1_s_at	-5.57315	-16.509	0.000248976	CA823118	gw1.122.131.1	gw1.122.131.1	At1g79360.1	hypothetical protein : predicted by genemark.hmm	trichocarpa x deltoides	All probes match over all sequences
Ptp.3479.2.S1_at	-8.17017	-26.0141	4.46e-05	BU894094	--	--	--	--	tremula x tremuloides	Unique
Ptp.3491.1.S1_s_at	-3.92289	-7.8939	0.00369207	CV270638	gw1.XIX.1633.1	gw1.XIX.1633.1	At3g56360.1	putative protein : unknown protein 110K5.12 - Sorghum bicolor	trichocarpa x nigra	All probes match over all sequences
Ptp.3494.1.S1_at	-2.63399	-8.65797	0.00261447	DN492647	gw1.I.2176.1	gw1.I.2176.1	At1g07120.1	unknown protein :	tremula x tremuloides	Unique
Ptp.3497.1.S1_at	-1.99503	-14.9297	0.000361383	CX172227	grail3.0002083101	grail3.0002083101	At1g76460.1	RRM-containing protein : contains Pfam profile: PF00076 RNA recognition motif. (a.k.a. RRM	deltoides	Unique
Ptp.3499.1.S1_at	-0.434805	-7.27824	0.00493229	DN492519	estExt_fgenesh4_pg.C_870067	estExt_fgenesh4_pg.C_870067	At2g01420.1	putative auxin transport protein : : supported by cDNA: gi_7109714_gb_AF087016.1_AF087016	tremula x tremuloides	Unique
Ptp.3500.1.S1_at	-9.49123	-104.467	1.5e-07	AY607759.1	grail3.0031016901 gw1.XV.397.1	grail3.0031016901	At5g60490.1	fasciclin-like arabinogalactan-protein (FLA12) : :supported by full-length cDNA: Ceres:15239.	alba x tremula	Unique
Ptp.3535.1.A1_at	-1.88681	-9.64941	0.00175217	BP934674	grail3.0024010601	grail3.0024010601	At1g50600.1	scarecrow-like protein : similar to SCARECROW GB:AAB06318 GI:1497987 from (Arabidopsis thaliana): supported by cDNA: gi_14334475_gb_AY034929.1_	nigra	Unique
Ptp.3537.1.S1_s_at	-3.22733	-21.7099	8.98e-05	CK318736	estExt_fgenesh4_pm.C_LG_III0694	estExt_fgenesh4_pm.C_LG_III0694	At3g28050.1	expressed protein : :supported by full-length cDNA: Ceres:6530.	deltoides	All probes match over all sequences
Ptp.3545.1.S1_at	-6.36469	-10.8062	0.00116575	CF235856	--	--	--	--	alba x tremula	Unique
Ptp.3553.1.S1_at	-1.27937	-11.1759	0.00103545	DN493158	grail3.0069006101	grail3.0069006101	At5g64550.1	putative protein : strong similarity to unknown protein (emb|CAB89363.1): supported by cDNA: gi_20259337	tremula x tremuloides	Unique
Ptp.3554.1.S1_s_at	-1.09868	-6.86877	0.00608227	CV277406	eugene3.00012359	eugene3.00012359	At5g53390.1	putative protein : strong similarity to unknown protein (emb|CAB66399.1)	trichocarpa x deltoides	All probes match over all sequences
Ptp.3556.1.S1_at	-1.04966	-8.84042	0.00241451	DN493136	estExt_fgenesh4_pm.C_820020	estExt_fgenesh4_pm.C_820020	At1g25440.1	CONSTANS B-box zinc finger family protein : similar to zinc finger protein GI:3618318 from [Oryza sativa]	tremula x tremuloides	Unique
Ptp.3559.1.A1_at	-3.81081	-7.27501	0.00493935	CV263997	eugene3.00060843	eugene3.00060843	At2g38090.1	putative MYB family transcription factor :	trichocarpa x nigra	Unique
Ptp.3563.1.S1_s_at	-1.67964	-6.72658	0.00653323	CV270009	grail3.0110001101	grail3.0110001101	At1g72770.1	protein phosphatase 2C (AtP2C-HA) : identical to protein phosphatase 2C (AtP2C-HA) GB:AJ003119 [Arabidopsis thaliana] (Plant Mol. Biol. 38 (5)	trichocarpa x nigra	All probes match over all sequences
Ptp.3565.1.S1_at	-3.25103	-12.1294	0.000771893	BU897375	fgenesh4_pg.C_LG_VI000735	fgenesh4_pg.C_LG_VI000735	--	--	tremula	Unique
Ptp.3571.1.S1_at	-6.0151	-37.4682	1.06e-05	DN493038	eugene3.00010571	eugene3.00010571	At5g32450.1	RRM-containing protein : various predicted proteins	tremula x tremuloides	Unique
Ptp.3572.1.S1_at	-4.54687	-22.0186	8.57e-05	DN493031	eugene3.00111248	eugene3.00111248	At1g75500.1	nodulin-like protein : similar to MtN21 GB:CAA75575 GI:2598575 from (Medicago truncatula) (Mol. Plant Microbe Interact. 9 (4)	tremula x tremuloides	Unique
Ptp.3572.1.S1_s_at	-5.17471	-16.4296	0.000253481	DN493031	eugene3.00111248	eugene3.00111248	At1g75500.1	nodulin-like protein : similar to MtN21 GB:CAA75575 GI:2598575 from (Medicago truncatula) (Mol. Plant Microbe Interact. 9 (4)	tremula x tremuloides	All probes match over all sequences
Ptp.3580.1.S1_s_at	-5.81861	-11.1803	0.00103444	DN492558	estExt_fgenesh4_pm.C_LG_XVIII0321	estExt_fgenesh4_pm.C_LG_XVIII0321	--	--	tremula x tremuloides	All probes match over all sequences
Ptp.3581.1.S1_at	-2.44089	-11.7998	0.000854582	CK096222	fgenesh4_pm.C_LG_IV000229	fgenesh4_pm.C_LG_IV000229	At1g60640.1	hypothetical protein : predicted by genemark.hmm	tremula x tremuloides	Unique
Ptp.3589.1.S1_at	-5.01601	-6.94129	0.00585349	CF232104	--	--	--	--	alba x tremula	Unique
Ptp.3590.1.A1_s_at	-6.24691	-10.7972	0.00117015	CV270210	eugene3.00410087	eugene3.00410087	At1g68300.1	expressed protein : :supported by full-length cDNA: Ceres:27109.	trichocarpa x nigra	All probes match over all sequences
Ptp.3606.1.S1_at	-1.08149	-6.74167	0.00648403	BU896292	fgenesh4_pg.C_scaffold_10723000001 eugene3.00090056 eugene3.00660177	fgenesh4_pg.C_scaffold_10723000001	At5g22450.1	putative protein : similar to unknown protein (pir||T08540)	tremula x tremuloides	Unique
Ptp.361.1.S1_at	-4.43147	-7.99274	0.00351666	CK088596	estExt_fgenesh4_pg.C_LG_X0869 estExt_fgenesh4_pg.C_LG_VIII1297	estExt_fgenesh4_pg.C_LG_X0869	At5g62890.1	permease 1 - like protein : permease 1	tremula x tremuloides	Unique
Ptp.3610.1.S1_at	-6.25684	-22.3371	8.09e-05	BU896004	fgenesh4_pg.C_LG_VIII001390	fgenesh4_pg.C_LG_VIII001390	At3g22740.1	putative selenocysteine methyltransferase : similar to selenocysteine methyltransferase GB:P56707 from [Astragalus bisulcatus]:supported by full-length cDNA: Ceres:36591.	tremula x tremuloides	Unique
Ptp.3624.1.S1_at	-3.22283	-13.913	0.000470236	DN492629	estExt_fgenesh4_pg.C_LG_V1578	estExt_fgenesh4_pg.C_LG_V1578	At1g60420.1	expressed protein : contains similarity to tryparedoxin GI:3851498 from [Crithidia fasciculata]:supported by full-length cDNA: Ceres:34936.	tremula x tremuloides	Unique
Ptp.3628.1.S1_s_at	-1.02868	-7.47019	0.00451266	CV237125	eugene3.00180434	eugene3.00180434	At4g32330.1	putative protein : : supported by cDNA: gi_14334555_gb_AY035182.1_	trichocarpa	All probes match over all sequences
Ptp.3631.1.S1_at	-2.85767	-7.52979	0.00438502	BU895422	grail3.0055010001	grail3.0055010001	At1g11530.1	thioredoxin h	tremula x tremuloides	Unique
Ptp.3635.1.S1_at	-3.61304	-7.67394	0.00408453	CV243719	eugene3.00120058	eugene3.00120058	At3g17760.1	glutamate decarboxylase : similar to glutamate decarboxylase GB:Q07346 [Petunia x hybrida] (J. Biol. Chem. 268 (26)	trichocarpa	Unique
Ptp.3635.1.S1_s_at	-3.25209	-6.61491	0.0069131	CV243719	eugene3.00120058	eugene3.00120058	At3g17760.1	glutamate decarboxylase : similar to glutamate decarboxylase GB:Q07346 [Petunia x hybrida] (J. Biol. Chem. 268 (26)	trichocarpa	All probes match over all sequences
Ptp.3641.1.S1_at	-1.0075	-9.86293	0.00163093	BP930817	estExt_fgenesh4_pm.C_LG_VIII0105	estExt_fgenesh4_pm.C_LG_VIII0105	At3g10410.1	putative serine carboxypeptidase precursor : identical to serine carboxypeptidase precursor GB:P32826 [Arabidopsis thaliana] up to residue 514: supported by cDNA: gi_20147198	nigra	Unique
Ptp.3647.1.S1_at	-3.91304	-6.22209	0.00861258	DN492294	eugene3.00081487	eugene3.00081487	At1g48410.1	leaf development protein Argonaute : identical to GB:AAC18440 from [Arabidopsis thaliana]: supported by cDNA: gi_2149639_gb_U91995.1_ATU91995	tremula x tremuloides	Unique
Ptp.3659.1.A1_s_at	-3.02933	-7.76228	0.00392716	DN492368	estExt_fgenesh4_pg.C_LG_XIV0378	estExt_fgenesh4_pg.C_LG_XIV0378	At1g01430.1	hypothetical protein : similar to hypothetical protein GB:CAB80917 GI:7267605 from [Arabidopsis thaliana]	tremula x tremuloides	All probes match over all sequences
Ptp.3660.1.S1_at	-2.29152	-11.8898	0.000831534	DN492357	gw1.28.63.1	gw1.28.63.1	At5g35570.1	axi 1 (auxin-independent growth promoter)-like protein : : supported by cDNA: gi_14517443_gb_AY039557.1_	trichocarpa x deltoides	Unique
Ptp.3662.1.S1_at	-3.46218	-32.2426	1.97e-05	DN502397	gw1.XVIII.190.1	gw1.XVIII.190.1	At1g02630.1	hypothetical protein : similar to putative nucleoside transporter GB:AAF26446 GI:6715514 from [Arabidopsis thaliana]	tremula x tremuloides	Unique
Ptp.3670.1.S1_at	-6.04435	-35.222	1.41e-05	CV273865	gw1.II.1386.1	gw1.II.1386.1	At1g21890.1	nodulin-like protein : similar to MtN21 GB:CAA75575 GI:2598575 from [Medicago truncatula] (Mol. Plant Microbe Interact. 9 (4)	trichocarpa x deltoides	Unique
Ptp.3671.1.S1_at	-4.72903	-6.0167	0.00970004	CK112025	grail3.0032017601	grail3.0032017601	--	--	tremula x tremuloides	Unique
Ptp.3679.1.S1_s_at	-0.738771	-8.63281	0.00264755	CK092681	eugene3.00140921	eugene3.00140921	At5g46860.1	syntaxin SYP22 (VAM3) : : supported by full-length cDNA: Ceres: 13184.	tremula x tremuloides	All probes match over all sequences
Ptp.3686.1.S1_at	-4.09013	-9.10008	0.0021797	BU871638	grail3.0015028501 grail3.1077000101	grail3.0015028501	--	--	trichocarpa	Unique
Ptp.369.1.S1_at	-1.14035	-6.19451	0.00873817	CK088662	estExt_fgenesh4_kg.C_LG_I0015	estExt_fgenesh4_kg.C_LG_I0015	At1g04770.1	hypothetical protein : predicted by genemark.hmm	tremula x tremuloides	Unique
Ptp.3696.1.S1_at	-2.12504	-7.92205	0.00363992	CK113252	eugene3.01340058	eugene3.01340058	--	--	tremula	Unique
Ptp.3701.1.S1_at	-1.62675	-16.8832	0.000233916	BU814181	eugene3.00102261	eugene3.00102261	At5g17680.1	disease resistance protein (TIR-NBS-LRR class)	tremula x tremuloides	Unique
Ptp.3708.1.S1_s_at	-2.88433	-9.65972	0.00174662	BU879922	estExt_Genewise1_v1.C_LG_I7755	estExt_Genewise1_v1.C_LG_I7755	At1g27290.1	expressed protein : similar to ESTs gb|T42386	trichocarpa	All probes match over all sequences
Ptp.371.1.S1_at	-9.75175	-78.066	4.65e-07	AY607758.1	eugene3.00131208	eugene3.00131208	At5g60490.1	fasciclin-like arabinogalactan-protein (FLA12) : :supported by full-length cDNA: Ceres:15239.	alba x tremula	Unique
Ptp.371.1.S1_x_at	-9.6062	-133.669	6e-08	AY607758.1	eugene3.00131208	eugene3.00131208	At5g60490.1	fasciclin-like arabinogalactan-protein (FLA12) : :supported by full-length cDNA: Ceres:15239.	alba x tremula	Probes cross hyb with other sequences
Ptp.371.2.S1_x_at	-8.41696	-272.619	6.71e-09	AY607754.1	gw1.684.7.1 gw1.1081.8.1 eugene3.00131210	gw1.684.7.1	At5g60490.1	fasciclin-like arabinogalactan-protein (FLA12) : :supported by full-length cDNA: Ceres:15239.	alba x tremula	Probes cross hyb with other sequences
Ptp.3738.1.S1_at	-2.52164	-8.0257	0.00346051	BU832322	grail3.0062000701	grail3.0062000701	At3g20420.1	RNA helicase	tremula x tremuloides	Unique
Ptp.3748.1.S1_at	-8.39909	-14.5331	0.000401378	AJ778657	--	--	--	--	tremula	Unique
Ptp.3760.1.S1_at	-2.93994	-7.10547	0.00538163	BU886519	grail3.0023002201	grail3.0023002201	--	--	tremula x tremuloides	Unique
Ptp.378.1.A1_at	-3.61218	-11.5012	0.000934777	CV266893	eugene3.00030450 estExt_Genewise1_v1.C_1580154	eugene3.00030450	At3g14240.1	subtilisin-like serine protease : contains similarity to SBT1 GI:1771160 from [Lycopersicon esculentum]:supported by full-length cDNA: Ceres:106539.	trichocarpa x nigra	Unique
Ptp.378.1.A1_s_at	-3.51953	-9.02278	0.00224506	CV266893	eugene3.00030450	eugene3.00030450	At3g14240.1	subtilisin-like serine protease : contains similarity to SBT1 GI:1771160 from [Lycopersicon esculentum]:supported by full-length cDNA: Ceres:106539.	trichocarpa x nigra	All probes match over all sequences
Ptp.3790.1.S1_s_at	-1.97054	-8.41776	0.00290164	CV228733	estExt_fgenesh4_pm.C_LG_IX0543	estExt_fgenesh4_pm.C_LG_IX0543	At2g29970.1	expressed protein : : supported by cDNA: gi_14532595_gb_AY039922.1_	trichocarpa	All probes match over all sequences
Ptp.3809.1.S1_at	-1.16826	-6.51271	0.0073206	CV261995	--	--	--	--	trichocarpa x nigra	Unique
Ptp.3825.1.S1_at	-0.735173	-6.97319	0.00576288	DN497995	eugene3.00290015	eugene3.00290015	gi|42822071|tpg|DAA02290.1|	TPA: DVL19 [Arabidopsis thaliana]	tremula x tremuloides	Unique
Ptp.3829.1.S1_at	-5.7248	-13.5245	0.000519224	CK096467	estExt_fgenesh4_pm.C_LG_III0560	estExt_fgenesh4_pm.C_LG_III0560	At5g21090.1	leucine-rich repeat protein : : supported by cDNA: gi_13358181_gb_AF324989.2_AF324989	tremula	Unique
Ptp.3833.1.S1_at	-2.2636	-11.9109	0.000825892	DN488214	eugene3.00020198	eugene3.00020198	--	--	tremula x tremuloides	Unique
Ptp.3834.1.S1_at	-2.98759	-6.43848	0.00763043	DN492524	grail3.0143000901	grail3.0143000901	--	--	tremula x tremuloides	Unique
Ptp.384.1.A1_at	-4.07906	-14.1535	0.000442229	CK088727	grail3.0004021203	grail3.0004021203	At5g06610.1	putative protein : similar to unknown protein (gb|AAD30234.1): supported by full-length cDNA: Ceres: 6949.	tremula x tremuloides	Unique
Ptp.3844.1.S1_at	-1.3882	-8.21217	0.0031732	CV245884	estExt_fgenesh4_pg.C_LG_V1520	estExt_fgenesh4_pg.C_LG_V1520	At1g47840.1	hexokinase	trichocarpa	Unique
Ptp.3855.3.S1_at	-2.84424	-59.2275	1.49e-06	BU870739	grail3.0001112401	grail3.0001112401	At5g02020.1	putative protein : hypothetical protein T6H20.90 - Arabidopsis thaliana	trichocarpa	Unique
Ptp.3868.3.S1_s_at	-2.29835	-7.20982	0.00510713	BU897031	eugene3.00010640	eugene3.00010640	--	--	tremula x tremuloides	All probes match over all sequences
Ptp.3877.1.S1_at	-5.49461	-21.8867	8.75e-05	CV281215	estExt_fgenesh4_pg.C_400284	estExt_fgenesh4_pg.C_400284	At5g09890.1	protein kinase : :supported by full-length cDNA: Ceres:206518.	tremula x tremuloides	Unique
Ptp.3877.1.S1_s_at	-6.30305	-29.78	2.62e-05	CV281215	estExt_fgenesh4_pg.C_400119	estExt_fgenesh4_pg.C_400119	At1g02120.1	unknown protein :	deltoides	All probes match over all sequences
Ptp.3879.1.S1_at	-0.866998	-6.6454	0.0067951	DN483623	grail3.0010026002	grail3.0010026002	At1g26360.1	hypothetical protein : similar to putative alpha:beta hydrolase GB:AAF67777 GI:7705098 from [Arabidopsis thaliana]	tomentiglandulosa	Unique
Ptp.3880.1.S1_at	-1.17876	-7.90447	0.00367179	CK091903	estExt_Genewise1_v1.C_LG_XIII0645	estExt_Genewise1_v1.C_LG_XIII0645	At4g02080.1	SAR1:GTP-binding secretory factor : :supported by full-length cDNA: Ceres:94610.	tremula x tremuloides	Unique
Ptp.3888.1.S1_at	-2.72542	-11.5571	0.000919602	DN489080	grail3.0090014901	grail3.0090014901	gi|52077166|dbj|BAD46211.1|	unknown protein [Oryza sativa (japonica cultivar-group)]	trichocarpa x deltoides	Unique
Ptp.3891.1.S1_at	-4.74841	-8.77641	0.0024833	DN488936	estExt_fgenesh4_pg.C_LG_VIII1833	estExt_fgenesh4_pg.C_LG_VIII1833	At5g19190.1	putative protein : predicted protein	tremula	Unique
Ptp.3904.1.S1_at	-0.937955	-6.32259	0.00811284	BU866231	--	--	--	--	trichocarpa x deltoides	Unique
Ptp.3912.1.S1_a_at	-3.84623	-11.9302	0.000820484	BP933313	grail3.0018023401	grail3.0018023401	At4g22920.1	expressed protein : :supported by full-length cDNA: Ceres:29391.	nigra	Probes match on alternative forms of same gene
Ptp.3930.1.S1_s_at	-2.39484	-7.96653	0.00356538	BU870954	eugene3.00150436	eugene3.00150436	At1g18300.1	unknown protein :	trichocarpa	All probes match over all sequences
Ptp.3949.1.S1_at	-6.8112	-10.5815	0.00126896	BU862471	gw1.I.801.1	gw1.I.801.1	At1g74670.1	GAST1-like protein : similar to GAST1 protein precursor GB:P27057 [Lycopersicon esculentum] (induced by gibberellins	tremula	Unique
Ptp.3958.1.A1_s_at	-0.429678	-8.3086	0.00304785	DN488534	estExt_Genewise1_v1.C_2050013	estExt_Genewise1_v1.C_2050013	At5g67320.1	G-protein beta family : strong similarity to unknown protein (ref|NP_005638.1): supported by cDNA: gi_16323187_gb_AY057698.1_	tremula	All probes match over all sequences
Ptp.3970.1.A1_a_at	-0.978847	-6.66469	0.00672986	CV277621	eugene3.00860064	eugene3.00860064	At1g59610.1	dynamin-like protein : similar to dynamin GB:AAA37324 GI:487857 from [Mus musculus]: supported by cDNA: gi_15146178_gb_AY049230.1_	trichocarpa x deltoides	Probes match on alternative forms of same gene
Ptp.3975.1.S1_at	-6.7058	-35.5052	1.36e-05	DN498805	fgenesh4_pg.C_scaffold_9423000001	fgenesh4_pg.C_scaffold_9423000001	At1g24140.1	putative metalloproteinase : similar to GB:AAB61099	trichocarpa	Unique
Ptp.398.1.S1_s_at	-1.74951	-9.37656	0.00195399	CK088832	grail3.0035024401	grail3.0035024401	At2g46225.1	expressed protein : supported by cDNA: Ceres:13319: supported by cDNA: 13319.	tremula x tremuloides	All probes match over all sequences
Ptp.3981.2.A1_at	-2.50967	-6.20237	0.00870957	CK089692	estExt_Genewise1_v1.C_LG_II3605	estExt_Genewise1_v1.C_LG_II3605	At4g12780.1	auxilin-like protein : auxilin - bovine	trichocarpa	Unique
Ptp.4.1.A1_a_at	-5.89736	-12.6656	0.000659315	CV238596	estExt_Genewise1_v1.C_1290161	estExt_Genewise1_v1.C_1290161	At5g15630.1	putative phytochelatin synthetase : putative phytochelatin synthetase - Arabidopsis thaliana	trichocarpa	Probes match on alternative forms of same gene
Ptp.4016.1.A1_at	-1.0377	-6.76348	0.00641041	CV280796	eugene3.00290203	eugene3.00290203	At2g35410.1	chloroplast RNA-binding protein cp33	trichocarpa x deltoides	Unique
Ptp.4022.1.S1_at	-2.68674	-14.7982	0.000374631	BU862814	grail3.0005008802	grail3.0005008802	At3g48000.1	aldehyde dehydrogenase (NAD+)-like protein : aldehyde dehydrogenase (NAD+) 2A precursor (mitochondrial)	tremula	Unique
Ptp.4022.1.S1_s_at	-2.68969	-12.7161	0.000650225	BU862814	grail3.0005008802	grail3.0005008802	At3g48000.1	aldehyde dehydrogenase (NAD+)-like protein : aldehyde dehydrogenase (NAD+) 2A precursor (mitochondrial)	tremula	All probes match over all sequences
Ptp.4025.1.S1_at	-4.69989	-7.2274	0.00506281	DN498311	grail3.0028019701	grail3.0028019701	At5g03380.1	expressed protein : similar to farnesylated protein ATFP2 [GI:4097545]: contains PF00403 Heavy-metal-associated domain	trichocarpa x nigra	Unique
Ptp.4028.1.S1_at	-0.665751	-6.24263	0.00850425	DN488604	grail3.0053005601	grail3.0053005601	At5g09680.1	putative protein : flavohemoprotein b5+b5R	tremula	Unique
Ptp.4031.1.S1_at	-1.17607	-15.522	0.000310719	CF229330	grail3.0111004201	grail3.0111004201	At4g21790.1	putative protein : : supported by cDNA: gi_15028268_gb_AY046049.1_	alba x tremula	Unique
Ptp.4031.1.S1_s_at	-1.93032	-7.62235	0.00418552	CF229330	grail3.0111004201	grail3.0111004201	At4g21790.1	putative protein : : supported by cDNA: gi_15028268_gb_AY046049.1_	alba x tremula	All probes match over all sequences
Ptp.4041.2.S1_s_at	-0.915747	-8.70501	0.0025615	CV241905	estExt_fgenesh4_pm.C_LG_XIV0422	estExt_fgenesh4_pm.C_LG_XIV0422	At5g55070.1	2-oxoglutarate dehydrogenase E2 subunit : : supported by cDNA: gi_14596218_gb_AY042897.1_	trichocarpa	All probes match over all sequences
Ptp.4050.13.A1_x_at	-3.26129	-21.7816	8.86e-05	CA824652	eugene3.01070053	eugene3.01070053	At3g15353.1	Expressed protein : : supported by full-length cDNA: Ceres: 32882.	trichocarpa x deltoides	Probes cross hyb with other sequences
Ptp.4050.17.A1_at	-5.43104	-11.4263	0.000955673	CV280539	eugene3.01070053	eugene3.01070053	At3g15353.1	Expressed protein : : supported by full-length cDNA: Ceres: 32882.	trichocarpa x deltoides	Unique
Ptp.4058.1.A1_s_at	-1.90124	-7.37452	0.00471993	DN484986	gw1.86.12.1	gw1.86.12.1	At1g09795.1	Expressed protein : : supported by full-length cDNA: Ceres: 6319.	trichocarpa x nigra	All probes match over all sequences
Ptp.4059.1.S1_at	-1.28152	-10.615	0.00125405	BP930742	eugene3.00660176	eugene3.00660176	At1g08325.1	bZIP protein : similar to basic leucine zipper protein GI:2865394 from [Zea mays]	tremula	Unique
Ptp.4082.1.S1_at	-1.59993	-6.79868	0.00629937	DN493798	grail3.0001026601	grail3.0001026601	At4g38520.1	putative protein phosphatase-2c : protein phosphatase-2c (PP2C) - Mesembryanthemum crystallinum	tremula	Unique
Ptp.4093.1.S1_at	-8.76943	-28.2347	3.3e-05	BU837657	grail3.0065010701	grail3.0065010701	At5g17540.1	putative protein : hypersensitivity-related gene product HSR201 - Nicotiana tabacum	tremula x tremuloides	Unique
Ptp.4095.1.S1_at	-1.75455	-7.50948	0.00442674	DN490015	estExt_fgenesh4_pg.C_1450020	estExt_fgenesh4_pg.C_1450020	At4g29670.1	Thioredoxin - like protein : thioredoxin:Lilium longiflorum:gb:	tremula	Unique
Ptp.41.1.A1_at	-0.984669	-8.82016	0.00243463	CK087997	estExt_Genewise1_v1.C_LG_I8739 gw1.III.2026.1	estExt_Genewise1_v1.C_LG_I8739	At1g64140.1	hypothetical protein : similar to putative disease resistance protein GB:CAB40943 GI:4586107 from [Arabidopsis thaliana]	tremula x tremuloides	Unique
Ptp.4101.1.S1_s_at	-6.62784	-12.519	0.000686835	BU837371	estExt_fgenesh4_pm.C_LG_XI0374 eugene3.00111167	estExt_fgenesh4_pm.C_LG_XI0374	At1g78380.1	glutathione transferase	tremula x tremuloides	All probes match over all sequences
Ptp.4107.2.S1_a_at	-4.48297	-8.92966	0.00232766	DN489936	estExt_fgenesh4_pg.C_10830002 fgenesh4_pg.C_LG_VII000125	estExt_fgenesh4_pg.C_10830002	At3g14225.1	unknown protein :	tremula x tremuloides	Probes match on alternative forms of same gene
Ptp.4111.2.S1_at	-4.31211	-18.087	0.000178509	CA823916	estExt_fgenesh4_pg.C_LG_XIII0070	estExt_fgenesh4_pg.C_LG_XIII0070	At1g56220.1	expressed protein : : supported by full-length cDNA: Ceres: 22928.	trichocarpa x deltoides	Unique
Ptp.4111.3.S1_s_at	-3.89787	-10.354	0.00136196	BI132307	estExt_fgenesh4_pg.C_LG_XIII0070	estExt_fgenesh4_pg.C_LG_XIII0070	At1g56220.1	expressed protein : : supported by full-length cDNA: Ceres: 22928.	tremula x tremuloides	All probes match over all sequences
Ptp.4141.1.S1_at	-3.13455	-14.516	0.000402786	BU834892	estExt_fgenesh4_pg.C_LG_II0126	estExt_fgenesh4_pg.C_LG_II0126	At1g20380.1	prolyl endopeptidase	tremula x tremuloides	Unique
Ptp.4144.1.S1_at	-3.64517	-6.13329	0.00905145	DN489617	eugene3.00091222 fgenesh4_pm.C_LG_I000649	eugene3.00091222	--	--	tremula x tremuloides	Unique
Ptp.4154.1.S1_s_at	-6.40789	-8.46126	0.00284642	CV277475	eugene3.00030242	eugene3.00030242	At5g07990.1	flavonoid 3'-hydroxylase (F3'H) : : supported by cDNA: gi_10334803_gb_AF271649.1_AF271649	trichocarpa x deltoides	All probes match over all sequences
Ptp.4157.1.S1_s_at	-1.02621	-6.22133	0.00861258	BU833418	estExt_Genewise1_v1.C_LG_X4439	estExt_Genewise1_v1.C_LG_X4439	At3g23340.1	putative casein kinase I : similar to casein kinase I GB:CAA55396 from [Arabidopsis thaliana]: supported by cDNA: gi_15809823_gb_AY054179.1_	tremula x tremuloides	All probes match over all sequences
Ptp.4185.1.S1_at	-3.51452	-16.6158	0.000246372	CV279132	--	--	--	--	tremula x tremuloides	Unique
Ptp.4186.1.A1_s_at	-3.53498	-20.834	0.000105448	CV226520	gw1.V.1445.1	gw1.V.1445.1	At1g27660.1	hypothetical protein : similar to hypothetical protein GB:AAF24944 GI:6693018 from [Arabidopsis thaliana]	trichocarpa	All probes match over all sequences
Ptp.4208.1.S1_at	-3.18125	-19.7547	0.000126849	BU826847	--	--	--	--	tremula x tremuloides	Unique
Ptp.4232.1.S1_s_at	-1.21032	-7.86024	0.00374116	DN490020	estExt_Genewise1_v1.C_LG_XVI3514	estExt_Genewise1_v1.C_LG_XVI3514	At2g38090.1	putative MYB family transcription factor :	tremula x tremuloides	All probes match over all sequences
Ptp.4239.1.A1_at	-2.2458	-7.22338	0.00506983	CV226275	fgenesh4_pm.C_LG_I000108	fgenesh4_pm.C_LG_I000108	At1g58170.1	disease resistance response protein-related: dirigent protein-related : similar to dirigent protein [Thuja plicata] gi|6694699|gb|AAF25360: similar to pathogenesis-related protein [Pisum sativum] gi|4585273|gb|AAD25355	trichocarpa	Unique
Ptp.4252.1.S1_at	-2.98279	-6.13595	0.00903958	DN499823	estExt_fgenesh4_pg.C_LG_I1744	estExt_fgenesh4_pg.C_LG_I1744	At3g55440.1	cytosolic triosephosphatisomerase : :supported by full-length cDNA: Ceres:28516.	tremula x tremuloides	Unique
Ptp.426.1.A1_s_at	-2.65888	-5.98252	0.00989169	CV248216	estExt_fgenesh4_pg.C_LG_I2854	estExt_fgenesh4_pg.C_LG_I2854	--	--	trichocarpa	All probes match over all sequences
Ptp.4261.1.S1_at	-2.33833	-29.3187	2.8e-05	DN499739	gw1.VII.3359.1	gw1.VII.3359.1	At3g50740.1	UTP-glucose glucosyltransferase - like protein : UTP-glucose glucosyltransferase	tremula x tremuloides	Unique
Ptp.4271.1.S1_at	-1.92745	-11.894	0.000831264	DN499647	eugene3.00031562 grail3.0074000401 eugene3.06630009 fgenesh4_pg.C_LG_III001584 eugene3.00031571	eugene3.00031562	--	--	tremula x tremuloides	Unique
Ptp.4272.1.S1_at	-5.41074	-10.5544	0.00128025	DN499646	fgenesh4_pg.C_LG_VII001116	fgenesh4_pg.C_LG_VII001116	At4g36470.1	S-adenosyl-L-methionine:carboxyl methyltransferase family : similar to SAM:jasmonic acid carboxyl methyltransferase (JMT)[GI:13676829] and to SAM:salicylic acid carboxyl methyltransferase (SAMT)[GI:6002712][Clarkia breweri]	tremula x tremuloides	Unique
Ptp.4282.1.S1_s_at	-1.12381	-12.5554	0.000680427	CX659089	gw1.XVII.474.1	gw1.XVII.474.1	At3g24120.1	transfactor	alba x tremula var. glandulosa	All probes match over all sequences
Ptp.4282.3.S1_s_at	-1.57947	-6.68004	0.006675	CV241113	gw1.XVII.474.1 gw1.I.3491.1	gw1.XVII.474.1	At3g24120.1	transfactor	trichocarpa	All probes match over all sequences
Ptp.4284.1.S1_s_at	-0.99229	-6.97118	0.00576865	CV269794	gw1.XIX.1902.1	gw1.XIX.1902.1	At1g33970.1	expressed protein : :supported by full-length cDNA: Ceres:37204.	trichocarpa x nigra	All probes match over all sequences
Ptp.4293.1.S1_at	-2.22187	-12.8485	0.000629623	DN499389	fgenesh4_pg.C_LG_V001627	fgenesh4_pg.C_LG_V001627	At1g20510.1	expressed protein : : supported by cDNA: gi_13430675_gb_AF360250.1_AF360250	trichocarpa	Unique
Ptp.4321.1.S1_at	-7.30517	-45.9994	4.35e-06	DN499127	eugene3.00060555	eugene3.00060555	At1g02630.1	hypothetical protein : similar to putative nucleoside transporter GB:AAF26446 GI:6715514 from [Arabidopsis thaliana]	tremula x tremuloides	Unique
Ptp.4327.1.S1_at	-1.07113	-6.63985	0.00681262	DN484263	gw1.XVIII.639.1	gw1.XVIII.639.1	At1g19170.1	polygalacturonase	tremula x tremuloides	Unique
Ptp.4327.1.S1_s_at	-0.979181	-7.13718	0.00530382	DN484263	gw1.XVIII.639.1	gw1.XVIII.639.1	At1g19170.1	polygalacturonase	tremula x tremuloides	All probes match over all sequences
Ptp.4350.1.S1_at	-2.20026	-6.98909	0.00571139	CV266975	gw1.X.3201.1 gw1.VIII.1454.1	gw1.X.3201.1	At1g17745.1	expressed protein : : supported by full-length cDNA: Ceres: 20582.	trichocarpa x nigra	Unique
Ptp.4361.1.S1_s_at	-1.88508	-8.16553	0.0032402	CV242533	estExt_fgenesh4_pg.C_LG_VIII0850	estExt_fgenesh4_pg.C_LG_VIII0850	At1g13700.1	unknown protein : similar to 6-phosphogluconolactonase-like protein GI:10177902 from [Arabidopsis thaliana]	trichocarpa	All probes match over all sequences
Ptp.4370.1.S1_s_at	-1.03735	-9.77878	0.00168017	BU815574	eugene3.00101807	eugene3.00101807	At3g08530.1	clathrin heavy chain	tremula x tremuloides	All probes match over all sequences
Ptp.4376.1.S1_at	-3.84104	-9.57393	0.00180618	DN490041	eugene3.00160224	eugene3.00160224	At3g12430.1	hypothetical protein : predicted by genscan+	tremula x tremuloides	Unique
Ptp.4378.1.S1_at	-1.59929	-9.94414	0.00157899	CK092460	grail3.0024018801	grail3.0024018801	At3g56880.1	putative protein : predicted protein At2g41010 - Arabidopsis thaliana	tremula x tremuloides	Unique
Ptp.4378.1.S1_s_at	-1.47228	-16.4263	0.000253527	CK092460	grail3.0024018801	grail3.0024018801	At3g56880.1	putative protein : predicted protein At2g41010 - Arabidopsis thaliana	tremula x tremuloides	All probes match over all sequences
Ptp.4379.1.S1_s_at	-8.13207	-9.51715	0.00184479	CF119284	estExt_fgenesh4_pg.C_1630021	estExt_fgenesh4_pg.C_1630021	At4g01470.1	putative water channel protein :	tremuloides	All probes match over all sequences
Ptp.4381.2.A1_a_at	-4.07888	-7.30548	0.00486991	CV268269	--	--	--	--	tremula	Probes match on alternative forms of same gene
Ptp.4387.1.S1_at	-0.768767	-6.31223	0.00816752	CV227711	grail3.0001026801	grail3.0001026801	At2g16940.1	RRM-containing protein : :supported by full-length cDNA: Ceres:16224.	trichocarpa	Unique
Ptp.4394.1.S1_at	-4.31818	-15.2383	0.000333819	BU830799	gw1.XI.1243.1	gw1.XI.1243.1	At1g50660.1	unknown protein :	tremula x tremuloides	Unique
Ptp.4406.2.S1_a_at	-3.37654	-6.77089	0.00638766	BU895620	gw1.X.2772.1	gw1.X.2772.1	At2g39130.1	unknown protein : predicted by genscan: supported by cDNA: gi_15292734	tremula x tremuloides	Probes match on alternative forms of same gene
Ptp.4414.2.S1_s_at	-0.707206	-6.07127	0.00939573	BU830367	estExt_fgenesh4_pg.C_LG_IV0257	estExt_fgenesh4_pg.C_LG_IV0257	At1g61150.1	hypothetical protein : predicted by genemark.hmm	tremula x tremuloides	All probes match over all sequences
Ptp.447.1.A1_at	-3.08792	-11.2304	0.0010166	CK089161	fgenesh4_pg.C_LG_V000933 gw1.II.1839.1	fgenesh4_pg.C_LG_V000933	At1g38131.1	similar to growth regulator	tremula x tremuloides	Unique
Ptp.4473.1.S1_at	-2.49099	-8.36283	0.00298094	BU828781	eugene3.00640055	eugene3.00640055	At2g46410.1	myb-related protein CAPRICE (CPC) : identical to myb-related protein CAPRICE (CPC) GI:2346965 from [Arabidopsis thaliana]: supported by cDNA: gi_2346965_dbj_AB004871.1_AB004871	tremula x tremuloides	Unique
Ptp.450.1.A1_at	-4.93417	-7.46611	0.0045187	CK089176	eugene3.00002215 eugene3.00040713	eugene3.00002215	At2g01820.1	putative receptor-like protein kinase :	tremula x tremuloides	Unique
Ptp.4509.1.S1_at	-5.8922	-11.47	0.000942529	BU888563	gw1.X.6041.1	gw1.X.6041.1	At1g54870.1	dormancy related protein	tremula	Unique
Ptp.4509.1.S1_s_at	-3.95411	-10.6986	0.00121355	BU888563	gw1.X.6041.1	gw1.X.6041.1	At1g54870.1	dormancy related protein	tremula	All probes match over all sequences
Ptp.4531.1.S1_at	-2.22197	-14.0416	0.00045416	CV256951	gw1.XIII.1152.1	gw1.XIII.1152.1	At5g27360.1	sugar transporter-like protein : putative sugar transporter (SUGTL1) - Arabidopsis thaliana	trichocarpa x deltoides	Unique
Ptp.4531.2.S1_s_at	-5.12678	-6.81744	0.00623828	BU827095	gw1.XIII.1152.1	gw1.XIII.1152.1	At5g27360.1	sugar transporter-like protein : putative sugar transporter (SUGTL1) - Arabidopsis thaliana	tremula x tremuloides	All probes match over all sequences
Ptp.4548.1.S1_s_at	-0.99727	-6.85753	0.00611685	DN500359	fgenesh4_pm.C_LG_I000236	fgenesh4_pm.C_LG_I000236	At4g20300.1	putative protein : hypothetical protein Arabidopsis thaliana:supported by full-length cDNA: Ceres:18947.	tremula x tremuloides	All probes match over all sequences
Ptp.456.1.S1_s_at	-0.871333	-7.71637	0.00400511	CV237722	eugene3.00151048	eugene3.00151048	--	--	trichocarpa	All probes match over all sequences
Ptp.4569.1.S1_at	-1.58228	-8.14026	0.00328119	CX168458	grail3.0052008001	grail3.0052008001	--	--	deltoides	Unique
Ptp.4579.1.S1_at	-2.52565	-8.59845	0.0026852	DN492845	estExt_fgenesh4_pg.C_LG_XIX0563	estExt_fgenesh4_pg.C_LG_XIX0563	At3g47390.1	putative protein : riboflavin biosynthesis protein ribG - Synechocystis sp.	tremula x tremuloides	Unique
Ptp.459.1.S1_s_at	-8.7139	-16.6912	0.000242182	Y13771.1	gw1.XV.1392.1	gw1.XV.1392.1	At5g50100.1	putative protein : similar to unknown protein (pir||S75732):supported by full-length cDNA: Ceres:35710.	tremula x tremuloides	All probes match over all sequences
Ptp.46.1.S1_at	-3.10283	-6.6755	0.00669287	CK088068	estExt_Genewise1_v1.C_LG_IX4753	estExt_Genewise1_v1.C_LG_IX4753	At5g60640.1	protein disulfide isomerase precursor - like : protein disulfide isomerase precursor	tremula x tremuloides	Unique
Ptp.4621.3.S1_s_at	-1.1884	-8.10916	0.00333173	CK093578	estExt_fgenesh4_pm.C_LG_V0447	estExt_fgenesh4_pm.C_LG_V0447	At1g71790.1	actin capping protein beta-2	tremula x tremuloides	All probes match over all sequences
Ptp.4629.2.A1_at	-0.989021	-13.2438	0.000566151	DN488224	--	--	--	--	tremula	Unique
Ptp.4631.1.S1_s_at	-1.7491	-7.12985	0.00532751	CN549463	estExt_Genewise1_v1.C_LG_V0974	estExt_Genewise1_v1.C_LG_V0974	At4g02680.1	hypothetical protein : similar to A. thaliana hypothetical protein from chromosome III	trichocarpa x deltoides	All probes match over all sequences
Ptp.4631.2.S1_at	-1.18256	-10.1204	0.00148144	BI131696	--	--	--	--	tremula x tremuloides	Unique
Ptp.4645.1.S1_s_at	-1.32926	-6.65507	0.00676086	CV253553	grail3.0061002701	grail3.0061002701	At2g46900.1	expressed protein : : supported by cDNA: gi_14532607_gb_AY039928.1_	trichocarpa	All probes match over all sequences
Ptp.4649.1.S1_s_at	-6.37589	-50.7404	2.87e-06	CV231179	eugene3.00012637	eugene3.00012637	At3g13130.1	hypothetical protein : predicted by genemark.hmm	trichocarpa	All probes match over all sequences
Ptp.4650.1.S1_at	-5.85089	-10.7593	0.00118757	CF230125	estExt_fgenesh4_pm.C_LG_XI0016	estExt_fgenesh4_pm.C_LG_XI0016	At1g11910.1	putative aspartic proteinase : similar to GB:AAC49730:supported by full-length cDNA: Ceres:8972.	alba x tremula	Unique
Ptp.4656.1.S1_s_at	-0.810888	-33.9788	1.61e-05	CF232536	eugene3.00110990	eugene3.00110990	At5g54240.1	putative protein : strong similarity to unknown protein (pir||T05759)	alba x tremula	All probes match over all sequences
Ptp.4673.1.S1_at	-4.84204	-55.7888	1.95e-06	CK107419	estExt_fgenesh4_pm.C_LG_II0668	estExt_fgenesh4_pm.C_LG_II0668	At2g45400.1	putative flavonol reductase :	tremula	Unique
Ptp.4676.2.A1_s_at	-0.730543	-6.63621	0.00682393	CV225862	eugene3.00101013	eugene3.00101013	At2g01660.1	expressed protein : :supported by full-length cDNA: Ceres:207066.	trichocarpa	All probes match over all sequences
Ptp.4684.1.S1_s_at	-2.89928	-17.9756	0.000182234	CV233522	gw1.6820.2.1 gw1.I.1980.1 gw1.IX.3151.1	gw1.6820.2.1	At5g62700.1	tubulin beta-2:beta-3 chain (sp|P29512) : : supported by cDNA: gi_13605866_gb_AF367332.1_AF367332	trichocarpa	All probes match over all sequences
Ptp.4685.1.S1_at	-1.10402	-6.39404	0.00781156	CF233139	estExt_fgenesh4_pg.C_LG_V1498	estExt_fgenesh4_pg.C_LG_V1498	At1g19870.1	hypothetical protein : contains Pfam profile: PF00612 IQ calmodulin-binding motif: supported by cDNA: gi_20856688	alba x tremula	Unique
Ptp.470.1.S1_at	-1.53661	-6.18547	0.00878636	CV247343	estExt_Genewise1_v1.C_1180138	estExt_Genewise1_v1.C_1180138	At1g32410.1	Expressed protein : : supported by full-length cDNA: Ceres: 252174.	nigra	Unique
Ptp.470.1.S1_s_at	-1.59674	-6.88845	0.00602588	CV247343	grail3.12722000101	grail3.12722000101	--	--	tremula x tremuloides	All probes match over all sequences
Ptp.4703.1.S1_at	-4.34123	-32.235	1.97e-05	CK099261	gw1.IX.4902.1	gw1.IX.4902.1	At5g60720.1	putative protein : predicted proteins	tremula x tremuloides	Unique
Ptp.4705.1.S1_at	-1.82845	-10.3606	0.00135949	CK093112	fgenesh4_pm.C_LG_II001019	fgenesh4_pm.C_LG_II001019	At1g05170.1	putative AVR9 elicitor response protein : similar to GB:AAC69935: supported by cDNA: gi_14488077_gb_AF389287.1_AF389287	tremula x tremuloides	Unique
Ptp.4708.1.S1_s_at	-1.59487	-14.3279	0.000421585	BI129177	estExt_fgenesh4_pm.C_LG_XIV0002	estExt_fgenesh4_pm.C_LG_XIV0002	At2g22620.1	unknown protein : predicted by genscan	tremula x tremuloides	All probes match over all sequences
Ptp.471.1.S1_s_at	-0.68583	-7.95338	0.0035887	BU868515	grail3.0010024201	grail3.0010024201	At1g18650.1	glycosyl hydrolase family 17 : similar to beta-1	trichocarpa	All probes match over all sequences
Ptp.4715.1.A1_a_at	-1.93885	-9.98018	0.00155648	CV248806	estExt_fgenesh4_pm.C_LG_XVIII0272	estExt_fgenesh4_pm.C_LG_XVIII0272	At5g57320.1	villin :	trichocarpa	Probes match on alternative forms of same gene
Ptp.4715.2.S1_s_at	-2.10741	-12.9731	0.000610884	CV228991	estExt_fgenesh4_pm.C_LG_XVIII0272	estExt_fgenesh4_pm.C_LG_XVIII0272	At5g57320.1	villin :	trichocarpa	All probes match over all sequences
Ptp.4720.1.S1_at	-1.1492	-27.2383	3.77e-05	CV275959	eugene3.00070582 eugene3.00050193	eugene3.00070582	At1g77460.1	unknown protein : similar to unknown protein GB:AAD25812 [Arabidopsis thaliana]	trichocarpa x deltoides	Unique
Ptp.4723.1.S1_s_at	-2.51894	-6.76853	0.0063956	CK092678	gw1.X.6498.1	gw1.X.6498.1	At1g14890.1	expressed protein : similar to pectinesterase GB:X85216 GI:732912 [Phaseolus vulgaris]:supported by full-length cDNA: Ceres:33355.	tremula x tremuloides	All probes match over all sequences
Ptp.4728.1.S1_at	-1.34749	-8.44491	0.0028633	CV266328	estExt_Genewise1_v1.C_LG_I9453	estExt_Genewise1_v1.C_LG_I9453	At1g52720.1	expressed protein : :supported by full-length cDNA: Ceres:2030.	trichocarpa x nigra	Unique
Ptp.4736.1.S1_s_at	-2.34108	-8.63188	0.00264839	BU895017	eugene3.00160495	eugene3.00160495	At2g41740.1	putative villin 2 :	tremula x tremuloides	All probes match over all sequences
Ptp.4754.1.S1_at	-2.39053	-69.1625	7.34e-07	CF227932	gw1.I.9118.1	gw1.I.9118.1	At1g33720.1	cytochrome P450 monooxygenase : identical to cytochrome p450 monooxygenase GI:3164129 from [Arabidopsis thaliana]	alba x tremula	Unique
Ptp.4760.1.S1_s_at	-7.29062	-12.2833	0.000736917	CN550234	gw1.VIII.723.1	gw1.VIII.723.1	At3g27960.1	hypothetical protein : similar to hypothetical protein GB:AAC80630 from [Arabidopsis thaliana]	trichocarpa x deltoides	All probes match over all sequences
Ptp.4769.1.S1_at	-1.43173	-7.27994	0.00493018	CV265545	gw1.28.1044.1	gw1.28.1044.1	At3g09980.1	unknown protein : similar to unknown proteins GB:AAD24625 [Arabidopsis thaliana]	trichocarpa x nigra	Unique
Ptp.4769.1.S1_x_at	-1.48498	-9.57971	0.00180368	CV265545	eugene3.00150836	eugene3.00150836	--	--	tremula	Probes cross hyb with other sequences
Ptp.4772.1.S1_s_at	-1.23006	-6.36746	0.0079213	CF233901	eugene3.01270003	eugene3.01270003	At1g12420.1	hypothetical protein :	alba x tremula	All probes match over all sequences
Ptp.4800.1.S1_at	-2.42725	-10.1066	0.00148881	CK102316	gw1.70.171.1	gw1.70.171.1	At3g04730.1	auxin-induced protein : identical to GB:AAB84353 (IAA16) [Arabidopsis thaliana]: early auxin-induced gene: member of a multigene family of early auxin-induced genes isolated from Arabidopsis using yeast two-hybrid system with IAA1:supported by full-length cDNA: Ceres:32727.	tremula x tremuloides	Unique
Ptp.4825.1.S1_at	-3.88638	-10.0322	0.00153077	CK106881	eugene3.00020820	eugene3.00020820	At1g24620.1	putative calmodulin : similar to EST gb|AA307719	tremula	Unique
Ptp.4861.1.S1_at	-2.56059	-6.29519	0.00825336	BU819582	estExt_fgenesh4_pg.C_LG_IX0374	estExt_fgenesh4_pg.C_LG_IX0374	At2g21180.1	expressed protein : : supported by cDNA: gi_15010701_gb_AY045652.1_	tremula	Unique
Ptp.4882.2.S1_at	-3.49707	-10.9504	0.00111468	BU896978	eugene3.00100431	eugene3.00100431	At1g60420.1	expressed protein : contains similarity to tryparedoxin GI:3851498 from [Crithidia fasciculata]:supported by full-length cDNA: Ceres:34936.	tremula x tremuloides	Unique
Ptp.4888.1.S1_at	-1.368	-6.95211	0.00582414	DN490577	gw1.IX.2794.1	gw1.IX.2794.1	At5g65630.1	putative protein : contains similarity to RING3 protein	tremula x tremuloides	Unique
Ptp.4895.1.S1_x_at	-9.98991	-47.8286	3.67e-06	CV260096	estExt_fgenesh4_pg.C_LG_IV0075	estExt_fgenesh4_pg.C_LG_IV0075	At5g28000.1	Csf-2-related : similar to Csf-2 [Cucumis sativus][GI:5762258][J Am Soc Hortic Sci 124	trichocarpa x nigra	Probes cross hyb with other sequences
Ptp.4900.1.S1_s_at	-1.72234	-7.49097	0.00445867	AB079510.1	grail3.0126006201	grail3.0126006201	At1g10200.1	putative transcription factor : similar to transcription factor SF3 (pir|IS37656): similar to ESTs gb|T42207	kitakamiensis	All probes match over all sequences
Ptp.4915.1.S1_at	-3.55155	-7.88304	0.00370738	CK104885	fgenesh4_pg.C_scaffold_133000008	fgenesh4_pg.C_scaffold_133000008	At4g02570.1	putative cullin-like 1 protein : similar to O. sativa cullin-like proteins: supported by cDNA: gi_15028160_gb_AY046030.1_	tremula	Unique
Ptp.4915.1.S1_s_at	-3.74255	-7.42026	0.00461157	CK104885	gw1.223.66.1	gw1.223.66.1	At3g03310.1	expressed protein : : supported by cDNA: gi_15809941_gb_AY054239.1_	alba x tremula	All probes match over all sequences
Ptp.4916.1.S1_s_at	-0.915984	-10.0754	0.00150744	CV270159	eugene3.00130040	eugene3.00130040	At5g26751.1	shaggy-like kinase alpha : : supported by cDNA: gi_15028148_gb_AY046024.1_	trichocarpa x nigra	All probes match over all sequences
Ptp.4917.1.S1_at	-3.35579	-11.1226	0.0010569	DN500464	--	--	--	--	trichocarpa	Unique
Ptp.4937.1.S1_at	-1.10101	-6.26022	0.00842445	DN492651	grail3.0022036601	grail3.0022036601	At3g52300.1	putative protein : similar to ATP synthase D chain (mitochondrial) SP:O75947 [Homo sapiens (Human)]: supported by full-length cDNA: Ceres: 27681.	tremula x tremuloides	Unique
Ptp.4954.1.S1_at	-3.51708	-111.206	1.18e-07	DN490744	estExt_fgenesh4_pg.C_660113	estExt_fgenesh4_pg.C_660113	At1g77940.1	ribosomal protein L30	alba x tremula	Unique
Ptp.4957.1.S1_at	-3.52998	-30.9326	2.28e-05	BU811544	eugene3.00081172 gw1.X.6714.1	eugene3.00081172	At1g15110.1	putative phosphatidylserine synthase : Similar to gb|AF099053 phosphatidylserine synthase-2 from Mus musculus. EST gb|N96271 comes from this gene: supported by cDNA: gi_19698980	tremula x tremuloides	Unique
Ptp.4966.1.S1_s_at	-8.71901	-8.04851	0.00342436	AJ773790	--	--	--	--	trichocarpa	All probes match over all sequences
Ptp.497.1.S1_at	-3.03185	-29.1225	2.85e-05	CK087555	eugene3.00091203	eugene3.00091203	At5g58800.1	quinone reductase family : similar to 1	trichocarpa x nigra	Unique
Ptp.497.1.S1_s_at	-8.50287	-20.999	0.000102651	CK087555	estExt_Genewise1_v1.C_660430	estExt_Genewise1_v1.C_660430	At3g44280.1	putative protein :	tremula x tremuloides	All probes match over all sequences
Ptp.4975.1.S1_at	-1.26491	-19.6598	0.000129505	DN500659	--	--	--	--	tremula x tremuloides	Unique
Ptp.4977.1.S1_s_at	-2.44395	-8.50753	0.00279148	BU886227	estExt_fgenesh4_pg.C_1420041	estExt_fgenesh4_pg.C_1420041	At3g59780.1	putative protein :	tremula x tremuloides	All probes match over all sequences
Ptp.4983.1.S1_a_at	-4.12889	-7.73932	0.00396752	DN485120	gw1.XVI.2635.1	gw1.XVI.2635.1	At3g53470.1	putative protein : ribosomal protein S25	trichocarpa	Probes match on alternative forms of same gene
Ptp.5001.2.S1_at	-2.66593	-10.8439	0.0011538	BU809692	grail3.0028003002	grail3.0028003002	gi|50897234|gb|AAT85756.1|	At5g20635 [Arabidopsis thaliana]	tremula x tremuloides	Unique
Ptp.5023.1.S1_s_at	-4.94523	-14.7938	0.000374754	CV281393	gw1.I.4122.1	gw1.I.4122.1	At2g14750.1	putative adenosine phosphosulfate kinase : identical to GB:U05238:supported by full-length cDNA: Ceres:14216.	trichocarpa x deltoides	All probes match over all sequences
Ptp.5043.1.S1_s_at	-4.46228	-10.1349	0.00147597	CV228399	eugene3.00101006	eugene3.00101006	At2g01670.1	expressed protein : :supported by full-length cDNA: Ceres:8247.	trichocarpa	All probes match over all sequences
Ptp.5049.2.S1_s_at	-3.38825	-6.40727	0.0077613	BU888047	grail3.0025024002	grail3.0025024002	At5g01650.1	Macrophage migration inhibitory factor (MIF) family : contains pfam profile: PF001187 Macrophage migration inhibitory factor	tremula	All probes match over all sequences
Ptp.5051.1.S1_x_at	-1.62946	-6.22036	0.00861683	CV236594	estExt_fgenesh4_pg.C_LG_II0263	estExt_fgenesh4_pg.C_LG_II0263	At4g39090.1	cysteine proteinase RD19A : identical to thiol protease SP:P43296	trichocarpa	Probes cross hyb with other sequences
Ptp.5057.1.S1_a_at	-2.50167	-10.3653	0.00135862	CV244905	estExt_Genewise1_v1.C_LG_V0878	estExt_Genewise1_v1.C_LG_V0878	gi|51972124|gb|AAU15166.1|	At4g02725 [Arabidopsis thaliana] >gi|50253472|gb|AAT71938.1| At4g02725 [Arabidopsis thaliana] >gi|42572813|ref|NP_974503.1| expressed protein [Arabidopsis thaliana]	trichocarpa	Probes match on alternative forms of same gene
Ptp.5072.1.S1_s_at	-1.62247	-9.75394	0.00169257	CV237525	estExt_fgenesh4_pg.C_LG_XIV1291	estExt_fgenesh4_pg.C_LG_XIV1291	At5g55160.1	ubiquitin-like protein SMT3-like : : supported by full-length cDNA: Ceres: 13697.	trichocarpa	All probes match over all sequences
Ptp.5076.1.S1_a_at	-1.83366	-6.37339	0.00790615	BU873058	gw1.II.1426.1	gw1.II.1426.1	At5g53500.1	putative protein : contains similarity to unknown protein (gb|AAF19687.1): supported by cDNA: gi_20268728	trichocarpa	Probes match on alternative forms of same gene
Ptp.5081.1.S1_at	-2.52899	-13.6818	0.000495244	CV242590	estExt_fgenesh4_pg.C_LG_IX0769	estExt_fgenesh4_pg.C_LG_IX0769	At1g50020.1	tubulin alpha-6 chain	trichocarpa	Unique
Ptp.510.1.A1_at	-3.88178	-16.9809	0.000228269	CK088013	grail3.0051002001	grail3.0051002001	At1g32920.1	expressed protein : : supported by cDNA: gi_15450636_gb_AY052686.1_ : supported by cDNA: gi_15294267	trichocarpa x deltoides	Unique
Ptp.5100.1.S1_at	-6.88096	-30.7417	2.32e-05	BI124446	estExt_Genewise1_v1.C_LG_I8344	estExt_Genewise1_v1.C_LG_I8344	At3g61880.1	cytochrome p450 (CYP78A9) : :supported by full-length cDNA: Ceres:29661.	tremula x tremuloides	Unique
Ptp.5103.1.S1_at	-1.205	-7.93766	0.00361602	BU874135	grail3.0008039502	grail3.0008039502	At4g01100.1	mitochondrial carrier protein family : contains Pfam profile: PF00153 mitochondrial carrier protein: supported by cDNA: gi_13430511_gb_AF360168.1_AF360168	trichocarpa	Unique
Ptp.5103.1.S1_s_at	-1.0259	-15.0405	0.00035263	BU874135	grail3.0008039502	grail3.0008039502	At4g01100.1	mitochondrial carrier protein family : contains Pfam profile: PF00153 mitochondrial carrier protein: supported by cDNA: gi_13430511_gb_AF360168.1_AF360168	trichocarpa	All probes match over all sequences
Ptp.5114.1.S1_at	-2.44748	-9.83774	0.00164216	CV265551	grail3.0063005001	grail3.0063005001	At3g26580.1	unknown protein :	trichocarpa x nigra	Unique
Ptp.512.1.S1_at	-3.6708	-6.02215	0.00966786	CK088365	eugene3.00180550	eugene3.00180550	At5g10770.1	nucleoid DNA-binding protein cnd41 - like protein : nucleoid DNA-binding protein cnd41	tremula x tremuloides	Unique
Ptp.5144.1.S1_at	-6.75646	-31.2309	2.21e-05	DN484561	eugene3.00080799 fgenesh4_pg.C_LG_X001522	eugene3.00080799	At5g15240.1	putative protein : amino acid transport protein	tremula	Unique
Ptp.5147.1.S1_at	-3.36798	-16.1975	0.000264815	CV245168	eugene3.00010981	eugene3.00010981	At4g22920.1	expressed protein : :supported by full-length cDNA: Ceres:29391.	trichocarpa	Unique
Ptp.5156.1.S1_at	-1.70966	-7.32813	0.00482289	BU815588	estExt_fgenesh4_kg.C_LG_XVIII0013	estExt_fgenesh4_kg.C_LG_XVIII0013	At3g47650.1	putative protein : bundle sheath defective protein 2 - Zea mays	tremula x tremuloides	Unique
Ptp.5158.1.S1_at	-5.94271	-8.10647	0.00333527	CK090943	estExt_Genewise1_v1.C_1660131	estExt_Genewise1_v1.C_1660131	At1g05010.1	1-aminocyclopropane-1-carboxylate oxidase : Identical to 1-aminocyclopropane-1-carboxylate oxidase (ACC oxidase) gb|X66719 (EAT1). ESTs gb|T43073	trichocarpa	Unique
Ptp.5160.3.A1_x_at	-1.5129	-7.28021	0.00493018	CV281283	eugene3.00111184	eugene3.00111184	At1g79040.1	photosystem II polypeptide	trichocarpa x deltoides	Probes cross hyb with other sequences
Ptp.517.1.S1_at	-5.04955	-7.54183	0.00435342	CF229851	grail3.0093002201	grail3.0093002201	At5g54500.1	quinone reductase	alba x tremula	Unique
Ptp.5199.1.S1_at	-4.62944	-11.9972	0.000801694	CV281699	estExt_fgenesh4_pm.C_LG_XVI0009	estExt_fgenesh4_pm.C_LG_XVI0009	At4g16370.1	isp4 like protein : : supported by cDNA: gi_15451019_gb_AY054590.1_	trichocarpa x deltoides	Unique
Ptp.5205.1.S1_at	-9.75116	-11.4759	0.000940265	BU888886	fgenesh4_pg.C_scaffold_11140000001 estExt_fgenesh4_pg.C_LG_XVIII0369	fgenesh4_pg.C_scaffold_11140000001	At5g11420.1	putative protein : predicted proteins in castor bean	tremula	Unique
Ptp.5208.1.S1_a_at	-2.08082	-20.083	0.000119319	CV280288	estExt_Genewise1_v1.C_LG_V0051	estExt_Genewise1_v1.C_LG_V0051	At4g37920.1	putative protein :	trichocarpa x deltoides	Probes match on alternative forms of same gene
Ptp.5208.2.A1_a_at	-1.49143	-7.06543	0.00549281	CK090166	estExt_Genewise1_v1.C_LG_V0051	estExt_Genewise1_v1.C_LG_V0051	At4g37920.1	putative protein :	tremula x tremuloides	Probes match on alternative forms of same gene
Ptp.5221.1.S1_s_at	-1.81569	-7.92566	0.00363528	CV282964	estExt_fgenesh4_pm.C_LG_XII0386	estExt_fgenesh4_pm.C_LG_XII0386	At1g59750.1	auxin response transcription factor (ARF1) : identical to auxin response factor 1 GI:2245378 from [Arabidopsis thaliana]: supported by cDNA: gi_2245377_gb_U83245.1_ATU83245	trichocarpa x deltoides	All probes match over all sequences
Ptp.5227.1.A1_at	-2.01198	-13.6728	0.000496435	CV266184	gw1.X.1323.1	gw1.X.1323.1	At1g79380.1	expressed protein : : supported by cDNA: gi_13937148_gb_AF372928.1_AF372928	trichocarpa x nigra	Unique
Ptp.5229.1.S1_s_at	-10.3373	-11.2893	0.000998923	CK320886	estExt_Genewise1_v1.C_LG_VII0038	estExt_Genewise1_v1.C_LG_VII0038	At5g65730.1	xyloglucan endotransglycosylase	deltoides	All probes match over all sequences
Ptp.5237.2.A1_at	-2.46296	-8.09337	0.00335145	CK090370	estExt_fgenesh4_pg.C_LG_X1487	estExt_fgenesh4_pg.C_LG_X1487	At1g14150.1	PsbQ domain protein family : extrinsic pII protein: location of ESTs 144D22XP 3'	tremula x tremuloides	Unique
Ptp.5244.1.S1_x_at	-1.46161	-7.71884	0.00400346	CV271589	gw1.VI.2058.1 gw1.XVIII.1630.1	gw1.VI.2058.1	At4g32260.1	H+-transporting ATP synthase chain 9 - like protein : H+-transporting ATP synthase	trichocarpa x nigra	Probes cross hyb with other sequences
Ptp.5265.1.S1_s_at	-8.45029	-29.1225	2.85e-05	CV279994	eugene3.00140672	eugene3.00140672	At3g62550.1	putative protein : ER6 protein - Lycopersicon esculentum	trichocarpa x deltoides	All probes match over all sequences
Ptp.5265.1.S1_x_at	-7.68285	-23.2129	7.01e-05	CV279994	eugene3.00140672	eugene3.00140672	At3g62550.1	putative protein : ER6 protein - Lycopersicon esculentum	trichocarpa x deltoides	Probes cross hyb with other sequences
Ptp.5271.1.S1_at	-2.65812	-6.32654	0.00809956	CV238996	estExt_Genewise1_v1.C_1210153	estExt_Genewise1_v1.C_1210153	At4g25910.1	nitrogen fixation like protein : nitrogen fixation protein nifU - Anabaena sp.	trichocarpa	Unique
Ptp.5355.1.S1_at	-4.34872	-11.9865	0.000804799	BU863329	eugene3.12970002 eugene3.00151110	eugene3.12970002	At2g23180.1	cytochrome P450	tremula	Unique
Ptp.5364.1.S1_s_at	-5.2936	-6.03603	0.00959109	CK100365	gw1.IV.1004.1	gw1.IV.1004.1	At4g38770.1	extensin - like protein : proline-rich protein	tremula x tremuloides	All probes match over all sequences
Ptp.5368.1.S1_s_at	-0.94336	-8.23331	0.003144	BI069239	grail3.0028013801	grail3.0028013801	At2g37110.1	expressed protein : :supported by full-length cDNA: Ceres:123128.	trichocarpa	All probes match over all sequences
Ptp.5395.1.S1_at	-3.30654	-7.71663	0.00400511	AI163430	estExt_fgenesh4_pm.C_700083	estExt_fgenesh4_pm.C_700083	At5g27540.1	putative protein : GTP-binding proteins at the N-terminus: supported by cDNA: gi_19698866	tremula x tremuloides	Unique
Ptp.5399.1.S1_at	-1.64259	-7.22503	0.00506983	CA824881	gw1.XIV.1147.1	gw1.XIV.1147.1	At1g01780.1	LIM domain protein	trichocarpa x deltoides	Unique
Ptp.540.1.S1_at	-2.15933	-6.33424	0.00806301	CK088437	gw1.II.2836.1	gw1.II.2836.1	At3g25290.1	expressed protein : : supported by cDNA: gi_16323199_gb_AY057704.1_	tremula x tremuloides	Unique
Ptp.5403.1.S1_at	-5.63378	-12.2724	0.000738339	CK103069	gw1.X.1706.1 estExt_fgenesh4_pg.C_LG_X1673	gw1.X.1706.1	At3g55990.1	putative protein : predicted proteins	tremula x tremuloides	Unique
Ptp.5418.1.S1_at	-1.00344	-6.47805	0.00746663	CK094795	grail3.0007019401	grail3.0007019401	At2g25660.1	unknown protein :	tremula	Unique
Ptp.5435.1.A1_at	-0.233378	-6.83004	0.00619788	CV279366	eugene3.00131058	eugene3.00131058	At5g17060.1	ADP-ribosylation factor -like protein : ADP-ribosylation factor	trichocarpa x deltoides	Unique
Ptp.5440.1.S1_at	-6.55705	-12.3066	0.00073279	CF227447	grail3.0208001401	grail3.0208001401	At1g80860.1	expressed protein : : supported by full-length cDNA: Ceres: 42087.	trichocarpa	Unique
Ptp.5440.2.A1_a_at	-7.71839	-10.1657	0.00146114	DN493300	grail3.0066002801	grail3.0066002801	At2g29500.1	putative small heat shock protein : :supported by full-length cDNA: Ceres:25828.	tremula	Probes match on alternative forms of same gene
Ptp.5444.1.S1_at	-0.638661	-11.9438	0.000815697	BU869351	eugene3.00180400	eugene3.00180400	At5g55190.1	GTP-binding protein atran3	trichocarpa	Unique
Ptp.5444.1.S1_x_at	-0.627993	-11.632	0.000898487	BU869351	eugene3.00180400	eugene3.00180400	At5g55190.1	GTP-binding protein atran3	trichocarpa	Probes cross hyb with other sequences
Ptp.5445.1.A1_at	-3.42856	-8.07239	0.0033844	CV250232	eugene3.00040064	eugene3.00040064	At4g21780.1	expressed protein : :supported by full-length cDNA: Ceres:18558.	trichocarpa	Unique
Ptp.5446.1.S1_s_at	-4.92103	-6.41278	0.00773935	CF233587	eugene3.00140866	eugene3.00140866	At1g52140.1	expressed protein : :supported by full-length cDNA: Ceres:25812.	alba x tremula	All probes match over all sequences
Ptp.5472.1.S1_at	-2.73164	-7.60649	0.0042185	CK102148	gw1.6820.2.1 gw1.I.1980.1 gw1.IX.3151.1	gw1.6820.2.1	At5g62700.1	tubulin beta-2:beta-3 chain (sp|P29512) : : supported by cDNA: gi_13605866_gb_AF367332.1_AF367332	tremula x tremuloides	Unique
Ptp.548.1.S1_x_at	-1.74248	-6.20271	0.00870846	AY919619.1	estExt_fgenesh4_pg.C_LG_I2905	estExt_fgenesh4_pg.C_LG_I2905	At4g32880.1	HD-Zip transcription factor	trichocarpa	Probes cross hyb with other sequences
Ptp.5480.1.S1_at	-8.30793	-32.6169	1.9e-05	CV231040	eugene3.00660043	eugene3.00660043	At5g22780.1	alpha-adaptin C homolog : : supported by cDNA: gi_20466359	tremula x tremuloides	Unique
Ptp.5483.2.S1_a_at	-1.35205	-6.02318	0.00966362	AI162895	estExt_Genewise1_v1.C_LG_IV3238	estExt_Genewise1_v1.C_LG_IV3238	At1g67080.1	expressed protein : :supported by full-length cDNA: Ceres:11578.	tremula x tremuloides	Probes match on alternative forms of same gene
Ptp.5490.1.S1_at	-2.83953	-7.03176	0.00558531	CK098489	gw1.X.4548.1	gw1.X.4548.1	At3g23530.1	unknown protein : : supported by cDNA: gi_17473512	tremula x tremuloides	Unique
Ptp.5491.2.S1_a_at	-2.18732	-8.83881	0.00241623	CK097842	estExt_Genewise1_v1.C_LG_IV3568	estExt_Genewise1_v1.C_LG_IV3568	At1g70750.1	expressed protein : similar to IFA-binding protein GB:AAD01202 [Arabidopsis thaliana]: supported by cDNA: gi_4101563_gb_AF004556.1_AF004556	tremula	Probes match on alternative forms of same gene
Ptp.5492.2.S1_s_at	-1.33729	-18.3695	0.000166894	CK110053	eugene3.00061912	eugene3.00061912	--	--	tremula x tremuloides	All probes match over all sequences
Ptp.5496.1.S1_at	-5.38693	-121.477	7.93e-08	AY935504.1	estExt_fgenesh4_pg.C_280128	estExt_fgenesh4_pg.C_280128	At2g37090.1	unknown protein :	tremula x tremuloides	Unique
Ptp.5498.1.S1_s_at	-0.937296	-6.65967	0.00674585	BU813589	estExt_Genewise1_v1.C_LG_IV0789	estExt_Genewise1_v1.C_LG_IV0789	At4g38950.1	kinesin like protein : kinesin-related protein - Xenopus laevis	tremula x tremuloides	All probes match over all sequences
Ptp.5500.1.S1_at	-4.73825	-6.68726	0.00665134	DN492580	estExt_Genewise1_v1.C_LG_VI2502	estExt_Genewise1_v1.C_LG_VI2502	At5g19530.1	spermine synthase (ACL5) : :supported by full-length cDNA: Ceres:3968.	tremula x tremuloides	Unique
Ptp.5501.1.S1_at	-4.0617	-12.0401	0.000792691	CF232360	gw1.V.888.1	gw1.V.888.1	gi|50938517|ref|XP_478786.1|	unknown protein [Oryza sativa (japonica cultivar-group)] >gi|34393541|dbj|BAC83139.1| unknown protein [Oryza sativa (japonica cultivar-group)] >gi|50508961|dbj|BAD31868.1| unknown protein [Oryza sativa (japonica cultivar-group)]	alba x tremula	Unique
Ptp.5504.1.S1_at	-2.95488	-11.8636	0.000839048	CK099753	estExt_Genewise1_v1.C_LG_XII1068	estExt_Genewise1_v1.C_LG_XII1068	At1g73590.1	auxin transporter splice variant b	tremula x tremuloides	Unique
Ptp.5507.1.S1_at	-1.9178	-13.0602	0.000595424	BI127489	grail3.0035024401	grail3.0035024401	At2g46225.1	expressed protein : supported by cDNA: Ceres:13319: supported by cDNA: 13319.	tremula x tremuloides	Unique
Ptp.5515.1.A1_s_at	-0.898993	-7.0114	0.00564444	CV243521	estExt_fgenesh4_pg.C_LG_IX1143	estExt_fgenesh4_pg.C_LG_IX1143	At1g07310.1	extensin-related : related to extensin (class I) [Lycopersicon esculentum] gi|1345537|emb|CAA39215: supported by cDNA: gi_15451131_gb_AY054646.1_	trichocarpa	All probes match over all sequences
Ptp.5517.1.S1_a_at	-6.56326	-11.4811	0.000938876	CV230431	estExt_Genewise1_v1.C_LG_XII0499	estExt_Genewise1_v1.C_LG_XII0499	At5g60490.1	fasciclin-like arabinogalactan-protein (FLA12) : :supported by full-length cDNA: Ceres:15239.	trichocarpa	Probes match on alternative forms of same gene
Ptp.5519.1.S1_s_at	-5.73979	-22.3981	7.99e-05	BU824008	eugene3.00180550	eugene3.00180550	At5g10770.1	nucleoid DNA-binding protein cnd41 - like protein : nucleoid DNA-binding protein cnd41	tremula	All probes match over all sequences
Ptp.5529.1.S1_s_at	-8.65232	-10.5014	0.00130545	CV252273	estExt_Genewise1_v1.C_LG_X0543	estExt_Genewise1_v1.C_LG_X0543	At3g16920.1	glycosyl hydrolase family 19 (chitinase) : similar to class I chitinase GI:7798670 from [Arabis microphylla]: supported by cDNA: gi_15724261_gb_AF412071.1_AF412071	trichocarpa	All probes match over all sequences
Ptp.5533.1.S1_at	-0.324141	-7.3148	0.00485086	CV283037	estExt_Genewise1_v1.C_280199	estExt_Genewise1_v1.C_280199	At5g20720.1	chloroplast Cpn21 protein : identical to chloroplast 20 kDa chaperonin	trichocarpa x deltoides	Unique
Ptp.5537.1.S1_at	-0.999209	-8.36796	0.00297258	CK087818	eugene3.00060687	eugene3.00060687	--	--	tremula x tremuloides	Unique
Ptp.5551.1.S1_at	-4.06485	-50.9676	2.81e-06	AI161594	fgenesh4_pm.C_LG_I001083	fgenesh4_pm.C_LG_I001083	At1g10200.1	putative transcription factor : similar to transcription factor SF3 (pir|IS37656): similar to ESTs gb|T42207	tremula x tremuloides	Unique
Ptp.5552.1.S1_s_at	-2.79321	-10.4607	0.00132006	AI161787	eugene3.00141104	eugene3.00141104	--	--	tremula x tremuloides	All probes match over all sequences
Ptp.556.1.A1_s_at	-3.66415	-6.56514	0.00710522	CK095323	gw1.V.85.1	gw1.V.85.1	At1g44000.1	expressed protein : : supported by cDNA: gi_15028026_gb_AY045870.1_	tremula	All probes match over all sequences
Ptp.5566.1.S1_at	-8.42417	-20.4757	0.000111783	CF232448	estExt_fgenesh4_pg.C_440200	estExt_fgenesh4_pg.C_440200	At3g01015.1	hypothetical protein : predicted by genemark.hmm	alba x tremula	Unique
Ptp.5573.1.S1_s_at	-2.2878	-8.32567	0.00302878	CN549824	estExt_Genewise1_v1.C_LG_I1353	estExt_Genewise1_v1.C_LG_I1353	At3g46440.1	dTDP-glucose 4-6-dehydratases-like protein : dTDP-glucose 4-6-dehydratases homolog - Arabidopsis thaliana	trichocarpa x deltoides	All probes match over all sequences
Ptp.5577.2.S1_at	-3.02622	-20.6254	0.000109017	AI165852	--	--	--	--	trichocarpa	Unique
Ptp.5578.1.S1_at	-3.87018	-8.68134	0.00259049	BU836958	estExt_fgenesh4_pg.C_LG_V1470	estExt_fgenesh4_pg.C_LG_V1470	At1g75500.1	nodulin-like protein : similar to MtN21 GB:CAA75575 GI:2598575 from (Medicago truncatula) (Mol. Plant Microbe Interact. 9 (4)	tremula x tremuloides	Unique
Ptp.5579.1.A1_at	-2.96053	-11.829	0.000846988	CV270590	estExt_fgenesh4_pg.C_LG_V0514	estExt_fgenesh4_pg.C_LG_V0514	At4g33985.1	Expressed protein : : supported by full-length cDNA: Ceres: 9341.	trichocarpa x nigra	Unique
Ptp.5589.1.S1_at	-0.688575	-6.51628	0.00730747	CX658971	grail3.0012030401	grail3.0012030401	At2g04900.1	expressed protein : : supported by full-length cDNA: Ceres: 34035.	alba x tremula var. glandulosa	Unique
Ptp.5595.1.S1_x_at	-2.95802	-7.94249	0.00360947	CV275868	estExt_fgenesh4_pg.C_LG_V1612	estExt_fgenesh4_pg.C_LG_V1612	At1g76180.1	dehydrin	trichocarpa x deltoides	Probes cross hyb with other sequences
Ptp.5609.1.S1_at	-0.805746	-7.15615	0.00525254	CV236326	gw1.28.798.1	gw1.28.798.1	At3g53190.1	pectate lyase -like protein : pectate lyase	tremula x tremuloides	Unique
Ptp.5612.1.S1_at	-1.18097	-6.03008	0.00962441	CV227178	eugene3.00130542	eugene3.00130542	At5g32450.1	RRM-containing protein : various predicted proteins	trichocarpa	Unique
Ptp.5613.1.S1_s_at	-1.0159	-6.71838	0.00655739	BU828522	grail3.0010026002	grail3.0010026002	At1g26360.1	hypothetical protein : similar to putative alpha:beta hydrolase GB:AAF67777 GI:7705098 from [Arabidopsis thaliana]	tremula x tremuloides	All probes match over all sequences
Ptp.5632.1.S1_s_at	-0.885376	-6.69676	0.00662299	BP931862	grail3.0028002001	grail3.0028002001	At3g45310.1	cysteine proteinase AALP	nigra	All probes match over all sequences
Ptp.5637.1.A1_s_at	-2.44782	-9.14731	0.00213982	CX172815	estExt_fgenesh4_pg.C_LG_VIII0539	estExt_fgenesh4_pg.C_LG_VIII0539	At3g55800.1	sedoheptulose-bisphosphatase precursor : : supported by cDNA: gi_15451177_gb_AY054669.1_	deltoides	All probes match over all sequences
Ptp.5656.1.S1_s_at	-2.3087	-7.14505	0.0052844	AI166796	eugene3.00100691	eugene3.00100691	At3g23090.1	unknown protein :	trichocarpa	All probes match over all sequences
Ptp.5662.1.S1_at	-1.02474	-9.26621	0.0020362	CA823147	gw1.66.715.1	gw1.66.715.1	At5g58140.1	non phototropic hypocotyl 1-like : : supported by cDNA: gi_5391441_gb_AF053941.2_AF053941	tremula x tremuloides	Unique
Ptp.5663.1.S1_at	-2.75129	-7.72069	0.00400123	CN549279	eugene3.00130596	eugene3.00130596	At5g56340.1	putative protein : similar to unknown protein (pir||T05064): supported by cDNA: gi_17380897	trichocarpa x deltoides	Unique
Ptp.5672.1.S1_at	-1.45041	-10.8455	0.00115329	CK087506	estExt_Genewise1_v1.C_LG_XVIII3283	estExt_Genewise1_v1.C_LG_XVIII3283	At5g58060.1	ATGP1 : : supported by cDNA: gi_13358229_gb_AF325040.2_AF325040	tremula x tremuloides	Unique
Ptp.5696.1.S1_s_at	-0.7241	-8.5083	0.00279084	CV240717	eugene3.00061076	eugene3.00061076	At4g29160.1	putative protein : SNF7 protein - Saccharomyces cerevisiae	trichocarpa	All probes match over all sequences
Ptp.5704.1.S1_at	-4.49907	-11.2366	0.00101531	CK087305	--	--	--	--	trichocarpa	Unique
Ptp.5708.1.S1_at	-6.54292	-23.2576	6.99e-05	AY935503.1	eugene3.00070393	eugene3.00070393	At3g18660.1	expressed protein : : supported by cDNA: gi_15810136_gb_AY056133.1_	tremula x tremuloides	Unique
Ptp.5734.1.S1_at	-1.26063	-10.3819	0.00135229	CV262302	--	--	--	--	trichocarpa x nigra	Unique
Ptp.5752.1.S1_at	-1.66747	-6.97549	0.00575576	AY229877.1	estExt_fgenesh4_pg.C_LG_V1539	estExt_fgenesh4_pg.C_LG_V1539	At2g16600.1	cytosolic cyclophilin (ROC3) : :supported by full-length cDNA: Ceres:23995.	tremuloides	Unique
Ptp.5757.1.S1_at	-3.32079	-9.85469	0.00163451	CV282029	eugene3.00151111	eugene3.00151111	At5g62200.1	putative protein : embryo-specific protein 3	trichocarpa x deltoides	Unique
Ptp.5757.1.S1_x_at	-3.4638	-9.90161	0.00160778	CV282029	eugene3.00151111	eugene3.00151111	At5g62200.1	putative protein : embryo-specific protein 3	trichocarpa x deltoides	Probes cross hyb with other sequences
Ptp.5775.1.S1_at	-1.65407	-6.07862	0.00935472	AI165616	eugene3.00121120	eugene3.00121120	At5g07240.1	putative protein : SF16 protein	tremula x tremuloides	Unique
Ptp.5788.2.S1_at	-1.64465	-8.57522	0.00271182	BU834689	grail3.0003005602	grail3.0003005602	At1g20696.1	Expressed protein : : supported by full-length cDNA: Ceres: 11938.	tremula x tremuloides	Unique
Ptp.5792.1.S1_at	-0.747165	-7.30321	0.00487334	CV253521	fgenesh4_pm.C_LG_XVIII000165	fgenesh4_pm.C_LG_XVIII000165	At2g32070.1	putative CCR4-associated factor : : supported by cDNA: gi_15293024_gb_AY050946.1_	trichocarpa x deltoides	Unique
Ptp.5793.1.S1_s_at	-2.80934	-9.54669	0.00182535	BP929020	grail3.0010062402	grail3.0010062402	At3g17860.1	expressed protein : :supported by full-length cDNA: Ceres:12707.	nigra	All probes match over all sequences
Ptp.5807.1.A1_at	-1.48663	-6.8473	0.00614471	CV243181	eugene3.00870044	eugene3.00870044	At5g16450.1	expressed protein : similar to bacterial S-adenosylmethionine:2-demethylmenaquinone methyltransferases: supported by full-length cDNA: Ceres: 13819.	trichocarpa	Unique
Ptp.5813.1.S1_at	-2.47381	-8.65633	0.00261646	AY684938.1	estExt_Genewise1_v1.C_LG_II1820	estExt_Genewise1_v1.C_LG_II1820	At4g08150.1	KNAT1 homeobox-like protein : : supported by cDNA: gi_19424026	trichocarpa x deltoides	Unique
Ptp.5813.1.S2_at	-2.29377	-6.23829	0.0085259	CV234060	estExt_Genewise1_v1.C_LG_II1820	estExt_Genewise1_v1.C_LG_II1820	At4g08150.1	KNAT1 homeobox-like protein : : supported by cDNA: gi_19424026	trichocarpa	Unique
Ptp.5835.1.S1_at	-3.80411	-7.83325	0.00379247	CV131717	fgenesh4_pm.C_LG_II000166	fgenesh4_pm.C_LG_II000166	At1g25280.1	F-box containing tubby family protein : similar to putative Tub family protein GI:3738302 from [Arabidopsis thaliana]	deltoides	Unique
Ptp.5841.1.S1_at	-2.12015	-9.65346	0.00174971	CV283182	grail3.0003055601 fgenesh4_pg.C_LG_V001134	grail3.0003055601	At1g22790.1	expressed protein : identical to hypothetical protein GB:CAA72910: supported by full-length cDNA: Ceres: 94230.	trichocarpa x deltoides	Unique
Ptp.5842.1.A1_s_at	-1.05552	-6.71929	0.00655589	CV242757	estExt_fgenesh4_pg.C_LG_VIII1741	estExt_fgenesh4_pg.C_LG_VIII1741	At2g47900.1	F-box containing tubby family protein : : supported by cDNA: gi_18377639	trichocarpa	All probes match over all sequences
Ptp.5848.1.S1_s_at	-2.68137	-7.12264	0.00534143	CK088172	estExt_Genewise1_v1.C_LG_VI2117	estExt_Genewise1_v1.C_LG_VI2117	At5g20885.1	putative protein : non-consensus donor splice site GA at exon 1: predicted proteins	tremula x tremuloides	All probes match over all sequences
Ptp.5855.1.S1_at	-0.979831	-6.65582	0.00675803	BU830861	grail3.0032001401	grail3.0032001401	At5g55100.1	putative protein : similar to unknown protein (ref|NP_004583.1): supported by cDNA: gi_14532719_gb_AY039984.1_	tremula x tremuloides	Unique
Ptp.5868.1.S1_s_at	-2.28325	-8.94353	0.0023133	CA825078	estExt_fgenesh4_pm.C_LG_XI0311	estExt_fgenesh4_pm.C_LG_XI0311	At1g61065.1	Expressed protein : : supported by full-length cDNA: Ceres: 25888.	trichocarpa x deltoides	All probes match over all sequences
Ptp.5870.1.S1_at	-4.95597	-55.311	2.01e-06	DN493652	estExt_Genewise1_v1.C_1820077	estExt_Genewise1_v1.C_1820077	At3g58680.1	transcriptional coactivator - like protein : hMBF1alpha	tremula	Unique
Ptp.589.1.S1_at	-2.10233	-12.2824	0.000736917	CV246708	fgenesh4_pg.C_scaffold_133000078 estExt_fgenesh4_pm.C_LG_XIII0048	fgenesh4_pg.C_scaffold_133000078	At1g09160.1	putative protein phosphatase 2C : similar to GB:AAC16260: supported by cDNA: gi_16930414_gb_AF419561.1_AF419561	trichocarpa	Unique
Ptp.5896.1.S1_at	-2.13022	-17.1049	0.000221678	CX178261	estExt_Genewise1_v1.C_LG_VIII1252	estExt_Genewise1_v1.C_LG_VIII1252	At5g19220.1	Glucose-1-phosphate adenylyltransferase (ApL1:adg2) : : supported by cDNA: gi_2149020_gb_U72290.1_ATU72290	euramericana	Unique
Ptp.5904.1.S1_at	-1.6477	-7.19245	0.00515229	CV279706	eugene3.00060737	eugene3.00060737	gi|17148773|gb|AAL35819.1|	far-red elongated hypocotyl protein 1 [Arabidopsis thaliana]	trichocarpa x deltoides	Unique
Ptp.5904.1.S1_s_at	-1.82332	-10.1696	0.00146052	CV279706	eugene3.00060737	eugene3.00060737	gi|17148773|gb|AAL35819.1|	far-red elongated hypocotyl protein 1 [Arabidopsis thaliana]	trichocarpa x deltoides	All probes match over all sequences
Ptp.5915.1.S1_at	-4.94591	-8.11024	0.00333015	BU889575	estExt_Genewise1_v1.C_LG_XIV1619	estExt_Genewise1_v1.C_LG_XIV1619	At4g01070.1	putative flavonol glucosyltransferase : similar to Manihot esculenta flavonol 3-O-glucosyltransferase 5	tremula	Unique
Ptp.5915.1.S1_s_at	-4.52332	-8.02683	0.00345873	BU889575	estExt_Genewise1_v1.C_LG_XIV1619	estExt_Genewise1_v1.C_LG_XIV1619	At4g01070.1	putative flavonol glucosyltransferase : similar to Manihot esculenta flavonol 3-O-glucosyltransferase 5	tremula	All probes match over all sequences
Ptp.5926.2.S1_at	-2.11699	-7.37871	0.00471389	BU888111	estExt_fgenesh4_pm.C_LG_III0561	estExt_fgenesh4_pm.C_LG_III0561	At5g13180.1	NAM-like protein : hypothetical protein SENU5	tremula	Unique
Ptp.5932.1.S1_s_at	-2.08445	-6.8301	0.00619788	CA928506	eugene3.00101828	eugene3.00101828	At3g08510.1	phosphoinositide specific phospholipase C(AtPLC2) : identical to phosphoinositide specific phospholipase C(AtPLC2) GI:857374 [Arabidopsis thaliana]	tremuloides	All probes match over all sequences
Ptp.5937.1.S1_at	-4.30003	-37.6965	1.04e-05	DN486523	eugene3.00020611	eugene3.00020611	At4g09890.1	putative protein : Arabidopsis thaliana chromosome II BAC T30B22 genomic sequence	tremula	Unique
Ptp.5945.1.S1_s_at	-0.837217	-6.12019	0.00912491	CK092498	--	--	--	--	trichocarpa	All probes match over all sequences
Ptp.5947.1.S1_at	-4.1664	-10.3406	0.00136585	CV282748	eugene3.00860120	eugene3.00860120	At5g07620.1	putative protein : contains similarity to receptor-like protein kinase	trichocarpa	Unique
Ptp.5956.3.S1_at	-4.00617	-12.7695	0.00064395	CV261054	gw1.X.2081.1 gw1.VIII.2613.1	gw1.X.2081.1	At2g39730.1	auxin-regulated protein : :supported by full-length cDNA: Ceres:7114.	trichocarpa x nigra	Unique
Ptp.5974.1.S1_s_at	-4.74897	-10.319	0.00137755	CF936401	estExt_fgenesh4_pg.C_LG_V1578	estExt_fgenesh4_pg.C_LG_V1578	At1g60420.1	expressed protein : contains similarity to tryparedoxin GI:3851498 from [Crithidia fasciculata]:supported by full-length cDNA: Ceres:34936.	tomentiglandulosa	All probes match over all sequences
Ptp.5975.2.S1_at	-2.33062	-6.51256	0.0073206	CV241488	eugene3.00060011	eugene3.00060011	At2g01060.1	transfactor-like protein : similar to transfactor GB:BAA75684 from [Nicotiana tabacum]:supported by full-length cDNA: Ceres:115924.	trichocarpa	Unique
Ptp.6000.1.S1_at	-2.04068	-11.3783	0.000970526	CV277868	grail3.0006019901	grail3.0006019901	At1g14870.1	unknown protein : : supported by cDNA: gi_18252924	trichocarpa x deltoides	Unique
Ptp.6003.1.S1_at	-7.86241	-9.11679	0.00216754	CK095526	estExt_fgenesh4_pg.C_LG_X1194	estExt_fgenesh4_pg.C_LG_X1194	--	--	tremula	Unique
Ptp.6007.1.S1_at	-2.36369	-11.2701	0.00100621	CK090586	fgenesh4_pm.C_LG_V000514 fgenesh4_pm.C_LG_II000238	fgenesh4_pm.C_LG_V000514	At3g22750.1	expressed protein : similar to putative protein kinase GB:CAB10257 from [Arabidopsis thaliana]: supported by cDNA: gi_14334661_gb_AY035004.1_	trichocarpa	Unique
Ptp.6028.1.S1_at	-2.71574	-6.72097	0.00655083	CA823748	eugene3.00081749	eugene3.00081749	--	--	trichocarpa x deltoides	Unique
Ptp.6036.2.A1_at	-1.25404	-6.33496	0.00806163	DN490595	estExt_Genewise1_v1.C_LG_I2430	estExt_Genewise1_v1.C_LG_I2430	At3g27925.1	DegP protease : SP:022609: almost identical to DegP protease precursor GB:AF028842 from [Arabidopsis thaliana] (J. Biol. Chem. 273 (12)	tremula x tremuloides	Unique
Ptp.6042.1.S1_at	-0.707395	-6.14192	0.00901235	BU866056	--	--	--	--	tremula x tremuloides	Unique
Ptp.6061.1.S1_at	-0.880617	-7.1446	0.00528496	CV268182	eugene3.00070251	eugene3.00070251	At3g21890.1	CONSTANS B-box zinc finger family protein : contains Pfam profile: PF01760 CONSTANS family zinc finger:supported by full-length cDNA: Ceres:258241.	trichocarpa x nigra	Unique
Ptp.6070.1.S1_at	-2.69602	-7.88526	0.00370348	CK112039	estExt_fgenesh4_pm.C_LG_XII0386	estExt_fgenesh4_pm.C_LG_XII0386	At1g59750.1	auxin response transcription factor (ARF1) : identical to auxin response factor 1 GI:2245378 from [Arabidopsis thaliana]: supported by cDNA: gi_2245377_gb_U83245.1_ATU83245	tremula x tremuloides	Unique
Ptp.6073.1.S1_at	-4.22326	-11.0118	0.00109546	CF230068	eugene3.00041353	eugene3.00041353	At5g53300.1	E2	alba x tremula	Unique
Ptp.6084.1.S1_at	-1.16907	-9.28469	0.00202491	CF227515	grail3.0002061802	grail3.0002061802	At4g39090.1	cysteine proteinase RD19A : identical to thiol protease SP:P43296	alba x tremula	Unique
Ptp.6095.1.S1_at	-1.06143	-6.25624	0.00844445	CV269253	gw1.VI.2686.1	gw1.VI.2686.1	At5g02120.1	one helix protein (OHP) : :supported by full-length cDNA: Ceres:16704.	trichocarpa x nigra	Unique
Ptp.61.1.S1_at	-3.21501	-33.2201	1.76e-05	CV249258	estExt_fgenesh4_pg.C_660219	estExt_fgenesh4_pg.C_660219	At2g16050.1	hypothetical protein : predicted by genscan	trichocarpa	Unique
Ptp.6119.1.S1_s_at	-4.61986	-11.5399	0.000923903	DN500439	estExt_fgenesh4_pg.C_LG_VIII0451	estExt_fgenesh4_pg.C_LG_VIII0451	At3g55370.1	Dof zinc finger protein : : supported by cDNA: gi_5059397_gb_AF155818.1_AF155818	tremula x tremuloides	All probes match over all sequences
Ptp.6122.1.A1_at	-6.81192	-9.05649	0.00221531	CV229387	fgenesh4_pg.C_scaffold_107000055 gw1.XI.3915.1 gw1.XI.3910.1 eugene3.01070064	fgenesh4_pg.C_scaffold_107000055	At5g60020.1	laccase (diphenol oxidase)	trichocarpa	Unique
Ptp.6129.1.S1_at	-2.76268	-13.8988	0.00047199	BU885829	fgenesh4_pm.C_LG_X000503	fgenesh4_pm.C_LG_X000503	At5g16080.1	putative protein : cell death associated protein - Nicotiana tabacum	tremula x tremuloides	Unique
Ptp.6131.1.S1_s_at	-0.310802	-9.23319	0.0020629	BU809772	eugene3.01270031	eugene3.01270031	At4g12300.1	cytochrome p450 family : flavonoid 3'	tremula x tremuloides	All probes match over all sequences
Ptp.6143.1.S1_at	-1.8111	-43.7796	5.27e-06	CK104591	estExt_fgenesh4_pg.C_LG_VI0218	estExt_fgenesh4_pg.C_LG_VI0218	At2g41120.1	hypothetical protein : predicted by genefinder	tremula	Unique
Ptp.6148.1.S1_at	-7.65851	-84.1777	3.42e-07	BU810548	eugene3.01850013	eugene3.01850013	At2g18465.1	unknown protein : predicted by genemarkHMM	tremula x tremuloides	Unique
Ptp.6149.1.S1_at	-3.93057	-29.1267	2.85e-05	BU823862	eugene3.00130428	eugene3.00130428	At5g16360.1	putative protein : similar to unknown protein (gb|AAF32477.1)	tremula	Unique
Ptp.615.1.S1_s_at	-1.48267	-8.54205	0.00274965	CV255021	grail3.0022021203	grail3.0022021203	At2g39770.1	GDP-mannose pyrophosphorylase : updated per Conklin PL et al	trichocarpa x deltoides	All probes match over all sequences
Ptp.6159.3.S1_at	-0.69075	-6.78055	0.00636175	DN490726	estExt_fgenesh4_pg.C_LG_I0667	estExt_fgenesh4_pg.C_LG_I0667	--	--	tremula x tremuloides	Unique
Ptp.616.1.A1_at	-1.3153	-9.24075	0.00205732	CK087927	estExt_fgenesh4_pm.C_LG_XII0161	estExt_fgenesh4_pm.C_LG_XII0161	At3g18060.1	putative WD-repeat protein (WDR1-like) : similar to WDR1 protein GB:AAD05042 [Gallus gallus] (Genomics 56 (1)	tremula x tremuloides	Unique
Ptp.6166.1.S1_at	-2.64326	-11.9176	0.000823707	BU810883	grail3.0023023506	grail3.0023023506	At3g54000.1	expressed protein : :supported by full-length cDNA: Ceres:101230.	tremula x tremuloides	Unique
Ptp.6167.1.S1_at	-6.11893	-11.8883	0.000831534	DN485551	grail3.0033027401	grail3.0033027401	At4g00050.1	putative transcriptional regulator :	tremula x tremuloides	Unique
Ptp.6171.1.S1_at	-3.02068	-16.4069	0.000254518	DN500800	gw1.VIII.1107.1	gw1.VIII.1107.1	At2g01190.1	expressed protein : :supported by full-length cDNA: Ceres:17996.	trichocarpa x nigra	Unique
Ptp.6187.1.S1_x_at	-9.48336	-83.351	3.42e-07	CV267262	estExt_fgenesh4_pg.C_LG_IV0074	estExt_fgenesh4_pg.C_LG_IV0074	At1g70880.1	Csf-2-related : similar to Csf-2 [Cucumis sativus][GI:5762258][J Am Soc Hortic Sci 124	trichocarpa x nigra	Probes cross hyb with other sequences
Ptp.620.1.S1_at	-1.36918	-7.82367	0.00381047	AF133675.1	grail3.0100006103	grail3.0100006103	At3g12280.1	Retinoblastoma protein : similar to retinoblastoma-related protein SP:Q08999 [Homo sapiens (Human)]: supported by cDNA: gi_8777926_gb_AF245395.1_AF245395	tremula x tremuloides	Unique
Ptp.6201.1.S1_s_at	-1.86457	-9.47446	0.00187869	CV245786	estExt_fgenesh4_pm.C_LG_XVIII0049	estExt_fgenesh4_pm.C_LG_XVIII0049	At1g60960.1	putative iron-regulated transporter : similar to iron-regulated transporter 1 GB:AAD30548 from [Lycopersicon esculentum]:supported by full-length cDNA: Ceres:15980.	trichocarpa	All probes match over all sequences
Ptp.6204.2.S1_at	-1.84652	-14.6603	0.000387632	CV262994	grail3.8051000101 gw1.XVIII.2978.1 gw1.VI.8.1	grail3.8051000101	At2g18710.1	putative preprotein translocase SECY protein : Identical to GB:U37247: targeted to the thylakoid membrane: the protein has a chloroplast targeting signal	trichocarpa x nigra	Unique
Ptp.6220.2.A1_s_at	-3.95896	-6.35914	0.00795709	CV263023	--	--	--	--	trichocarpa x nigra	All probes match over all sequences
Ptp.6230.1.S1_at	-4.30272	-20.5927	0.000109524	BU811279	fgenesh4_pm.C_LG_II000069	fgenesh4_pm.C_LG_II000069	At1g76130.1	alpha-amylase	tremula x tremuloides	Unique
Ptp.6231.1.S1_at	-1.42864	-6.47743	0.00746788	DN490564	gw1.V.1181.1	gw1.V.1181.1	At1g06150.1	hypothetical protein : similar to hypothetical protein GB:AAD20673 GI:4432823 from [Arabidopsis thaliana]	tremula x tremuloides	Unique
Ptp.6238.1.S1_at	-4.56688	-13.3949	0.000538583	DN500648	--	--	--	--	trichocarpa	Unique
Ptp.6257.1.S1_at	-3.30821	-18.8088	0.000153755	CV234411	grail3.0032015302	grail3.0032015302	At1g53230.1	flower development protein cycloidea (cyc3)	trichocarpa	Unique
Ptp.6258.1.S1_at	-1.60372	-7.03058	0.00558752	CV245967	estExt_fgenesh4_pm.C_LG_VIII0487	estExt_fgenesh4_pm.C_LG_VIII0487	At1g68830.1	putative protein kinase : Pfam HMM hit: Eukaryotic protein kinase domain	trichocarpa	Unique
Ptp.6259.1.A1_at	-2.54807	-76.3835	5.06e-07	CV258064	estExt_fgenesh4_pg.C_LG_IV0203	estExt_fgenesh4_pg.C_LG_IV0203	At4g05120.1	putative protein : equilibrative nucleoside transporter 1	trichocarpa x deltoides	Unique
Ptp.6259.1.A1_s_at	-5.66303	-31.8561	2.03e-05	CV258064	estExt_fgenesh4_pg.C_LG_IV0203	estExt_fgenesh4_pg.C_LG_IV0203	At4g05120.1	putative protein : equilibrative nucleoside transporter 1	trichocarpa x deltoides	All probes match over all sequences
Ptp.6267.1.S1_at	-4.07468	-9.21982	0.00207431	DN490821	gw1.XIV.2889.1	gw1.XIV.2889.1	At3g58720.1	putative protein : uncharacterized transcripts	tremula x tremuloides	Unique
Ptp.6271.1.S1_at	-1.28705	-6.40564	0.00776346	DN500828	--	--	--	--	tremula	Unique
Ptp.6278.1.S1_s_at	-0.735718	-8.05085	0.00342312	DN490865	estExt_Genewise1_v1.C_LG_I8739 gw1.III.2026.1	estExt_Genewise1_v1.C_LG_I8739	At1g64140.1	hypothetical protein : similar to putative disease resistance protein GB:CAB40943 GI:4586107 from [Arabidopsis thaliana]	tremula x tremuloides	All probes match over all sequences
Ptp.6295.1.S1_s_at	-5.72827	-41.5806	6.56e-06	BU879250	gw1.I.5485.1 gw1.XI.947.1	gw1.I.5485.1	At1g32770.1	OsNAC7 protein	trichocarpa	All probes match over all sequences
Ptp.6301.1.S1_at	-0.971481	-6.57531	0.00706856	CK107949	grail3.0014034801	grail3.0014034801	At5g14230.1	ankyrin - like protein : 270 kDa ankyrin G isoform	tremula x tremuloides	Unique
Ptp.6309.1.S1_at	-2.33922	-11.7047	0.000877058	CK102102	gw1.XII.897.1	gw1.XII.897.1	At1g34130.1	integral membrane protein	trichocarpa x nigra	Unique
Ptp.6319.1.S1_at	-6.06878	-10.2399	0.00142529	CV230902	gw1.III.861.1 gw1.127.114.1	gw1.III.861.1	At4g22680.1	myb family transcription factor : similar to myb DNA-binding protein GI:1020155 from [Arabidopsis thaliana]: supported by full-length cDNA: Ceres: 154343.	trichocarpa	Unique
Ptp.6321.1.S1_at	-1.30207	-6.69863	0.00661679	CK094550	grail3.0106001101	grail3.0106001101	At5g08570.1	pyruvate kinase :	tremula	Unique
Ptp.6322.2.A1_a_at	-1.2257	-6.6352	0.00682818	CV241840	gw1.VII.3044.1	gw1.VII.3044.1	At3g50590.1	hypothetical protein :	trichocarpa	Probes match on alternative forms of same gene
Ptp.6326.1.S1_at	-4.9978	-18.4487	0.000164155	BU811388	estExt_fgenesh4_pm.C_LG_III0520	estExt_fgenesh4_pm.C_LG_III0520	At1g30900.1	spot 3 protein and vacuolar sorting receptor homolog	tremula x tremuloides	Unique
Ptp.6328.2.S1_s_at	-1.51625	-8.87096	0.00238225	CK087416	grail3.0140007702 estExt_Genewise1_v1.C_LG_I6025	grail3.0140007702	At5g23860.1	Expressed protein : : supported by cDNA: gi_15451225_gb_AY054693.1_	tremula x tremuloides	All probes match over all sequences
Ptp.6331.1.S1_at	-1.01647	-15.8676	0.000286201	BU831426	grail3.0023015801	grail3.0023015801	At2g36305.1	similar to CAAX prenyl protease 2 : temporary automated functional assignment	tremula x tremuloides	Unique
Ptp.6345.1.S1_s_at	-7.94451	-19.576	0.00013201	CK102689	grail3.0023027201 fgenesh4_pg.C_LG_VI000783 eugene3.00161066 estExt_Genewise1_v1.C_LG_XVI3501	grail3.0023027201	At2g38080.1	laccase (diphenol oxidase)	tremula x tremuloides	All probes match over all sequences
Ptp.6347.1.S1_s_at	-4.3504	-10.8083	0.00116493	CV260108	estExt_Genewise1_v1.C_LG_IX1146	estExt_Genewise1_v1.C_LG_IX1146	At4g38580.1	copper chaperone (CCH)-related : low similarity to copper homeostasis factor [PMID:9701579][GI:3168840]: nearly identical to farnesylated protein TFP6 [GI:4097553]: contains Heavy-metal-associated domain PF00403: supported by full-length cDNA: Ceres: 10238.	trichocarpa x nigra	All probes match over all sequences
Ptp.6356.1.S1_s_at	-4.15607	-7.75669	0.00393699	BU895380	estExt_fgenesh4_pm.C_LG_I0233	estExt_fgenesh4_pm.C_LG_I0233	At4g20260.1	endomembrane-associated protein : : supported by full-length cDNA: Ceres: 20592.	tremula x tremuloides	All probes match over all sequences
Ptp.6362.1.S1_s_at	-2.39772	-9.16114	0.00213	CV233036	estExt_Genewise1_v1.C_LG_XIV3469	estExt_Genewise1_v1.C_LG_XIV3469	At2g32970.1	expressed protein : : supported by cDNA: gi_15293114_gb_AY050991.1_	trichocarpa	All probes match over all sequences
Ptp.6370.3.S1_a_at	-1.60258	-7.27095	0.00495025	CK091400	gw1.X.2055.1	gw1.X.2055.1	At2g39740.1	hypothetical protein : predicted by genscan	trichocarpa	Probes match on alternative forms of same gene
Ptp.6376.1.S1_s_at	-5.07384	-127.11	6.97e-08	CF236142	grail3.0006043401	grail3.0006043401	At1g75090.1	putative DNA-3-methyladenine glycosylase I : similar to putative DNA-3-methyladenine glycosylase I (TAG I) GB:P05100 [Escherichia coli]: supported by cDNA: gi_14334651_gb_AY034999.1_	alba x tremula	All probes match over all sequences
Ptp.6380.1.S1_at	-4.7684	-31.61	2.1e-05	BU897964	eugene3.00041101	eugene3.00041101	At5g15630.1	putative phytochelatin synthetase : putative phytochelatin synthetase - Arabidopsis thaliana	tremula x tremuloides	Unique
Ptp.6384.2.S1_at	-1.69833	-8.46945	0.00283629	CV246357	estExt_Genewise1_v1.C_LG_II2767	estExt_Genewise1_v1.C_LG_II2767	At1g46480.1	hypothetical protein : similar to putative homeodomain transcription factor GI:3785979 from [Arabidopsis thaliana]	trichocarpa	Unique
Ptp.6385.1.S1_at	-8.37436	-54.7812	2.06e-06	AY607767.1	--	--	--	--	trichocarpa x nigra	Unique
Ptp.6402.2.S1_at	-2.24509	-9.22595	0.00206915	CK108339	gw1.I.6458.1	gw1.I.6458.1	At4g08810.1	putative protein : Chromosome II and IV hypothetical proteins of Arabidopsis thaliana: supported by cDNA: gi_15912228_gb_AY056392.1_	tremula x tremuloides	Unique
Ptp.6412.1.S1_at	-3.71158	-14.4425	0.000410475	CF216322	gw1.I.2205.1 gw1.IX.2955.1	gw1.I.2205.1	At2g40270.1	putative protein kinase : contains a protein kinase domain profile (PDOC00100):supported by full-length cDNA: Ceres:123911.	alba x tremula	Unique
Ptp.6426.1.A1_at	-5.8661	-11.7553	0.000864314	CV227865	fgenesh4_pm.C_LG_XIV000298	fgenesh4_pm.C_LG_XIV000298	At1g02640.1	glycosyl hydrolase family 3 : similar to beta-xylosidase GB:Z84377 GI:2102655 from [Aspergillus niger]: supported by cDNA: gi_14194120_gb_AF367266.1_AF367266	trichocarpa	Unique
Ptp.6450.1.S1_at	-3.98643	-11.8025	0.000853883	CF233340	grail3.0033014101	grail3.0033014101	At1g47410.1	hypothetical protein : identical to hypothetical protein GB:AAD46041 GI:5668815 from [Arabidopsis thaliana]	alba x tremula	Unique
Ptp.6460.2.A1_at	-1.18765	-6.41359	0.00773679	CV239871	estExt_fgenesh4_pg.C_LG_VIII1075	estExt_fgenesh4_pg.C_LG_VIII1075	At1g68490.1	expressed protein : :supported by full-length cDNA: Ceres:37060.	trichocarpa	Unique
Ptp.6466.1.S1_s_at	-3.17853	-27.4722	3.64e-05	BU897911	gw1.VII.3291.1	gw1.VII.3291.1	At2g23760.1	BEL1-like homeobox 4 protein (BLH4) : : supported by cDNA: gi_13877512_gb_AF353092.1_AF353092	tremula x tremuloides	All probes match over all sequences
Ptp.6471.1.S1_at	-4.80891	-6.02194	0.00966812	CN549809	estExt_fgenesh4_pm.C_280125	estExt_fgenesh4_pm.C_280125	At2g36630.1	unknown protein : : supported by cDNA: gi_18700128	trichocarpa x nigra	Unique
Ptp.6474.1.S1_at	-0.876423	-9.45438	0.00189646	CV226947	eugene3.00061618	eugene3.00061618	At5g11890.1	putative protein : various predicted proteins	trichocarpa	Unique
Ptp.6486.1.S1_s_at	-0.851622	-9.04546	0.00222357	CV249938	estExt_fgenesh4_kg.C_LG_I0082	estExt_fgenesh4_kg.C_LG_I0082	At5g09810.1	ACTIN 2:7 (sp|P53492) : : supported by cDNA: gi_1049306_gb_U37281.1_ATU37281	trichocarpa	All probes match over all sequences
Ptp.6494.1.S1_s_at	-4.93761	-11.5608	0.000919329	CV228589	eugene3.00400105	eugene3.00400105	At2g44745.1	WRKY family transcription factor : contains Pfam profile: PF03106 WRKY DNA -binding domain: supported by full-length cDNA: Ceres: 42237.	trichocarpa	All probes match over all sequences
Ptp.651.1.S1_s_at	-1.99369	-9.29946	0.00201325	CK087994	eugene3.00051544	eugene3.00051544	--	--	tremula x tremuloides	All probes match over all sequences
Ptp.6550.1.S1_s_at	-2.59216	-9.34681	0.00197472	CF231575	estExt_Genewise1_v1.C_LG_II1820	estExt_Genewise1_v1.C_LG_II1820	At4g08150.1	KNAT1 homeobox-like protein : : supported by cDNA: gi_19424026	alba x tremula	All probes match over all sequences
Ptp.6560.1.S1_at	-3.84728	-14.4211	0.000411968	CK093565	gw1.IV.3042.1	gw1.IV.3042.1	At3g47620.1	putative protein : auxin-induced basic helix-loop-helix transcription factor - Gossypium hirsutum	tremula x tremuloides	Unique
Ptp.6561.1.S1_at	-4.43833	-12.7522	0.000644794	CF235023	grail3.0025018302	grail3.0025018302	At5g01360.1	putative protein : several hypothetical proteins - Arabidopsis thaliana:supported by full-length cDNA: Ceres:153592.	alba x tremula	Unique
Ptp.6565.1.S1_s_at	-3.3092	-8.69358	0.00257422	CV228306	estExt_fgenesh4_pm.C_1070032	estExt_fgenesh4_pm.C_1070032	At4g27435.1	Expressed protein : : supported by cDNA: gi_15809977_gb_AY054257.1_	trichocarpa	All probes match over all sequences
Ptp.6587.1.S1_at	-0.967407	-6.39898	0.00779211	BU836047	estExt_Genewise1_v1.C_LG_VI1058	estExt_Genewise1_v1.C_LG_VI1058	At5g10810.1	enhancer of rudimentary : : supported by cDNA: gi_1595811_gb_U67398.1_ATU67398	tremula x tremuloides	Unique
Ptp.6588.2.S1_at	-3.36565	-13.6444	0.000500668	BU833315	eugene3.00021750	eugene3.00021750	At4g02440.1	putative protein : :supported by full-length cDNA: Ceres:156170.	tremula x tremuloides	Unique
Ptp.6598.1.S1_at	-5.09234	-7.92895	0.00363039	CN523342	gw1.XVIII.945.1 eugene3.00280025	gw1.XVIII.945.1	At5g07990.1	flavonoid 3'-hydroxylase (F3'H) : : supported by cDNA: gi_10334803_gb_AF271649.1_AF271649	trichocarpa x deltoides	Unique
Ptp.6598.1.S1_s_at	-5.37341	-7.06058	0.00550704	CN523342	gw1.XVIII.945.1 eugene3.00280025	gw1.XVIII.945.1	At5g07990.1	flavonoid 3'-hydroxylase (F3'H) : : supported by cDNA: gi_10334803_gb_AF271649.1_AF271649	trichocarpa x deltoides	All probes match over all sequences
Ptp.6600.1.S1_at	-0.845102	-8.21119	0.00317435	BU874229	grail3.0037013703	grail3.0037013703	At1g52220.1	expressed protein : :supported by full-length cDNA: Ceres:21305.	trichocarpa	Unique
Ptp.662.1.S1_s_at	-12.8165	-520.214	5.46e-10	CK112341	estExt_fgenesh4_pg.C_LG_IV0455	estExt_fgenesh4_pg.C_LG_IV0455	At5g28010.1	Csf-2-related : similar to Csf-2 [Cucumis sativus][GI:5762258][J Am Soc Hortic Sci 124	tremula x tremuloides	All probes match over all sequences
Ptp.6631.1.S1_s_at	-1.03981	-11.1011	0.00106302	CV243026	estExt_fgenesh4_pg.C_LG_VI0901	estExt_fgenesh4_pg.C_LG_VI0901	At3g08710.1	thioredoxin-like protein : similar to thioredoxin H-type GB:P29448 [Arabidopsis thaliana]	trichocarpa	All probes match over all sequences
Ptp.666.1.S1_at	-9.05958	-11.7685	0.000860998	AY573571.1	eugene3.00002636	eugene3.00002636	At4g18780.1	cellulose synthase - like protein : cellulose synthase	tremula x tremuloides	Unique
Ptp.6661.1.S1_at	-4.67039	-10.1643	0.00146114	CK087814	estExt_fgenesh4_pg.C_LG_XV0343	estExt_fgenesh4_pg.C_LG_XV0343	At3g18050.1	expressed protein : : supported by cDNA: gi_15451205_gb_AY054683.1_	tremula x tremuloides	Unique
Ptp.6677.1.S1_at	-6.65495	-13.0312	0.000599791	BU813290	--	--	--	--	tremula x tremuloides	Unique
Ptp.6677.2.S1_at	-9.29	-37.4667	1.06e-05	BU816164	gw1.XVI.180.1 eugene3.00161267 fgenesh4_pg.C_LG_XVI001214 eugene3.00161249 estExt_Genewise1_v1.C_LG_XVI0181	gw1.XVI.180.1	At5g01750.2	expressed protein :	tremula x tremuloides	Unique
Ptp.6677.3.S1_a_at	-6.49797	-46.6206	4.1e-06	BU894719	grail3.9827000101 eugene3.00161267 eugene3.00161249 fgenesh4_pg.C_LG_XVI001214 estExt_Genewise1_v1.C_LG_XVI0181	grail3.9827000101	--	--	tremula x tremuloides	Probes match on alternative forms of same gene
Ptp.6679.1.A1_at	-5.91061	-16.599	0.000246565	CV260255	eugene3.00090950	eugene3.00090950	--	--	trichocarpa x nigra	Unique
Ptp.668.1.S1_at	-3.08373	-7.53855	0.00436166	CN549982	gw1.XIV.4057.1	gw1.XIV.4057.1	At3g07510.1	expressed protein : : supported by cDNA: gi_13877548_gb_AF370475.1_AF370475	trichocarpa x deltoides	Unique
Ptp.6689.1.S1_at	-8.63806	-12.3786	0.000717532	DN492151	fgenesh4_pg.C_LG_VI000243 grail3.2336000101	fgenesh4_pg.C_LG_VI000243	gi|21078|emb|CAA26230.1|	unnamed protein product [Ricinus communis]	trichocarpa	Unique
Ptp.6689.1.S1_s_at	-8.88439	-13.1363	0.000584765	DN492151	gw1.VI.2532.1 grail3.2336000101 fgenesh4_pg.C_LG_VI000243 grail3.0024017901 grail3.1010000101	gw1.VI.2532.1	gi|82035|pir||S06330	ricin E - castor bean (fragment) >gi|169715|gb|AAA63506.1| ricin E beta chain >gi|225896|prf||1402359A ricin E	trichocarpa	All probes match over all sequences
Ptp.669.1.S1_at	-1.65135	-14.7448	0.000379237	AY935509.1	estExt_fgenesh4_pg.C_LG_XIII0301	estExt_fgenesh4_pg.C_LG_XIII0301	At3g03690.1	N-acetylglucosaminyltransferase family (Core-2:I-Branching enzyme family) : contains Pfam profile: PF02485 Core-2:I-Branching enzyme	tremula x tremuloides	Unique
Ptp.6697.1.S1_x_at	-0.785284	-6.94217	0.00585172	CV247387	grail3.0023033701	grail3.0023033701	At5g01650.1	Macrophage migration inhibitory factor (MIF) family : contains pfam profile: PF001187 Macrophage migration inhibitory factor	trichocarpa	Probes cross hyb with other sequences
Ptp.6699.1.S1_s_at	-6.94265	-15.0343	0.000353169	CV258697	eugene3.00280065	eugene3.00280065	At5g20740.1	ripening-related protein - like : grip28 ripening-related protein	trichocarpa x nigra	All probes match over all sequences
Ptp.670.1.A1_at	-1.14354	-6.3579	0.00795995	CK087317	gw1.XVIII.2536.1	gw1.XVIII.2536.1	At2g44970.1	unknown protein : identical to GB:AAC31827: supported by cDNA: gi_18377627	tremula x tremuloides	Unique
Ptp.671.1.S1_s_at	-4.60844	-10.8181	0.00116109	CN518519	estExt_Genewise1_v1.C_400718	estExt_Genewise1_v1.C_400718	At4g33330.1	putative protein : glycogenin glucosyltransferase (EC 2.4.1.186) - human	trichocarpa x deltoides	All probes match over all sequences
Ptp.6755.1.S1_at	-5.36104	-6.53247	0.00724417	AY378090.1	gw1.XIX.2223.1	gw1.XIX.2223.1	At1g73325.1	similar to Dr4(protease inhibitor) : temporary automated functional assignment	trichocarpa x deltoides	Unique
Ptp.6755.1.S1_x_at	-5.25164	-8.05931	0.00340954	AY378090.1	gw1.XIX.2223.1	gw1.XIX.2223.1	At1g73325.1	similar to Dr4(protease inhibitor) : temporary automated functional assignment	trichocarpa x deltoides	Probes cross hyb with other sequences
Ptp.677.1.A1_s_at	-3.45062	-9.69144	0.00172769	CV247583	estExt_fgenesh4_pg.C_LG_II0267	estExt_fgenesh4_pg.C_LG_II0267	At1g75500.1	nodulin-like protein : similar to MtN21 GB:CAA75575 GI:2598575 from (Medicago truncatula) (Mol. Plant Microbe Interact. 9 (4)	trichocarpa	All probes match over all sequences
Ptp.68.3.S1_s_at	-1.50525	-7.44388	0.00456148	CV262974	eugene3.00440197	eugene3.00440197	At4g25670.1	expressed protein : : supported by cDNA: gi_14517537_gb_AY039604.1_	trichocarpa x nigra	All probes match over all sequences
Ptp.680.1.A1_at	-4.03173	-14.4179	0.000411968	CK087539	--	--	--	--	trichocarpa x nigra	Unique
Ptp.6803.1.S1_at	-2.83314	-7.34919	0.00477242	DN499713	--	--	--	--	tremula	Unique
Ptp.6809.1.S1_at	-5.0787	-13.6314	0.000502707	BU834090	fgenesh4_pm.C_LG_VIII000556 gw1.X.6584.1	fgenesh4_pm.C_LG_VIII000556	At1g70940.1	auxin transport protein REH1	tremula x tremuloides	Unique
Ptp.6825.1.S1_at	-1.07567	-6.27607	0.0083416	DN490280	estExt_Genewise1_v1.C_LG_I7229 gw1.III.218.1	estExt_Genewise1_v1.C_LG_I7229	At3g57670.1	zinc finger - like protein : finger protein pcp1	tremula x tremuloides	Unique
Ptp.685.1.S1_at	-0.323031	-7.73043	0.0039824	CX658275	estExt_fgenesh4_pg.C_LG_III1491	estExt_fgenesh4_pg.C_LG_III1491	At3g24160.1	type 1 membrane protein	alba x tremula var. glandulosa	Unique
Ptp.6854.1.A1_a_at	-1.25026	-7.29975	0.00487833	DN489339	estExt_fgenesh4_pg.C_LG_IV1532	estExt_fgenesh4_pg.C_LG_IV1532	At3g12500.1	glycosyl hydrolase family 19 (basic endochitinase) : identical to basic endochitinase precursor SP:P19171 from [Arabidopsis thaliana]: supported by cDNA: gi_15451095_gb_AY054628.1_	tremula x tremuloides	Probes match on alternative forms of same gene
Ptp.6862.1.S1_at	-1.49939	-6.62226	0.00688266	CK091791	estExt_Genewise1_v1.C_LG_VII3015	estExt_Genewise1_v1.C_LG_VII3015	At5g66800.1	putative protein : similar to unknown protein (emb|CAB62433.1|):supported by full-length cDNA: Ceres:102248.	trichocarpa	Unique
Ptp.6870.1.S1_at	-0.936808	-6.47352	0.00748635	DN489643	gw1.I.6321.1	gw1.I.6321.1	At1g79630.1	protein phosphatase-2C	tremula x tremuloides	Unique
Ptp.6874.1.S1_at	-5.6777	-6.99783	0.00568401	DN499575	eugene3.65260001 fgenesh4_pg.C_LG_IV000603	eugene3.65260001	At5g39080.1	acyltransferase -like protein : Anthocyanin 5-aromatic acyltransferase	tremula x tremuloides	Unique
Ptp.6874.1.S1_s_at	-3.28104	-5.99371	0.00983018	DN499575	fgenesh4_pg.C_LG_IV000603 eugene3.65260001	fgenesh4_pg.C_LG_IV000603	At3g29590.1	Anthocyanin 5-aromatic acyltransferase	tremula x tremuloides	All probes match over all sequences
Ptp.689.1.A1_at	-2.23018	-15.9079	0.000284093	CK087655	gw1.XIX.1626.1	gw1.XIX.1626.1	At3g10910.1	putative RING zinc finger protein : contains Pfam profile: PF00097 Zinc finger	tremula x tremuloides	Unique
Ptp.6890.1.S1_s_at	-2.17863	-6.15687	0.00893065	BU809267	estExt_fgenesh4_pm.C_LG_VI0046	estExt_fgenesh4_pm.C_LG_VI0046	At3g01400.1	expressed protein : contains Pfam profile: PF00514 armadillo:beta-catenin-like repeats (4 copies):supported by full-length cDNA: Ceres:34582.	tremula x tremuloides	All probes match over all sequences
Ptp.6912.1.S1_at	-8.33482	-10.9967	0.00110013	CV277311	eugene3.00870003	eugene3.00870003	At4g24340.1	putative protein : storage protein - Populus deltoides	trichocarpa x deltoides	Unique
Ptp.6912.2.A1_at	-0.495175	-18.8847	0.000151743	L20234.1	gw1.II.1290.1	gw1.II.1290.1	At2g35680.1	expressed protein : : supported by cDNA: gi_15450955_gb_AY054558.1_	trichocarpa	Unique
Ptp.6916.1.S1_at	-6.66093	-26.3123	4.3e-05	BU828504	gw1.1587.4.1 estExt_Genewise1_v1.C_15010005 gw1.XI.2675.1	gw1.1587.4.1	At5g45670.1	GDSL-motif lipase:hydrolase-like protein : :supported by full-length cDNA: Ceres:18389.	tremula x tremuloides	Unique
Ptp.6949.1.A1_at	-3.80669	-16.1324	0.000269725	DN488709	gw1.XIII.1122.1	gw1.XIII.1122.1	At5g06900.1	cytochrome p450 family :	tremula	Unique
Ptp.6962.1.S1_at	-1.87287	-6.44848	0.00759176	CV280657	estExt_Genewise1_v1.C_LG_V2929	estExt_Genewise1_v1.C_LG_V2929	At4g39710.1	FKBP-type peptidyl-prolyl cis-trans isomerase	trichocarpa x deltoides	Unique
Ptp.6962.1.S1_s_at	-3.09855	-9.6035	0.00178217	CV280657	estExt_Genewise1_v1.C_LG_V2929	estExt_Genewise1_v1.C_LG_V2929	At4g39710.1	FKBP-type peptidyl-prolyl cis-trans isomerase	trichocarpa x deltoides	All probes match over all sequences
Ptp.6981.1.S1_at	-5.1261	-14.0333	0.00045505	DN488994	gw1.XVI.500.1	gw1.XVI.500.1	At5g44460.1	calmodulin-like protein :	trichocarpa x nigra	Unique
Ptp.6982.1.S1_s_at	-2.6541	-7.33177	0.00481316	BU862446	eugene3.00160027	eugene3.00160027	At3g13130.1	hypothetical protein : predicted by genemark.hmm	tremula	All probes match over all sequences
Ptp.7000.1.S1_at	-1.68126	-6.67498	0.00669445	AI164988	grail3.0031006602	grail3.0031006602	At5g43810.1	PINHEAD (gb|AAD40098.1): translation initiation factor :	tremula x tremuloides	Unique
Ptp.701.1.A1_at	-1.01207	-18.1679	0.000175231	CK087763	eugene3.00002436 estExt_fgenesh4_pg.C_LG_XIV1163	eugene3.00002436	At2g21630.1	putative protein transport protein SEC23 : similar to human SEC23: supported by cDNA: gi_20466577	tremula x tremuloides	Unique
Ptp.706.1.S1_at	-6.57262	-10.513	0.00130136	CK087802	estExt_fgenesh4_pg.C_LG_XVII0342	estExt_fgenesh4_pg.C_LG_XVII0342	At1g14380.1	expressed protein : :supported by full-length cDNA: Ceres:39090.	tremula x tremuloides	Unique
Ptp.7069.1.S1_at	-4.38353	-13.8615	0.000476613	DN497649	estExt_Genewise1_v1.C_LG_III2439	estExt_Genewise1_v1.C_LG_III2439	At4g00910.1	coded for by A. thaliana cDNA T20730 :	tremula x tremuloides	Unique
Ptp.7073.3.A1_at	-2.64933	-6.24198	0.00850661	DN488082	grail3.0006031801	grail3.0006031801	At1g68300.1	expressed protein : :supported by full-length cDNA: Ceres:27109.	tremula x tremuloides	Unique
Ptp.7076.2.S1_at	-0.992075	-23.1218	7.12e-05	BP932764	estExt_fgenesh4_pg.C_LG_V1395	estExt_fgenesh4_pg.C_LG_V1395	At4g14360.1	ankyrin like protein : : supported by cDNA: gi_16604604_gb_AY059747.1_	nigra	Unique
Ptp.7087.1.S1_at	-5.42303	-13.1915	0.00057535	DN488195	gw1.XVII.765.1	gw1.XVII.765.1	At3g28860.1	multidrug resistance P-glycoprotein	tremula x tremuloides	Unique
Ptp.7094.1.S1_at	-0.637292	-6.20817	0.00867744	CV226959	estExt_fgenesh4_pm.C_LG_VI0173	estExt_fgenesh4_pm.C_LG_VI0173	At2g34690.1	unknown protein :	trichocarpa	Unique
Ptp.7099.1.S1_s_at	-3.65526	-10.2175	0.00143514	BU810141	estExt_Genewise1_v1.C_LG_XII1016	estExt_Genewise1_v1.C_LG_XII1016	gi|42795544|gb|AAS46110.1|	photosystem II M protein: psbM [Oryza sativa (japonica cultivar-group)] >gi|42795608|gb|AAS46173.1| photosystem II M protein: gpsbM [Oryza sativa (japonica cultivar-group)]	tremula x tremuloides	All probes match over all sequences
Ptp.7110.1.S1_s_at	-1.96186	-6.46111	0.00753873	CV270052	estExt_Genewise1_v1.C_LG_XIV3857	estExt_Genewise1_v1.C_LG_XIV3857	At2g04240.1	putative RING zinc finger protein : : supported by cDNA: gi_13265496_gb_AF324691.2_AF324691	trichocarpa x nigra	All probes match over all sequences
Ptp.713.1.S1_at	-1.30291	-7.93791	0.00361602	CK087922	gw1.XIV.1397.1	gw1.XIV.1397.1	At1g01540.1	protein serine:threonine kinase	tremula x tremuloides	Unique
Ptp.7131.2.S1_at	-4.63771	-7.65701	0.00411492	BU887742	gw1.IX.4341.1	gw1.IX.4341.1	At3g46130.1	Myb family transcription factor : contains PFAM profile: myb DNA binding domain PF00249: supported by cDNA: gi_9864078_gb_AF272733.1_AF272733	tremula x tremuloides	Unique
Ptp.7131.3.S1_a_at	-5.63098	-13.2329	0.000567713	BU884126	gw1.IX.4341.1	gw1.IX.4341.1	At3g46130.1	Myb family transcription factor : contains PFAM profile: myb DNA binding domain PF00249: supported by cDNA: gi_9864078_gb_AF272733.1_AF272733	tremula x tremuloides	Probes match on alternative forms of same gene
Ptp.7164.1.S1_at	-1.64409	-6.77293	0.00638331	CV231766	grail3.0005018801	grail3.0005018801	At4g24760.1	putative protein : putative protein F6I18_70 - Arabidopsis thaliana	trichocarpa	Unique
Ptp.7168.1.S1_at	-5.60594	-19.3385	0.00013877	DN488293	estExt_Genewise1_v1.C_LG_III2138	estExt_Genewise1_v1.C_LG_III2138	At1g63440.1	ATP dependent copper transporter	tremula x tremuloides	Unique
Ptp.717.1.A1_s_at	-5.30957	-15.6055	0.000306029	CK088051	estExt_fgenesh4_pm.C_LG_XV0370	estExt_fgenesh4_pm.C_LG_XV0370	At3g54950.1	patatin-related : low similarity to patatin [GI:169500][Solanum tuberosum]: contains Patatin domain PF01734	tremula x tremuloides	All probes match over all sequences
Ptp.7175.2.S1_at	-7.21031	-182.924	1.96e-08	BU896841	gw1.123.178.1	gw1.123.178.1	At1g18700.1	unknown protein : : supported by cDNA: gi_17979006	trichocarpa x nigra	Unique
Ptp.7175.2.S1_s_at	-6.50615	-55.848	1.95e-06	BU896841	grail3.0158003502 fgenesh4_pg.C_scaffold_8873000001	grail3.0158003502	At1g54070.1	unknown protein : similar to putative auxin-repressed protein GI:2688824 from [Prunus armeniaca]	tremula x tremuloides	All probes match over all sequences
Ptp.7180.1.S1_at	-1.02964	-16.0264	0.000275764	CV255220	estExt_fgenesh4_pm.C_LG_VI0468	estExt_fgenesh4_pm.C_LG_VI0468	At3g58460.1	putative protein : several hypothetical proteins:supported by full-length cDNA: Ceres:35896.	trichocarpa x deltoides	Unique
Ptp.7180.3.S1_s_at	-0.493713	-6.35696	0.0079635	CV264189	estExt_fgenesh4_pm.C_LG_VI0468	estExt_fgenesh4_pm.C_LG_VI0468	At3g58460.1	putative protein : several hypothetical proteins:supported by full-length cDNA: Ceres:35896.	trichocarpa x nigra	All probes match over all sequences
Ptp.7183.1.A1_at	-1.46073	-7.80977	0.00383644	CV252516	fgenesh4_kg.C_LG_XVI000039 fgenesh4_pg.C_LG_XVI001062	fgenesh4_kg.C_LG_XVI000039	--	--	trichocarpa	Unique
Ptp.7191.1.S1_at	-1.89722	-7.10347	0.00538546	DN491420	gw1.XII.1458.1	gw1.XII.1458.1	At5g52120.1	putative protein : contains similarity to unknown protein (emb|CAB94142.1): supported by cDNA: gi_18175687	tremula x tremuloides	Unique
Ptp.7199.3.A1_at	-0.646535	-6.73174	0.0065192	DN490409	estExt_Genewise1_v1.C_LG_XI2898	estExt_Genewise1_v1.C_LG_XI2898	At3g13120.1	30S ribosomal protein S10	tremula x tremuloides	Unique
Ptp.7203.1.S1_s_at	-3.83728	-7.36804	0.00473027	CV263904	estExt_fgenesh4_pg.C_LG_X1761	estExt_fgenesh4_pg.C_LG_X1761	At5g59080.1	putative protein :	trichocarpa x nigra	All probes match over all sequences
Ptp.7208.1.S1_at	-5.75882	-14.8746	0.000366744	CK112102	grail3.0039028302	grail3.0039028302	At3g62040.1	hypothetical protein : contains non-consensus GA donor splice site at exon 2	tremula x tremuloides	Unique
Ptp.7211.1.S1_at	-3.66228	-11.2357	0.00101536	DN492362	gw1.XI.3134.1	gw1.XI.3134.1	At1g29750.1	leucine-rich repeat transmembrane protein kinase	tremula x tremuloides	Unique
Ptp.7214.1.A1_at	-1.70057	-6.96089	0.00579968	DN492418	grail3.0223000801	grail3.0223000801	At4g37760.1	squalene monooxygenase (squalene epoxidase)(SE)	trichocarpa x deltoides	Unique
Ptp.7218.1.S1_at	-5.87416	-22.0016	8.58e-05	CV273365	estExt_fgenesh4_pg.C_LG_XVI0953	estExt_fgenesh4_pg.C_LG_XVI0953	At3g53980.1	putative protein : hypothetical protein At2g37870 - Arabidopsis thaliana	trichocarpa x deltoides	Unique
Ptp.7223.1.S1_at	-6.36477	-16.535	0.00024842	CF232737	eugene3.00090911	eugene3.00090911	At3g51780.1	putative protein : hypothetical proteins - Oryza sativa	alba x tremula	Unique
Ptp.7234.1.S1_at	-5.8162	-23.0664	7.18e-05	DN492699	estExt_fgenesh4_pm.C_1180018	estExt_fgenesh4_pm.C_1180018	At2g35360.1	hypothetical protein : predicted by genscan	tremula	Unique
Ptp.7237.1.S1_at	-1.74688	-6.06754	0.0094193	AY129244.1	estExt_Genewise1_v1.C_1240101	estExt_Genewise1_v1.C_1240101	At4g27470.1	putative RING zinc finger protein : Arabidopsis thaliana RMA1 mRNA	alba x tremula	Unique
Ptp.7253.1.S1_at	-4.84426	-7.20953	0.00510719	BU896567	--	--	--	--	tremula x tremuloides	Unique
Ptp.7257.1.A1_at	-3.75637	-12.9587	0.000612648	DN493088	eugene3.00150420	eugene3.00150420	At1g18290.1	hypothetical protein : predicted by genemark.hmm	tremula x tremuloides	Unique
Ptp.726.1.A1_at	-3.82013	-18.9849	0.000148926	CV225822	estExt_Genewise1_v1.C_LG_II0718 gw1.40.903.1	estExt_Genewise1_v1.C_LG_II0718	At4g24240.1	WRKY family transcription factor : contains Pfam profile: PF03106 WRKY DNA -binding domain :supported by full-length cDNA: Ceres:112528.	trichocarpa	Unique
Ptp.7266.1.S1_at	-2.69154	-9.09662	0.00218035	DN493186	grail3.0028013201	grail3.0028013201	At5g60390.1	elongation factor 1-alpha (EF-1-alpha) : : supported by cDNA: gi_13430509_gb_AF360167.1_AF360167	nigra	Unique
Ptp.7268.1.S1_at	-1.46972	-25.7265	4.66e-05	BU898256	--	--	--	--	tremula x tremuloides	Unique
Ptp.7273.1.S1_at	-3.27389	-7.07191	0.00547833	DN493296	eugene3.00190672	eugene3.00190672	At1g33760.1	transcription factor TINY	trichocarpa	Unique
Ptp.7277.1.S1_at	-7.26419	-107.679	1.31e-07	BU896280	eugene3.00061696	eugene3.00061696	At4g32870.1	putative protein : hypothetical protein F17H15.20 Arabidopsis thaliana chromosome II BAC F17H15	tremula x tremuloides	Unique
Ptp.7283.1.S1_s_at	-1.71411	-6.64207	0.00680819	BU894467	estExt_fgenesh4_pm.C_LG_XIV0383	estExt_fgenesh4_pm.C_LG_XIV0383	At3g19340.1	unknown protein : : supported by cDNA: gi_20260587	tremula x tremuloides	All probes match over all sequences
Ptp.7290.1.S1_s_at	-2.54934	-6.27641	0.0083411	CK113637	estExt_fgenesh4_pm.C_LG_IX0405	estExt_fgenesh4_pm.C_LG_IX0405	At2g23970.1	unknown protein :	tremula x tremuloides	All probes match over all sequences
Ptp.73.1.A1_s_at	-2.90264	-11.6189	0.000900698	CV226399	eugene3.00141104	eugene3.00141104	--	--	trichocarpa	All probes match over all sequences
Ptp.7302.1.S1_at	-1.46952	-7.44466	0.0045599	DN492697	fgenesh4_pg.C_LG_XV000226 gw1.XII.11.1	fgenesh4_pg.C_LG_XV000226	At1g18470.1	expressed protein : :supported by full-length cDNA: Ceres:33310.	tremula x tremuloides	Unique
Ptp.7312.1.S1_at	-1.69644	-7.37627	0.00471789	DN502896	gw1.XVIII.3137.1	gw1.XVIII.3137.1	At5g57830.1	putative protein : similar to unknown protein (emb|CAA18210.1)	tremula x tremuloides	Unique
Ptp.7315.1.S1_at	-6.12014	-9.10241	0.00217937	DN492330	fgenesh4_pg.C_LG_I001226 grail3.6466000101	fgenesh4_pg.C_LG_I001226	At5g22860.1	prolylcarboxypeptidase-like protein : :supported by full-length cDNA: Ceres:122449.	tremula x tremuloides	Unique
Ptp.7318.1.S1_at	-3.69954	-7.00507	0.00565958	BU894836	estExt_Genewise1_v1.C_LG_V1093	estExt_Genewise1_v1.C_LG_V1093	At1g03030.1	unknown protein : Belongs to PF|01121 Uncharacterized protein family UPF0038 containing ATP:GTP binding domain. ESTs gb|AA585719	trichocarpa x deltoides	Unique
Ptp.7339.1.S1_at	-7.71479	-20.2648	0.000115259	DN493231	gw1.I.6956.1 gw1.III.2366.1	gw1.I.6956.1	At5g07050.1	MtN21 nodulin protein-like :	tremula x tremuloides	Unique
Ptp.7340.1.S1_at	-1.83067	-7.43978	0.00457294	BU895906	grail3.0092005201 estExt_Genewise1_v1.C_56270001	grail3.0092005201	--	--	tremula x tremuloides	Unique
Ptp.7361.1.S1_s_at	-7.15501	-12.2486	0.000743667	BU893273	grail3.0001031201	grail3.0001031201	At2g17880.1	putative DnaJ protein : :supported by full-length cDNA: Ceres:22711.	tremula	All probes match over all sequences
Ptp.7363.1.S1_at	-2.88218	-8.30821	0.00304785	CV279893	grail3.0011003102	grail3.0011003102	At1g74880.1	expressed protein : : supported by cDNA: gi_15294195_gb_AF410289.1_AF410289	trichocarpa x deltoides	Unique
Ptp.7363.1.S1_s_at	-1.9519	-6.8351	0.00618668	CV279893	grail3.0011003102	grail3.0011003102	At1g74880.1	expressed protein : : supported by cDNA: gi_15294195_gb_AF410289.1_AF410289	trichocarpa x deltoides	All probes match over all sequences
Ptp.7364.1.S1_a_at	-5.59326	-11.8726	0.000836336	CA929119	gw1.XV.887.1	gw1.XV.887.1	At1g68040.1	methyltransferase-related : similar to defense-related protein cjs1 [Brassica carinata][GI:14009292]	tremuloides	Probes match on alternative forms of same gene
Ptp.7370.1.S1_at	-1.30616	-9.64811	0.00175217	DN490673	grail3.0012022801	grail3.0012022801	At2g32640.1	hypothetical protein : predicted by genscan	tremula x tremuloides	Unique
Ptp.7390.1.S1_at	-5.15947	-25.6596	4.7e-05	DN485888	eugene3.00070807 fgenesh4_pm.C_LG_V000159	eugene3.00070807	At1g31320.1	hypothetical protein : similar to hypothetical protein GB:AAF24588 GI:6692123 from [Arabidopsis thaliana]	tremula x tremuloides	Unique
Ptp.742.1.A1_at	-1.26157	-7.1777	0.00519211	CV241305	gw1.I.9782.1 gw1.IX.51.1	gw1.I.9782.1	At5g22850.1	protease-like protein :	trichocarpa	Unique
Ptp.7425.1.S1_at	-4.03817	-6.78501	0.00634672	DN493174	grail3.5059000101	grail3.5059000101	--	--	tremula	Unique
Ptp.7426.1.A1_at	-1.77057	-8.11454	0.00332464	CV267312	fgenesh4_pg.C_LG_V000555	fgenesh4_pg.C_LG_V000555	At1g47128.1	cysteine proteinase RD21A : identical to thiol protease RD21A SP:P43297 from [Arabidopsis thaliana]	trichocarpa x nigra	Unique
Ptp.7463.1.S1_at	-1.31443	-12.6308	0.000666853	DN486005	gw1.28.910.1 eugene3.00160907	gw1.28.910.1	At2g36670.1	putative protease : belongs to eukaryotic aspartyl protease family (PF00026)	tremula x tremuloides	Unique
Ptp.7471.1.S1_at	-2.54183	-7.08353	0.0054447	DN495652	eugene3.00012166 estExt_fgenesh4_pg.C_880085	eugene3.00012166	At3g27010.1	unknown protein :	tremula x tremuloides	Unique
Ptp.7473.1.S1_at	-2.31063	-15.8067	0.000290233	DN486136	estExt_fgenesh4_pg.C_LG_VIII1184	estExt_fgenesh4_pg.C_LG_VIII1184	At1g70670.1	Ca2+-binding EF-hand common family protein	tremula x tremuloides	Unique
Ptp.7476.1.A1_s_at	-0.650016	-6.88241	0.00604363	CK111860	gw1.II.3767.1 gw1.V.1865.1	gw1.II.3767.1	At1g20110.1	expressed protein : : supported by cDNA: gi_13605832_gb_AF367315.1_AF367315	tremula x tremuloides	All probes match over all sequences
Ptp.7480.1.S1_s_at	-0.645543	-6.5774	0.00706285	CV265585	grail3.0011004001	grail3.0011004001	At4g19950.1	putative protein : p48 eggshell protein gene	trichocarpa x nigra	All probes match over all sequences
Ptp.7484.1.S1_s_at	-1.30389	-8.14523	0.0032724	CK109796	gw1.XIV.1370.1 estExt_fgenesh4_pm.C_LG_II0733	gw1.XIV.1370.1	At3g61480.1	putative protein : putative protein BcDNA.GH03694 - Drosophila melanogaster	tremula x tremuloides	All probes match over all sequences
Ptp.7509.2.S1_a_at	-2.7972	-13.4395	0.000530089	CV243054	grail3.0061014102	grail3.0061014102	At4g02075.1	Expressed protein : : supported by cDNA: gi_4741922_gb_AF130849.1_AF130849	trichocarpa	Probes match on alternative forms of same gene
Ptp.751.1.S1_at	-1.01468	-13.2572	0.000563636	CK088694	gw1.II.3767.1 gw1.V.1865.1	gw1.II.3767.1	At1g20110.1	expressed protein : : supported by cDNA: gi_13605832_gb_AF367315.1_AF367315	tremula x tremuloides	Unique
Ptp.7525.1.S1_at	-1.12426	-8.34326	0.00300202	CX185544	estExt_fgenesh4_pm.C_LG_VI0163	estExt_fgenesh4_pm.C_LG_VI0163	At2g41700.1	ABC transporter family protein : similar to ATP-binding cassette transporter ABCA1 GI:18031705 from [Arabidopsis thaliana]	euramericana	Unique
Ptp.753.1.A1_at	-1.48984	-9.694	0.00172707	CK088732	estExt_Genewise1_v1.C_LG_III0271	estExt_Genewise1_v1.C_LG_III0271	--	--	tremula x tremuloides	Unique
Ptp.7534.1.S1_s_at	-1.61051	-13.6046	0.000507342	CF233591	estExt_fgenesh4_pg.C_2210006	estExt_fgenesh4_pg.C_2210006	At1g15780.1	hypothetical protein : preedicted by genemark.hmm	alba x tremula	All probes match over all sequences
Ptp.7536.1.A1_s_at	-5.0445	-11.0467	0.00108055	DN492609	estExt_fgenesh4_pm.C_LG_XV0452	estExt_fgenesh4_pm.C_LG_XV0452	At5g23750.1	putative protein : contains similarity to remorin:supported by full-length cDNA: Ceres:28686.	tremula x tremuloides	All probes match over all sequences
Ptp.754.1.S1_a_at	-0.351902	-7.28684	0.00491133	CA927725	estExt_fgenesh4_pg.C_LG_VIII0777	estExt_fgenesh4_pg.C_LG_VIII0777	At1g26550.1	expressed protein : contains similarity to peptidyl-prolyl cis:trans isomerase GB:AAC62692 GI:3599386 from [Cenarchaeum symbiosum]:supported by full-length cDNA: Ceres:14278.	tremuloides	Probes match on alternative forms of same gene
Ptp.7542.1.S1_at	-3.20561	-20.7426	0.00010649	CK093416	estExt_Genewise1_v1.C_LG_XI2954	estExt_Genewise1_v1.C_LG_XI2954	At5g55970.1	putative protein : contains similarity to unknown protein (pir||T08924):supported by full-length cDNA: Ceres:141890.	tremula x tremuloides	Unique
Ptp.755.1.S1_at	-0.716473	-8.10739	0.00333404	BU819505	grail3.0032009501	grail3.0032009501	At4g26630.1	putative protein : various Caenorhabditis elegans predicted proteins: supported by cDNA: gi_20260449	tremula	Unique
Ptp.7564.1.S1_at	-1.75122	-20.4992	0.000111421	CK093028	--	--	--	--	tremula x tremuloides	Unique
Ptp.7567.1.S1_at	-4.89408	-9.41262	0.00192559	CK093667	eugene3.10590001 eugene3.00040281	eugene3.10590001	--	--	tremula x tremuloides	Unique
Ptp.7570.1.S1_at	-1.70997	-10.5559	0.00128025	BU808973	estExt_Genewise1_v1.C_LG_X6499	estExt_Genewise1_v1.C_LG_X6499	At1g23090.1	putative sulphate transporter protein : strongly similar to GB:BAA75015	tremula x tremuloides	Unique
Ptp.7573.1.A1_at	-0.863791	-12.3637	0.000720854	CK093394	eugene3.00060245	eugene3.00060245	At2g41070.2	bZIP family transcription factor : contains a bZIP transcription factor basic domain signature (PDOC00036)	tremula x tremuloides	Unique
Ptp.7575.1.S1_s_at	-1.78793	-9.03584	0.00223439	CV268151	estExt_fgenesh4_pg.C_LG_VII0739	estExt_fgenesh4_pg.C_LG_VII0739	At5g37600.1	glutamate--ammonia ligase : : supported by cDNA: gi_16226386_gb_AF428386.1_AF428386	trichocarpa x nigra	All probes match over all sequences
Ptp.7579.1.S1_at	-3.79032	-10.1283	0.00147916	DN484256	gw1.VIII.2926.1	gw1.VIII.2926.1	At1g75090.1	putative DNA-3-methyladenine glycosylase I : similar to putative DNA-3-methyladenine glycosylase I (TAG I) GB:P05100 [Escherichia coli]: supported by cDNA: gi_14334651_gb_AY034999.1_	tremula x tremuloides	Unique
Ptp.76.1.S1_s_at	-6.77547	-7.97944	0.00353945	CF236416	estExt_fgenesh4_pg.C_LG_II0927 estExt_fgenesh4_pg.C_LG_II0928	estExt_fgenesh4_pg.C_LG_II0927	At1g22480.1	uclacyanin II	alba x tremula	All probes match over all sequences
Ptp.7600.1.S1_at	-1.71554	-7.54756	0.00434424	BU814224	--	--	--	--	trichocarpa x nigra	Unique
Ptp.7648.1.S1_at	-2.44719	-8.10574	0.00333527	AJ776094	--	--	--	--	euphratica	Unique
Ptp.7659.1.S1_s_at	-0.992811	-9.02517	0.00224313	DN488737	eugene3.00110941	eugene3.00110941	At3g15410.1	unknown protein : similar to leucine-rich repeat protein GB:CAA76000 and GB:CAA76001 from [Arabidopsis thaliana]	tremula	All probes match over all sequences
Ptp.7664.1.S1_at	-2.46015	-26.2726	4.31e-05	DN498498	estExt_fgenesh4_pg.C_1070075	estExt_fgenesh4_pg.C_1070075	At3g15480.1	expressed protein : similar to unknown protein GB:AAF30339 from [Arabidopsis thaliana]:supported by full-length cDNA: Ceres:22328.	tremula	Unique
Ptp.767.1.A1_at	-3.32132	-6.04631	0.00953262	CK088958	grail3.0014035901	grail3.0014035901	--	--	tremula x tremuloides	Unique
Ptp.7670.1.S1_at	-2.7598	-8.30655	0.00304875	DN498580	eugene3.00002567	eugene3.00002567	At4g13220.1	hypothetical protein :	tremula x tremuloides	Unique
Ptp.7689.1.S1_s_at	-3.85607	-6.82982	0.00619788	DN498287	gw1.40.547.1	gw1.40.547.1	At5g42630.1	putative protein : similar to unknown protein (gb|AAF63176.1)supported by full-length cDNA: Ceres:114074.	tremula	All probes match over all sequences
Ptp.7697.1.S1_at	-2.8864	-8.22421	0.00315445	BU862771	gw1.X.6172.1	gw1.X.6172.1	At1g60060.1	expressed protein : :supported by full-length cDNA: Ceres:117804.	tremula	Unique
Ptp.7713.1.A1_at	-3.40991	-14.3153	0.000423034	DN498723	eugene3.00010837 grail3.0018035601	eugene3.00010837	At4g28000.1	putative protein : MSP1	tremula	Unique
Ptp.7726.1.S1_at	-0.974694	-11.1685	0.00103789	DN498230	grail3.0012039501	grail3.0012039501	At3g59500.1	putative protein : putative transmembrane protein 54TMp - Homo sapiens	trichocarpa x nigra	Unique
Ptp.7738.1.S1_at	-4.51606	-10.4733	0.00131443	CV273636	estExt_fgenesh4_pg.C_LG_XI1346	estExt_fgenesh4_pg.C_LG_XI1346	At2g31160.1	expressed protein : : supported by cDNA: gi_15912210_gb_AY056383.1_	trichocarpa x deltoides	Unique
Ptp.7749.1.S1_at	-1.02756	-6.711	0.00657937	BU833252	fgenesh4_pg.C_LG_VI000781	fgenesh4_pg.C_LG_VI000781	At3g54140.1	peptide transport - like protein : peptide transport protein	tremula x tremuloides	Unique
Ptp.7756.1.S1_at	-7.93932	-16.8327	0.000236015	DN499403	gw1.166.81.1	gw1.166.81.1	At4g04320.1	putative malonyl-CoA decarboxylase :	trichocarpa x deltoides	Unique
Ptp.7757.1.S1_at	-2.20237	-9.84914	0.00163601	DN499447	--	--	--	--	tremula	Unique
Ptp.7770.2.S1_at	-0.793501	-6.08463	0.00931987	CV243041	--	--	--	--	tremula x tremuloides	Unique
Ptp.7771.1.S1_at	-0.410077	-14.1908	0.000436619	DN489235	estExt_fgenesh4_kg.C_LG_XIV0045	estExt_fgenesh4_kg.C_LG_XIV0045	--	--	trichocarpa	Unique
Ptp.7801.1.S1_at	-4.24879	-6.77945	0.00636545	DN499433	--	--	--	--	tremula	Unique
Ptp.782.1.S1_at	-5.03656	-57.8138	1.65e-06	AY935510.1	estExt_Genewise1_v1.C_LG_VIII0614	estExt_Genewise1_v1.C_LG_VIII0614	At1g71070.1	N-acetylglucosaminyltransferase family (Core-2:I-Branching enzyme family) : similar to glucosaminyl (N-acetyl) transferase GB:4758422 from [Homo sapiens]: supported by cDNA: gi_15215743_gb_AY050401.1_	tremula x tremuloides	Unique
Ptp.7837.1.S1_at	-7.25469	-41.6402	6.53e-06	DN499926	fgenesh4_pg.C_LG_X000162	fgenesh4_pg.C_LG_X000162	At4g15890.1	hypothetical protein :	trichocarpa	Unique
Ptp.7837.1.S1_s_at	-5.4603	-10.0811	0.0015047	DN499926	gw1.129.19.1	gw1.129.19.1	At1g74700.1	unknown protein :	tremula	All probes match over all sequences
Ptp.7839.1.S1_at	-1.85284	-7.7378	0.00396899	DN497842	eugene3.00040712 fgenesh4_pg.C_LG_II002197	eugene3.00040712	At1g66140.1	C2H2-type zinc finger protein	tremula x tremuloides	Unique
Ptp.785.1.S1_x_at	-7.56087	-82.6501	3.54e-07	AY607753.1	eugene3.00191024 gw1.XIX.2840.1 fgenesh4_pg.C_scaffold_858000001 gw1.684.7.1 fgenesh4_pg.C_LG_XIX001005	eugene3.00191024	At5g60490.1	fasciclin-like arabinogalactan-protein (FLA12) : :supported by full-length cDNA: Ceres:15239.	alba x tremula	Probes cross hyb with other sequences
Ptp.785.2.S1_x_at	-5.20043	-39.4579	8.53e-06	AY607757.1	grail3.0094006801	grail3.0094006801	At5g60490.1	fasciclin-like arabinogalactan-protein (FLA12) : :supported by full-length cDNA: Ceres:15239.	alba x tremula	Probes cross hyb with other sequences
Ptp.7865.2.A1_at	-3.59841	-34.5338	1.49e-05	CV269285	gw1.132.12.1	gw1.132.12.1	At5g18560.1	AP2 domain -like protein : AP2:EREBP-like transcription factor LEAFY PETIOLE	tremula	Unique
Ptp.7909.1.A1_at	-3.08026	-16.5878	0.000246565	CV261088	--	--	--	--	trichocarpa x nigra	Unique
Ptp.7918.1.S1_s_at	-1.42621	-7.46117	0.00452644	CV265114	estExt_fgenesh4_pm.C_LG_VII0076	estExt_fgenesh4_pm.C_LG_VII0076	At2g43330.1	putative membrane transporter : : supported by cDNA: gi_17380889	trichocarpa x nigra	All probes match over all sequences
Ptp.792.1.S1_at	-7.09152	-20.9254	0.000104013	AY607763.1	eugene3.00160813	eugene3.00160813	At5g03170.1	fasciclin-like arabinogalactan-protein (FLA11) : :supported by full-length cDNA: Ceres:14950.	alba x tremula	Unique
Ptp.792.1.S1_s_at	-8.33296	-9.06946	0.00220583	AY607763.1	eugene3.00160813	eugene3.00160813	At5g03170.1	fasciclin-like arabinogalactan-protein (FLA11) : :supported by full-length cDNA: Ceres:14950.	alba x tremula	All probes match over all sequences
Ptp.7932.1.S1_at	-5.8557	-9.38531	0.00194706	DN492673	gw1.XI.3269.1	gw1.XI.3269.1	At4g18640.1	leucine-rich repeat transmembrane protein kinase	tremula x tremuloides	Unique
Ptp.7935.1.S1_a_at	-3.23	-24.6148	5.64e-05	CN521042	gw1.VIII.813.1	gw1.VIII.813.1	At5g26340.1	hexose transporter - like protein : hexose transporter HT2	trichocarpa x deltoides	Probes match on alternative forms of same gene
Ptp.7939.1.S1_at	-2.45794	-10.1037	0.0014899	DN491336	estExt_fgenesh4_pg.C_LG_V1038	estExt_fgenesh4_pg.C_LG_V1038	At1g77000.1	F-box protein family	trichocarpa	Unique
Ptp.7952.1.S1_at	-3.87046	-7.74994	0.00394557	DN502508	fgenesh4_pg.C_LG_III000738	fgenesh4_pg.C_LG_III000738	At1g68020.1	putative trehalose-6-phosphate synthase : similar to trehalose-6-phosphate synthase GB:CAA69879 [Arabidopsis thaliana]: supported by cDNA: gi_15028156_gb_AY046028.1_	tremula x tremuloides	Unique
Ptp.7962.1.S1_a_at	-4.09915	-9.09174	0.00218396	AJ767166	gw1.IV.2081.1	gw1.IV.2081.1	At1g61660.1	expressed protein : :supported by full-length cDNA: Ceres:159557.	euphratica	Probes match on alternative forms of same gene
Ptp.7965.1.S1_a_at	-4.27134	-8.58864	0.00269828	DN502706	gw1.V.220.1 eugene3.00020660	gw1.V.220.1	At5g48940.1	leucine-rich repeat transmembrane protein kinase	tremula x tremuloides	Unique
Ptp.7965.1.S1_at	-3.68936	-29.1421	2.85e-05	DN502706	gw1.V.220.1 eugene3.00020660	gw1.V.220.1	At5g48940.1	leucine-rich repeat transmembrane protein kinase	tremula x tremuloides	Probes match on alternative forms of same gene
Ptp.7967.1.S1_at	-2.54379	-7.31612	0.00484921	DN502742	estExt_fgenesh4_pm.C_LG_III0643	estExt_fgenesh4_pm.C_LG_III0643	At3g20860.1	putative serine:threonine protein kinase : similar to GB:NP_035979 from [Mus musculus]	tremula x tremuloides	Unique
Ptp.797.1.S1_at	-1.19856	-7.96407	0.00356708	BU886963	grail3.0031006602	grail3.0031006602	At5g43810.1	PINHEAD (gb|AAD40098.1): translation initiation factor :	tremula x tremuloides	Unique
Ptp.7970.1.S1_at	-2.34055	-6.46581	0.00751905	DN502791	--	--	--	--	tremula	Unique
Ptp.7973.1.S1_at	-1.46254	-8.863	0.00238921	DN493279	grail3.0126008001	grail3.0126008001	At1g49890.1	expressed protein : : supported by cDNA: gi_15028144_gb_AY046022.1_	tremula x tremuloides	Unique
Ptp.7976.1.S1_at	-1.97096	-6.78285	0.00635275	CF228327	gw1.XII.1523.1 gw1.XV.1486.1	gw1.XII.1523.1	At1g27500.1	hypothetical protein : similar to kinesin light chain (Z25664): similar to EST gb|R90451	alba x tremula	Unique
Ptp.7976.1.S1_s_at	-2.09825	-6.57612	0.00706759	CF228327	gw1.XII.1523.1 gw1.XV.1486.1	gw1.XII.1523.1	At1g27500.1	hypothetical protein : similar to kinesin light chain (Z25664): similar to EST gb|R90451	alba x tremula	All probes match over all sequences
Ptp.7983.1.S1_s_at	-2.71285	-22.7909	7.54e-05	DN502963	grail3.0005003601	grail3.0005003601	At1g19000.1	myb family transcription factor : similar to MybSt1 GI:7705206 from [Solanum tuberosum]:supported by full-length cDNA: Ceres:41381.	tremula x tremuloides	All probes match over all sequences
Ptp.7985.1.S1_at	-5.27855	-15.0484	0.000351854	BU896959	gw1.XIX.1560.1	gw1.XIX.1560.1	At2g40460.1	putative PTR2 family peptide transporter : : supported by cDNA: gi_17380881	tremula x tremuloides	Unique
Ptp.7986.1.S1_at	-3.05424	-14.4063	0.000413064	DN502987	gw1.VIII.813.1	gw1.VIII.813.1	At5g26340.1	hexose transporter - like protein : hexose transporter HT2	tremula x tremuloides	Unique
Ptp.7987.1.S1_at	-1.3319	-23.6253	6.52e-05	DN503037	grail3.0069006101	grail3.0069006101	At5g64550.1	putative protein : strong similarity to unknown protein (emb|CAB89363.1): supported by cDNA: gi_20259337	tremula x tremuloides	Unique
Ptp.8018.1.S1_at	-2.69342	-22.6531	7.71e-05	DN494464	--	--	--	--	trichocarpa x deltoides	Unique
Ptp.802.1.S1_s_at	-2.84067	-8.72221	0.00254501	CV279136	grail3.0023023506	grail3.0023023506	At3g54000.1	expressed protein : :supported by full-length cDNA: Ceres:101230.	trichocarpa x deltoides	All probes match over all sequences
Ptp.8022.1.S1_s_at	-3.36821	-8.09573	0.00334814	DN485780	estExt_fgenesh4_pg.C_LG_IV1425	estExt_fgenesh4_pg.C_LG_IV1425	At4g34880.1	amidase - like protein : amidase	tremula x tremuloides	All probes match over all sequences
Ptp.8038.1.A1_s_at	-0.793501	-6.38511	0.00784971	CV255397	estExt_Genewise1_v1.C_1300173 gw1.IX.2163.1	estExt_Genewise1_v1.C_1300173	At3g19240.1	dem-like protein : similar to dem GB:CAA73973 from [Lycopersicon esculentum] (Plant Cell (1998) 10	trichocarpa x deltoides	All probes match over all sequences
Ptp.804.1.S1_at	-1.16738	-7.42523	0.00460439	CK089238	estExt_fgenesh4_pg.C_LG_XV0909	estExt_fgenesh4_pg.C_LG_XV0909	At2g33120.1	putative synaptobrevin : :supported by full-length cDNA: Ceres:2443.	tremula x tremuloides	Unique
Ptp.8042.1.S1_at	-2.86454	-7.42026	0.00461157	CV278038	grail3.0059006201	grail3.0059006201	--	--	trichocarpa x deltoides	Unique
Ptp.8046.1.S1_s_at	-1.38366	-9.66104	0.00174662	BU885382	gw1.88.183.1 gw1.I.3224.1	gw1.88.183.1	At3g18524.1	hypothetical protein : contains Pfam profile:PF01529 DHHC zinc finger domain	tremula x tremuloides	All probes match over all sequences
Ptp.8048.1.S1_at	-6.08422	-14.6904	0.000385198	DN487908	gw1.VII.1597.1 gw1.V.2600.1	gw1.VII.1597.1	At5g09220.1	amino acid transport protein AAP2 : :supported by full-length cDNA: Ceres:114602.	tremula x tremuloides	Unique
Ptp.8064.1.S1_at	-2.9323	-7.56059	0.00431374	DN489165	--	--	--	--	tremula x tremuloides	Unique
Ptp.8064.1.S1_s_at	-1.799	-7.78504	0.0038827	DN489165	--	--	--	--	tremula x tremuloides	All probes match over all sequences
Ptp.8069.1.S1_at	-2.68928	-9.13972	0.00214764	DN489209	fgenesh4_pm.C_LG_V000246	fgenesh4_pm.C_LG_V000246	At5g67440.1	photoreceptor-interacting protein-like : : supported by cDNA: gi_15451227_gb_AY054694.1_	tremula x tremuloides	Unique
Ptp.8100.1.S1_a_at	-7.48634	-19.6699	0.00012931	BU884051	grail3.0011026401	grail3.0011026401	At4g09890.1	putative protein : Arabidopsis thaliana chromosome II BAC T30B22 genomic sequence	tremula x tremuloides	Probes match on alternative forms of same gene
Ptp.8102.1.S1_at	-1.05456	-6.18235	0.00879968	DN492513	gw1.87.99.1	gw1.87.99.1	At1g31800.1	cytochrome P450	euramericana	Unique
Ptp.8116.1.S1_at	-3.17344	-8.38514	0.00294655	DN492632	eugene3.01850004	eugene3.01850004	At3g18770.1	hypothetical protein :	trichocarpa x nigra	Unique
Ptp.8133.1.S1_s_at	-5.52222	-10.9475	0.00111557	BU896650	estExt_Genewise1_v1.C_LG_II0461	estExt_Genewise1_v1.C_LG_II0461	At1g20160.1	subtilisin-like serine protease : similar to subtilisin-type protease precursor GI:14150446 from [Glycine max]:supported by full-length cDNA: Ceres:3907.	tremula x tremuloides	All probes match over all sequences
Ptp.814.1.S1_at	-4.97969	-14.4767	0.00040767	CK089811	gw1.XVI.2146.1 gw1.VI.2111.1	gw1.XVI.2146.1	At5g06470.1	putative protein : similar to unknown protein (emb|CAB81925.1)	tremula x tremuloides	Unique
Ptp.817.1.S1_a_at	-1.87349	-10.4487	0.0013232	CK087895	fgenesh4_pg.C_scaffold_88000094 estExt_fgenesh4_pg.C_LG_I2295	fgenesh4_pg.C_scaffold_88000094	At5g40870.1	uridine kinase-like protein :	tremula x tremuloides	Probes match on alternative forms of same gene
Ptp.829.1.A1_at	-3.74557	-14.8488	0.000368932	CK089429	fgenesh4_pm.C_scaffold_28000139	fgenesh4_pm.C_scaffold_28000139	At2g36485.1	Expressed protein : : supported by cDNA: gi_15450487_gb_AY052345.1_	trichocarpa x deltoides	Unique
Ptp.835.1.S1_s_at	-2.74188	-8.32253	0.00303188	CK100129	gw1.I.293.1	gw1.I.293.1	At2g22670.1	auxin-regulated protein (IAA8) : :supported by full-length cDNA: Ceres:37274.	tremula x tremuloides	All probes match over all sequences
Ptp.84.2.A1_at	-2.3867	-7.53288	0.00437638	BU892274	estExt_fgenesh4_pg.C_LG_XVIII1173	estExt_fgenesh4_pg.C_LG_XVIII1173	At1g53540.1	17.6 kDa heat shock protein (AA 1-156) : identical to GI:4376161 from [Arabidopsis thaliana] (Nucleic Acids Res. 17 (19)	tremula	Unique
Ptp.848.1.S1_x_at	-1.75849	-7.09765	0.00540255	CK088807	estExt_Genewise1_v1.C_LG_II2125	estExt_Genewise1_v1.C_LG_II2125	At5g37600.1	glutamate--ammonia ligase : : supported by cDNA: gi_16226386_gb_AF428386.1_AF428386	tremula x tremuloides	Probes cross hyb with other sequences
Ptp.852.1.S1_at	-1.75107	-11.1992	0.00102665	CV266701	grail3.0051002201	grail3.0051002201	--	--	trichocarpa x nigra	Unique
Ptp.87.1.A1_s_at	-1.16279	-7.3214	0.00483954	CV237321	eugene3.00870012	eugene3.00870012	At3g03150.1	expressed protein : : supported by full-length cDNA: Ceres: 18019.	trichocarpa	All probes match over all sequences
Ptp.871.1.S1_at	-0.478698	-6.2937	0.00826087	DN483664	estExt_fgenesh4_pg.C_LG_XII0286	estExt_fgenesh4_pg.C_LG_XII0286	At5g53560.1	cytochrome b5 (dbj|BAA74839.1) : :supported by full-length cDNA: Ceres:31303.	tomentiglandulosa	Unique
Ptp.874.1.S1_at	-1.98854	-6.31054	0.00817751	BU895282	grail3.0010067701	grail3.0010067701	At2g01910.1	unknown protein :	tremula x tremuloides	Unique
Ptp.893.1.S1_s_at	-3.07077	-12.1644	0.000763743	CV240406	estExt_fgenesh4_pg.C_LG_IX1364	estExt_fgenesh4_pg.C_LG_IX1364	At5g22430.1	expressed protein : :supported by full-length cDNA: Ceres:6519.	trichocarpa	All probes match over all sequences
Ptp.893.2.S1_a_at	-3.11298	-6.29202	0.00826832	CK089564	--	--	--	--	tremula	Probes match on alternative forms of same gene
Ptp.907.1.A1_at	-2.01476	-7.42545	0.00460439	CV277484	estExt_fgenesh4_pg.C_LG_I1487 estExt_fgenesh4_pm.C_440018	estExt_fgenesh4_pg.C_LG_I1487	At4g19160.1	putative protein : : supported by cDNA: gi_15292760_gb_AY050814.1_	trichocarpa x deltoides	Unique
Ptp.922.1.A1_at	-1.88301	-23.8024	6.31e-05	CK089483	--	--	--	--	trichocarpa	Unique
Ptp.948.1.S1_at	-3.39309	-10.492	0.00130945	CK089647	gw1.VII.178.1	gw1.VII.178.1	At3g13040.1	expressed protein : :supported by full-length cDNA: Ceres:116381.	tremula x tremuloides	Unique
Ptp.968.1.A1_at	-0.714946	-9.7457	0.00169588	CK089779	fgenesh4_pg.C_scaffold_120000095	fgenesh4_pg.C_scaffold_120000095	At5g17680.1	disease resistance protein (TIR-NBS-LRR class)	trichocarpa x nigra	Unique
Ptp.981.1.S1_at	-3.59359	-16.1681	0.000267322	CK089877	grail3.0001110901	grail3.0001110901	At5g58960.1	putative protein : predicted proteins	tremula x tremuloides	Unique
Ptp.982.1.A1_s_at	-1.82542	-7.88988	0.00369702	BP936490	estExt_Genewise1_v1.C_LG_VII0399	estExt_Genewise1_v1.C_LG_VII0399	At3g03080.1	putative NADP-dependent oxidoreductase :	nigra	All probes match over all sequences
Ptp.998.1.A1_at	-1.62779	-10.3387	0.00136669	CK089978	grail3.0130004302	grail3.0130004302	At3g19190.1	hypothetical protein : predicted by genemark.hmm	tremula	Unique
PtpAffx.100235.1.S1_s_at	-6.00929	-17.9583	0.000182567	CF233108	grail3.0003074001 estExt_fgenesh4_pg.C_LG_V0933	grail3.0003074001	At1g77690.1	putative AUX1-like permease : similar to AUX1 (regulator of root gravitropism	alba x tremula	All probes match over all sequences
PtpAffx.100271.1.S1_at	-2.60823	-7.90251	0.00367222	CK112076	fgenesh4_pg.C_LG_XV000621	fgenesh4_pg.C_LG_XV000621	At5g63160.1	putative protein : contains similarity to unknown protein (pir||T06706)	tremula x tremuloides	Unique
PtpAffx.100482.1.A1_s_at	-3.05988	-17.7489	0.000191517	CV232377	estExt_fgenesh4_pm.C_LG_III0115	estExt_fgenesh4_pm.C_LG_III0115	At1g45688.1	expressed protein : :supported by full-length cDNA: Ceres:8255.	trichocarpa	All probes match over all sequences
PtpAffx.100744.1.S1_s_at	-4.60777	-37.5975	1.05e-05	CV227928	eugene3.01660042	eugene3.01660042	At4g22190.1	expressed protein : :supported by full-length cDNA: Ceres:6848.	trichocarpa	All probes match over all sequences
PtpAffx.10103.2.S1_at	-2.11652	-7.04668	0.00554546	DN490373	gw1.II.762.1 gw1.XIV.1980.1 gw1.II.763.1	gw1.II.762.1	At5g54120.1	unknown protein :	tremula x tremuloides	Unique
PtpAffx.101087.1.S1_a_at	-8.39178	-10.1758	0.00145833	CV278966	fgenesh4_pm.C_LG_V000037 gw1.XIX.2346.1	fgenesh4_pm.C_LG_V000037	At4g19170.1	9-cis-epoxycarotenoid dioxygenase [neoxanthin cleavage enzyme](NC1)(NCED1)	trichocarpa x deltoides	Unique
PtpAffx.101087.1.S1_at	-3.74548	-12.1612	0.000763743	CV278966	gw1.XIX.2346.1	gw1.XIX.2346.1	At4g19170.1	9-cis-epoxycarotenoid dioxygenase [neoxanthin cleavage enzyme](NC1)(NCED1)	trichocarpa x deltoides	Probes match on alternative forms of same gene
PtpAffx.101087.2.S1_at	-4.69356	-13.7734	0.000486828	CV258438	gw1.XIX.2346.1 fgenesh4_pm.C_LG_V000037	gw1.XIX.2346.1	At4g19170.1	9-cis-epoxycarotenoid dioxygenase [neoxanthin cleavage enzyme](NC1)(NCED1)	trichocarpa x deltoides	Unique
PtpAffx.101117.1.A1_at	-2.80528	-9.62663	0.00176316	CV277711	estExt_Genewise1_v1.C_LG_VI0902	estExt_Genewise1_v1.C_LG_VI0902	At5g35550.1	myb family transcription factor : contains PFAM profile: myb DNA-binding domain PF00249: supported by cDNA: gi_15375303_gb_AF371981.2_AF371981	trichocarpa x deltoides	Unique
PtpAffx.10139.1.A1_at	-0.777297	-8.44738	0.00286173	CV245605	eugene3.00140939	eugene3.00140939	At1g10830.1	expressed protein : EST gb|F13926 comes from this gene:supported by full-length cDNA: Ceres:21943.	trichocarpa	Unique
PtpAffx.102022.1.A1_at	-4.32365	-31.5506	2.12e-05	CV260429	estExt_fgenesh4_pg.C_LG_II0961	estExt_fgenesh4_pg.C_LG_II0961	At1g68810.1	bHLH protein : Pfam HMM hit: helix-loop-helix DNA-binding domain	trichocarpa x nigra	Unique
PtpAffx.102073.1.A1_s_at	-1.73136	-11.9278	0.000820607	CV234978	estExt_fgenesh4_pg.C_LG_IX0060	estExt_fgenesh4_pg.C_LG_IX0060	At2g36250.1	plastid division protein (FtsZ) : identical to AF089738: supported by cDNA: gi_15292820_gb_AY050844.1_	trichocarpa	All probes match over all sequences
PtpAffx.102223.1.A1_at	-1.4829	-6.34286	0.00802831	CV233102	--	--	--	--	trichocarpa	Unique
PtpAffx.102308.1.A1_at	-1.75587	-11.4918	0.000936796	CV229889	eugene3.00040404	eugene3.00040404	At2g27430.1	hypothetical protein : predicted by genscan and genefinder	trichocarpa x deltoides	Unique
PtpAffx.102311.1.A1_at	-2.82584	-6.45102	0.00758379	CV229829	grail3.0012034401	grail3.0012034401	At3g07660.1	unknown protein : predicted by genefinder:	trichocarpa	Unique
PtpAffx.102330.1.A1_s_at	-5.76729	-30.1119	2.51e-05	DN484321	estExt_fgenesh4_pm.C_LG_VIII0087	estExt_fgenesh4_pm.C_LG_VIII0087	At5g03760.1	putative protein : beta-(1-3)-glucosyl transferase	tremula x tremuloides	All probes match over all sequences
PtpAffx.102389.2.S1_a_at	-3.49016	-19.7877	0.000125816	CV227242	--	--	--	--	trichocarpa	Probes match on alternative forms of same gene
PtpAffx.102571.1.S1_at	-3.39919	-24.3298	5.89e-05	AI164751	grail3.0004021203	grail3.0004021203	At5g06610.1	putative protein : similar to unknown protein (gb|AAD30234.1): supported by full-length cDNA: Ceres: 6949.	tremula x tremuloides	Unique
PtpAffx.102643.1.S1_at	-3.67289	-21.8949	8.75e-05	AJ775881	eugene3.00030833 gw1.19208.1.1	eugene3.00030833	At1g12110.1	putative NPK1-related protein kinase 2 : similar to nitrate chlorate transporter GB:Q05085 from (Arabidopsis thaliana): supported by cDNA: gi_166667_gb_L10357.1_ATHCHL1A	euphratica	Unique
PtpAffx.102643.1.S1_s_at	-2.97862	-10.0797	0.00150478	AJ775881	eugene3.00030833	eugene3.00030833	At1g12110.1	putative NPK1-related protein kinase 2 : similar to nitrate chlorate transporter GB:Q05085 from (Arabidopsis thaliana): supported by cDNA: gi_166667_gb_L10357.1_ATHCHL1A	euphratica	All probes match over all sequences
PtpAffx.1027.1.A1_a_at	-1.26121	-6.44919	0.0075899	CV254661	grail3.0008055101 estExt_fgenesh4_pg.C_LG_III0979	grail3.0008055101	At4g22990.1	putative protein : hypothetical protein	trichocarpa x deltoides	Probes match on alternative forms of same gene
PtpAffx.10270.2.A1_a_at	-1.61183	-6.59867	0.00697475	CV244557	estExt_Genewise1_v1.C_LG_III2557	estExt_Genewise1_v1.C_LG_III2557	At2g42500.1	protein phosphatase 2A (PP2A) : : supported by cDNA: gi_466442_gb_M96841.1_ATHPRPHC	trichocarpa	Probes match on alternative forms of same gene
PtpAffx.102710.1.A1_a_at	-1.46754	-7.5755	0.00428147	CV258901	fgenesh4_pg.C_LG_XVIII000229	fgenesh4_pg.C_LG_XVIII000229	At1g74530.1	unknown protein :	trichocarpa x nigra	Probes match on alternative forms of same gene
PtpAffx.102795.1.A1_s_at	-0.871498	-6.81972	0.00623182	AJ769369	estExt_Genewise1_v1.C_LG_XIII2914	estExt_Genewise1_v1.C_LG_XIII2914	At1g50900.1	expressed protein : :supported by full-length cDNA: Ceres:19056.	euphratica	All probes match over all sequences
PtpAffx.102951.1.S1_at	-4.24821	-14.5568	0.000398673	CV263061	eugene3.01180078	eugene3.01180078	At4g17090.1	glycosyl hydrolase family 14 (beta-amylase) : identical to beta-amylase enzyme GI:6065749 from [Arabidopsis thaliana]:supported by full-length cDNA: Ceres:36882.	tremula x tremuloides	Unique
PtpAffx.102970.1.A1_at	-5.01307	-9.33083	0.00198655	CN549756	fgenesh4_pg.C_LG_VI001278	fgenesh4_pg.C_LG_VI001278	At4g30520.1	receptor-like kinase homolog : somatic embryogenesis receptor-like kinase - Daucus carota	trichocarpa x deltoides	Unique
PtpAffx.102987.1.S1_s_at	-1.77469	-6.09827	0.00925075	CN549211	eugene3.00190971	eugene3.00190971	At2g30360.1	putative protein kinase : contains a protein kinase domain profile (PDOC00100): supported by cDNA: gi_13448034_gb_AF339146.1_AF339146	trichocarpa x deltoides	All probes match over all sequences
PtpAffx.103104.1.A1_at	-0.443913	-9.77253	0.00168496	CV227358	grail3.0031019302	grail3.0031019302	At4g27780.1	putative acyl-CoA binding protein : strong simiarity to acyl-CoA binding protein - Arabidopsis thaliana	trichocarpa	Unique
PtpAffx.103190.1.S1_at	-6.82445	-7.43386	0.00458369	CN524584	eugene3.00030242	eugene3.00030242	At5g07990.1	flavonoid 3'-hydroxylase (F3'H) : : supported by cDNA: gi_10334803_gb_AF271649.1_AF271649	trichocarpa x deltoides	Unique
PtpAffx.103337.1.S1_at	-0.927166	-7.3453	0.00477994	BI068728	estExt_fgenesh4_pm.C_280003	estExt_fgenesh4_pm.C_280003	At1g17455.1	Expressed protein : : supported by full-length cDNA: Ceres: 1349.	tremula x tremuloides	Unique
PtpAffx.103410.1.S1_at	-2.3995	-11.758	0.00086408	BU823321	fgenesh4_pm.C_LG_I000253	fgenesh4_pm.C_LG_I000253	At5g49730.1	FRO2-like protein: NADPH oxidase-like : : supported by cDNA: gi_20268771	tremula	Unique
PtpAffx.103505.1.S1_at	-3.68149	-11.2579	0.00100825	CV278531	estExt_fgenesh4_pm.C_280003	estExt_fgenesh4_pm.C_280003	At1g17455.1	Expressed protein : : supported by full-length cDNA: Ceres: 1349.	trichocarpa x deltoides	Unique
PtpAffx.103577.1.S1_at	-0.932191	-7.73812	0.00396899	CV242677	--	--	--	--	tremula x tremuloides	Unique
PtpAffx.103594.1.S1_s_at	-1.57495	-7.45463	0.00453706	AI164755	eugene3.00160194	eugene3.00160194	--	--	tremula x tremuloides	All probes match over all sequences
PtpAffx.103616.2.S1_at	-1.70904	-18.6675	0.000158556	BU824612	fgenesh4_pg.C_LG_XIX000748 grail3.0041007901	fgenesh4_pg.C_LG_XIX000748	At1g35560.1	DNA binding protein	tremula	Unique
PtpAffx.103679.1.A1_at	-4.79217	-7.29041	0.00490175	CK096372	eugene3.00131102	eugene3.00131102	At4g03470.1	putative protein :	tremula	Unique
PtpAffx.103879.1.S1_at	-0.706515	-6.65735	0.00675342	DN492878	eugene3.00140347	eugene3.00140347	At4g01290.1	hypothetical protein :	tremula x tremuloides	Unique
PtpAffx.103881.1.A1_at	-0.798129	-8.41348	0.00290739	CV269333	estExt_fgenesh4_pg.C_LG_VIII0436	estExt_fgenesh4_pg.C_LG_VIII0436	At3g55390.1	putative protein : MtN24	trichocarpa x nigra	Unique
PtpAffx.103942.1.S1_s_at	-0.726978	-10.9584	0.0011132	CF232573	eugene3.00031328	eugene3.00031328	At5g61980.1	GCN4-complementing protein - like : GCN4-complementing protein	alba x tremula	All probes match over all sequences
PtpAffx.103981.1.S1_at	-7.51773	-20.4457	0.000112435	CK088417	eugene3.00012712	eugene3.00012712	At5g46020.1	expressed protein : :supported by full-length cDNA: Ceres:114691.	tremula x tremuloides	Unique
PtpAffx.104038.1.S1_at	-2.62945	-13.483	0.000523171	CF235865	estExt_fgenesh4_pm.C_LG_V0213	estExt_fgenesh4_pm.C_LG_V0213	At4g02630.1	putative serine:threonine protein kinase :	alba x tremula	Unique
PtpAffx.104039.1.S1_s_at	-9.01913	-14.4232	0.000411968	CV261788	--	--	--	--	trichocarpa	All probes match over all sequences
PtpAffx.104072.1.S1_at	-3.20978	-9.81602	0.00165547	CV258920	gw1.I.6956.1 gw1.III.2366.1	gw1.I.6956.1	At5g07050.1	MtN21 nodulin protein-like :	trichocarpa x nigra	Unique
PtpAffx.104298.1.S1_at	-3.02793	-10.0431	0.00152509	CN524432	gw1.III.1429.1	gw1.III.1429.1	At1g60500.1	unknown protein : contains Pfam profile: PF02212 dynamin GTPase effector domain	trichocarpa x deltoides	Unique
PtpAffx.104314.1.S1_at	-3.07008	-22.4447	7.92e-05	CA929486	estExt_fgenesh4_pg.C_LG_I0719	estExt_fgenesh4_pg.C_LG_I0719	At4g19550.1	hypothetical protein :	tremula x tremuloides	Unique
PtpAffx.104314.1.S1_s_at	-4.33327	-6.63163	0.00684334	CA929486	estExt_fgenesh4_pm.C_570016	estExt_fgenesh4_pm.C_570016	At2g16850.1	putative plasma membrane intrinsic protein : :supported by full-length cDNA: Ceres:36296.	tremuloides	All probes match over all sequences
PtpAffx.104662.1.S1_at	-1.84527	-7.35912	0.00475072	DN486337	fgenesh4_pg.C_LG_X001039 fgenesh4_pg.C_scaffold_4068000001	fgenesh4_pg.C_LG_X001039	At1g71040.1	spore coat protein-like protein : similar to SPORE COAT PROTEIN A GB:P07788 from [Bacillus subtilis] and BILIRUBIN OXIDASE GB:Q12737 [Myrothecium verrucaria]:supported by full-length cDNA: Ceres:98973.	tremula	Unique
PtpAffx.104679.1.S1_at	-2.69206	-7.98323	0.00353377	BU888604	gw1.XVI.1671.1 grail3.0152000301	gw1.XVI.1671.1	At3g20860.1	putative serine:threonine protein kinase : similar to GB:NP_035979 from [Mus musculus]	tremula	Unique
PtpAffx.104683.1.S1_at	-2.00169	-10.4236	0.00133327	DN495768	gw1.XIII.43.1 gw1.XIX.2908.1	gw1.XIII.43.1	At2g31180.1	myb family transcription factor : similar to myb-related transcription factor GI:1370140 from [Lycopersicon esculentum]	tremula	Unique
PtpAffx.1049.1.A1_at	-2.20668	-6.37181	0.00790864	CV252801	gw1.I.700.1	gw1.I.700.1	At5g21105.1	Expressed protein : supported by cDNA gi_15215753_gb_AY050406.1_. A false intron was added between exons 4 and 5 to circumvent the single nucleotide insertion in this BAC which	trichocarpa	Unique
PtpAffx.10507.1.A1_at	-2.01125	-14.8888	0.000365906	CV240633	estExt_fgenesh4_pg.C_LG_II2380 gw1.2719.1.1	estExt_fgenesh4_pg.C_LG_II2380	At4g12800.1	probable photosystem I chain XI precursor : photosystem I chain XI precursor - spinach	trichocarpa	Unique
PtpAffx.105282.1.S1_at	-4.30249	-6.77396	0.00638219	CK107491	grail3.0021026801	grail3.0021026801	At3g25130.1	unknown protein :	tremula	Unique
PtpAffx.105282.1.S1_s_at	-3.45888	-6.39473	0.00780849	CK107491	grail3.0021026801	grail3.0021026801	At3g25130.1	unknown protein :	tremula	All probes match over all sequences
PtpAffx.10532.1.S1_a_at	-5.48903	-11.4002	0.000964062	CV237901	gw1.XVIII.3311.1	gw1.XVIII.3311.1	At2g24280.1	putative prolylcarboxypeptidase : : supported by cDNA: gi_16648800	trichocarpa	Probes match on alternative forms of same gene
PtpAffx.105332.1.S1_at	-3.19178	-7.76547	0.00392119	CK106804	estExt_fgenesh4_pg.C_LG_VI1628	estExt_fgenesh4_pg.C_LG_VI1628	At2g25790.1	leucine-rich repeat transmembrane protein kinase	tremula	Unique
PtpAffx.105684.1.S1_at	-0.82124	-7.82174	0.00381464	CV274533	eugene3.00151068	eugene3.00151068	At4g37880.1	putative protein : various predicted proteins	trichocarpa x deltoides	Unique
PtpAffx.105751.1.S1_at	-1.85645	-7.72313	0.00399694	CK094445	estExt_fgenesh4_pm.C_LG_IX0732	estExt_fgenesh4_pm.C_LG_IX0732	At1g08190.1	vacuolar assembly protein vps41	tremula	Unique
PtpAffx.10597.1.A1_at	-3.36282	-24.9211	5.34e-05	CV280317	grail3.0007005701	grail3.0007005701	At4g26150.1	GATA zinc finger protein : Arabidopsis thaliana mRNA for GATA transcription factor 3	trichocarpa x deltoides	Unique
PtpAffx.10597.2.S1_at	-3.66996	-11.5047	0.000934082	CV282313	grail3.0013019801	grail3.0013019801	At4g26150.1	GATA zinc finger protein : Arabidopsis thaliana mRNA for GATA transcription factor 3	trichocarpa x deltoides	Unique
PtpAffx.105990.1.S1_at	-0.93115	-15.4205	0.000318766	DN492815	estExt_fgenesh4_pg.C_LG_V1633	estExt_fgenesh4_pg.C_LG_V1633	At5g42320.1	unknown protein :	tremula x tremuloides	Unique
PtpAffx.106245.1.A1_at	-2.52589	-7.54544	0.00434702	DN491383	gw1.XVI.1796.1	gw1.XVI.1796.1	At3g57400.1	putative protein : : supported by cDNA: gi_17064821	trichocarpa	Unique
PtpAffx.106266.1.S1_at	-3.09448	-19.3992	0.00013739	DN490398	gw1.I.2249.1	gw1.I.2249.1	At2g30140.1	putative glucosyltransferase : : supported by cDNA: gi_20260553	trichocarpa x deltoides	Unique
PtpAffx.106267.1.A1_at	-3.36478	-28.6354	3.07e-05	DN490379	estExt_Genewise1_v1.C_LG_I6490	estExt_Genewise1_v1.C_LG_I6490	At1g55320.1	acetyl-CoA synthetase	tremula x tremuloides	Unique
PtpAffx.106278.1.S1_at	-1.24028	-11.7357	0.000869893	DN498904	eugene3.00110748	eugene3.00110748	At1g29050.1	expressed protein : similar to hypothetical protein GB:AAB67625 GI:2342727 from [Arabidopsis thaliana]: supported by full-length cDNA: Ceres: 30068.	trichocarpa	Unique
PtpAffx.106310.1.A1_s_at	-1.36756	-7.59378	0.00424244	DN487587	grail3.0018035501	grail3.0018035501	At4g23630.1	putative protein : chS-Rex-b - Gallus gallus (chicken)	tremula	All probes match over all sequences
PtpAffx.106389.1.A1_at	-3.54314	-13.1121	0.000588692	CV242692	gw1.VII.3822.1 eugene3.00570127	gw1.VII.3822.1	At5g66330.1	leucine rich repeat protein family : contains leucine rich-repeat domains Pfam:PF00560	trichocarpa	Unique
PtpAffx.106423.1.A1_s_at	-2.33222	-12.9173	0.000618501	BP933974	estExt_Genewise1_v1.C_LG_IX1814	estExt_Genewise1_v1.C_LG_IX1814	At1g75180.1	expressed protein : : supported by full-length cDNA: Ceres: 148308.	nigra	All probes match over all sequences
PtpAffx.107256.1.S1_s_at	-1.27749	-7.30658	0.00486991	CX174338	gw1.IX.1273.1	gw1.IX.1273.1	At4g38670.1	putative thaumatin-like protein : thaumatin-like protein(TL1) - Arabidopsis thaliana	deltoides	All probes match over all sequences
PtpAffx.107280.1.S1_at	-0.533491	-6.14009	0.00901835	CX173061	gw1.XVIII.258.1	gw1.XVIII.258.1	At2g39930.1	putative isoamylase :	deltoides	Unique
PtpAffx.10732.1.S1_a_at	-0.767724	-7.41541	0.00462004	BU874178	grail3.0093003601	grail3.0093003601	At1g11530.1	thioredoxin h	trichocarpa	Probes match on alternative forms of same gene
PtpAffx.107388.2.A1_at	-0.952047	-7.46173	0.00452594	CX168588	gw1.X.352.1	gw1.X.352.1	At1g25570.1	hypothetical protein : predicted by genemark.hmm	deltoides	Unique
PtpAffx.107444.1.A1_s_at	-6.90984	-9.01393	0.00225253	CV236748	estExt_fgenesh4_pg.C_20970002	estExt_fgenesh4_pg.C_20970002	At5g07870.1	N-hydroxycinnamoyl benzoyltransferase - like protein : anthranilate N-benzoyltransferase	trichocarpa	All probes match over all sequences
PtpAffx.10750.1.A1_s_at	-2.26868	-13.1501	0.000582747	CV244442	eugene3.00120460	eugene3.00120460	At3g18290.1	zinc finger protein	trichocarpa	All probes match over all sequences
PtpAffx.107571.1.A1_s_at	-8.50723	-11.2219	0.00101869	CV274132	estExt_Genewise1_v1.C_290296	estExt_Genewise1_v1.C_290296	At3g14310.1	putative pectin methylesterase : similar to pectin methylesterase GB:Q42534 from [Arabidopsis thaliana]:supported by full-length cDNA: Ceres:13261.	trichocarpa x deltoides	All probes match over all sequences
PtpAffx.107658.1.A1_at	-0.867018	-6.88298	0.00604319	CV272277	eugene3.00011620	eugene3.00011620	At3g49060.1	putative protein : various predicted proteins	trichocarpa x nigra	Unique
PtpAffx.107687.1.S1_s_at	-1.2032	-7.35863	0.00475073	CV270960	gw1.I.1373.1	gw1.I.1373.1	At5g59960.1	putative protein : :supported by full-length cDNA: Ceres:120982.	trichocarpa x nigra	All probes match over all sequences
PtpAffx.10771.1.S1_a_at	-1.21696	-10.7546	0.00118778	CV283492	estExt_Genewise1_v1.C_LG_V1436	estExt_Genewise1_v1.C_LG_V1436	At1g75380.1	wound-responsive protein	trichocarpa x deltoides	Unique
PtpAffx.10771.1.S1_at	-1.11676	-7.05088	0.00553227	CV283492	estExt_Genewise1_v1.C_LG_V1436	estExt_Genewise1_v1.C_LG_V1436	At1g75380.1	wound-responsive protein	trichocarpa x deltoides	Probes match on alternative forms of same gene
PtpAffx.10771.2.S1_s_at	-1.23836	-6.91427	0.00594147	CV239239	estExt_Genewise1_v1.C_LG_V1436	estExt_Genewise1_v1.C_LG_V1436	At1g75380.1	wound-responsive protein	trichocarpa	All probes match over all sequences
PtpAffx.10771.4.S1_at	-1.5466	-10.7561	0.00118778	BU894833	grail3.0003027102	grail3.0003027102	At1g75380.1	wound-responsive protein	tremula x tremuloides	Unique
PtpAffx.10771.6.A1_at	-2.77892	-11.4674	0.000943285	CK095617	estExt_Genewise1_v1.C_LG_V1436	estExt_Genewise1_v1.C_LG_V1436	At1g75380.1	wound-responsive protein	tremula	Unique
PtpAffx.107746.1.A1_at	-3.30293	-18.0045	0.000181139	CV268558	fgenesh4_pm.C_LG_IV000216	fgenesh4_pm.C_LG_IV000216	At1g67050.1	expressed protein : :supported by full-length cDNA: Ceres:12461.	trichocarpa x nigra	Unique
PtpAffx.107865.1.S1_at	-2.39497	-8.24725	0.00312652	CV263032	fgenesh4_pg.C_LG_II001130	fgenesh4_pg.C_LG_II001130	At3g50240.1	kinesin-related protein : KINESIN-LIKE PROTEIN KIF4	trichocarpa x nigra	Unique
PtpAffx.107894.1.A1_at	-3.00553	-23.7995	6.31e-05	BU889318	gw1.I.7766.1	gw1.I.7766.1	At3g48660.1	putative protein : hypothetical proteins - Arabidopsis thaliana	tremula	Unique
PtpAffx.107894.2.A1_a_at	-5.8504	-232.361	7.35e-09	CV261945	gw1.I.7766.1	gw1.I.7766.1	At3g48660.1	putative protein : hypothetical proteins - Arabidopsis thaliana	trichocarpa x nigra	Unique
PtpAffx.107894.2.A1_at	-3.24534	-70.7528	6.8e-07	CV261945	gw1.I.7766.1	gw1.I.7766.1	At3g48660.1	putative protein : hypothetical proteins - Arabidopsis thaliana	trichocarpa x nigra	Probes match on alternative forms of same gene
PtpAffx.108132.1.A1_at	-1.61452	-38.3248	9.66e-06	CV252890	eugene3.01570014	eugene3.01570014	At1g69430.1	unknown protein :	trichocarpa	Unique
PtpAffx.108239.1.A1_s_at	-3.14311	-7.81261	0.00383146	CV246988	estExt_Genewise1_v1.C_LG_XI0721	estExt_Genewise1_v1.C_LG_XI0721	At1g76520.1	expressed protein : :supported by full-length cDNA: Ceres:142725.	trichocarpa	All probes match over all sequences
PtpAffx.108420.1.A1_at	-1.70116	-7.72029	0.00400123	CV241273	--	--	--	--	trichocarpa	Unique
PtpAffx.108488.1.A1_at	-1.50277	-18.0363	0.000180397	CV238740	gw1.IV.2378.1	gw1.IV.2378.1	At1g74100.1	putative flavonol sulfotransferase : similar to flavonol 4'-sulfotransferase GB:P52837 from [Flaveria chloraefolia]:supported by full-length cDNA: Ceres:36020.	trichocarpa	Unique
PtpAffx.108748.1.A1_a_at	-1.36965	-17.7371	0.000191729	CV260299	eugene3.00020041 grail3.0002083101	eugene3.00020041	At1g76460.1	RRM-containing protein : contains Pfam profile: PF00076 RNA recognition motif. (a.k.a. RRM	trichocarpa x nigra	Probes match on alternative forms of same gene
PtpAffx.109036.1.A1_at	-3.21671	-14.5754	0.000396694	CV245311	gw1.VIII.352.1	gw1.VIII.352.1	At5g40270.1	putative protein : intracellular protein Mg11	trichocarpa	Unique
PtpAffx.109379.1.S1_at	-2.45073	-6.57108	0.00708143	CN523157	estExt_Genewise1_v1.C_LG_VI2430	estExt_Genewise1_v1.C_LG_VI2430	At2g26270.1	hypothetical protein : predicted by genscan	trichocarpa x deltoides	Unique
PtpAffx.10946.1.S1_s_at	-1.49385	-9.74248	0.00169798	BU810775	eugene3.00440139	eugene3.00440139	At3g27870.1	P-type ATPase	tremula x tremuloides	All probes match over all sequences
PtpAffx.109658.1.S1_at	-6.3577	-12.7544	0.000644794	CK110902	--	--	--	--	tremula	Unique
PtpAffx.109764.1.S1_s_at	-1.29425	-12.7067	0.000651441	CK095709	gw1.V.984.1	gw1.V.984.1	At3g63330.1	putative protein : different MAP kinases: supported by cDNA: gi_19347750	tremula	All probes match over all sequences
PtpAffx.109785.1.S1_at	-1.57489	-6.16158	0.0089106	CK104702	gw1.XIV.294.1	gw1.XIV.294.1	At2g47830.1	unknown protein :	tremula	Unique
PtpAffx.109790.1.S1_at	-1.65135	-8.67322	0.00259804	CV243037	grail3.0102003101	grail3.0102003101	At1g48300.1	hypothetical protein : predicted by genemark.hmm: supported by cDNA: gi_12744986	trichocarpa	Unique
PtpAffx.10990.1.S1_at	-0.745316	-6.07345	0.00938653	CV271402	estExt_Genewise1_v1.C_LG_XVIII2497	estExt_Genewise1_v1.C_LG_XVIII2497	At1g67280.1	glyoxalase I	trichocarpa x nigra	Unique
PtpAffx.109937.1.A1_at	-3.27264	-8.16766	0.00323804	CK097441	estExt_fgenesh4_pg.C_LG_XIV0205 grail3.9342000101 grail3.0035010601	estExt_fgenesh4_pg.C_LG_XIV0205	At4g17980.1	NAM (no apical meristem) - like protein :	tremula	Unique
PtpAffx.109947.1.A1_at	-0.963227	-7.28659	0.00491133	CK097259	eugene3.00002549	eugene3.00002549	At3g07400.1	hypothetical protein : predicted by genscan	tremula	Unique
PtpAffx.109957.1.A1_at	-2.79666	-10.7711	0.00118358	CV264304	estExt_fgenesh4_pg.C_LG_VI1628 gw1.XVIII.1137.1	estExt_fgenesh4_pg.C_LG_VI1628	At2g25790.1	leucine-rich repeat transmembrane protein kinase	trichocarpa x nigra	Unique
PtpAffx.11.1.A1_at	-6.79642	-33.245	1.76e-05	CV231800	grail3.0022012901	grail3.0022012901	At2g29970.1	expressed protein : : supported by cDNA: gi_14532595_gb_AY039922.1_	trichocarpa	Unique
PtpAffx.11008.1.A1_at	-1.65357	-6.37216	0.0079077	CV276164	grail3.0024022101	grail3.0024022101	At4g09550.1	putative protein :	trichocarpa x deltoides	Unique
PtpAffx.11018.2.A1_at	-2.8885	-8.74331	0.00252525	CN549658	gw1.I.1636.1	gw1.I.1636.1	At5g13760.1	putative protein : similar to unknown protein (gb|AAF63775.1): supported by cDNA: gi_17064961	trichocarpa x deltoides	Unique
PtpAffx.110199.1.S1_at	-1.979	-18.3718	0.000166894	CF235803	grail3.0038016201	grail3.0038016201	At4g25670.1	expressed protein : : supported by cDNA: gi_14517537_gb_AY039604.1_	alba x tremula	Unique
PtpAffx.110233.1.S1_at	-1.74459	-8.53552	0.00275565	CV275262	eugene3.00160024	eugene3.00160024	At4g16400.1	hypothetical protein :	trichocarpa x deltoides	Unique
PtpAffx.110243.1.S1_at	-6.09614	-7.77021	0.00391193	CK096532	fgenesh4_pg.C_LG_X001403	fgenesh4_pg.C_LG_X001403	At1g69160.1	expressed protein : : supported by cDNA: gi_16648778_gb_AY058166.1_	tremula	Unique
PtpAffx.110357.1.S1_at	-6.42866	-17.2201	0.000215599	CF227666	estExt_fgenesh4_pg.C_LG_XII1067	estExt_fgenesh4_pg.C_LG_XII1067	At5g07330.1	putative protein :	alba x tremula	Unique
PtpAffx.11054.1.S1_at	-1.63865	-6.09231	0.00928605	CK097614	fgenesh4_pm.C_LG_VI000219	fgenesh4_pm.C_LG_VI000219	At2g38670.1	putative phospholipid cytidylyltransferase : : supported by cDNA: gi_20260169	tremula	Unique
PtpAffx.11077.3.S1_at	-1.52221	-7.25443	0.00499256	DN498552	estExt_Genewise1_v1.C_LG_II1638	estExt_Genewise1_v1.C_LG_II1638	At2g34830.1	WRKY family transcription factor : : supported by cDNA: gi_15384228_gb_AF404863.1_AF404863	tremula	Unique
PtpAffx.11077.4.A1_s_at	-2.49895	-9.65466	0.00174909	CV276377	eugene3.00140651	eugene3.00140651	At3g58710.2	WRKY family transcription factor : contains Pfam profile: PF03106 WRKY DNA -binding domain	trichocarpa x deltoides	All probes match over all sequences
PtpAffx.110819.1.S1_at	-4.20296	-11.4354	0.000954568	DN503293	eugene3.00060673 gw1.164.57.1	eugene3.00060673	At5g58100.1	putative protein :	tremula x tremuloides	Unique
PtpAffx.11094.1.A1_at	-1.9234	-6.97772	0.00575018	CV280533	fgenesh4_kg.C_LG_XVI000048	fgenesh4_kg.C_LG_XVI000048	At5g01880.1	putative protein : RING-H2 finger protein RHA3a - Arabidopsis thaliana	trichocarpa x deltoides	Unique
PtpAffx.111195.1.S1_at	-2.85131	-22.7685	7.55e-05	BU877554	fgenesh4_pm.C_LG_V000678	fgenesh4_pm.C_LG_V000678	At1g53470.1	hypothetical protein : similar to hypothetical protein GB:AAF18595 GI:6598357 from [Arabidopsis thaliana]	trichocarpa	Unique
PtpAffx.111422.1.S1_at	-3.08095	-6.13061	0.00906631	BP922977	fgenesh4_pg.C_LG_IV001501	fgenesh4_pg.C_LG_IV001501	gi|45507881|ref|ZP_00160223.1|	COG3349: Uncharacterized conserved protein [Anabaena variabilis ATCC 29413]	nigra	Unique
PtpAffx.111515.1.S1_at	-6.87348	-8.03993	0.0034379	CV238264	estExt_fgenesh4_pg.C_LG_X0852	estExt_fgenesh4_pg.C_LG_X0852	At1g69780.1	HD-Zip transcription factor	trichocarpa	Unique
PtpAffx.111722.1.S1_at	-1.08826	-8.30507	0.00304953	CF232509	gw1.VII.3980.1	gw1.VII.3980.1	At4g38050.1	putative protein : permease 1 - Mesembryanthemum crystallinum	alba x tremula	Unique
PtpAffx.111725.1.S1_at	-4.7559	-16.4459	0.000252292	BU819606	--	--	--	--	tremula	Unique
PtpAffx.1122.3.S1_a_at	-2.22732	-7.76159	0.00392761	CV243787	fgenesh4_pg.C_LG_IX000987	fgenesh4_pg.C_LG_IX000987	At5g12840.1	CCAAT box binding factor: transcription factor Hap2a :	trichocarpa	Probes match on alternative forms of same gene
PtpAffx.112232.1.S1_at	-1.16917	-6.21925	0.00862336	CN549828	estExt_Genewise1_v1.C_LG_XVIII1684	estExt_Genewise1_v1.C_LG_XVIII1684	At4g32140.1	putative protein : hypothetical protein YDR438w	trichocarpa x deltoides	Unique
PtpAffx.11226.1.S1_at	-0.924086	-6.07228	0.00939294	CV274273	gw1.XVII.1317.1	gw1.XVII.1317.1	At3g29290.1	hypothetical protein : predicted by genemark.hmm	tremula x tremuloides	Unique
PtpAffx.112316.1.S1_at	-3.29268	-7.63005	0.00416754	DN502672	--	--	--	--	trichocarpa x nigra	Unique
PtpAffx.112474.1.S1_at	-1.50496	-8.03475	0.0034445	BU893323	--	--	--	--	tremula x tremuloides	Unique
PtpAffx.112555.1.S1_at	-2.0345	-8.20657	0.00317941	DN493776	gw1.X.6714.1 eugene3.00081172	gw1.X.6714.1	At1g15110.1	putative phosphatidylserine synthase : Similar to gb|AF099053 phosphatidylserine synthase-2 from Mus musculus. EST gb|N96271 comes from this gene: supported by cDNA: gi_19698980	tremula	Unique
PtpAffx.112637.1.A1_at	-3.73606	-12.3546	0.000722285	DN490107	eugene3.01310022	eugene3.01310022	At3g05880.1	low temperature and salt responsive protein LTI6A : identical to low temperature and salt responsive protein LTI6A GB:AAC97512 from [Arabidopsis thaliana]	trichocarpa x deltoides	Unique
PtpAffx.112651.1.A1_at	-2.92635	-54.3629	2.13e-06	DN489200	eugene3.00061127 fgenesh4_pg.C_LG_XVI000550	eugene3.00061127	At3g11760.1	unknown protein :	tremula x tremuloides	Unique
PtpAffx.112672.1.A1_at	-2.393	-10.9069	0.00112838	DN484990	--	--	--	--	tremula x tremuloides	Unique
PtpAffx.113478.1.S1_s_at	-0.878151	-7.11737	0.00535194	BU831249	estExt_fgenesh4_pg.C_LG_XVIII0821	estExt_fgenesh4_pg.C_LG_XVIII0821	At5g57580.1	calmodulin-binding protein : similar to calmodulin-binding protein TCB60 GI:1698548 from [Nicotiana tabacum]: supported by cDNA: gi_15810500_gb_AY056289.1_	tremula x tremuloides	All probes match over all sequences
PtpAffx.113831.1.A1_s_at	-1.31904	-8.4284	0.00288709	CV283912	eugene3.00570099	eugene3.00570099	At2g17972.1	Expressed protein : : supported by full-length cDNA: Ceres: 18284.	trichocarpa x deltoides	All probes match over all sequences
PtpAffx.11398.1.S1_at	-5.1909	-11.6243	0.000898807	CV261664	eugene3.00130865	eugene3.00130865	At3g20570.1	expressed protein : :supported by full-length cDNA: Ceres:9965.	trichocarpa x nigra	Unique
PtpAffx.11401.3.S1_at	-2.40463	-12.4273	0.000707421	CK097589	eugene3.00190405	eugene3.00190405	At3g03870.1	expressed protein : predicted using genefinder:supported by full-length cDNA: Ceres:20442.	tremula	Unique
PtpAffx.11401.4.A1_s_at	-3.20925	-11.2817	0.00100137	CK096815	eugene3.00130563	eugene3.00130563	At3g03870.1	expressed protein : predicted using genefinder:supported by full-length cDNA: Ceres:20442.	tremula	All probes match over all sequences
PtpAffx.114066.1.A1_at	-1.45145	-14.7839	0.000375589	CV272588	estExt_fgenesh4_pg.C_LG_VIII0185	estExt_fgenesh4_pg.C_LG_VIII0185	At2g16980.1	putative tetracycline transporter protein :	trichocarpa x nigra	Unique
PtpAffx.114067.2.A1_at	-0.614551	-17.5667	0.000198937	CV240886	eugene3.00160726	eugene3.00160726	At1g57790.1	expressed protein : :supported by full-length cDNA: Ceres:111354.	trichocarpa	Unique
PtpAffx.114257.1.S1_at	-3.89624	-6.39974	0.00778951	CV252062	estExt_fgenesh4_pg.C_700231	estExt_fgenesh4_pg.C_700231	At1g54860.1	expressed protein : :supported by full-length cDNA: Ceres:1530.	trichocarpa	Unique
PtpAffx.11427.1.A1_at	-1.59107	-6.42881	0.00767496	CV266061	eugene3.00002262	eugene3.00002262	At2g01630.1	glycosyl hydrolase family 17 (beta-1	trichocarpa x nigra	Unique
PtpAffx.114272.1.A1_at	-3.97778	-7.85904	0.00374336	CV232272	gw1.II.2698.1	gw1.II.2698.1	At2g02850.1	putative basic blue protein (plantacyanin) : : supported by full-length cDNA: Ceres: 10750.	trichocarpa	Unique
PtpAffx.114277.1.A1_at	-0.928965	-8.82666	0.00242894	CV264868	eugene3.00070688	eugene3.00070688	At2g22140.1	hypothetical protein : predicted by genscan	trichocarpa x nigra	Unique
PtpAffx.114352.1.A1_at	-1.65569	-12.8818	0.000624941	CV262393	fgenesh4_pg.C_LG_II002610	fgenesh4_pg.C_LG_II002610	At2g16250.1	leucine-rich repeat transmembrane protein kinase	trichocarpa x nigra	Unique
PtpAffx.114412.1.A1_s_at	-2.5179	-15.3367	0.00032581	BU876625	estExt_fgenesh4_pg.C_880085	estExt_fgenesh4_pg.C_880085	At3g27010.1	unknown protein :	trichocarpa	All probes match over all sequences
PtpAffx.114434.1.A1_at	-2.71146	-12.6051	0.000671976	CV258608	--	--	--	--	trichocarpa x nigra	Unique
PtpAffx.114743.2.A1_a_at	-1.59595	-8.07859	0.00337566	CV239081	fgenesh4_pm.C_LG_VIII000259	fgenesh4_pm.C_LG_VIII000259	At2g40070.1	En:Spm-like transposon protein : related to En:Spm transposon family of maize	trichocarpa	Probes match on alternative forms of same gene
PtpAffx.114790.1.A1_at	-1.44797	-6.19815	0.00872395	CV267939	gw1.IV.3538.1	gw1.IV.3538.1	At3g03440.1	unknown protein : similar to putative protein GB:CAB40988 [Arabidopsis thaliana]	trichocarpa x nigra	Unique
PtpAffx.11482.2.A1_a_at	-5.98807	-23.1287	7.12e-05	CV231655	estExt_fgenesh4_pg.C_LG_XIX0554	estExt_fgenesh4_pg.C_LG_XIX0554	At5g16490.1	putative protein : similar to unknown protein (gb|AAC80617.1)	trichocarpa	Probes match on alternative forms of same gene
PtpAffx.11485.8.S1_at	-0.956224	-7.57941	0.00427459	BP936020	gw1.XV.2306.1	gw1.XV.2306.1	At3g48760.1	putative protein : several hypothetical proteins	nigra	Unique
PtpAffx.114990.1.A1_at	-1.60448	-12.2725	0.000738339	CV236911	gw1.V.2320.1	gw1.V.2320.1	At1g20990.1	hypothetical protein : predicted by genscan+	trichocarpa	Unique
PtpAffx.11501.1.A1_at	-5.46925	-14.7335	0.000380596	DN503251	--	--	--	--	tremula x tremuloides	Unique
PtpAffx.115100.1.A1_at	-3.5589	-39.5619	8.44e-06	AJ778332	eugene3.00131249	eugene3.00131249	At2g30395.1	hypothetical protein :	euphratica	Unique
PtpAffx.11511.1.S1_at	-1.96848	-6.9269	0.00590012	CA930361	gw1.III.278.1	gw1.III.278.1	At4g24130.1	putative protein : predicted proteins	tremuloides	Unique
PtpAffx.11517.1.S1_at	-1.68286	-11.7093	0.000876687	CV274782	estExt_Genewise1_v1.C_LG_VI2154	estExt_Genewise1_v1.C_LG_VI2154	At4g28050.1	senescence-associated protein -like : senescence-associated protein 5	trichocarpa x deltoides	Unique
PtpAffx.11519.2.A1_at	-6.48144	-60.3106	1.37e-06	CK106302	eugene3.00100085	eugene3.00100085	--	--	tremula	Unique
PtpAffx.115233.1.S1_s_at	-1.81227	-19.1712	0.000143758	CV230449	estExt_fgenesh4_pg.C_LG_I0130	estExt_fgenesh4_pg.C_LG_I0130	--	--	trichocarpa	All probes match over all sequences
PtpAffx.115235.1.A1_at	-3.63344	-13.113	0.000588692	CV231524	eugene3.00140239	eugene3.00140239	At4g22990.1	putative protein : hypothetical protein	trichocarpa	Unique
PtpAffx.115238.1.A1_at	-3.51228	-10.632	0.00124525	CV231556	gw1.I.3329.1 gw1.1981.1.1	gw1.I.3329.1	--	--	trichocarpa	Unique
PtpAffx.11535.1.A1_s_at	-5.67592	-7.27885	0.00493116	CV235235	grail3.1005000101 estExt_fgenesh4_pg.C_19310001 estExt_fgenesh4_pg.C_2390003 eugene3.02390007 estExt_Genewise1_v1.C_410003	grail3.1005000101	At4g35160.1	O-methyltransferase	trichocarpa	All probes match over all sequences
PtpAffx.11537.1.S1_s_at	-4.24587	-50.1437	3.01e-06	CV228806	fgenesh4_pg.C_scaffold_148000056	fgenesh4_pg.C_scaffold_148000056	--	--	trichocarpa	All probes match over all sequences
PtpAffx.11539.1.A1_at	-3.6048	-9.91471	0.00159887	CV262123	--	--	--	--	trichocarpa x nigra	Unique
PtpAffx.11555.1.S1_at	-5.09549	-14.8556	0.000368296	CV261411	grail3.0090014901	grail3.0090014901	gi|52077166|dbj|BAD46211.1|	unknown protein [Oryza sativa (japonica cultivar-group)]	trichocarpa x nigra	Unique
PtpAffx.11559.3.A1_s_at	-0.808287	-8.18672	0.00321014	CK104845	gw1.I.4198.1 gw1.IX.2641.1	gw1.I.4198.1	At1g50030.1	unknown protein : contains similarity to phosphatidylinositol 3-kinase TOR1 GB:AAD16273 GI:4323240 from [Filobasidiella neoformans]: supported by cDNA: gi_12002901	tremula	All probes match over all sequences
PtpAffx.115882.1.S1_s_at	-4.7647	-8.39384	0.00293531	CV227008	estExt_Genewise1_v1.C_LG_XIII2148	estExt_Genewise1_v1.C_LG_XIII2148	At3g03770.1	leucine-rich repeat transmembrane protein kinase	trichocarpa	All probes match over all sequences
PtpAffx.1159.1.S1_at	-1.34531	-18.7828	0.00015459	CV243165	--	--	--	--	tremula x tremuloides	Unique
PtpAffx.116099.1.S1_at	-5.42599	-123.119	7.78e-08	CF234977	grail3.0062008701	grail3.0062008701	At3g15050.1	hypothetical protein : similar to SF16 protein GB:CAA52782 [Helianthus annuus]	alba x tremula	Unique
PtpAffx.11613.1.A1_a_at	-9.78755	-152.211	3.81e-08	CV266956	--	--	--	--	trichocarpa	Probes match on alternative forms of same gene
PtpAffx.116185.1.S1_at	-5.04	-6.22136	0.00861258	CK112500	fgenesh4_pg.C_scaffold_40000196	fgenesh4_pg.C_scaffold_40000196	--	--	trichocarpa x nigra	Unique
PtpAffx.11619.1.S1_at	-1.39103	-8.7807	0.00247922	CV235173	eugene3.00030584	eugene3.00030584	At5g67400.1	peroxidase	tremula x tremuloides	Unique
PtpAffx.116325.1.S1_s_at	-1.95499	-6.14883	0.00897196	CK106823	estExt_fgenesh4_pm.C_LG_I0650	estExt_fgenesh4_pm.C_LG_I0650	At5g59010.1	protein kinase - like : serine:threonine:tyrosine-specific protein kinase APK1	tremula	All probes match over all sequences
PtpAffx.11635.1.S1_at	-0.498838	-6.00199	0.0097956	BP931125	gw1.I.9324.1	gw1.I.9324.1	At3g14050.1	putative GTP pyrophosphokinase : similar to GTP PYROPHOSPHOKINASE GB:O87331 from [Corynebacterium glutamicum]: supported by cDNA: gi_7141305_gb_AF225703.1_AF225703	nigra	Unique
PtpAffx.116395.1.S1_at	-4.54865	-48.0286	3.63e-06	CK104666	--	--	--	--	tremula	Unique
PtpAffx.116567.1.A1_at	-2.01824	-6.43557	0.00764348	CK097009	fgenesh4_pg.C_LG_XV001153 estExt_fgenesh4_pg.C_LG_XII1120	fgenesh4_pg.C_LG_XV001153	At4g20850.1	putative protein : tripeptidyl-peptidase II	tremula	Unique
PtpAffx.116686.1.A1_at	-1.5541	-8.55279	0.00273604	CK092439	gw1.28.1156.1 gw1.XVI.497.1	gw1.28.1156.1	At5g01980.1	putative protein : COP1-interacting protein CIP8 - Arabidopsis thaliana	tremula x tremuloides	Unique
PtpAffx.116699.1.S1_at	-2.52657	-15.5561	0.000309476	CK091595	grail3.0022022401	grail3.0022022401	At3g11410.1	protein phosphatase 2C (PP2C) : identical to protein phosphatase 2C (PP2C) GB:P49598 [Arabidopsis thaliana]: supported by cDNA: gi_18389241	trichocarpa	Unique
PtpAffx.1169.6.A1_s_at	-2.01715	-6.722	0.00654991	CV247235	--	--	--	--	tremula	All probes match over all sequences
PtpAffx.116900.1.S1_s_at	-1.74891	-9.89512	0.00161136	CV263699	eugene3.00160495	eugene3.00160495	At2g41740.1	putative villin 2 :	trichocarpa x nigra	All probes match over all sequences
PtpAffx.116936.1.S1_at	-1.88083	-11.9729	0.000808679	BI072150	--	--	--	--	trichocarpa	Unique
PtpAffx.116969.1.S1_s_at	-2.96221	-8.27483	0.00309041	CF227940	eugene3.01310032	eugene3.01310032	At1g56720.1	expressed protein : similar to receptor-like protein kinase GI:7529754 from [Arabidopsis thaliana]:supported by full-length cDNA: Ceres:36000.	alba x tremula	All probes match over all sequences
PtpAffx.1172.1.S1_at	-2.32907	-9.15752	0.00213309	DN493694	gw1.VI.2155.1 gw1.XVI.2476.1	gw1.VI.2155.1	At5g22400.1	rac GTPase activating protein :	tremula x tremuloides	Unique
PtpAffx.1172.3.S1_a_at	-1.64184	-8.4123	0.00290837	BU894759	gw1.VI.2155.1 gw1.XVI.2476.1	gw1.VI.2155.1	At5g22400.1	rac GTPase activating protein :	tremula x tremuloides	Probes match on alternative forms of same gene
PtpAffx.1175.1.A1_at	-2.23894	-6.83454	0.00618707	CV242106	--	--	--	--	tremula x tremuloides	Unique
PtpAffx.117529.1.S1_at	-3.16973	-19.0376	0.000147331	DN495961	fgenesh4_pg.C_LG_XVII000406	fgenesh4_pg.C_LG_XVII000406	At3g28860.1	multidrug resistance P-glycoprotein	tremula	Unique
PtpAffx.11783.1.A1_s_at	-1.83801	-8.11758	0.00332121	CX169786	estExt_Genewise1_v1.C_LG_XIII1250	estExt_Genewise1_v1.C_LG_XIII1250	At3g60600.1	putative protein : VAP27	deltoides	All probes match over all sequences
PtpAffx.118042.3.S1_a_at	-1.84243	-6.16799	0.00887542	BU872671	estExt_fgenesh4_pg.C_LG_VI0330 eugene3.00160318	estExt_fgenesh4_pg.C_LG_VI0330	At3g10250.1	expressed protein : :supported by full-length cDNA: Ceres:106330.	trichocarpa	Probes match on alternative forms of same gene
PtpAffx.11857.1.S1_at	-3.60317	-10.8935	0.00113326	CV249729	eugene3.00060537	eugene3.00060537	At5g15080.1	serine:threonine specific protein kinase -like : serine:threonine:tyrosine-specific protein kinase APK1	trichocarpa	Unique
PtpAffx.118574.1.S1_at	-3.81942	-17.4454	0.000204685	BI125317	estExt_fgenesh4_pg.C_LG_VI0681	estExt_fgenesh4_pg.C_LG_VI0681	At2g45400.1	putative flavonol reductase :	tremula x tremuloides	Unique
PtpAffx.11858.1.A1_at	-3.83487	-8.28197	0.00307861	CV249728	eugene3.00060590	eugene3.00060590	--	--	trichocarpa	Unique
PtpAffx.11878.2.S1_at	-2.08987	-7.1078	0.00537609	CV260432	eugene3.00050503	eugene3.00050503	At5g67190.1	TINY-like protein :	trichocarpa x nigra	Unique
PtpAffx.118826.1.S1_at	-4.20607	-20.106	0.000118898	BU820423	fgenesh4_pm.C_scaffold_166000006 fgenesh4_pm.C_LG_XI000019	fgenesh4_pm.C_scaffold_166000006	At1g11915.1	Expressed protein : : supported by cDNA: gi_15293302_gb_AY051085.1_	tremula	Unique
PtpAffx.118921.1.S1_at	-0.843414	-6.07153	0.00939573	CV249390	gw1.XV.1426.1	gw1.XV.1426.1	At3g28050.1	expressed protein : :supported by full-length cDNA: Ceres:6530.	trichocarpa	Unique
PtpAffx.119025.1.S1_at	-2.91769	-66.675	8.77e-07	DN496363	estExt_Genewise1_v1.C_LG_III1078	estExt_Genewise1_v1.C_LG_III1078	At1g27920.1	hypothetical protein : predicted by genemark.hmm	trichocarpa x deltoides	Unique
PtpAffx.119039.1.S1_at	-0.861209	-7.75143	0.00394508	DN486369	fgenesh4_pm.C_LG_VIII000230 estExt_fgenesh4_pm.C_LG_X0780	fgenesh4_pm.C_LG_VIII000230	At5g05970.1	putative protein : contains similarity to regulatory protein Nedd1	tremula	Unique
PtpAffx.119306.1.S1_at	-0.304732	-6.57252	0.00707827	DN484066	gw1.IV.2341.1	gw1.IV.2341.1	At4g27430.1	COP1-interacting protein 7 (CIP7) : : supported by cDNA: gi_3327867_dbj_AB012912.1_AB012912	trichocarpa x deltoides	Unique
PtpAffx.119347.1.S1_at	-1.11212	-9.65488	0.00174909	BU879601	grail3.0010000701	grail3.0010000701	At3g11210.1	expressed protein : : supported by full-length cDNA: Ceres: 21357.	trichocarpa	Unique
PtpAffx.11938.1.A1_at	-0.597255	-26.6063	4.17e-05	CV246006	--	--	--	--	tremula x tremuloides	Unique
PtpAffx.119477.1.A1_at	-1.50885	-7.98591	0.00352906	BP930969	gw1.VIII.973.1	gw1.VIII.973.1	At5g19290.1	phospholipase - like protein : various predicted phospholipase proteins:supported by full-length cDNA: Ceres:253499.	nigra	Unique
PtpAffx.11980.1.A1_at	-0.599254	-8.84961	0.00240424	CV263538	estExt_Genewise1_v1.C_LG_I3201	estExt_Genewise1_v1.C_LG_I3201	At3g26980.1	expressed protein : similar to geranylgeranylated proteins ATGP4 [GI:4097567] and NTGP5 [Nicotiana tabacum][GI:4097587]	trichocarpa x nigra	Unique
PtpAffx.120153.1.S1_at	-3.7734	-9.69409	0.00172707	CX176031	gw1.40.697.1	gw1.40.697.1	At1g47480.1	expressed protein : similar to putative esterase GI:4335745 from [Arabidopsis thaliana]: supported by full-length cDNA: Ceres: 111056.	trichocarpa x deltoides	Unique
PtpAffx.120153.1.S1_s_at	-10.922	-12.381	0.000717135	CX176031	estExt_Genewise1_v1.C_LG_VII0038	estExt_Genewise1_v1.C_LG_VII0038	At5g65730.1	xyloglucan endotransglycosylase	deltoides	All probes match over all sequences
PtpAffx.120308.1.S1_s_at	-3.26517	-10.6187	0.00125296	CF233209	eugene3.00051111	eugene3.00051111	At2g30890.1	hypothetical protein : predicted by grail	alba x tremula	All probes match over all sequences
PtpAffx.12044.1.S1_at	-0.816267	-5.96503	0.00999435	CV242501	estExt_fgenesh4_pg.C_LG_X0891	estExt_fgenesh4_pg.C_LG_X0891	At1g14530.1	expressed protein : supported by Ceres cDNA:12043	trichocarpa	Unique
PtpAffx.120654.1.A1_at	-1.24468	-8.29567	0.00306356	CV270643	--	--	--	--	trichocarpa x nigra	Unique
PtpAffx.120672.1.A1_at	-4.20768	-12.3286	0.000727352	CV269845	estExt_fgenesh4_pg.C_LG_XV0931	estExt_fgenesh4_pg.C_LG_XV0931	At1g10155.1	hypothetical protein : predicted by genemarkHMM	trichocarpa x nigra	Unique
PtpAffx.120762.1.A1_at	-2.21276	-6.41014	0.00775455	CV262910	eugene3.00020547 gw1.V.676.1	eugene3.00020547	At2g42975.1	Expressed protein : : supported by cDNA: gi_19347804	trichocarpa x nigra	Unique
PtpAffx.12078.1.A1_at	-1.17346	-9.90487	0.00160598	CV241533	fgenesh4_pg.C_LG_I002532	fgenesh4_pg.C_LG_I002532	--	--	trichocarpa	Unique
PtpAffx.120784.1.S1_at	-1.45614	-6.13785	0.00903078	CV265510	fgenesh4_pg.C_LG_VIII000792	fgenesh4_pg.C_LG_VIII000792	At1g14000.1	putative protein kinase : : supported by cDNA: gi_18700096	trichocarpa x nigra	Unique
PtpAffx.1208.1.S1_s_at	-2.90351	-10.3619	0.00135902	CV240273	estExt_fgenesh4_pg.C_1310019	estExt_fgenesh4_pg.C_1310019	At3g05900.1	unknown protein :	trichocarpa	All probes match over all sequences
PtpAffx.1208.2.A1_at	-3.34946	-8.10057	0.00334352	CK088565	eugene3.00130012	eugene3.00130012	At3g05900.1	unknown protein :	tremula x tremuloides	Unique
PtpAffx.12100.1.A1_at	-1.67545	-6.49272	0.0074053	CV247355	eugene3.00130067	eugene3.00130067	At3g05810.1	expressed protein : : supported by full-length cDNA: Ceres: 28024.	trichocarpa	Unique
PtpAffx.121142.1.A1_s_at	-3.06197	-13.1073	0.000589393	CV252749	grail3.0040012101	grail3.0040012101	At1g75130.1	cytochrome P450	trichocarpa	All probes match over all sequences
PtpAffx.121212.1.A1_at	-1.44272	-10.116	0.0014837	CV249010	grail3.0027010001	grail3.0027010001	At5g24010.1	receptor-protein kinase-like protein :	trichocarpa	Unique
PtpAffx.121418.1.A1_s_at	-2.34183	-6.79942	0.00629692	CV254164	eugene3.00060602	eugene3.00060602	At4g29900.1	potential calcium-transporting ATPase 10	trichocarpa x deltoides	All probes match over all sequences
PtpAffx.121543.1.A1_at	-6.7759	-53.279	2.27e-06	CX184719	eugene3.00170501	eugene3.00170501	At5g60980.1	NTF2-containing RNA-binding protein	trichocarpa	Unique
PtpAffx.121590.1.A1_s_at	-2.91416	-7.8421	0.0037739	CV233960	fgenesh4_pg.C_LG_VIII001583	fgenesh4_pg.C_LG_VIII001583	At3g01750.1	hypothetical protein : predicted by genefinder: supported by cDNA: gi_17529251	trichocarpa	All probes match over all sequences
PtpAffx.121661.1.A1_s_at	-1.89671	-9.288	0.00202238	CV231316	estExt_Genewise1_v1.C_LG_XII1429	estExt_Genewise1_v1.C_LG_XII1429	At3g48050.1	putative protein : predicted proteins	trichocarpa	All probes match over all sequences
PtpAffx.121812.1.A1_at	-5.15518	-8.00096	0.00350346	CV225437	--	--	--	--	trichocarpa	Unique
PtpAffx.122051.1.S1_s_at	-3.21622	-25.294	5.06e-05	AJ774869	eugene3.00140746	eugene3.00140746	At1g02860.1	expressed protein : contains similarity to peroxin-2 GI:6103008 from [Pichia pastoris]:supported by full-length cDNA: Ceres:96370.	euphratica	All probes match over all sequences
PtpAffx.122088.1.S1_at	-5.0492	-31.7876	2.04e-05	AJ774512	estExt_Genewise1_v1.C_LG_VIII2401	estExt_Genewise1_v1.C_LG_VIII2401	At5g43850.1	putative protein : similar to unknown protein (pir||T02918): supported by full-length cDNA: Ceres: 26596.	euphratica	Unique
PtpAffx.122103.1.S1_at	-1.09041	-8.36958	0.00297023	CV232911	eugene3.00191007	eugene3.00191007	--	--	trichocarpa	Unique
PtpAffx.122160.1.A1_s_at	-1.57461	-7.07102	0.00547833	DN491088	gw1.X.1323.1	gw1.X.1323.1	At1g79380.1	expressed protein : : supported by cDNA: gi_13937148_gb_AF372928.1_AF372928	trichocarpa	All probes match over all sequences
PtpAffx.1224.2.S1_a_at	-6.68757	-10.3596	0.00135969	CV238624	grail3.0016027101	grail3.0016027101	--	--	trichocarpa	Probes match on alternative forms of same gene
PtpAffx.122577.1.S1_at	-6.0443	-15.3875	0.000321074	BU892685	fgenesh4_pg.C_LG_IV001324	fgenesh4_pg.C_LG_IV001324	At5g66440.1	putative protein : similar to unknown protein (pir||T05276): supported by cDNA: gi_15292834_gb_AY050851.1_	tremula	Unique
PtpAffx.122722.1.S1_at	-1.83372	-6.46457	0.00752276	CX168211	eugene3.00040309	eugene3.00040309	gi|34904552|ref|NP_913623.1|	B1066G12.21 [Oryza sativa (japonica cultivar-group)] >gi|20160495|dbj|BAB89447.1| hypothetical protein [Oryza sativa (japonica cultivar-group)] >gi|21104532|dbj|BAB93127.1| hypothetical protein [Oryza sativa (japonica cultivar-group)]	deltoides	Unique
PtpAffx.122769.1.S1_s_at	-4.8876	-26.6836	4.12e-05	CX177995	gw1.XVII.423.1	gw1.XVII.423.1	At1g02170.1	hypothetical protein common family : similar to At4g25110	euramericana	All probes match over all sequences
PtpAffx.122855.1.S1_at	-7.12855	-28.911	2.94e-05	CK103670	gw1.I.5485.1 gw1.XI.947.1	gw1.I.5485.1	At1g32770.1	OsNAC7 protein	tremula x tremuloides	Unique
PtpAffx.122949.1.S1_at	-4.0651	-6.83118	0.00619743	CV248833	eugene3.00700232	eugene3.00700232	At1g54860.1	expressed protein : :supported by full-length cDNA: Ceres:1530.	trichocarpa	Unique
PtpAffx.122962.1.A1_at	-1.11918	-6.04887	0.00952479	CK097475	grail3.0057010501	grail3.0057010501	At2g18050.1	histone H1 : :supported by full-length cDNA: Ceres:112970.	trichocarpa x nigra	Unique
PtpAffx.122975.1.A1_at	-1.05667	-11.7561	0.000864314	CK096864	estExt_Genewise1_v1.C_LG_IV2912	estExt_Genewise1_v1.C_LG_IV2912	At1g28530.1	hypothetical protein :	tremula	Unique
PtpAffx.12303.1.S1_at	-6.4732	-16.2503	0.000262598	CV232432	estExt_Genewise1_v1.C_660785	estExt_Genewise1_v1.C_660785	At2g28315.1	similar to putative integral membrane protein : temporary automated functional assignment	trichocarpa	Unique
PtpAffx.123174.1.A1_at	-1.8495	-8.65265	0.00262108	CV227059	estExt_fgenesh4_pg.C_LG_XIII0196	estExt_fgenesh4_pg.C_LG_XIII0196	At5g43700.1	auxin-induced protein AUX2-11 (sp P33077) : : supported by cDNA: gi_12083197	trichocarpa	Unique
PtpAffx.1232.1.A1_at	-5.82315	-14.001	0.000458159	CV238234	estExt_Genewise1_v1.C_LG_V0045	estExt_Genewise1_v1.C_LG_V0045	At1g77280.1	hypothetical protein : similar to receptor-like protein kinase GI:7529754 from [Arabidopsis thaliana]	trichocarpa	Unique
PtpAffx.123349.1.S1_s_at	-2.51094	-14.7168	0.00038216	CF234317	gw1.XIII.2607.1 grail3.0099000801	gw1.XIII.2607.1	At5g16730.1	putative protein : predicted proteins - Arabidopsis thaliana and Oryza sativa	alba x tremula	All probes match over all sequences
PtpAffx.123366.1.S1_at	-3.71898	-17.7317	0.000191729	CF228981	--	--	--	--	trichocarpa	Unique
PtpAffx.123395.1.S1_at	-4.40644	-13.5808	0.000510399	CA824573	gw1.70.94.1	gw1.70.94.1	At3g18750.1	mitogen activated protein kinase kinase	tremula x tremuloides	Unique
PtpAffx.12342.1.A1_at	-2.97255	-11.7211	0.000872996	CK097643	grail3.0024028201	grail3.0024028201	--	--	tremula	Unique
PtpAffx.12342.1.A1_x_at	-2.84271	-9.2592	0.0020416	CK097643	grail3.0024028201	grail3.0024028201	--	--	tremula	Probes cross hyb with other sequences
PtpAffx.123468.1.S1_at	-2.795	-13.6909	0.000494365	CA825441	estExt_fgenesh4_pg.C_LG_VIII0518	estExt_fgenesh4_pg.C_LG_VIII0518	At5g05960.1	putative protein : similar to unknown protein (emb|CAB88360.1):supported by full-length cDNA: Ceres:29476.	trichocarpa x deltoides	Unique
PtpAffx.123510.1.S1_s_at	-2.11069	-6.47321	0.00748694	CA823703	estExt_fgenesh4_pm.C_400109	estExt_fgenesh4_pm.C_400109	At5g42890.1	putative protein : similar to unknown protein (pir||T28068): supported by full-length cDNA: Ceres: 39514.	trichocarpa x deltoides	All probes match over all sequences
PtpAffx.123754.2.A1_at	-1.80304	-7.04098	0.00555747	CV268274	estExt_fgenesh4_pm.C_LG_XII0348	estExt_fgenesh4_pm.C_LG_XII0348	At5g60160.1	aspartyl aminopeptidase - like protein : aspartyl aminopeptidase	trichocarpa x nigra	Unique
PtpAffx.124024.1.S1_s_at	-4.80954	-11.8504	0.000842608	BU888063	grail3.0015027201	grail3.0015027201	At3g48550.1	putative protein : putative zinc-finger protein - Arabidopsis thaliana	tremula	All probes match over all sequences
PtpAffx.12406.1.S1_at	-4.02672	-8.86066	0.00239131	CV228584	eugene3.00120809 gw1.XV.1627.1	eugene3.00120809	At5g50150.1	putative protein : strong similarity to unknown protein (gb|AAF04872.1): supported by cDNA: gi_15529144_gb_AY052196.1_	trichocarpa	Unique
PtpAffx.12420.1.A1_at	-2.49127	-11.2011	0.00102611	CV236172	gw1.V.888.1	gw1.V.888.1	gi|50938517|ref|XP_478786.1|	unknown protein [Oryza sativa (japonica cultivar-group)] >gi|34393541|dbj|BAC83139.1| unknown protein [Oryza sativa (japonica cultivar-group)] >gi|50508961|dbj|BAD31868.1| unknown protein [Oryza sativa (japonica cultivar-group)]	trichocarpa	Unique
PtpAffx.12420.1.A1_s_at	-6.13726	-13.5824	0.00051038	CV236172	gw1.V.888.1	gw1.V.888.1	gi|50938517|ref|XP_478786.1|	unknown protein [Oryza sativa (japonica cultivar-group)] >gi|34393541|dbj|BAC83139.1| unknown protein [Oryza sativa (japonica cultivar-group)] >gi|50508961|dbj|BAD31868.1| unknown protein [Oryza sativa (japonica cultivar-group)]	trichocarpa	All probes match over all sequences
PtpAffx.124413.1.S1_s_at	-1.21305	-6.64036	0.00681262	CK098584	estExt_fgenesh4_pm.C_LG_V0367	estExt_fgenesh4_pm.C_LG_V0367	At1g44120.1	hypothetical protein : similar to unknown protein GI:6382494 from [Arabidopsis thaliana]	tremula x tremuloides	All probes match over all sequences
PtpAffx.124503.1.S1_at	-0.491243	-6.14789	0.00897687	BU836905	grail3.0010000701	grail3.0010000701	At3g11210.1	expressed protein : : supported by full-length cDNA: Ceres: 21357.	tremula x tremuloides	Unique
PtpAffx.124514.1.S1_at	-0.607078	-22.554	7.81e-05	DN499728	eugene3.00081839	eugene3.00081839	At5g15150.1	homeobox-leucine zipper protein	tremula x tremuloides	Unique
PtpAffx.12458.1.S1_at	-1.37735	-7.73891	0.00396775	CV226822	estExt_fgenesh4_pg.C_3210002	estExt_fgenesh4_pg.C_3210002	At2g30950.1	FtsH protease (VAR2) : identical to zinc dependent protease VAR2 GI:7650138 from [Arabidopsis thaliana]	trichocarpa x nigra	Unique
PtpAffx.124592.1.S1_s_at	-1.55156	-7.22994	0.00505843	DN496233	gw1.II.499.1	gw1.II.499.1	At3g05850.1	unknown protein :	tremula	All probes match over all sequences
PtpAffx.124715.1.S1_at	-2.06389	-10.0085	0.00154268	CK106485	gw1.XIII.2386.1	gw1.XIII.2386.1	At5g17630.1	glucose 6 phosphate:phosphate translocator-like protein : glucose 6 phosphate:phosphate translocator - Arabidopsis thaliana	tremula	Unique
PtpAffx.124754.1.S1_at	-4.44046	-9.63251	0.00175857	CF228340	--	--	--	--	alba x tremula	Unique
PtpAffx.124754.1.S1_s_at	-5.76118	-8.71643	0.00255041	CF228340	--	--	--	--	alba x tremula	All probes match over all sequences
PtpAffx.12479.1.S1_s_at	-3.67547	-8.28886	0.00306943	CV225942	gw1.X.3317.1 gw1.VIII.1300.1	gw1.X.3317.1	At2g35860.1	unknown protein : : supported by cDNA: gi_20260579	trichocarpa	All probes match over all sequences
PtpAffx.124847.1.S1_s_at	-2.4345	-8.04929	0.00342423	CV276744	eugene3.00130573	eugene3.00130573	At5g18170.1	glutamate dehydrogenase (EC 1.4.1.-) 1 (pir||S71217) : : supported by cDNA: gi_15146203_gb_AY049243.1_	trichocarpa x deltoides	All probes match over all sequences
PtpAffx.124853.1.S1_s_at	-3.1654	-9.57724	0.00180497	CA824977	estExt_Genewise1_v1.C_LG_V1708	estExt_Genewise1_v1.C_LG_V1708	At5g06300.1	lysine decarboxylase-like protein :	trichocarpa x deltoides	All probes match over all sequences
PtpAffx.125021.1.S1_at	-2.66906	-10.9062	0.00112838	CK103071	gw1.IX.2955.1 gw1.I.2205.1	gw1.IX.2955.1	At2g40270.1	putative protein kinase : contains a protein kinase domain profile (PDOC00100):supported by full-length cDNA: Ceres:123911.	tremula x tremuloides	Unique
PtpAffx.125154.1.S1_at	-0.776434	-7.87493	0.00371756	CK090462	gw1.XIX.1303.1 gw1.XIII.2504.1	gw1.XIX.1303.1	At5g35980.1	protein kinase-like :	trichocarpa	Unique
PtpAffx.125245.2.S1_at	-2.99877	-8.13886	0.00328343	BU897533	eugene3.00131058	eugene3.00131058	At5g17060.1	ADP-ribosylation factor -like protein : ADP-ribosylation factor	tremula x tremuloides	Unique
PtpAffx.125368.1.S1_at	-4.15651	-6.5897	0.00700997	DN501199	estExt_Genewise1_v1.C_LG_XIX0686	estExt_Genewise1_v1.C_LG_XIX0686	At3g04290.1	putative GDSL-motif lipase:acylhydrolase : contains Pfam profile: lipase:acylhydrolase with GDSL-like motif:supported by full-length cDNA: Ceres:1323.	trichocarpa	Unique
PtpAffx.125394.1.S1_at	-2.11227	-6.97452	0.00575867	DN499605	gw1.150.89.1	gw1.150.89.1	At1g57680.1	hypothetical protein : predicted by genemark.hmm: supported by cDNA: gi_18176029	trichocarpa x deltoides	Unique
PtpAffx.125678.1.A1_at	-5.46684	-17.5666	0.000198937	DN486990	--	--	--	--	tremula	Unique
PtpAffx.1257.2.A1_at	-0.600197	-6.03121	0.00962033	CV236343	eugene3.00010166	eugene3.00010166	At1g16180.1	unknown protein :	trichocarpa	Unique
PtpAffx.125778.1.A1_at	-1.45302	-10.9241	0.00112341	BP936285	estExt_fgenesh4_pm.C_LG_IX0390	estExt_fgenesh4_pm.C_LG_IX0390	At4g33670.1	putative protein : auxin-induced protein	nigra	Unique
PtpAffx.1258.1.S1_s_at	-0.85881	-9.34188	0.00197859	CV242350	estExt_fgenesh4_kg.C_LG_I0082	estExt_fgenesh4_kg.C_LG_I0082	At5g09810.1	ACTIN 2:7 (sp|P53492) : : supported by cDNA: gi_1049306_gb_U37281.1_ATU37281	trichocarpa	All probes match over all sequences
PtpAffx.12601.1.S1_at	-1.27948	-6.23829	0.0085259	CV255416	grail3.0112005901	grail3.0112005901	At2g19580.1	putative senescence-associated protein 5 : contains a transmembrane 4 family signature: rare (GC) splice donor consensus found instead of (GT) at intron 2.	trichocarpa x deltoides	Unique
PtpAffx.126034.1.S1_at	-2.46049	-6.88737	0.00602973	BP922562	grail3.0028009901	grail3.0028009901	At5g02770.1	putative protein : : supported by cDNA: gi_14190430_gb_AF378893.1_AF378893	alba x tremula	Unique
PtpAffx.126235.1.S1_at	-1.34574	-5.98797	0.00986243	CF229505	eugene3.00120284	eugene3.00120284	At2g46690.1	putative auxin-regulated protein :	alba x tremula	Unique
PtpAffx.126457.1.S1_at	-2.73611	-9.41534	0.00192465	CF229936	fgenesh4_pg.C_LG_XV000712	fgenesh4_pg.C_LG_XV000712	At3g48550.1	putative protein : putative zinc-finger protein - Arabidopsis thaliana	alba x tremula	Unique
PtpAffx.126513.1.S1_s_at	-2.26226	-6.52097	0.0072898	CX179662	gw1.XIV.1152.1	gw1.XIV.1152.1	At2g38040.1	putative alpha-carboxyltransferase : : supported by cDNA: gi_6851090_gb_AF056969.1_AF056969	euramericana	All probes match over all sequences
PtpAffx.126720.1.S1_s_at	-4.67034	-13.6762	0.000496059	CX172039	estExt_fgenesh4_pg.C_LG_II0708 estExt_Genewise1_v1.C_LG_V0045	estExt_fgenesh4_pg.C_LG_II0708	At1g77280.1	hypothetical protein : similar to receptor-like protein kinase GI:7529754 from [Arabidopsis thaliana]	deltoides	All probes match over all sequences
PtpAffx.12675.8.S1_at	-1.18737	-6.5393	0.00721702	CK107191	--	--	--	--	tremula	Unique
PtpAffx.12675.9.A1_a_at	-10.8104	-13.711	0.000492217	BU825430	estExt_Genewise1_v1.C_660086	estExt_Genewise1_v1.C_660086	At5g22580.1	expressed protein : : supported by cDNA: gi_14190416_gb_AF378886.1_AF378886	tremula x tremuloides	Probes match on alternative forms of same gene
PtpAffx.12676.1.S1_at	-3.97379	-23.1142	7.12e-05	CF228149	--	--	--	--	tremula x tremuloides	Unique
PtpAffx.126789.1.S1_at	-2.67306	-7.50733	0.00443162	CX181843	fgenesh4_pm.C_LG_I000592	fgenesh4_pm.C_LG_I000592	At5g22090.1	unknown protein :	euramericana	Unique
PtpAffx.126807.1.S1_at	-2.34977	-7.9915	0.00351828	CX179362	estExt_fgenesh4_pg.C_LG_V1044	estExt_fgenesh4_pg.C_LG_V1044	At1g21450.1	scarecrow-like 1 : identical to scarecrow-like 1 GB:AAF21043 GI:6644390 from [Arabidopsis thaliana]:supported by full-length cDNA: Ceres:109490.	euramericana	Unique
PtpAffx.126815.1.S1_at	-4.59826	-36.4088	1.2e-05	CX167822	grail3.0996000101	grail3.0996000101	At2g19570.1	putative cytidine deaminase : :supported by full-length cDNA: Ceres:152285.	tremula x tremuloides	Unique
PtpAffx.126966.1.A1_at	-1.10215	-13.5539	0.000514573	CV277483	estExt_Genewise1_v1.C_9390008	estExt_Genewise1_v1.C_9390008	At3g54050.1	fructose-bisphosphatase precursor : : supported by cDNA: gi_14532619_gb_AY039934.1_	trichocarpa x deltoides	Unique
PtpAffx.127.1.S1_at	-3.54241	-18.881	0.000151743	CA930597	eugene3.00770112	eugene3.00770112	At4g15920.1	cytochrome c oxidoreductase like protein :	tremuloides	Unique
PtpAffx.127096.1.A1_at	-2.55835	-31.8175	2.04e-05	CF234983	gw1.IX.651.1 gw1.66.150.1	gw1.IX.651.1	At3g44820.1	non-phototropic hypocotyl 3-like protein : non-phototropic hypocotyl 3 - Arabidopsis thaliana	alba x tremula	Unique
PtpAffx.127102.1.A1_at	-4.52062	-13.0213	0.000600775	CV271691	fgenesh4_pg.C_LG_II002257	fgenesh4_pg.C_LG_II002257	--	--	trichocarpa x nigra	Unique
PtpAffx.127346.1.A1_at	-3.31924	-7.12223	0.00534203	CV264384	--	--	--	--	trichocarpa x nigra	Unique
PtpAffx.127519.1.A1_at	-2.06957	-9.57562	0.0018056	CV255210	estExt_Genewise1_v1.C_1400125	estExt_Genewise1_v1.C_1400125	At3g13235.1	Expressed protein : : supported by full-length cDNA: Ceres: 12734.	euphratica	Unique
PtpAffx.127522.1.A1_at	-2.65358	-16.4573	0.000251537	CV255170	fgenesh4_pg.C_LG_I003327	fgenesh4_pg.C_LG_I003327	At4g20880.1	ethylene-regulated transcript 2 (ERT2) :	trichocarpa x deltoides	Unique
PtpAffx.127541.1.A1_at	-0.979647	-9.5117	0.00184865	CV239269	gw1.88.183.1 gw1.I.3224.1	gw1.88.183.1	At3g18524.1	hypothetical protein : contains Pfam profile:PF01529 DHHC zinc finger domain	trichocarpa	Unique
PtpAffx.1276.2.S1_at	-0.50628	-12.5082	0.000689471	CV234627	eugene3.00130040	eugene3.00130040	At5g26751.1	shaggy-like kinase alpha : : supported by cDNA: gi_15028148_gb_AY046024.1_	trichocarpa	Unique
PtpAffx.127644.1.A1_s_at	-1.17775	-9.10278	0.00217937	CV250319	eugene3.00120157	eugene3.00120157	At5g53140.1	protein phosphatase 2C (PP2C) : : supported by cDNA: gi_15027924_gb_AY045819.1_	trichocarpa	All probes match over all sequences
PtpAffx.127951.1.A1_at	-1.27344	-19.9687	0.000121407	CV238080	--	--	--	--	trichocarpa	Unique
PtpAffx.128061.1.A1_at	-4.48331	-15.246	0.000333395	CV232746	gw1.I.7669.1	gw1.I.7669.1	At1g27920.1	hypothetical protein : predicted by genemark.hmm	trichocarpa	Unique
PtpAffx.128061.1.A1_s_at	-3.93473	-26.5238	4.21e-05	CV232746	gw1.I.7669.1	gw1.I.7669.1	At1g27920.1	hypothetical protein : predicted by genemark.hmm	trichocarpa	All probes match over all sequences
PtpAffx.12808.1.S1_s_at	-1.15273	-10.6782	0.00122388	CN524672	eugene3.00020683	eugene3.00020683	--	--	trichocarpa x deltoides	All probes match over all sequences
PtpAffx.128225.1.A1_a_at	-1.20397	-6.84249	0.00616408	CV230252	gw1.IX.2398.1	gw1.IX.2398.1	At2g15230.1	putative lysosomal acid lipase :	trichocarpa	Probes match on alternative forms of same gene
PtpAffx.128235.1.A1_at	-1.48087	-13.9974	0.000458181	CV226013	gw1.V.3738.1 gw1.VII.3291.1	gw1.V.3738.1	At2g23760.1	BEL1-like homeobox 4 protein (BLH4) : : supported by cDNA: gi_13877512_gb_AF353092.1_AF353092	trichocarpa	Unique
PtpAffx.128240.1.A1_at	-2.35018	-10.2006	0.00144516	CV237902	fgenesh4_pg.C_scaffold_18983000001	fgenesh4_pg.C_scaffold_18983000001	At3g01670.1	expressed protein : : supported by cDNA: gi_16648950_gb_AY059845.1_	trichocarpa x nigra	Unique
PtpAffx.128519.1.S1_at	-8.12777	-256.34	6.71e-09	DN491397	estExt_Genewise1_v1.C_15010005	estExt_Genewise1_v1.C_15010005	At5g45670.1	GDSL-motif lipase:hydrolase-like protein : :supported by full-length cDNA: Ceres:18389.	trichocarpa	Unique
PtpAffx.1287.1.A1_s_at	-1.76912	-8.45217	0.00285593	CV233886	gw1.XVI.567.1 gw1.28.1090.1	gw1.XVI.567.1	At1g79620.1	leucine-rich repeat transmembrane protein kinase	trichocarpa	All probes match over all sequences
PtpAffx.128713.1.S1_at	-3.39091	-37.752	1.04e-05	CX173328	eugene3.08070001 estExt_fgenesh4_pm.C_LG_XI0431	eugene3.08070001	At2g36840.1	expressed protein : :supported by full-length cDNA: Ceres:108427.	deltoides	Unique
PtpAffx.12874.1.S1_at	-3.32159	-7.70368	0.00402418	CF229462	grail3.0013022501	grail3.0013022501	At4g32940.1	gamma-VPE (vacuolar processing enzyme) : : supported by cDNA: gi_13877794_gb_AF370160.1_AF370160	alba x tremula	Unique
PtpAffx.12874.1.S1_s_at	-3.07239	-10.7387	0.0011948	CF229462	grail3.0013022501	grail3.0013022501	At4g32940.1	gamma-VPE (vacuolar processing enzyme) : : supported by cDNA: gi_13877794_gb_AF370160.1_AF370160	alba x tremula	All probes match over all sequences
PtpAffx.129168.1.S1_at	-1.04892	-8.99275	0.00226647	BP925065	fgenesh4_pg.C_LG_VIII001473	fgenesh4_pg.C_LG_VIII001473	At3g23310.1	putative protein kinase : similar to protein kinase GB:S49077 from [Nicotiana tabacum]: supported by cDNA: gi_20465360	nigra	Unique
PtpAffx.12919.1.A1_at	-4.30274	-9.5727	0.00180687	CV265020	eugene3.00020020	eugene3.00020020	At1g21050.1	expressed protein : :supported by full-length cDNA: Ceres:3200.	trichocarpa x nigra	Unique
PtpAffx.129194.1.S1_at	-4.70918	-7.96653	0.00356538	CK106816	--	--	--	--	tremula	Unique
PtpAffx.129301.1.S1_at	-2.21734	-11.824	0.000848561	CN517766	fgenesh4_pm.C_LG_VII000423	fgenesh4_pm.C_LG_VII000423	At4g36550.1	putative protein :	trichocarpa x deltoides	Unique
PtpAffx.129461.1.A1_at	-3.34589	-7.36353	0.00474175	CV282756	gw1.III.619.1	gw1.III.619.1	At1g63490.1	RB-binding protein -like : similar to retinoblastoma binding protein (RB-binding) GB:CAB63108 [Homo sapiens]: supported by cDNA: gi_14532667_gb_AY039958.1_	tremula x tremuloides	Unique
PtpAffx.129522.1.A1_at	-2.48763	-20.381	0.000113001	CV243327	grail3.0024038301	grail3.0024038301	At3g14020.1	putative transcription factor : similar to transcription factor GB:CAA74050 from [Arabidopsis thaliana]	trichocarpa	Unique
PtpAffx.129589.1.A1_at	-0.455764	-18.9143	0.000151365	CK088077	--	--	--	--	tremula x tremuloides	Unique
PtpAffx.129632.1.S1_at	-2.04806	-6.80181	0.00628986	CF235687	eugene3.00190208	eugene3.00190208	At1g58070.1	hypothetical protein : predicted by genemark.hmm	alba x tremula	Unique
PtpAffx.129950.1.S1_s_at	-3.47532	-8.04331	0.00343384	CX180511	eugene3.00070921	eugene3.00070921	At2g15680.1	putative calmodulin-like protein :	euramericana	All probes match over all sequences
PtpAffx.129974.1.S1_s_at	-2.59485	-17.9464	0.000183052	CA822263	eugene3.00110845	eugene3.00110845	At3g14440.1	9-cis-epoxycarotenoid dioxygenase [neoxanthin cleavage enzyme](NC1)(NCED1)	trichocarpa x deltoides	All probes match over all sequences
PtpAffx.130008.1.S1_a_at	-1.49297	-7.62543	0.00417854	CX185877	grail3.0003042102	grail3.0003042102	At5g26110.1	endopeptidase - like protein : O-sialoglycoprotein endopeptidase	euramericana	Unique
PtpAffx.130008.1.S1_at	-1.16352	-8.2144	0.0031705	CX185877	grail3.0003042102 gw1.V.932.1	grail3.0003042102	At5g26110.1	endopeptidase - like protein : O-sialoglycoprotein endopeptidase	euramericana	Probes match on alternative forms of same gene
PtpAffx.130008.2.S1_at	-1.82028	-7.37838	0.00471389	CB240267	gw1.V.932.1	gw1.V.932.1	At5g26110.1	endopeptidase - like protein : O-sialoglycoprotein endopeptidase	alba x tremula var. glandulosa	Unique
PtpAffx.13014.1.S1_a_at	-2.29018	-28.0398	3.37e-05	CN549626	eugene3.01450042	eugene3.01450042	At4g29230.1	putative protein : hypothetical protein F20O9.190 - Arabidopsis thaliana	trichocarpa x deltoides	Probes match on alternative forms of same gene
PtpAffx.130267.1.S1_at	-1.63781	-7.05164	0.0055322	BU896513	eugene3.00130806	eugene3.00130806	At3g20640.1	hypothetical protein : predicted by genemark.hmm	tremula x tremuloides	Unique
PtpAffx.130717.1.S1_at	-0.864371	-11.5986	0.000906571	DN487651	estExt_Genewise1_v1.C_LG_VII2135	estExt_Genewise1_v1.C_LG_VII2135	At2g22010.1	unknown protein :	tremula	Unique
PtpAffx.130908.2.A1_s_at	-4.38208	-6.95092	0.00582722	CV249053	estExt_fgenesh4_pg.C_LG_X0820	estExt_fgenesh4_pg.C_LG_X0820	At5g26330.1	copper binding - like protein : mavicyanin	trichocarpa	All probes match over all sequences
PtpAffx.130966.1.S1_at	-2.15285	-7.77721	0.00389751	DN498975	gw1.I.9710.1	gw1.I.9710.1	At5g19500.1	putative protein : permease family protein TC0205	tremula x tremuloides	Unique
PtpAffx.130966.1.S1_s_at	-4.68792	-43.2697	5.52e-06	DN498975	gw1.I.9710.1	gw1.I.9710.1	At5g19500.1	putative protein : permease family protein TC0205	tremula x tremuloides	All probes match over all sequences
PtpAffx.131038.1.S1_at	-3.84133	-22.5618	7.81e-05	BU824594	grail3.0001020301	grail3.0001020301	At2g27690.1	cytochrome p450	tremula	Unique
PtpAffx.131101.1.S1_at	-2.34109	-6.18244	0.00879968	CK096858	grail3.0065000103 grail3.0180001102	grail3.0065000103	At2g38430.1	hypothetical protein : predicted by genscan	tremula	Unique
PtpAffx.131142.1.S1_at	-1.74222	-6.20073	0.00871876	DN500071	gw1.40.939.1 gw1.II.1474.1	gw1.40.939.1	At4g34200.1	Phosphoglycerate dehydrogenase - like protein : Phosphoglycerate dehydrogenase	tremula	Unique
PtpAffx.131475.1.S1_at	-2.70883	-8.93206	0.00232529	CA934353	gw1.II.2836.1	gw1.II.2836.1	At3g25290.1	expressed protein : : supported by cDNA: gi_16323199_gb_AY057704.1_	tremuloides	Unique
PtpAffx.131490.1.S1_at	-1.42565	-6.14974	0.0089702	CK105257	eugene3.00060558	eugene3.00060558	At5g35410.1	serine:threonine protein kinase SOS2 (gb|AAF62923.1) : : supported by cDNA: gi_14701909_gb_AF395081.1_AF395081	tremula	Unique
PtpAffx.1315.2.S1_a_at	-0.812407	-9.83856	0.00164196	DN496434	estExt_fgenesh4_pm.C_LG_III0304	estExt_fgenesh4_pm.C_LG_III0304	At5g07660.1	SMC-like protein :	tremula	Probes match on alternative forms of same gene
PtpAffx.1316.2.S1_s_at	-8.48222	-8.50254	0.00279742	CA927435	eugene3.00010425	eugene3.00010425	At4g13710.1	putative pectate lyase A11 : : supported by cDNA: gi_15983435_gb_AF424592.1_AF424592	tremuloides	All probes match over all sequences
PtpAffx.1317.3.A1_at	-3.13225	-8.71175	0.00255489	CV228532	estExt_Genewise1_v1.C_LG_III1278	estExt_Genewise1_v1.C_LG_III1278	At5g13870.1	xyloglucan endotransglycosylase (EXGT-A4) : identical to endoxyloglucan transferase EXGT-A4 GI:5533315 from [Arabidopsis thaliana]: supported by cDNA: gi_5139001_dbj_AB026486.1_AB026486	trichocarpa	Unique
PtpAffx.131878.1.S1_at	-2.6013	-7.12878	0.00532875	DN499363	estExt_Genewise1_v1.C_2040079	estExt_Genewise1_v1.C_2040079	At1g29520.1	plasma membrane associated protein	trichocarpa x deltoides	Unique
PtpAffx.131949.1.S1_at	-3.60528	-6.19803	0.00872395	DN496484	gw1.XVII.662.1	gw1.XVII.662.1	At3g01540.1	RNA helicase	trichocarpa x nigra	Unique
PtpAffx.131967.1.S1_at	-6.4245	-32.0577	1.99e-05	DN495991	estExt_fgenesh4_pg.C_1680018	estExt_fgenesh4_pg.C_1680018	At4g27550.1	trehalose-6-phosphate synthase - like protein : trehalose-6-phosphate synthase	tremula x tremuloides	Unique
PtpAffx.132035.1.A1_at	-0.328845	-6.42571	0.00768658	DN493270	eugene3.00030840	eugene3.00030840	--	--	tremula x tremuloides	Unique
PtpAffx.1321.1.S1_a_at	-0.817576	-7.23025	0.00505831	CV231255	estExt_fgenesh4_pg.C_LG_VII0214 estExt_Genewise1_v1.C_640223	estExt_fgenesh4_pg.C_LG_VII0214	At5g01430.1	putative protein : hypothetical proteins - different species: supported by cDNA: gi_15028036_gb_AY045875.1_	trichocarpa	Probes match on alternative forms of same gene
PtpAffx.132156.1.S1_at	-0.81296	-6.14059	0.00901808	DN494451	fgenesh4_pg.C_LG_II001012	fgenesh4_pg.C_LG_II001012	At4g37940.1	MADS-box protein : MADS-box protein AGL17 - Arabidopsis thaliana	tremula x tremuloides	Unique
PtpAffx.132329.2.A1_a_at	-3.01848	-9.85887	0.0016331	CV260627	estExt_fgenesh4_pg.C_LG_VI0324	estExt_fgenesh4_pg.C_LG_VI0324	At2g41140.1	CPDK-related protein kinase : CDPK:calcium dependent protein kinase: supported by cDNA: gi_5020365_gb_AF153351.1_AF153351	trichocarpa x nigra	Probes match on alternative forms of same gene
PtpAffx.132468.2.S1_at	-1.08609	-6.13522	0.00904239	CX186636	eugene3.00061225	eugene3.00061225	At5g13020.1	putative protein : predicted protein	euramericana	Unique
PtpAffx.133182.1.S1_at	-0.613748	-18.5948	0.000159769	CX171237	fgenesh4_pm.C_LG_II001019	fgenesh4_pm.C_LG_II001019	At1g05170.1	putative AVR9 elicitor response protein : similar to GB:AAC69935: supported by cDNA: gi_14488077_gb_AF389287.1_AF389287	deltoides	Unique
PtpAffx.1332.1.S1_at	-2.58571	-9.63743	0.00175771	CV244447	estExt_Genewise1_v1.C_LG_III0268	estExt_Genewise1_v1.C_LG_III0268	At4g29080.1	phytochrome-associated protein PAP2 : : supported by cDNA: gi_12083213_gb_AF332402.1_AF332402	trichocarpa	Unique
PtpAffx.133200.1.S1_at	-0.526296	-6.58706	0.00702221	CX179201	eugene3.00131130	eugene3.00131130	At4g03420.1	hypothetical protein : similar to A. thaliana hypothetical protein F21B7.13	euramericana	Unique
PtpAffx.133294.1.A1_at	-3.04839	-13.5174	0.000519687	CV283606	fgenesh4_pg.C_LG_VII000476	fgenesh4_pg.C_LG_VII000476	--	--	trichocarpa x deltoides	Unique
PtpAffx.133356.1.A1_at	-2.83763	-10.372	0.00135531	CV280606	gw1.XVIII.3185.1	gw1.XVIII.3185.1	At4g30610.1	SERINE CARBOXYPEPTIDASE II-like protein : probable SERINE CARBOXYPEPTIDASE II-2 PRECURSOR - HORDEUM VULGARE	trichocarpa x deltoides	Unique
PtpAffx.133641.1.A1_at	-0.470262	-19.2712	0.000140452	CV268423	gw1.VIII.148.1	gw1.VIII.148.1	At3g05140.1	putative serine:threonine protein kinase : similar to many other putative protein kinases: supported by cDNA: gi_19698986	trichocarpa x nigra	Unique
PtpAffx.133657.1.A1_a_at	-1.80203	-8.25739	0.00311455	CV226434	estExt_fgenesh4_pm.C_LG_II0442	estExt_fgenesh4_pm.C_LG_II0442	At4g08920.1	Arabidopsis thaliana flavin-type blue-light photoreceptor (SW:Q43125) (Pfam: PF00875	trichocarpa	Probes match on alternative forms of same gene
PtpAffx.133711.1.A1_s_at	-2.39466	-8.59685	0.00268647	CV266268	eugene3.00060795	eugene3.00060795	At5g02020.1	putative protein : hypothetical protein T6H20.90 - Arabidopsis thaliana	tremula	All probes match over all sequences
PtpAffx.133715.1.A1_at	-3.14887	-7.21637	0.00508868	CV265575	gw1.28.1097.1 estExt_Genewise1_v1.C_LG_XVI0556	gw1.28.1097.1	At3g54220.1	SCARECROW1 : : supported by cDNA: gi_15810552_gb_AY056315.1_	trichocarpa x nigra	Unique
PtpAffx.133756.2.A1_a_at	-3.92673	-6.2965	0.00824844	CV263902	--	--	--	--	trichocarpa x nigra	Unique
PtpAffx.133756.2.A1_at	-2.86454	-11.6497	0.000893274	CV263902	--	--	--	--	trichocarpa x nigra	Probes match on alternative forms of same gene
PtpAffx.133870.1.A1_at	-2.34377	-9.28948	0.00202238	CV258749	gw1.VI.124.1 gw1.XVIII.665.1	gw1.VI.124.1	At2g26170.1	thromboxane-A synthase(cytochrome p450 family)	trichocarpa x nigra	Unique
PtpAffx.134013.1.A1_s_at	-1.0483	-6.25232	0.0084622	CV253319	gw1.IX.2395.1	gw1.IX.2395.1	At4g15480.1	UDP-glucosyltransferase	trichocarpa x deltoides	All probes match over all sequences
PtpAffx.134131.1.A1_at	-4.6909	-7.94163	0.00360969	CV247282	estExt_fgenesh4_pg.C_LG_VI0286	estExt_fgenesh4_pg.C_LG_VI0286	At3g56480.1	putative protein : hypothetical protein At2g26770 - Arabidopsis thaliana	trichocarpa	Unique
PtpAffx.134171.1.A1_s_at	-0.831445	-6.04956	0.00952061	CV245435	estExt_fgenesh4_pg.C_LG_VI1052	estExt_fgenesh4_pg.C_LG_VI1052	At3g11780.1	expressed protein : :supported by full-length cDNA: Ceres:250294.	trichocarpa	All probes match over all sequences
PtpAffx.134221.1.A1_at	-0.731718	-6.513	0.00732048	CV243314	fgenesh4_pm.C_LG_VII000412 fgenesh4_pm.C_scaffold_57000088	fgenesh4_pm.C_LG_VII000412	At5g66770.1	SCARECROW gene regulator : : supported by cDNA: gi_17064923	trichocarpa	Unique
PtpAffx.134269.1.A1_at	-3.67742	-30.8653	2.3e-05	CV277353	grail3.0017027601	grail3.0017027601	At4g33865.1	Expressed protein : : supported by full-length cDNA: Ceres: 24629.	trichocarpa	Unique
PtpAffx.134305.1.A1_at	-1.18199	-16.5546	0.000247741	CV238869	gw1.VI.1973.1	gw1.VI.1973.1	At4g30935.1	WRKY family transcription factor : contains Pfam profile: PF03106 WRKY DNA -binding domain	trichocarpa	Unique
PtpAffx.134355.1.A1_at	-1.62247	-6.34163	0.00803513	CV283298	eugene3.00120354	eugene3.00120354	At5g24660.1	putative protein : similar to unknown protein (emb|CAB62461.1):supported by full-length cDNA: Ceres:268701.	trichocarpa x deltoides	Unique
PtpAffx.134385.1.A1_at	-2.50382	-6.11417	0.00915855	CV237221	gw1.XVII.1021.1 gw1.IV.4338.1	gw1.XVII.1021.1	At5g39860.1	bHLH protein : putative DNA-binding protein - Arabidopsis thaliana	trichocarpa	Unique
PtpAffx.134432.1.A1_at	-1.6753	-11.0825	0.00106882	CV235631	eugene3.00120047	eugene3.00120047	At1g68130.1	putative C2H2-type zinc finger protein : contains Pfam profile: Zinc finger	trichocarpa	Unique
PtpAffx.134482.1.A1_at	-4.37296	-6.83009	0.00619788	CV247912	estExt_fgenesh4_pg.C_LG_III0806	estExt_fgenesh4_pg.C_LG_III0806	At3g17380.1	expressed protein : :supported by full-length cDNA: Ceres:125943.	trichocarpa	Unique
PtpAffx.134598.1.A1_at	-2.72542	-7.37209	0.00472429	CV229654	estExt_fgenesh4_pm.C_LG_II0733	estExt_fgenesh4_pm.C_LG_II0733	At3g61480.1	putative protein : putative protein BcDNA.GH03694 - Drosophila melanogaster	trichocarpa	Unique
PtpAffx.134601.1.A1_at	-5.48271	-9.98687	0.00155326	CV229617	--	--	--	--	tremula x tremuloides	Unique
PtpAffx.134656.1.A1_at	-4.88251	-24.4437	5.76e-05	CV227464	gw1.159.27.1	gw1.159.27.1	At3g16570.1	expressed protein : :supported by full-length cDNA: Ceres:112601.	trichocarpa	Unique
PtpAffx.13470.1.S1_s_at	-5.46752	-24.8348	5.38e-05	CK105710	estExt_Genewise1_v1.C_LG_II0461	estExt_Genewise1_v1.C_LG_II0461	At1g20160.1	subtilisin-like serine protease : similar to subtilisin-type protease precursor GI:14150446 from [Glycine max]:supported by full-length cDNA: Ceres:3907.	tremula	All probes match over all sequences
PtpAffx.134742.1.S1_at	-3.76775	-8.53735	0.00275495	DN501395	gw1.XVI.1796.1	gw1.XVI.1796.1	At3g57400.1	putative protein : : supported by cDNA: gi_17064821	trichocarpa	Unique
PtpAffx.13485.1.A1_at	-4.16633	-7.57266	0.00428456	CV255649	fgenesh4_pg.C_LG_XI000309	fgenesh4_pg.C_LG_XI000309	At5g54390.1	putative protein : 3'(2')	trichocarpa x deltoides	Unique
PtpAffx.135070.1.S1_at	-4.79534	-12.5436	0.000683262	CK104880	eugene3.00140902	eugene3.00140902	At2g42750.1	expressed protein : :supported by full-length cDNA: Ceres:15743.	tremula	Unique
PtpAffx.1351.1.A1_at	-2.81884	-12.6858	0.000656012	CV256801	gw1.I.4474.1	gw1.I.4474.1	At1g30360.1	expressed protein : : supported by cDNA: gi_14334837_gb_AY035092.1_	trichocarpa x deltoides	Unique
PtpAffx.135197.1.S1_at	-1.14885	-7.64596	0.00413955	CV229943	grail3.0022032801	grail3.0022032801	At3g46290.1	receptor protein kinase -like : receptor-like protein kinase precursor	trichocarpa	Unique
PtpAffx.135336.1.S1_at	-4.65205	-10.2753	0.00140406	DN496303	gw1.XVI.1206.1	gw1.XVI.1206.1	At3g52870.1	putative protein : predicted proteins	tremula	Unique
PtpAffx.135336.2.S1_a_at	-4.48795	-8.04951	0.00342423	CN520397	gw1.XVI.1206.1	gw1.XVI.1206.1	At3g52870.1	putative protein : predicted proteins	trichocarpa x deltoides	Unique
PtpAffx.135336.2.S1_at	-4.90336	-6.54572	0.00719482	CN520397	gw1.XVI.1206.1	gw1.XVI.1206.1	At3g52870.1	putative protein : predicted proteins	trichocarpa x deltoides	Probes match on alternative forms of same gene
PtpAffx.135342.1.S1_at	-0.637452	-6.55028	0.00717246	CN550200	eugene3.00060503	eugene3.00060503	At2g03270.1	putative helicase : : supported by cDNA: gi_15027926_gb_AY045820.1_	trichocarpa x deltoides	Unique
PtpAffx.135376.1.S1_at	-5.72471	-20.4743	0.000111783	CN519043	estExt_fgenesh4_pg.C_LG_I0284	estExt_fgenesh4_pg.C_LG_I0284	At2g38760.1	putative annexin : :supported by full-length cDNA: Ceres:3294.	trichocarpa x deltoides	Unique
PtpAffx.135376.1.S1_s_at	-5.38851	-27.1418	3.82e-05	CN519043	estExt_fgenesh4_pg.C_LG_I0284	estExt_fgenesh4_pg.C_LG_I0284	At2g38760.1	putative annexin : :supported by full-length cDNA: Ceres:3294.	trichocarpa x deltoides	All probes match over all sequences
PtpAffx.135584.1.S1_at	-1.17614	-10.0663	0.00151148	CX175152	gw1.V.607.1 estExt_fgenesh4_pm.C_LG_II0282	gw1.V.607.1	At2g42880.1	putative MAP kinase : : supported by cDNA: gi_15724283_gb_AF412082.1_AF412082	deltoides	Unique
PtpAffx.1356.1.A1_s_at	-3.48391	-18.8848	0.000151743	CV284003	--	--	--	--	trichocarpa x deltoides	All probes match over all sequences
PtpAffx.135663.1.S1_s_at	-1.27399	-6.53336	0.00724075	BU821395	estExt_Genewise1_v1.C_LG_X0748	estExt_Genewise1_v1.C_LG_X0748	At3g17340.1	hypothetical protein : predicted by genefinder	tremula	All probes match over all sequences
PtpAffx.135664.1.S1_at	-5.43612	-7.10014	0.0053949	BU829394	eugene3.01270031	eugene3.01270031	At4g12300.1	cytochrome p450 family : flavonoid 3'	tremula x tremuloides	Unique
PtpAffx.135709.1.S1_s_at	-3.15654	-13.2313	0.000567755	AJ779763	gw1.X.5498.1	gw1.X.5498.1	At1g06620.1	oxidoreductase	euphratica	All probes match over all sequences
PtpAffx.13574.1.S1_at	-1.4183	-21.3095	9.7e-05	CV260084	eugene3.00190450	eugene3.00190450	At1g58032.1	hypothetical protein : : supported by cDNA: gi_13605810	trichocarpa x nigra	Unique
PtpAffx.135849.1.S1_at	-4.88878	-6.19019	0.00876112	BP936323	fgenesh4_pg.C_LG_IX001057	fgenesh4_pg.C_LG_IX001057	At1g51355.1	hypothetical protein : predicted by genemarkHMM	nigra	Unique
PtpAffx.135854.2.S1_at	-2.7278	-9.76629	0.0016853	AJ779905	gw1.XVI.1724.1	gw1.XVI.1724.1	At2g41870.1	putative DNA binding protein : : supported by cDNA: gi_11908071_gb_AF326883.1_AF326883	euphratica	Unique
PtpAffx.135867.1.A1_at	-0.38476	-8.97801	0.00228004	CK097914	gw1.XIV.2533.1	gw1.XIV.2533.1	At2g47630.1	putative phospholipase : :supported by full-length cDNA: Ceres:33373.	trichocarpa x deltoides	Unique
PtpAffx.135937.1.A1_at	-4.85031	-22.8688	7.44e-05	CK095720	grail3.0002053601	grail3.0002053601	--	--	tremula	Unique
PtpAffx.135999.1.A1_at	-1.02208	-6.496	0.00738962	CK094043	grail3.0018040001	grail3.0018040001	At3g61670.1	putative protein : putative protein At2g46380 - Arabidopsis thaliana	tremula	Unique
PtpAffx.136061.1.A1_at	-1.77132	-6.19707	0.00872591	CK090813	estExt_fgenesh4_pm.C_LG_VIII0652	estExt_fgenesh4_pm.C_LG_VIII0652	At1g55020.1	lipoxygenase	tremula x tremuloides	Unique
PtpAffx.13609.1.S1_at	-2.57416	-6.41965	0.00771539	CX167472	grail3.0062004202 gw1.I.4439.1	grail3.0062004202	At1g30440.1	non-phototropic hypocotyl	deltoides	Unique
PtpAffx.136105.1.A1_at	-1.32847	-9.65011	0.00175217	CK087548	fgenesh4_pg.C_LG_IV000538	fgenesh4_pg.C_LG_IV000538	At3g15390.1	hypothetical protein : predicted by genscan+	tremula x tremuloides	Unique
PtpAffx.13620.1.S1_at	-2.65087	-7.67453	0.00408389	BU824688	--	--	--	--	tremula	Unique
PtpAffx.13627.1.S1_at	-3.19141	-11.3568	0.000977076	CK096293	eugene3.00060405	eugene3.00060405	--	--	tremula	Unique
PtpAffx.13627.3.A1_a_at	-3.7623	-23.4258	6.77e-05	CV262512	eugene3.00060405	eugene3.00060405	--	--	trichocarpa x nigra	Probes match on alternative forms of same gene
PtpAffx.136323.2.S1_at	-4.0163	-6.22384	0.00860616	DN500699	gw1.II.4107.1 gw1.40.461.1	gw1.II.4107.1	At1g19300.1	glycosyltransferase family : contains Pfam profile: PF01501 Glycosyl transferase family 8:supported by full-length cDNA: Ceres:123140.	tremula x tremuloides	Unique
PtpAffx.13648.1.S1_at	-4.95116	-7.04604	0.00554704	BU822210	eugene3.01700004	eugene3.01700004	At2g44150.1	expressed protein : : supported by cDNA: gi_15028058_gb_AY045886.1_	trichocarpa x nigra	Unique
PtpAffx.13671.1.S1_at	-2.9654	-9.22176	0.00207368	CV226095	gw1.V.3062.1 gw1.VII.2124.1	gw1.V.3062.1	At4g14540.1	CCAAT-binding transcription factor subunit A(CBF-A) :	trichocarpa	Unique
PtpAffx.136792.1.S1_at	-0.902068	-16.0173	0.000276166	CK096969	estExt_fgenesh4_pg.C_LG_II0333	estExt_fgenesh4_pg.C_LG_II0333	At5g44100.1	casein kinase I : : supported by cDNA: gi_18087639	tremula	Unique
PtpAffx.136832.1.S1_at	-2.39999	-14.0588	0.00045198	BU893962	--	--	--	--	trichocarpa x deltoides	Unique
PtpAffx.13687.1.S1_at	-0.754552	-7.11832	0.00535023	DN492122	eugene3.00101840	eugene3.00101840	At3g51880.1	high mobility group protein 2-like : : supported by cDNA: gi_15912190_gb_AY056373.1_	trichocarpa	Unique
PtpAffx.13687.2.S1_a_at	-3.77318	-38.0091	1e-05	CV278988	grail3.0049031701 grail3.0049031601	grail3.0049031701	--	--	trichocarpa x deltoides	Probes match on alternative forms of same gene
PtpAffx.13701.1.A1_at	-1.01686	-5.99528	0.00982054	CK095428	grail3.0053022201	grail3.0053022201	At2g30170.1	expressed protein : : supported by cDNA: gi_13878070_gb_AF370298.1_AF370298	tremula	Unique
PtpAffx.137171.1.S1_at	-2.64556	-9.03725	0.00223332	CX658194	grail3.0007011401	grail3.0007011401	At3g18380.1	unknown protein : : supported by cDNA: gi_20260285	alba x tremula var. glandulosa	Unique
PtpAffx.137176.1.S1_s_at	-1.56197	-7.4341	0.00458369	BU876845	estExt_fgenesh4_pg.C_LG_XVIII0309	estExt_fgenesh4_pg.C_LG_XVIII0309	At2g25737.1	hypothetical protein :	trichocarpa	All probes match over all sequences
PtpAffx.137186.1.S1_at	-3.32521	-6.00641	0.00976325	BU813739	fgenesh4_pg.C_LG_I001418	fgenesh4_pg.C_LG_I001418	At1g52190.1	peptide transporter	tremula x tremuloides	Unique
PtpAffx.137414.1.S1_s_at	-6.54006	-12.0003	0.000801627	CN521032	grail3.0059012801	grail3.0059012801	At3g02110.1	putative serine carboxypeptidase II : similar to serine carboxypeptidase II (CP-MII) GB:CAA70815 [Hordeum vulgare]:supported by full-length cDNA: Ceres:42069.	trichocarpa x deltoides	All probes match over all sequences
PtpAffx.137472.1.S1_at	-2.16901	-8.83127	0.00242545	BU834307	eugene3.01520016	eugene3.01520016	At3g57810.2	auxin-regulated protein :	tremula x tremuloides	Unique
PtpAffx.137562.1.S1_at	-5.13851	-19.1665	0.000143773	BU824735	eugene3.00030125 estExt_Genewise1_v1.C_4890004 gw1.III.1429.1	eugene3.00030125	At1g60500.1	unknown protein : contains Pfam profile: PF02212 dynamin GTPase effector domain	tremula	Unique
PtpAffx.137671.1.S1_at	-0.734733	-7.27077	0.00495025	CK096482	--	--	--	--	tremula	Unique
PtpAffx.13778.2.S1_at	-0.777711	-6.30488	0.008205	BU811409	gw1.XVIII.860.1 gw1.VI.495.1	gw1.XVIII.860.1	At1g17720.1	type 2A protein serine:threonine phosphatase 55 kDa B regulatory subunit : almost identical to type 2A protein serine:threonine phosphatase 55 kDa B regulatory subunit GI:1408460 from [Arabidopsis thaliana]: supported by cDNA: gi_15010727_gb_AY045665.1_	tremula x tremuloides	Unique
PtpAffx.137959.1.S1_at	-3.91419	-19.0159	0.000147948	BI131064	eugene3.00161066 grail3.0023027201	eugene3.00161066	At2g38080.1	laccase (diphenol oxidase)	tremula x tremuloides	Unique
PtpAffx.137977.1.S1_s_at	-2.71043	-38.4122	9.58e-06	BU888885	gw1.XV.2382.1	gw1.XV.2382.1	At1g28110.1	serine carboxypeptidase II	tremula	All probes match over all sequences
PtpAffx.137981.2.S1_at	-2.74229	-11.3782	0.000970526	BU821422	estExt_fgenesh4_pg.C_LG_XII0768	estExt_fgenesh4_pg.C_LG_XII0768	At3g48000.1	aldehyde dehydrogenase (NAD+)-like protein : aldehyde dehydrogenase (NAD+) 2A precursor (mitochondrial)	tremula	Unique
PtpAffx.138124.1.S1_at	-1.49767	-12.5893	0.000675225	BI120454	fgenesh4_pm.C_LG_V000514 fgenesh4_pm.C_LG_II000238	fgenesh4_pm.C_LG_V000514	At3g22750.1	expressed protein : similar to putative protein kinase GB:CAB10257 from [Arabidopsis thaliana]: supported by cDNA: gi_14334661_gb_AY035004.1_	trichocarpa	Unique
PtpAffx.138124.1.S1_s_at	-1.98226	-10.4804	0.00131438	BI120454	fgenesh4_pm.C_LG_II000238	fgenesh4_pm.C_LG_II000238	At3g22750.1	expressed protein : similar to putative protein kinase GB:CAB10257 from [Arabidopsis thaliana]: supported by cDNA: gi_14334661_gb_AY035004.1_	trichocarpa	All probes match over all sequences
PtpAffx.138153.1.S1_s_at	-0.949691	-6.70033	0.00661036	BU866762	grail3.0020010802	grail3.0020010802	At2g19950.1	hypothetical protein : predicted by genscan	tremula	All probes match over all sequences
PtpAffx.138160.1.S1_s_at	-4.00801	-8.92448	0.00233036	AJ767883	gw1.I.8338.1	gw1.I.8338.1	At1g64680.1	expressed protein : :supported by full-length cDNA: Ceres:101924.	euphratica	All probes match over all sequences
PtpAffx.13818.1.S1_at	-4.16005	-8.23141	0.00314593	CK090689	estExt_Genewise1_v1.C_LG_XIX0686	estExt_Genewise1_v1.C_LG_XIX0686	At3g04290.1	putative GDSL-motif lipase:acylhydrolase : contains Pfam profile: lipase:acylhydrolase with GDSL-like motif:supported by full-length cDNA: Ceres:1323.	trichocarpa	Unique
PtpAffx.138251.1.S1_at	-3.40034	-6.34703	0.00801655	CX170801	estExt_fgenesh4_pg.C_LG_VIII1297	estExt_fgenesh4_pg.C_LG_VIII1297	At5g62890.1	permease 1 - like protein : permease 1	deltoides	Unique
PtpAffx.138263.1.S1_at	-3.74613	-77.4194	4.81e-07	AI163674	estExt_Genewise1_v1.C_LG_XI2954 gw1.I.4886.1 eugene3.27430001 grail3.0032012601	estExt_Genewise1_v1.C_LG_XI2954	At5g55970.1	putative protein : contains similarity to unknown protein (pir||T08924):supported by full-length cDNA: Ceres:141890.	tremula x tremuloides	Unique
PtpAffx.138329.1.S1_at	-0.736275	-6.82338	0.00622108	CN523284	grail3.0037017102	grail3.0037017102	At3g16500.1	phytochrome-associated protein 1 (PAP1) : nearly identical to phytochrome-associated protein 1 (PAP1) GB:AF088281 [Arabidopsis thaliana] (sequence discrepancy at (232-242 (this): 213-217 (GB:AF088281))):supported by full-length cDNA: Ceres:38146.	trichocarpa x deltoides	Unique
PtpAffx.13856.1.S1_at	-5.20954	-13.1286	0.000585961	CK088007	gw1.VI.1079.1	gw1.VI.1079.1	At2g41330.1	unknown protein : : supported by cDNA: gi_18491270	tremula x tremuloides	Unique
PtpAffx.13865.1.S1_a_at	-3.67412	-6.93655	0.00586549	CK098427	eugene3.00160195	eugene3.00160195	At3g56810.1	hypothetical protein :	tremula x tremuloides	Probes match on alternative forms of same gene
PtpAffx.13865.2.S1_at	-3.21098	-7.17453	0.00520117	BU834932	eugene3.00160195	eugene3.00160195	At3g56810.1	hypothetical protein :	tremula x tremuloides	Unique
PtpAffx.138813.2.A1_at	-0.836893	-6.333	0.00806857	BP931870	estExt_fgenesh4_pg.C_1310041 estExt_fgenesh4_pg.C_LG_XIII0014	estExt_fgenesh4_pg.C_1310041	At1g09430.1	unknown protein : similar to ATP-citrate-lyase: Location of EST gb|Z34587. Highly similar to F8A5.32	nigra	Unique
PtpAffx.139048.1.S1_at	-0.90701	-7.70999	0.00401554	AJ767590	eugene3.00141255	eugene3.00141255	At3g25410.1	expressed protein : contains Pfam profile: PF01758 sodium bile acid symporter family:supported by full-length cDNA: Ceres:26683.	euphratica	Unique
PtpAffx.13915.1.S1_at	-0.971716	-6.32595	0.00810006	CV263970	estExt_fgenesh4_pg.C_LG_XIV0063	estExt_fgenesh4_pg.C_LG_XIV0063	At4g33800.1	expressed protein : :supported by full-length cDNA: Ceres:6375.	trichocarpa x nigra	Unique
PtpAffx.139236.1.S1_at	-3.8303	-6.97544	0.00575576	DN502651	gw1.VIII.898.1 eugene3.00101592	gw1.VIII.898.1	At5g18240.1	transfactor-like protein : : supported by cDNA: gi_14596180_gb_AY042878.1_	tremula x tremuloides	Unique
PtpAffx.139301.1.S1_s_at	-1.13833	-6.50908	0.00733602	CX654376	estExt_Genewise1_v1.C_LG_V0054	estExt_Genewise1_v1.C_LG_V0054	At4g21470.1	putative protein :	alba x tremula var. glandulosa	All probes match over all sequences
PtpAffx.139478.1.S1_at	-0.614032	-9.36713	0.00196049	CV131867	eugene3.00060687	eugene3.00060687	--	--	deltoides	Unique
PtpAffx.139547.1.S1_at	-1.69226	-6.14919	0.00897155	BI068382	eugene3.00090558	eugene3.00090558	At3g18890.1	hypothetical protein : predicted by genemark.hmm	tremula x tremuloides	Unique
PtpAffx.13979.1.S1_at	-6.96371	-8.62063	0.00266218	CK106718	grail3.0006039501	grail3.0006039501	--	--	tremula	Unique
PtpAffx.139904.1.S1_at	-0.269484	-11.4309	0.000955424	CV282034	eugene3.00080220	eugene3.00080220	At3g52240.1	hypothetical protein :	trichocarpa x deltoides	Unique
PtpAffx.14002.1.S1_at	-2.62426	-6.05167	0.00950928	CV269126	--	--	--	--	tremula x tremuloides	Unique
PtpAffx.140059.1.A1_at	-2.65623	-6.3978	0.0077954	CV274261	--	--	--	--	trichocarpa x deltoides	Unique
PtpAffx.140068.2.S1_at	-3.29538	-9.44425	0.0019022	CK096342	gw1.XVIII.1539.1	gw1.XVIII.1539.1	At3g15680.1	putative zinc finger protein : contains Pfam profile: PF00641 Zn-finger in Ran binding protein and others:supported by full-length cDNA: Ceres:8265.	tremula	Unique
PtpAffx.140157.1.A1_at	-3.40579	-19.1251	0.000144814	CV268513	fgenesh4_pg.C_LG_X001058	fgenesh4_pg.C_LG_X001058	At5g24910.1	cytochrome p450	trichocarpa x nigra	Unique
PtpAffx.14026.1.S1_s_at	-5.9252	-12.4564	0.00070018	CN549469	gw1.XI.3218.1	gw1.XI.3218.1	At2g21770.1	putative cellulose synthase catalytic subunit :	trichocarpa x deltoides	All probes match over all sequences
PtpAffx.14026.2.A1_s_at	-8.75419	-10.135	0.00147597	CV271112	eugene3.00040363	eugene3.00040363	At5g44030.1	cellulose synthase catalytic subunit-like protein :	trichocarpa x nigra	All probes match over all sequences
PtpAffx.14027.1.S1_at	-2.12567	-18.5422	0.000161065	CV235545	fgenesh4_kg.C_scaffold_131000003	fgenesh4_kg.C_scaffold_131000003	--	--	trichocarpa	Unique
PtpAffx.1405.1.S1_s_at	-6.56177	-6.22513	0.00860025	CF231325	grail3.0015017401 fgenesh4_pg.C_LG_XII000841 grail3.0015017701	grail3.0015017401	--	--	alba x tremula	All probes match over all sequences
PtpAffx.1405.1.S1_x_at	-6.75407	-6.3968	0.00780048	CF231325	fgenesh4_pg.C_LG_XII000841 grail3.0015017401	fgenesh4_pg.C_LG_XII000841	--	--	alba x tremula	Probes cross hyb with other sequences
PtpAffx.14056.1.S1_at	-6.00582	-7.64463	0.00414046	CF228479	eugene3.00011986	eugene3.00011986	At3g28770.1	hypothetical protein :	alba x tremula	Unique
PtpAffx.140618.1.A1_s_at	-2.29587	-9.38085	0.00195093	CV249163	eugene3.00020670	eugene3.00020670	At1g48880.1	hypothetical protein : predicted by genscan+	trichocarpa	All probes match over all sequences
PtpAffx.14081.1.S1_at	-2.38537	-7.09662	0.0054046	CV231498	eugene3.00130596	eugene3.00130596	At5g56340.1	putative protein : similar to unknown protein (pir||T05064): supported by cDNA: gi_17380897	trichocarpa	Unique
PtpAffx.140915.1.A1_at	-3.04377	-8.17398	0.00322851	CV240230	--	--	--	--	trichocarpa	Unique
PtpAffx.14098.1.A1_s_at	-6.63592	-9.82056	0.00165405	DN493555	estExt_fgenesh4_pg.C_LG_XIV0665	estExt_fgenesh4_pg.C_LG_XIV0665	At4g02290.1	glycosyl hydrolase family 9 : similar to endo-1	trichocarpa	All probes match over all sequences
PtpAffx.141099.1.A1_at	-1.47654	-6.7935	0.0063189	CV232139	--	--	--	--	trichocarpa	Unique
PtpAffx.141102.1.A1_at	-6.44059	-6.25263	0.00846136	CV226180	--	--	--	--	trichocarpa x deltoides	Unique
PtpAffx.141194.1.S1_at	-1.80665	-5.99307	0.00983264	CV227792	grail3.0032002301	grail3.0032002301	At2g34680.1	unknown protein :	trichocarpa	Unique
PtpAffx.141217.1.A1_at	-2.41995	-8.4719	0.00283333	CV227818	eugene3.00180719	eugene3.00180719	At4g29100.1	putative protein : hypothetical protein - Arabidopsis thaliana	trichocarpa	Unique
PtpAffx.141260.1.S1_x_at	-3.77501	-20.9608	0.000103417	AY607755.1	eugene3.00131210 eugene3.10810001	eugene3.00131210	At5g60490.1	fasciclin-like arabinogalactan-protein (FLA12) : :supported by full-length cDNA: Ceres:15239.	alba x tremula	Probes cross hyb with other sequences
PtpAffx.141359.1.S1_s_at	-3.84829	-13.0173	0.000601453	CX172263	fgenesh4_pg.C_LG_V000519	fgenesh4_pg.C_LG_V000519	At5g67030.1	zeaxanthin epoxidase precursor (LOS6:ABA1)(ZEP) : identical to GI:9857296 AtABA1: supported by cDNA: gi_10444087_gb_AF281655.1_AF281655	deltoides	All probes match over all sequences
PtpAffx.141577.1.S1_at	-1.75214	-8.76172	0.00250202	CV231136	estExt_fgenesh4_pg.C_LG_II0375	estExt_fgenesh4_pg.C_LG_II0375	At1g06150.1	hypothetical protein : similar to hypothetical protein GB:AAD20673 GI:4432823 from [Arabidopsis thaliana]	trichocarpa	Unique
PtpAffx.141577.2.S1_at	-2.02893	-10.1628	0.00146114	CK104108	estExt_fgenesh4_pg.C_LG_II0375	estExt_fgenesh4_pg.C_LG_II0375	At1g06150.1	hypothetical protein : similar to hypothetical protein GB:AAD20673 GI:4432823 from [Arabidopsis thaliana]	tremula	Unique
PtpAffx.141731.1.S1_at	-2.84851	-6.48548	0.00743594	CK318945	estExt_fgenesh4_pg.C_LG_XVIII0586	estExt_fgenesh4_pg.C_LG_XVIII0586	At2g24540.1	expressed protein : :supported by full-length cDNA: Ceres:36719.	deltoides	Unique
PtpAffx.14180.1.S1_at	-4.65892	-7.60304	0.00422493	CV230217	fgenesh4_pg.C_LG_II001817 fgenesh4_pm.C_LG_XIV000298	fgenesh4_pg.C_LG_II001817	At1g02640.1	glycosyl hydrolase family 3 : similar to beta-xylosidase GB:Z84377 GI:2102655 from [Aspergillus niger]: supported by cDNA: gi_14194120_gb_AF367266.1_AF367266	trichocarpa	Unique
PtpAffx.141999.1.S1_at	-0.935784	-21.2034	9.9e-05	CK106222	eugene3.06520003 eugene3.06460003 fgenesh4_pg.C_scaffold_2346000001	eugene3.06520003	--	--	tremula	Unique
PtpAffx.142009.1.S1_at	-0.874385	-9.08299	0.0021918	CK319222	gw1.XVI.1091.1 estExt_fgenesh4_pg.C_LG_VI0263	gw1.XVI.1091.1	At1g79590.1	expressed protein : :supported by full-length cDNA: Ceres:23407.	deltoides	Unique
PtpAffx.14209.1.A1_at	-1.53944	-10.1829	0.00145696	CV255582	eugene3.00120469 eugene3.00150301	eugene3.00120469	At3g18350.1	expressed protein : : supported by cDNA: gi_15810446_gb_AY056262.1_	trichocarpa x deltoides	Unique
PtpAffx.142161.1.S1_s_at	-5.1523	-8.16142	0.00324744	BU867394	fgenesh4_pg.C_LG_VIII000710 estExt_Genewise1_v1.C_LG_X1278	fgenesh4_pg.C_LG_VIII000710	At1g79430.1	transfactor	tremula	All probes match over all sequences
PtpAffx.142169.1.S1_at	-1.93639	-14.0206	0.000456223	CK107354	gw1.VI.2741.1	gw1.VI.2741.1	At1g15550.1	gibberellin 3 beta-hydroxylase	tremula	Unique
PtpAffx.142358.1.S1_at	-2.7396	-6.9702	0.00577095	BU868702	gw1.XVII.705.1	gw1.XVII.705.1	At3g01480.1	thylakoid lumen rotamase : similar to thylakoid lumen rotamase GB:CAA72792 [Spinacia oleracea]: supported by full-length cDNA: Ceres:38383.	euramericana	Unique
PtpAffx.142418.1.A1_s_at	-0.841888	-6.72122	0.00655071	CK097510	eugene3.00170012	eugene3.00170012	gi|28557342|dbj|BAC57589.1|	membrane located receptor-like protein [Nicotiana tabacum]	trichocarpa x deltoides	All probes match over all sequences
PtpAffx.142669.1.S1_s_at	-3.83507	-17.3827	0.000207628	CN549981	estExt_fgenesh4_pg.C_LG_XIII0304	estExt_fgenesh4_pg.C_LG_XIII0304	--	--	trichocarpa x deltoides	All probes match over all sequences
PtpAffx.142778.1.S1_at	-1.92918	-11.0781	0.00106958	DN495697	eugene3.00020670	eugene3.00020670	At1g48880.1	hypothetical protein : predicted by genscan+	tremula	Unique
PtpAffx.142854.1.S1_s_at	-10.2031	-153.736	3.81e-08	CF228116	estExt_Genewise1_v1.C_LG_XII0103	estExt_Genewise1_v1.C_LG_XII0103	At5g60490.1	fasciclin-like arabinogalactan-protein (FLA12) : :supported by full-length cDNA: Ceres:15239.	alba x tremula	All probes match over all sequences
PtpAffx.14286.2.A1_a_at	-2.95003	-8.52567	0.00276836	DN490928	grail3.0061015901	grail3.0061015901	At4g13030.1	putative protein :	trichocarpa	Probes match on alternative forms of same gene
PtpAffx.143.1.S1_at	-2.41825	-6.65903	0.00674692	CF228932	gw1.I.2832.1	gw1.I.2832.1	At3g27330.1	hypothetical protein : predicted by genemark.hmm	alba x tremula	Unique
PtpAffx.143034.1.S1_at	-4.15973	-20.601	0.000109434	CX170775	gw1.XIV.1870.1	gw1.XIV.1870.1	At2g46710.1	putative rac GTPase activating protein :	deltoides	Unique
PtpAffx.143216.1.A1_at	-0.939754	-7.71007	0.00401554	CV257001	gw1.I.5722.1 fgenesh4_pg.C_scaffold_1260000001	gw1.I.5722.1	At4g10390.1	putative protein kinase : CLV1 receptor kinase	trichocarpa x deltoides	Unique
PtpAffx.143284.1.S1_at	-2.55749	-12.811	0.000637739	CK107370	grail3.0634000501 estExt_Genewise1_v1.C_LG_X3208	grail3.0634000501	At1g16880.1	expressed protein : : supported by cDNA: gi_14423501_gb_AF386988.1_AF386988	tremula	Unique
PtpAffx.143335.1.S1_at	-8.08454	-251.518	6.71e-09	CF233090	gw1.XIV.2235.1	gw1.XIV.2235.1	At5g19730.1	pectinesterase family : contains Pfam profile: PF01095 pectinesterase: supported by cDNA: gi_17529289	alba x tremula	Unique
PtpAffx.143354.1.S1_at	-5.29301	-7.04905	0.00553772	BU893073	gw1.147.66.1 eugene3.00180589 fgenesh4_pg.C_LG_VI001955	gw1.147.66.1	At4g31590.1	putative protein : cellulose synthase	tremula	Unique
PtpAffx.143354.1.S1_s_at	-4.08787	-12.117	0.000774217	BU893073	eugene3.00180589	eugene3.00180589	At2g24630.1	putative glucosyltransferase :	tremula	All probes match over all sequences
PtpAffx.143356.1.S1_at	-7.41571	-7.62114	0.00418815	CN522188	estExt_fgenesh4_pg.C_LG_XVIII0369	estExt_fgenesh4_pg.C_LG_XVIII0369	At5g11420.1	putative protein : predicted proteins in castor bean	trichocarpa x deltoides	Unique
PtpAffx.143356.1.S1_s_at	-9.71698	-12.2259	0.000748308	CN522188	estExt_fgenesh4_pg.C_LG_XVIII0369	estExt_fgenesh4_pg.C_LG_XVIII0369	At5g11420.1	putative protein : predicted proteins in castor bean	trichocarpa x deltoides	All probes match over all sequences
PtpAffx.143383.1.S1_at	-0.364685	-9.36297	0.00196455	DN486701	--	--	--	--	tremula x tremuloides	Unique
PtpAffx.14349.1.S1_at	-1.86311	-10.711	0.00120763	CV242146	eugene3.00130435	eugene3.00130435	At5g28640.1	putative protein :	trichocarpa	Unique
PtpAffx.143786.1.S1_at	-3.69285	-7.70099	0.00402991	BU870838	fgenesh4_pg.C_scaffold_187000006 estExt_Genewise1_v1.C_LG_IV2935	fgenesh4_pg.C_scaffold_187000006	At2g33860.1	auxin response transcription factor 3 (ETTIN:ARF3) : identical to ETTIN GB:AF007788 from [Arabidopsis thaliana]: supported by cDNA: gi_12484198_gb_AF336917.1_AF336917	trichocarpa	Unique
PtpAffx.144067.1.S1_s_at	-4.30401	-13.4749	0.000524612	CK107505	grail3.0073008901	grail3.0073008901	At4g10310.1	potassium uptake transporter - like protein : potassium transport protein TRK1	tremula	All probes match over all sequences
PtpAffx.144090.1.S1_at	-3.06103	-24.2741	5.93e-05	CK107022	gw1.III.2299.1 gw1.86.419.1	gw1.III.2299.1	At1g31770.1	ABC transporter family protein : contains Pfam profile: PF00005: ABC transporter:supported by full-length cDNA: Ceres:95290.	tremula	Unique
PtpAffx.144125.1.S1_s_at	-2.33838	-6.67886	0.00667764	BU821541	gw1.XII.90.1 gw1.XV.716.1	gw1.XII.90.1	At1g73850.1	unknown protein :	tremula	All probes match over all sequences
PtpAffx.144236.1.S1_at	-2.03742	-15.0141	0.000354578	DN485488	--	--	--	--	tremula x tremuloides	Unique
PtpAffx.144348.1.S1_at	-1.30103	-7.10764	0.00537609	CK091378	gw1.IV.2968.1	gw1.IV.2968.1	At3g15510.1	putative jasmonic acid regulatory protein : similar to jasmonic acid 2 GB:AAF04915 from [Lycopersicon esculentum]: supported by cDNA: gi_12060425_dbj_AB049071.1_AB049071	tremula x tremuloides	Unique
PtpAffx.14446.2.S1_a_at	-0.940515	-6.16759	0.00887699	BU867392	grail3.0050015101	grail3.0050015101	At2g47070.1	putative squamosa-promoter binding protein :	tremula	Unique
PtpAffx.14446.2.S1_at	-1.07514	-6.88275	0.00604319	BU867392	grail3.0050015101 gw1.XIV.2149.1	grail3.0050015101	At2g47070.1	putative squamosa-promoter binding protein :	tremula	Probes match on alternative forms of same gene
PtpAffx.14459.1.S1_at	-4.12053	-9.37438	0.00195587	CV227189	grail3.0175003501	grail3.0175003501	At3g22740.1	putative selenocysteine methyltransferase : similar to selenocysteine methyltransferase GB:P56707 from [Astragalus bisulcatus]:supported by full-length cDNA: Ceres:36591.	trichocarpa	Unique
PtpAffx.144896.1.S1_at	-3.331	-8.57758	0.00271067	DN496810	estExt_Genewise1_v1.C_LG_I6151	estExt_Genewise1_v1.C_LG_I6151	At1g55760.1	hypothetical protein : predicted by genemark.hmm	tremula	Unique
PtpAffx.144930.1.S1_at	-3.34067	-6.40403	0.00777044	BU887947	eugene3.00080144 fgenesh4_pg.C_LG_X002263	eugene3.00080144	At3g52490.1	putative protein : heat shock protein - Glycine max	tremula	Unique
PtpAffx.144993.1.A1_at	-3.88326	-7.78099	0.00389003	DN493123	estExt_fgenesh4_pm.C_LG_VI0163	estExt_fgenesh4_pm.C_LG_VI0163	At2g41700.1	ABC transporter family protein : similar to ATP-binding cassette transporter ABCA1 GI:18031705 from [Arabidopsis thaliana]	tremula x tremuloides	Unique
PtpAffx.14501.1.S1_at	-1.84039	-16.6488	0.000244325	CK091272	gw1.I.1779.1 gw1.I.1774.1 gw1.IX.3326.1	gw1.I.1779.1	At2g28305.1	expressed protein : similar to hypothetical protein GB:AAD18138: supported by full-length cDNA: Ceres: 23166.	trichocarpa	Unique
PtpAffx.145060.1.A1_at	-0.692666	-6.17886	0.00881264	CV249802	eugene3.01860014 fgenesh4_pg.C_LG_V000420	eugene3.01860014	At2g17530.1	putative protein kinase : contains a protein kinase domain profile (PDOC00100)	trichocarpa	Unique
PtpAffx.145175.1.A1_at	-1.40517	-8.56814	0.00271892	DN484479	estExt_fgenesh4_pg.C_LG_III0799	estExt_fgenesh4_pg.C_LG_III0799	At4g19120.1	putative protein : several hypothetical proteins - Arabidopsis thaliana: supported by cDNA: gi_15320409_dbj_AB039927.1_AB039927	tremula	Unique
PtpAffx.145331.1.A1_s_at	-1.94296	-10.355	0.00136196	BP932377	eugene3.01170028	eugene3.01170028	--	--	tremula x tremuloides	All probes match over all sequences
PtpAffx.14547.1.S1_at	-1.36888	-14.967	0.000358273	BU895345	--	--	--	--	tremula x tremuloides	Unique
PtpAffx.145514.1.S1_at	-1.89199	-7.12736	0.00533005	CF229295	gw1.I.1006.1	gw1.I.1006.1	At5g58900.1	I-box binding factor - like protein : I-box binding factor	alba x tremula	Unique
PtpAffx.145837.1.S1_s_at	-0.705186	-7.59959	0.00422975	CN518398	gw1.VII.3970.1	gw1.VII.3970.1	At5g10520.1	Pto kinase interactor - like protein : Pto kinase interactor 1	trichocarpa x deltoides	All probes match over all sequences
PtpAffx.14585.2.S1_a_at	-0.823541	-10.2369	0.001426	DN496417	estExt_Genewise1_v1.C_LG_IX4312	estExt_Genewise1_v1.C_LG_IX4312	At3g46060.1	GTP-binding protein ara-3 : : supported by cDNA: gi_14334917_gb_AY035132.1_	tremula	Probes match on alternative forms of same gene
PtpAffx.145992.1.S1_at	-6.22428	-15.6621	0.000301341	CX179899	eugene3.01170053	eugene3.01170053	At5g63710.1	leucine-rich repeat transmembrane protein kinase	euramericana	Unique
PtpAffx.146022.1.A1_at	-1.60537	-12.7536	0.000644794	DN492198	eugene3.00020053	eugene3.00020053	At1g20830.1	hypothetical protein : predicted by genscan+	trichocarpa	Unique
PtpAffx.146084.1.S1_at	-2.19966	-6.12089	0.00912098	BU813123	grail3.0002057401	grail3.0002057401	At2g47900.1	F-box containing tubby family protein : : supported by cDNA: gi_18377639	tremula x tremuloides	Unique
PtpAffx.146219.1.S1_at	-4.8089	-17.732	0.000191729	CX167902	gw1.XIV.1870.1	gw1.XIV.1870.1	At2g46710.1	putative rac GTPase activating protein :	deltoides	Unique
PtpAffx.146249.1.S1_s_at	-4.08044	-7.50332	0.00443951	CX169389	estExt_fgenesh4_pm.C_LG_XIII0026	estExt_fgenesh4_pm.C_LG_XIII0026	At1g09340.1	putative RNA-binding protein : Identical to gb|Y10557 g5bf gene from Arabidopsis thaliana. ESTs gb|R30578	deltoides	All probes match over all sequences
PtpAffx.146357.1.A1_at	-1.31882	-6.55223	0.00716257	CV281551	eugene3.00570170	eugene3.00570170	--	--	trichocarpa x deltoides	Unique
PtpAffx.14646.1.A1_a_at	-3.30827	-11.2918	0.000998177	CV270849	grail3.0041013401	grail3.0041013401	At1g71692.1	MADS-box protein : identical to GB:AAC49085 GI:862650 from [Arabidopsis thaliana] (Plant Cell 7 (8)	trichocarpa	Probes match on alternative forms of same gene
PtpAffx.146468.1.A1_at	-1.16527	-6.63997	0.00681262	CV275661	estExt_fgenesh4_pg.C_2010008	estExt_fgenesh4_pg.C_2010008	At3g04580.1	putative ethylene receptor (EIN4) : similar to ethylene receptor GB:AAC31123 [Malus domestica]	trichocarpa x deltoides	Unique
PtpAffx.146473.1.A1_at	-4.80674	-8.53908	0.00275281	CV275488	eugene3.00101287	eugene3.00101287	At1g13600.1	bZIP family transcription factor : contains Pfam profile: PF00170 bZIP transcription factor: supported by cDNA: gi_12083267	trichocarpa x deltoides	Unique
PtpAffx.146622.1.A1_at	-2.89596	-12.5767	0.000677372	CV269348	--	--	--	--	tremula	Unique
PtpAffx.14663.1.S1_at	-1.41973	-10.9323	0.00112202	CK097037	eugene3.00141100	eugene3.00141100	At2g04795.1	Expressed protein : : supported by cDNA: gi_13926282_gb_AF372895.1_AF372895	tremula	Unique
PtpAffx.14663.2.S1_s_at	-2.25214	-10.8164	0.00116154	BU813733	eugene3.00141100	eugene3.00141100	At2g04795.1	Expressed protein : : supported by cDNA: gi_13926282_gb_AF372895.1_AF372895	tremula x tremuloides	All probes match over all sequences
PtpAffx.14671.1.S1_at	-4.28074	-33.8479	1.63e-05	BU888725	grail3.0013032202	grail3.0013032202	At5g22920.1	PGPD14 protein : :supported by full-length cDNA: Ceres:41666.	trichocarpa x deltoides	Unique
PtpAffx.146775.2.A1_at	-1.35564	-7.67623	0.00407996	CV265413	gw1.41.566.1	gw1.41.566.1	At1g33800.1	expressed protein : :supported by full-length cDNA: Ceres:114466.	trichocarpa x deltoides	Unique
PtpAffx.146834.1.A1_at	-4.79659	-20.7701	0.000106006	CV260554	fgenesh4_pm.C_LG_V000721	fgenesh4_pm.C_LG_V000721	At1g20823.1	similar to putative RING zinc finger protein : temporary automated functional assignment	trichocarpa x nigra	Unique
PtpAffx.147015.1.A1_at	-1.67563	-42.2591	6.16e-06	CV254698	estExt_fgenesh4_pg.C_860076	estExt_fgenesh4_pg.C_860076	At1g10310.1	expressed protein : similar to daunorubicin C-13 (U77891): similar to oxidoreductase in MRPL44-MTF1 intergenic protein (sp|Q05016|YM71_YEAST: supported by full-length cDNA: Ceres: 40058.	tremula x tremuloides	Unique
PtpAffx.147090.1.A1_at	-0.68845	-12.3366	0.000726261	CV252025	gw1.XII.1246.1 gw1.122.151.1	gw1.XII.1246.1	At3g17730.1	hypothetical protein : similar to GRAB1 protein GB:CAA09371 [Triticum sp.]	trichocarpa	Unique
PtpAffx.147178.1.A1_s_at	-3.52619	-6.30071	0.00822523	CV273717	eugene3.00081749	eugene3.00081749	--	--	trichocarpa x deltoides	All probes match over all sequences
PtpAffx.147190.1.A1_s_at	-4.2105	-44.5396	4.88e-06	CV246405	fgenesh4_pm.C_LG_III000242	fgenesh4_pm.C_LG_III000242	At5g17600.1	RING-H2 zinc finger protein-like : RING-H2 zinc finger protein ATL4 - Arabidopsis thaliana	trichocarpa	All probes match over all sequences
PtpAffx.14737.1.A1_s_at	-3.52464	-8.09799	0.00334682	BP936921	eugene3.00140746	eugene3.00140746	At1g02860.1	expressed protein : contains similarity to peroxin-2 GI:6103008 from [Pichia pastoris]:supported by full-length cDNA: Ceres:96370.	nigra	All probes match over all sequences
PtpAffx.147493.1.A1_at	-1.70593	-6.46956	0.00750146	CV242671	estExt_Genewise1_v1.C_400066	estExt_Genewise1_v1.C_400066	At1g02070.1	hypothetical protein predicted by genefinder : :supported by full-length cDNA: Ceres:1693.	trichocarpa	Unique
PtpAffx.147506.1.S1_at	-4.30091	-10.4193	0.00133427	AI166790	estExt_fgenesh4_pg.C_LG_X1673	estExt_fgenesh4_pg.C_LG_X1673	At3g55990.1	putative protein : predicted proteins	trichocarpa	Unique
PtpAffx.147608.1.A1_at	-2.54081	-17.4489	0.000204685	BP936625	fgenesh4_pm.C_LG_VIII000613	fgenesh4_pm.C_LG_VIII000613	At1g68130.1	putative C2H2-type zinc finger protein : contains Pfam profile: Zinc finger	nigra	Unique
PtpAffx.147624.1.A1_at	-4.20329	-15.6843	0.000299698	CV230979	grail3.0019028601	grail3.0019028601	At5g66310.1	kinesin heavy chain DNA binding protein-like :	trichocarpa	Unique
PtpAffx.147763.1.A1_s_at	-2.38655	-43.4291	5.46e-06	CV225776	estExt_fgenesh4_pg.C_LG_VII0468	estExt_fgenesh4_pg.C_LG_VII0468	At1g10380.1	Expressed protein : : supported by full-length cDNA: Ceres: 156978.	trichocarpa	All probes match over all sequences
PtpAffx.14780.1.S1_at	-6.28381	-8.76452	0.00249836	DN497970	gw1.XVII.1044.1	gw1.XVII.1044.1	At1g69780.1	HD-Zip transcription factor	tremula x tremuloides	Unique
PtpAffx.147958.1.S1_at	-2.79991	-7.3649	0.00473805	AJ768084	fgenesh4_pm.C_LG_VIII000562 estExt_Genewise1_v1.C_LG_X6499	fgenesh4_pm.C_LG_VIII000562	At1g23090.1	putative sulphate transporter protein : strongly similar to GB:BAA75015	euphratica	Unique
PtpAffx.148282.1.S1_s_at	-2.15836	-7.32296	0.00483507	AJ779144	estExt_fgenesh4_pg.C_LG_II1020	estExt_fgenesh4_pg.C_LG_II1020	At1g50010.1	tubulin alpha-2:alpha-4 chain	euphratica	All probes match over all sequences
PtpAffx.14833.2.S1_at	-4.16218	-9.18509	0.0021079	BU814338	grail3.0013032202	grail3.0013032202	At5g22920.1	PGPD14 protein : :supported by full-length cDNA: Ceres:41666.	tremula x tremuloides	Unique
PtpAffx.148470.1.S1_at	-2.51648	-7.94313	0.00360943	CN519244	estExt_Genewise1_v1.C_LG_X0513	estExt_Genewise1_v1.C_LG_X0513	At1g69040.1	unknown protein :	trichocarpa x deltoides	Unique
PtpAffx.148471.1.S1_at	-0.674595	-6.07054	0.00939975	CV264528	eugene3.00110190 fgenesh4_pg.C_scaffold_166000057	eugene3.00110190	At4g22290.1	putative protein : probable membrane protein	trichocarpa x nigra	Unique
PtpAffx.148817.1.S1_at	-6.03543	-17.8422	0.000186848	BI125776	estExt_Genewise1_v1.C_LG_XIII0762	estExt_Genewise1_v1.C_LG_XIII0762	At5g50800.1	MtN3-like protein : :supported by full-length cDNA: Ceres:36264.	tremula x tremuloides	Unique
PtpAffx.148953.1.A1_at	-1.35818	-7.91393	0.00365558	CK097713	gw1.VIII.2435.1 gw1.X.4229.1	gw1.VIII.2435.1	At5g18930.1	S-adenosyl-L-methionine decarboxylase - like protein : S-adenosyl-L-methionine decarboxylase (SAMDC3)	tremula	Unique
PtpAffx.149071.1.S1_s_at	-3.60602	-10.1783	0.00145833	CK091967	estExt_fgenesh4_pm.C_LG_I1179	estExt_fgenesh4_pm.C_LG_I1179	At1g73140.1	hypothetical protein : predicted by genemark.hmm	tremula x tremuloides	All probes match over all sequences
PtpAffx.149167.1.S1_s_at	-2.47422	-10.9131	0.00112765	CF235160	grail3.0003067001	grail3.0003067001	At1g77330.1	1-aminocyclopropane-1-carboxylate oxidase	alba x tremula	All probes match over all sequences
PtpAffx.149310.1.S1_at	-4.71685	-54.9763	2.04e-06	CF229566	estExt_fgenesh4_pg.C_290027	estExt_fgenesh4_pg.C_290027	At1g52310.1	protein kinase	tremula x tremuloides	Unique
PtpAffx.14953.1.S1_at	-0.459178	-7.65061	0.00413158	CV238321	gw1.40.461.1	gw1.40.461.1	At1g19300.1	glycosyltransferase family : contains Pfam profile: PF01501 Glycosyl transferase family 8:supported by full-length cDNA: Ceres:123140.	trichocarpa x nigra	Unique
PtpAffx.149830.1.S1_at	-0.707061	-8.17852	0.00322281	BU895366	estExt_fgenesh4_pm.C_LG_IX0699	estExt_fgenesh4_pm.C_LG_IX0699	At1g08040.1	storage protein	tremula x tremuloides	Unique
PtpAffx.149870.1.S1_s_at	-1.16926	-7.17846	0.0051902	BU892679	gw1.200.21.1 gw1.3614.1.1	gw1.200.21.1	At5g45110.1	regulatory protein NPR1-like: transcription factor inhibitor I kappa B-like :	tremula	All probes match over all sequences
PtpAffx.149927.1.S1_at	-6.37876	-16.7065	0.000241824	DN495970	grail3.0061024401	grail3.0061024401	At3g62950.1	glutaredoxin -like protein : glutaredoxin	tremula	Unique
PtpAffx.150004.1.S1_s_at	-1.42114	-7.5743	0.00428147	BU883888	fgenesh4_pg.C_LG_XIX000729	fgenesh4_pg.C_LG_XIX000729	At1g35460.1	bHLH protein : similar to GI:6166283 from [Pinus taeda]: supported by cDNA: gi_15724177_gb_AF411791.1_AF411791	tremula x tremuloides	All probes match over all sequences
PtpAffx.15003.1.S1_at	-3.5758	-7.02188	0.00560975	AY450453.1	estExt_Genewise1_v1.C_LG_XIV1924 fgenesh4_pm.C_LG_II000836	estExt_Genewise1_v1.C_LG_XIV1924	At2g46800.2	putative zinc transporter :	trichocarpa x deltoides	Unique
PtpAffx.150078.1.S1_s_at	-5.06754	-10.7236	0.00120271	BU880077	estExt_fgenesh4_pm.C_LG_XIII0026	estExt_fgenesh4_pm.C_LG_XIII0026	At1g09340.1	putative RNA-binding protein : Identical to gb|Y10557 g5bf gene from Arabidopsis thaliana. ESTs gb|R30578	trichocarpa	All probes match over all sequences
PtpAffx.150110.1.A1_at	-2.29112	-13.3573	0.000543963	CV265161	--	--	--	--	tremula	Unique
PtpAffx.150249.1.S1_s_at	-2.27163	-8.23784	0.00313961	CX169560	eugene3.00012166	eugene3.00012166	At3g27010.1	unknown protein :	deltoides	All probes match over all sequences
PtpAffx.150333.1.S1_s_at	-1.59301	-7.22395	0.00506983	CN193171	estExt_Genewise1_v1.C_LG_XIX0973	estExt_Genewise1_v1.C_LG_XIX0973	At1g08570.1	putative thioredoxin : similar to ESTs gb|T46281	trichocarpa x deltoides	All probes match over all sequences
PtpAffx.150364.1.S1_at	-3.31518	-18.2902	0.000170227	BU877881	eugene3.00051545 gw1.V.2046.1	eugene3.00051545	--	--	trichocarpa	Unique
PtpAffx.150868.1.S1_s_at	-1.12591	-6.37054	0.00791259	CN523175	gw1.VIII.1521.1 estExt_fgenesh4_pg.C_LG_X2315	gw1.VIII.1521.1	At5g04580.1	putative protein : various predicted proteins	trichocarpa x deltoides	All probes match over all sequences
PtpAffx.15096.1.S1_a_at	-1.3267	-8.05177	0.00342183	BP931217	estExt_fgenesh4_pg.C_1470017	estExt_fgenesh4_pg.C_1470017	At5g24890.1	putative protein : hypothetical proteins - Arabidopsis thaliana:supported by full-length cDNA: Ceres:42528.	nigra	Probes match on alternative forms of same gene
PtpAffx.151112.1.S1_s_at	-0.917456	-6.83058	0.00619788	CK116730	estExt_fgenesh4_pg.C_570086	estExt_fgenesh4_pg.C_570086	At4g36080.1	unknown protein :	tremula x tremuloides	All probes match over all sequences
PtpAffx.151124.1.S1_s_at	-0.366501	-9.03386	0.00223594	BU888639	estExt_Genewise1_v1.C_LG_I1554	estExt_Genewise1_v1.C_LG_I1554	At1g51260.1	putative acyl-CoA : 1-acylglycerol-3-phosphate acyltransferase :	tremula	All probes match over all sequences
PtpAffx.151234.1.S1_at	-0.933084	-6.65821	0.00675004	CX654847	gw1.XV.3413.1 fgenesh4_pm.C_LG_XII000429	gw1.XV.3413.1	At3g49050.1	calmodulin-binding heat-shock protein : calmodulin-binding heat-shock protein	alba x tremula var. glandulosa	Unique
PtpAffx.15128.1.A1_at	-5.65425	-13.0804	0.000592414	DN485143	eugene3.00160251	eugene3.00160251	--	--	trichocarpa	Unique
PtpAffx.151297.1.S1_s_at	-6.44028	-8.75809	0.0025056	DN501788	fgenesh4_pm.C_LG_I000350	fgenesh4_pm.C_LG_I000350	At4g09740.1	glycosyl hydrolase family 9 : similar to endo-beta-1	trichocarpa	All probes match over all sequences
PtpAffx.151332.1.S1_at	-1.36318	-7.89248	0.00369305	DN500752	--	--	--	--	tremula x tremuloides	Unique
PtpAffx.15135.1.A1_s_at	-2.15621	-7.52898	0.00438661	CV229685	grail3.0010067701	grail3.0010067701	At2g01910.1	unknown protein :	trichocarpa	All probes match over all sequences
PtpAffx.151388.1.S1_at	-7.98433	-77.0455	4.88e-07	DN488427	--	--	--	--	tremula x tremuloides	Unique
PtpAffx.151542.1.A1_at	-0.515442	-8.68373	0.00258733	DN492016	fgenesh4_pg.C_LG_IX001500	fgenesh4_pg.C_LG_IX001500	At2g28150.1	hypothetical protein : predicted by genefinder	trichocarpa	Unique
PtpAffx.151555.1.A1_at	-2.12216	-29.131	2.85e-05	CV281042	gw1.XIII.2271.1	gw1.XIII.2271.1	At1g08810.1	myb family transcription factor : : supported by cDNA: gi_3941481_gb_AF062895.1_AF062895	trichocarpa x deltoides	Unique
PtpAffx.151773.1.A1_at	-4.78655	-10.1745	0.00145833	BP936273	estExt_fgenesh4_pg.C_LG_IX1263	estExt_fgenesh4_pg.C_LG_IX1263	At5g02460.1	Dof zinc finger protein : zinc finger protein OBP3	nigra	Unique
PtpAffx.151831.1.A1_a_at	-0.542359	-6.24122	0.00851066	BP934349	gw1.V.3372.1	gw1.V.3372.1	At4g23660.1	UbiA prenyltransferase family : similar to para-hydroxybenzoate--polyprenyltransferase	nigra	Probes match on alternative forms of same gene
PtpAffx.151873.1.A1_at	-1.84312	-14.4449	0.000410475	BP933195	eugene3.00101393	eugene3.00101393	gi|50932161|ref|XP_475608.1|	unknown protein [Oryza sativa (japonica cultivar-group)] >gi|45332403|gb|AAS55770.2| unknown protein [Oryza sativa (japonica cultivar-group)]	nigra	Unique
PtpAffx.151883.1.A1_s_at	-0.531204	-8.62627	0.00265437	CK089317	estExt_Genewise1_v1.C_LG_VI2814	estExt_Genewise1_v1.C_LG_VI2814	At2g26190.1	expressed protein : : supported by cDNA: gi_16930468_gb_AF419588.1_AF419588	tremula	All probes match over all sequences
PtpAffx.151997.1.S1_s_at	-6.68107	-6.59318	0.00699669	CX168945	gw1.VIII.1335.1	gw1.VIII.1335.1	At3g12710.1	expressed protein : contains similarity to 3-methyladenine-DNA glycosidase I GB:P05100 from [Escherichia coli]:supported by full-length cDNA: Ceres:116541.	deltoides	All probes match over all sequences
PtpAffx.152018.1.S1_a_at	-2.71575	-19.2349	0.000141239	CX169656	--	--	--	--	tremula x tremuloides	Probes match on alternative forms of same gene
PtpAffx.152061.1.S1_s_at	-1.80944	-8.66336	0.00260776	CK116361	eugene3.00130559 estExt_fgenesh4_pg.C_LG_XIX0417	eugene3.00130559	At5g19780.1	tubulin alpha-5 chain : : supported by cDNA: gi_14532775_gb_AY040012.1_	tremula x tremuloides	All probes match over all sequences
PtpAffx.152112.1.S1_s_at	-1.38553	-6.07837	0.00935472	BP923861	gw1.IX.4462.1 eugene3.01480035	gw1.IX.4462.1	At3g12140.1	unknown protein :	nigra	All probes match over all sequences
PtpAffx.15213.1.S1_at	-1.63928	-20.6026	0.000109434	BU825516	eugene3.00091304	eugene3.00091304	At2g29125.1	unknown protein : predicted by genscan+	tremula x tremuloides	Unique
PtpAffx.152131.1.S1_at	-3.27133	-23.2321	7.01e-05	BU898130	gw1.57.277.1	gw1.57.277.1	At4g36010.1	thaumatin-like protein : thaumatin-like protein	tremula x tremuloides	Unique
PtpAffx.152207.1.S1_at	-1.86476	-6.4452	0.00760556	CK103274	estExt_fgenesh4_pg.C_LG_VIII1203	estExt_fgenesh4_pg.C_LG_VIII1203	At1g14790.1	RNA-dependent RNA polymerase	tremula x tremuloides	Unique
PtpAffx.15237.2.S1_a_at	-4.71967	-14.4409	0.000410475	CV225701	estExt_fgenesh4_pg.C_LG_XVIII0908	estExt_fgenesh4_pg.C_LG_XVIII0908	--	--	trichocarpa	Probes match on alternative forms of same gene
PtpAffx.15237.4.S1_at	-5.20861	-44.6201	4.86e-06	CK318490	estExt_fgenesh4_pg.C_LG_XVIII0908	estExt_fgenesh4_pg.C_LG_XVIII0908	--	--	deltoides	Unique
PtpAffx.152473.1.S1_at	-4.087	-6.4055	0.00776346	BP925267	gw1.VII.3405.1 gw1.57.294.1	gw1.VII.3405.1	At4g36710.1	SCARECROW-like protein :	nigra	Unique
PtpAffx.152627.1.S1_at	-7.0757	-10.2842	0.00139888	CN523689	estExt_Genewise1_v1.C_LG_III0619	estExt_Genewise1_v1.C_LG_III0619	At5g44680.1	putative protein : contains similarity to DNA-3-methyladenine glycosylase I:supported by full-length cDNA: Ceres:29551.	trichocarpa x deltoides	Unique
PtpAffx.152683.1.S1_at	-0.778828	-7.18238	0.00518037	CV277661	estExt_fgenesh4_pg.C_LG_X0639	estExt_fgenesh4_pg.C_LG_X0639	At5g62620.1	putative protein : strong similarity to unknown protein (gb|AAD55296.1)	trichocarpa x deltoides	Unique
PtpAffx.152696.1.S1_at	-7.5267	-15.2117	0.000335777	DN495940	gw1.57.332.1	gw1.57.332.1	At1g19580.1	expressed protein : : supported by full-length cDNA: Ceres: 12477.	trichocarpa	Unique
PtpAffx.152720.1.S1_at	-3.76817	-13.1832	0.000576666	BU895660	gw1.145.113.1	gw1.145.113.1	At2g19520.1	putative WD-40 repeat protein	tremula x tremuloides	Unique
PtpAffx.152731.1.S1_at	-1.73082	-7.72657	0.00398921	CV266831	estExt_fgenesh4_pg.C_LG_X0567	estExt_fgenesh4_pg.C_LG_X0567	At1g67840.1	F12A21.3 : unknown protein: similar to ESTs gb|AI995396.1	trichocarpa x nigra	Unique
PtpAffx.15280.1.S1_at	-8.22719	-20.4093	0.000112501	CK097070	grail3.0022033601	grail3.0022033601	At5g62200.1	putative protein : embryo-specific protein 3	tremula	Unique
PtpAffx.153102.1.A1_at	-3.61827	-8.52844	0.00276547	CV245351	gw1.28.344.1	gw1.28.344.1	At3g12620.1	protein phosphatase 2C	trichocarpa	Unique
PtpAffx.15315.1.S1_at	-1.48163	-6.28745	0.00829013	CV247112	gw1.XII.1696.1	gw1.XII.1696.1	At3g48330.1	similar to protein-L-isoaspartate(D-aspartate) : temporary automated functional assignment	trichocarpa	Unique
PtpAffx.153202.1.A1_s_at	-2.32555	-8.12392	0.00330966	CV281368	gw1.XV.984.1	gw1.XV.984.1	At1g73650.1	expressed protein : supported by cDNA: Ceres:13335: supported by cDNA: 13335.	trichocarpa x deltoides	All probes match over all sequences
PtpAffx.153346.1.A1_at	-0.643002	-6.86564	0.00609237	CV261030	--	--	--	--	trichocarpa x nigra	Unique
PtpAffx.153627.1.A1_s_at	-1.20574	-12.4009	0.000713022	CV249785	eugene3.00860135	eugene3.00860135	--	--	trichocarpa	All probes match over all sequences
PtpAffx.15379.1.S1_at	-2.79434	-6.21018	0.00866781	CV236306	fgenesh4_pg.C_LG_XVIII000734	fgenesh4_pg.C_LG_XVIII000734	At1g52140.1	expressed protein : :supported by full-length cDNA: Ceres:25812.	trichocarpa	Unique
PtpAffx.153966.2.A1_at	-1.29913	-7.43817	0.00457681	CV235142	eugene3.00870063	eugene3.00870063	At1g65320.1	hypothetical protein : predicted by genscan+	trichocarpa	Unique
PtpAffx.153996.1.A1_s_at	-2.67121	-11.6975	0.000878074	CV233388	eugene3.00050282	eugene3.00050282	At5g04190.1	phytochrome kinase substrate 1 - like protein :	trichocarpa	All probes match over all sequences
PtpAffx.154078.1.A1_at	-5.32719	-12.8052	0.000639002	CV230230	estExt_fgenesh4_kg.C_LG_XIX0005	estExt_fgenesh4_kg.C_LG_XIX0005	At5g36230.1	putative protein : strong similarity to unknown protein (gb|AAD26879.1): supported by cDNA: gi_16323076_gb_AY057642.1_	trichocarpa x deltoides	Unique
PtpAffx.154101.1.A1_at	-1.40295	-16.9208	0.000231933	CV245337	estExt_fgenesh4_pm.C_LG_X0835 fgenesh4_pg.C_LG_VIII000415	estExt_fgenesh4_pm.C_LG_X0835	At2g39480.1	ABC transporter family protein : related to multi drug resistance proteins and P-glycoproteins	trichocarpa	Unique
PtpAffx.154123.1.A1_at	-4.97683	-6.78238	0.00635389	CV231726	--	--	--	--	tremula x tremuloides	Unique
PtpAffx.154149.1.A1_at	-3.4953	-7.09001	0.00542588	CV251260	eugene3.00010084	eugene3.00010084	At1g58170.1	disease resistance response protein-related: dirigent protein-related : similar to dirigent protein [Thuja plicata] gi|6694699|gb|AAF25360: similar to pathogenesis-related protein [Pisum sativum] gi|4585273|gb|AAD25355	trichocarpa	Unique
PtpAffx.154303.1.S1_s_at	-3.03051	-8.07319	0.0033844	CX179495	eugene3.00290124	eugene3.00290124	At4g17090.1	glycosyl hydrolase family 14 (beta-amylase) : identical to beta-amylase enzyme GI:6065749 from [Arabidopsis thaliana]:supported by full-length cDNA: Ceres:36882.	euramericana	All probes match over all sequences
PtpAffx.15434.1.A1_s_at	-1.66922	-6.4691	0.00750295	CV251191	eugene3.00140182	eugene3.00140182	At2g45510.1	cytochrome p450	trichocarpa	All probes match over all sequences
PtpAffx.15434.3.A1_s_at	-1.43693	-6.14679	0.00898274	CV234334	eugene3.00140182	eugene3.00140182	At2g45510.1	cytochrome p450	trichocarpa	All probes match over all sequences
PtpAffx.154852.1.S1_at	-3.69456	-7.38473	0.00469949	CK100515	eugene3.00140120	eugene3.00140120	At4g00050.1	putative transcriptional regulator :	tremula x tremuloides	Unique
PtpAffx.154852.2.S1_a_at	-3.32288	-7.87814	0.00371287	CN520957	--	--	--	--	trichocarpa x deltoides	Unique
PtpAffx.154852.2.S1_at	-4.56244	-49.3942	3.21e-06	CN520957	eugene3.00140120	eugene3.00140120	At4g00050.1	putative transcriptional regulator :	trichocarpa x deltoides	Probes match on alternative forms of same gene
PtpAffx.154914.1.S1_s_at	-2.00285	-7.70601	0.00402091	CN518308	gw1.97.79.1	gw1.97.79.1	At3g13690.1	protein kinase	trichocarpa x deltoides	All probes match over all sequences
PtpAffx.154923.1.S1_s_at	-0.821205	-6.79942	0.00629692	BP928308	fgenesh4_pg.C_LG_VI000099 gw1.XVI.731.1	fgenesh4_pg.C_LG_VI000099	At4g22360.1	putative protein : hypothetical protein YMR233w	nigra	All probes match over all sequences
PtpAffx.15501.1.S1_s_at	-4.36211	-9.09416	0.00218228	CV254394	estExt_Genewise1_v1.C_LG_III1755	estExt_Genewise1_v1.C_LG_III1755	At1g63840.1	putative RING zinc finger protein : Pfam HMM hit: zinc finger	trichocarpa x deltoides	All probes match over all sequences
PtpAffx.155053.1.S1_s_at	-2.57616	-6.05503	0.00948522	CX177654	estExt_fgenesh4_pg.C_LG_II0629	estExt_fgenesh4_pg.C_LG_II0629	At1g76880.1	GT-like trihelix DNA-binding protein	euramericana	All probes match over all sequences
PtpAffx.155183.1.S1_at	-0.687805	-30.6706	2.34e-05	BU820182	gw1.5112.1.1 gw1.II.1641.1	gw1.5112.1.1	At3g54610.1	Expressed protein : : supported by cDNA: gi_2707335_gb_AF037442.1_AF037442	tremula	Unique
PtpAffx.155348.1.S1_at	-6.10329	-8.92488	0.00233036	AJ776619	gw1.X.1601.1	gw1.X.1601.1	At2g40320.1	hypothetical protein : predicted by genscan and genefinder	euphratica	Unique
PtpAffx.155482.1.A1_at	-4.0394	-9.87271	0.00162429	CK094681	gw1.V.4618.1	gw1.V.4618.1	At4g33580.1	carbonate dehydratase - like protein : carbonate dehydratase precursor	tremula	Unique
PtpAffx.155545.1.A1_at	-3.87044	-6.41543	0.00772907	CK091625	estExt_Genewise1_v1.C_770111	estExt_Genewise1_v1.C_770111	gi|7106538|dbj|BAA92224.1|	similar to PR-10 [Vigna unguiculata]	trichocarpa	Unique
PtpAffx.155748.1.S1_at	-3.91395	-23.6026	6.53e-05	CF232054	gw1.133.166.1 estExt_Genewise1_v1.C_LG_XIII0676	gw1.133.166.1	At1g09170.1	kinesin-related protein : similar to GB:AAB61066	alba x tremula	Unique
PtpAffx.155765.1.S1_s_at	-5.20927	-6.15362	0.00894803	CF229016	eugene3.00140866	eugene3.00140866	At1g52140.1	expressed protein : :supported by full-length cDNA: Ceres:25812.	alba x tremula	All probes match over all sequences
PtpAffx.155773.1.S1_s_at	-9.19556	-9.72589	0.00170618	CF236199	gw1.VIII.2953.1 estExt_Genewise1_v1.C_LG_X0543	gw1.VIII.2953.1	At3g16920.1	glycosyl hydrolase family 19 (chitinase) : similar to class I chitinase GI:7798670 from [Arabis microphylla]: supported by cDNA: gi_15724261_gb_AF412071.1_AF412071	alba x tremula	All probes match over all sequences
PtpAffx.155797.1.S1_at	-2.18588	-12.5977	0.000673455	CF229576	estExt_Genewise1_v1.C_LG_IV0987	estExt_Genewise1_v1.C_LG_IV0987	At2g21180.1	expressed protein : : supported by cDNA: gi_15010701_gb_AY045652.1_	alba x tremula	Unique
PtpAffx.15627.1.S1_s_at	-5.65508	-21.0944	0.000100824	CK092777	estExt_fgenesh4_pg.C_640203	estExt_fgenesh4_pg.C_640203	At4g28500.1	similar to NAM protein	tremula x tremuloides	All probes match over all sequences
PtpAffx.15627.2.S1_s_at	-5.30425	-44.6476	4.86e-06	CK102877	estExt_fgenesh4_pg.C_640203	estExt_fgenesh4_pg.C_640203	At4g28500.1	similar to NAM protein	tremula x tremuloides	All probes match over all sequences
PtpAffx.156310.2.S1_at	-0.530042	-12.9197	0.000618209	CK113829	grail3.15258000101	grail3.15258000101	--	--	tremula x tremuloides	Unique
PtpAffx.156703.1.S1_at	-3.55871	-9.92985	0.00158733	CX170072	gw1.V.4618.1	gw1.V.4618.1	At4g33580.1	carbonate dehydratase - like protein : carbonate dehydratase precursor	deltoides	Unique
PtpAffx.156703.2.S1_a_at	-3.72483	-14.6441	0.000389184	BU873967	gw1.V.4618.1	gw1.V.4618.1	At4g33580.1	carbonate dehydratase - like protein : carbonate dehydratase precursor	trichocarpa	Probes match on alternative forms of same gene
PtpAffx.156713.1.S1_at	-1.86307	-6.52492	0.00727313	DN497323	eugene3.00002279	eugene3.00002279	gi|34894202|ref|NP_908426.1|	unknown protein [Oryza sativa (japonica cultivar-group)] >gi|14587253|dbj|BAB61171.1| unknown protein [Oryza sativa (japonica cultivar-group)] >gi|13486649|dbj|BAB39887.1| unknown protein [Oryza sativa (japonica cultivar-group)]	tremula	Unique
PtpAffx.15698.1.S1_at	-3.51364	-7.68396	0.00406345	BU822248	fgenesh4_kg.C_scaffold_4511000001	fgenesh4_kg.C_scaffold_4511000001	At2g37410.1	putative protein translocase : : supported by cDNA: gi_13430691_gb_AF360258.1_AF360258	tremula x tremuloides	Unique
PtpAffx.157059.1.S1_s_at	-0.851703	-7.67945	0.00407352	CV261941	estExt_fgenesh4_pg.C_LG_XIV1291	estExt_fgenesh4_pg.C_LG_XIV1291	At5g55160.1	ubiquitin-like protein SMT3-like : : supported by full-length cDNA: Ceres: 13697.	trichocarpa x nigra	All probes match over all sequences
PtpAffx.157089.1.S1_at	-3.67797	-7.99523	0.00351282	CK107215	estExt_fgenesh4_pg.C_6380005 eugene3.00080040	estExt_fgenesh4_pg.C_6380005	At3g17380.1	expressed protein : :supported by full-length cDNA: Ceres:125943.	tremula	Unique
PtpAffx.157148.1.S1_at	-0.715057	-14.7789	0.00037595	BU819865	eugene3.00051203	eugene3.00051203	gi|51535315|dbj|BAD38575.1|	unknown protein [Oryza sativa (japonica cultivar-group)]	tremula	Unique
PtpAffx.157204.1.S1_s_at	-5.93654	-20.0396	0.000120372	DN494906	estExt_Genewise1_v1.C_LG_XIII0604	estExt_Genewise1_v1.C_LG_XIII0604	At1g74150.1	hypothetical protein : predicted by genemark.hmm	tremula x tremuloides	All probes match over all sequences
PtpAffx.157269.1.S1_at	-1.38256	-7.88159	0.0037076	CK101910	gw1.VI.183.1	gw1.VI.183.1	At4g32295.1	unknown protein : predicted by genemarkHMM	trichocarpa	Unique
PtpAffx.157333.1.S1_s_at	-3.0806	-10.4419	0.00132545	CX171755	estExt_fgenesh4_pg.C_1520010	estExt_fgenesh4_pg.C_1520010	At2g42300.1	unknown protein : : supported by cDNA: gi_17529249	deltoides	All probes match over all sequences
PtpAffx.157387.1.S1_at	-4.26437	-15.5286	0.000310499	BI129679	estExt_fgenesh4_pm.C_LG_X0665	estExt_fgenesh4_pm.C_LG_X0665	At1g79420.1	expressed protein : : supported by cDNA: gi_15450718_gb_AY052727.1_	tremula x tremuloides	Unique
PtpAffx.157389.1.S1_at	-3.32467	-7.93358	0.0036226	CF232175	gw1.II.3755.1	gw1.II.3755.1	At2g46710.1	putative rac GTPase activating protein :	alba x tremula	Unique
PtpAffx.1574.1.A1_at	-2.07561	-70.5933	6.8e-07	CV231285	grail3.0030011901	grail3.0030011901	At5g06800.1	putative protein : contains similarity to transfactor	trichocarpa	Unique
PtpAffx.157406.1.S1_at	-1.3092	-6.62937	0.00685053	CK102418	gw1.164.62.1	gw1.164.62.1	At5g58090.1	glycosyl hydrolase family 17 : similar to 3-glucanase GI:18483232 from [Sorghum bicolor]: supported by cDNA: gi_16604490	tremula x tremuloides	Unique
PtpAffx.157531.1.S1_at	-3.32425	-7.17892	0.0051902	BI073008	gw1.X.3524.1	gw1.X.3524.1	At1g20823.1	similar to putative RING zinc finger protein : temporary automated functional assignment	tremula x tremuloides	Unique
PtpAffx.157564.1.S1_s_at	-2.94235	-8.25777	0.00311455	CX176860	grail3.0005003601	grail3.0005003601	At1g19000.1	myb family transcription factor : similar to MybSt1 GI:7705206 from [Solanum tuberosum]:supported by full-length cDNA: Ceres:41381.	deltoides	All probes match over all sequences
PtpAffx.157608.1.S1_at	-2.58359	-12.1222	0.000773569	CK089099	--	--	--	--	tremula	Unique
PtpAffx.157613.1.S1_at	-0.804786	-6.04282	0.00955302	CX656242	gw1.XIV.946.1	gw1.XIV.946.1	At4g31010.1	hypothetical protein : : supported by cDNA: gi_18176014	alba x tremula var. glandulosa	Unique
PtpAffx.157617.1.S1_at	-2.19169	-9.87983	0.00162009	CF231471	estExt_fgenesh4_pg.C_LG_XVIII0309	estExt_fgenesh4_pg.C_LG_XVIII0309	At2g25737.1	hypothetical protein :	alba x tremula	Unique
PtpAffx.157617.1.S1_s_at	-4.87034	-11.3852	0.0009686	CF231471	estExt_fgenesh4_pg.C_LG_XVIII0309	estExt_fgenesh4_pg.C_LG_XVIII0309	At2g25737.1	hypothetical protein :	alba x tremula	All probes match over all sequences
PtpAffx.157639.1.S1_s_at	-1.10226	-9.40843	0.00192885	AI162252	estExt_fgenesh4_pm.C_LG_III0527	estExt_fgenesh4_pm.C_LG_III0527	At4g20300.1	putative protein : hypothetical protein Arabidopsis thaliana:supported by full-length cDNA: Ceres:18947.	tremula x tremuloides	All probes match over all sequences
PtpAffx.157702.1.S1_s_at	-3.87908	-14.1961	0.000436009	CF936051	estExt_Genewise1_v1.C_LG_XII1016	estExt_Genewise1_v1.C_LG_XII1016	gi|42795544|gb|AAS46110.1|	photosystem II M protein: psbM [Oryza sativa (japonica cultivar-group)] >gi|42795608|gb|AAS46173.1| photosystem II M protein: gpsbM [Oryza sativa (japonica cultivar-group)]	tomentiglandulosa	All probes match over all sequences
PtpAffx.157766.1.S1_at	-2.14849	-7.8816	0.0037076	BU837847	--	--	--	--	trichocarpa	Unique
PtpAffx.157838.2.S1_at	-3.20225	-18.2471	0.00017193	DN486572	estExt_fgenesh4_pg.C_LG_II1494	estExt_fgenesh4_pg.C_LG_II1494	At5g12370.1	putative protein : similarity to sec10	tremula x tremuloides	Unique
PtpAffx.157860.1.S1_at	-2.70989	-15.8224	0.0002891	DN496126	grail3.0038008501 estExt_fgenesh4_pg.C_LG_II2248	grail3.0038008501	At5g37790.1	protein kinase - like protein : Pto kinase interactor 1 (Pti1)	tremula	Unique
PtpAffx.157864.1.S1_s_at	-3.2293	-15.8865	0.00028499	BU812042	fgenesh4_pg.C_LG_I001774	fgenesh4_pg.C_LG_I001774	At2g28810.1	Dof zinc finger protein : similar to zinc finger protein OBP2 GI:5059394 from [Arabidopsis thaliana]	tremula x tremuloides	All probes match over all sequences
PtpAffx.157864.2.S1_at	-3.46287	-12.8007	0.00063954	DN496026	estExt_fgenesh4_pg.C_LG_IX1263	estExt_fgenesh4_pg.C_LG_IX1263	At5g02460.1	Dof zinc finger protein : zinc finger protein OBP3	tremula	Unique
PtpAffx.158009.1.A1_a_at	-2.43419	-8.26915	0.0030975	DN490941	--	--	--	--	trichocarpa	Probes match on alternative forms of same gene
PtpAffx.15802.1.S1_at	-4.12032	-7.30049	0.00487672	CK090697	grail3.0019026502	grail3.0019026502	At5g66320.1	GATA zinc finger protein :	trichocarpa	Unique
PtpAffx.158036.1.A1_at	-1.50704	-17.9818	0.000182234	DN489426	--	--	--	--	tremula x tremuloides	Unique
PtpAffx.1581.1.A1_at	-1.34424	-9.276	0.0020297	CV277025	estExt_fgenesh4_pg.C_LG_IV0437	estExt_fgenesh4_pg.C_LG_IV0437	At2g33990.1	putative SF16 protein {Helianthus annuus} :	trichocarpa x deltoides	Unique
PtpAffx.158211.1.S1_at	-1.35256	-22.1708	8.34e-05	CN549479	fgenesh4_pm.C_LG_I001048	fgenesh4_pm.C_LG_I001048	At2g15320.1	leucine rich repeat protein family : contains leucine rich-repeat (LRR) domains Pfam:PF00560	trichocarpa x deltoides	Unique
PtpAffx.158270.1.A1_at	-1.82631	-11.6491	0.000893274	CV240715	fgenesh4_pg.C_LG_XV000621	fgenesh4_pg.C_LG_XV000621	At5g63160.1	putative protein : contains similarity to unknown protein (pir||T06706)	trichocarpa	Unique
PtpAffx.158377.1.S1_at	-1.42651	-14.4663	0.000408719	CX168989	estExt_Genewise1_v1.C_1550153	estExt_Genewise1_v1.C_1550153	At1g69010.1	putative DNA-binding protein : : Pfam HMM hit: helix-loop-helix DNA-binding domain:supported by full-length cDNA: Ceres:27793.	deltoides	Unique
PtpAffx.158408.1.S1_s_at	-2.8373	-7.46579	0.0045187	CF230558	estExt_fgenesh4_pg.C_LG_III1668	estExt_fgenesh4_pg.C_LG_III1668	At5g13810.1	putative protein : contains similarity to unknown protein (emb|CAB72177.1):supported by full-length cDNA: Ceres:124023.	alba x tremula	All probes match over all sequences
PtpAffx.158454.1.S1_s_at	-1.45703	-10.2235	0.00143158	BP929887	eugene3.00120158	eugene3.00120158	At5g53130.1	cyclic nucleotide-regulated ion channel (CNGC1) : almost identical to cyclic nucleotide-regulated ion channel 1 pir:T51354	nigra	All probes match over all sequences
PtpAffx.15855.1.A1_at	-0.444379	-6.69761	0.00661972	CV272256	fgenesh4_pg.C_LG_VI000254	fgenesh4_pg.C_LG_VI000254	At3g56585.1	putative protein : hypothetical proteins - Arabidopsis thaliana	trichocarpa x nigra	Unique
PtpAffx.158805.1.S1_at	-1.60824	-10.2016	0.00144516	BU869437	fgenesh4_pg.C_scaffold_6993000001 grail3.0084002201	fgenesh4_pg.C_scaffold_6993000001	At4g25970.1	putative phosphatidylserine decarboxylase : phosphatidylserine decarboxylase (EC 4.1.1.65) 2 - yeast	trichocarpa	Unique
PtpAffx.1589.2.S1_at	-1.5714	-5.99383	0.00983018	CX660337	grail3.0025014701	grail3.0025014701	At2g40060.1	expressed protein : :supported by full-length cDNA: Ceres:5046.	alba x tremula var. glandulosa	Unique
PtpAffx.15900.1.S1_s_at	-2.30501	-6.81481	0.00624412	CV245069	grail3.0152000301	grail3.0152000301	At3g20860.1	putative serine:threonine protein kinase : similar to GB:NP_035979 from [Mus musculus]	trichocarpa	All probes match over all sequences
PtpAffx.15900.2.S1_at	-3.72178	-16.2156	0.000264015	BU895804	grail3.0152000301	grail3.0152000301	At3g20860.1	putative serine:threonine protein kinase : similar to GB:NP_035979 from [Mus musculus]	tremula x tremuloides	Unique
PtpAffx.159032.2.S1_at	-1.59702	-8.61009	0.00267271	AJ772515	gw1.VIII.2087.1	gw1.VIII.2087.1	At1g79380.1	expressed protein : : supported by cDNA: gi_13937148_gb_AF372928.1_AF372928	euphratica	Unique
PtpAffx.159051.1.S1_s_at	-4.01342	-6.94851	0.00583456	CN524671	estExt_Genewise1_v1.C_LG_V1729	estExt_Genewise1_v1.C_LG_V1729	At1g47860.1	hypothetical protein : similar to putative non-LTR retroelement reverse transcriptase GB:AAC33226 GI:3461840 from [Arabidopsis thaliana]	trichocarpa x deltoides	All probes match over all sequences
PtpAffx.15908.1.S1_at	-4.95443	-6.74718	0.00646673	CV231912	gw1.XII.749.1	gw1.XII.749.1	At5g61750.1	germin-like protein - like : germin-like protein	trichocarpa	Unique
PtpAffx.159092.1.S1_a_at	-3.64953	-21.8162	8.84e-05	DN495107	gw1.XVII.194.1 gw1.XVII.219.1	gw1.XVII.194.1	At4g33580.1	carbonate dehydratase - like protein : carbonate dehydratase precursor	tremula x tremuloides	Unique
PtpAffx.159092.1.S1_at	-3.56256	-21.3255	9.7e-05	DN495107	gw1.XVII.194.1 gw1.XVII.219.1	gw1.XVII.194.1	At4g33580.1	carbonate dehydratase - like protein : carbonate dehydratase precursor	tremula x tremuloides	Probes match on alternative forms of same gene
PtpAffx.15910.1.S1_a_at	-4.54992	-7.12645	0.00533155	CV250572	estExt_fgenesh4_kg.C_LG_I0055	estExt_fgenesh4_kg.C_LG_I0055	--	--	trichocarpa	Probes match on alternative forms of same gene
PtpAffx.159394.1.A1_at	-1.00434	-6.6747	0.00669474	CV274437	fgenesh4_pg.C_LG_VI001158	fgenesh4_pg.C_LG_VI001158	At3g57950.1	putative protein : hypothetical protein T24P15.9 - Arabidopsis thaliana	trichocarpa x deltoides	Unique
PtpAffx.159420.1.A1_at	-6.87611	-6.24966	0.00847353	CV273595	gw1.VI.2534.1	gw1.VI.2534.1	At5g07050.1	MtN21 nodulin protein-like :	trichocarpa x deltoides	Unique
PtpAffx.159473.1.A1_at	-0.309906	-7.51602	0.00441191	CV271780	estExt_fgenesh4_pg.C_LG_XV0343	estExt_fgenesh4_pg.C_LG_XV0343	At3g18050.1	expressed protein : : supported by cDNA: gi_15451205_gb_AY054683.1_	trichocarpa x nigra	Unique
PtpAffx.15950.1.S1_at	-4.32595	-8.99851	0.00226182	CV228856	eugene3.00140550	eugene3.00140550	At3g62020.1	germin-like protein (GLP10) :	trichocarpa	Unique
PtpAffx.15950.2.S1_s_at	-6.11912	-12.341	0.000725974	CV238483	grail3.0039027801	grail3.0039027801	At3g62020.1	germin-like protein (GLP10) :	trichocarpa	All probes match over all sequences
PtpAffx.159753.1.A1_at	-3.57932	-15.5423	0.000310162	CV260442	eugene3.00081329	eugene3.00081329	At1g75010.1	hypothetical protein : predicted by genemark.hmm	trichocarpa x nigra	Unique
PtpAffx.159780.1.A1_at	-4.70631	-14.2678	0.000428622	CV264397	gw1.IV.3042.1	gw1.IV.3042.1	At3g47620.1	putative protein : auxin-induced basic helix-loop-helix transcription factor - Gossypium hirsutum	trichocarpa x nigra	Unique
PtpAffx.159822.1.A1_at	-0.854603	-6.91427	0.00594147	CV258024	--	--	--	--	trichocarpa x deltoides	Unique
PtpAffx.159828.1.A1_at	-2.60444	-9.85053	0.00163549	CV257923	--	--	--	--	trichocarpa x deltoides	Unique
PtpAffx.1601.23.S1_at	-1.7306	-9.73497	0.00170131	CK094988	--	--	--	--	tremula	Unique
PtpAffx.1601.4.A1_s_at	-3.77051	-6.72925	0.00652717	CV280369	gw1.X.2081.1	gw1.X.2081.1	At2g39730.1	auxin-regulated protein : :supported by full-length cDNA: Ceres:7114.	trichocarpa x deltoides	All probes match over all sequences
PtpAffx.1601.6.A1_a_at	-3.95551	-6.50629	0.00734621	CV277396	eugene3.02010010	eugene3.02010010	At3g04590.1	unknown protein : similar to putative DNA-binding proteins GB:AAB80677	tremula	Probes match on alternative forms of same gene
PtpAffx.160131.1.A1_at	-1.07125	-7.46863	0.00451481	CV245346	gw1.XIX.1983.1	gw1.XIX.1983.1	At1g22540.1	oligopeptide transporter	trichocarpa	Unique
PtpAffx.160223.1.A1_a_at	-3.19075	-9.50499	0.00185346	BP931204	gw1.IV.4171.1 gw1.123.99.1	gw1.IV.4171.1	At5g38710.1	proline oxidase	nigra	Probes match on alternative forms of same gene
PtpAffx.160223.2.A1_at	-3.70559	-6.94562	0.0058408	CK096789	gw1.123.99.1 gw1.IV.4171.1	gw1.123.99.1	At5g38710.1	proline oxidase	tremula	Unique
PtpAffx.160270.1.A1_at	-2.10834	-6.66944	0.00671071	CV240411	estExt_fgenesh4_pm.C_880012	estExt_fgenesh4_pm.C_880012	At3g23790.1	AMP-binding protein	trichocarpa	Unique
PtpAffx.160413.1.A1_at	-3.03351	-12.2088	0.000753029	CV234778	eugene3.57320001	eugene3.57320001	--	--	trichocarpa	Unique
PtpAffx.160515.1.A1_at	-2.70128	-15.8177	0.000289333	CV230428	--	--	--	--	tremula	Unique
PtpAffx.160532.1.A1_at	-2.63932	-14.3062	0.000423371	CV229770	estExt_fgenesh4_pg.C_LG_II1534	estExt_fgenesh4_pg.C_LG_II1534	At4g01080.1	hypothetical protein :	trichocarpa	Unique
PtpAffx.160840.1.S1_s_at	-3.55296	-7.26923	0.00495281	AJ777167	gw1.146.74.1	gw1.146.74.1	At3g14440.1	9-cis-epoxycarotenoid dioxygenase [neoxanthin cleavage enzyme](NC1)(NCED1)	euphratica	All probes match over all sequences
PtpAffx.161119.1.S1_at	-3.48601	-14.9846	0.000357112	CK319167	fgenesh4_pm.C_LG_II000069	fgenesh4_pm.C_LG_II000069	At1g76130.1	alpha-amylase	deltoides	Unique
PtpAffx.161119.1.S1_s_at	-4.0136	-14.2575	0.000428922	CK319167	fgenesh4_pm.C_LG_II000069	fgenesh4_pm.C_LG_II000069	At1g76130.1	alpha-amylase	deltoides	All probes match over all sequences
PtpAffx.161126.1.S1_at	-3.65402	-43.8629	5.24e-06	CF228999	grail3.0074015901	grail3.0074015901	At5g14720.1	protein kinase -like protein : Ste-20 related kinase SPAK	trichocarpa	Unique
PtpAffx.161131.1.S1_at	-1.85592	-6.16095	0.00891368	CK098913	gw1.II.4147.1 grail3.0035002801 grail3.0033029301	gw1.II.4147.1	At2g45310.1	putative nucleotide sugar epimerase :	tremula x tremuloides	Unique
PtpAffx.161201.1.S1_at	-2.46443	-9.01807	0.00224894	CN549370	gw1.135.50.1	gw1.135.50.1	At1g72160.1	cytosolic factor	trichocarpa x deltoides	Unique
PtpAffx.161290.1.S1_at	-1.07628	-6.56883	0.00709068	BU885032	estExt_fgenesh4_pg.C_LG_VI1476	estExt_fgenesh4_pg.C_LG_VI1476	At2g26340.1	expressed protein : : supported by cDNA: gi_13899086_gb_AF370538.1_AF370538	tremula x tremuloides	Unique
PtpAffx.161334.1.S1_at	-3.4191	-11.5505	0.000920455	CN519204	eugene3.00060387	eugene3.00060387	At2g41370.1	hypothetical protein : predicted by genscan and genefinder	trichocarpa x deltoides	Unique
PtpAffx.161390.1.S1_at	-4.26734	-13.3765	0.000541482	CK103928	fgenesh4_pg.C_LG_VI001551	fgenesh4_pg.C_LG_VI001551	At3g13810.1	zinc finger protein	trichocarpa	Unique
PtpAffx.161420.1.S1_at	-3.64527	-11.385	0.0009686	CK116833	estExt_Genewise1_v1.C_17880001 gw1.IV.3981.1	estExt_Genewise1_v1.C_17880001	At4g25700.1	beta-carotene hydroxylase : identical to GI:1575296: supported by cDNA: gi_9230269_gb_AF125576.1_AF125576	tremula x tremuloides	Unique
PtpAffx.16149.1.S1_at	-2.07232	-10.1372	0.00147543	DN496951	gw1.XVI.1406.1	gw1.XVI.1406.1	At3g55630.2	tetrahydrofolylpolyglutamate synthase precursor - like protein : tetrahydrofolylpolyglutamate synthase precursor	tremula	Unique
PtpAffx.161620.1.S1_at	-0.775462	-6.4683	0.00750651	BU823394	gw1.IV.2305.1	gw1.IV.2305.1	At4g03390.1	leucine-rich repeat transmembrane protein kinase	tremula	Unique
PtpAffx.161644.1.S1_s_at	-5.41623	-17.0558	0.000224174	CK106473	estExt_Genewise1_v1.C_LG_I8344	estExt_Genewise1_v1.C_LG_I8344	At3g61880.1	cytochrome p450 (CYP78A9) : :supported by full-length cDNA: Ceres:29661.	tremula	All probes match over all sequences
PtpAffx.161733.1.S1_at	-1.21362	-11.428	0.000955424	BI128724	eugene3.00160734 fgenesh4_pm.C_LG_VI000611	eugene3.00160734	At3g53570.1	protein kinase (AME2:AFC1) : : supported by cDNA: gi_601786_gb_U16176.1_ATU16176	tremula x tremuloides	Unique
PtpAffx.161977.1.A1_at	-2.35714	-34.7893	1.44e-05	CV262141	gw1.X.6518.1	gw1.X.6518.1	At1g70750.1	expressed protein : similar to IFA-binding protein GB:AAD01202 [Arabidopsis thaliana]: supported by cDNA: gi_4101563_gb_AF004556.1_AF004556	trichocarpa x nigra	Unique
PtpAffx.162029.1.A1_at	-1.23516	-6.77114	0.00638766	CK087777	gw1.III.684.1	gw1.III.684.1	At1g80370.1	Cyclin A2:4 : similar to cyclin GB:S53003 [Brassica napus]	tremula x tremuloides	Unique
PtpAffx.162047.1.S1_s_at	-8.36277	-73.0061	6.16e-07	AY607760.1	estExt_Genewise1_v1.C_LG_IX4802	estExt_Genewise1_v1.C_LG_IX4802	At5g60490.1	fasciclin-like arabinogalactan-protein (FLA12) : :supported by full-length cDNA: Ceres:15239.	alba x tremula	All probes match over all sequences
PtpAffx.162113.1.S1_s_at	-6.0671	-64.0038	1.04e-06	CF232336	gw1.II.1556.1	gw1.II.1556.1	At4g08690.1	putative phosphoglyceride transfer protein : similar to SEC14-like protein of D. discoideum	tremula	All probes match over all sequences
PtpAffx.162152.1.S1_at	-2.45611	-10.2592	0.0014126	CV228968	grail3.0007013601	grail3.0007013601	At5g43870.1	putative protein : similar to unknown protein (pir||C71410)	trichocarpa	Unique
PtpAffx.162168.1.S1_at	-4.22412	-89.921	2.8e-07	CF228578	--	--	--	--	trichocarpa	Unique
PtpAffx.16255.1.A1_at	-2.9823	-14.0858	0.000449929	DN493263	eugene3.00070308	eugene3.00070308	--	--	trichocarpa x nigra	Unique
PtpAffx.162581.1.S1_s_at	-2.35438	-6.23603	0.00853652	BP922926	eugene3.00040183	eugene3.00040183	At4g05150.1	putative protein : various predicted proteins: supported by cDNA: gi_15809939_gb_AY054238.1_	nigra	All probes match over all sequences
PtpAffx.162632.1.A1_at	-3.36911	-8.3124	0.00304265	CN518180	eugene3.00180947 estExt_fgenesh4_pg.C_LG_XVIII0910	eugene3.00180947	At5g48930.1	anthranilate N-benzoyltransferase : :supported by full-length cDNA: Ceres:114130.	trichocarpa x deltoides	Unique
PtpAffx.162632.2.A1_s_at	-7.23724	-73.0439	6.16e-07	CV243744	estExt_fgenesh4_pg.C_LG_XVIII0910 eugene3.00180947	estExt_fgenesh4_pg.C_LG_XVIII0910	At5g48930.1	anthranilate N-benzoyltransferase : :supported by full-length cDNA: Ceres:114130.	trichocarpa	All probes match over all sequences
PtpAffx.162664.1.S1_s_at	-4.7843	-9.63474	0.00175771	CF229857	eugene3.00400105	eugene3.00400105	At2g44745.1	WRKY family transcription factor : contains Pfam profile: PF03106 WRKY DNA -binding domain: supported by full-length cDNA: Ceres: 42237.	alba x tremula	All probes match over all sequences
PtpAffx.1627.1.S1_a_at	-3.31381	-18.5603	0.000160698	AJ767188	estExt_Genewise1_v1.C_LG_II1087	estExt_Genewise1_v1.C_LG_II1087	At2g20180.1	unknown protein :	euphratica	Probes match on alternative forms of same gene
PtpAffx.162761.1.S1_at	-7.0364	-11.6567	0.000891302	DN496154	grail3.1249000102	grail3.1249000102	--	--	tremula	Unique
PtpAffx.1628.1.S1_at	-0.930654	-8.34519	0.0029998	CK092783	gw1.XVI.239.1	gw1.XVI.239.1	At5g58380.1	serine:threonine protein kinase : : supported by cDNA: gi_13249118_gb_AF295665.1_AF295665	tremula x tremuloides	Unique
PtpAffx.162844.1.S1_at	-2.97762	-6.33936	0.00804657	CX169114	gw1.X.3201.1 gw1.VIII.1454.1	gw1.X.3201.1	At1g17745.1	expressed protein : : supported by full-length cDNA: Ceres: 20582.	deltoides	Unique
PtpAffx.16289.1.A1_at	-5.31109	-7.79191	0.00387056	DN491846	fgenesh4_pm.C_LG_I000350	fgenesh4_pm.C_LG_I000350	At4g09740.1	glycosyl hydrolase family 9 : similar to endo-beta-1	trichocarpa	Unique
PtpAffx.16310.1.S1_at	-5.60686	-7.75152	0.00394508	CF231080	--	--	--	--	trichocarpa x deltoides	Unique
PtpAffx.16321.1.S1_at	-2.11504	-8.68526	0.00258555	CK317736	--	--	--	--	trichocarpa x nigra	Unique
PtpAffx.163456.1.S1_at	-1.49988	-7.03734	0.00556836	BI139064	estExt_Genewise1_v1.C_LG_II3961 gw1.II.260.1	estExt_Genewise1_v1.C_LG_II3961	--	--	trichocarpa	Unique
PtpAffx.16347.1.A1_at	-3.29059	-13.5392	0.000516624	DN489221	gw1.I.8094.1	gw1.I.8094.1	At3g46740.1	chloroplast import-associated channel protein homolog : chloroplast import-associated channel IAP75 - Pisum sativum	tremula x tremuloides	Unique
PtpAffx.163500.1.S1_at	-0.852381	-6.89993	0.00598996	BU822234	fgenesh4_pg.C_scaffold_631000003	fgenesh4_pg.C_scaffold_631000003	At4g03500.1	hypothetical protein :	trichocarpa x deltoides	Unique
PtpAffx.163511.1.S1_at	-1.22278	-6.39853	0.00779211	CV242229	estExt_fgenesh4_pm.C_LG_III0643	estExt_fgenesh4_pm.C_LG_III0643	At3g20860.1	putative serine:threonine protein kinase : similar to GB:NP_035979 from [Mus musculus]	tremula	Unique
PtpAffx.163511.1.S1_s_at	-1.49035	-7.16714	0.00522239	CV242229	gw1.XVIII.2536.1	gw1.XVIII.2536.1	At2g44970.1	unknown protein : identical to GB:AAC31827: supported by cDNA: gi_18377627	trichocarpa	All probes match over all sequences
PtpAffx.163628.1.S1_at	-3.89988	-6.03709	0.00958869	BU816516	gw1.XIII.2061.1 gw1.XIX.999.1	gw1.XIII.2061.1	At1g64760.1	glycosyl hydrolase family 17 : similar to elicitor inducible chitinase Nt-SubE76 GI:11071974 from [Nicotiana tabacum]	tremula x tremuloides	Unique
PtpAffx.163665.1.S1_s_at	-6.46919	-32.9411	1.82e-05	BU813254	fgenesh4_pm.C_LG_XII000490	fgenesh4_pm.C_LG_XII000490	At5g62280.1	putative protein : predicted proteins	tremula x tremuloides	All probes match over all sequences
PtpAffx.163713.1.S1_at	-1.85014	-6.13075	0.00906631	BU830583	gw1.846.1.1	gw1.846.1.1	gi|40795136|gb|AAR91180.1|	hypothetical protein [Zea mays] >gi|40795135|gb|AAR91179.1| hypothetical protein [Zea mays]	trichocarpa x deltoides	Unique
PtpAffx.163796.1.S1_s_at	-0.542816	-6.69576	0.00662701	CN520458	gw1.125.153.1	gw1.125.153.1	At5g24910.1	cytochrome p450	trichocarpa x deltoides	All probes match over all sequences
PtpAffx.16387.1.S1_at	-1.05701	-11.52	0.000929875	BU892635	gw1.II.1879.1	gw1.II.1879.1	At1g19600.1	ribokinase	tremula x tremuloides	Unique
PtpAffx.163895.1.S1_at	-1.74811	-7.05839	0.00551503	BI123874	gw1.IV.419.1	gw1.IV.419.1	At4g36750.1	quinone reductase family : similar to 1	tremula x tremuloides	Unique
PtpAffx.163957.1.S1_s_at	-0.511702	-6.06341	0.00943667	BU891545	estExt_Genewise1_v1.C_640417	estExt_Genewise1_v1.C_640417	At1g06130.1	glyoxalase II	tremula	All probes match over all sequences
PtpAffx.163963.1.S1_s_at	-4.09125	-6.79357	0.0063189	CV269541	estExt_fgenesh4_pg.C_1580005	estExt_fgenesh4_pg.C_1580005	At5g07990.1	flavonoid 3'-hydroxylase (F3'H) : : supported by cDNA: gi_10334803_gb_AF271649.1_AF271649	trichocarpa x nigra	All probes match over all sequences
PtpAffx.163978.1.S1_at	-0.455332	-15.6992	0.000298336	CV260028	estExt_fgenesh4_pg.C_169840001 eugene3.00040855	estExt_fgenesh4_pg.C_169840001	At2g37630.1	putative MYB family transcription factor : : supported by cDNA: gi_5823324_gb_AF175996.1_AF175996	trichocarpa x nigra	Unique
PtpAffx.16406.1.S1_at	-2.92119	-9.72688	0.00170579	DN495932	--	--	--	--	trichocarpa x deltoides	Unique
PtpAffx.16415.1.A1_at	-2.32016	-8.25574	0.00311619	DN485807	gw1.IX.12.1	gw1.IX.12.1	At5g39990.1	N-acetylglucosaminyltransferase family (Core-2:I-Branching enzyme family) : contains Pfam profile: PF02485 Core-2:I-Branching enzyme	tremula x tremuloides	Unique
PtpAffx.16420.1.A1_at	-3.04602	-10.4461	0.00132413	DN485645	estExt_fgenesh4_pg.C_LG_VIII0541	estExt_fgenesh4_pg.C_LG_VIII0541	At2g38080.1	laccase (diphenol oxidase)	trichocarpa	Unique
PtpAffx.16449.1.A1_at	-3.56017	-6.6493	0.00678688	DN484246	--	--	--	--	tremula x tremuloides	Unique
PtpAffx.1654.3.S1_at	-1.07793	-11.6265	0.000898708	BU828296	--	--	--	--	tremula x tremuloides	Unique
PtpAffx.16590.1.A1_at	-2.86882	-20.5251	0.000110945	BP932604	gw1.4132.3.1 gw1.V.3002.1	gw1.4132.3.1	At4g02340.1	coded for by A. thaliana cDNA T04215 : similar to epoxide hydrolases: supported by cDNA: gi_20856514	nigra	Unique
PtpAffx.16626.1.A1_at	-4.19904	-7.2661	0.00496213	CV264888	eugene3.00110845	eugene3.00110845	At3g14440.1	9-cis-epoxycarotenoid dioxygenase [neoxanthin cleavage enzyme](NC1)(NCED1)	trichocarpa x nigra	Unique
PtpAffx.16653.1.A1_at	-8.82215	-136.605	5.78e-08	AJ774017	fgenesh4_pg.C_LG_XIV000666	fgenesh4_pg.C_LG_XIV000666	At5g64260.1	phi-1-like protein : :supported by full-length cDNA: Ceres:37357.	euphratica	Unique
PtpAffx.16658.1.A1_at	-0.757902	-12.3057	0.00073279	BI127627	estExt_fgenesh4_pm.C_LG_XVIII0265	estExt_fgenesh4_pm.C_LG_XVIII0265	At2g44260.1	expressed protein : : supported by cDNA: gi_15293038_gb_AY050953.1_	tremula x tremuloides	Unique
PtpAffx.169.1.S1_at	-0.698134	-6.85246	0.00613166	BU812361	eugene3.01400002	eugene3.01400002	At5g56280.1	COP9 complex subunit 6 CSN6	tremula	Unique
PtpAffx.1691.1.A1_a_at	-4.41967	-14.7774	0.00037595	CV265431	fgenesh4_pg.C_LG_X001273	fgenesh4_pg.C_LG_X001273	At2g03720.1	unknown protein :	trichocarpa x nigra	Probes match on alternative forms of same gene
PtpAffx.16998.2.S1_at	-1.13567	-12.6005	0.000672987	CK104599	estExt_Genewise1_v1.C_LG_XV0322 eugene3.00120230	estExt_Genewise1_v1.C_LG_XV0322	At5g53480.1	importin beta :	tremula	Unique
PtpAffx.17106.2.S1_at	-2.11519	-12.9401	0.000614923	BU890943	estExt_fgenesh4_pg.C_LG_VII0461	estExt_fgenesh4_pg.C_LG_VII0461	At5g10350.1	polyadenylate-binding protein II (PAB2)	tremula	Unique
PtpAffx.17175.1.S1_at	-2.02435	-6.45665	0.00755575	CV248246	eugene3.00180531	eugene3.00180531	At5g53830.1	putative protein : similar to unknown protein (gb|AAF34839.1): supported by cDNA: gi_13926341_gb_AF372918.1_AF372918	trichocarpa	Unique
PtpAffx.17180.2.A1_at	-0.645516	-7.50388	0.0044387	CV275360	eugene3.00130402	eugene3.00130402	At5g28750.1	Tha4 protein - like : Tha4 protein	trichocarpa x deltoides	Unique
PtpAffx.17212.1.S1_at	-3.16733	-9.13268	0.00215426	CV225916	estExt_Genewise1_v1.C_LG_XIV1614	estExt_Genewise1_v1.C_LG_XIV1614	At4g01070.1	putative flavonol glucosyltransferase : similar to Manihot esculenta flavonol 3-O-glucosyltransferase 5	trichocarpa	Unique
PtpAffx.17228.2.S1_a_at	-0.924121	-7.34157	0.00478892	CV261896	estExt_fgenesh4_pg.C_860045	estExt_fgenesh4_pg.C_860045	At1g09840.1	shaggy-like protien kinase	trichocarpa x nigra	Probes match on alternative forms of same gene
PtpAffx.1728.1.S1_s_at	-3.19077	-8.9867	0.00227167	CV233401	grail3.0009037801 estExt_fgenesh4_pg.C_66530001	grail3.0009037801	At1g60470.1	galactinol synthase	trichocarpa	All probes match over all sequences
PtpAffx.17475.1.A1_s_at	-1.95312	-7.80349	0.00384688	CX169250	estExt_fgenesh4_pm.C_LG_I0924	estExt_fgenesh4_pm.C_LG_I0924	At5g40890.1	CLC-a chloride channel protein : identical to GI:1742952 (gb|AAC05742.1): supported by cDNA: gi_1619955_gb_U72151.1_ATU72151	deltoides	All probes match over all sequences
PtpAffx.17547.1.S1_at	-0.253371	-8.45855	0.00284887	CV283288	gw1.X.1088.1	gw1.X.1088.1	At2g03050.1	predicted by genefinder and genscan :	trichocarpa x deltoides	Unique
PtpAffx.17551.1.S1_at	-1.88443	-6.3279	0.00809703	CV230049	estExt_fgenesh4_pm.C_1180047	estExt_fgenesh4_pm.C_1180047	At5g47100.1	calcineurin B 1 : : supported by cDNA: gi_15866278_gb_AF411958.1_AF411958	trichocarpa	Unique
PtpAffx.17565.1.A1_at	-5.63068	-20.1137	0.000118898	CV238431	grail3.0040020901	grail3.0040020901	--	--	trichocarpa	Unique
PtpAffx.17571.2.S1_at	-3.19684	-13.1181	0.000587884	DN488164	estExt_Genewise1_v1.C_LG_X2323	estExt_Genewise1_v1.C_LG_X2323	At3g55330.1	oxygen-evolving complex 25.6 kD protein	tremula x tremuloides	Unique
PtpAffx.17581.1.A1_at	-1.28271	-6.70956	0.00658095	CV281948	grail3.0035027001 estExt_fgenesh4_pg.C_LG_II1531	grail3.0035027001	At2g46370.1	putative auxin-responsive protein : : supported by cDNA: gi_15292854_gb_AY050861.1_	trichocarpa x deltoides	Unique
PtpAffx.17582.1.A1_at	-1.7775	-7.84405	0.00377234	CV281458	gw1.XI.2829.1	gw1.XI.2829.1	At1g30460.1	hypothetical protein : similar to hypothetical protein GB:AAF19746 GI:6634766 from [Arabidopsis thaliana]	trichocarpa x deltoides	Unique
PtpAffx.17630.1.S1_at	-0.591027	-6.3865	0.00784664	CV279137	grail3.0081004501	grail3.0081004501	--	--	trichocarpa x deltoides	Unique
PtpAffx.1767.1.S1_a_at	-4.37269	-7.20122	0.00512599	BU893894	estExt_Genewise1_v1.C_LG_X3541	estExt_Genewise1_v1.C_LG_X3541	At1g24020.1	Bet v I allergen family : similar to major pollen allergen Bet v 1 GB:CAA96544 GI:1321726 from [Betula pendula]: supported by full-length cDNA: Ceres: 6145.	tremula	Probes match on alternative forms of same gene
PtpAffx.17754.1.A1_at	-3.76363	-16.0582	0.000273404	CV274028	--	--	--	--	tremula x tremuloides	Unique
PtpAffx.17764.1.A1_at	-0.460692	-6.63763	0.00681868	CV262921	gw1.X.5984.1	gw1.X.5984.1	At5g26240.1	CLC-d chloride channel protein :	trichocarpa x nigra	Unique
PtpAffx.17810.1.A1_at	-0.76864	-7.08003	0.00545598	CV272274	estExt_fgenesh4_pg.C_LG_II1545	estExt_fgenesh4_pg.C_LG_II1545	At2g46420.1	expressed protein : : supported by cDNA: gi_15450510_gb_AY052357.1_	trichocarpa x nigra	Unique
PtpAffx.17817.1.A1_at	-1.0618	-11.4799	0.000938876	CV271864	eugene3.00060770	eugene3.00060770	--	--	trichocarpa x deltoides	Unique
PtpAffx.17860.1.A1_s_at	-8.58025	-23.2197	7.01e-05	CV270347	eugene3.00090209	eugene3.00090209	At3g44735.1	Expressed protein : : supported by full-length cDNA: Ceres: 41162.	trichocarpa x nigra	All probes match over all sequences
PtpAffx.17885.1.A1_a_at	-1.29873	-6.5944	0.0069923	CV260494	grail3.0010033601	grail3.0010033601	At3g17100.1	bHLH protein : : supported by cDNA: gi_15010765_gb_AY045684.1_	trichocarpa x nigra	Probes match on alternative forms of same gene
PtpAffx.17887.1.A1_at	-7.99867	-20.0174	0.000120392	CV264306	--	--	--	--	trichocarpa	Unique
PtpAffx.179.1.S1_s_at	-3.52378	-14.3072	0.000423371	DN500140	eugene3.00400284	eugene3.00400284	--	--	tremula	All probes match over all sequences
PtpAffx.17943.1.A1_at	-0.870119	-26.4467	4.23e-05	CV267073	gw1.II.3228.1 gw1.V.2234.1	gw1.II.3228.1	At1g06330.1	hypothetical protein : contains similarity to copper chaperone GI:4165309 from [Caenorhabditis elegans]	trichocarpa x nigra	Unique
PtpAffx.17950.1.A1_at	-4.07226	-6.43537	0.00764348	CK097252	estExt_Genewise1_v1.C_LG_XI2620	estExt_Genewise1_v1.C_LG_XI2620	At1g29520.1	plasma membrane associated protein	tremula	Unique
PtpAffx.17983.1.A1_at	-3.92307	-7.03134	0.00558602	CV265821	--	--	--	--	trichocarpa x deltoides	Unique
PtpAffx.17983.1.A1_s_at	-4.69496	-9.17059	0.00212172	CV265821	estExt_fgenesh4_pg.C_640031	estExt_fgenesh4_pg.C_640031	At4g33090.1	aminopeptidase- like protein : aminopeptidase	trichocarpa x nigra	All probes match over all sequences
PtpAffx.1799.1.A1_at	-3.45052	-10.4664	0.0013175	CV275134	gw1.XIV.508.1	gw1.XIV.508.1	At4g37750.1	ovule development protein aintegumenta (ANT) : GI:1244708 : supported by cDNA: gi_1171428_gb_U44028.1_ATU44028	trichocarpa x deltoides	Unique
PtpAffx.18166.1.A1_s_at	-2.74424	-13.8269	0.00048015	CV274352	grail3.0143000901	grail3.0143000901	--	--	trichocarpa x deltoides	All probes match over all sequences
PtpAffx.18207.1.A1_at	-3.32845	-22.2754	8.19e-05	CV257290	estExt_fgenesh4_pm.C_LG_I1075	estExt_fgenesh4_pm.C_LG_I1075	At1g44910.1	hypothetical protein : predicted by genemark.hmm	trichocarpa x deltoides	Unique
PtpAffx.18236.1.S1_at	-1.5506	-7.21051	0.00510554	CV272788	eugene3.00860045	eugene3.00860045	--	--	trichocarpa x nigra	Unique
PtpAffx.18277.1.A1_at	-2.7609	-8.92892	0.00232804	DN493849	gw1.VIII.582.1	gw1.VIII.582.1	At5g14280.1	putative protein : various predicted proteins	tremula	Unique
PtpAffx.18332.1.S1_at	-1.99116	-7.10629	0.0053794	CV266814	eugene3.00130490	eugene3.00130490	--	--	trichocarpa x nigra	Unique
PtpAffx.18427.1.S1_at	-1.56759	-7.20102	0.00512599	CF228240	gw1.VII.2855.1	gw1.VII.2855.1	At5g67230.1	UDP-glucuronyltransferase-like protein : : supported by cDNA: gi_17979150	alba x tremula	Unique
PtpAffx.18446.1.A1_at	-6.26903	-10.9883	0.00110202	CV259032	eugene3.00061866	eugene3.00061866	At4g32280.1	Expressed protein : : supported by cDNA: gi_14190492_gb_AF380646.1_AF380646	trichocarpa x nigra	Unique
PtpAffx.18581.1.A1_at	-2.33929	-6.75161	0.00644891	CV241982	eugene3.01470044	eugene3.01470044	At4g31410.1	expressed protein : :supported by full-length cDNA: Ceres:151518.	tremula x tremuloides	Unique
PtpAffx.18601.1.A1_at	-1.22376	-7.22086	0.00507514	CV241338	gw1.I.1445.1	gw1.I.1445.1	At3g46220.1	putative protein : KIAA0776 protein	trichocarpa	Unique
PtpAffx.18611.1.A1_a_at	-0.756311	-7.05314	0.00552821	CV241327	gw1.III.1394.1 eugene3.01810002	gw1.III.1394.1	At3g51390.1	putative protein : NADH dehydrogenase subunit 1	trichocarpa	Probes match on alternative forms of same gene
PtpAffx.18652.1.A1_at	-0.69109	-7.40147	0.00465818	CV239312	grail3.0031024001 grail3.0075006101	grail3.0031024001	At3g49350.1	GTPase activating -like protein : GTPase activating protein gyp7	trichocarpa	Unique
PtpAffx.18716.3.S1_a_at	-1.03919	-7.14561	0.00528387	CX660292	estExt_Genewise1_v1.C_LG_II2093	estExt_Genewise1_v1.C_LG_II2093	At4g09720.1	GTP-binding protein	alba x tremula var. glandulosa	Probes match on alternative forms of same gene
PtpAffx.18731.1.A1_at	-0.271834	-7.03022	0.00558752	CV270341	estExt_fgenesh4_pg.C_LG_X0883	estExt_fgenesh4_pg.C_LG_X0883	At1g68160.1	expressed protein : :supported by full-length cDNA: Ceres:141875.	trichocarpa x nigra	Unique
PtpAffx.18754.1.A1_at	-1.08506	-6.56447	0.00710659	CV253312	fgenesh4_pg.C_scaffold_2789000001 grail3.0001051501 gw1.130.33.1	fgenesh4_pg.C_scaffold_2789000001	At3g18990.1	unknown protein : similar to unknown protein GB:AAD43153 from [Arabidopsis thaliana]	trichocarpa x deltoides	Unique
PtpAffx.18783.1.A1_at	-5.71287	-19.8994	0.000123336	CV233908	gw1.VII.1597.1 gw1.V.2600.1	gw1.VII.1597.1	At5g09220.1	amino acid transport protein AAP2 : :supported by full-length cDNA: Ceres:114602.	trichocarpa	Unique
PtpAffx.18850.1.A1_at	-2.20705	-18.5852	0.000159853	CV231270	eugene3.00091451	eugene3.00091451	At3g44220.1	hairpin-induced protein	trichocarpa	Unique
PtpAffx.18862.1.A1_at	-1.10783	-14.4055	0.000413064	CV230987	fgenesh4_pm.C_LG_III000107	fgenesh4_pm.C_LG_III000107	At3g14470.1	disease resistance protein (NBS-LRR class)	trichocarpa	Unique
PtpAffx.18889.1.A1_at	-2.39484	-8.41528	0.00290478	CF235352	grail3.0052001801 estExt_fgenesh4_pm.C_LG_III0115	grail3.0052001801	At3g24600.1	hypothetical protein : predicted by genemark.hmm	alba x tremula	Unique
PtpAffx.18890.2.S1_at	-1.84201	-6.07175	0.00939573	CK106884	gw1.I.4154.1	gw1.I.4154.1	At3g19640.1	unknown protein :	tremula	Unique
PtpAffx.18926.3.S1_at	-1.35912	-13.8058	0.000482077	CV228687	gw1.40.349.1	gw1.40.349.1	At1g02180.1	hypothetical protein : predicted by genemark.hmm	trichocarpa x nigra	Unique
PtpAffx.19002.1.S1_at	-3.86906	-57.986	1.64e-06	CV225495	estExt_Genewise1_v1.C_LG_III1078	estExt_Genewise1_v1.C_LG_III1078	At1g27920.1	hypothetical protein : predicted by genemark.hmm	trichocarpa	Unique
PtpAffx.19090.1.A1_a_at	-2.69084	-19.3311	0.000138887	CV267138	estExt_Genewise1_v1.C_LG_XVI3125	estExt_Genewise1_v1.C_LG_XVI3125	At3g10130.1	unknown protein : predicted by genscan+	trichocarpa x nigra	Probes match on alternative forms of same gene
PtpAffx.1912.6.S1_at	-3.20916	-7.76319	0.00392557	BU894523	eugene3.00180719	eugene3.00180719	At4g29100.1	putative protein : hypothetical protein - Arabidopsis thaliana	tremula x tremuloides	Unique
PtpAffx.1912.8.S1_a_at	-3.32297	-8.09711	0.00334727	CF231741	eugene3.00180719	eugene3.00180719	At4g29100.1	putative protein : hypothetical protein - Arabidopsis thaliana	alba x tremula	Probes match on alternative forms of same gene
PtpAffx.19154.1.S1_at	-8.77309	-19.287	0.00013998	CV237711	estExt_fgenesh4_pg.C_570040	estExt_fgenesh4_pg.C_570040	At5g42180.1	peroxidase	trichocarpa	Unique
PtpAffx.19182.1.A1_at	-5.12454	-8.57168	0.00271448	CK092307	--	--	--	--	tremula x tremuloides	Unique
PtpAffx.1932.1.S1_at	-1.52252	-11.2142	0.00102124	CK094304	--	--	--	--	tremula	Unique
PtpAffx.19419.1.S1_at	-2.80077	-10.5657	0.00127702	CV280607	gw1.XIII.355.1	gw1.XIII.355.1	At5g58260.1	similar to unknown protein (pir||S75584) : :supported by full-length cDNA: Ceres:3488.	trichocarpa x deltoides	Unique
PtpAffx.19521.1.A1_at	-2.0201	-12.9331	0.000616434	CV265683	grail3.0148003201	grail3.0148003201	At3g60080.1	putative protein : COP1-interacting protein CIP8 - Arabidopsis thaliana	trichocarpa x nigra	Unique
PtpAffx.19521.2.A1_a_at	-1.99542	-7.32661	0.00482533	CV259711	gw1.X.4001.1	gw1.X.4001.1	At2g16640.1	putative chloroplast outer membrane protein : : supported by cDNA: gi_20466387	trichocarpa	Probes match on alternative forms of same gene
PtpAffx.19531.1.S1_at	-3.92626	-8.12962	0.0033004	CN550068	gw1.II.3432.1 gw1.XIV.2062.1	gw1.II.3432.1	At4g01680.1	myb family transcription factor : : supported by cDNA: gi_15450989_gb_AY054575.1_	trichocarpa x deltoides	Unique
PtpAffx.19537.1.S1_at	-0.409768	-6.56456	0.00710659	CV230539	gw1.XIV.1720.1 gw1.II.2951.1	gw1.XIV.1720.1	At3g61790.1	seven in absentia-like protein : SINAH1 protein - Gossypium hirsutum	trichocarpa	Unique
PtpAffx.19564.1.S1_s_at	-3.02626	-9.23089	0.00206371	CN524106	estExt_fgenesh4_pm.C_LG_II0495	estExt_fgenesh4_pm.C_LG_II0495	At5g65670.1	auxin-induced protein IAA9 (pir |T05902) : :supported by full-length cDNA: Ceres:31563.	trichocarpa x deltoides	All probes match over all sequences
PtpAffx.1958.1.S1_at	-2.48811	-6.21662	0.00863748	CV244845	estExt_fgenesh4_pg.C_LG_IV0450	estExt_fgenesh4_pg.C_LG_IV0450	At5g45950.1	GDSL-motif lipase:hydrolase-like protein :	trichocarpa	Unique
PtpAffx.1959.1.S1_at	-3.53369	-18.0356	0.000180397	CK091020	--	--	--	--	trichocarpa	Unique
PtpAffx.19671.1.S1_s_at	-2.88738	-7.5583	0.00431638	CF235363	gw1.28.1122.1	gw1.28.1122.1	At2g38640.1	unknown protein :	alba x tremula	All probes match over all sequences
PtpAffx.1986.1.S1_at	-4.30157	-9.85319	0.00163486	CK097794	gw1.VII.1634.1 grail3.1686000101	gw1.VII.1634.1	At4g33490.1	nucellin -like protein : nucellin - Hordeum vulgare	tremula	Unique
PtpAffx.19887.1.S1_at	-3.91803	-12.9271	0.000617308	CK110507	grail3.0093009501	grail3.0093009501	At5g62940.1	Dof zinc finger protein : Dof zinc finger protein	tremula x tremuloides	Unique
PtpAffx.19893.1.S1_at	-1.97372	-7.74447	0.00395608	BI126147	eugene3.00061127 fgenesh4_pg.C_LG_XVI000550	eugene3.00061127	At3g11760.1	unknown protein :	tremula x tremuloides	Unique
PtpAffx.199.1.S1_at	-1.82803	-11.4876	0.000937094	CK089365	estExt_fgenesh4_pg.C_LG_XVIII1194 eugene3.91590001	estExt_fgenesh4_pg.C_LG_XVIII1194	At1g22430.1	alcohol dehydrogenase ADH	tremula x tremuloides	Unique
PtpAffx.19937.1.S1_at	-1.04473	-9.06668	0.00220713	CK097765	--	--	--	--	tremula x tremuloides	Unique
PtpAffx.19948.1.S1_at	-6.45348	-15.7582	0.000293811	CK097084	estExt_Genewise1_v1.C_LG_V4094	estExt_Genewise1_v1.C_LG_V4094	At1g10630.1	ADP-ribosylation factor	tremula	Unique
PtpAffx.19965.1.A1_s_at	-7.18104	-29.8115	2.61e-05	CK096680	estExt_fgenesh4_pm.C_LG_XVIII0317	estExt_fgenesh4_pm.C_LG_XVIII0317	At5g57770.1	unknown protein :	tremula	All probes match over all sequences
PtpAffx.200005.1.S1_at	-3.89251	-16.9917	0.000227858	pmrna:pmrna7	gw1.I.6341.1	gw1.I.6341.1	At1g55550.1	kinesin-related protein : Similar to Kinesin proteins: Contains kinesin motor domain protein motif and kinesin heavy chain signature motif	trichocarpa	Unique
PtpAffx.200013.1.S1_at	-1.32218	-19.8295	0.000124745	pmrna:pmrna20	gw1.I.6376.1	gw1.I.6376.1	At5g56460.1	protein kinase-like protein :	trichocarpa	Unique
PtpAffx.200023.1.S1_at	-1.33476	-6.07444	0.00938014	pmrna:pmrna34	grail3.0116003401	grail3.0116003401	At1g55350.1	n-calpain-1 large subunit	trichocarpa	Unique
PtpAffx.200032.1.S1_at	-3.74179	-11.2639	0.00100707	pmrna:pmrna56	gw1.I.6477.1	gw1.I.6477.1	At1g74520.1	AtHVA22a : identical to AtHVA22a GB:AF141659: homolog of HVA22 GB:A48892 (Hordeum vulgare)- (induced by abscisic acid (ABA)	trichocarpa	Unique
PtpAffx.200057.1.S1_at	-4.86141	-15.5347	0.000310162	pmrna:pmrna108	gw1.I.6685.1	gw1.I.6685.1	At1g51110.1	unknown protein :	trichocarpa	Unique
PtpAffx.200143.1.S1_at	-5.70089	-10.5162	0.00130093	pmrna:pmrna267	estExt_fgenesh4_pg.C_LG_I0284	estExt_fgenesh4_pg.C_LG_I0284	At2g38760.1	putative annexin : :supported by full-length cDNA: Ceres:3294.	trichocarpa	Unique
PtpAffx.200175.1.S1_at	-1.71946	-9.47743	0.00187665	pmrna:pmrna327	grail3.0161002301	grail3.0161002301	At2g42280.1	bHLH protein : similar to GP|2262147|AC002330	trichocarpa	Unique
PtpAffx.200177.1.S1_at	-0.453038	-6.33929	0.00804657	pmrna:pmrna331	eugene3.00010340	eugene3.00010340	At5g12900.1	putative protein : predicted proteins	trichocarpa	Unique
PtpAffx.200187.1.S1_at	-2.38593	-7.2699	0.00495138	pmrna:pmrna348	fgenesh4_pm.C_LG_I000139	fgenesh4_pm.C_LG_I000139	At1g80760.1	nodulin-like protein : similar to nodulin GB:CAA28471 GI:18710 from [Glycine max]	trichocarpa	Unique
PtpAffx.200222.1.S1_at	-3.17022	-21.9064	8.74e-05	pmrna:pmrna418	gw1.I.7669.1	gw1.I.7669.1	At1g27920.1	hypothetical protein : predicted by genemark.hmm	trichocarpa	Unique
PtpAffx.200222.1.S1_x_at	-2.82162	-23.0888	7.15e-05	pmrna:pmrna418	gw1.I.7669.1	gw1.I.7669.1	At1g27920.1	hypothetical protein : predicted by genemark.hmm	trichocarpa	Probes cross hyb with other sequences
PtpAffx.200227.1.S1_s_at	-1.56976	-16.1205	0.000270365	pmrna:pmrna426	gw1.I.7690.1 grail3.0047015901	gw1.I.7690.1	At5g43270.1	squamosa promoter binding protein-like 2 (emb|CAB56576.1) :	trichocarpa	All probes match over all sequences
PtpAffx.200234.1.S1_at	-2.9709	-9.70605	0.00172029	pmrna:pmrna444	fgenesh4_pg.C_LG_I000515	fgenesh4_pg.C_LG_I000515	At1g27300.1	expressed protein : : supported by cDNA: gi_15450913_gb_AY054537.1_	trichocarpa	Unique
PtpAffx.200253.1.S1_x_at	-1.50903	-6.54286	0.00720319	pmrna:pmrna490	eugene3.00010521	eugene3.00010521	--	--	trichocarpa	Probes cross hyb with other sequences
PtpAffx.200266.1.S1_at	-4.79209	-9.53886	0.00183108	pmrna:pmrna523	gw1.I.7989.1	gw1.I.7989.1	At5g13400.1	peptide transporter - like protein : peptide transporter	trichocarpa	Unique
PtpAffx.200277.1.S1_at	-1.89256	-11.3378	0.000982768	pmrna:pmrna548	gw1.I.8067.1	gw1.I.8067.1	At5g27730.1	putative protein : predicted protein	trichocarpa	Unique
PtpAffx.200294.1.S1_at	-1.69448	-7.51973	0.00440353	pmrna:pmrna584	fgenesh4_pg.C_LG_I000659	fgenesh4_pg.C_LG_I000659	--	--	trichocarpa	Unique
PtpAffx.200312.1.S1_at	-2.67703	-8.92214	0.00233139	pmrna:pmrna617	gw1.I.8231.1	gw1.I.8231.1	At5g51180.1	putative protein : similar to unknown protein (pir||T00623): supported by cDNA: gi_15292882_gb_AY050875.1_	trichocarpa	Unique
PtpAffx.200334.1.S1_s_at	-5.40389	-16.7738	0.00023788	pmrna:pmrna663	estExt_Genewise1_v1.C_LG_I8344	estExt_Genewise1_v1.C_LG_I8344	At3g61880.1	cytochrome p450 (CYP78A9) : :supported by full-length cDNA: Ceres:29661.	trichocarpa	All probes match over all sequences
PtpAffx.200337.1.S1_at	-2.28554	-6.83354	0.00619072	pmrna:pmrna671	gw1.I.8382.1	gw1.I.8382.1	At4g24090.1	hypothetical protein :	trichocarpa	Unique
PtpAffx.200352.1.S1_at	-1.87777	-13.1029	0.000589393	pmrna:pmrna705	fgenesh4_pg.C_LG_I000782	fgenesh4_pg.C_LG_I000782	At4g10150.1	putative protein : RING-H2 finger protein RHA1a	trichocarpa	Unique
PtpAffx.200366.1.S1_s_at	-1.6993	-6.9004	0.00598892	pmrna:pmrna730	gw1.I.8594.1	gw1.I.8594.1	At1g64430.1	unknown protein : : supported by cDNA: gi_17529265	trichocarpa	All probes match over all sequences
PtpAffx.200404.1.S1_at	-1.1924	-17.2973	0.000211961	pmrna:pmrna808	fgenesh4_pm.C_LG_I000350	fgenesh4_pm.C_LG_I000350	At4g09740.1	glycosyl hydrolase family 9 : similar to endo-beta-1	trichocarpa	Unique
PtpAffx.200404.1.S1_s_at	-6.98725	-16.8054	0.000237118	pmrna:pmrna808	fgenesh4_pm.C_LG_I000350	fgenesh4_pm.C_LG_I000350	At4g09740.1	glycosyl hydrolase family 9 : similar to endo-beta-1	trichocarpa	All probes match over all sequences
PtpAffx.200477.1.S1_s_at	-1.09913	-13.699	0.000493738	pmrna:pmrna961	eugene3.00011008 gw1.127.2.1	eugene3.00011008	At4g22790.1	similar to integral membrane protein-like : temporary automated functional assignment	trichocarpa	All probes match over all sequences
PtpAffx.200547.1.S1_at	-2.85184	-61.8107	1.22e-06	pmrna:pmrna1085	gw1.I.9710.1	gw1.I.9710.1	At5g19500.1	putative protein : permease family protein TC0205	trichocarpa	Unique
PtpAffx.200551.1.S1_at	-0.497913	-6.42891	0.00767496	pmrna:pmrna1094	gw1.I.9744.1	gw1.I.9744.1	At3g60130.1	glycosyl hydrolase family 1 : several beta-glucosidases - different species: supported by cDNA: gi_15028300_gb_AY045953.1_	trichocarpa	Unique
PtpAffx.200586.1.S1_s_at	-1.46403	-7.52679	0.00438962	pmrna:pmrna1161	grail3.0069006101	grail3.0069006101	At5g64550.1	putative protein : strong similarity to unknown protein (emb|CAB89363.1): supported by cDNA: gi_20259337	trichocarpa	All probes match over all sequences
PtpAffx.2006.1.S1_at	-5.39981	-10.6662	0.00122869	CV236881	estExt_fgenesh4_pm.C_LG_VII0110	estExt_fgenesh4_pm.C_LG_VII0110	At1g78270.1	UDP-glucose glucosyltransferase	trichocarpa x deltoides	Unique
PtpAffx.200615.1.S1_at	-1.60685	-10.1201	0.00148144	pmrna:pmrna1204	fgenesh4_pg.C_LG_I001375	fgenesh4_pg.C_LG_I001375	At3g16070.1	hypothetical protein : predicted by genemark	trichocarpa	Unique
PtpAffx.200622.1.S1_at	-2.3552	-10.3748	0.00135487	pmrna:pmrna1214	grail3.0052001801	grail3.0052001801	At3g24600.1	hypothetical protein : predicted by genemark.hmm	trichocarpa	Unique
PtpAffx.200622.1.S1_x_at	-2.49523	-8.54532	0.00274539	pmrna:pmrna1214	grail3.0052001801	grail3.0052001801	At3g24600.1	hypothetical protein : predicted by genemark.hmm	trichocarpa	Probes cross hyb with other sequences
PtpAffx.200654.1.S1_at	-2.245	-6.06433	0.00943353	pmrna:pmrna1271	gw1.I.410.1	gw1.I.410.1	At1g51940.1	unknown protein : contains similarity to protein kinases	trichocarpa	Unique
PtpAffx.200664.1.S1_at	-3.1985	-9.33342	0.00198535	pmrna:pmrna1291	fgenesh4_pg.C_LG_I001489	fgenesh4_pg.C_LG_I001489	At3g15800.1	glycosyl hydrolase family 17 : similar to elicitor inducible chitinase Nt-SubE76 GI:11071974 from [Nicotiana tabacum]	trichocarpa	Unique
PtpAffx.200683.1.S1_at	-1.98205	-10.5031	0.00130478	pmrna:pmrna1328	fgenesh4_pm.C_LG_I000592	fgenesh4_pm.C_LG_I000592	At5g22090.1	unknown protein :	trichocarpa	Unique
PtpAffx.200733.1.S1_at	-1.07381	-6.47746	0.00746788	pmrna:pmrna1410	gw1.I.865.1	gw1.I.865.1	At3g55950.1	receptor kinase - like protein : receptor kinase homolog CRINKLY4	trichocarpa	Unique
PtpAffx.200734.1.S1_at	-5.9729	-16.5393	0.000248288	pmrna:pmrna1411	fgenesh4_pg.C_LG_I001629	fgenesh4_pg.C_LG_I001629	At3g08510.1	phosphoinositide specific phospholipase C(AtPLC2) : identical to phosphoinositide specific phospholipase C(AtPLC2) GI:857374 [Arabidopsis thaliana]	trichocarpa	Unique
PtpAffx.200794.1.S1_at	-2.27855	-9.93961	0.00158125	pmrna:pmrna1544	fgenesh4_pg.C_LG_I001774	fgenesh4_pg.C_LG_I001774	At2g28810.1	Dof zinc finger protein : similar to zinc finger protein OBP2 GI:5059394 from [Arabidopsis thaliana]	trichocarpa	Unique
PtpAffx.200799.1.S1_at	-1.65544	-7.85352	0.00375389	pmrna:pmrna1557	gw1.I.1373.1	gw1.I.1373.1	At5g59960.1	putative protein : :supported by full-length cDNA: Ceres:120982.	trichocarpa	Unique
PtpAffx.200804.1.S1_at	-1.35767	-8.39766	0.00292963	pmrna:pmrna1574	gw1.I.1424.1	gw1.I.1424.1	At5g59750.1	GTP cyclohydrolase II : 3	trichocarpa	Unique
PtpAffx.200807.1.S1_at	-1.90776	-6.35298	0.00798676	pmrna:pmrna1583	fgenesh4_pg.C_LG_I001813	fgenesh4_pg.C_LG_I001813	At5g60050.1	putative protein : predicted proteins	trichocarpa	Unique
PtpAffx.200812.1.S1_at	-1.92609	-6.03625	0.00959109	pmrna:pmrna1591	fgenesh4_pm.C_LG_I000723	fgenesh4_pm.C_LG_I000723	At3g21090.1	ABC transporter family protein : similar to ATP-binding cassette	trichocarpa	Unique
PtpAffx.200820.1.S1_at	-0.907732	-8.95679	0.00230061	pmrna:pmrna1604	fgenesh4_pg.C_LG_I001840	fgenesh4_pg.C_LG_I001840	At5g12480.1	calcium-dependent protein kinase-like protein : strong similarity to calcium-dependent protein kinase 19	trichocarpa	Unique
PtpAffx.200841.1.S1_at	-0.651706	-8.55743	0.00272944	pmrna:pmrna1636	eugene3.00011712	eugene3.00011712	At3g14470.1	disease resistance protein (NBS-LRR class)	trichocarpa	Unique
PtpAffx.20086.1.A1_at	-0.938329	-6.20315	0.00870716	CV237398	fgenesh4_pg.C_LG_III001082 estExt_Genewise1_v1.C_LG_I8866	fgenesh4_pg.C_LG_III001082	At4g23460.1	beta adaptin - like protein : beta-adaptin 1	trichocarpa	Unique
PtpAffx.200911.1.S1_s_at	-1.06368	-10.415	0.00133523	pmrna:pmrna1794	gw1.I.2203.1 gw1.IX.2956.1	gw1.I.2203.1	At3g51770.1	putative protein : sequence in GenBank Accession Number AC002330	trichocarpa	All probes match over all sequences
PtpAffx.200949.1.S1_s_at	-1.55816	-20.2592	0.000115259	pmrna:pmrna1864	estExt_Genewise1_v1.C_LG_I2430	estExt_Genewise1_v1.C_LG_I2430	At3g27925.1	DegP protease : SP:022609: almost identical to DegP protease precursor GB:AF028842 from [Arabidopsis thaliana] (J. Biol. Chem. 273 (12)	trichocarpa	All probes match over all sequences
PtpAffx.200951.1.S1_at	-2.72477	-9.80364	0.00166418	pmrna:pmrna1868	gw1.I.2452.1	gw1.I.2452.1	At5g14550.1	putative protein : various predicted proteins	trichocarpa	Unique
PtpAffx.200988.1.S1_at	-3.06275	-8.23398	0.003144	pmrna:pmrna1946	fgenesh4_pg.C_LG_I002226	fgenesh4_pg.C_LG_I002226	At5g14390.1	putative protein : CGI-67	trichocarpa	Unique
PtpAffx.201025.1.S1_at	-3.07447	-9.40733	0.00192885	pmrna:pmrna2007	fgenesh4_pg.C_LG_I002290	fgenesh4_pg.C_LG_I002290	At5g20090.1	putative protein : predicted proteins from various species: supported by full-length cDNA: Ceres: 17786.	trichocarpa	Unique
PtpAffx.201031.1.S1_at	-1.26433	-7.73712	0.00396998	pmrna:pmrna2020	grail3.0017002501	grail3.0017002501	At3g01840.1	putative protein kinase : C-terminal region similar to protein kinases: GB:S71277 [Arabidopsis thaliana]	trichocarpa	Unique
PtpAffx.201052.1.S1_at	-4.05014	-34.9814	1.43e-05	pmrna:pmrna2072	fgenesh4_pg.C_LG_I002351	fgenesh4_pg.C_LG_I002351	At5g14090.1	unknown protein :	trichocarpa	Unique
PtpAffx.201053.1.S1_at	-0.926824	-8.00909	0.00348975	pmrna:pmrna2074	estExt_Genewise1_v1.C_LG_I3156	estExt_Genewise1_v1.C_LG_I3156	At5g41000.1	putative protein : strong similarity to unknown protein (gb|AAF23830.1)	trichocarpa	Unique
PtpAffx.201084.1.S1_at	-0.991055	-9.00691	0.00225757	pmrna:pmrna2145	eugene3.00012232	eugene3.00012232	At3g07280.1	unknown protein :	trichocarpa	Unique
PtpAffx.201133.1.S1_at	-3.37777	-7.4768	0.00449335	pmrna:pmrna2228	fgenesh4_pg.C_LG_I002524	fgenesh4_pg.C_LG_I002524	At1g49230.1	RING-H2 finger protein RHA3a	trichocarpa	Unique
PtpAffx.201154.1.S1_at	-1.39138	-7.01848	0.00561984	pmrna:pmrna2266	eugene3.00012355	eugene3.00012355	At3g63270.1	putative protein : hypothetical protein AT4g29780 (F27B13.20) - Arabidopsis thaliana	trichocarpa	Unique
PtpAffx.201164.1.S1_at	-1.10381	-6.01556	0.00970626	pmrna:pmrna2289	gw1.I.3910.1	gw1.I.3910.1	At3g62290.1	ADP-ribosylation factor-like protein : ADP-ribosylation factor 1 - Arabidopsis thaliana	trichocarpa	Unique
PtpAffx.201172.1.S1_at	-4.45114	-58.4634	1.59e-06	pmrna:pmrna2314	fgenesh4_pg.C_LG_I002622	fgenesh4_pg.C_LG_I002622	At1g66140.1	C2H2-type zinc finger protein	trichocarpa	Unique
PtpAffx.201172.1.S1_s_at	-3.89726	-20.4162	0.000112501	pmrna:pmrna2314	fgenesh4_pg.C_LG_I002622 fgenesh4_pg.C_LG_IX000697	fgenesh4_pg.C_LG_I002622	At1g66140.1	C2H2-type zinc finger protein	trichocarpa	All probes match over all sequences
PtpAffx.201183.1.S1_at	-1.18678	-6.92688	0.00590012	pmrna:pmrna2343	gw1.I.4082.1	gw1.I.4082.1	At2g14820.1	hypothetical protein : predicted by genscan	trichocarpa	Unique
PtpAffx.201205.1.S1_at	-2.70364	-6.4473	0.00759398	pmrna:pmrna2388	grail3.0017030701	grail3.0017030701	At1g17870.1	hypothetical protein : predicted by genscan+	trichocarpa	Unique
PtpAffx.201206.1.S1_at	-3.48652	-6.89677	0.00599775	pmrna:pmrna2389	grail3.0017030801	grail3.0017030801	At1g17870.1	hypothetical protein : predicted by genscan+	trichocarpa	Unique
PtpAffx.201223.1.S1_at	-1.20449	-6.19872	0.00872395	pmrna:pmrna2430	grail3.0017035101	grail3.0017035101	At5g65630.1	putative protein : contains similarity to RING3 protein	trichocarpa	Unique
PtpAffx.201250.1.S1_at	-0.526399	-6.83908	0.00617452	pmrna:pmrna2478	eugene3.00012559	eugene3.00012559	At2g34680.1	unknown protein :	trichocarpa	Unique
PtpAffx.201250.1.S1_s_at	-3.00714	-7.877	0.00371317	pmrna:pmrna2478	eugene3.00012559	eugene3.00012559	At2g34680.1	unknown protein :	trichocarpa	All probes match over all sequences
PtpAffx.201262.1.S1_at	-1.65673	-21.7971	8.85e-05	pmrna:pmrna2503	grail3.0032005001	grail3.0032005001	At1g21680.1	expressed protein : ESTs gb|N96028	trichocarpa	Unique
PtpAffx.201293.1.S1_at	-0.806186	-6.58061	0.00705011	pmrna:pmrna2565	estExt_fgenesh4_pg.C_LG_I2870	estExt_fgenesh4_pg.C_LG_I2870	At1g55860.1	ubiquitin-protein ligase 1 (UPL1)	trichocarpa	Unique
PtpAffx.201301.1.S1_at	-1.9038	-11.8086	0.000852669	pmrna:pmrna2584	fgenesh4_pg.C_LG_I002908	fgenesh4_pg.C_LG_I002908	At5g55960.1	putative protein : similar to unknown protein (pir||T23656): supported by cDNA: gi_16648986_gb_AY059863.1_	trichocarpa	Unique
PtpAffx.201317.1.S1_at	-5.69658	-14.933	0.00036122	pmrna:pmrna2619	gw1.I.4947.1	gw1.I.4947.1	At3g58120.1	putative protein : basic leucine zipper transcription activator shoot-forming PKSF1 - Paulownia kawakamii	trichocarpa	Unique
PtpAffx.201321.1.S1_s_at	-3.93342	-32.1776	1.97e-05	pmrna:pmrna2623	gw1.I.4957.1 gw1.1199.35.1 gw1.2951.3.1	gw1.I.4957.1	gi|22795808|emb|CAD23109.1|	NADH dehydrogenase subunit F [Dipentodon sinicus] >gi|22795786|emb|CAD23081.1| NADH dehydrogenase subunit F [Dipentodon sinicus]	trichocarpa	All probes match over all sequences
PtpAffx.201326.1.S1_s_at	-2.69238	-7.18448	0.00517441	pmrna:pmrna2629	grail3.0032015302	grail3.0032015302	At1g53230.1	flower development protein cycloidea (cyc3)	trichocarpa	All probes match over all sequences
PtpAffx.201330.1.S1_at	-3.73102	-15.0049	0.00035542	pmrna:pmrna2639	estExt_fgenesh4_pm.C_LG_I1179	estExt_fgenesh4_pm.C_LG_I1179	At1g73140.1	hypothetical protein : predicted by genemark.hmm	trichocarpa	Unique
PtpAffx.201343.1.S1_at	-2.79585	-8.29354	0.00306529	pmrna:pmrna2661	eugene3.00012766	eugene3.00012766	--	--	trichocarpa	Unique
PtpAffx.201343.1.S1_x_at	-2.81362	-8.24838	0.00312652	pmrna:pmrna2661	eugene3.00012766	eugene3.00012766	--	--	trichocarpa	Probes cross hyb with other sequences
PtpAffx.20139.1.S1_at	-0.760597	-7.97557	0.00354703	CV236065	--	--	--	--	trichocarpa	Unique
PtpAffx.201419.1.S1_at	-0.815531	-6.27718	0.00833928	pmrna:pmrna2804	gw1.I.5637.1	gw1.I.5637.1	At3g30340.1	hypothetical protein : contains Pfam profile: PF00892 Integral membrane protein	trichocarpa	Unique
PtpAffx.20146.1.S1_at	-1.42278	-6.34348	0.00802683	BU824578	estExt_fgenesh4_pg.C_1640064 gw1.VI.2366.1	estExt_fgenesh4_pg.C_1640064	At1g19220.1	auxin response factor	tremula	Unique
PtpAffx.201464.1.S1_at	-0.753237	-6.13383	0.00904878	pmrna:pmrna2881	fgenesh4_pg.C_LG_I003326	fgenesh4_pg.C_LG_I003326	At3g15930.1	hypothetical protein : predicted by genemark.hmm	trichocarpa	Unique
PtpAffx.201465.1.S1_at	-1.72481	-30.0617	2.52e-05	pmrna:pmrna2882	fgenesh4_pg.C_LG_I003327	fgenesh4_pg.C_LG_I003327	At4g20880.1	ethylene-regulated transcript 2 (ERT2) :	trichocarpa	Unique
PtpAffx.201465.1.S1_s_at	-1.93551	-9.63733	0.00175771	pmrna:pmrna2882	fgenesh4_pg.C_LG_I003327	fgenesh4_pg.C_LG_I003327	At4g20880.1	ethylene-regulated transcript 2 (ERT2) :	trichocarpa	All probes match over all sequences
PtpAffx.201476.1.S1_at	-3.53328	-11.2959	0.000997299	pmrna:pmrna2901	gw1.I.6134.1	gw1.I.6134.1	At1g30570.1	putative serine:threonine protein kinase : Contains eukaryotic protein kinase domain PF|00069	trichocarpa	Unique
PtpAffx.201490.1.S1_at	-3.12188	-6.92883	0.00589371	pmrna:pmrna2936	gw1.I.6260.1	gw1.I.6260.1	At1g55690.1	Phosphatidylinositol Transfer Protein	trichocarpa	Unique
PtpAffx.201492.1.S1_at	-0.854747	-11.0856	0.00106787	pmrna:pmrna2941	eugene3.00013109	eugene3.00013109	At3g13340.1	expressed protein : contains Pfam profile: PF00400 WD domain	trichocarpa	Unique
PtpAffx.201512.1.S1_at	-3.02042	-11.2661	0.0010067	pmrna:pmrna2976	gw1.II.4182.1	gw1.II.4182.1	At1g76620.1	expressed protein : : supported by cDNA: gi_16974597_gb_AY060575.1_	trichocarpa	Unique
PtpAffx.201571.1.S1_at	-1.50335	-21.7757	8.86e-05	pmrna:pmrna3086	grail3.0003010101 estExt_fgenesh4_pg.C_LG_II0126	grail3.0003010101	At1g76140.1	prolyl endopeptidase	trichocarpa	Unique
PtpAffx.201575.1.S1_at	-2.19723	-8.20773	0.00317856	pmrna:pmrna3093	fgenesh4_pg.C_LG_II000131	fgenesh4_pg.C_LG_II000131	At2g17030.1	F-box protein family : similar to hypothetical protein GB:AAB81667	trichocarpa	Unique
PtpAffx.201602.1.S1_x_at	-3.19175	-6.7399	0.00648952	pmrna:pmrna3149	gw1.II.2149.1	gw1.II.2149.1	At4g24180.1	thaumatin-like protein : thaumatin-like protein - Nicotiana tabacum	trichocarpa	Probes cross hyb with other sequences
PtpAffx.201608.1.S1_at	-4.179	-30.1485	2.5e-05	pmrna:pmrna3173	grail3.0003018001	grail3.0003018001	At2g17940.1	expressed protein : : supported by full-length cDNA: Ceres: 18625.	trichocarpa	Unique
PtpAffx.201633.1.S1_s_at	-4.23209	-13.9154	0.000470236	pmrna:pmrna3233	estExt_Genewise1_v1.C_LG_II2337	estExt_Genewise1_v1.C_LG_II2337	At1g19720.1	DYW7 protein : identical to DYW7 protein of unknown function GB:CAA06829 from [Arabidopsis thaliana] (Plant Mol. Biol. 42 (4)	trichocarpa	All probes match over all sequences
PtpAffx.201639.1.S1_at	-2.5527	-14.257	0.000428922	pmrna:pmrna3252	gw1.II.2313.1	gw1.II.2313.1	At1g27660.1	hypothetical protein : similar to hypothetical protein GB:AAF24944 GI:6693018 from [Arabidopsis thaliana]	trichocarpa	Unique
PtpAffx.201642.1.S1_at	-7.18096	-10.9447	0.00111669	pmrna:pmrna3258	fgenesh4_pg.C_LG_II000304	fgenesh4_pg.C_LG_II000304	At1g19630.1	cytochrome P450	trichocarpa	Unique
PtpAffx.201664.1.S1_at	-3.78439	-8.35598	0.00298944	pmrna:pmrna3318	eugene3.00020367	eugene3.00020367	At5g43420.1	putative protein : contains similarity to unknown protein (gb|AAB70441.1)	trichocarpa	Unique
PtpAffx.201688.1.S1_at	-5.86547	-13.1955	0.000574749	pmrna:pmrna3365	grail3.0003037201	grail3.0003037201	At4g14550.1	IAA7 like protein : : supported by cDNA: gi_12248008	trichocarpa	Unique
PtpAffx.201709.1.S1_at	-4.31008	-34.7523	1.44e-05	pmrna:pmrna3401	fgenesh4_pg.C_LG_II000455	fgenesh4_pg.C_LG_II000455	At5g04700.1	putative protein : predicted proteins	trichocarpa	Unique
PtpAffx.201727.1.S1_at	-1.96684	-19.6339	0.000130147	pmrna:pmrna3431	eugene3.00020473	eugene3.00020473	At1g05420.1	hypothetical protein : predicted by genemark.hmm	trichocarpa	Unique
PtpAffx.201728.1.S1_at	-2.15368	-8.41614	0.00290393	pmrna:pmrna3433	gw1.II.1967.1	gw1.II.1967.1	At5g36740.1	putative protein : strong similarity to unknown protein (gb AAC80581.1)	trichocarpa	Unique
PtpAffx.201731.1.S1_at	-2.99324	-16.8896	0.000233652	pmrna:pmrna3439	fgenesh4_pm.C_LG_II000250	fgenesh4_pm.C_LG_II000250	At4g02780.1	copalyl diphosphate synthase (CPS) (ent-kaurene synthetase A) : identical to GI:571330 [PMID: 7994182]: formerly called ent-kaurene synthetase A: supported by cDNA: gi_571329_gb_U11034.1_ATU11034	trichocarpa	Unique
PtpAffx.201755.1.S1_at	-3.8441	-7.73677	0.00397004	pmrna:pmrna3499	fgenesh4_pg.C_LG_II000551	fgenesh4_pg.C_LG_II000551	At5g36870.1	callose synthase (1	trichocarpa	Unique
PtpAffx.201773.1.S1_at	-2.81993	-12.2615	0.000740853	pmrna:pmrna3543	fgenesh4_pg.C_LG_II000596	fgenesh4_pg.C_LG_II000596	At4g09760.2	choline kinase GmCK2p -like protein : choline kinase GmCK2p -Glycine max	trichocarpa	Unique
PtpAffx.2018.1.S1_s_at	-0.814894	-12.7129	0.000650778	CK095458	estExt_fgenesh4_pg.C_1840033	estExt_fgenesh4_pg.C_1840033	At1g73390.1	hypothetical protein : predicted by genemark.hmm: supported by cDNA: gi_18252172	tremula	All probes match over all sequences
PtpAffx.201800.1.S1_at	-2.38703	-12.4945	0.000692925	pmrna:pmrna3586	gw1.II.1920.1	gw1.II.1920.1	At1g43650.1	nodulin-like protein : similar to MtN21 GB:CAA75575 GI:2598575 from [Medicago truncatula] (Mol. Plant Microbe Interact. 9 (4)	trichocarpa	Unique
PtpAffx.201804.1.S1_s_at	-3.08097	-9.00215	0.00225946	pmrna:pmrna3590	eugene3.00020637	eugene3.00020637	At1g76880.1	GT-like trihelix DNA-binding protein	trichocarpa	All probes match over all sequences
PtpAffx.201814.1.S1_at	-2.11294	-6.77933	0.00636545	pmrna:pmrna3614	fgenesh4_pm.C_LG_II000330	fgenesh4_pm.C_LG_II000330	At3g21260.1	expressed protein : :supported by full-length cDNA: Ceres:260109.	trichocarpa	Unique
PtpAffx.201818.1.S1_at	-5.01673	-9.27744	0.00202859	pmrna:pmrna3622	eugene3.00020669	eugene3.00020669	At5g42240.1	serine carboxypeptidase II-like : : supported by cDNA: gi_13605556_gb_AF361604.1_AF361604	trichocarpa	Unique
PtpAffx.20182.3.S1_at	-2.32679	-6.3763	0.00789391	CK116565	fgenesh4_pm.C_scaffold_133000047 eugene3.00130074	fgenesh4_pm.C_scaffold_133000047	At1g56460.1	hypothetical protein :	tremula x tremuloides	Unique
PtpAffx.20182.4.A1_at	-2.09125	-10.8664	0.0011448	CV230898	eugene3.00111121	eugene3.00111121	At5g54850.1	unknown protein :	tremula x tremuloides	Unique
PtpAffx.201830.1.S1_s_at	-2.82408	-23.9722	6.2e-05	pmrna:pmrna3647	estExt_fgenesh4_pm.C_LG_II0341	estExt_fgenesh4_pm.C_LG_II0341	At1g76990.1	expressed protein : similar to putative uridylyl transferase GI:4406764 from [Arabidopsis thaliana]:supported by full-length cDNA: Ceres:40049.	trichocarpa	All probes match over all sequences
PtpAffx.201849.1.S1_at	-1.10944	-6.13623	0.00903883	pmrna:pmrna3677	eugene3.00020731	eugene3.00020731	At1g77300.1	hypothetical protein : predicted by genemark.hmm	trichocarpa	Unique
PtpAffx.201893.1.S1_at	-3.15899	-6.31425	0.00815792	pmrna:pmrna3777	fgenesh4_pg.C_LG_II000833	fgenesh4_pg.C_LG_II000833	At1g22030.1	expressed protein : :supported by full-length cDNA: Ceres:39052.	trichocarpa	Unique
PtpAffx.201893.1.S1_x_at	-3.35894	-6.93312	0.00587883	pmrna:pmrna3777	fgenesh4_pg.C_LG_II000833	fgenesh4_pg.C_LG_II000833	At1g22030.1	expressed protein : :supported by full-length cDNA: Ceres:39052.	trichocarpa	Probes cross hyb with other sequences
PtpAffx.201926.1.S1_at	-1.13962	-5.99729	0.00981466	pmrna:pmrna3836	fgenesh4_pg.C_LG_II000893	fgenesh4_pg.C_LG_II000893	At1g34640.1	expressed protein : : supported by full-length cDNA: Ceres: 10855.	trichocarpa	Unique
PtpAffx.201931.1.S1_at	-2.61821	-8.66707	0.00260688	pmrna:pmrna3849	gw1.II.1751.1	gw1.II.1751.1	At1g78260.1	RRM-containing protein : similar to RNA recognition motif-containing protein SEB-4 GI:8895698 from [Xenopus laevis]:supported by full-length cDNA: Ceres:123429.	trichocarpa	Unique
PtpAffx.201936.1.S1_at	-2.96121	-29.6676	2.65e-05	pmrna:pmrna3859	fgenesh4_pg.C_LG_II000921	fgenesh4_pg.C_LG_II000921	At1g28230.1	purine permease : identical to purine permease GI:7620007 from [Arabidopsis thaliana]: supported by cDNA: gi_7620006_gb_AF078531.1_AF078531	trichocarpa	Unique
PtpAffx.201946.1.S1_at	-2.39276	-7.35106	0.0047689	pmrna:pmrna3880	grail3.0003088801	grail3.0003088801	At1g72220.1	RING-H2 zinc finger protein ATL3	trichocarpa	Unique
PtpAffx.201994.1.S1_at	-7.75025	-35.9806	1.27e-05	pmrna:pmrna3977	estExt_Genewise1_v1.C_LG_II3264	estExt_Genewise1_v1.C_LG_II3264	At5g49660.1	receptor protein kinase :	trichocarpa	Unique
PtpAffx.20208.1.S1_at	-3.5638	-9.87082	0.00162532	BU872364	grail3.0018051701	grail3.0018051701	--	--	trichocarpa	Unique
PtpAffx.202084.1.S1_at	-1.1965	-16.5542	0.000247741	pmrna:pmrna4153	eugene3.00021214	eugene3.00021214	At2g23450.1	putative protein kinase : contains a protein kinase domain profile (PDOC00100):supported by full-length cDNA: Ceres:19958.	trichocarpa	Unique
PtpAffx.202127.1.S1_at	-1.77105	-8.53233	0.00275936	pmrna:pmrna4250	gw1.II.3777.1	gw1.II.3777.1	At2g44940.1	putative AP2 domain transcription factor : pFAM domain (PF00847)supported by full-length cDNA: Ceres:31044.	trichocarpa	Unique
PtpAffx.202149.1.S1_at	-1.72778	-7.54416	0.0043493	pmrna:pmrna4298	fgenesh4_pg.C_LG_II001336	fgenesh4_pg.C_LG_II001336	At1g02020.1	hypothetical protein : predicted by genscan: supported by cDNA: gi_17979092	trichocarpa	Unique
PtpAffx.202170.1.S1_at	-1.0397	-6.27343	0.00835538	pmrna:pmrna4341	eugene3.00021387	eugene3.00021387	At2g45540.1	unknown protein :	trichocarpa	Unique
PtpAffx.202172.1.S1_at	-0.98288	-6.04273	0.00955302	pmrna:pmrna4343	eugene3.00021388	eugene3.00021388	At3g60920.1	putative protein : beige-like protein (CDC4L) - Homo sapiens	trichocarpa	Unique
PtpAffx.202177.1.S1_at	-0.560432	-17.1241	0.000220727	pmrna:pmrna4350	eugene3.00021397	eugene3.00021397	At2g45580.1	cytochrome p450 family : contains Pfam profile: PF00067 cytochrome p450	trichocarpa	Unique
PtpAffx.202190.1.S1_at	-0.782391	-8.34702	0.0029998	pmrna:pmrna4376	gw1.II.808.1	gw1.II.808.1	At3g61080.1	putative protein : hypothetical protein - Synechocystis sp.	trichocarpa	Unique
PtpAffx.202217.1.S1_at	-1.14655	-9.51897	0.00184479	pmrna:pmrna4437	gw1.II.1207.1	gw1.II.1207.1	At4g00460.1	putative protein :	trichocarpa	Unique
PtpAffx.202284.1.S1_at	-5.52877	-15.5234	0.000310719	pmrna:pmrna4570	fgenesh4_pg.C_LG_II001612	fgenesh4_pg.C_LG_II001612	At2g46640.1	hypothetical protein : predicted by genscan and genefinder	trichocarpa	Unique
PtpAffx.202297.1.S1_at	-1.73467	-7.04363	0.00555044	pmrna:pmrna4594	fgenesh4_pg.C_LG_II001636	fgenesh4_pg.C_LG_II001636	At1g01180.1	hypothetical protein : identical to hyothetical protein GB:AAF26464 GI:6715637 from [Arabidopsis thaliana]	trichocarpa	Unique
PtpAffx.202302.1.S1_s_at	-3.17997	-8.94129	0.00231581	pmrna:pmrna4604	eugene3.00021662	eugene3.00021662	At3g61920.1	putative protein : hypothetical protein F1N19.27 - Arabidopsis thaliana	trichocarpa	All probes match over all sequences
PtpAffx.202303.1.S1_s_at	-2.52408	-8.20599	0.00317985	pmrna:pmrna4606	gw1.II.4046.1 gw1.XIV.1910.1	gw1.II.4046.1	At2g46780.1	RRM-containing protein : contains RNA recognition motif	trichocarpa	All probes match over all sequences
PtpAffx.202303.1.S1_x_at	-2.19732	-6.36604	0.00792918	pmrna:pmrna4606	gw1.II.4046.1	gw1.II.4046.1	At2g46780.1	RRM-containing protein : contains RNA recognition motif	trichocarpa	Probes cross hyb with other sequences
PtpAffx.202352.1.S1_at	-1.96995	-7.22419	0.00506983	pmrna:pmrna4723	estExt_fgenesh4_pg.C_LG_II1760	estExt_fgenesh4_pg.C_LG_II1760	At2g47500.1	kinesin-related protein :	trichocarpa	Unique
PtpAffx.202369.1.S1_at	-3.64031	-17.2266	0.000215365	pmrna:pmrna4759	fgenesh4_pg.C_LG_II001818	fgenesh4_pg.C_LG_II001818	At1g02640.1	glycosyl hydrolase family 3 : similar to beta-xylosidase GB:Z84377 GI:2102655 from [Aspergillus niger]: supported by cDNA: gi_14194120_gb_AF367266.1_AF367266	trichocarpa	Unique
PtpAffx.202394.1.S1_at	-5.0395	-6.79695	0.00630572	pmrna:pmrna4807	fgenesh4_pg.C_LG_II001856	fgenesh4_pg.C_LG_II001856	At4g01950.1	unknown protein : temporary automated functional assignment	trichocarpa	Unique
PtpAffx.202411.1.S1_at	-3.37715	-6.94597	0.0058408	pmrna:pmrna4847	eugene3.00021921	eugene3.00021921	At1g75250.1	myb-related protein : similar to GI:7981380 from [Lycopersicon esculentum]	trichocarpa	Unique
PtpAffx.202419.1.S1_at	-1.23683	-7.74046	0.00396527	pmrna:pmrna4858	fgenesh4_pg.C_LG_II001910	fgenesh4_pg.C_LG_II001910	At3g62110.1	polygalacturonase	trichocarpa	Unique
PtpAffx.202429.1.S1_at	-1.19558	-8.73188	0.00253769	pmrna:pmrna4872	grail3.0034001101	grail3.0034001101	At1g07710.1	hypothetical protein : predicted by genscan+	trichocarpa	Unique
PtpAffx.202505.1.S1_at	-1.01247	-11.2655	0.0010067	pmrna:pmrna5019	eugene3.00002117	eugene3.00002117	At3g21710.1	hypothetical protein : predicted by genemark	trichocarpa	Unique
PtpAffx.202508.1.S1_at	-1.23694	-7.67189	0.00408619	pmrna:pmrna5022	gw1.II.589.1	gw1.II.589.1	At3g59310.1	putative protein : hypothetical protein SPCC320.08 - Schizosaccharomyces pombe	trichocarpa	Unique
PtpAffx.202524.1.S1_s_at	-2.36236	-27.0443	3.89e-05	pmrna:pmrna5051	gw1.II.429.1	gw1.II.429.1	At1g05830.1	unknown protein :	trichocarpa	All probes match over all sequences
PtpAffx.202534.1.S1_at	-1.05375	-6.10385	0.00921866	pmrna:pmrna5074	fgenesh4_pg.C_LG_II002170	fgenesh4_pg.C_LG_II002170	At5g16560.1	putative protein : similar to unknown protein (gb|AAD20098.1): supported by cDNA: gi_14345994_gb_AY030192.1_	trichocarpa	Unique
PtpAffx.202560.1.S1_at	-2.11232	-8.2429	0.00313232	pmrna:pmrna5131	eugene3.00002256	eugene3.00002256	At5g16590.1	leucine-rich repeat transmembrane protein kinase	trichocarpa	Unique
PtpAffx.202562.1.S1_s_at	-1.70757	-7.3236	0.00483381	pmrna:pmrna5134	eugene3.00002262	eugene3.00002262	At2g01630.1	glycosyl hydrolase family 17 (beta-1	trichocarpa	All probes match over all sequences
PtpAffx.202567.1.S1_at	-1.34876	-6.26358	0.00841046	pmrna:pmrna5147	estExt_Genewise1_v1.C_LG_II1523	estExt_Genewise1_v1.C_LG_II1523	At4g09460.1	myb family transcription factor : :supported by full-length cDNA: Ceres:28019.	trichocarpa	Unique
PtpAffx.202609.1.S1_s_at	-2.08742	-7.30514	0.00487012	pmrna:pmrna5218	eugene3.00002371	eugene3.00002371	At1g66810.1	C-x8-C-x5-C-x3-H type Zinc finger protein	trichocarpa	All probes match over all sequences
PtpAffx.202613.1.S1_at	-3.03158	-6.67105	0.00670806	pmrna:pmrna5227	fgenesh4_pg.C_LG_II002342	fgenesh4_pg.C_LG_II002342	At1g66840.1	hypothetical protein : predicted by genscan+	trichocarpa	Unique
PtpAffx.202646.1.S1_x_at	-1.34578	-6.58406	0.00703531	pmrna:pmrna5291	eugene3.00002453	eugene3.00002453	At3g25500.1	expressed protein : Common family members: At2g43800	trichocarpa	Probes cross hyb with other sequences
PtpAffx.202685.1.S1_at	-3.22799	-6.02727	0.00963875	pmrna:pmrna5357	grail3.0021026801	grail3.0021026801	At3g25130.1	unknown protein :	trichocarpa	Unique
PtpAffx.202685.1.S1_s_at	-4.07319	-6.8621	0.00610148	pmrna:pmrna5357	grail3.0021026801	grail3.0021026801	At3g25130.1	unknown protein :	trichocarpa	All probes match over all sequences
PtpAffx.202709.1.S1_at	-2.30368	-20.8168	0.000105448	pmrna:pmrna5425	fgenesh4_pg.C_LG_II002544	fgenesh4_pg.C_LG_II002544	At4g28720.1	putative protein : dimethylaniline monooxygenase (N-oxide-forming)	trichocarpa	Unique
PtpAffx.202715.1.S1_at	-2.39282	-6.70875	0.00658095	pmrna:pmrna5435	gw1.II.642.1	gw1.II.642.1	At2g20320.1	unknown protein :	trichocarpa	Unique
PtpAffx.202755.1.S1_at	-5.08714	-19.2541	0.000140874	pmrna:pmrna5497	estExt_fgenesh4_pg.C_LG_II2594	estExt_fgenesh4_pg.C_LG_II2594	At5g42710.1	unknown protein :	trichocarpa	Unique
PtpAffx.202769.1.S1_at	-8.00874	-71.3223	6.72e-07	pmrna:pmrna5514	gw1.III.2328.1	gw1.III.2328.1	At5g58050.1	aluminium tolerance associated - like protein : S222 Triticum aestivum EMBL:AF031231: supported by cDNA: gi_18377697	trichocarpa	Unique
PtpAffx.202796.1.S1_at	-3.27273	-16.153	0.000268257	pmrna:pmrna5551	eugene3.00030054	eugene3.00030054	At1g22030.1	expressed protein : :supported by full-length cDNA: Ceres:39052.	trichocarpa	Unique
PtpAffx.202833.1.S1_at	-5.66411	-22.6181	7.73e-05	pmrna:pmrna5615	gw1.III.1837.1	gw1.III.1837.1	--	--	trichocarpa	Unique
PtpAffx.202833.1.S1_x_at	-6.03444	-16.2746	0.000261581	pmrna:pmrna5615	gw1.III.1837.1	gw1.III.1837.1	--	--	trichocarpa	Probes cross hyb with other sequences
PtpAffx.202834.1.S1_at	-2.67734	-8.42241	0.00289523	pmrna:pmrna5616	gw1.III.2221.1 eugene3.42440001	gw1.III.2221.1	At1g60500.1	unknown protein : contains Pfam profile: PF02212 dynamin GTPase effector domain	trichocarpa	Unique
PtpAffx.202846.1.S1_x_at	-0.471886	-6.60929	0.00693612	pmrna:pmrna5635	grail3.0067011401	grail3.0067011401	--	--	trichocarpa	Probes cross hyb with other sequences
PtpAffx.202859.1.S1_at	-1.30808	-6.01802	0.00969316	pmrna:pmrna5655	estExt_Genewise1_v1.C_LG_III1894	estExt_Genewise1_v1.C_LG_III1894	At1g17550.1	protein phosphatase 2C	trichocarpa	Unique
PtpAffx.202861.1.S1_at	-3.31488	-11.2296	0.0010166	pmrna:pmrna5660	eugene3.00030174	eugene3.00030174	At2g25930.1	unknown protein :	trichocarpa	Unique
PtpAffx.202927.1.S1_at	-0.967858	-8.96371	0.00229237	pmrna:pmrna5790	fgenesh4_pg.C_LG_III000351 eugene3.00060018	fgenesh4_pg.C_LG_III000351	At3g13300.1	hypothetical protein : contains Pfam profile: PF00400 2 WD domains	trichocarpa	Unique
PtpAffx.202949.1.S1_at	-1.1108	-28.6991	3.04e-05	pmrna:pmrna5834	estExt_fgenesh4_pm.C_LG_III0115	estExt_fgenesh4_pm.C_LG_III0115	At1g45688.1	expressed protein : :supported by full-length cDNA: Ceres:8255.	trichocarpa	Unique
PtpAffx.202949.1.S1_x_at	-2.40741	-22.4735	7.89e-05	pmrna:pmrna5834	estExt_fgenesh4_pm.C_LG_III0115	estExt_fgenesh4_pm.C_LG_III0115	At1g45688.1	expressed protein : :supported by full-length cDNA: Ceres:8255.	trichocarpa	Probes cross hyb with other sequences
PtpAffx.202982.1.S1_at	-4.23453	-81.4618	3.74e-07	pmrna:pmrna5903	grail3.0096001501	grail3.0096001501	At3g14170.1	unknown protein :	trichocarpa	Unique
PtpAffx.203001.1.S1_at	-2.04291	-6.68179	0.0066723	pmrna:pmrna5944	gw1.III.929.1	gw1.III.929.1	At1g72300.1	leucine-rich repeat transmembrane protein kinase	trichocarpa	Unique
PtpAffx.203001.1.S1_s_at	-2.3913	-12.7506	0.000644794	pmrna:pmrna5944	gw1.III.929.1 grail3.0029001901	gw1.III.929.1	At1g72300.1	leucine-rich repeat transmembrane protein kinase	trichocarpa	All probes match over all sequences
PtpAffx.203024.1.S1_at	-2.6519	-9.95507	0.00157172	pmrna:pmrna5985	gw1.III.1075.1	gw1.III.1075.1	At4g17350.1	putative protein :	trichocarpa	Unique
PtpAffx.203047.1.S1_at	-1.45094	-7.00213	0.00566997	pmrna:pmrna6034	fgenesh4_pg.C_LG_III000628	fgenesh4_pg.C_LG_III000628	At5g67350.1	unknown protein :	trichocarpa	Unique
PtpAffx.203088.1.S1_at	-3.1414	-28.7509	3.02e-05	pmrna:pmrna6110	fgenesh4_pm.C_LG_III000242	fgenesh4_pm.C_LG_III000242	At5g17600.1	RING-H2 zinc finger protein-like : RING-H2 zinc finger protein ATL4 - Arabidopsis thaliana	trichocarpa	Unique
PtpAffx.203093.1.S1_at	-1.78076	-7.46935	0.00451346	pmrna:pmrna6119	gw1.III.1387.1	gw1.III.1387.1	At5g16760.1	Inositol 1	trichocarpa	Unique
PtpAffx.203104.1.S1_at	-2.78144	-7.41726	0.0046153	pmrna:pmrna6145	fgenesh4_pg.C_LG_III000758	fgenesh4_pg.C_LG_III000758	At1g32180.1	cellulose synthase catalytic subunit	trichocarpa	Unique
PtpAffx.203116.1.S1_at	-3.10663	-6.29053	0.00827581	pmrna:pmrna6175	gw1.III.955.1	gw1.III.955.1	At5g48790.1	expressed protein : : supported by cDNA: gi_14326507_gb_AF385707.1_AF385707	trichocarpa	Unique
PtpAffx.203126.1.S1_at	-2.73567	-16.0806	0.000271735	pmrna:pmrna6201	grail3.0018009601	grail3.0018009601	At1g31830.1	amino acid permease	trichocarpa	Unique
PtpAffx.203164.1.S1_at	-3.24395	-101.692	1.62e-07	pmrna:pmrna6272	fgenesh4_pm.C_LG_III000323	fgenesh4_pm.C_LG_III000323	At5g47580.1	putative protein : strong similarity to unknown protein (pir||E71441): supported by cDNA: gi_16974604_gb_AY060580.1_	trichocarpa	Unique
PtpAffx.203192.1.S1_at	-4.12848	-8.96082	0.00229562	pmrna:pmrna6329	gw1.III.2140.1	gw1.III.2140.1	At4g22790.1	similar to integral membrane protein-like : temporary automated functional assignment	trichocarpa	Unique
PtpAffx.203205.1.S1_at	-1.46191	-6.49073	0.00741339	pmrna:pmrna6353	eugene3.00030919	eugene3.00030919	At4g22900.1	hypothetical protein :	trichocarpa	Unique
PtpAffx.203214.1.S1_at	-3.24512	-9.21047	0.00208162	pmrna:pmrna6372	fgenesh4_pg.C_LG_III000994	fgenesh4_pg.C_LG_III000994	At5g52060.1	putative protein : contains similarity to unknown protein (emb|CAB87278.1)	trichocarpa	Unique
PtpAffx.203264.1.S1_at	-2.81802	-21.2734	9.75e-05	pmrna:pmrna6466	fgenesh4_pg.C_LG_III001098	fgenesh4_pg.C_LG_III001098	At1g63930.1	hypothetical protein : similar to putative protein GB:CAA20474 [Arabidopsis thaliana]	trichocarpa	Unique
PtpAffx.20327.1.A1_at	-3.68492	-5.98397	0.00988307	CK090438	gw1.III.1470.1	gw1.III.1470.1	At5g61480.1	leucine-rich receptor-like protein kinase - like protein : leucine-rich receptor-like protein kinase LRPKm1	trichocarpa	Unique
PtpAffx.203291.1.S1_at	-2.86319	-6.76519	0.00640556	pmrna:pmrna6522	fgenesh4_pg.C_LG_III001145	fgenesh4_pg.C_LG_III001145	At4g11110.1	COP1 like protein : photomorphogenesis repressor COP1 - Arabidopsis thaliana	trichocarpa	Unique
PtpAffx.203307.1.S1_at	-1.55887	-11.0555	0.00107762	pmrna:pmrna6560	fgenesh4_pg.C_LG_III001181	fgenesh4_pg.C_LG_III001181	At1g64430.1	unknown protein : : supported by cDNA: gi_17529265	trichocarpa	Unique
PtpAffx.203309.1.S1_at	-0.840499	-7.61738	0.00419213	pmrna:pmrna6565	gw1.III.1126.1	gw1.III.1126.1	At5g24270.1	calcium sensor homolog (gb|AAC26110.1) : : supported by cDNA: gi_11065946_gb_AF192886.1_AF192886	trichocarpa	Unique
PtpAffx.203355.1.S1_at	-1.7786	-6.40218	0.00777946	pmrna:pmrna6683	fgenesh4_pg.C_LG_III001300	fgenesh4_pg.C_LG_III001300	At2g34910.1	hypothetical protein : predicted by genefinder	trichocarpa	Unique
[truncated: 1,956 more rows]
