# Supplementary material for: Genome scale transcriptome analysis of shoot organogenesis in Populus
Source: BMC Plant Biol. 2009 Nov 17;9:132. doi: 10.1186/1471-2229-9-132 (PMC2784466; doi:10.1186/1471-2229-9-132)
Supplement: Additional file 2 — Regulated genes at each stage identified by LIMMA. 2a. CIM3-CIM0 down. 2b. CIM3-CIM0 up. 2c. SIM0-CIM0 down. 2d. SIM0-CIM0 up. 2e. SIM3-CIM0 down. 2f. SIM3-CIM0 up. 2g. SIM8-CIM0 down. 2h. SIM8-CIM0 up [file 1471-2229-9-132-S2.ZIP › Supp2/Supp2f SIM3-CIM0_Up.xls]

## Sheet: SIM3-CIM0
Affy ID	M	t	P	Public ID	Gene Model(s)	Preferred Gene Model	AGI match	Annotation	organism	Target type description
Ptp.10.1.A1_at	3.73935	9.81998	0.00165405	CK087557	eugene3.00020821	eugene3.00020821	At1g37130.1	nitrate reductase	tremula x tremuloides	Unique
Ptp.1064.1.A1_at	4.93083	7.43444	0.00458369	CV238103	estExt_Genewise1_v1.C_LG_X5311	estExt_Genewise1_v1.C_LG_X5311	At1g60590.1	polygalacturonase	trichocarpa	Unique
Ptp.1072.1.A1_s_at	1.07357	12.1563	0.000764777	CV280108	grail3.0022002301	grail3.0022002301	At3g12680.1	hypothetical protein : contains Pfam profile PF00642 zinc finger protein: supported by cDNA: gi_16797660	trichocarpa x deltoides	All probes match over all sequences
Ptp.114.1.S1_at	2.20706	6.45439	0.00756701	AF190880.1	estExt_fgenesh4_pg.C_LG_X1704	estExt_fgenesh4_pg.C_LG_X1704	At2g38120.1	expressed protein : :supported by full-length cDNA: Ceres:31586.	tremula x tremuloides	Unique
Ptp.1148.1.S1_s_at	4.33823	10.6618	0.00123047	CK100484	gw1.I.3549.1	gw1.I.3549.1	At1g22360.1	UDP-glucose glucosyltransferase : identical to UDP-glucose glucosyltransferase GI:3928543 from [Arabidopsis thaliana]: supported by cDNA: gi_12083243_gb_AF332418.1_AF332418	tremula x tremuloides	All probes match over all sequences
Ptp.1148.2.S1_at	4.21047	12.4971	0.000692498	CK089838	gw1.I.3549.1	gw1.I.3549.1	At1g22360.1	UDP-glucose glucosyltransferase : identical to UDP-glucose glucosyltransferase GI:3928543 from [Arabidopsis thaliana]: supported by cDNA: gi_12083243_gb_AF332418.1_AF332418	tremula x tremuloides	Unique
Ptp.124.1.S1_at	3.93118	18.8853	0.000151743	AF181993.1	grail3.0040026601	grail3.0040026601	At4g34160.1	Cyclin D3:1 :	tremula x tremuloides	Unique
Ptp.1247.1.S1_s_at	1.36457	19.2524	0.000140874	CK112058	estExt_fgenesh4_pg.C_LG_VI1672	estExt_fgenesh4_pg.C_LG_VI1672	At5g11520.1	aspartate aminotransferase (Asp3) : : supported by cDNA: gi_15292662_gb_AY050765.1_	tremula x tremuloides	All probes match over all sequences
Ptp.1289.1.S1_at	5.50011	7.21086	0.00510525	CK092600	gw1.I.26.1	gw1.I.26.1	At5g09730.1	glycosyl hydrolase family 3 : beta-xylosidase	tremula x tremuloides	Unique
Ptp.1292.1.S1_at	2.97412	7.77188	0.00390988	BU894111	gw1.134.26.1 gw1.XI.248.1	gw1.134.26.1	At4g27290.1	putative receptor like kinase : receptor-like kinase SFR2	tremula x tremuloides	Unique
Ptp.1306.1.A1_at	0.559439	6.30632	0.00819799	CV248198	eugene3.00570219	eugene3.00570219	At5g66680.1	dolichyl-di-phosphooligosaccharide-protein glycotransferase (oligosaccharyltransferase)-like : :supported by full-length cDNA: Ceres:18419.	trichocarpa	Unique
Ptp.1319.1.A1_at	3.03708	15.3662	0.000323065	CF235627	gw1.XVI.2349.1	gw1.XVI.2349.1	At3g02875.1	IAA-amino acid hydrolase (ILR1) : identical to IAA-amino acid hydrolase (ILR1) GB:U23794 [Arabidopsis thaliana]:supported by full-length cDNA: Ceres:259555.	alba x tremula	Unique
Ptp.1338.1.A1_at	0.438054	6.64929	0.00678688	CV245431	eugene3.00280304	eugene3.00280304	At5g03730.1	SERINE:THREONINE-PROTEIN KINASE CTR1 : : supported by cDNA: gi_166679	trichocarpa	Unique
Ptp.1359.1.A1_at	1.06782	8.24745	0.00312652	CK091802	fgenesh4_pm.C_LG_XIV000303 gw1.II.2846.1	fgenesh4_pm.C_LG_XIV000303	At3g55010.1	phosphoribosylformylglycinamidine cyclo-ligase precursor : : supported by cDNA: gi_16974614_gb_AY060585.1_	trichocarpa	Unique
Ptp.1367.1.A1_at	1.08813	12.5547	0.000680427	CV265700	estExt_fgenesh4_pm.C_LG_IV0368	estExt_fgenesh4_pm.C_LG_IV0368	At4g18400.1	expressed protein : : supported by full-length cDNA: Ceres: 14794.	trichocarpa x nigra	Unique
Ptp.1377.1.S1_at	1.88491	13.7231	0.000491069	CV260575	grail3.0003069401	grail3.0003069401	At1g21750.1	putative protein disulfide isomerase precursor : Similar to gb|Z11499 protein disulfide isomerase from Medicago sativa. ESTs gb|AI099693	trichocarpa x nigra	Unique
Ptp.1377.1.S1_x_at	1.71066	14.0865	0.000449929	CV260575	grail3.0003069401	grail3.0003069401	At1g21750.1	putative protein disulfide isomerase precursor : Similar to gb|Z11499 protein disulfide isomerase from Medicago sativa. ESTs gb|AI099693	trichocarpa x nigra	Probes cross hyb with other sequences
Ptp.1398.1.S1_at	1.51931	7.61854	0.00419152	DN488079	estExt_Genewise1_v1.C_LG_X2172	estExt_Genewise1_v1.C_LG_X2172	At3g55440.1	cytosolic triosephosphatisomerase : :supported by full-length cDNA: Ceres:28516.	tremula x tremuloides	Unique
Ptp.1398.1.S1_s_at	1.36304	10.7887	0.00117481	DN488079	grail3.0049021504 estExt_Genewise1_v1.C_LG_X2172	grail3.0049021504	At3g55440.1	cytosolic triosephosphatisomerase : :supported by full-length cDNA: Ceres:28516.	tremula x tremuloides	All probes match over all sequences
Ptp.140.1.S1_at	2.58293	18.7221	0.000157086	AJ278671.1	estExt_Genewise1_v1.C_LG_XIII1983	estExt_Genewise1_v1.C_LG_XIII1983	At5g18100.1	copper:zinc superoxide dismutase (CSD3) : identical to copper:zinc superoxide dismutase GI:3273755	tremula x tremuloides	Unique
Ptp.1401.1.S1_s_at	0.471052	7.04143	0.00555663	CV259837	grail3.0058002602	grail3.0058002602	At1g05620.1	expressed protein : :supported by full-length cDNA: Ceres:39571.	trichocarpa x nigra	All probes match over all sequences
Ptp.1416.1.A1_s_at	0.740575	6.68729	0.00665134	CV247793	eugene3.00002535	eugene3.00002535	At5g48580.1	FKBP-type peptidyl-prolyl cis-trans isomerase	trichocarpa	All probes match over all sequences
Ptp.1436.1.S1_at	5.16816	14.2029	0.000435407	AF349443.1	estExt_fgenesh4_pg.C_LG_XIX0984	estExt_fgenesh4_pg.C_LG_XIX0984	At1g73325.1	similar to Dr4(protease inhibitor) : temporary automated functional assignment	tremuloides	Unique
Ptp.1436.1.S1_x_at	5.0289	14.6219	0.000391351	AF349443.1	estExt_fgenesh4_pg.C_LG_XIX0984	estExt_fgenesh4_pg.C_LG_XIX0984	At1g73325.1	similar to Dr4(protease inhibitor) : temporary automated functional assignment	tremuloides	Probes cross hyb with other sequences
Ptp.15.1.S1_at	4.56275	18.0621	0.000179507	CK088785	fgenesh4_pg.C_LG_III001848	fgenesh4_pg.C_LG_III001848	At4g25650.1	putative protein : cell death suppressor protein lls1	tremula x tremuloides	Unique
Ptp.1501.1.A1_s_at	2.80047	7.02428	0.00560288	CK093594	gw1.VII.3677.1 eugene3.00071138	gw1.VII.3677.1	At2g18190.1	putative AAA-type ATPase :	tremula x tremuloides	All probes match over all sequences
Ptp.1512.1.S1_s_at	3.7761	18.8531	0.000152313	CV270596	estExt_fgenesh4_pm.C_LG_XIX0169	estExt_fgenesh4_pm.C_LG_XIX0169	At5g05270.1	putative protein : contains similarity to chalcone-flavonone isomerase (chalcone isomerase)supported by full-length cDNA: Ceres:40439.	trichocarpa x nigra	All probes match over all sequences
Ptp.153.1.S1_at	0.655586	7.79838	0.00385864	CV240694	gw1.XI.3444.1	gw1.XI.3444.1	At1g78630.1	ribosomal protein L13	trichocarpa	Unique
Ptp.1556.1.A1_at	1.05452	16.7265	0.000241257	CV283141	grail3.0024007102	grail3.0024007102	At1g12050.1	fumarylacetoacetate hydrolase-like protein : similar to fumarylacetoacetate hydrolase	trichocarpa x deltoides	Unique
Ptp.1569.1.S1_at	0.176358	7.00656	0.00565787	CK110263	eugene3.00120521	eugene3.00120521	--	--	trichocarpa	Unique
Ptp.157.1.S1_s_at	0.961371	7.37261	0.00472429	CV241931	estExt_Genewise1_v1.C_1500126	estExt_Genewise1_v1.C_1500126	At1g09640.1	elongation factor 1B-gamma	trichocarpa	All probes match over all sequences
Ptp.1582.1.A1_at	2.42163	12.2915	0.000735835	CV258382	estExt_fgenesh4_pg.C_LG_I2179	estExt_fgenesh4_pg.C_LG_I2179	At5g14450.1	early nodule-specific protein - like : early nodule-specific protein	trichocarpa x deltoides	Unique
Ptp.1588.1.S1_s_at	2.07303	8.63675	0.00264313	AJ849327.1	eugene3.00102165	eugene3.00102165	At3g54820.1	aquaporin:MIP - like protein : aquaporin 2	tremula x tremuloides	All probes match over all sequences
Ptp.1603.1.A1_at	1.14628	11.9003	0.000829569	CK092042	gw1.I.8071.1	gw1.I.8071.1	At2g19640.1	putative SET-domain transcriptional regulator : : supported by cDNA: gi_14334523_gb_AY034953.1_	tremula x tremuloides	Unique
Ptp.1671.1.A1_at	2.74247	15.4762	0.000314399	CK092825	gw1.XIV.1323.1	gw1.XIV.1323.1	At3g61440.1	cysteine synthase AtcysC1 : :supported by full-length cDNA: Ceres:32851.	tremula x tremuloides	Unique
Ptp.1694.1.S1_s_at	0.45014	6.8981	0.0059972	CK093498	estExt_fgenesh4_pm.C_LG_XV0274	estExt_fgenesh4_pm.C_LG_XV0274	At5g60160.1	aspartyl aminopeptidase - like protein : aspartyl aminopeptidase	tremula x tremuloides	All probes match over all sequences
Ptp.1712.1.A1_at	1.77779	13.0294	0.000599791	CV265772	gw1.IV.1491.1	gw1.IV.1491.1	At2g17120.1	expressed protein : similar to hypothetical protein GB:AAB81674:supported by full-length cDNA: Ceres:6280.	trichocarpa x nigra	Unique
Ptp.1717.1.A1_at	4.91838	14.495	0.000405063	CV272748	estExt_Genewise1_v1.C_1070026 fgenesh4_pg.C_LG_XI000947	estExt_Genewise1_v1.C_1070026	At3g15240.1	unknown protein :	trichocarpa x nigra	Unique
Ptp.172.1.S1_at	0.970691	7.23075	0.00505745	CV248945	grail3.0001089401	grail3.0001089401	At2g19740.1	60S ribosomal protein L31 : : supported by cDNA: gi_15450424_gb_AY052313.1_	trichocarpa	Unique
Ptp.172.1.S1_s_at	0.839701	6.36084	0.00794868	CV248945	grail3.0001089401	grail3.0001089401	At2g19740.1	60S ribosomal protein L31 : : supported by cDNA: gi_15450424_gb_AY052313.1_	trichocarpa	All probes match over all sequences
Ptp.1843.1.A1_at	0.261846	6.20698	0.00868447	CV226158	estExt_fgenesh4_pg.C_LG_XIV0422	estExt_fgenesh4_pg.C_LG_XIV0422	At2g46580.1	expressed protein : :supported by full-length cDNA: Ceres:250015.	trichocarpa	Unique
Ptp.1845.1.A1_at	0.641704	6.26332	0.00841092	CV256202	estExt_fgenesh4_pg.C_1400054 estExt_fgenesh4_pm.C_LG_I1266	estExt_fgenesh4_pg.C_1400054	At1g30580.1	putative GTP-binding protein : Similar to WO8E3.3 gi|3880615 putative GTP-binding protein from C. elegans cosmid gb|Z92773. EST gb|AA597331 comes from this gene:supported by full-length cDNA: Ceres:18981.	trichocarpa x deltoides	Unique
Ptp.1845.1.A1_s_at	0.548903	8.72631	0.00254342	CV256202	estExt_fgenesh4_pg.C_1400054 estExt_fgenesh4_pm.C_LG_I1266	estExt_fgenesh4_pg.C_1400054	At1g30580.1	putative GTP-binding protein : Similar to WO8E3.3 gi|3880615 putative GTP-binding protein from C. elegans cosmid gb|Z92773. EST gb|AA597331 comes from this gene:supported by full-length cDNA: Ceres:18981.	trichocarpa x deltoides	All probes match over all sequences
Ptp.1851.1.S1_s_at	0.564647	7.24606	0.00501612	CV250325	estExt_Genewise1_v1.C_LG_XVI2163	estExt_Genewise1_v1.C_LG_XVI2163	At1g70600.1	60S ribosomal protein L27A : identical to 60S ribosomal protein L27A GB:P49637 (Arabidopsis thaliana):supported by full-length cDNA: Ceres:15789.	trichocarpa	All probes match over all sequences
Ptp.1870.1.A1_at	0.978482	6.60139	0.00696334	CK093797	estExt_Genewise1_v1.C_LG_VIII2022	estExt_Genewise1_v1.C_LG_VIII2022	At1g68080.1	hypothetical protein : predicted by genefinder	tremula x tremuloides	Unique
Ptp.1876.2.S1_a_at	1.37401	10.0406	0.00152591	CN524523	eugene3.00080363	eugene3.00080363	At1g29150.1	26S proteasome regulatory subunit (RPN6)	trichocarpa x deltoides	Probes match on alternative forms of same gene
Ptp.1984.1.S1_x_at	1.2795	7.77163	0.00390988	CF936983	estExt_fgenesh4_kg.C_LG_II0025	estExt_fgenesh4_kg.C_LG_II0025	At2g34480.1	60S ribosomal protein L18A : : supported by cDNA: gi_14596030_gb_AY042803.1_	tomentiglandulosa	Probes cross hyb with other sequences
Ptp.2004.1.A1_at	1.24595	12.8482	0.000629623	CK093656	gw1.97.147.1 fgenesh4_pg.C_LG_III000191	gw1.97.147.1	At1g54220.1	dihydrolipoamide S-acetyltransferase	tremula x tremuloides	Unique
Ptp.2023.1.S1_at	2.17528	14.1332	0.000444892	CK087912	eugene3.00060168	eugene3.00060168	At4g16400.1	hypothetical protein :	tremula x tremuloides	Unique
Ptp.2023.1.S1_s_at	2.2306	9.05382	0.00221822	CK087912	eugene3.00060168	eugene3.00060168	At4g16400.1	hypothetical protein :	tremula x tremuloides	All probes match over all sequences
Ptp.2029.1.A1_at	0.736445	7.63073	0.00416741	BU831272	estExt_Genewise1_v1.C_LG_II1377	estExt_Genewise1_v1.C_LG_II1377	At5g48390.1	putative protein : similar to unknown protein (pir||C71412)	tremula x tremuloides	Unique
Ptp.2031.1.S1_at	0.764585	9.2868	0.00202301	CB240521	gw1.II.1826.1	gw1.II.1826.1	At1g77770.1	unknown protein : similar to GB:AAC28186	alba x tremula var. glandulosa	Unique
Ptp.2034.1.A1_at	0.817647	6.96262	0.00579539	CK088204	estExt_fgenesh4_pg.C_LG_III0576	estExt_fgenesh4_pg.C_LG_III0576	At4g17370.1	putative protein :	tremula x tremuloides	Unique
Ptp.2081.1.A1_s_at	1.45144	14.516	0.000402786	CV272057	estExt_fgenesh4_pg.C_LG_II0662	estExt_fgenesh4_pg.C_LG_II0662	At1g77120.1	alcohol dehydrogenase : identical to alcohol dehydrogenase GI:469467 from [Arabidopsis thaliana]: supported by full-length cDNA: Ceres: 4033.	trichocarpa x nigra	All probes match over all sequences
Ptp.2088.1.S1_at	1.30519	15.9673	0.000279368	BI126758	grail3.0038019202 grail3.0044016201	grail3.0038019202	At1g65930.1	isocitrate dehydrogenase	tremula x tremuloides	Unique
Ptp.2120.1.S1_at	0.778994	9.54183	0.00182854	CK089943	estExt_Genewise1_v1.C_1330158	estExt_Genewise1_v1.C_1330158	At4g11420.1	putative protein : a 162 kDa component of a multi-protein complex phosphorylated by Src - Mus musculus	tremula x tremuloides	Unique
Ptp.2127.1.S1_at	1.19792	8.53357	0.00275792	BU874937	estExt_fgenesh4_pg.C_LG_II0204	estExt_fgenesh4_pg.C_LG_II0204	At4g38740.1	peptidylprolyl isomerase ROC1 : :supported by full-length cDNA: Ceres:41363.	trichocarpa	Unique
Ptp.2141.1.A1_s_at	1.66238	16.2132	0.000264015	CV239739	estExt_Genewise1_v1.C_1450038	estExt_Genewise1_v1.C_1450038	At5g57020.1	N-myristoyl transferase : :supported by full-length cDNA: Ceres:36525.	trichocarpa	All probes match over all sequences
Ptp.2149.1.S1_at	4.99992	16.2136	0.000264015	CK089576	estExt_fgenesh4_pg.C_LG_II2092	estExt_fgenesh4_pg.C_LG_II2092	--	--	tremula x tremuloides	Unique
Ptp.2154.1.A1_at	3.59264	16.5053	0.000249054	CK093723	--	--	--	--	tremula x tremuloides	Unique
Ptp.2183.1.S1_s_at	1.19213	6.26646	0.00839584	CK113874	grail3.0060007502	grail3.0060007502	At5g46160.1	50S ribosomal protein L14 : : supported by cDNA: gi_16604451	tremula x tremuloides	All probes match over all sequences
Ptp.2185.1.S1_s_at	2.53932	5.99616	0.00982054	CK318489	eugene3.01310099	eugene3.01310099	At1g09310.1	expressed protein : ESTs gb|T20589	deltoides	All probes match over all sequences
Ptp.2190.1.S1_at	1.10246	8.23517	0.00314354	BU867120	gw1.I.1137.1	gw1.I.1137.1	At2g29260.1	putative tropinone reductase :	tremula	Unique
Ptp.2193.1.A1_s_at	1.59045	6.12547	0.00909981	CK112033	eugene3.24250001 eugene3.07320002	eugene3.24250001	At3g48520.1	cytochrome p450	tremula x tremuloides	All probes match over all sequences
Ptp.2206.2.A1_a_at	1.90073	6.03727	0.00958869	DN486584	eugene3.00050115	eugene3.00050115	At5g65280.1	G protein-coupled receptor-like protein : : supported by cDNA: gi_15451139_gb_AY054650.1_	tremula	Probes match on alternative forms of same gene
Ptp.221.1.S1_s_at	1.07957	6.79967	0.00629692	CF233014	estExt_Genewise1_v1.C_LG_XVII1414	estExt_Genewise1_v1.C_LG_XVII1414	At5g15610.1	putative protein : hypothetical protein F14P3.15 - Arabidopsis thaliana	alba x tremula	All probes match over all sequences
Ptp.2226.1.S1_at	6.35772	13.8017	0.000482221	CK089488	eugene3.00031073	eugene3.00031073	At1g64160.1	disease resistance response protein family: dirigent protein family : similar to dirigent protein GB:AAF25365 GI:6694709 from [Thuja plicata]: similar to pathogenesis-related protein [Pisum sativum] gi:4585273 gb:AAD25355	tremula x tremuloides	Unique
Ptp.224.1.A1_at	2.01308	13.715	0.00049201	CK095285	--	--	--	--	tremula	Unique
Ptp.2244.1.A1_s_at	2.96892	7.24178	0.00502683	CV270349	estExt_Genewise1_v1.C_LG_VII1401	estExt_Genewise1_v1.C_LG_VII1401	At5g09760.1	pectin methylesterase - like protein : pectin methylesterase	trichocarpa x nigra	All probes match over all sequences
Ptp.2301.1.A1_at	1.08533	7.37087	0.00472541	CV237242	estExt_fgenesh4_pm.C_1230010 estExt_fgenesh4_pm.C_LG_IV0341 estExt_fgenesh4_pm.C_LG_IV0340	estExt_fgenesh4_pm.C_1230010	At3g02360.1	6-phosphogluconate dehydrogenase	trichocarpa	Unique
Ptp.2303.1.S1_at	1.27858	6.76613	0.0064032	CV245799	gw1.I.9767.1	gw1.I.9767.1	At1g08470.1	strictosidine synthase-related : similar to strictosidine synthase [Rauvolfia serpentina][SP|P15324]: supported by cDNA: gi_16930480_gb_AF419594.1_AF419594	trichocarpa	Unique
Ptp.2307.1.S1_at	0.503369	10.7511	0.00118908	CV270997	gw1.VIII.145.1	gw1.VIII.145.1	At3g06330.1	expressed protein : : supported by full-length cDNA: Ceres: 6790.	trichocarpa x nigra	Unique
Ptp.233.1.A1_a_at	0.674597	6.08439	0.00932005	CK087610	fgenesh4_pm.C_LG_VIII000777 fgenesh4_pg.C_LG_X000534	fgenesh4_pm.C_LG_VIII000777	At1g13190.1	RRM-containing protein : NULL	tremula x tremuloides	Probes match on alternative forms of same gene
Ptp.2332.2.A1_a_at	2.24867	11.2478	0.00101151	CV241155	estExt_fgenesh4_pm.C_LG_VIII0801	estExt_fgenesh4_pm.C_LG_VIII0801	At1g60810.1	ATP citrate-lyase	trichocarpa	Probes match on alternative forms of same gene
Ptp.2344.1.A1_at	4.26762	13.5923	0.000509286	CV243674	estExt_Genewise1_v1.C_LG_V0405	estExt_Genewise1_v1.C_LG_V0405	At1g71695.1	peroxidase	trichocarpa	Unique
Ptp.2344.1.A1_x_at	4.34096	14.4198	0.000411968	CV243674	estExt_Genewise1_v1.C_LG_V0405	estExt_Genewise1_v1.C_LG_V0405	At1g71695.1	peroxidase	trichocarpa	Probes cross hyb with other sequences
Ptp.2346.1.S1_at	1.66987	8.71738	0.00255017	CK093262	estExt_fgenesh4_pm.C_LG_IV0341 estExt_fgenesh4_pm.C_LG_IV0340 estExt_fgenesh4_pm.C_1230010	estExt_fgenesh4_pm.C_LG_IV0341	At3g02360.1	6-phosphogluconate dehydrogenase	tremula x tremuloides	Unique
Ptp.2358.1.S1_at	1.40069	7.39263	0.00467719	CV230841	estExt_fgenesh4_pm.C_LG_XII0191	estExt_fgenesh4_pm.C_LG_XII0191	At1g74030.1	putative enolase : similar to ENOLASE (2-PHOSPHOGLYCERATE DEHYDRATASE) GB:P15007 from [Drosophila melanogaste]: supported by cDNA: gi_14334609_gb_AY034978.1_	trichocarpa	Unique
Ptp.2381.1.S1_at	1.33922	6.96721	0.00577967	CV274280	eugene3.00160970	eugene3.00160970	--	--	trichocarpa x deltoides	Unique
Ptp.2388.1.A1_s_at	0.889798	10.8358	0.0011559	CV241230	grail3.0116001202	grail3.0116001202	At4g26410.1	putative protein :	trichocarpa	All probes match over all sequences
Ptp.2438.1.A1_at	0.56641	6.54311	0.00720319	CV238862	gw1.X.2554.1 gw1.X.2540.1	gw1.X.2554.1	At2g35790.1	expressed protein : : supported by cDNA: gi_14596214_gb_AY042895.1_	trichocarpa	Unique
Ptp.2457.1.S1_s_at	1.51649	10.1629	0.00146114	CV264623	eugene3.00130033	eugene3.00130033	gi|29650092|gb|AAO85809.1|	S-adenosylmethionine synthetase [Salvia miltiorrhiza]	trichocarpa x nigra	All probes match over all sequences
Ptp.2463.1.S1_a_at	2.04039	10.0676	0.00151148	CV257616	estExt_fgenesh4_pg.C_LG_XIII0199	estExt_fgenesh4_pg.C_LG_XIII0199	At3g04720.1	hevein-like protein precursor (PR-4) : identical to hevein-like protein precursor GB:P43082 [Arabidopsis thaliana]	trichocarpa x deltoides	Probes match on alternative forms of same gene
Ptp.2463.1.S1_s_at	1.2719	7.25122	0.00500024	CV257616	estExt_fgenesh4_pg.C_LG_XIII0199	estExt_fgenesh4_pg.C_LG_XIII0199	At3g04720.1	hevein-like protein precursor (PR-4) : identical to hevein-like protein precursor GB:P43082 [Arabidopsis thaliana]	trichocarpa x deltoides	All probes match over all sequences
Ptp.2463.2.S1_at	2.49173	10.7689	0.001184	DN484793	estExt_fgenesh4_pg.C_LG_XIII0199	estExt_fgenesh4_pg.C_LG_XIII0199	At3g04720.1	hevein-like protein precursor (PR-4) : identical to hevein-like protein precursor GB:P43082 [Arabidopsis thaliana]	tremula x tremuloides	Unique
Ptp.2477.1.S1_s_at	6.36562	20.8467	0.000105448	CV226314	estExt_fgenesh4_pg.C_1270062	estExt_fgenesh4_pg.C_1270062	At1g62510.1	similar to 14KD proline-rich protein DC2.15 precursor (sp|P14009): similar to ESTs emb|Z17709 and emb|Z47685 : similar to hybrid proline-rich protein GB:CAA59472 GI:4454097 from [Catharanthus roseus]	trichocarpa	All probes match over all sequences
Ptp.2480.1.S1_at	0.946252	8.69909	0.00256818	BU883064	grail3.0024031501	grail3.0024031501	At2g41530.1	putative esterase D : :supported by full-length cDNA: Ceres:37276.	trichocarpa	Unique
Ptp.2497.1.S1_at	2.26076	9.02393	0.00224416	CK093570	grail3.0021004601	grail3.0021004601	At5g16940.1	putative protein : predicted protein	tremula x tremuloides	Unique
Ptp.2497.1.S1_s_at	2.08875	7.64764	0.00413652	CK093570	grail3.0021004601	grail3.0021004601	At5g16940.1	putative protein : predicted protein	tremula x tremuloides	All probes match over all sequences
Ptp.2554.1.A1_at	0.142528	5.9982	0.00981466	AF377868.1	gw1.XIV.941.1	gw1.XIV.941.1	At2g45660.1	MADS-box protein (AGL20) : : supported by full-length cDNA: Ceres: 5467.	tremuloides	Unique
Ptp.2560.1.S1_s_at	0.904048	10.6768	0.00122388	CV270621	eugene3.00130653	eugene3.00130653	At5g17770.1	NADH-cytochrome b5 reductase : :supported by full-length cDNA: Ceres:17432.	trichocarpa x nigra	All probes match over all sequences
Ptp.2560.2.S1_a_at	1.20971	8.26391	0.00310658	BU835696	eugene3.00130653	eugene3.00130653	At5g17770.1	NADH-cytochrome b5 reductase : :supported by full-length cDNA: Ceres:17432.	tremula x tremuloides	Probes match on alternative forms of same gene
Ptp.2560.3.S1_s_at	1.04144	10.2933	0.00139412	CK092469	eugene3.00130653	eugene3.00130653	At5g17770.1	NADH-cytochrome b5 reductase : :supported by full-length cDNA: Ceres:17432.	tremula x tremuloides	All probes match over all sequences
Ptp.2561.1.A1_s_at	0.557124	6.98607	0.00571945	CV247249	estExt_fgenesh4_pg.C_LG_V1341	estExt_fgenesh4_pg.C_LG_V1341	At5g09510.1	ribosomal protein S15-like : ribosomal protein S15 - Arabidopsis thaliana	trichocarpa	All probes match over all sequences
Ptp.2582.1.S1_s_at	1.16323	6.65249	0.0067722	CV239439	estExt_fgenesh4_pg.C_LG_V0629	estExt_fgenesh4_pg.C_LG_V0629	At4g38100.1	expressed protein : :supported by full-length cDNA: Ceres:21.	trichocarpa	All probes match over all sequences
Ptp.2605.1.A1_at	0.808759	9.69535	0.00172707	CK092199	fgenesh4_pm.C_LG_I000162	fgenesh4_pm.C_LG_I000162	At2g33150.1	3-ketoacyl-CoA thiolase : :supported by full-length cDNA: Ceres:36488.	tremula x tremuloides	Unique
Ptp.2607.1.S1_x_at	3.68782	30.8247	2.3e-05	CV245762	eugene3.00180810	eugene3.00180810	At5g38420.1	ribulose bisphosphate carboxylase small chain 2b precursor (RuBisCO small subunit 2b) (sp|P10797) : : supported by cDNA: gi_16649138_gb_AY059939.1_	trichocarpa	Probes cross hyb with other sequences
Ptp.2607.2.S1_a_at	3.94671	19.0152	0.000147948	BU894129	gw1.1295.3.1 eugene3.00180810	gw1.1295.3.1	At1g67090.1	ribulose-bisphosphate carboxylase small unit	tremula x tremuloides	Probes match on alternative forms of same gene
Ptp.2608.1.S1_s_at	0.240134	6.25048	0.00847102	CV276221	eugene3.00060645	eugene3.00060645	At5g41685.1	Expressed protein : : supported by cDNA: gi_13605534_gb_AF361593.1_AF361593	trichocarpa x deltoides	All probes match over all sequences
Ptp.2639.1.S1_at	0.692508	7.49219	0.00445667	CV273032	eugene3.00060477	eugene3.00060477	At3g57490.1	40S ribosomal protein S2 homolog : 40S ribosomal protein S2 - Arabidopsis thaliana	trichocarpa x deltoides	Unique
Ptp.2651.1.A1_at	0.801823	9.28244	0.00202573	CK091953	eugene3.00070635	eugene3.00070635	At5g10010.1	hypothetical protein :	tremula x tremuloides	Unique
Ptp.2662.1.S1_s_at	0.520229	7.75069	0.00394557	CK092954	grail3.0050011101	grail3.0050011101	At3g62360.1	putative protein : Pm5 protein - Homo sapiens	tremula x tremuloides	All probes match over all sequences
Ptp.2671.1.S1_at	1.43535	7.75059	0.00394557	CK092086	grail3.0073001301	grail3.0073001301	--	--	tremula x tremuloides	Unique
Ptp.2685.1.S1_at	2.63609	15.4311	0.000318585	CK113401	grail3.0018042001	grail3.0018042001	At4g23885.1	Expressed protein : : supported by full-length cDNA: Ceres: 28506.	tremula x tremuloides	Unique
Ptp.2685.1.S1_s_at	1.96926	9.17676	0.00211648	CK113401	grail3.0018042001	grail3.0018042001	At4g23885.1	Expressed protein : : supported by full-length cDNA: Ceres: 28506.	tremula x tremuloides	All probes match over all sequences
Ptp.2702.1.A1_x_at	1.41305	7.4508	0.00454282	CV257043	grail3.0170001201	grail3.0170001201	--	--	trichocarpa x deltoides	Probes cross hyb with other sequences
Ptp.2711.2.S1_a_at	0.976757	6.43768	0.00763301	CV268949	gw1.III.1174.1 estExt_fgenesh4_pg.C_860156	gw1.III.1174.1	At4g19210.1	RNase L inhibitor protein	trichocarpa x nigra	Probes match on alternative forms of same gene
Ptp.2716.1.S1_at	0.795864	7.30452	0.00487036	AY833406.1	estExt_fgenesh4_pg.C_LG_XV0532	estExt_fgenesh4_pg.C_LG_XV0532	At5g63030.1	glutaredoxin-like protein : : supported by full-length cDNA: Ceres: 96557.	tremula x tremuloides	Unique
Ptp.2724.1.S1_s_at	2.02571	8.04018	0.0034379	DN503650	estExt_Genewise1_v1.C_1320075	estExt_Genewise1_v1.C_1320075	At3g21400.1	unknown protein :	tremula x tremuloides	All probes match over all sequences
Ptp.2726.1.S1_at	2.44288	6.56133	0.00711771	DN492953	fgenesh4_pg.C_LG_I002325	fgenesh4_pg.C_LG_I002325	At2g12190.1	cytochrome p450	tremula x tremuloides	Unique
Ptp.2780.1.S1_at	3.34685	12.1441	0.000768168	CV262913	estExt_Genewise1_v1.C_LG_VIII0273	estExt_Genewise1_v1.C_LG_VIII0273	At3g48140.1	B12D-like protein : B12D protein - Hordeum vulgare	trichocarpa x nigra	Unique
Ptp.2780.1.S1_s_at	2.45524	13.6535	0.000499101	CV262913	estExt_Genewise1_v1.C_LG_VIII0273	estExt_Genewise1_v1.C_LG_VIII0273	At3g48140.1	B12D-like protein : B12D protein - Hordeum vulgare	trichocarpa x nigra	All probes match over all sequences
Ptp.2783.1.A1_at	2.55092	8.79001	0.00246737	CV262385	eugene3.00081763	eugene3.00081763	At5g40460.1	putative protein : predicted protein	trichocarpa x nigra	Unique
Ptp.2791.1.S1_s_at	1.24519	6.33485	0.00806163	DN497793	grail3.0032012901	grail3.0032012901	At4g21740.1	hypothetical protein :	tremula x tremuloides	All probes match over all sequences
Ptp.2798.1.S1_at	9.75098	15.6287	0.000304236	CV272884	--	--	--	--	trichocarpa	Unique
Ptp.280.1.A1_at	2.22641	21.7942	8.85e-05	BP930644	fgenesh4_pm.C_LG_II000371	fgenesh4_pm.C_LG_II000371	At1g77490.1	thylakoid-bound ascorbate peroxidase	nigra	Unique
Ptp.2808.1.S1_at	3.37421	9.04243	0.00222699	DN485934	gw1.44.255.1	gw1.44.255.1	At5g56890.1	Expressed protein : : supported by cDNA: gi_20453161	tremula x tremuloides	Unique
Ptp.2813.1.S1_at	2.35517	17.9153	0.000183828	BU816193	estExt_Genewise1_v1.C_LG_II0234	estExt_Genewise1_v1.C_LG_II0234	At4g02580.1	predicted NADH dehydrogenase 24 kD subunit : similar to N. crassa NADH-ubiquinone dehydrogenase 24 kD subunit precursor	trichocarpa x deltoides	Unique
Ptp.285.1.A1_at	0.570753	10.6701	0.00122666	CK088035	gw1.V.3137.1	gw1.V.3137.1	At4g39470.1	putative protein : : supported by cDNA: gi_15215655_gb_AY050356.1_	tremula x tremuloides	Unique
Ptp.2853.1.S1_at	3.57388	8.48681	0.00281381	DN494248	eugene3.00011141	eugene3.00011141	At3g12480.1	unknown protein :	tremula x tremuloides	Unique
Ptp.289.1.S1_at	5.67802	28.1992	3.31e-05	CN520220	gw1.XV.3329.1	gw1.XV.3329.1	At3g61250.1	myb DNA-binding protein (MYB17) : contains PFAM profile: Myb-like DNA-binding domain PF00249	tremula x tremuloides	Unique
Ptp.2903.1.A1_s_at	7.69001	13.5749	0.000511307	BP934529	gw1.XII.485.1 gw1.XII.484.1	gw1.XII.485.1	At3g22370.1	alternative oxidase 1a precursor : identical to GB:Q39219 from [Arabidopsis thaliana]:supported by full-length cDNA: Ceres:116257.	nigra	All probes match over all sequences
Ptp.2919.1.S1_a_at	1.99992	10.2354	0.0014264	CV267068	--	--	--	--	trichocarpa x nigra	Probes match on alternative forms of same gene
Ptp.2945.1.S1_at	2.26231	6.1858	0.0087853	DN489554	--	--	--	--	tremula x tremuloides	Unique
Ptp.2956.2.S1_at	0.386121	6.50133	0.00736599	BU867019	gw1.IV.3768.1	gw1.IV.3768.1	At5g17240.1	unknown protein :	tremula	Unique
Ptp.2967.1.S1_s_at	1.6682	12.9234	0.000617703	DN489007	grail3.0024004101	grail3.0024004101	At5g47720.1	acetoacyl-CoA-thiolase : :supported by full-length cDNA: Ceres:93821.	tremula	All probes match over all sequences
Ptp.2973.1.S1_at	4.3794	7.16874	0.00521933	DN488249	gw1.XIII.74.1	gw1.XIII.74.1	At4g03230.1	putative receptor kinase :	tremula x tremuloides	Unique
Ptp.2979.1.S1_at	3.16983	6.87774	0.00605444	DN488465	eugene3.00101178	eugene3.00101178	At1g68500.1	hypothetical protein : predicted by genefinder	tremula x tremuloides	Unique
Ptp.2993.1.S1_at	6.82596	14.3391	0.000420631	CX658401	estExt_fgenesh4_pm.C_LG_II1069	estExt_fgenesh4_pm.C_LG_II1069	At3g02885.1	Expressed protein : : supported by cDNA: gi_1289319_gb_U53221.1_ATU53221	alba x tremula var. glandulosa	Unique
Ptp.3030.1.S1_at	1.04233	8.5745	0.002712	DN484799	gw1.X.1285.1	gw1.X.1285.1	At1g79440.1	succinic semialdehyde dehydrogenase (gabD)	tremula x tremuloides	Unique
Ptp.3030.1.S1_s_at	1.04548	10.4488	0.0013232	DN484799	gw1.X.1285.1	gw1.X.1285.1	At1g79440.1	succinic semialdehyde dehydrogenase (gabD)	tremula x tremuloides	All probes match over all sequences
Ptp.3031.1.S1_at	8.50274	8.47682	0.00282664	DN494218	--	--	--	--	tremula x tremuloides	Unique
Ptp.3032.1.S1_s_at	3.41677	16.4181	0.000253768	DN494443	eugene3.00400327 eugene3.00400328	eugene3.00400327	At5g42830.1	N-hydroxycinnamoyl benzoyltransferase-like protein :	tremula x tremuloides	All probes match over all sequences
Ptp.3032.2.A1_at	2.52141	6.85113	0.00613373	DN484973	--	--	--	--	trichocarpa x nigra	Unique
Ptp.3046.1.S1_at	2.05918	6.29465	0.00825573	BU811808	--	--	--	--	tremula x tremuloides	Unique
Ptp.3067.1.S1_at	1.37845	13.5435	0.000516372	AJ744954.1	estExt_Genewise1_v1.C_LG_III0403	estExt_Genewise1_v1.C_LG_III0403	At1g51760.1	IAA-Ala hydrolase (IAR3) : identical to IAA-Ala hydrolase (IAR3) [Arabidopsis thaliana] GI:3421384: supported by cDNA: gi_14030706_gb_AF375444.1_AF375444	alba x tremula	Unique
Ptp.3067.1.S1_s_at	0.946572	10.3348	0.00136851	AJ744954.1	estExt_Genewise1_v1.C_LG_III0403	estExt_Genewise1_v1.C_LG_III0403	At1g51760.1	IAA-Ala hydrolase (IAR3) : identical to IAA-Ala hydrolase (IAR3) [Arabidopsis thaliana] GI:3421384: supported by cDNA: gi_14030706_gb_AF375444.1_AF375444	alba x tremula	All probes match over all sequences
Ptp.3068.1.S1_at	0.741933	8.17024	0.00323411	CV265985	grail3.0028022801	grail3.0028022801	At3g09890.1	expressed protein : :supported by full-length cDNA: Ceres:19531.	trichocarpa x nigra	Unique
Ptp.3088.1.S1_at	1.59626	8.56147	0.00272536	CK093719	eugene3.00110840 gw1.8194.1.1	eugene3.00110840	At1g53280.1	expressed protein : contains Pfam profile: PF01965 ThiJ:PfpI family:supported by full-length cDNA: Ceres:101735.	tremula x tremuloides	Unique
Ptp.3097.3.A1_at	0.181906	7.69104	0.00405068	CK092921	estExt_fgenesh4_pm.C_LG_I0802 estExt_fgenesh4_pg.C_LG_IX0874	estExt_fgenesh4_pm.C_LG_I0802	At3g08530.1	clathrin heavy chain	tremula x tremuloides	Unique
Ptp.3136.1.S1_at	1.17452	13.5661	0.000512864	CV248044	eugene3.00400106	eugene3.00400106	At4g09320.1	nucleoside-diphosphate kinase : :supported by full-length cDNA: Ceres:30158.	trichocarpa	Unique
Ptp.3159.1.S1_at	1.46783	6.11115	0.00917898	CK109718	grail3.0019008902	grail3.0019008902	At2g03500.1	expressed protein : related to putative two-component response regulator protein ARR1 (GB: 4210449): supported by cDNA: gi_16974543_gb_AY060559.1_	tremula x tremuloides	Unique
Ptp.3168.1.S1_at	4.28935	14.7966	0.000374631	CX659317	grail3.0036009801 estExt_Genewise1_v1.C_LG_X4725 estExt_Genewise1_v1.C_LG_X4748	grail3.0036009801	At2g29460.1	glutathione transferase	alba x tremula var. glandulosa	Unique
Ptp.318.1.A1_at	1.68954	8.84742	0.00240614	CK088300	--	--	--	--	tremula x tremuloides	Unique
Ptp.3227.1.S1_s_at	0.696312	6.74373	0.00647882	BU816637	estExt_Genewise1_v1.C_LG_XI0540	estExt_Genewise1_v1.C_LG_XI0540	At2g38130.1	putative acetyltransferase :	tremula x tremuloides	All probes match over all sequences
Ptp.323.1.S1_s_at	4.27345	11.776	0.000860051	CK088337	gw1.14009.1.1 estExt_fgenesh4_pm.C_570040	gw1.14009.1.1	At3g51240.1	flavanone 3-hydroxylase (FH3) : :supported by full-length cDNA: Ceres:36653.	tremula x tremuloides	All probes match over all sequences
Ptp.3238.1.S1_s_at	1.88032	9.02595	0.00224273	CV264475	eugene3.00071331	eugene3.00071331	At3g19990.1	hypothetical protein : predicted by genemark.hmm	trichocarpa x nigra	All probes match over all sequences
Ptp.3244.1.S1_at	4.94488	18.5747	0.000160177	CV260954	grail3.0024029101	grail3.0024029101	--	--	trichocarpa x nigra	Unique
Ptp.3285.1.S1_at	1.79218	7.74999	0.00394557	CX185078	estExt_fgenesh4_pm.C_LG_XVI0104	estExt_fgenesh4_pm.C_LG_XVI0104	At3g57030.1	strictosidine synthase-related : similar to strictosidine synthase [Rauvolfia serpentina][SP|P15324]	euramericana	Unique
Ptp.3323.1.S1_s_at	1.62077	6.59151	0.00700352	CV267890	eugene3.02630001	eugene3.02630001	At5g51190.1	putative protein : contains similarity to ethylene responsive element binding factor:supported by full-length cDNA: Ceres:2347.	trichocarpa x nigra	All probes match over all sequences
Ptp.3327.1.S1_s_at	4.76655	9.38583	0.00194706	CV264775	estExt_Genewise1_v1.C_LG_XV2908	estExt_Genewise1_v1.C_LG_XV2908	At5g62350.1	ripening-related protein - like : ripening-related protein	trichocarpa x nigra	All probes match over all sequences
Ptp.3333.2.A1_at	1.64161	6.01597	0.00970426	CX658805	--	--	--	--	trichocarpa	Unique
Ptp.3365.2.A1_s_at	1.79513	9.08194	0.00219222	BP931176	gw1.XIII.847.1	gw1.XIII.847.1	At5g27730.1	putative protein : predicted protein	nigra	All probes match over all sequences
Ptp.3366.1.S1_at	0.693549	9.69345	0.00172707	BU810222	eugene3.00120626 eugene3.60380001	eugene3.00120626	At3g47610.1	putative protein : activating signal cointegrator 1 - Homo sapiens	tremula x tremuloides	Unique
Ptp.3369.1.S1_at	0.706409	6.56591	0.00710207	DN485480	estExt_fgenesh4_pg.C_LG_XI0860 gw1.178.65.1	estExt_fgenesh4_pg.C_LG_XI0860	At3g14860.1	hypothetical protein : predicted by genemark.hmm: supported by cDNA: gi_20260313	tremula x tremuloides	Unique
Ptp.339.1.S1_at	0.756533	6.37805	0.00788651	CK088442	--	--	--	--	tremula x tremuloides	Unique
Ptp.3394.1.S1_at	0.810763	6.73664	0.00650016	DN485511	fgenesh4_pg.C_LG_X000554	fgenesh4_pg.C_LG_X000554	At5g14420.1	putative protein : copine I	tremula x tremuloides	Unique
Ptp.3507.1.S1_s_at	2.39347	15.9691	0.000279368	BP931120	gw1.II.1507.1	gw1.II.1507.1	At1g09970.1	leucine-rich repeat transmembrane protein kinase	nigra	All probes match over all sequences
Ptp.3507.2.S1_at	2.33308	13.6619	0.000497704	DN492469	gw1.II.1507.1	gw1.II.1507.1	At1g09970.1	leucine-rich repeat transmembrane protein kinase	tremula x tremuloides	Unique
Ptp.3508.1.S1_at	1.57314	6.64806	0.00678836	BU895259	estExt_Genewise1_v1.C_LG_XV1100	estExt_Genewise1_v1.C_LG_XV1100	At1g18270.1	unknown protein : : supported by cDNA: gi_18176245	tremula x tremuloides	Unique
Ptp.3510.1.S1_at	9.55255	22.6389	7.71e-05	CX659046	eugene3.00070258 estExt_Genewise1_v1.C_LG_VII1106	eugene3.00070258	--	--	alba x tremula var. glandulosa	Unique
Ptp.3569.1.S1_at	2.95208	6.36391	0.00793765	DN493050	gw1.XV.232.1	gw1.XV.232.1	At2g46620.1	hypothetical protein : predicted by genefinder: supported by cDNA: gi_18700083	tremula x tremuloides	Unique
Ptp.357.1.S1_at	1.79044	8.86786	0.00238371	CV242353	eugene3.00091203	eugene3.00091203	At5g58800.1	quinone reductase family : similar to 1	trichocarpa	Unique
Ptp.3683.2.S1_s_at	0.946831	6.97747	0.00575018	DN501534	estExt_Genewise1_v1.C_LG_XIV4108	estExt_Genewise1_v1.C_LG_XIV4108	At5g65940.1	3-hydroxyisobutyryl-coenzyme A hydrolase : : supported by cDNA: gi_8572759_gb_AF276301.1_AF276301	tremula x tremuloides	All probes match over all sequences
Ptp.3685.1.S1_at	4.66615	6.72661	0.00653323	CV264598	gw1.III.780.1	gw1.III.780.1	At5g13080.1	WRKY family transcription factor : WRKY DNA binding protein - Solanum tuberosum	trichocarpa x nigra	Unique
Ptp.3718.1.S1_at	5.66752	9.64175	0.00175622	DN491471	eugene3.00021197	eugene3.00021197	At4g09680.1	putative protein :	trichocarpa	Unique
Ptp.3720.1.S1_at	1.53866	8.49091	0.00281025	CX657369	grail3.0011005801	grail3.0011005801	At5g10830.1	embryonic abundant protein -like : embryonic abundant protein EMB34	alba x tremula var. glandulosa	Unique
Ptp.3730.1.A1_at	5.18115	9.51291	0.00184795	CV232031	--	--	--	--	tremula	Unique
Ptp.3750.1.A1_at	2.18544	5.97656	0.00991824	CV281580	fgenesh4_pg.C_LG_X002285	fgenesh4_pg.C_LG_X002285	At4g39200.1	ribosomal protein S25 : ribosomal protein S25	trichocarpa x deltoides	Unique
Ptp.3757.1.A1_at	0.209538	7.05441	0.00552401	BU896413	estExt_fgenesh4_pm.C_1330018 gw1.XIII.810.1	estExt_fgenesh4_pm.C_1330018	At2g47700.1	unknown protein :	tremula x tremuloides	Unique
Ptp.3773.1.S1_at	10.0221	12.6656	0.000659315	DN488787	eugene3.126580001 grail3.0085002501	eugene3.126580001	--	--	tremula	Unique
Ptp.3775.2.S1_a_at	0.984467	6.88942	0.0060235	BU863918	estExt_Genewise1_v1.C_LG_III2036	estExt_Genewise1_v1.C_LG_III2036	At3g15660.1	expressed protein : :supported by full-length cDNA: Ceres:32287.	tremula	Probes match on alternative forms of same gene
Ptp.3776.1.S1_x_at	3.43266	6.9262	0.005901	CV276886	estExt_Genewise1_v1.C_LG_IV3602	estExt_Genewise1_v1.C_LG_IV3602	At2g38540.1	putative nonspecific lipid-transfer protein : : supported by cDNA: gi_15146309_gb_AY049296.1_	trichocarpa x deltoides	Probes cross hyb with other sequences
Ptp.3786.1.S1_at	5.84568	16.6064	0.000246565	CX655023	grail3.0018034701	grail3.0018034701	At5g52830.1	WRKY family transcription factor : : supported by cDNA: gi_15991727_gb_AF418310.1_AF418310	alba x tremula var. glandulosa	Unique
Ptp.3788.1.A1_at	10.1011	14.8187	0.000372919	CV276438	eugene3.00140537	eugene3.00140537	At3g61980.1	expressed protein : :supported by full-length cDNA: Ceres:20358.	trichocarpa x deltoides	Unique
Ptp.3788.1.A1_s_at	10.4336	12.4804	0.000695813	CV276438	eugene3.00140537	eugene3.00140537	At3g61980.1	expressed protein : :supported by full-length cDNA: Ceres:20358.	trichocarpa x deltoides	All probes match over all sequences
Ptp.3799.1.S1_s_at	7.39619	11.0421	0.00108228	BU884353	eugene3.00070021	eugene3.00070021	--	--	tremula x tremuloides	All probes match over all sequences
Ptp.3803.2.A1_a_at	3.90603	8.18204	0.00321691	CV256720	estExt_Genewise1_v1.C_LG_VI1670	estExt_Genewise1_v1.C_LG_VI1670	At3g56970.1	bHLH protein : NULL	trichocarpa x deltoides	Probes match on alternative forms of same gene
Ptp.3805.1.S1_at	4.08139	9.16436	0.0021277	CV274329	estExt_fgenesh4_pg.C_LG_XVII0326	estExt_fgenesh4_pg.C_LG_XVII0326	At5g62740.1	putative protein : hypersensitive-induced response protein HIR3	trichocarpa x deltoides	Unique
Ptp.3810.1.S1_at	4.14921	10.1639	0.00146114	CV253278	gw1.XI.3528.1 estExt_Genewise1_v1.C_1820057	gw1.XI.3528.1	At1g78780.1	expressed protein : contains similarity to pathogen-related protein GI:499073 from [Hordeum vulgare]:supported by full-length cDNA: Ceres:772.	trichocarpa x deltoides	Unique
Ptp.3814.1.S1_s_at	1.66601	6.74144	0.00648404	BU887656	eugene3.00151076	eugene3.00151076	At5g51540.1	putative protein : contains similarity to endopeptidase	trichocarpa	All probes match over all sequences
Ptp.3815.1.S1_at	1.6061	10.3885	0.00134856	DN488408	estExt_fgenesh4_pg.C_LG_IX0114	estExt_fgenesh4_pg.C_LG_IX0114	At2g24190.1	putative carbonyl reductase :	tremula x tremuloides	Unique
Ptp.3816.1.S1_s_at	6.88064	7.33379	0.00480907	BU863984	eugene3.00011149	eugene3.00011149	--	--	tremula	All probes match over all sequences
Ptp.3819.1.S1_at	9.14398	6.92461	0.00590371	DN488352	fgenesh4_pg.C_LG_VII000321	fgenesh4_pg.C_LG_VII000321	At1g73260.1	putative trypsin inhibitor : similar to trypsin inhibitor propeptide GB:AAB68964 [Brassica oleracea]: contains Pfam profile: PF00197 Trypsin and protease inhibitors: supported by cDNA: gi_15450971_gb_AY054566.1_	tremula x tremuloides	Unique
Ptp.3826.1.A1_s_at	8.07752	9.70915	0.00171784	DN497984	estExt_fgenesh4_pg.C_LG_IV0209 estExt_fgenesh4_pg.C_LG_IV0210 eugene3.00040193	estExt_fgenesh4_pg.C_LG_IV0209	At1g24020.1	Bet v I allergen family : similar to major pollen allergen Bet v 1 GB:CAA96544 GI:1321726 from [Betula pendula]: supported by full-length cDNA: Ceres: 6145.	tremula x tremuloides	All probes match over all sequences
Ptp.3840.1.S1_s_at	4.91785	11.3266	0.000986016	BU885246	gw1.28.836.1	gw1.28.836.1	At3g09920.1	putative phosphatidylinositol-4-phosphate 5-kinase : similar to phosphatidylinositol-4-phosphate 5-kinase GB:CAB53377 [Arabidopsis thaliana]	trichocarpa x nigra	All probes match over all sequences
Ptp.3850.1.S1_at	3.53768	6.69004	0.00664385	BU884767	estExt_fgenesh4_pg.C_LG_X1001	estExt_fgenesh4_pg.C_LG_X1001	At1g70850.1	Csf-2-related : similar to Csf-2 [Cucumis sativus][GI:5762258][J Am Soc Hortic Sci 124	tremula x tremuloides	Unique
Ptp.3852.1.S1_at	3.33694	13.2608	0.00056347	BU884637	eugene3.00091019 eugene3.20690001 fgenesh4_pm.C_LG_IX000475 fgenesh4_pg.C_LG_IX000970	eugene3.00091019	At4g37980.1	cinnamyl-alcohol dehydrogenase ELI3-1 : : supported by cDNA: gi_13430625_gb_AF360225.1_AF360225	tremula x tremuloides	Unique
Ptp.3871.1.S1_at	5.35284	8.00688	0.00349203	CA926586	gw1.III.803.1	gw1.III.803.1	At1g80160.1	expressed protein : :supported by full-length cDNA: Ceres:21663.	tremuloides	Unique
Ptp.3871.1.S1_s_at	3.87841	6.71137	0.00657908	CA926586	gw1.III.803.1	gw1.III.803.1	At1g80160.1	expressed protein : :supported by full-length cDNA: Ceres:21663.	tremuloides	All probes match over all sequences
Ptp.3890.1.S1_at	7.90641	11.6778	0.000884014	DN489074	estExt_fgenesh4_pg.C_1290056	estExt_fgenesh4_pg.C_1290056	At5g60920.1	phytochelatin synthetase - like protein : putative phytochelatin synthetase	trichocarpa	Unique
Ptp.3896.1.S1_at	5.81205	6.36373	0.00793765	DN489043	grail3.0054016801	grail3.0054016801	At5g40690.1	putative protein : predicted proteins	tremula	Unique
Ptp.3906.1.S1_at	3.67814	9.41433	0.00192465	DN498709	eugene3.00020387	eugene3.00020387	--	--	tremula	Unique
Ptp.3919.1.S1_at	4.05753	9.78701	0.00167428	BU888638	eugene3.00080513 eugene3.00101960	eugene3.00080513	At5g02220.1	Expressed protein : : supported by full-length cDNA: Ceres: 147593.	tremula	Unique
Ptp.3920.1.S1_at	2.15946	9.98294	0.00155466	CX168810	eugene3.00160180	eugene3.00160180	--	--	deltoides	Unique
Ptp.3932.1.S1_at	6.71645	30.8182	2.3e-05	DN497278	gw1.VII.1642.1	gw1.VII.1642.1	At3g14880.1	hypothetical protein : predicted by genemark.hmm	tremula	Unique
Ptp.3933.1.S1_at	3.16184	8.56611	0.00272024	DN488809	eugene3.00020801	eugene3.00020801	At5g35370.1	receptor-like protein kinase - like protein : receptor-like protein kinase	tremula	Unique
Ptp.3947.1.S1_s_at	8.38029	20.4071	0.000112501	CV253657	eugene3.01520027	eugene3.01520027	At5g06860.1	polygalacturonase inhibiting protein (PGIP1) : identical to polygalacturonase inhibiting protein 1 (PGIP1) [Arabidopsis thaliana] gi|7800199|gb|AAF69827: contains leucine rich-repeat (LRR) domains Pfam:PF00560	trichocarpa x deltoides	All probes match over all sequences
Ptp.3954.1.S1_a_at	2.33639	10.0301	0.0015315	BP936963	gw1.XIX.1276.1	gw1.XIX.1276.1	At1g64980.1	unknown protein :	nigra	Probes match on alternative forms of same gene
Ptp.3954.2.S1_at	2.37434	9.28867	0.00202238	CV268320	gw1.XIX.1276.1	gw1.XIX.1276.1	At1g64980.1	unknown protein :	trichocarpa x nigra	Unique
Ptp.3963.1.S1_at	5.0937	11.6255	0.000898708	DN488508	estExt_fgenesh4_pg.C_LG_XIII0042	estExt_fgenesh4_pg.C_LG_XIII0042	At4g02080.1	SAR1:GTP-binding secretory factor : :supported by full-length cDNA: Ceres:94610.	tremula	Unique
Ptp.3999.1.S1_x_at	2.57894	12.8248	0.000634633	CF936633	eugene3.00120577	eugene3.00120577	At1g73880.1	putative glucosyltransferase : similar to glucosyltransferase GB:AAB36653 from [Nicotiana tabacum]: supported by cDNA: gi_20260127	trichocarpa	Probes cross hyb with other sequences
Ptp.4007.1.A1_at	7.65049	38.8822	9.15e-06	CX659756	grail3.0012028301	grail3.0012028301	At5g35735.1	Expressed protein : : supported by full-length cDNA: Ceres: 32450.	alba x tremula var. glandulosa	Unique
Ptp.4024.1.S1_a_at	1.4762	7.39397	0.00467461	CK104504	grail3.0175000802	grail3.0175000802	At3g22890.1	ATP sulfurylase	tremula	Probes match on alternative forms of same gene
Ptp.4038.1.S1_at	0.67382	17.0955	0.000221857	DN498198	--	--	--	--	trichocarpa x nigra	Unique
Ptp.4040.1.S1_s_at	1.20084	8.72035	0.00254685	BU861549	estExt_fgenesh4_pm.C_LG_IV0530	estExt_fgenesh4_pm.C_LG_IV0530	At4g35000.1	ascorbate peroxidase	tremula	All probes match over all sequences
Ptp.4043.1.A1_s_at	2.03411	13.9227	0.00046968	CV236960	eugene3.00280289	eugene3.00280289	At3g52990.1	pyruvate kinase - like protein : pyruvate kinase	trichocarpa	All probes match over all sequences
Ptp.4044.1.S1_s_at	1.63469	10.1717	0.00145944	DN494458	fgenesh4_pg.C_LG_III000827	fgenesh4_pg.C_LG_III000827	--	--	tremula x tremuloides	All probes match over all sequences
Ptp.4054.1.S1_a_at	3.11231	27.2671	3.76e-05	CF229309	eugene3.00151093	eugene3.00151093	At2g36530.1	enolase (2-phospho-D-glycerate hydroylase) : : supported by cDNA: gi_15809969_gb_AY054253.1_	alba x tremula	Probes match on alternative forms of same gene
Ptp.4054.1.S1_s_at	2.24117	29.5623	2.7e-05	CF229309	eugene3.00151093	eugene3.00151093	At2g36530.1	enolase (2-phospho-D-glycerate hydroylase) : : supported by cDNA: gi_15809969_gb_AY054253.1_	alba x tremula	All probes match over all sequences
Ptp.4055.1.S1_a_at	1.31333	6.35084	0.00799683	CV241681	estExt_Genewise1_v1.C_LG_IX0316	estExt_Genewise1_v1.C_LG_IX0316	At2g27730.1	expressed protein : : supported by full-length cDNA: Ceres: 3359. : supported by cDNA: gi_14334933	trichocarpa	Probes match on alternative forms of same gene
Ptp.4063.1.S1_at	4.24439	9.38695	0.00194704	CV253300	--	--	--	--	tremula	Unique
Ptp.4063.2.S1_a_at	4.83332	23.5474	6.6e-05	CV253391	fgenesh4_pg.C_scaffold_57000048	fgenesh4_pg.C_scaffold_57000048	At4g37380.1	putative protein : various predicted proteins	tremula x tremuloides	Probes match on alternative forms of same gene
Ptp.4069.1.A1_at	10.3391	9.36254	0.00196455	CA931925	eugene3.00190854	eugene3.00190854	At3g54420.1	glycosyl hydrolase family 19 (class IV chitinase) : almost identical to class IV chitinase from GI:2597826 [Arabidopsis thaliana]	tremuloides	Unique
Ptp.4100.1.A1_a_at	1.14064	7.26198	0.00497308	BP930485	estExt_fgenesh4_pg.C_LG_II0641	estExt_fgenesh4_pg.C_LG_II0641	At1g43710.1	histidine decarboxylase	nigra	Probes match on alternative forms of same gene
Ptp.4102.2.A1_a_at	4.05001	12.4267	0.000707421	CV256358	gw1.127.232.1	gw1.127.232.1	At4g17260.1	lactate dehydrogenase (LDH1) : :supported by full-length cDNA: Ceres:33509.	trichocarpa x deltoides	Probes match on alternative forms of same gene
Ptp.4116.1.S1_at	6.7073	6.68058	0.00667367	CV283544	gw1.82.136.1	gw1.82.136.1	At3g18440.1	unknown protein : : supported by cDNA: gi_20466393	tremula	Unique
Ptp.4130.1.S1_s_at	4.58078	7.08779	0.00543182	CX167925	fgenesh4_pg.C_LG_VI000552	fgenesh4_pg.C_LG_VI000552	At5g57123.1	expressed protein : : supported by full-length cDNA: Ceres: 268527.	deltoides	All probes match over all sequences
Ptp.415.1.A1_at	0.56859	6.30119	0.00822464	CK088975	estExt_fgenesh4_pg.C_LG_V1322	estExt_fgenesh4_pg.C_LG_V1322	At3g54640.1	tryptophan synthase alpha chain : : supported by full-length cDNA: Ceres: 40110.	tremula x tremuloides	Unique
Ptp.4177.1.S1_at	7.62285	12.508	0.000689471	BU837681	gw1.V.3090.1	gw1.V.3090.1	At5g09970.1	cytochrome p450 family :	tremula x tremuloides	Unique
Ptp.4190.1.S1_x_at	1.02899	6.76805	0.00639599	CV256252	estExt_fgenesh4_pm.C_LG_I0166	estExt_fgenesh4_pm.C_LG_I0166	At3g23990.1	mitochondrial chaperonin hsp60 : identical to mitochondrial chaperonin hsp60 GB:Z11547 [Arabidopsis thaliana] (Plant Mol. Biol. 18 (5)	trichocarpa x deltoides	Probes cross hyb with other sequences
Ptp.4195.1.S1_at	2.51341	8.77604	0.0024833	BU881509	eugene3.00280289	eugene3.00280289	At3g52990.1	pyruvate kinase - like protein : pyruvate kinase	trichocarpa	Unique
Ptp.4204.1.S1_at	2.84952	14.0903	0.000449929	BU827018	gw1.VIII.1377.1	gw1.VIII.1377.1	At5g16290.1	acetolactate synthase-like protein :	tremula x tremuloides	Unique
Ptp.4207.1.A1_at	0.811307	7.8524	0.00375518	DN490407	grail3.0011006201	grail3.0011006201	At5g09270.1	expressed protein : :supported by full-length cDNA: Ceres:38657.	tremula x tremuloides	Unique
Ptp.4215.1.S1_at	1.51057	6.8058	0.00627511	BU832870	gw1.20655.2.1 eugene3.00081065	gw1.20655.2.1	At1g68760.1	putative mutT protein : contains Pfam profile: PF00293 Bacterial mutT protein: similar to mutator MutT protein GB:AAB85793 [Methanobacterium thermoautotrophicum]	tremula x tremuloides	Unique
Ptp.4219.1.S1_at	6.84873	16.6087	0.000246565	AY665682.1	eugene3.00110271	eugene3.00110271	gi|51872305|gb|AAU12257.1|	polyphenol oxidase [Populus balsamifera subsp. trichocarpa x Populus deltoides]	trichocarpa x deltoides	Unique
Ptp.4219.1.S1_s_at	9.66625	28.2666	3.29e-05	AY665682.1	eugene3.00110271	eugene3.00110271	gi|51872305|gb|AAU12257.1|	polyphenol oxidase [Populus balsamifera subsp. trichocarpa x Populus deltoides]	trichocarpa x deltoides	All probes match over all sequences
Ptp.4245.1.S1_at	0.783412	8.4	0.00292595	CK091861	gw1.66.399.1	gw1.66.399.1	At5g22330.1	Ruv DNA-helicase-like protein : :supported by full-length cDNA: Ceres:113109.	trichocarpa	Unique
Ptp.4250.1.S1_at	1.23181	6.18249	0.00879968	CV243634	eugene3.00111332	eugene3.00111332	At1g25260.1	expressed protein : contains similarity to 60S acidic ribosomal protein GI:5815233 from [Homo sapiens]:supported by full-length cDNA: Ceres:6288.	trichocarpa	Unique
Ptp.4254.1.S1_at	1.04124	7.84987	0.00375995	BU836595	grail3.0108002501	grail3.0108002501	At1g26940.1	expressed protein : :supported by full-length cDNA: Ceres:19020.	tremula x tremuloides	Unique
Ptp.4329.1.S1_s_at	0.728851	10.4491	0.0013232	CV275002	--	--	--	--	euphratica	All probes match over all sequences
Ptp.4346.1.S1_at	0.63268	6.70902	0.00658095	CV272072	estExt_Genewise1_v1.C_LG_VIII1101	estExt_Genewise1_v1.C_LG_VIII1101	At5g59613.1	Expressed protein : : supported by cDNA: gi_20148460	trichocarpa x nigra	Unique
Ptp.4369.1.S1_s_at	2.1702	12.8769	0.000625415	BU809437	estExt_fgenesh4_pg.C_LG_VIII0329	estExt_fgenesh4_pg.C_LG_VIII0329	At4g25030.1	putative protein : :supported by full-length cDNA: Ceres:16463.	tremula x tremuloides	All probes match over all sequences
Ptp.4371.2.A1_s_at	1.03568	7.42695	0.00460257	CV239801	estExt_fgenesh4_kg.C_LG_VIII0028	estExt_fgenesh4_kg.C_LG_VIII0028	At1g74270.1	putative ribosomal protein : similar to ribosomal protein L33B GB:NP_014877 from [Saccharomyces cerevisiae]: supported by full-length cDNA: Ceres: 20141.	trichocarpa	All probes match over all sequences
Ptp.4396.1.S1_at	1.47281	9.00765	0.00225757	CK091251	grail3.0002075501	grail3.0002075501	At1g76150.1	hypothetical protein : contains similarity to 17-beta-hydroxysteroid dehydrogenase type IV GI:2315980 from [Gallus gallus]: supported by cDNA: gi_17979530	trichocarpa	Unique
Ptp.4396.1.S1_s_at	0.963139	11.5725	0.000915467	CK091251	grail3.0002075501	grail3.0002075501	At1g76150.1	hypothetical protein : contains similarity to 17-beta-hydroxysteroid dehydrogenase type IV GI:2315980 from [Gallus gallus]: supported by cDNA: gi_17979530	trichocarpa	All probes match over all sequences
Ptp.4433.1.S1_at	3.41125	19.3056	0.000139393	CA923846	eugene3.00410187	eugene3.00410187	gi|34495197|emb|CAE02644.1|	ornithine decarboxylase [Lotus corniculatus var. japonicus]	trichocarpa	Unique
Ptp.4435.1.S1_s_at	0.997692	13.1033	0.000589393	CV258200	eugene3.00130661	eugene3.00130661	At5g17710.1	chloroplast GrpE protein : : supported by cDNA: gi_13878046_gb_AF370286.1_AF370286	trichocarpa x deltoides	All probes match over all sequences
Ptp.4449.1.S1_at	0.933321	13.471	0.000524811	CK113560	grail3.0045021802	grail3.0045021802	At4g38490.1	Expressed protein : : supported by cDNA: gi_15451093_gb_AY054627.1_	tremula x tremuloides	Unique
Ptp.4451.1.S1_x_at	0.566912	6.66229	0.00673716	BU836816	estExt_Genewise1_v1.C_LG_X2037	estExt_Genewise1_v1.C_LG_X2037	At1g74270.1	putative ribosomal protein : similar to ribosomal protein L33B GB:NP_014877 from [Saccharomyces cerevisiae]: supported by full-length cDNA: Ceres: 20141.	tremula x tremuloides	Probes cross hyb with other sequences
Ptp.4454.1.S1_s_at	0.625443	6.75543	0.00643923	CV277402	estExt_Genewise1_v1.C_LG_XI3485	estExt_Genewise1_v1.C_LG_XI3485	At2g34250.1	putative protein transport protein SEC61 alpha subunit : :supported by full-length cDNA: Ceres:4598.	trichocarpa x deltoides	All probes match over all sequences
Ptp.4471.1.S1_at	4.15085	11.8132	0.000851651	CV272113	eugene3.00071013	eugene3.00071013	At5g66590.1	putative protein : contains similarity to pathogenesis-related protein:supported by full-length cDNA: Ceres:2152.	trichocarpa x nigra	Unique
Ptp.4506.1.S1_s_at	8.22148	26.8536	4e-05	CV280595	eugene3.01970025 eugene3.01970027 estExt_Genewise1_v1.C_1970084	eugene3.01970025	At5g24090.1	glycosyl hydrolase family 18 (acidic endochitinase) : almost identical to acidic endochitinase GI:166664 from [Arabidopsis thaliana]	trichocarpa x deltoides	All probes match over all sequences
Ptp.4540.2.S1_s_at	1.79081	8.17748	0.00322422	BU898298	eugene3.01370032	eugene3.01370032	At5g64620.1	invertase inhibitor homolog (emb|CAA73335.1) : :supported by full-length cDNA: Ceres:25884.	tremula x tremuloides	All probes match over all sequences
Ptp.4568.1.A1_s_at	1.11024	8.73518	0.00253456	CV257286	estExt_Genewise1_v1.C_LG_XIX2192	estExt_Genewise1_v1.C_LG_XIX2192	At4g12600.1	Ribosomal protein L7Ae -like : various L7Ae ribosomal proteins: supported by full-length cDNA: Ceres: 33381.	trichocarpa x deltoides	All probes match over all sequences
Ptp.4578.1.S1_at	1.23027	6.48447	0.00743945	DN491549	estExt_Genewise1_v1.C_280470	estExt_Genewise1_v1.C_280470	At2g35795.1	expressed protein : :supported by full-length cDNA: Ceres:112110.	trichocarpa	Unique
Ptp.4597.2.S1_s_at	1.01553	7.47478	0.00449888	CN524200	estExt_fgenesh4_kg.C_LG_XV0014	estExt_fgenesh4_kg.C_LG_XV0014	At2g18110.1	putative elongation factor beta-1 : :supported by full-length cDNA: Ceres:35337.	trichocarpa x deltoides	All probes match over all sequences
Ptp.4609.2.S1_a_at	1.20924	19.3082	0.000139393	BU813736	estExt_fgenesh4_pg.C_LG_II2549	estExt_fgenesh4_pg.C_LG_II2549	At2g20390.1	expressed protein : : supported by full-length cDNA: Ceres: 91902.	tremula x tremuloides	Probes match on alternative forms of same gene
Ptp.4647.1.S1_at	3.41929	12.2028	0.000753583	CX175258	estExt_fgenesh4_pm.C_LG_XVI0442	estExt_fgenesh4_pm.C_LG_XVI0442	At5g54960.1	pyruvate decarboxylase (gb|AAB16855.1) :	deltoides	Unique
Ptp.4661.1.S1_s_at	3.59688	12.56	0.000680427	CV256788	estExt_Genewise1_v1.C_LG_XI2337	estExt_Genewise1_v1.C_LG_XI2337	At5g54500.1	quinone reductase	trichocarpa x deltoides	All probes match over all sequences
Ptp.4667.1.S1_s_at	0.831408	10.1019	0.00149089	BU875168	estExt_Genewise1_v1.C_LG_I7789	estExt_Genewise1_v1.C_LG_I7789	At5g13110.1	glucose-6-phosphate 1-dehydrogenase : : supported by cDNA: gi_18086447	trichocarpa	All probes match over all sequences
Ptp.4700.1.S1_s_at	1.45204	6.33769	0.00805557	AJ777045	eugene3.00070163	eugene3.00070163	--	--	euphratica	All probes match over all sequences
Ptp.4712.1.S1_at	1.38422	10.6356	0.00124345	CV257380	estExt_fgenesh4_pm.C_LG_XV0472	estExt_fgenesh4_pm.C_LG_XV0472	At5g56760.1	serine O-acetyltransferase (EC 2.3.1.30) Sat-52 (pir||S71207) : :supported by full-length cDNA: Ceres:119783.	trichocarpa x deltoides	Unique
Ptp.4737.1.A1_s_at	0.780756	7.35894	0.00475072	CV264357	eugene3.01400032	eugene3.01400032	At5g56090.1	putative protein : contains similarity to cytochrome oxidase assembly factor	trichocarpa x nigra	All probes match over all sequences
Ptp.4739.1.S1_s_at	1.21075	9.48609	0.00186844	CV268981	estExt_Genewise1_v1.C_LG_XIII3158	estExt_Genewise1_v1.C_LG_XIII3158	At3g10920.1	manganese superoxide dismutase (MSD1) : identical to manganese superoxide dismutase [Arabidopsis thaliana] gi|3273751|gb|AAC24832: supported by full-length cDNA: Ceres:14503.	trichocarpa x nigra	All probes match over all sequences
Ptp.4749.1.S1_at	3.12051	7.98146	0.00353716	BI128337	estExt_fgenesh4_pg.C_LG_XIX0195	estExt_fgenesh4_pg.C_LG_XIX0195	At1g08630.1	expressed protein : similar to L-allo-threonine aldolase (D87890): similar to ESTs gb|R30517	tremula x tremuloides	Unique
Ptp.4802.1.S1_s_at	0.702807	6.78778	0.00633655	CV274623	eugene3.00400264	eugene3.00400264	At1g47420.1	expressed protein : identical to hypothetical protein GB:AAD46040 GI:5668814 from [Arabidopsis thaliana]:supported by full-length cDNA: Ceres:10618.	trichocarpa x deltoides	All probes match over all sequences
Ptp.4843.1.A1_at	1.26647	6.54439	0.00719767	CV237294	estExt_fgenesh4_pg.C_LG_XII0735	estExt_fgenesh4_pg.C_LG_XII0735	At3g48080.1	EDS1-like protein : similar to disease resistance protein EDS1 gi:11282599: supported by cDNA: gi_18087549	trichocarpa	Unique
Ptp.4845.1.S1_at	1.46686	6.09899	0.00924658	CV274138	eugene3.00012291	eugene3.00012291	--	--	trichocarpa x deltoides	Unique
Ptp.4845.1.S1_x_at	1.34788	6.38932	0.00783345	CV274138	eugene3.00012291	eugene3.00012291	--	--	trichocarpa x deltoides	Probes cross hyb with other sequences
Ptp.485.1.S1_s_at	2.02975	6.629	0.00685095	CX657140	eugene3.00081408	eugene3.00081408	At3g05990.1	hypothetical protein : similar to receptor protein kinases: GB:CAB43834	alba x tremula var. glandulosa	All probes match over all sequences
Ptp.4855.1.S1_at	0.176499	6.44442	0.00760799	BU811490	fgenesh4_pg.C_scaffold_70000056	fgenesh4_pg.C_scaffold_70000056	At3g04740.1	hypothetical protein : predicted by genscan: supported by cDNA: gi_20068998	tremula x tremuloides	Unique
Ptp.4863.1.S1_s_at	1.8294	8.11416	0.00332464	CV268803	estExt_fgenesh4_pg.C_LG_XIII0337	estExt_fgenesh4_pg.C_LG_XIII0337	At5g07990.1	flavonoid 3'-hydroxylase (F3'H) : : supported by cDNA: gi_10334803_gb_AF271649.1_AF271649	trichocarpa x nigra	All probes match over all sequences
Ptp.4865.1.A1_s_at	0.551782	8.19089	0.00320554	BP931399	estExt_fgenesh4_pg.C_LG_XI0914	estExt_fgenesh4_pg.C_LG_XI0914	At3g14420.1	glycolate oxidase	nigra	All probes match over all sequences
Ptp.4886.1.S1_at	1.61316	6.88061	0.00604862	CV229503	grail3.0005037901	grail3.0005037901	At5g51040.1	putative protein : similar to unknown protein (pir||T31651):supported by full-length cDNA: Ceres:32353.	trichocarpa	Unique
Ptp.4894.3.S1_at	1.9753	10.4607	0.00132006	CK095785	--	--	--	--	trichocarpa x deltoides	Unique
Ptp.4901.1.S1_s_at	3.87879	7.9033	0.00367196	DN490502	grail3.0011004801	grail3.0011004801	At1g76980.1	hypothetical protein : predicted by genemark.hmm	tremula x tremuloides	All probes match over all sequences
Ptp.4904.1.S1_s_at	1.42881	8.45688	0.00285009	BU832457	estExt_Genewise1_v1.C_LG_I7940 estExt_fgenesh4_pm.C_LG_III0547	estExt_Genewise1_v1.C_LG_I7940	At1g29880.1	glycyl tRNA synthetase	tremula x tremuloides	All probes match over all sequences
Ptp.4920.1.S1_s_at	0.879291	6.48896	0.00742064	CV278894	eugene3.00191042	eugene3.00191042	At5g54430.1	putative protein : similar to unknown protein (pir||T05756): supported by full-length cDNA: Ceres: 37617.	trichocarpa x deltoides	All probes match over all sequences
Ptp.4925.1.S1_s_at	1.20922	6.95523	0.00581246	BU812408	gw1.III.1304.1	gw1.III.1304.1	At1g72330.1	putative alanine aminotransferase : similar to alanine aminotransferase 2 GB:P34106 [Panicum miliaceum]: supported by cDNA: gi_14334825_gb_AY035086.1_	tremula x tremuloides	All probes match over all sequences
Ptp.4926.1.S1_s_at	0.575484	9.24656	0.00205247	BU871338	estExt_fgenesh4_pm.C_LG_IX0224 gw1.14068.1.1	estExt_fgenesh4_pm.C_LG_IX0224	At4g39090.1	cysteine proteinase RD19A : identical to thiol protease SP:P43296	trichocarpa	All probes match over all sequences
Ptp.4933.1.S1_at	4.02264	8.62971	0.00265057	DN490851	estExt_Genewise1_v1.C_LG_X6138 eugene3.00100904	estExt_Genewise1_v1.C_LG_X6138	At3g11920.1	hypothetical protein : similar to hypothetical protein GB:AAF23208 GI:6671948 from (Arabidopsis thaliana)	tremula x tremuloides	Unique
Ptp.4945.1.A1_at	3.652	9.91096	0.00160121	CK096254	estExt_Genewise1_v1.C_LG_I8988	estExt_Genewise1_v1.C_LG_I8988	At3g48990.1	4-coumarate-CoA ligase -like protein : 4-coumarate-CoA ligase enzyme	tremula	Unique
Ptp.4991.1.S1_at	1.80511	6.68622	0.00665558	BU887541	grail3.0111007201	grail3.0111007201	At1g61770.1	hypothetical protein : predicted by genemark.hmm	tremula x tremuloides	Unique
Ptp.5000.1.S1_at	1.94259	6.80546	0.00627558	BI126964	gw1.II.2305.1 gw1.V.2026.1	gw1.II.2305.1	At5g42270.1	FtsH protease	tremula x tremuloides	Unique
Ptp.5009.1.S1_s_at	0.909562	9.4892	0.00186628	CV255944	fgenesh4_kg.C_LG_X000095	fgenesh4_kg.C_LG_X000095	At3g55620.1	eukaryotic translation initiation factor 6 (EIF-6) - like protein : eukaryotic translation initiation factor 6 (EIF-6)	trichocarpa x deltoides	All probes match over all sequences
Ptp.5052.1.S1_s_at	2.2625	6.04652	0.00953237	CV274144	eugene3.00021749	eugene3.00021749	At2g47710.1	expressed protein : :supported by full-length cDNA: Ceres:2847.	trichocarpa x deltoides	All probes match over all sequences
Ptp.5073.1.S1_at	5.9677	11.2938	0.000997639	CV225491	estExt_Genewise1_v1.C_LG_XI0270	estExt_Genewise1_v1.C_LG_XI0270	At5g54500.1	quinone reductase	trichocarpa	Unique
Ptp.5106.1.S1_s_at	12.3308	16.1341	0.000269725	CX658509	grail3.0020020701	grail3.0020020701	At4g30380.1	blight-associated protein homolog : blight-associated protein p12 precursor - Citrus jambhiri	alba x tremula var. glandulosa	All probes match over all sequences
Ptp.5112.2.S1_a_at	1.8257	6.53088	0.00724963	CV261509	grail3.0092008201	grail3.0092008201	At2g38470.1	WRKY family transcription factor : contains Pfam profile: PF03106 WRKY DNA -binding domain:: supported by cDNA: gi_21105638	trichocarpa x nigra	Probes match on alternative forms of same gene
Ptp.5145.1.S1_at	7.93745	8.01271	0.003485	CK094062	grail3.10953000101 grail3.0077002001	grail3.10953000101	--	--	tremula	Unique
Ptp.5150.1.S1_at	10.4026	8.43267	0.00287991	CV275826	fgenesh4_pg.C_LG_VII000320	fgenesh4_pg.C_LG_VII000320	At1g73260.1	putative trypsin inhibitor : similar to trypsin inhibitor propeptide GB:AAB68964 [Brassica oleracea]: contains Pfam profile: PF00197 Trypsin and protease inhibitors: supported by cDNA: gi_15450971_gb_AY054566.1_	trichocarpa x deltoides	Unique
Ptp.5150.1.S1_s_at	11.297	10.0648	0.00151148	CV275826	fgenesh4_pg.C_LG_VII000323	fgenesh4_pg.C_LG_VII000323	At1g73260.1	putative trypsin inhibitor : similar to trypsin inhibitor propeptide GB:AAB68964 [Brassica oleracea]: contains Pfam profile: PF00197 Trypsin and protease inhibitors: supported by cDNA: gi_15450971_gb_AY054566.1_	trichocarpa x deltoides	All probes match over all sequences
Ptp.5162.1.S1_s_at	1.68587	11.5528	0.000919954	CF936341	estExt_Genewise1_v1.C_LG_I1127	estExt_Genewise1_v1.C_LG_I1127	At2g29150.1	putative tropinone reductase :	tomentiglandulosa	All probes match over all sequences
Ptp.5164.1.A1_s_at	1.52911	6.31242	0.00816752	CV228157	gw1.XIX.1583.1	gw1.XIX.1583.1	At3g56310.1	glycosyl hydrolase family 27 (alpha-galactosidase:melibiase) : similar to alpha-galactosidase SP:Q42656 from [Coffea arabica]: supported by cDNA: gi_18377734	trichocarpa	All probes match over all sequences
Ptp.5181.2.S1_at	2.59801	8.74142	0.00252556	BU810016	estExt_fgenesh4_pm.C_LG_V0552	estExt_fgenesh4_pm.C_LG_V0552	At2g38940.1	phosphate transporter (AtPT2) : identical to GB:U62331	tremula x tremuloides	Unique
Ptp.5185.1.S1_s_at	1.87763	8.86239	0.00238943	BU897435	fgenesh4_pg.C_LG_III001250	fgenesh4_pg.C_LG_III001250	At5g48655.2	Expressed protein :	tremula x tremuloides	All probes match over all sequences
Ptp.5188.1.A1_s_at	1.41757	7.38013	0.00471163	CV265314	estExt_Genewise1_v1.C_LG_III0933	estExt_Genewise1_v1.C_LG_III0933	At3g24170.1	glutathione reductase	trichocarpa x nigra	All probes match over all sequences
Ptp.5192.1.S1_at	2.21471	9.49124	0.00186527	CV231953	eugene3.00100679	eugene3.00100679	At3g23150.1	ethylene receptor	trichocarpa	Unique
Ptp.5201.1.S1_at	0.990535	6.2496	0.00847353	CV240790	estExt_fgenesh4_pm.C_LG_X0439	estExt_fgenesh4_pm.C_LG_X0439	At2g35040.1	putative phosphoribosylaminoimidazolecarboxamide formyltransferase : : supported by cDNA: gi_20268736	trichocarpa	Unique
Ptp.521.1.A1_at	2.13781	11.0924	0.00106652	CV267079	eugene3.00080776	eugene3.00080776	--	--	trichocarpa x nigra	Unique
Ptp.5217.1.S1_at	1.5709	6.32719	0.0080979	CV245754	gw1.I.7552.1	gw1.I.7552.1	At3g24200.1	flavin-dependent hydroxylase VisC-related : low similarity to VisC [Escherichia coli][GI:216629]: contains Pfam profile: PF01360 Monooxygenase	trichocarpa	Unique
Ptp.5254.1.S1_s_at	1.67617	12.8608	0.000628363	AY229874.1	eugene3.00080776	eugene3.00080776	--	--	tremuloides	All probes match over all sequences
Ptp.5259.1.S1_at	1.56925	11.3376	0.000982768	CK114201	estExt_fgenesh4_pm.C_LG_IV0340 estExt_fgenesh4_pm.C_LG_IV0341	estExt_fgenesh4_pm.C_LG_IV0340	At3g02360.1	6-phosphogluconate dehydrogenase	trichocarpa	Unique
Ptp.5268.1.S1_at	1.06805	6.72803	0.00653225	BU892880	grail3.0096010101	grail3.0096010101	At2g35690.1	putative acyl-CoA oxidase : possibly a peroxisomal component: supported by cDNA: gi_20465712	tremula	Unique
Ptp.528.1.A1_at	2.1784	14.0518	0.000452636	CV269199	grail3.0095006301	grail3.0095006301	At3g10920.1	manganese superoxide dismutase (MSD1) : identical to manganese superoxide dismutase [Arabidopsis thaliana] gi|3273751|gb|AAC24832: supported by full-length cDNA: Ceres:14503.	trichocarpa x nigra	Unique
Ptp.5289.1.S1_s_at	4.40038	8.72195	0.00254501	BI068908	eugene3.00082005 eugene3.02130017	eugene3.00082005	At1g10360.1	glutathione transferase	tremula x tremuloides	All probes match over all sequences
Ptp.5294.1.S1_at	0.189915	7.5465	0.00434563	CV244493	grail3.0015025801	grail3.0015025801	At1g02890.1	hypothetical protein : predicted by genemark.hmm	trichocarpa	Unique
Ptp.5347.1.S1_s_at	2.91184	21.5677	9.27e-05	DN486427	estExt_Genewise1_v1.C_LG_XIV0250	estExt_Genewise1_v1.C_LG_XIV0250	At1g02930.1	glutathione transferase	tremula	All probes match over all sequences
Ptp.5347.1.S1_x_at	2.1838	19.5486	0.000132896	DN486427	estExt_Genewise1_v1.C_LG_XIV0250	estExt_Genewise1_v1.C_LG_XIV0250	At1g02930.1	glutathione transferase	tremula	Probes cross hyb with other sequences
Ptp.536.1.S1_s_at	1.92517	6.01401	0.0097119	CV245524	grail3.0045025401	grail3.0045025401	At2g27580.1	putative zinc finger protein : :supported by full-length cDNA: Ceres:14203.	trichocarpa	All probes match over all sequences
Ptp.5373.1.S1_s_at	3.18717	11.1241	0.00105658	DN483895	estExt_Genewise1_v1.C_LG_XV0224	estExt_Genewise1_v1.C_LG_XV0224	At5g53560.1	cytochrome b5 (dbj|BAA74839.1) : :supported by full-length cDNA: Ceres:31303.	tomentiglandulosa	All probes match over all sequences
Ptp.5378.1.S1_s_at	2.16483	6.97897	0.00574691	CX174648	estExt_Genewise1_v1.C_LG_XVIII2895	estExt_Genewise1_v1.C_LG_XVIII2895	At5g57655.2	Expressed protein :	deltoides	All probes match over all sequences
Ptp.5384.1.S1_s_at	0.630623	6.09664	0.00925931	CV233166	eugene3.00031387	eugene3.00031387	At1g24265.1	Expressed protein : : supported by cDNA: gi_17978961	trichocarpa	All probes match over all sequences
Ptp.5390.1.S1_at	1.04934	9.74211	0.00169798	CK117286	gw1.66.497.1	gw1.66.497.1	At3g52740.1	expressed protein : : supported by cDNA: gi_15450654_gb_AY052695.1_	tremula x tremuloides	Unique
Ptp.5393.1.S1_s_at	0.761876	11.7385	0.000869163	BU837915	estExt_fgenesh4_pm.C_LG_IV0548	estExt_fgenesh4_pm.C_LG_IV0548	At4g38510.1	probable H+-transporting ATPase : H+-transporting ATPase (EC 3.6.1.35) 57K chain - Arabidopsis thaliana	tremula x tremuloides	All probes match over all sequences
Ptp.5401.1.S1_at	1.20968	7.60658	0.0042185	CV265855	grail3.0118002101	grail3.0118002101	--	--	trichocarpa x nigra	Unique
Ptp.5423.1.A1_at	4.67208	12.6958	0.00065385	CV240924	estExt_fgenesh4_pm.C_LG_II0465	estExt_fgenesh4_pm.C_LG_II0465	At5g65380.1	putative protein : strong similarity to unknown protein (emb|CAB89401.1): supported by cDNA: gi_14030730_gb_AF375456.1_AF375456	trichocarpa	Unique
Ptp.5429.2.S1_s_at	1.08628	9.04673	0.00222317	CF230531	gw1.VIII.2707.1	gw1.VIII.2707.1	At4g34670.1	Putative S-phase-specific ribosomal protein : : supported by cDNA: gi_17064847	alba x tremula	All probes match over all sequences
Ptp.5469.1.S1_s_at	1.02987	9.92413	0.00159162	CX176421	estExt_fgenesh4_pm.C_LG_II0491	estExt_fgenesh4_pm.C_LG_II0491	At1g27530.1	expressed protein : Similar to gb|AF151884 CGI-126 protein from Homo sapiens. EST gb|Z18048 comes from this gene: supported by full-length cDNA: Ceres: 1715.	deltoides	All probes match over all sequences
Ptp.5488.1.S1_at	2.05255	8.917	0.00233437	AI162649	grail3.16386000101 fgenesh4_pm.C_LG_XVII000040	grail3.16386000101	--	--	tremula x tremuloides	Unique
Ptp.5518.1.S1_s_at	1.18451	8.06658	0.00339627	BU836017	grail3.0001016501	grail3.0001016501	At3g44750.1	putative histone deacetylase : similar to maize nucleolar histone deacetylase (U82815): supported by cDNA: gi_11066134_gb_AF195545.1_AF195545	tremula x tremuloides	All probes match over all sequences
Ptp.552.1.S1_at	0.880936	7.55975	0.00431537	CV249578	estExt_fgenesh4_kg.C_LG_X0001	estExt_fgenesh4_kg.C_LG_X0001	At5g28050.1	putative cytidine deaminase - like : putative cytidine deaminase	trichocarpa	Unique
Ptp.5530.1.S1_s_at	0.906266	8.41866	0.00290146	BP931521	gw1.I.9422.1	gw1.I.9422.1	At1g15390.1	expressed protein : Similar to gi|4377403 Polypeptide Deformylase from Chlamydia pneumoniae genome gb|AE001687: supported by cDNA: gi_11320951_gb_AF250959.1_AF250959	nigra	All probes match over all sequences
Ptp.5536.1.S1_at	3.5911	34.934	1.43e-05	CV254150	grail3.0273000301	grail3.0273000301	At2g29420.1	glutathione transferase	trichocarpa x deltoides	Unique
Ptp.5540.1.S1_at	1.29043	8.87197	0.00238182	CV244976	estExt_fgenesh4_pm.C_280021	estExt_fgenesh4_pm.C_280021	At1g19130.1	expressed protein : :supported by full-length cDNA: Ceres:17545.	trichocarpa	Unique
Ptp.5562.1.S1_at	2.25349	6.1987	0.00872395	CK087755	estExt_Genewise1_v1.C_LG_II2087 eugene3.00020183	estExt_Genewise1_v1.C_LG_II2087	At1g20030.1	calreticulin	tremula x tremuloides	Unique
Ptp.5583.1.S1_a_at	1.08003	10.325	0.00137419	DN484875	estExt_fgenesh4_pm.C_LG_VI0225	estExt_fgenesh4_pm.C_LG_VI0225	At2g44120.2	60S ribosomal protein L7 :	tremula x tremuloides	Probes match on alternative forms of same gene
Ptp.5588.1.S1_at	1.01408	6.38898	0.00783345	CX654535	--	--	--	--	tremula x tremuloides	Unique
Ptp.5608.1.S1_s_at	1.4655	14.0045	0.000457826	CF229069	grail3.0002054501	grail3.0002054501	At1g06200.1	hypothetical protein : predicted by genscan+: supported by cDNA: gi_17065431	alba x tremula	All probes match over all sequences
Ptp.5617.1.S1_s_at	0.771995	8.1934	0.00320157	CV280449	estExt_Genewise1_v1.C_LG_IV1217	estExt_Genewise1_v1.C_LG_IV1217	At5g42190.1	E3 ubiquitin ligase SCF complex subunit	trichocarpa x deltoides	All probes match over all sequences
Ptp.5617.2.S1_a_at	1.01999	10.3464	0.00136259	CV281313	estExt_Genewise1_v1.C_LG_IV1217	estExt_Genewise1_v1.C_LG_IV1217	At5g42190.1	E3 ubiquitin ligase SCF complex subunit	trichocarpa x deltoides	Probes match on alternative forms of same gene
Ptp.5633.1.S1_at	0.863873	9.04575	0.00222357	CV280439	gw1.X.5793.1	gw1.X.5793.1	At3g04840.1	putative 40S ribosomal protein S3A (S phase specific) : similar to 40S ribosomal protein S3A (S phase specific protein GBIS289) GB:P49396 [Brassica rapa]:supported by full-length cDNA: Ceres:18185.	trichocarpa x deltoides	Unique
Ptp.5633.1.S1_x_at	0.808374	6.60324	0.00695675	CV280439	gw1.VIII.2707.1 gw1.X.5793.1	gw1.VIII.2707.1	At4g34670.1	Putative S-phase-specific ribosomal protein : : supported by cDNA: gi_17064847	trichocarpa x deltoides	Probes cross hyb with other sequences
Ptp.5635.1.S1_s_at	1.20772	18.0205	0.000181053	BU809496	gw1.122.33.1	gw1.122.33.1	At4g23630.1	putative protein : chS-Rex-b - Gallus gallus (chicken)	tremula x tremuloides	All probes match over all sequences
Ptp.5648.1.A1_at	0.947132	12.4214	0.000708365	CV230085	estExt_fgenesh4_pg.C_LG_I1460	estExt_fgenesh4_pg.C_LG_I1460	At1g51980.1	mitochondrial processing peptidase alpha subunit	trichocarpa	Unique
Ptp.5692.1.S1_s_at	0.351447	6.49852	0.00737878	CV266749	eugene3.00010207 gw1.III.1966.1	eugene3.00010207	At3g12390.1	nascent polypeptide associated complex alpha chain	trichocarpa x nigra	All probes match over all sequences
Ptp.57.2.S1_a_at	1.31999	8.13729	0.00328525	CK088259	eugene3.00020715	eugene3.00020715	At5g52560.1	putative protein : similar to unknown protein (gb|AAD38661.1): supported by cDNA: gi_13430647_gb_AF360236.1_AF360236	tremula x tremuloides	Probes match on alternative forms of same gene
Ptp.5705.1.S1_at	2.57891	13.5534	0.000514573	BU830116	gw1.XI.3391.1	gw1.XI.3391.1	At4g33070.1	pyruvate decarboxylase-1 (Pdc1) : : supported by cDNA: gi_17979050	tremula x tremuloides	Unique
Ptp.5711.1.S1_at	6.38097	11.5463	0.000921469	AJ849329.1	eugene3.00060333	eugene3.00060333	At5g57090.1	auxin transport protein EIR1 (gb|AAC39513.1) : : supported by cDNA: gi_3377506_gb_AF056026.1_AF056026	tremula x tremuloides	Unique
Ptp.5714.1.S1_at	6.00731	10.0898	0.00149916	AJ646891.1	gw1.XV.1656.1	gw1.XV.1656.1	At1g12940.1	nitrate transporter	tremula x tremuloides	Unique
Ptp.5716.1.S1_at	4.4158	14.6244	0.000391351	AJ698935.1	fgenesh4_pg.C_LG_II000886	fgenesh4_pg.C_LG_II000886	At1g34580.1	monosaccharide transporter	tremula x tremuloides	Unique
Ptp.5735.1.S1_at	4.59623	10.4199	0.00133427	CK087947	eugene3.00051427	eugene3.00051427	At1g75590.1	expressed protein : :supported by full-length cDNA: Ceres:34358.	tremula x tremuloides	Unique
Ptp.5747.2.A1_s_at	1.28194	6.06581	0.0094288	CV274965	--	--	--	--	trichocarpa x deltoides	All probes match over all sequences
Ptp.5748.1.S1_s_at	1.03399	12.0042	0.000801128	CX657082	gw1.III.1613.1 grail3.0029004201	gw1.III.1613.1	At1g62510.1	similar to 14KD proline-rich protein DC2.15 precursor (sp|P14009): similar to ESTs emb|Z17709 and emb|Z47685 : similar to hybrid proline-rich protein GB:CAA59472 GI:4454097 from [Catharanthus roseus]	alba x tremula var. glandulosa	All probes match over all sequences
Ptp.5750.2.S1_a_at	0.629257	7.06963	0.00548231	CV258370	estExt_Genewise1_v1.C_410025	estExt_Genewise1_v1.C_410025	At3g59600.1	putative protein : RNA polymerase II chain hRPB17 - Homo sapiens	trichocarpa x deltoides	Probes match on alternative forms of same gene
Ptp.5756.2.S1_at	3.8107	6.75491	0.00644065	CV257200	--	--	--	--	trichocarpa	Unique
Ptp.5761.1.S1_at	1.39359	19.3797	0.000137632	AI161593	estExt_fgenesh4_pg.C_LG_II0662	estExt_fgenesh4_pg.C_LG_II0662	At1g77120.1	alcohol dehydrogenase : identical to alcohol dehydrogenase GI:469467 from [Arabidopsis thaliana]: supported by full-length cDNA: Ceres: 4033.	tremula x tremuloides	Unique
Ptp.5764.1.S1_at	1.36023	7.48013	0.00448556	CV271603	estExt_fgenesh4_pm.C_LG_IX0206	estExt_fgenesh4_pm.C_LG_IX0206	At2g21250.1	mannose 6-phosphate reductase (NADPH-dependent)	trichocarpa x nigra	Unique
Ptp.5764.1.S1_s_at	1.27037	10.4692	0.00131606	CV271603	estExt_fgenesh4_pm.C_LG_IX0206	estExt_fgenesh4_pm.C_LG_IX0206	At2g21250.1	mannose 6-phosphate reductase (NADPH-dependent)	trichocarpa x nigra	All probes match over all sequences
Ptp.5773.1.S1_at	2.89719	7.10282	0.00538705	AI164488	gw1.XVI.3501.1	gw1.XVI.3501.1	At2g38060.1	putative Na+-dependent inorganic phosphate cotransporter :	tremula x tremuloides	Unique
Ptp.5785.1.S1_s_at	0.808672	11.7617	0.000862946	CV246306	estExt_fgenesh4_pm.C_880007	estExt_fgenesh4_pm.C_880007	At4g13850.1	glycine-rich RNA-binding protein AtGRP2 : glycine-rich RNA binding protein 2	trichocarpa	All probes match over all sequences
Ptp.5805.2.S1_at	0.524392	6.21505	0.00864669	AI161701	estExt_fgenesh4_pg.C_LG_XI0901	estExt_fgenesh4_pg.C_LG_XI0901	At1g78870.1	E2	tremula x tremuloides	Unique
Ptp.5818.1.S1_s_at	2.01062	22.1309	8.41e-05	CV270959	eugene3.00111154	eugene3.00111154	At3g20390.1	translational inhibitor protein	trichocarpa x nigra	All probes match over all sequences
Ptp.5821.1.S1_at	3.44295	9.0274	0.00224223	CV240646	estExt_Genewise1_v1.C_LG_VII0868	estExt_Genewise1_v1.C_LG_VII0868	At2g31570.1	glutathione peroxidase	trichocarpa	Unique
Ptp.5824.2.S1_a_at	1.98775	9.68487	0.00173242	CV231964	estExt_Genewise1_v1.C_LG_VI2079	estExt_Genewise1_v1.C_LG_VI2079	At4g32690.1	Expressed protein : : supported by cDNA: gi_14165162_gb_AF376062.1_AF376062	trichocarpa	Probes match on alternative forms of same gene
Ptp.5845.1.S1_s_at	2.6124	19.8872	0.000123496	CV130955	eugene3.00080009	eugene3.00080009	At5g08570.1	pyruvate kinase :	deltoides	All probes match over all sequences
Ptp.5851.1.S1_s_at	0.772211	7.5591	0.00431638	BU866697	estExt_fgenesh4_pg.C_1250018	estExt_fgenesh4_pg.C_1250018	At3g10850.1	glyoxalase II (hydroxyacylglutathione hydrolase)(GLX2-2) : identical to hydroxyacylglutathione hydrolase cytoplasmic (glyoxalase II) (GLX II) GB:Y08357 [Arabidopsis thaliana] (Biochem. J. 322 (Pt 2)	tremula	All probes match over all sequences
Ptp.5857.1.S1_at	1.60952	7.05487	0.00552401	CV247506	eugene3.00150700	eugene3.00150700	At3g48490.1	hypothetical protein : : supported by cDNA: 22868.	trichocarpa	Unique
Ptp.5861.1.S1_s_at	2.18238	10.9989	0.00110013	CV254275	estExt_Genewise1_v1.C_LG_VI0137	estExt_Genewise1_v1.C_LG_VI0137	At2g01490.1	expressed protein : :supported by full-length cDNA: Ceres:41002.	trichocarpa x deltoides	All probes match over all sequences
Ptp.5866.1.S1_s_at	0.723852	5.99241	0.00983388	BU833097	eugene3.00111242 estExt_Genewise1_v1.C_LG_XI0817	eugene3.00111242	At4g10450.1	putative ribosomal protein L9	tremula x tremuloides	All probes match over all sequences
Ptp.588.1.A1_s_at	1.40852	8.17347	0.0032288	BP931915	estExt_Genewise1_v1.C_LG_V4252	estExt_Genewise1_v1.C_LG_V4252	At3g50000.1	CASEIN KINASE II	nigra	All probes match over all sequences
Ptp.5887.1.S1_at	1.25204	6.00576	0.0097672	BU813794	grail3.0047011701	grail3.0047011701	At5g13120.1	peptidyl-prolyl isomerase protein : SP:Q9ASS6: chloroplast stromal cyclophilin (ROC4) - Arabidopsis thaliana	tremula x tremuloides	Unique
Ptp.5925.1.S1_s_at	2.34694	6.04489	0.00954263	BU883874	gw1.II.421.1 gw1.II.2815.1	gw1.II.421.1	At1g60710.1	auxin-induced protein	tremula x tremuloides	All probes match over all sequences
Ptp.5925.2.S1_a_at	1.8493	6.85617	0.00611872	CK113192	gw1.II.2815.1 gw1.II.421.1	gw1.II.2815.1	At1g60710.1	auxin-induced protein	tremula x tremuloides	Probes match on alternative forms of same gene
Ptp.5935.1.S1_at	0.828344	8.29523	0.00306365	AJ775718	estExt_fgenesh4_pm.C_LG_II1163	estExt_fgenesh4_pm.C_LG_II1163	At4g29040.1	26S proteasome AAA-ATPase subunit RPT2a : Drosophila melanogaster 26S proteasome subunit 4 ATPase	euphratica	Unique
Ptp.5940.1.S1_at	4.02147	18.4865	0.000162824	BU830416	eugene3.36160002 eugene3.14540001 eugene3.00160247	eugene3.36160002	At2g40890.1	cytochrome p450	tremula x tremuloides	Unique
Ptp.595.1.A1_at	1.1972	7.12958	0.00532752	CK089165	gw1.199.7.1	gw1.199.7.1	At3g26980.1	expressed protein : similar to geranylgeranylated proteins ATGP4 [GI:4097567] and NTGP5 [Nicotiana tabacum][GI:4097587]	tremula	Unique
Ptp.5972.1.S1_s_at	2.93677	11.7233	0.000872697	CA924729	estExt_Genewise1_v1.C_290436	estExt_Genewise1_v1.C_290436	At4g17600.1	Lil3 protein : :supported by full-length cDNA: Ceres:29150.	tremuloides	All probes match over all sequences
Ptp.5980.3.A1_a_at	4.37853	6.30506	0.008205	CV269409	estExt_fgenesh4_pg.C_LG_VI1270	estExt_fgenesh4_pg.C_LG_VI1270	At2g18660.1	hypothetical protein : predicted by genscan: supported by cDNA: gi_17529069	trichocarpa x nigra	Probes match on alternative forms of same gene
Ptp.599.1.S1_at	1.12069	7.56611	0.00430013	CK103114	gw1.V.1669.1	gw1.V.1669.1	At1g19860.1	expressed protein : :supported by full-length cDNA: Ceres:111757.	tremula x tremuloides	Unique
Ptp.5999.1.S1_at	1.88723	8.11346	0.00332464	BU886555	gw1.III.1750.1 grail3.0018023901	gw1.III.1750.1	At4g11820.1	hydroxymethylglutaryl-CoA synthase : :supported by full-length cDNA: Ceres:22413.	tremula x tremuloides	Unique
Ptp.60.1.S1_at	1.18144	6.47865	0.0074643	CV274368	gw1.XII.1080.1	gw1.XII.1080.1	At4g25340.1	putative protein : immunophilin FKBP46 - Spodoptera frugiperda (fall armyworm)	trichocarpa x deltoides	Unique
Ptp.6009.1.S1_at	1.43284	10.4351	0.00132867	CV273718	eugene3.00121256	eugene3.00121256	At3g12790.1	unknown protein : similar to unknown protein GB:AAD37022 from [Arabidopsis thaliana]	trichocarpa x deltoides	Unique
Ptp.6039.1.S1_at	1.49728	8.57571	0.00271172	CV230087	eugene3.00140323	eugene3.00140323	At5g41340.1	E2	trichocarpa	Unique
Ptp.6044.1.S1_a_at	2.8301	8.89005	0.00236161	CF936914	eugene3.38480001 gw1.XIII.803.1	eugene3.38480001	--	--	tomentiglandulosa	Probes match on alternative forms of same gene
Ptp.6046.1.A1_at	1.4427	9.45093	0.00189846	CV237021	eugene3.00101008	eugene3.00101008	At1g03400.1	putative 1-aminocyclopropane-1-carboxylate oxidase : similar to ESTs emb|Z34690	trichocarpa	Unique
Ptp.6057.1.S1_at	5.22769	19.3709	0.000137807	CK090638	gw1.I.9239.1	gw1.I.9239.1	At4g22880.1	putative leucoanthocyanidin dioxygenase (LDOX) : :supported by full-length cDNA: Ceres:42959.	trichocarpa	Unique
Ptp.6057.1.S1_s_at	3.01111	17.5903	0.00019828	CK090638	gw1.I.9239.1	gw1.I.9239.1	At4g22880.1	putative leucoanthocyanidin dioxygenase (LDOX) : :supported by full-length cDNA: Ceres:42959.	trichocarpa	All probes match over all sequences
Ptp.6077.1.S1_s_at	1.23531	7.00652	0.00565787	BI122891	estExt_fgenesh4_pg.C_LG_X1782	estExt_fgenesh4_pg.C_LG_X1782	--	--	tremula x tremuloides	All probes match over all sequences
Ptp.6081.1.S1_at	1.19443	24.3032	5.9e-05	CV271579	gw1.VIII.2574.1	gw1.VIII.2574.1	At5g42740.1	glucose-6-phosphate isomerase	trichocarpa x nigra	Unique
Ptp.6097.1.S1_x_at	2.59876	37.5298	1.06e-05	CV236222	eugene3.00151093	eugene3.00151093	At2g36530.1	enolase (2-phospho-D-glycerate hydroylase) : : supported by cDNA: gi_15809969_gb_AY054253.1_	trichocarpa	Probes cross hyb with other sequences
Ptp.6100.3.S1_a_at	1.22557	8.79665	0.00246147	CV263939	grail3.0024027601 estExt_fgenesh4_pg.C_LG_XVI0290	grail3.0024027601	At3g57090.1	expressed protein : :supported by full-length cDNA: Ceres:36499.	trichocarpa x nigra	Probes match on alternative forms of same gene
Ptp.6132.1.A1_at	2.07983	6.02214	0.00966786	CV282442	eugene3.00081684	eugene3.00081684	At3g27320.1	esterase	trichocarpa x deltoides	Unique
Ptp.6147.1.S1_s_at	1.18561	6.44751	0.00759391	CA823443	estExt_fgenesh4_kg.C_LG_XIX0008	estExt_fgenesh4_kg.C_LG_XIX0008	At1g65290.1	acyl carrier protein	trichocarpa x deltoides	All probes match over all sequences
Ptp.6168.1.S1_at	1.75102	6.30849	0.00818858	DN490776	eugene3.00020335	eugene3.00020335	At1g03905.1	ABC transporter family protein : similar to NBD-like protein GB:AAD20643	tremula x tremuloides	Unique
Ptp.617.1.S1_at	4.58643	10.1597	0.00146252	CV259942	estExt_Genewise1_v1.C_LG_IV1424	estExt_Genewise1_v1.C_LG_IV1424	At4g38400.1	putative pollen allergen : pollen allergen - Pinus radiata	trichocarpa x nigra	Unique
Ptp.6180.1.S1_s_at	2.51428	10.378	0.00135426	BU819271	estExt_Genewise1_v1.C_LG_I8516	estExt_Genewise1_v1.C_LG_I8516	At5g42050.1	putative protein : similar to unknown protein (sp|P37707):supported by full-length cDNA: Ceres:6903.	tremula	All probes match over all sequences
Ptp.6180.2.A1_s_at	2.55243	7.22926	0.00505996	CV245080	estExt_Genewise1_v1.C_LG_I8516	estExt_Genewise1_v1.C_LG_I8516	At5g42050.1	putative protein : similar to unknown protein (sp|P37707):supported by full-length cDNA: Ceres:6903.	trichocarpa	All probes match over all sequences
Ptp.6181.1.S1_at	2.66365	8.75394	0.00250998	CV232234	fgenesh4_pg.C_LG_IV000726	fgenesh4_pg.C_LG_IV000726	At1g11050.1	Ser:Thr protein kinase isolog : : supported by cDNA: gi_20466405	trichocarpa	Unique
Ptp.6196.1.S1_at	2.71121	10.5598	0.00127944	CK103984	estExt_fgenesh4_pm.C_LG_VIII0731 gw1.X.4692.1	estExt_fgenesh4_pm.C_LG_VIII0731	At3g23920.1	glycosyl hydrolase family 14 (beta-amylase) : similar to beta-amylase PCT-BMYI from [Solanum tuberosum]: supported by cDNA: gi_14194172_gb_AF367293.1_AF367293	tremula	Unique
Ptp.6210.1.S1_at	1.63047	6.43534	0.00764348	CV267239	--	--	--	--	trichocarpa	Unique
Ptp.6210.1.S1_s_at	1.79542	6.81922	0.0062331	CV267239	--	--	--	--	trichocarpa	All probes match over all sequences
Ptp.6212.1.S1_at	1.19817	13.8251	0.00048015	CX174523	estExt_Genewise1_v1.C_LG_V5281	estExt_Genewise1_v1.C_LG_V5281	At1g77540.1	expressed protein : similar to GB:AAD41433:supported by full-length cDNA: Ceres:146543.	deltoides	Unique
Ptp.6212.1.S1_s_at	1.50749	8.7051	0.0025615	CX174523	estExt_Genewise1_v1.C_LG_V5281	estExt_Genewise1_v1.C_LG_V5281	At1g77540.1	expressed protein : similar to GB:AAD41433:supported by full-length cDNA: Ceres:146543.	deltoides	All probes match over all sequences
Ptp.6218.1.S1_at	10.4373	17.3237	0.000211021	BU898141	eugene3.00030749	eugene3.00030749	--	--	tremula x tremuloides	Unique
Ptp.624.1.S1_at	2.1353	8.08089	0.0033721	CK088287	estExt_fgenesh4_pg.C_LG_VI1808	estExt_fgenesh4_pg.C_LG_VI1808	At5g11160.1	adenine phosphoribosyltransferase - like protein : adenine phosphoribosyltransferase	tremula x tremuloides	Unique
Ptp.6243.1.S1_at	1.71737	7.39332	0.00467584	CK111229	estExt_fgenesh4_pg.C_LG_XVI1334	estExt_fgenesh4_pg.C_LG_XVI1334	At1g09780.1	putative 2	tremula	Unique
Ptp.6254.2.S1_s_at	3.32993	6.13271	0.00905451	CV241102	grail3.0029012401	grail3.0029012401	At4g17670.1	expressed protein : :supported by full-length cDNA: Ceres:6709.	trichocarpa	All probes match over all sequences
Ptp.6262.1.S1_at	0.996735	17.8397	0.000186848	CV268811	estExt_fgenesh4_pg.C_LG_I2224	estExt_fgenesh4_pg.C_LG_I2224	At5g40650.1	succinate dehydrogenase iron-protein subunit -like : succinate dehydrogenase iron-protein subunit (SDHB)	trichocarpa x nigra	Unique
Ptp.6268.1.A1_s_at	0.518029	6.72647	0.00653323	DN490825	grail3.0462000102	grail3.0462000102	At4g36195.1	Expressed protein : : supported by cDNA: gi_14334573_gb_AY034960.1_	tremula x tremuloides	All probes match over all sequences
Ptp.6274.1.S1_s_at	2.11	7.98039	0.00353803	CV240720	estExt_Genewise1_v1.C_LG_I8960	estExt_Genewise1_v1.C_LG_I8960	At4g11600.1	glutathione peroxidase	trichocarpa	All probes match over all sequences
Ptp.6274.1.S1_x_at	2.10765	10.4099	0.0013375	CV240720	estExt_Genewise1_v1.C_LG_I8960	estExt_Genewise1_v1.C_LG_I8960	At4g11600.1	glutathione peroxidase	trichocarpa	Probes cross hyb with other sequences
Ptp.6281.1.S1_at	3.2122	6.22665	0.00859483	BP924413	estExt_Genewise1_v1.C_LG_I8988	estExt_Genewise1_v1.C_LG_I8988	At3g48990.1	4-coumarate-CoA ligase -like protein : 4-coumarate-CoA ligase enzyme	nigra	Unique
Ptp.6283.1.S1_at	3.12575	6.46218	0.00753352	DN500884	estExt_fgenesh4_pg.C_LG_IX0175	estExt_fgenesh4_pg.C_LG_IX0175	At5g65620.1	oligopeptidase A : : supported by cDNA: gi_15028226_gb_AY045936.1_	tremula x tremuloides	Unique
Ptp.6306.1.S1_s_at	1.3824	6.12242	0.00911575	BI127511	estExt_fgenesh4_pm.C_LG_III0392	estExt_fgenesh4_pm.C_LG_III0392	At5g41190.1	unknown protein :	tremula x tremuloides	All probes match over all sequences
Ptp.6318.1.S1_at	1.07544	6.47911	0.00746275	BU814622	gw1.XIV.1101.1	gw1.XIV.1101.1	At4g00560.1	putative dTDP-6-deoxy-L-mannose-dehydrogenase :	tremula x tremuloides	Unique
Ptp.6336.1.S1_s_at	2.20758	6.2458	0.00849156	CF231314	estExt_fgenesh4_pg.C_LG_IX1012	estExt_fgenesh4_pg.C_LG_IX1012	At3g52040.1	putative protein : :supported by full-length cDNA: Ceres:97866.	alba x tremula	All probes match over all sequences
Ptp.6337.1.S1_s_at	0.679417	6.14044	0.00901808	DN485388	estExt_fgenesh4_pg.C_400147	estExt_fgenesh4_pg.C_400147	At3g60210.1	chloroplast chaperonin 10	trichocarpa	All probes match over all sequences
Ptp.6349.1.S1_at	1.89623	8.34651	0.0029998	CV270564	--	--	--	--	nigra	Unique
Ptp.6358.1.S1_s_at	0.711242	9.71662	0.00171287	BI127167	estExt_Genewise1_v1.C_LG_XIV0188	estExt_Genewise1_v1.C_LG_XIV0188	At2g20420.1	succinyl-CoA ligase beta subunit : :supported by full-length cDNA: Ceres:36904.	tremula x tremuloides	All probes match over all sequences
Ptp.6383.1.S1_a_at	1.50648	19.1041	0.000145351	CV242252	gw1.3879.4.1 gw1.739.9.1	gw1.3879.4.1	At4g03520.1	putative M-type thioredoxin : similar to A. thaliana protein F21B7.7	trichocarpa	Probes match on alternative forms of same gene
Ptp.6397.1.A1_at	4.34388	6.37135	0.00790905	CV256270	fgenesh4_pm.C_LG_XIII000116 fgenesh4_pm.C_scaffold_70000064	fgenesh4_pm.C_LG_XIII000116	At1g22490.1	expressed protein : contains similarity to transcriptional activator (Rb) GI:1086541 from [Oryza sativa]: supported by full-length cDNA: Ceres: 4596.	trichocarpa x deltoides	Unique
Ptp.6405.1.S1_s_at	2.05119	9.34622	0.00197477	BU813943	gw1.28.1038.1	gw1.28.1038.1	At5g03720.1	heat shock transcription factor -like protein : heat shock transcription factor HSF1	trichocarpa	All probes match over all sequences
Ptp.6419.1.S1_at	1.96646	12.9078	0.000620331	CF235831	grail3.0038019202 grail3.0044016201	grail3.0038019202	At1g65930.1	isocitrate dehydrogenase	alba x tremula	Unique
Ptp.6421.1.S1_at	3.30346	11.6899	0.000880058	BU867947	gw1.XIV.1323.1	gw1.XIV.1323.1	At3g61440.1	cysteine synthase AtcysC1 : :supported by full-length cDNA: Ceres:32851.	trichocarpa	Unique
Ptp.6442.1.S1_at	4.71612	11.0739	0.00107137	BU868019	gw1.127.232.1	gw1.127.232.1	At4g17260.1	lactate dehydrogenase (LDH1) : :supported by full-length cDNA: Ceres:33509.	trichocarpa	Unique
Ptp.6448.1.S1_at	1.27672	9.18339	0.00210924	CV234520	gw1.I.9007.1	gw1.I.9007.1	At5g41210.1	glutathione transferase	trichocarpa	Unique
Ptp.6453.1.A1_at	0.876633	6.81309	0.00624786	CV228864	gw1.XI.1748.1	gw1.XI.1748.1	At4g16330.1	naringenin 3-dioxygenase like protein : :supported by full-length cDNA: Ceres:40793.	trichocarpa	Unique
Ptp.6457.1.S1_s_at	0.747788	8.31417	0.00304068	BU812499	estExt_fgenesh4_pg.C_LG_VII0743	estExt_fgenesh4_pg.C_LG_VII0743	At1g79230.1	mercaptopyruvate sulfurtransferase (Mst1:Rdh1) : identical to mercaptopyruvate sulfurtransferase GI:6009981 and thiosulfate sulfurtransferase GI:5834508 from [Arabidopsis thaliana]:supported by full-length cDNA: Ceres:32130.	tremula x tremuloides	All probes match over all sequences
Ptp.6483.1.S1_s_at	1.66778	9.64617	0.00175353	CN520003	gw1.I.7987.1	gw1.I.7987.1	At5g64680.1	unknown protein :	trichocarpa x deltoides	All probes match over all sequences
Ptp.6488.1.S1_s_at	1.24496	10.3627	0.00135902	CN524704	gw1.V.1452.1	gw1.V.1452.1	At2g37990.1	expressed protein : :supported by full-length cDNA: Ceres:40538.	trichocarpa x deltoides	All probes match over all sequences
Ptp.6517.2.S1_at	2.08185	9.09546	0.00218123	BU894763	--	--	--	--	tremula x tremuloides	Unique
Ptp.6529.1.S1_at	0.906961	8.61737	0.00266461	CV266648	grail3.0008051601	grail3.0008051601	At4g20330.1	putative protein : TRANSCRIPTION INITIATION FACTOR IIE	trichocarpa x nigra	Unique
Ptp.654.1.S1_at	0.979727	10.3526	0.00136196	CX174493	estExt_fgenesh4_pg.C_LG_VII1235	estExt_fgenesh4_pg.C_LG_VII1235	At4g37830.1	putative protein : :supported by full-length cDNA: Ceres:8286.	deltoides	Unique
Ptp.654.1.S1_s_at	1.10419	8.39345	0.00293531	CX174493	estExt_fgenesh4_pg.C_LG_VII1235	estExt_fgenesh4_pg.C_LG_VII1235	At4g37830.1	putative protein : :supported by full-length cDNA: Ceres:8286.	deltoides	All probes match over all sequences
Ptp.6547.1.S1_s_at	4.00851	9.00407	0.00225915	CV261555	gw1.28.1110.1	gw1.28.1110.1	At1g80120.1	hypothetical protein : predicted by genscan+	trichocarpa x nigra	All probes match over all sequences
Ptp.6549.1.S1_at	1.8613	11.6125	0.000901792	CV257562	grail3.0019015501	grail3.0019015501	At4g36750.1	quinone reductase family : similar to 1	trichocarpa x deltoides	Unique
Ptp.6549.1.S1_s_at	1.59914	8.49823	0.00280144	CV257562	grail3.0019015501	grail3.0019015501	At4g36750.1	quinone reductase family : similar to 1	trichocarpa x deltoides	All probes match over all sequences
Ptp.6552.2.S1_s_at	1.43147	6.17139	0.00885846	BU881960	gw1.VII.274.1	gw1.VII.274.1	At3g20000.1	membrane import protein	trichocarpa	All probes match over all sequences
Ptp.6555.1.A1_at	0.926881	12.2308	0.000747416	CV245201	estExt_fgenesh4_pg.C_1350050	estExt_fgenesh4_pg.C_1350050	At1g55970.1	CREB-binding protein	tremula x tremuloides	Unique
Ptp.6557.1.A1_s_at	1.61227	13.1001	0.000589393	CK096256	estExt_fgenesh4_pm.C_LG_VIII0091	estExt_fgenesh4_pm.C_LG_VIII0091	At3g52990.1	pyruvate kinase - like protein : pyruvate kinase	tremula	All probes match over all sequences
Ptp.6563.2.S1_at	2.64258	23.0464	7.2e-05	CF235021	gw1.VI.2059.1	gw1.VI.2059.1	At4g32270.1	hypothetical protein :	tremula	Unique
Ptp.6569.1.S1_at	3.28781	6.7568	0.00643352	BP924568	eugene3.00060083	eugene3.00060083	--	--	nigra	Unique
Ptp.6580.1.S1_a_at	9.86154	18.6185	0.000159243	DN490196	estExt_Genewise1_v1.C_LG_VI1054	estExt_Genewise1_v1.C_LG_VI1054	At4g19810.1	glycosyl hydrolase family 18 : similar to chitinase:lysozyme GI:467689 from [Nicotiana tabacum]	tremula x tremuloides	Probes match on alternative forms of same gene
Ptp.6592.1.A1_s_at	2.97606	6.36112	0.00794814	CK319937	eugene3.00100729 fgenesh4_pg.C_scaffold_255000002 eugene3.02550009 gw1.8222.4.1 gw1.922.2.1	eugene3.00100729	At5g43760.1	beta-ketoacyl-CoA synthase : : supported by cDNA: gi_14334713_gb_AY035030.1_	deltoides	All probes match over all sequences
Ptp.6617.1.S1_s_at	0.59215	9.09111	0.00218396	CK094139	gw1.VII.169.1 gw1.135.115.1	gw1.VII.169.1	At1g16720.1	unknown protein : : supported by cDNA: gi_17065111	tremula	All probes match over all sequences
Ptp.6633.1.S1_at	0.289397	6.24864	0.00847594	CV265141	estExt_fgenesh4_pg.C_860139	estExt_fgenesh4_pg.C_860139	At4g19420.1	pectinacetylesterase family : contains Pfam profile: PF03283 pectinacetylesterase	euphratica	Unique
Ptp.6643.1.S1_at	1.77708	5.9855	0.00987595	CV277634	estExt_fgenesh4_pg.C_LG_VIII1163	estExt_fgenesh4_pg.C_LG_VIII1163	At2g01540.1	hypothetical protein : predicted by grail: supported by cDNA: gi_17065055	trichocarpa x deltoides	Unique
Ptp.6646.3.S1_at	1.43373	6.58172	0.00704715	DN497795	estExt_fgenesh4_pg.C_LG_I0874	estExt_fgenesh4_pg.C_LG_I0874	At1g63940.1	monodehydroascorbate reductase	tremula x tremuloides	Unique
Ptp.6663.1.S1_a_at	0.804095	6.18019	0.00880601	CV256796	eugene3.00180130	eugene3.00180130	At4g32915.1	Expressed protein : : supported by full-length cDNA: Ceres: 39326.	trichocarpa x deltoides	Probes match on alternative forms of same gene
Ptp.6668.1.S1_at	2.45653	6.54261	0.00720319	CN523821	estExt_Genewise1_v1.C_LG_XIV3807	estExt_Genewise1_v1.C_LG_XIV3807	At5g48230.1	acetyl-CoA C-acetyltransferase : : supported by cDNA: gi_16604582_gb_AY059736.1_	trichocarpa x deltoides	Unique
Ptp.6692.1.S1_at	1.20746	13.2174	0.000570411	CK109395	estExt_fgenesh4_pg.C_LG_IX0369	estExt_fgenesh4_pg.C_LG_IX0369	At2g21160.1	putative signal sequence receptor	tremula x tremuloides	Unique
Ptp.6708.1.S1_at	0.780257	7.46323	0.00452265	CV257169	estExt_fgenesh4_pg.C_LG_V1671	estExt_fgenesh4_pg.C_LG_V1671	At1g42960.1	expressed protein : : supported by cDNA: gi_13878130_gb_AF370328.1_AF370328	trichocarpa x deltoides	Unique
Ptp.6708.1.S1_x_at	1.14096	8.3538	0.00299076	CV257169	estExt_fgenesh4_pg.C_LG_V1671	estExt_fgenesh4_pg.C_LG_V1671	At1g42960.1	expressed protein : : supported by cDNA: gi_13878130_gb_AF370328.1_AF370328	trichocarpa x deltoides	Probes cross hyb with other sequences
Ptp.6711.1.S1_s_at	4.26509	19.8267	0.000124745	CV236299	eugene3.00140920	eugene3.00140920	At5g13930.1	chalcone synthase (naringenin-chalcone synthase) (testa 4 protein) (sp|P13114) : :supported by full-length cDNA: Ceres:38370.	trichocarpa	All probes match over all sequences
Ptp.6712.1.S1_at	0.78496	6.67887	0.00667764	CV235223	gw1.I.2708.1	gw1.I.2708.1	At5g20890.1	T-complex protein 1	trichocarpa	Unique
Ptp.6753.1.S1_s_at	3.19563	11.1468	0.00104693	CV244011	gw1.VI.2442.1 eugene3.156320001	gw1.VI.2442.1	At4g24380.1	putative protein : dihydrofolate reductase - Schizosaccharomyces pombe	trichocarpa	All probes match over all sequences
Ptp.6800.1.S1_at	2.11553	6.71209	0.00657882	CV233122	estExt_Genewise1_v1.C_LG_XIV0762	estExt_Genewise1_v1.C_LG_XIV0762	At5g51560.1	leucine-rich repeat transmembrane protein kinase	trichocarpa	Unique
Ptp.6806.2.S1_s_at	1.15344	6.74595	0.0064706	CV270030	eugene3.01420066	eugene3.01420066	At1g73180.1	expressed protein : :supported by full-length cDNA: Ceres:108165.	trichocarpa x nigra	All probes match over all sequences
Ptp.6811.1.S1_at	2.59604	10.9931	0.0011006	BU830393	estExt_fgenesh4_pg.C_LG_III1345	estExt_fgenesh4_pg.C_LG_III1345	At1g57820.1	transcription factor	tremula x tremuloides	Unique
Ptp.6836.1.S1_at	6.43949	6.86391	0.0060982	CK094329	grail3.0005030601	grail3.0005030601	At5g13080.1	WRKY family transcription factor : WRKY DNA binding protein - Solanum tuberosum	tremula	Unique
Ptp.6839.1.A1_at	2.65539	6.81515	0.00624363	DN490397	--	--	--	--	tremula x tremuloides	Unique
Ptp.6839.2.S1_at	2.94289	9.11635	0.00216754	CX183522	estExt_Genewise1_v1.C_660593	estExt_Genewise1_v1.C_660593	At4g38260.1	putative protein : gene T10 protein - mouse	euramericana	Unique
Ptp.6892.1.S1_at	1.08833	9.36825	0.00196029	DN499828	estExt_fgenesh4_pg.C_LG_I0761	estExt_fgenesh4_pg.C_LG_I0761	At1g64550.1	ABC transporter family protein : similar to ABC transporter protein GB:AAF31030 GI:6899653 from [Leishmania major]	tremula x tremuloides	Unique
Ptp.69.1.S1_at	0.90294	10.4995	0.00130627	CX655077	eugene3.00011477	eugene3.00011477	At5g12410.1	putative protein : similarity to proteins of unknown function from human and mouse	alba x tremula var. glandulosa	Unique
Ptp.6922.1.S1_at	4.49438	7.52513	0.00439238	BU825739	gw1.XI.1781.1	gw1.XI.1781.1	At1g27970.1	nuclear transport factor 2	trichocarpa x deltoides	Unique
Ptp.6926.1.A1_at	1.75243	9.23795	0.00205948	CV271761	gw1.I.1992.1	gw1.I.1992.1	At5g12200.1	dihydropyrimidinase : : supported by cDNA: gi_13878036_gb_AF370281.1_AF370281	trichocarpa x nigra	Unique
Ptp.6928.1.A1_at	2.46966	6.12238	0.00911575	CV246843	estExt_fgenesh4_pg.C_LG_IX0014	estExt_fgenesh4_pg.C_LG_IX0014	At4g38210.1	expansin	trichocarpa	Unique
Ptp.6932.1.A1_s_at	0.805879	10.3104	0.00138342	CV241157	eugene3.00012030	eugene3.00012030	At4g35850.1	putative protein : CRP1	trichocarpa	All probes match over all sequences
Ptp.6936.1.S1_at	2.73844	9.21869	0.00207431	BU888078	eugene3.00150357	eugene3.00150357	--	--	tremula	Unique
Ptp.6938.1.S1_a_at	4.64537	9.62802	0.00176251	DN488574	gw1.XIII.2995.1	gw1.XIII.2995.1	At5g54890.1	putative protein : similar to unknown protein (emb|CAA18192.1)	trichocarpa	Probes match on alternative forms of same gene
Ptp.6945.1.S1_at	1.17917	10.4048	0.00133894	CV282639	fgenesh4_pm.C_LG_XIX000155	fgenesh4_pm.C_LG_XIX000155	At3g02780.1	isopentenyl diphosphate:dimethylallyl diphosphate isomerase (IPP2) : identical to isopentenyl diphosphate:dimethylallyl diphosphate isomerase (IPP2) GB:U49259 [Arabidopsis thaliana]: supported by cDNA: gi_1293564_gb_U49259.1_ATU49259	trichocarpa x deltoides	Unique
Ptp.6948.1.S1_at	12.2363	72.6036	6.24e-07	CV243899	--	--	--	--	trichocarpa	Unique
Ptp.695.1.S1_s_at	0.884026	7.24621	0.00501612	AI162559	fgenesh4_pm.C_LG_XII000157	fgenesh4_pm.C_LG_XII000157	At3g18040.1	putative MAP kinase : similar to blast and wounding induced mitogen-activated protein kinase (BWMK1) GB:AAD52659 [Oryza sativa]: contains Pfam profile: PF00069 Eukaryotic protein kinase domain: supported by cDNA: gi_7106543_dbj_AB038694.1_AB038694	tremula x tremuloides	All probes match over all sequences
Ptp.6958.1.S1_s_at	4.06264	24.5194	5.73e-05	DN488765	eugene3.00140929	eugene3.00140929	At4g15550.1	glucosyltransferase like protein : : supported by cDNA: gi_2149126_gb_U81293.1_ATU81293	tremula	All probes match over all sequences
Ptp.6959.1.S1_at	6.80786	16.0955	0.00027128	DN489015	eugene3.00150905	eugene3.00150905	At4g17600.1	Lil3 protein : :supported by full-length cDNA: Ceres:29150.	tremula	Unique
Ptp.6966.1.S1_s_at	1.28277	12.097	0.000777793	CV239698	fgenesh4_pm.C_LG_XII000156	fgenesh4_pm.C_LG_XII000156	At1g73660.1	putative protein kinase : contains Pfam profile: PF00069 eukaryotic protein kinase domain: supported by cDNA: gi_20466321	trichocarpa	All probes match over all sequences
Ptp.6973.1.S1_s_at	2.73604	13.6854	0.000495161	CV257729	estExt_Genewise1_v1.C_LG_X4562	estExt_Genewise1_v1.C_LG_X4562	At4g26740.1	embryo-specific protein 1 (ATS1) : putative Ca2+-binding EF-hand protein: supported by cDNA: gi_17380857	trichocarpa x deltoides	All probes match over all sequences
Ptp.6994.1.S1_s_at	1.03418	6.60181	0.00696222	CV269351	grail3.0001134203	grail3.0001134203	At4g27490.1	putative protein : tRNA nucleotidyltransferase -Methanobacterium thermoautotrophicum	trichocarpa x nigra	All probes match over all sequences
Ptp.6995.1.S1_at	5.21734	8.69546	0.00257191	DN496975	grail3.0024002001	grail3.0024002001	--	--	tremula	Unique
Ptp.6999.1.S1_at	5.32261	12.724	0.000648973	CV272247	--	--	--	--	tremula	Unique
Ptp.70.1.A1_at	2.9807	47.5617	3.77e-06	CK095705	estExt_fgenesh4_pm.C_LG_XVIII0241	estExt_fgenesh4_pm.C_LG_XVIII0241	At5g19550.1	aspartate aminotransferase Asp2 : : supported by cDNA: gi_693689_gb_U15033.1_ATU15033	tremula	Unique
Ptp.7001.1.S1_at	7.17564	12.6752	0.000657994	CX655784	estExt_fgenesh4_pg.C_LG_XIX0853 gw1.XIX.2366.1	estExt_fgenesh4_pg.C_LG_XIX0853	At3g54420.1	glycosyl hydrolase family 19 (class IV chitinase) : almost identical to class IV chitinase from GI:2597826 [Arabidopsis thaliana]	alba x tremula var. glandulosa	Unique
Ptp.7018.1.S1_at	4.06895	11.2408	0.00101413	CV254697	estExt_Genewise1_v1.C_1400018	estExt_Genewise1_v1.C_1400018	At5g56260.1	expressed protein : similar to bacterial S-adenosylmethionine:2-demethylmenaquinone methyltransferases	trichocarpa x deltoides	Unique
Ptp.7025.3.S1_s_at	1.17311	6.82386	0.00621993	BU864316	grail3.0090011302	grail3.0090011302	--	--	tremula	All probes match over all sequences
Ptp.7026.1.S1_s_at	3.28706	10.206	0.00144258	DN496899	grail3.0005042001 grail3.0005042401 eugene3.00150956 eugene3.38930002	grail3.0005042001	--	--	tremula	All probes match over all sequences
Ptp.7035.1.S1_at	1.096	8.21397	0.0031705	CV253765	estExt_Genewise1_v1.C_LG_XVIII1452	estExt_Genewise1_v1.C_LG_XVIII1452	At5g11340.1	separation anxiety protein - like : separation anxiety protein	trichocarpa x deltoides	Unique
Ptp.7041.1.S1_at	4.82112	14.5317	0.000401378	DN489067	gw1.XI.213.1 estExt_Genewise1_v1.C_16410003 gw1.XI.174.1 gw1.XI.205.1 gw1.XI.243.1	gw1.XI.213.1	At4g27290.1	putative receptor like kinase : receptor-like kinase SFR2	tremula	Unique
Ptp.7045.1.S1_a_at	2.11947	7.34497	0.00478012	CV275404	fgenesh4_pm.C_LG_VIII000266	fgenesh4_pm.C_LG_VIII000266	At2g40095.1	unknown protein : predicted by genemarkHMM	tomentiglandulosa	Probes match on alternative forms of same gene
Ptp.7068.1.S1_at	10.7491	17.1106	0.00022149	DN487969	estExt_Genewise1_v1.C_LG_XVIII2665	estExt_Genewise1_v1.C_LG_XVIII2665	At4g30170.1	peroxidase	tremula x tremuloides	Unique
Ptp.7090.1.S1_at	5.21744	14.5103	0.000402935	DN488217	gw1.II.3480.1	gw1.II.3480.1	At4g24480.1	putative protein kinase : putative protein kinase - Lycopersicon esculentum	tremula x tremuloides	Unique
Ptp.7096.1.S1_x_at	4.42641	20.999	0.000102651	AB190439.1	estExt_fgenesh4_pg.C_LG_VIII1530 grail3.0009024601	estExt_fgenesh4_pg.C_LG_VIII1530	At2g29420.1	glutathione transferase	alba x tremula var. glandulosa	Probes cross hyb with other sequences
Ptp.7107.1.S1_at	1.9802	8.60678	0.00267613	DN488390	grail3.0006040101 gw1.12333.5.1	grail3.0006040101	At3g25600.1	calmodulin	tremula x tremuloides	Unique
Ptp.7126.1.S1_at	5.82605	11.4054	0.000962061	DN499762	eugene3.00061405	eugene3.00061405	At1g52340.1	short chain alcohol dehydrogenase	tremula x tremuloides	Unique
Ptp.7129.1.S1_at	3.87869	15.3712	0.000322741	CV274045	estExt_fgenesh4_pg.C_1320038	estExt_fgenesh4_pg.C_1320038	At4g02570.1	putative cullin-like 1 protein : similar to O. sativa cullin-like proteins: supported by cDNA: gi_15028160_gb_AY046030.1_	tremula x tremuloides	Unique
Ptp.7132.1.S1_at	7.98947	12.3052	0.00073279	CV273784	estExt_fgenesh4_pg.C_1970027	estExt_fgenesh4_pg.C_1970027	At5g24090.1	glycosyl hydrolase family 18 (acidic endochitinase) : almost identical to acidic endochitinase GI:166664 from [Arabidopsis thaliana]	trichocarpa x deltoides	Unique
Ptp.7134.1.S1_a_at	1.96285	16.0333	0.000275337	DN488452	estExt_Genewise1_v1.C_LG_IX1952	estExt_Genewise1_v1.C_LG_IX1952	At2g16060.1	class 1 non-symbiotic hemoglobin (AHB1) : identical to GP:2581783:U94998:supported by full-length cDNA: Ceres:18195.	tremula x tremuloides	Probes match on alternative forms of same gene
Ptp.7141.2.A1_at	0.668134	6.08526	0.00931948	CV229325	--	--	--	--	trichocarpa	Unique
Ptp.7147.2.S1_at	0.164491	6.19818	0.00872395	CV278828	--	--	--	--	trichocarpa x deltoides	Unique
Ptp.7154.1.A1_at	4.21301	17.151	0.000219448	CV282864	estExt_Genewise1_v1.C_LG_I2124	estExt_Genewise1_v1.C_LG_I2124	At5g58660.1	putative protein : fruit ripening expressed protein	trichocarpa x deltoides	Unique
Ptp.7154.2.A1_a_at	4.00866	18.1208	0.000177029	CV239104	estExt_Genewise1_v1.C_LG_I2124	estExt_Genewise1_v1.C_LG_I2124	At5g58660.1	putative protein : fruit ripening expressed protein	trichocarpa	Probes match on alternative forms of same gene
Ptp.7159.1.S1_at	3.73338	17.6082	0.000197342	CX654948	estExt_fgenesh4_pg.C_LG_IX0440	estExt_fgenesh4_pg.C_LG_IX0440	At2g16430.1	putative purple acid phosphatase precursor : : supported by cDNA: gi_20257482	alba x tremula var. glandulosa	Unique
Ptp.7160.1.S1_s_at	4.95012	10.5118	0.00130136	CV243014	eugene3.00130580	eugene3.00130580	At4g13180.1	short-chain alcohol dehydrogenase like protein : short-chain alcohol dehydrogenase -Picea abies	trichocarpa	All probes match over all sequences
Ptp.7160.2.A1_a_at	4.82536	15.2202	0.000334989	CV239819	eugene3.00130580	eugene3.00130580	At4g13180.1	short-chain alcohol dehydrogenase like protein : short-chain alcohol dehydrogenase -Picea abies	trichocarpa	Probes match on alternative forms of same gene
Ptp.7163.1.S1_at	7.56038	11.261	0.0010076	DN488264	grail3.0053010302 grail3.0053010201 estExt_Genewise1_v1.C_75970001 grail3.0751000201	grail3.0053010302	At1g12740.1	cytochrome P450	tremula x tremuloides	Unique
Ptp.7167.1.S1_s_at	5.0307	63.9948	1.04e-06	DN497975	estExt_fgenesh4_pg.C_LG_XI0229	estExt_fgenesh4_pg.C_LG_XI0229	At1g11580.1	pectin methylesterase	tremula x tremuloides	All probes match over all sequences
Ptp.7169.1.S1_at	4.23151	6.2623	0.00841669	DN497988	grail3.0018015801	grail3.0018015801	gi|12850377|dbj|BAB28694.1|	unnamed protein product [Mus musculus]	trichocarpa	Unique
Ptp.7170.1.S1_at	1.77884	6.08959	0.00929887	DN497999	grail3.0008042001 grail3.0008041901	grail3.0008042001	At1g64160.1	disease resistance response protein family: dirigent protein family : similar to dirigent protein GB:AAF25365 GI:6694709 from [Thuja plicata]: similar to pathogenesis-related protein [Pisum sativum] gi:4585273 gb:AAD25355	tremula x tremuloides	Unique
Ptp.7181.1.S1_at	3.31517	7.6605	0.00410768	DN488307	gw1.V.3892.1	gw1.V.3892.1	At1g49570.1	peroxidase	tremula x tremuloides	Unique
Ptp.7216.3.S1_s_at	0.986989	7.00385	0.0056637	CX176163	estExt_Genewise1_v1.C_LG_XIV3927	estExt_Genewise1_v1.C_LG_XIV3927	At3g07580.1	unknown protein :	deltoides	All probes match over all sequences
Ptp.7261.1.S1_at	1.19725	6.44925	0.0075899	DN493134	gw1.VIII.2216.1	gw1.VIII.2216.1	At1g68580.1	unknown protein :	tremula x tremuloides	Unique
Ptp.7280.1.S1_at	2.57737	15.5618	0.00030935	CV245409	gw1.IX.2492.1	gw1.IX.2492.1	At5g21090.1	leucine-rich repeat protein : : supported by cDNA: gi_13358181_gb_AF324989.2_AF324989	trichocarpa	Unique
Ptp.7285.1.S1_at	1.00589	9.40573	0.00192943	DN492423	gw1.XII.1196.1	gw1.XII.1196.1	At5g53400.1	putative protein : contains similarity to nuclear movement protein nudC:supported by full-length cDNA: Ceres:38105.	tremula x tremuloides	Unique
Ptp.7286.1.S1_at	1.28203	7.50419	0.00443866	DN492442	estExt_fgenesh4_pg.C_LG_XI1253	estExt_fgenesh4_pg.C_LG_XI1253	At4g10380.1	major intrinsic protein (MIP) - like : nodulin-26	tremula x tremuloides	Unique
Ptp.7321.1.S1_at	4.67665	6.02866	0.00962887	DN498339	grail3.0022029401	grail3.0022029401	At2g28710.1	putative C2H2-type zinc finger protein : likely a nucleic acid binding protein	tremula	Unique
Ptp.7335.1.S1_at	4.35253	12.2834	0.000736917	CV275412	estExt_Genewise1_v1.C_LG_VI1602	estExt_Genewise1_v1.C_LG_VI1602	At2g41690.1	putative heat shock transcription factor :	trichocarpa x deltoides	Unique
Ptp.7345.1.S1_s_at	1.03158	6.71601	0.00656455	DN485965	estExt_Genewise1_v1.C_LG_XVI0421	estExt_Genewise1_v1.C_LG_XVI0421	At1g14360.1	expressed protein : :supported by full-length cDNA: Ceres:6937.	tremula x tremuloides	All probes match over all sequences
Ptp.7354.1.S1_at	4.14622	13.4432	0.000529623	DN494943	gw1.VI.700.1	gw1.VI.700.1	At2g36220.1	expressed protein : :supported by full-length cDNA: Ceres:12251.	tremula x tremuloides	Unique
Ptp.7358.1.S1_at	1.03758	6.48992	0.00741694	DN485533	grail3.0012020701	grail3.0012020701	At1g05120.1	similar to DNA repair protein-like : temporary automated functional assignment	tremula x tremuloides	Unique
Ptp.7393.1.S1_at	5.49398	19.879	0.000123496	CV282731	estExt_Genewise1_v1.C_LG_II1285	estExt_Genewise1_v1.C_LG_II1285	At2g47520.1	putative AP2 domain transcription factor : : supported by cDNA: gi_18491272	trichocarpa x deltoides	Unique
Ptp.7394.1.A1_at	4.50464	15.8883	0.00028499	DN485870	gw1.II.2011.1	gw1.II.2011.1	At1g76360.1	putative protein kinase : similar to protein kinase (APK1A): contains Pfam profile: PF00069 Eukaryotic protein kinase domain	tremula x tremuloides	Unique
Ptp.7398.1.S1_at	3.82428	8.66354	0.00260776	CV248275	grail3.0014003601	grail3.0014003601	At1g78815.1	Expressed protein : : supported by full-length cDNA: Ceres: 230925.	trichocarpa	Unique
Ptp.7419.1.S1_at	5.41618	7.91584	0.00365274	DN485435	eugene3.00090084	eugene3.00090084	At3g52525.1	similar to similar to unknown protein (gb|AAB63094.1) : temporary automated functional assignment	tremula x tremuloides	Unique
Ptp.7429.1.S1_s_at	5.00121	15.0813	0.000348645	BU813678	--	--	--	--	trichocarpa	All probes match over all sequences
Ptp.7449.1.S1_s_at	1.01801	10.9289	0.00112202	CV238723	gw1.X.3909.1	gw1.X.3909.1	At4g15940.1	isomerase like protein : :supported by full-length cDNA: Ceres:40913.	trichocarpa	All probes match over all sequences
Ptp.7454.1.S1_at	0.344317	7.15036	0.00526987	DN491230	estExt_fgenesh4_pm.C_LG_VI0448	estExt_fgenesh4_pm.C_LG_VI0448	At5g06370.1	putative protein : similar to unknown protein (gb|AAF32477.1):supported by full-length cDNA: Ceres:117588.	trichocarpa	Unique
Ptp.7524.1.S1_at	1.29012	6.48009	0.00745819	DN485932	estExt_fgenesh4_pg.C_LG_VI1354	estExt_fgenesh4_pg.C_LG_VI1354	At5g06210.1	RRM-containing protein : contains similarity to RNA-binding protein:supported by full-length cDNA: Ceres:36764.	tremula x tremuloides	Unique
Ptp.7528.1.S1_s_at	3.2137	9.80612	0.00166243	CK102716	fgenesh4_pg.C_LG_IX000395	fgenesh4_pg.C_LG_IX000395	At1g75590.1	expressed protein : :supported by full-length cDNA: Ceres:34358.	tremula x tremuloides	All probes match over all sequences
Ptp.7538.1.S1_at	0.439054	8.29049	0.00306926	DN492313	gw1.170.53.1 gw1.VII.308.1	gw1.170.53.1	At3g59910.1	putative protein : hypothetical protein At2g44090- Arabidopsis thaliana	tremula x tremuloides	Unique
Ptp.7556.1.S1_at	1.08	7.6668	0.00409416	CV242517	estExt_fgenesh4_pm.C_LG_I1266	estExt_fgenesh4_pm.C_LG_I1266	At1g30580.1	putative GTP-binding protein : Similar to WO8E3.3 gi|3880615 putative GTP-binding protein from C. elegans cosmid gb|Z92773. EST gb|AA597331 comes from this gene:supported by full-length cDNA: Ceres:18981.	trichocarpa	Unique
Ptp.7561.1.S1_s_at	0.551247	6.05759	0.00946893	CV280263	gw1.XVI.1998.1	gw1.XVI.1998.1	At2g37270.1	40S ribosomal protein S5 : identical to GP:3043428:supported by full-length cDNA: Ceres:8397.	trichocarpa x deltoides	All probes match over all sequences
Ptp.7583.1.S1_at	2.7671	17.9596	0.000182567	DN484749	--	--	--	--	tremula x tremuloides	Unique
Ptp.7584.1.A1_s_at	2.36259	8.03859	0.00343812	CV251166	estExt_fgenesh4_pm.C_LG_XVI0031	estExt_fgenesh4_pm.C_LG_XVI0031	At3g51970.1	wax synthase-like protein : wax synthase - Simmondsia chinensis	trichocarpa	All probes match over all sequences
Ptp.7601.1.S1_s_at	4.24795	10.9403	0.00111871	BU814226	estExt_fgenesh4_pg.C_LG_XV0039 gw1.2650.2.1	estExt_fgenesh4_pg.C_LG_XV0039	At1g05260.1	peroxidase	tremula x tremuloides	All probes match over all sequences
Ptp.7607.1.S1_at	5.58445	8.23136	0.00314593	BU813493	eugene3.00010517	eugene3.00010517	At5g13220.1	putative protein : predicted proteins	tremula x tremuloides	Unique
Ptp.7607.1.S1_s_at	6.03758	9.11122	0.00217291	BU813493	eugene3.00010517	eugene3.00010517	At5g13220.1	putative protein : predicted proteins	tremula x tremuloides	All probes match over all sequences
Ptp.7634.1.S1_at	4.88721	12.7507	0.000644794	DN488365	--	--	--	--	tremula x tremuloides	Unique
Ptp.7635.1.S1_at	2.47718	6.19697	0.00872591	DN484289	eugene3.00140717	eugene3.00140717	At1g02810.1	pectinesterase family : contains Pfam profile: PF01095 pectinesterase	tremula x tremuloides	Unique
Ptp.7639.1.S1_at	4.99958	12.1078	0.000775512	DN497746	eugene3.00100492 eugene3.12430001	eugene3.00100492	At1g24430.1	hypothetical protein : similar to deacetylvindoline 4-O-acetyltransferase	tremula x tremuloides	Unique
Ptp.7644.1.S1_at	7.33851	17.1983	0.000216935	DN497986	gw1.I.4215.1	gw1.I.4215.1	At2g14610.1	pathogenesis-related PR-1-like protein : identical to GB:M90508: supported by cDNA: gi_166860_gb_M90508.1_ATHRPRP1A	tremula x tremuloides	Unique
Ptp.7644.1.S1_s_at	8.71513	14.1001	0.00044861	DN497986	gw1.I.4215.1	gw1.I.4215.1	At2g14610.1	pathogenesis-related PR-1-like protein : identical to GB:M90508: supported by cDNA: gi_166860_gb_M90508.1_ATHRPRP1A	tremula x tremuloides	All probes match over all sequences
Ptp.7650.2.A1_at	6.97906	18.9923	0.000148781	DN488603	eugene3.00180884	eugene3.00180884	At2g18670.1	putative RING zinc finger protein : : supported by full-length cDNA: Ceres: 92525.	tremula	Unique
Ptp.7651.1.S1_at	7.31416	7.30958	0.00486453	CF228467	eugene3.00110322	eugene3.00110322	--	--	alba x tremula	Unique
Ptp.7663.1.S1_at	1.40628	7.14036	0.00529239	CX169891	estExt_Genewise1_v1.C_LG_XII0064	estExt_Genewise1_v1.C_LG_XII0064	At3g17980.1	unknown protein : contains Pfam profile:PF00168 C2 domain	deltoides	Unique
Ptp.7683.1.S1_at	1.54247	11.5838	0.000911746	BU814841	grail3.0001025501	grail3.0001025501	At4g38460.1	geranylgeranyl pyrophosphate synthase (GGPS)(farnesyltranstransferase)	tremula x tremuloides	Unique
Ptp.7695.1.S1_s_at	5.20919	13.4574	0.000527133	BU862504	fgenesh4_pg.C_LG_IX000531	fgenesh4_pg.C_LG_IX000531	At2g15040.1	putative disease resistance protein :	tremula	All probes match over all sequences
Ptp.7698.1.S1_at	4.40472	9.69969	0.00172536	DN488864	fgenesh4_pg.C_LG_IX001029	fgenesh4_pg.C_LG_IX001029	--	--	tremula	Unique
Ptp.7706.1.S1_at	1.19194	7.89344	0.00369235	BU888206	eugene3.00880027	eugene3.00880027	At4g14010.1	expressed protein : :supported by full-length cDNA: Ceres:7346.	tremula	Unique
Ptp.7706.2.A1_at	1.01429	6.39105	0.00782541	CV234689	estExt_fgenesh4_pm.C_400112	estExt_fgenesh4_pm.C_400112	At5g42920.1	putative protein : contains similarity to unknown protein (dbj|BAA76827.1): supported by cDNA: gi_14532601_gb_AY039925.1_	trichocarpa	Unique
Ptp.7727.1.S1_at	0.177454	7.66127	0.00410727	DN498621	gw1.155.18.1	gw1.155.18.1	At3g51550.1	receptor-protein kinase-like protein : receptor-like protein kinase	trichocarpa x deltoides	Unique
Ptp.773.1.A1_at	1.28965	11.3559	0.000977076	CK089089	estExt_fgenesh4_pg.C_LG_XV1054	estExt_fgenesh4_pg.C_LG_XV1054	At5g51820.1	phosphoglucomutase (emb|CAB64725.1) : : supported by cDNA: gi_12004569_gb_AF216580.1_AF216580	tremula x tremuloides	Unique
Ptp.7764.1.S1_at	2.4554	7.73088	0.0039824	DN489656	grail3.0006059701	grail3.0006059701	At1g10380.1	Expressed protein : : supported by full-length cDNA: Ceres: 156978.	tremula x tremuloides	Unique
Ptp.7764.1.S1_s_at	3.00532	10.9376	0.00111981	DN489656	grail3.0006059701	grail3.0006059701	At1g10380.1	Expressed protein : : supported by full-length cDNA: Ceres: 156978.	tremula x tremuloides	All probes match over all sequences
Ptp.7777.1.S1_at	1.05795	9.12286	0.00216225	DN499119	grail3.0106009902	grail3.0106009902	At5g22040.1	unknown protein :	tremula x tremuloides	Unique
Ptp.7810.1.S1_at	2.44047	12.042	0.000792691	DN499549	estExt_fgenesh4_pg.C_LG_II0926	estExt_fgenesh4_pg.C_LG_II0926	At4g09040.1	RRM-containing protein : ribonucleoprotein A - Nicotiana sylvestris	trichocarpa x deltoides	Unique
Ptp.7830.1.S1_at	2.10779	8.52555	0.00276836	DN499779	estExt_Genewise1_v1.C_LG_XVIII0871	estExt_Genewise1_v1.C_LG_XVIII0871	At1g73010.1	expressed protein : :supported by full-length cDNA: Ceres:19976.	tremula x tremuloides	Unique
Ptp.7834.1.S1_at	1.85622	12.7322	0.000647448	CV241427	fgenesh4_pm.C_LG_XIII000297	fgenesh4_pm.C_LG_XIII000297	At2g43030.1	50S ribosomal protein L3 : :supported by full-length cDNA: Ceres:142861.	euphratica	Unique
Ptp.7834.1.S1_s_at	1.8705	7.04468	0.00554842	CV241427	estExt_fgenesh4_pg.C_280257	estExt_fgenesh4_pg.C_280257	At3g10050.1	threonine dehydratase:deaminase (OMR1) : identical to threonine dehydratase:deaminase (OMR1) GB:AAC97936	trichocarpa	All probes match over all sequences
Ptp.784.1.A1_at	2.67663	8.0926	0.00335208	CK089206	gw1.VIII.2124.1	gw1.VIII.2124.1	At1g48100.1	polygalacturonase	tremula x tremuloides	Unique
Ptp.7881.1.S1_at	3.07649	13.0992	0.000589393	DN500586	gw1.II.3509.1 grail3.2637000102	gw1.II.3509.1	At5g42800.1	dihydroflavonol 4-reductase :	tremula x tremuloides	Unique
Ptp.7897.1.S1_at	2.90824	9.21907	0.00207431	DN500802	estExt_fgenesh4_pg.C_LG_II1710	estExt_fgenesh4_pg.C_LG_II1710	At1g04120.1	ABC transporter family protein : Strong similarity to MRP-like ABC transporter gb|U92650 from A. thaliana and canalicular multi-drug resistance protein gb|L49379 from Rattus norvegicus: supported by cDNA: gi_10197657_gb_AF225908.1_AF225908	tremula x tremuloides	Unique
Ptp.79.1.S1_at	0.884822	6.86201	0.00610148	CF234576	estExt_Genewise1_v1.C_440425	estExt_Genewise1_v1.C_440425	At3g16780.1	putative ribosomal protein : similar to ribosomal protein L19 GB:CAA45090 from [Homo sapiens]:supported by full-length cDNA: Ceres:27978.	alba x tremula	Unique
Ptp.7902.1.S1_at	3.65488	7.45802	0.0045326	DN501432	fgenesh4_pg.C_LG_I000582 eugene3.00031319	fgenesh4_pg.C_LG_I000582	At5g13330.1	putative protein : AP2 domain containing protein RAP2.6	tremula x tremuloides	Unique
Ptp.7908.1.S1_at	6.56739	15.0263	0.000353958	CV262985	eugene3.00060338	eugene3.00060338	--	--	trichocarpa x nigra	Unique
Ptp.7921.1.S1_a_at	1.61803	7.80462	0.00384564	CV281366	estExt_fgenesh4_pg.C_LG_V0589	estExt_fgenesh4_pg.C_LG_V0589	At4g37560.1	formamidase - like protein : formamidase	trichocarpa x deltoides	Probes match on alternative forms of same gene
Ptp.794.1.S1_s_at	0.671579	10.5541	0.00128025	CV240249	estExt_fgenesh4_pm.C_LG_XVIII0083 estExt_Genewise1_v1.C_LG_VI0122	estExt_fgenesh4_pm.C_LG_XVIII0083	At5g25760.1	E2	trichocarpa	All probes match over all sequences
Ptp.7965.2.S1_s_at	0.705283	7.87979	0.00371042	CV227371	gw1.XIV.3191.1	gw1.XIV.3191.1	At2g32000.1	putative DNA topoisomerase III beta :	trichocarpa	All probes match over all sequences
Ptp.7971.1.S1_s_at	2.97266	7.82661	0.00380366	DN492783	estExt_fgenesh4_pm.C_LG_V0467	estExt_fgenesh4_pm.C_LG_V0467	At1g53580.1	glyoxalase II	tremula x tremuloides	All probes match over all sequences
Ptp.8029.1.S1_at	3.3014	7.64303	0.00414258	CV277050	gw1.163.36.1	gw1.163.36.1	At3g45010.1	carboxypeptidase precursor-like protein : carboxypeptidase Y-like protein	trichocarpa	Unique
Ptp.8030.1.S1_at	4.61409	10.6861	0.00121992	CA821322	estExt_Genewise1_v1.C_401069	estExt_Genewise1_v1.C_401069	At5g48810.1	cytochrome b5 (dbj|BAA74840.1) : : supported by full-length cDNA: Ceres: 27167.	trichocarpa x deltoides	Unique
Ptp.8030.1.S1_s_at	7.39706	13.7256	0.000491069	CA821322	estExt_Genewise1_v1.C_401069	estExt_Genewise1_v1.C_401069	At5g48810.1	cytochrome b5 (dbj|BAA74840.1) : : supported by full-length cDNA: Ceres: 27167.	trichocarpa x deltoides	All probes match over all sequences
Ptp.8031.1.A1_at	1.39875	10.4568	0.00132006	DN485987	gw1.IX.1501.1	gw1.IX.1501.1	At4g38890.1	putative protein : unknown mRNA	tremula x tremuloides	Unique
Ptp.8049.1.S1_at	5.31024	6.73641	0.00650016	BU886936	fgenesh4_pg.C_LG_XI000015 eugene3.00040049	fgenesh4_pg.C_LG_XI000015	--	--	tremula x tremuloides	Unique
Ptp.8049.1.S1_s_at	7.05502	14.8554	0.000368296	BU886936	eugene3.00040049	eugene3.00040049	--	--	tremula x tremuloides	All probes match over all sequences
Ptp.8056.1.S1_at	1.73288	8.60961	0.00267281	DN498527	fgenesh4_pm.C_LG_XVII000028 gw1.I.3631.1	fgenesh4_pm.C_LG_XVII000028	At2g22450.1	putative GTP cyclohydrolase :	tremula	Unique
Ptp.806.1.S1_at	0.873814	9.34927	0.00197372	CK089622	eugene3.00040615	eugene3.00040615	At1g66730.1	DNA ligase I	tremula x tremuloides	Unique
Ptp.8060.1.S1_at	1.25729	6.12908	0.00907651	CX656770	fgenesh4_pm.C_LG_V000648	fgenesh4_pm.C_LG_V000648	At1g75760.1	ER lumen protein retaining receptor	alba x tremula var. glandulosa	Unique
Ptp.8121.1.S1_at	1.5505	8.21087	0.00317435	DN492926	gw1.III.1300.1	gw1.III.1300.1	At1g72340.1	putative translation initiation factor EIF-2B alpha subunit : similar to translation initiation factor EIF-2B alpha subunit GB:Q64270 [Rattus norvegicus]:supported by full-length cDNA: Ceres:22437.	tremula x tremuloides	Unique
Ptp.8143.1.S1_at	2.54619	9.85229	0.00163501	DN492537	--	--	--	--	tremula x tremuloides	Unique
Ptp.8143.1.S1_s_at	2.83121	10.5693	0.00127561	DN492537	gw1.168.93.1 grail3.0168001901 fgenesh4_pg.C_scaffold_168000040 fgenesh4_pg.C_scaffold_168000044 fgenesh4_pg.C_scaffold_168000052 grail3.2001000201 eugene3.02360007 grail3.0236000701 eugene3.07380004	gw1.168.93.1	At3g14650.1	cytochrome P450	tremula x tremuloides	All probes match over all sequences
Ptp.83.2.S1_s_at	3.49729	29.3188	2.8e-05	CN549780	gw1.V.402.1	gw1.V.402.1	At1g71695.1	peroxidase	trichocarpa x deltoides	All probes match over all sequences
Ptp.879.1.A1_at	1.01817	6.77326	0.00638283	CK093442	estExt_Genewise1_v1.C_LG_X2563	estExt_Genewise1_v1.C_LG_X2563	At4g25030.1	putative protein : :supported by full-length cDNA: Ceres:16463.	tremula x tremuloides	Unique
Ptp.938.1.A1_s_at	2.10511	6.87471	0.00606393	CK089594	gw1.VI.2253.1	gw1.VI.2253.1	At2g41510.1	putative cytokinin oxidase :	tremula x tremuloides	All probes match over all sequences
Ptp.973.1.A1_at	4.88828	7.69187	0.00404924	CK089832	eugene3.20500001 gw1.VII.465.1 eugene3.00041395	eugene3.20500001	At1g05680.1	putative indole-3-acetate beta-glucosyltransferase : similar to indole-3-acetate beta-glucosyltransferase GB:AAD32293	tremula x tremuloides	Unique
Ptp.980.1.A1_s_at	3.78061	15.2939	0.000329399	BP933095	estExt_fgenesh4_pm.C_LG_II0967	estExt_fgenesh4_pm.C_LG_II0967	At5g35735.1	Expressed protein : : supported by full-length cDNA: Ceres: 32450.	nigra	All probes match over all sequences
Ptp.984.1.S1_at	2.00681	9.06714	0.00220713	CK089896	gw1.X.5990.1	gw1.X.5990.1	At5g27600.1	long-chain-fatty-acid--CoA ligase-like protein : long-chain-fatty-acid--CoA ligase - Brassica napus	tremula x tremuloides	Unique
Ptp.987.1.S1_at	3.26976	12.1965	0.00075492	BU895364	estExt_Genewise1_v1.C_LG_II0603	estExt_Genewise1_v1.C_LG_II0603	At1g66480.1	hypothetical protein :	trichocarpa	Unique
PtpAffx.100032.1.A1_at	3.86227	6.03615	0.00959109	BP934526	gw1.XI.3329.1	gw1.XI.3329.1	At5g51180.1	putative protein : similar to unknown protein (pir||T00623): supported by cDNA: gi_15292882_gb_AY050875.1_	tremula	Unique
PtpAffx.100048.1.A1_at	4.76298	8.08925	0.00335416	BP934827	fgenesh4_pm.C_LG_I001042	fgenesh4_pm.C_LG_I001042	At2g15480.1	putative glucosyltransferase :	nigra	Unique
PtpAffx.1002.2.A1_a_at	0.914717	6.25518	0.00844754	CN550112	estExt_Genewise1_v1.C_LG_VIII2057	estExt_Genewise1_v1.C_LG_VIII2057	At3g47550.1	putative protein : PIT1 - Arabidopsis thaliana	trichocarpa x deltoides	Probes match on alternative forms of same gene
PtpAffx.10026.1.S1_at	1.20849	8.09164	0.00335208	BP933558	gw1.XVI.2010.1	gw1.XVI.2010.1	At3g58470.1	putative protein : several hypothetical proteins - Saccharomyces cerevisiae: supported by cDNA: gi_16648682_gb_AY058117.1_	nigra	Unique
PtpAffx.100451.1.S1_at	1.34214	8.96362	0.00229237	AJ779025	grail3.0015031201	grail3.0015031201	At5g50870.1	ubiquitin-conjugating enzyme-like protein : : supported by cDNA: gi_17644162	euphratica	Unique
PtpAffx.10049.1.S1_at	2.86339	17.1624	0.000219079	CV243328	eugene3.00130706	eugene3.00130706	At3g54680.1	proteophosphoglycan-related : proteophosphoglycan [Leishmania major] gi|5420389|emb|CAB46680: supported by full-length cDNA: Ceres:6954.	trichocarpa	Unique
PtpAffx.100638.1.A1_at	0.893733	6.19216	0.00875188	CX181431	eugene3.00060989	eugene3.00060989	At2g19385.1	Expressed protein : : supported by full-length cDNA: Ceres: 114879.	euramericana	Unique
PtpAffx.10070.1.A1_at	2.06218	9.01929	0.00224894	BP931733	--	--	--	--	tremula	Unique
PtpAffx.100742.1.S1_at	3.5744	15.7446	0.000294748	CV242765	--	--	--	--	tremula x tremuloides	Unique
PtpAffx.100749.1.S1_at	4.03927	9.3353	0.00198378	CV269142	grail3.0094006501	grail3.0094006501	At2g38470.1	WRKY family transcription factor : contains Pfam profile: PF03106 WRKY DNA -binding domain:: supported by cDNA: gi_21105638	trichocarpa x nigra	Unique
PtpAffx.10087.1.A1_at	1.18352	7.56599	0.00430013	CV259549	estExt_Genewise1_v1.C_LG_VI1752	estExt_Genewise1_v1.C_LG_VI1752	At2g36310.1	expressed protein : :supported by full-length cDNA: Ceres:2576.	trichocarpa x nigra	Unique
PtpAffx.100975.1.S1_s_at	0.799389	6.10101	0.00923651	CF234985	gw1.XV.810.1	gw1.XV.810.1	At3g18240.1	expressed protein : :supported by full-length cDNA: Ceres:10221.: supported by cDNA: gi_11908119	alba x tremula	All probes match over all sequences
PtpAffx.1010.1.S1_at	0.686311	6.41889	0.00771659	CK110579	estExt_fgenesh4_pm.C_LG_VII0033	estExt_fgenesh4_pm.C_LG_VII0033	At4g28450.1	G-protein beta family : SOF1 (involved in rRNA processing) protein-yeast: supported by cDNA: gi_13937178_gb_AF372943.1_AF372943	tremula x tremuloides	Unique
PtpAffx.101096.1.A1_at	1.04535	6.30084	0.00822523	CV278746	gw1.V.3435.1	gw1.V.3435.1	At1g79230.1	mercaptopyruvate sulfurtransferase (Mst1:Rdh1) : identical to mercaptopyruvate sulfurtransferase GI:6009981 and thiosulfate sulfurtransferase GI:5834508 from [Arabidopsis thaliana]:supported by full-length cDNA: Ceres:32130.	trichocarpa x deltoides	Unique
PtpAffx.101228.1.A1_at	4.26484	13.4361	0.000530523	CV272744	eugene3.01220019	eugene3.01220019	--	--	trichocarpa x nigra	Unique
PtpAffx.101646.1.A1_s_at	8.59879	14.5951	0.000394251	CV256588	grail3.0751000201	grail3.0751000201	At1g12740.1	cytochrome P450	trichocarpa x deltoides	All probes match over all sequences
PtpAffx.101699.1.A1_a_at	1.65911	7.38457	0.00469949	CV241536	--	--	--	--	trichocarpa	Probes match on alternative forms of same gene
PtpAffx.101757.1.A1_s_at	1.11098	6.51379	0.00731952	CV252630	eugene3.00071126	eugene3.00071126	At4g34910.1	DEAD:DEAH box RNA helicase protein	trichocarpa	All probes match over all sequences
PtpAffx.101875.1.A1_s_at	1.95644	6.78889	0.00633229	CV273550	estExt_fgenesh4_pg.C_LG_VIII0329	estExt_fgenesh4_pg.C_LG_VIII0329	At4g25030.1	putative protein : :supported by full-length cDNA: Ceres:16463.	trichocarpa x deltoides	All probes match over all sequences
PtpAffx.101885.1.A1_at	0.659793	10.2339	0.00142669	CV247062	fgenesh4_pg.C_scaffold_142000071	fgenesh4_pg.C_scaffold_142000071	At3g25180.1	cytochrome p450 family : similar to cytochrome P450 monooxygenase GB:AAC49188 [Pisum sativum]: contains Pfam profile: PF00067 cytochrome P450	trichocarpa x nigra	Unique
PtpAffx.102128.1.A1_at	2.78217	8.4366	0.00287637	CV236844	eugene3.00080137	eugene3.00080137	At5g03700.1	S-receptor kinase - like protein : S-receptor kinase homolog precursor	trichocarpa	Unique
PtpAffx.10247.2.S1_at	1.90961	7.71735	0.00400511	CV261717	--	--	--	--	tremula x tremuloides	Unique
PtpAffx.1025.12.S1_at	1.06816	6.07779	0.00935653	BU882243	estExt_Genewise1_v1.C_LG_XVII0625	estExt_Genewise1_v1.C_LG_XVII0625	At5g40760.1	glucose-6-phosphate dehydrogenase :	trichocarpa	Unique
PtpAffx.10261.1.S1_a_at	4.28285	11.4219	0.00095648	CV258795	eugene3.00160122	eugene3.00160122	--	--	trichocarpa x nigra	Unique
PtpAffx.10261.1.S1_at	2.05596	6.85693	0.00611852	CV258795	eugene3.00060073 eugene3.00160122	eugene3.00060073	At3g22160.1	expressed protein : :supported by full-length cDNA: Ceres:8081.	trichocarpa x nigra	Probes match on alternative forms of same gene
PtpAffx.10261.2.A1_at	6.03972	15.1965	0.000337411	CV253181	eugene3.00060073	eugene3.00060073	At3g22160.1	expressed protein : :supported by full-length cDNA: Ceres:8081.	trichocarpa x deltoides	Unique
PtpAffx.102758.1.S1_at	0.753259	5.97655	0.00991824	CK104528	gw1.II.2929.1	gw1.II.2929.1	At3g21630.1	putative protein kinase : similar to serine:threonine protein kinase Pto GB:AAB47421 [Lycopersicon esculentum] (Plant Cell 9 (1)	tremula	Unique
PtpAffx.1030.1.S1_x_at	1.72409	6.05795	0.00946747	CV270748	estExt_Genewise1_v1.C_LG_XVI0292	estExt_Genewise1_v1.C_LG_XVI0292	At2g38540.1	putative nonspecific lipid-transfer protein : : supported by cDNA: gi_15146309_gb_AY049296.1_	trichocarpa x nigra	Probes cross hyb with other sequences
PtpAffx.103261.1.S1_a_at	1.08777	11.5563	0.000919602	CN524624	estExt_fgenesh4_pm.C_1450034	estExt_fgenesh4_pm.C_1450034	At4g26220.1	caffeoyl-CoA 3-O-methyltransferase	trichocarpa x deltoides	Probes match on alternative forms of same gene
PtpAffx.10330.5.S1_a_at	0.891125	7.35892	0.00475072	CX173789	eugene3.00140255	eugene3.00140255	At4g00585.1	Expressed protein : : supported by full-length cDNA: Ceres: 18459.	deltoides	Probes match on alternative forms of same gene
PtpAffx.10355.2.S1_at	12.425	75.5262	5.33e-07	CX659733	eugene3.00120328 gw1.3140.1.1 fgenesh4_pg.C_scaffold_3140000002	eugene3.00120328	At1g05260.1	peroxidase	alba x tremula var. glandulosa	Unique
PtpAffx.10359.1.S1_at	1.54645	8.82868	0.00242834	CV231230	--	--	--	--	trichocarpa	Unique
PtpAffx.10363.1.S1_at	1.73821	8.53899	0.00275281	CV264628	gw1.I.9245.1	gw1.I.9245.1	At1g12550.1	hypothetical protein :	trichocarpa x nigra	Unique
PtpAffx.10376.1.S1_a_at	1.34052	6.19037	0.00876112	AJ769933	gw1.II.423.1 gw1.XIV.3082.1	gw1.II.423.1	At5g14060.1	lysine-sensitive aspartate kinase (gb|AAB63104.1) : : supported by cDNA: gi_2257742_gb_U62020.1_ATU62020	euphratica	Probes match on alternative forms of same gene
PtpAffx.103774.1.A1_at	0.904928	6.14992	0.0089702	CK092904	estExt_fgenesh4_kg.C_LG_XVI0013	estExt_fgenesh4_kg.C_LG_XVI0013	At5g06660.1	putative protein : similar to unknown protein (dbj|BAA86974.1):supported by full-length cDNA: Ceres:20752.	tremula	Unique
PtpAffx.10405.1.S1_x_at	8.85156	18.2371	0.000172267	CV267912	--	--	--	--	trichocarpa	Probes cross hyb with other sequences
PtpAffx.10405.2.A1_x_at	2.20152	18.7116	0.000157399	CV273487	--	--	--	--	trichocarpa	Probes cross hyb with other sequences
PtpAffx.10405.5.S1_at	9.89597	24.5078	5.73e-05	DN493379	--	--	--	--	trichocarpa x deltoides	Unique
PtpAffx.10405.6.A1_at	0.716099	6.66586	0.00672602	CV254002	--	--	--	--	trichocarpa	Unique
PtpAffx.104180.1.S1_at	12.2971	24.3546	5.87e-05	AJ780277	eugene3.10700003	eugene3.10700003	--	--	euphratica	Unique
PtpAffx.10445.1.S1_at	6.11324	6.89774	0.00599775	CV256716	eugene3.00010106	eugene3.00010106	At5g06720.1	peroxidase	trichocarpa x deltoides	Unique
PtpAffx.10446.1.S1_a_at	8.74603	7.70252	0.00402651	D32166.1	fgenesh4_pm.C_LG_I000271	fgenesh4_pm.C_LG_I000271	At1g02800.1	glycosyl hydrolase family 9 (endo-1	alba	Probes match on alternative forms of same gene
PtpAffx.10446.2.S1_at	7.52845	7.00153	0.00567145	AB025796.1	gw1.III.1493.1	gw1.III.1493.1	At1g02800.1	glycosyl hydrolase family 9 (endo-1	alba	Unique
PtpAffx.104537.1.S1_at	5.36541	8.94002	0.00231627	DN492791	estExt_fgenesh4_pg.C_LG_II0181	estExt_fgenesh4_pg.C_LG_II0181	At1g21590.1	hypothetical protein : similar to Pto kinase interactor 1 GB:AAC61805 GI:3668069 from [Lycopersicon esculentum]: supported by cDNA: gi_18086337	tremula x tremuloides	Unique
PtpAffx.105150.1.S1_at	2.52217	13.179	0.000577348	DN489996	estExt_fgenesh4_pg.C_LG_XIV0417	estExt_fgenesh4_pg.C_LG_XIV0417	At5g53030.1	putative protein : similar to unknown protein (pir||T09020): supported by cDNA: gi_18253030	tremula x tremuloides	Unique
PtpAffx.105331.1.S1_s_at	1.09227	6.38616	0.00784753	BU888324	estExt_fgenesh4_pm.C_LG_III0392	estExt_fgenesh4_pm.C_LG_III0392	At5g41190.1	unknown protein :	tremula	All probes match over all sequences
PtpAffx.105443.1.S1_at	1.26639	7.93294	0.0036227	DN491379	fgenesh4_pg.C_LG_II002249	fgenesh4_pg.C_LG_II002249	At3g17940.1	aldose 1-epimerase	trichocarpa	Unique
PtpAffx.1060.1.A1_at	2.08191	6.70922	0.00658095	CV253420	gw1.I.1211.1	gw1.I.1211.1	At2g21270.1	putative ubiquitin fusion-degradation protein : :supported by full-length cDNA: Ceres:34470.	trichocarpa x deltoides	Unique
PtpAffx.10604.6.A1_at	1.1045	6.52394	0.00727762	CV234387	grail3.0008017101	grail3.0008017101	At5g13420.1	transaldolase - like protein : transaldolase	trichocarpa	Unique
PtpAffx.106173.1.S1_s_at	6.67673	9.50598	0.00185299	DN484577	eugene3.00020691 eugene3.38120002	eugene3.00020691	At4g19950.1	putative protein : p48 eggshell protein gene	tremula	All probes match over all sequences
PtpAffx.106228.1.A1_at	1.83597	7.00648	0.00565787	DN492097	gw1.IV.245.1 gw1.XVII.1414.1	gw1.IV.245.1	At3g29770.1	alpha:beta hydrolase	trichocarpa	Unique
PtpAffx.106463.1.A1_at	1.45745	8.73092	0.00253812	CV239316	fgenesh4_pg.C_LG_VI001232	fgenesh4_pg.C_LG_VI001232	At4g30920.1	leucyl aminopeptidase - like protein : leucyl aminopeptidase	trichocarpa	Unique
PtpAffx.1066.5.A1_x_at	8.90098	11.9797	0.000806529	CV258984	eugene3.01230050	eugene3.01230050	--	--	trichocarpa x nigra	Probes cross hyb with other sequences
PtpAffx.106779.1.S1_at	3.44567	11.7048	0.000877058	CX658962	fgenesh4_pg.C_LG_XIV000324	fgenesh4_pg.C_LG_XIV000324	At2g22590.1	putative anthocyanidin-3-glucoside rhamnosyltransferase : : supported by cDNA: gi_15450576_gb_AY052656.1_	alba x tremula var. glandulosa	Unique
PtpAffx.10695.1.A1_at	4.79989	10.454	0.00132104	CV255466	--	--	--	--	trichocarpa x deltoides	Unique
PtpAffx.107166.1.S1_s_at	1.73148	10.2501	0.00141866	CV257356	estExt_fgenesh4_pg.C_LG_IX1058	estExt_fgenesh4_pg.C_LG_IX1058	At1g51410.1	cinnamyl alcohol dehydrogenase	trichocarpa x deltoides	All probes match over all sequences
PtpAffx.107166.2.S1_at	3.06764	10.5742	0.00127334	CX178098	estExt_fgenesh4_pg.C_LG_I1820 estExt_fgenesh4_pg.C_LG_IX1058	estExt_fgenesh4_pg.C_LG_I1820	At5g19440.1	cinnamyl-alcohol dehydrogenase - like protein : cinnamyl-alcohol dehydrogenase	euramericana	Unique
PtpAffx.107323.1.S1_s_at	1.54324	9.43521	0.00190825	CV228267	estExt_fgenesh4_pg.C_290233	estExt_fgenesh4_pg.C_290233	At4g17760.1	hypothetical protein :	tremula x tremuloides	All probes match over all sequences
PtpAffx.10742.1.S1_at	4.3763	8.49325	0.00280814	BP935108	gw1.I.6121.1	gw1.I.6121.1	At2g45600.1	expressed protein : : supported by full-length cDNA: Ceres:36855.	nigra	Unique
PtpAffx.10751.3.S1_at	3.19878	7.00861	0.00565418	DN497383	gw1.328.7.1 fgenesh4_pm.C_LG_II001094	gw1.328.7.1	At1g71090.1	expressed protein : : supported by cDNA: gi_15028380_gb_AY045993.1_	tremula	Unique
PtpAffx.10759.1.S1_at	4.96902	6.88921	0.0060235	CV266358	fgenesh4_pg.C_LG_V000198	fgenesh4_pg.C_LG_V000198	At4g39700.1	copper chaperone (CCH)-related : low similarity to copper homeostasis factor [GI:3168840][PMID:9701579]: similar to farnesylated proteins GMFP7 [Glycine max][GI:4097573] and ATFP7 [GI:4097555]: contains heavy-metal-associated domain PF00403	trichocarpa x nigra	Unique
PtpAffx.107905.2.A1_at	0.368627	6.60895	0.00693612	CV261609	gw1.66.785.1	gw1.66.785.1	At1g08010.1	GATA zinc finger protein : similar to PIR:T05288 from [Arabidopsis thaliana]	tremula	Unique
PtpAffx.107986.1.A1_at	5.36773	11.7959	0.000855738	CV262040	grail3.0003046201	grail3.0003046201	At1g03220.1	unknown protein : Strong similarity to gb|D14550 extracellular dermal glycoprotein (EDGP) precursor from Daucus carota. ESTs gb|H37281	trichocarpa x nigra	Unique
PtpAffx.107986.1.A1_s_at	7.6995	15.7091	0.000297528	CV262040	grail3.0003046201	grail3.0003046201	At1g03220.1	unknown protein : Strong similarity to gb|D14550 extracellular dermal glycoprotein (EDGP) precursor from Daucus carota. ESTs gb|H37281	trichocarpa x nigra	All probes match over all sequences
PtpAffx.10840.2.A1_a_at	2.07973	10.8336	0.00115655	CV244038	estExt_fgenesh4_pg.C_LG_XVIII0004	estExt_fgenesh4_pg.C_LG_XVIII0004	At4g31130.1	putative protein : :supported by full-length cDNA: Ceres:8077.	trichocarpa	Probes match on alternative forms of same gene
PtpAffx.108502.1.A1_a_at	1.76272	8.07275	0.0033844	BI127008	gw1.XV.1427.1 gw1.XII.1567.1	gw1.XV.1427.1	At3g48030.1	putative protein : predicted proteins	tremula x tremuloides	Probes match on alternative forms of same gene
PtpAffx.108502.1.A1_x_at	1.0277	6.05517	0.00948522	BI127008	gw1.XV.1427.1 gw1.XII.1567.1	gw1.XV.1427.1	At3g48030.1	putative protein : predicted proteins	tremula x tremuloides	Probes cross hyb with other sequences
PtpAffx.108942.1.S1_s_at	1.46813	7.90519	0.00367179	AJ778895	estExt_Genewise1_v1.C_LG_XIV3568	estExt_Genewise1_v1.C_LG_XIV3568	At2g04550.1	putative protein phosphatase :	euphratica	All probes match over all sequences
PtpAffx.108979.1.S1_s_at	1.68645	12.0288	0.000795493	AJ777490	eugene3.00130338	eugene3.00130338	At4g14880.1	cytosolic O-acetylserine(thiol)lyase (EC 4.2.99.8) : : supported by cDNA: gi_15027936_gb_AY045825.1_	euphratica	All probes match over all sequences
PtpAffx.109035.1.S1_s_at	1.85438	6.18134	0.00880165	CA821685	eugene3.00040513	eugene3.00040513	At2g33770.1	E2	trichocarpa x deltoides	All probes match over all sequences
PtpAffx.10911.1.S1_at	5.9044	10.0105	0.00154153	BP931086	eugene3.00110945	eugene3.00110945	At4g27450.1	putative protein : stem-specific protein - Nicotiana tabacum	nigra	Unique
PtpAffx.1092.1.A1_s_at	5.55215	6.03639	0.00959109	CV234329	estExt_fgenesh4_pg.C_1200043	estExt_fgenesh4_pg.C_1200043	--	--	trichocarpa	All probes match over all sequences
PtpAffx.109285.1.S1_at	1.2765	7.96686	0.00356538	CX658202	grail3.0013020201	grail3.0013020201	At5g11810.1	putative protein :	alba x tremula var. glandulosa	Unique
PtpAffx.1099.4.A1_at	1.03053	6.75142	0.00644891	CV272037	--	--	--	--	tremula x tremuloides	Unique
PtpAffx.109909.1.S1_at	4.82404	10.1753	0.00145833	CV270799	gw1.V.3862.1	gw1.V.3862.1	At1g49520.1	hypothetical protein : predicted by genscan+	trichocarpa	Unique
PtpAffx.110063.1.A1_at	0.270502	7.10004	0.0053949	CK093818	--	--	--	--	tremula	Unique
PtpAffx.110158.2.A1_s_at	1.81284	11.0101	0.0010955	CV263040	estExt_Genewise1_v1.C_LG_III1154	estExt_Genewise1_v1.C_LG_III1154	At5g47910.1	respiratory burst oxidase protein : : supported by cDNA: gi_3242788_gb_AF055357.1_AF055357	trichocarpa x nigra	All probes match over all sequences
PtpAffx.110205.1.S1_at	11.3986	85.1617	3.38e-07	CF234168	eugene3.00070998	eugene3.00070998	--	--	alba x tremula	Unique
PtpAffx.11032.1.S1_at	1.81583	10.368	0.00135719	CV283925	grail3.0049021504	grail3.0049021504	At3g55440.1	cytosolic triosephosphatisomerase : :supported by full-length cDNA: Ceres:28516.	trichocarpa x deltoides	Unique
PtpAffx.11054.2.S1_at	0.615412	6.5971	0.00698099	BP932603	estExt_Genewise1_v1.C_LG_XVIII0261	estExt_Genewise1_v1.C_LG_XVIII0261	At2g38670.1	putative phospholipid cytidylyltransferase : : supported by cDNA: gi_20260169	nigra	Unique
PtpAffx.110895.1.S1_at	3.04594	9.64876	0.00175217	AJ773262	estExt_Genewise1_v1.C_LG_X0255	estExt_Genewise1_v1.C_LG_X0255	At1g68570.1	peptide transporter	euphratica	Unique
PtpAffx.110996.1.S1_at	0.704649	9.28382	0.00202497	BU811034	eugene3.00031378 estExt_Genewise1_v1.C_LG_I7789	eugene3.00031378	At5g13110.1	glucose-6-phosphate 1-dehydrogenase : : supported by cDNA: gi_18086447	tremula x tremuloides	Unique
PtpAffx.111009.1.S1_at	1.46469	7.30801	0.00486601	CX655295	grail3.0006050201	grail3.0006050201	At4g16210.1	enoyl-CoA hydratase like protein :	alba x tremula var. glandulosa	Unique
PtpAffx.111335.1.S1_s_at	2.96064	8.61405	0.00266763	DN497110	gw1.I.1402.1	gw1.I.1402.1	At5g59790.1	putative protein : various predicted proteins	tremula	All probes match over all sequences
PtpAffx.111453.1.S1_at	0.840875	6.746	0.0064706	CK092842	estExt_Genewise1_v1.C_LG_IX3489	estExt_Genewise1_v1.C_LG_IX3489	At2g28490.1	putative seed storage protein (vicilin-like) :	tremula x tremuloides	Unique
PtpAffx.111457.1.S1_at	3.82018	12.7092	0.000651104	CX169051	eugene3.00031334	eugene3.00031334	At1g28100.1	unknown protein :	deltoides	Unique
PtpAffx.111508.1.S1_at	1.10469	7.41312	0.00462518	BU833873	--	--	--	--	tremula x tremuloides	Unique
PtpAffx.111691.1.S1_at	1.19509	7.15562	0.00525356	CK106380	gw1.XV.1696.1 eugene3.00120772	gw1.XV.1696.1	At5g63110.1	histone deacetylase : :supported by full-length cDNA: Ceres:5511.	tremula	Unique
PtpAffx.112057.1.S1_s_at	6.22643	25.9631	4.48e-05	CV240582	estExt_fgenesh4_pg.C_LG_XIV0898	estExt_fgenesh4_pg.C_LG_XIV0898	At2g31680.1	GTP-binding protein	trichocarpa	All probes match over all sequences
PtpAffx.11208.1.A1_at	3.44838	12.8967	0.000622227	CV255185	gw1.XVIII.2175.1	gw1.XVIII.2175.1	At4g31550.1	WRKY family transcription factor : contains Pfam profile: PF03106 WRKY DNA -binding domain	trichocarpa x deltoides	Unique
PtpAffx.112170.1.S1_at	2.01336	7.45547	0.00453531	AJ768529	eugene3.00012780 eugene3.00012778 gw1.2001.2.1	eugene3.00012780	At1g17050.1	geranyl diphosphate synthase (GPPS)(dimethylallyltransferase)	euphratica	Unique
PtpAffx.112241.1.S1_at	5.32662	22.8414	7.48e-05	CX176487	eugene3.00180704	eugene3.00180704	At2g46225.1	expressed protein : supported by cDNA: Ceres:13319: supported by cDNA: 13319.	deltoides	Unique
PtpAffx.112256.1.S1_at	1.33038	6.1559	0.0089351	CV256640	gw1.XVIII.2366.1	gw1.XVIII.2366.1	At5g45130.1	ras-related GTP-binding protein RHA1 (sp|P31582) : :supported by full-length cDNA: Ceres:37862.	trichocarpa x deltoides	Unique
PtpAffx.11250.1.S1_at	3.2272	9.72419	0.00170725	CV246956	gw1.II.3071.1	gw1.II.3071.1	At1g63220.1	putative elicitor-responsive gene : similar to elicitor-responsive gene-3 GB:AAC35866 from [Oryza sativa]:supported by full-length cDNA: Ceres:18965.	trichocarpa	Unique
PtpAffx.112794.1.A1_at	2.34111	8.25693	0.00311455	CV281993	gw1.I.9767.1	gw1.I.9767.1	At1g08470.1	strictosidine synthase-related : similar to strictosidine synthase [Rauvolfia serpentina][SP|P15324]: supported by cDNA: gi_16930480_gb_AF419594.1_AF419594	trichocarpa	Unique
PtpAffx.112822.1.A1_at	4.69409	9.45037	0.00189847	BP935258	eugene3.00011103	eugene3.00011103	At1g80440.1	expressed protein : contains two Kelch motifs: supported by full-length cDNA: Ceres: 32885.	nigra	Unique
PtpAffx.112899.1.A1_at	0.649173	6.64801	0.00678836	BP934649	eugene3.00130679	eugene3.00130679	At1g33110.1	unknown protein : : supported by cDNA: gi_17065359	nigra	Unique
PtpAffx.113098.1.S1_at	1.60576	8.57862	0.00271035	CB239568	gw1.IV.3612.1	gw1.IV.3612.1	At1g74460.1	putative lipase:acylhydrolase : contains Pfam profile: PF00657 lipase:acylhydrolase with GDSL-like motif: similar to anther-specific pro-rich protein APG GB:P40603 [Brassica napus] (Plant J 1993 Jan:3(1):111-20):supported by full-length cDNA: Ceres:30001.	alba x tremula var. glandulosa	Unique
PtpAffx.113217.1.S1_s_at	0.386131	6.70192	0.00660679	CN520202	grail3.0007029201	grail3.0007029201	At4g32130.1	hypothetical protein : : supported by cDNA: gi_18252218	trichocarpa x deltoides	All probes match over all sequences
PtpAffx.113258.1.S1_at	3.1286	10.1314	0.00147715	CV259774	fgenesh4_pm.C_LG_XIV000473	fgenesh4_pm.C_LG_XIV000473	At5g55560.1	putative protein : contains similarity to NRK-related kinase	trichocarpa x nigra	Unique
PtpAffx.113275.1.S1_at	5.92223	6.73617	0.00650016	CK094738	gw1.X.1066.1	gw1.X.1066.1	At1g69490.1	expressed protein : similar to N-term half of NAC domain protein NAM [Arabidopsis thaliana] GI:4325282:supported by full-length cDNA: Ceres:21634.	tremula	Unique
PtpAffx.113361.1.S1_at	1.79154	7.66619	0.00409501	CX185369	gw1.XIX.1660.1	gw1.XIX.1660.1	At2g40760.1	rhodanese-like family protein :	euramericana	Unique
PtpAffx.113782.1.S1_s_at	1.03449	7.13495	0.00531157	CV267916	estExt_Genewise1_v1.C_1660167	estExt_Genewise1_v1.C_1660167	gi|52218796|gb|AAU29468.1|	At3g01435 [Arabidopsis thaliana] >gi|48310228|gb|AAT41779.1| At3g01435 [Arabidopsis thaliana] >gi|42572221|ref|NP_974205.1| Expressed protein [Arabidopsis thaliana]	trichocarpa x nigra	All probes match over all sequences
PtpAffx.114251.1.A1_at	4.19976	8.25903	0.00311416	CV265805	eugene3.00051099	eugene3.00051099	At4g18170.1	WRKY family transcription factor : similar to DNA-binding protein 2 GI:4322940 from [Nicotiana tabacum]: contains Pfam profile: PF03106 WRKY DNA -binding domain: supported by cDNA: gi_17064157	trichocarpa x nigra	Unique
PtpAffx.11476.1.S1_at	1.08759	8.16052	0.00324856	CV264485	estExt_fgenesh4_pm.C_LG_X0783	estExt_fgenesh4_pm.C_LG_X0783	At2g39800.1	delta-1-pyrroline 5-carboxylase synthetase (P5C1) : identical to SP:P54887:P5C1_ARATH: supported by cDNA: gi_1532270_dbj_D32138.1_ATHATP5CS	trichocarpa x nigra	Unique
PtpAffx.114792.1.A1_s_at	3.22407	8.31816	0.00303664	CV243536	gw1.29.221.1	gw1.29.221.1	At5g17540.1	putative protein : hypersensitivity-related gene product HSR201 - Nicotiana tabacum	trichocarpa	All probes match over all sequences
PtpAffx.11491.1.S1_at	3.47047	9.72747	0.00170579	DN496224	gw1.IV.2596.1	gw1.IV.2596.1	At4g18910.1	major intrinsic protein (MIP)- like : nodulin-26	tremula	Unique
PtpAffx.114927.1.A1_at	2.18012	13.5055	0.000521591	CV239325	gw1.I.7489.1	gw1.I.7489.1	At1g15520.1	ABC transporter family protein : similar to ABC1 protein GI:14331118 from [Nicotiana plumbaginifolia]	trichocarpa	Unique
PtpAffx.11493.1.S1_at	6.97182	35.1474	1.42e-05	CV263491	eugene3.00280312	eugene3.00280312	At4g15233.1	similar to ABC transporter family protein : temporary automated functional assignment	nigra	Unique
PtpAffx.115018.1.A1_at	0.914636	18.38	0.000166894	CV254773	estExt_Genewise1_v1.C_LG_XIV2606	estExt_Genewise1_v1.C_LG_XIV2606	At2g47760.1	Not56-like protein : : supported by cDNA: gi_16226530_gb_AF428424.1_AF428424	trichocarpa x deltoides	Unique
PtpAffx.115066.1.A1_at	0.326588	11.3616	0.000975372	CV233912	--	--	--	--	tremula	Unique
PtpAffx.115155.2.S1_a_at	3.15315	6.72621	0.00653338	BU826541	eugene3.68730001 gw1.III.413.1 eugene3.00010865	eugene3.68730001	At4g23500.1	polygalacturonase	tremula x tremuloides	Unique
PtpAffx.115155.2.S1_at	3.18787	7.355	0.00475928	BU826541	eugene3.00010865 gw1.III.413.1	eugene3.00010865	At4g23500.1	polygalacturonase	tremula x tremuloides	Probes match on alternative forms of same gene
PtpAffx.115286.1.A1_at	1.23781	6.10714	0.00919933	CV256686	grail3.0025002102	grail3.0025002102	At3g09890.1	expressed protein : :supported by full-length cDNA: Ceres:19531.	trichocarpa x deltoides	Unique
PtpAffx.1161.1.A1_at	6.31907	10.4267	0.00133248	CV242557	grail3.0187001701	grail3.0187001701	At5g47220.1	ethylene responsive element binding factor 2 (EREBP-2) : identical to ethylene responsive element binding factor 2 GI:3434969 from [Arabidopsis thaliana] :supported by full-length cDNA: Ceres:3012.	trichocarpa	Unique
PtpAffx.116237.1.A1_a_at	3.57108	10.6747	0.00122421	CV280738	estExt_fgenesh4_pg.C_LG_VII0442	estExt_fgenesh4_pg.C_LG_VII0442	At5g10380.1	putative protein : various predicted proteins	trichocarpa x deltoides	Probes match on alternative forms of same gene
PtpAffx.11626.1.A1_a_at	6.65202	13.3506	0.000545155	CV227545	gw1.VI.1723.1	gw1.VI.1723.1	At2g06925.1	Expressed protein : : supported by full-length cDNA: Ceres: 7600.	trichocarpa	Probes match on alternative forms of same gene
PtpAffx.116443.1.S1_at	0.670975	6.49833	0.00737878	CK102240	eugene3.00160841 estExt_fgenesh4_pm.C_280088	eugene3.00160841	At3g09840.1	putative transitional endoplasmic reticulum ATPase : identical to cell division cycle protein 48 (CDC48) homolog GB:P54609 (EMBO J. 14 (22)	tremula x tremuloides	Unique
PtpAffx.11646.1.S1_at	1.28272	14.3137	0.000423034	CV258006	gw1.X.4580.1	gw1.X.4580.1	At5g35620.1	eIF4Eiso protein (emb|CAA71579.1) : :supported by full-length cDNA: Ceres:23770.	trichocarpa x deltoides	Unique
PtpAffx.11652.1.S1_at	1.81109	10.9104	0.00112827	CV263128	grail3.0035005702	grail3.0035005702	At2g45440.1	putative dihydrodipicolinate synthase : :supported by full-length cDNA: Ceres:26817.	trichocarpa x nigra	Unique
PtpAffx.116687.1.A1_at	1.37011	12.8505	0.000629623	CV262560	gw1.XIX.1660.1	gw1.XIX.1660.1	At2g40760.1	rhodanese-like family protein :	trichocarpa x nigra	Unique
PtpAffx.1167.1.S1_at	0.959841	6.95982	0.00580331	CV242562	estExt_fgenesh4_pg.C_LG_V1144	estExt_fgenesh4_pg.C_LG_V1144	At1g71750.1	hypoxanthine ribosyl transferase	trichocarpa	Unique
PtpAffx.11696.1.S1_s_at	1.2814	6.16952	0.00886681	CV256226	estExt_Genewise1_v1.C_LG_XVI3645	estExt_Genewise1_v1.C_LG_XVI3645	At5g01450.1	putative protein : hypothetical protein At2g38190 - Arabidopsis thaliana	trichocarpa x deltoides	All probes match over all sequences
PtpAffx.117004.2.S1_a_at	3.91503	14.7225	0.000381616	CX174168	estExt_fgenesh4_pg.C_860138	estExt_fgenesh4_pg.C_860138	At5g45280.1	pectinacetylesterase	deltoides	Probes match on alternative forms of same gene
PtpAffx.117027.1.S1_a_at	2.47498	10.4597	0.00132006	CV232507	grail3.0028011501 gw1.XVI.2663.1	grail3.0028011501	At3g09640.1	ascorbate peroxidase (APX) : identical to ascorbate peroxidase [Arabidopsis thaliana] gi|555576|emb|CAA56340:	trichocarpa	Probes match on alternative forms of same gene
PtpAffx.117121.1.S1_s_at	3.01992	12.0806	0.000782553	CX167944	estExt_fgenesh4_pm.C_LG_X0673	estExt_fgenesh4_pm.C_LG_X0673	At4g02860.1	putative protein : similar to T5J8.17: supported by cDNA: gi_20466357	deltoides	All probes match over all sequences
PtpAffx.11739.1.A1_at	1.06763	7.60246	0.00422493	CV254512	eugene3.01650024	eugene3.01650024	At1g77840.1	eukaryotic initiation factor 5 (eIF-5)	trichocarpa x deltoides	Unique
PtpAffx.11747.1.S1_at	6.72963	29.9458	2.56e-05	CV254756	estExt_fgenesh4_pg.C_LG_XI0229	estExt_fgenesh4_pg.C_LG_XI0229	At1g11580.1	pectin methylesterase	trichocarpa x deltoides	Unique
PtpAffx.11747.2.A1_a_at	7.18772	31.1629	2.22e-05	CV264358	gw1.IV.1811.1 estExt_fgenesh4_pg.C_LG_XI0229	gw1.IV.1811.1	At5g53370.1	pectinesterase : : supported by cDNA: gi_15293286_gb_AY051077.1_	trichocarpa x nigra	Probes match on alternative forms of same gene
PtpAffx.117473.1.S1_at	7.36528	12.1611	0.000763743	DN496167	grail3.0023024001	grail3.0023024001	At5g59720.1	heat shock protein 18 : :supported by full-length cDNA: Ceres:97197.	tremula	Unique
PtpAffx.118124.1.S1_at	3.09179	12.3891	0.000715684	CV242600	gw1.VIII.1377.1	gw1.VIII.1377.1	At5g16290.1	acetolactate synthase-like protein :	trichocarpa	Unique
PtpAffx.118574.2.S1_s_at	3.10218	12.9797	0.000609504	CX185849	grail3.2637000102	grail3.2637000102	--	--	euramericana	All probes match over all sequences
PtpAffx.118825.1.S1_at	0.687101	7.16145	0.00523773	CX172872	eugene3.00050246	eugene3.00050246	At2g21870.1	putative ATP synthase : :supported by full-length cDNA: Ceres:31766.	deltoides	Unique
PtpAffx.11898.1.A1_at	1.01319	7.07551	0.00546911	CV247840	estExt_fgenesh4_pm.C_LG_IV0451	estExt_fgenesh4_pm.C_LG_IV0451	At4g39235.1	Expressed protein : : supported by full-length cDNA: Ceres: 147351.	trichocarpa	Unique
PtpAffx.119129.1.A1_at	3.56804	6.39038	0.0078284	DN491700	eugene3.00180734	eugene3.00180734	At4g28890.1	putative protein : various hypothetical and putative proteins in Arabidopsis thaliana	trichocarpa	Unique
PtpAffx.119163.1.A1_at	0.178615	6.28002	0.00832767	DN490214	estExt_Genewise1_v1.C_LG_XI1233	estExt_Genewise1_v1.C_LG_XI1233	--	--	tremula x tremuloides	Unique
PtpAffx.119354.2.A1_s_at	1.11058	6.93834	0.0058589	CV264820	estExt_fgenesh4_pm.C_LG_XV0475	estExt_fgenesh4_pm.C_LG_XV0475	At4g25640.1	putative protein : NorM	trichocarpa x nigra	All probes match over all sequences
PtpAffx.119396.1.A1_at	2.48319	8.72396	0.00254463	CV266382	fgenesh4_pm.C_LG_XVII000103	fgenesh4_pm.C_LG_XVII000103	At5g39890.1	putative protein : hypothetical protein F8M21.10 - Arabidopsis thaliana	trichocarpa x nigra	Unique
PtpAffx.119413.1.A1_at	2.42582	6.762	0.00641502	CV255249	--	--	--	--	tremula x tremuloides	Unique
PtpAffx.119426.1.A1_at	1.63282	12.9815	0.000609388	BP932700	--	--	--	--	nigra	Unique
PtpAffx.119469.1.S1_at	5.04806	9.33559	0.00198378	BP931170	estExt_fgenesh4_pg.C_LG_XV0039	estExt_fgenesh4_pg.C_LG_XV0039	At1g05260.1	peroxidase	nigra	Unique
PtpAffx.119636.1.S1_at	0.895074	6.02697	0.00963983	CX183550	gw1.XIX.1572.1	gw1.XIX.1572.1	At5g01230.1	cell division - like protein : JM23 protein	euramericana	Unique
PtpAffx.11967.1.S1_s_at	1.58343	9.89849	0.00160945	CA821582	estExt_fgenesh4_pm.C_280021	estExt_fgenesh4_pm.C_280021	At1g19130.1	expressed protein : :supported by full-length cDNA: Ceres:17545.	trichocarpa x deltoides	All probes match over all sequences
PtpAffx.119684.1.S1_at	1.42003	6.7173	0.0065603	AI164927	eugene3.00021750	eugene3.00021750	At4g02440.1	putative protein : :supported by full-length cDNA: Ceres:156170.	tremula x tremuloides	Unique
PtpAffx.119811.1.S1_s_at	6.5892	14.0833	0.000450055	CF936569	fgenesh4_pg.C_LG_II000536	fgenesh4_pg.C_LG_II000536	At2g43000.1	NAM (no apical meristem)-like protein :	tomentiglandulosa	All probes match over all sequences
PtpAffx.11991.1.S1_a_at	2.39151	7.85644	0.00374915	CV256950	--	--	--	--	tremula x tremuloides	Probes match on alternative forms of same gene
PtpAffx.119949.2.S1_a_at	1.01718	6.39211	0.00782059	BU871163	estExt_fgenesh4_pg.C_LG_I1746	estExt_fgenesh4_pg.C_LG_I1746	At3g46580.1	putative protein : methyl-CpG-binding protein 2 - Homo sapiens	trichocarpa	Probes match on alternative forms of same gene
PtpAffx.119994.2.S1_at	0.880885	5.97742	0.00991824	CX184774	estExt_Genewise1_v1.C_LG_II0068	estExt_Genewise1_v1.C_LG_II0068	At1g01940.1	hypothetical protein : predicted by genemark.hmm	euramericana	Unique
PtpAffx.120002.1.S1_s_at	3.84226	18.2816	0.000170481	DN502057	estExt_fgenesh4_pm.C_LG_XV0458	estExt_fgenesh4_pm.C_LG_XV0458	At3g48990.1	4-coumarate-CoA ligase -like protein : 4-coumarate-CoA ligase enzyme	trichocarpa	All probes match over all sequences
PtpAffx.12009.1.A1_at	3.54944	12.3313	0.000726858	CV243758	gw1.V.2779.1	gw1.V.2779.1	At4g39955.1	Expressed protein : : supported by full-length cDNA: Ceres: 114014.	trichocarpa	Unique
PtpAffx.12016.2.S1_a_at	0.691818	6.46026	0.00754138	CX174164	gw1.VIII.2033.1 estExt_Genewise1_v1.C_LG_X4893	gw1.VIII.2033.1	At1g24360.1	putative 3-oxoacyl [acyl-carrier protein] reductase : similar to proteins from several bacterial species	deltoides	Probes match on alternative forms of same gene
PtpAffx.120271.1.S1_at	1.52467	6.77501	0.00637988	CN523236	gw1.V.903.1	gw1.V.903.1	At1g03110.1	expressed protein : : supported by cDNA: gi_13877930_gb_AF370228.1_AF370228	trichocarpa x deltoides	Unique
PtpAffx.12059.1.S1_at	11.1591	11.4255	0.000955673	CA927399	estExt_fgenesh4_pg.C_LG_VIII0936	estExt_fgenesh4_pg.C_LG_VIII0936	At3g01420.1	feebly-like protein : contains similarity to feebly protein GB:S70648 [Lycopersicon esculentum]: supported by cDNA: gi_14595998_gb_AY042787.1_	tremuloides	Unique
PtpAffx.121010.1.A1_at	2.19525	10.7281	0.00120037	CV257240	gw1.V.687.1	gw1.V.687.1	At3g59080.1	putative protein : CND41	trichocarpa x deltoides	Unique
PtpAffx.121024.1.A1_at	3.24662	7.92868	0.00363039	CV240122	gw1.13302.2.1 eugene3.00060229	gw1.13302.2.1	At2g29490.1	glutathione transferase	trichocarpa	Unique
PtpAffx.121079.1.A1_at	1.25973	9.26193	0.00203975	CV255179	eugene3.00080911	eugene3.00080911	At3g08900.1	putative reversibly glycosylatable polypeptide : similar to reversibly glycosylatable polypeptide GB:AAB88408 [Pisum sativum] (Possible component of Golgi beta-glucan synthase)	trichocarpa x deltoides	Unique
PtpAffx.121138.1.A1_at	1.40235	8.3062	0.00304875	CA823996	gw1.148.177.1	gw1.148.177.1	At3g45770.1	nuclear receptor binding factor-like protein : nuclear receptor binding factor-1 NRBF-1 - Rattus norvegicus	trichocarpa x deltoides	Unique
PtpAffx.121304.1.S1_s_at	1.25866	8.19071	0.00320554	AJ778068	grail3.0006044001	grail3.0006044001	At2g03780.1	unknown protein :	euphratica	All probes match over all sequences
PtpAffx.121347.1.A1_at	2.2814	12.3394	0.000726136	CV243482	eugene3.00051204	eugene3.00051204	At3g63250.1	homocysteine S-methyltransferase AtHMT-2 : : supported by cDNA: gi_16226445_gb_AF428402.1_AF428402	trichocarpa	Unique
PtpAffx.12176.2.A1_at	0.656866	6.28966	0.00827907	CV273608	estExt_Genewise1_v1.C_LG_XIII2373	estExt_Genewise1_v1.C_LG_XIII2373	At3g59600.1	putative protein : RNA polymerase II chain hRPB17 - Homo sapiens	trichocarpa x deltoides	Unique
PtpAffx.12184.1.S1_a_at	2.4755	7.52094	0.00440315	CN524707	grail3.0102003601	grail3.0102003601	At3g17610.1	bZIP family transcription factor : similar to TGACG-motif binding factor GI:2934884 from [Glycine max]: contains Pfam profile: PF00170 bZIP transcription factor: supported by full-length cDNA: Ceres: 35429.	trichocarpa x deltoides	Probes match on alternative forms of same gene
PtpAffx.12192.3.S1_at	1.47749	9.15632	0.00213345	BU827922	estExt_fgenesh4_pg.C_LG_X2076	estExt_fgenesh4_pg.C_LG_X2076	At5g04430.1	KH domain protein Nova	tremula x tremuloides	Unique
PtpAffx.122394.1.S1_at	5.29999	6.93857	0.0058589	CK319249	gw1.I.26.1	gw1.I.26.1	At5g09730.1	glycosyl hydrolase family 3 : beta-xylosidase	deltoides	Unique
PtpAffx.122394.1.S1_s_at	4.77379	7.1848	0.00517419	CK319249	gw1.I.26.1	gw1.I.26.1	At5g09730.1	glycosyl hydrolase family 3 : beta-xylosidase	deltoides	All probes match over all sequences
PtpAffx.12244.1.A1_at	4.99554	17.256	0.000214186	CV258802	gw1.VIII.1137.1	gw1.VIII.1137.1	At3g25780.1	expressed protein : :supported by full-length cDNA: Ceres:3457.	trichocarpa x nigra	Unique
PtpAffx.12263.1.A1_s_at	1.68965	7.61812	0.00419152	CV263163	estExt_Genewise1_v1.C_LG_I1532	estExt_Genewise1_v1.C_LG_I1532	At5g12860.1	2-oxoglutarate:malate translocator precursor -like protein : 2-oxoglutarate:malate translocator precursor	trichocarpa x nigra	All probes match over all sequences
PtpAffx.12268.2.S1_at	0.313634	11.9986	0.000801694	CK094157	--	--	--	--	tremula	Unique
PtpAffx.122897.1.A1_at	1.43104	9.75874	0.0016895	CV262422	fgenesh4_pg.C_LG_VI001572	fgenesh4_pg.C_LG_VI001572	At2g26070.1	hypothetical protein : predicted by genscan	trichocarpa x nigra	Unique
PtpAffx.123170.1.S1_at	0.455204	8.54721	0.0027443	CV236141	estExt_Genewise1_v1.C_LG_XV2139	estExt_Genewise1_v1.C_LG_XV2139	At3g48590.1	transcription factor Hap5a : : supported by full-length cDNA: Ceres: 21604.	trichocarpa	Unique
PtpAffx.123370.1.S1_s_at	1.25942	8.58565	0.00270245	AJ779213	estExt_Genewise1_v1.C_LG_VIII1769	estExt_Genewise1_v1.C_LG_VIII1769	At4g08790.1	nitrilase 1 like protein : nitrilase 1 - Mus musculus	euphratica	All probes match over all sequences
PtpAffx.12353.1.A1_at	9.57575	33.668	1.66e-05	CX653443	--	--	--	--	tremula x tremuloides	Unique
PtpAffx.124035.1.S1_s_at	2.46647	11.9969	0.000801694	CK116741	eugene3.00080895	eugene3.00080895	At1g13750.1	unknown protein : : supported by cDNA: gi_20466208	tremula x tremuloides	All probes match over all sequences
PtpAffx.124165.1.S1_at	3.22878	9.42311	0.00191783	CN523540	eugene3.00070338	eugene3.00070338	At3g23600.1	expressed protein : contains Pfam profile: PF01738 Dienelactone hydrolase family:supported by full-length cDNA: Ceres:11339.	trichocarpa x deltoides	Unique
PtpAffx.124219.1.S1_s_at	2.5292	8.91211	0.00233871	BU877418	--	--	--	--	tremula	All probes match over all sequences
PtpAffx.124389.1.S1_at	1.29623	7.83056	0.00379785	BU809679	estExt_fgenesh4_pg.C_LG_II0641	estExt_fgenesh4_pg.C_LG_II0641	At1g43710.1	histidine decarboxylase	tremula x tremuloides	Unique
PtpAffx.12439.5.S1_a_at	1.11633	8.01951	0.00347243	CX178906	estExt_Genewise1_v1.C_LG_XI2776	estExt_Genewise1_v1.C_LG_XI2776	At5g55530.1	putative protein : similar to unknown protein (pir||T07080)	euramericana	Probes match on alternative forms of same gene
PtpAffx.124623.1.S1_at	0.759679	7	0.00567691	BU886097	estExt_fgenesh4_pg.C_LG_II0500	estExt_fgenesh4_pg.C_LG_II0500	At4g02830.1	hypothetical protein : temporary automated functional assignment	tremula x tremuloides	Unique
PtpAffx.12475.1.A1_at	0.262506	10.3864	0.00134956	CV226208	--	--	--	--	trichocarpa	Unique
PtpAffx.125.1.S1_at	1.06604	13.5854	0.000510081	CV236197	estExt_fgenesh4_pg.C_LG_III1005	estExt_fgenesh4_pg.C_LG_III1005	At1g63160.1	replication factor	trichocarpa	Unique
PtpAffx.125211.1.S1_s_at	1.38113	16.3805	0.000255644	CK100112	gw1.I.1828.1 gw1.IX.3282.1	gw1.I.1828.1	At4g26900.1	glutamine amidotransferase:cyclase : : supported by cDNA: gi_3219163_dbj_AB006210.1_AB006210	tremula x tremuloides	All probes match over all sequences
PtpAffx.125359.1.S1_at	0.18027	5.98083	0.00989555	DN491593	gw1.II.2464.1 gw1.V.227.1	gw1.II.2464.1	At3g52440.1	Dof zinc finger protein : DNA binding protein - Hordeum vulgare	trichocarpa	Unique
PtpAffx.125364.1.S1_at	2.1683	9.45107	0.00189846	CV240151	eugene3.00040798	eugene3.00040798	At3g03270.2	expressed protein :	trichocarpa	Unique
PtpAffx.1257.3.A1_at	9.74439	20.4306	0.000112501	CA934446	gw1.III.2711.1	gw1.III.2711.1	At1g62500.1	putative proline-rich cell wall protein (pir|IS52985): similar to ESTs gb|AI239404	tremuloides	Unique
PtpAffx.125836.1.A1_at	3.36173	8.96657	0.00228957	BP934176	eugene3.00120592	eugene3.00120592	At5g61210.1	syntaxin SNAP33 : :supported by full-length cDNA: Ceres:14562.	nigra	Unique
PtpAffx.125857.1.A1_at	2.0124	10.0798	0.00150478	BP933327	gw1.82.6.1	gw1.82.6.1	At3g29760.1	unknown protein :	trichocarpa x nigra	Unique
PtpAffx.126009.1.S1_at	1.76895	6.99548	0.00569175	CX181135	fgenesh4_pm.C_LG_II000988	fgenesh4_pm.C_LG_II000988	At3g07870.1	F-box protein family : : supported by cDNA: gi_15983478_gb_AF424614.1_AF424614	euramericana	Unique
PtpAffx.126071.1.S1_at	3.44071	20.7782	0.000105929	CX187314	gw1.XI.3391.1	gw1.XI.3391.1	At4g33070.1	pyruvate decarboxylase-1 (Pdc1) : : supported by cDNA: gi_17979050	euramericana	Unique
PtpAffx.126071.1.S1_s_at	3.49632	10.9279	0.00112202	CX187314	estExt_fgenesh4_pg.C_LG_IV0428 gw1.XI.3391.1 grail3.19782000101 eugene3.01840014	estExt_fgenesh4_pg.C_LG_IV0428	At5g54960.1	pyruvate decarboxylase (gb|AAB16855.1) :	euramericana	All probes match over all sequences
PtpAffx.126410.1.S1_s_at	5.00554	12.828	0.00063413	CX183751	estExt_Genewise1_v1.C_LG_VI1602	estExt_Genewise1_v1.C_LG_VI1602	At2g41690.1	putative heat shock transcription factor :	euramericana	All probes match over all sequences
PtpAffx.12675.4.A1_s_at	0.306443	7.57279	0.00428456	CV271770	eugene3.00280227	eugene3.00280227	At5g03460.1	Expressed protein : : supported by full-length cDNA: Ceres: 12197.	trichocarpa x nigra	All probes match over all sequences
PtpAffx.1269.3.S1_at	5.06211	12.2668	0.000739463	CV262340	estExt_fgenesh4_pg.C_LG_III0563	estExt_fgenesh4_pg.C_LG_III0563	At5g17550.1	putative protein : PxF protein - Rattus rattus	tremula x tremuloides	Unique
PtpAffx.126959.1.A1_at	3.31751	8.50045	0.00279968	CV277847	eugene3.00050138	eugene3.00050138	--	--	trichocarpa x deltoides	Unique
PtpAffx.1270.1.A1_s_at	0.132231	6.09237	0.00928605	CV235390	gw1.XIX.364.1 gw1.XIX.430.1	gw1.XIX.364.1	At2g26560.1	patatin	trichocarpa	All probes match over all sequences
PtpAffx.12708.1.A1_at	7.05575	16.1065	0.000271045	CV256109	grail3.0061011101	grail3.0061011101	At2g47260.1	WRKY family transcription factor : contains Pfam profile: PF03106 WRKY DNA -binding domain :supported by full-length cDNA: Ceres:114256.	trichocarpa x deltoides	Unique
PtpAffx.1271.1.A1_at	2.42151	11.7876	0.000857407	CV235333	eugene3.00160104	eugene3.00160104	At3g21760.1	putative UDP-glucose glucosyltransferase : similar to GB:Q40284 from [Manihot esculenta]: supported by cDNA: gi_13937235_gb_AF372973.1_AF372973	trichocarpa	Unique
PtpAffx.12712.1.S1_at	7.05947	11.8695	0.000837126	CK317784	estExt_Genewise1_v1.C_LG_VI1108	estExt_Genewise1_v1.C_LG_VI1108	At2g29170.1	putative tropinone reductase :	deltoides	Unique
PtpAffx.12733.1.S1_at	1.75328	6.96874	0.00577515	CK102307	grail3.0036010201	grail3.0036010201	At1g67420.1	hypothetical protein : predicted by genemark.hmm	tremula x tremuloides	Unique
PtpAffx.127435.1.A1_at	4.68082	16.8412	0.000235814	CV257866	eugene3.00151257	eugene3.00151257	At5g36970.1	putative protein : harpin inducing protein (hin1)	trichocarpa x deltoides	Unique
PtpAffx.127955.1.A1_at	1.39884	7.36491	0.00473805	CV237995	eugene3.00121011	eugene3.00121011	At5g50980.1	putative protein : similar to unknown protein (gb|AAD34762.1)	trichocarpa	Unique
PtpAffx.127968.2.A1_at	2.29886	7.57491	0.00428147	BP933920	fgenesh4_pg.C_scaffold_40000309	fgenesh4_pg.C_scaffold_40000309	At5g67090.1	subtilisin-like serine protease : contains similarity to subtilisin-like protease ag12 GI:757522 from [Alnus glutinosa]	nigra	Unique
PtpAffx.12800.1.S1_a_at	9.90729	15.971	0.000279368	CV273568	estExt_fgenesh4_pg.C_LG_IX0522	estExt_fgenesh4_pg.C_LG_IX0522	At5g48485.1	Expressed protein : : supported by full-length cDNA: Ceres: 13962.	trichocarpa x deltoides	Probes match on alternative forms of same gene
PtpAffx.128034.1.A1_at	0.800824	10.2194	0.00143422	BP934018	--	--	--	--	trichocarpa x deltoides	Unique
PtpAffx.1281.2.S1_at	0.900843	7.02256	0.00560903	CV237522	grail3.0022021301	grail3.0022021301	At3g11400.1	eukaryotic translation initiation factor 3 subunit g (eIF3g) : : supported by full-length cDNA: Ceres: 39231.	trichocarpa	Unique
PtpAffx.128478.1.S1_at	1.29611	6.05141	0.00950933	AJ774574	eugene3.00150657	eugene3.00150657	At2g31880.1	leucine-rich repeat transmembrane protein kinase	euphratica	Unique
PtpAffx.128912.1.S1_at	1.28448	6.60849	0.00693746	CN519256	estExt_Genewise1_v1.C_1500126	estExt_Genewise1_v1.C_1500126	At1g09640.1	elongation factor 1B-gamma	trichocarpa x deltoides	Unique
PtpAffx.129455.1.A1_at	3.46549	9.05009	0.00222127	CK094917	eugene3.00191044	eugene3.00191044	--	--	tremula	Unique
PtpAffx.129726.1.S1_a_at	1.32139	7.91544	0.00365287	CV263013	estExt_Genewise1_v1.C_LG_III1154	estExt_Genewise1_v1.C_LG_III1154	At5g47910.1	respiratory burst oxidase protein : : supported by cDNA: gi_3242788_gb_AF055357.1_AF055357	tremula x tremuloides	Probes match on alternative forms of same gene
PtpAffx.129776.1.S1_at	1.60346	20.0239	0.000120392	BU823997	grail3.0732000301	grail3.0732000301	--	--	tremula x tremuloides	Unique
PtpAffx.1302.3.A1_at	7.28339	8.4635	0.00284415	CV274073	eugene3.00140536	eugene3.00140536	At3g61980.1	expressed protein : :supported by full-length cDNA: Ceres:20358.	trichocarpa x deltoides	Unique
PtpAffx.1302.4.A1_at	9.9659	11.8922	0.000831534	CV260010	eugene3.00140535	eugene3.00140535	At4g01575.1	Expressed protein : : supported by full-length cDNA: Ceres: 29072.	trichocarpa x nigra	Unique
PtpAffx.1303.1.S1_a_at	1.37394	11.4931	0.000936796	CV232657	gw1.IV.3685.1	gw1.IV.3685.1	At3g59990.1	putative protein : ETHIONINE AMINOPEPTIDASE 2 (EC 3.4.11.18) - Mus musculus	trichocarpa	Unique
PtpAffx.1303.1.S1_at	1.38677	8.25718	0.00311455	CV232657	gw1.IV.3685.1	gw1.IV.3685.1	At3g59990.1	putative protein : ETHIONINE AMINOPEPTIDASE 2 (EC 3.4.11.18) - Mus musculus	trichocarpa	Probes match on alternative forms of same gene
PtpAffx.130385.1.S1_at	0.499313	7.45383	0.0045385	BU890088	fgenesh4_pg.C_LG_IX000743	fgenesh4_pg.C_LG_IX000743	At3g19650.1	hypothetical protein : predicted by genscan+	tremula	Unique
PtpAffx.130574.1.S1_at	0.168035	6.36264	0.00794155	CV253249	estExt_fgenesh4_pg.C_400233	estExt_fgenesh4_pg.C_400233	At5g06430.1	putative protein : similar to unknown protein (sp|P73920)	trichocarpa x deltoides	Unique
PtpAffx.1307.1.S1_at	1.41821	12.2454	0.00074439	CV259888	eugene3.00010884 estExt_fgenesh4_pg.C_7460003	eugene3.00010884	At1g63770.1	putative aminopeptidase : similar to aminopeptidase N (alpha-aminoacylpeptide hydrolase) GB:P04825 [Escherichia coli]: contains Pfam profile: PF00099 Zinc-binding metalloprotease domain	trichocarpa x nigra	Unique
PtpAffx.131057.1.A1_at	4.25676	9.06652	0.00220713	CX656262	grail3.0014003601	grail3.0014003601	At1g78815.1	Expressed protein : : supported by full-length cDNA: Ceres: 230925.	alba x tremula var. glandulosa	Unique
PtpAffx.131074.1.S1_s_at	0.825669	8.56242	0.00272445	CB184965	eugene3.00151135	eugene3.00151135	At5g51880.1	expressed protein : : supported by full-length cDNA: Ceres: 21548.	alba x tremula var. glandulosa	All probes match over all sequences
PtpAffx.131114.3.S1_s_at	1.54273	6.87766	0.00605444	BU874626	gw1.III.1528.1	gw1.III.1528.1	At3g50000.1	CASEIN KINASE II	trichocarpa	All probes match over all sequences
PtpAffx.13160.1.A1_at	2.55556	10.0644	0.00151148	CV254230	grail3.0123009201	grail3.0123009201	At3g02580.1	sterol-C5-desaturase : identical to GB:AAD12944 from [Arabidopsis thaliana]:supported by full-length cDNA: Ceres:7564.	tremula	Unique
PtpAffx.131927.1.S1_at	2.78735	8.97291	0.00228404	BU872585	estExt_fgenesh4_pg.C_LG_I2179	estExt_fgenesh4_pg.C_LG_I2179	At5g14450.1	early nodule-specific protein - like : early nodule-specific protein	trichocarpa	Unique
PtpAffx.131946.1.S1_s_at	5.4857	8.83676	0.0024186	BU893117	eugene3.00041157	eugene3.00041157	At3g18830.1	sugar transport	tremula	All probes match over all sequences
PtpAffx.132059.1.A1_at	0.941959	8.64319	0.0026353	DN491948	gw1.II.1860.1	gw1.II.1860.1	At1g19690.1	expressed protein : :supported by full-length cDNA: Ceres:112024.	trichocarpa	Unique
PtpAffx.132081.1.A1_at	0.250835	6.41408	0.00773497	DN491391	--	--	--	--	trichocarpa	Unique
PtpAffx.132201.1.A1_at	0.75881	8.28911	0.00306943	DN486336	estExt_fgenesh4_pm.C_LG_I1064	estExt_fgenesh4_pm.C_LG_I1064	At3g19630.1	unknown protein :	tremula	Unique
PtpAffx.132306.2.A1_at	0.210089	6.03553	0.00959282	BP934128	estExt_fgenesh4_pg.C_LG_VIII0903	estExt_fgenesh4_pg.C_LG_VIII0903	At3g06580.1	galactose kinase : identical to GB:AAB94084 from [Arabidopsis thaliana] (Plant Mol. Biol. (1999) 39 (5)	nigra	Unique
PtpAffx.132381.1.A1_at	2.59987	16.689	0.000242182	BP931391	fgenesh4_pg.C_LG_VIII000278	fgenesh4_pg.C_LG_VIII000278	At2g39110.1	putative protein kinase : contains a protein kinase domain profile (PDOC00100)	nigra	Unique
PtpAffx.132394.1.A1_at	0.595088	9.16104	0.00213	BP930701	eugene3.00080009	eugene3.00080009	At5g08570.1	pyruvate kinase :	nigra	Unique
PtpAffx.132407.2.A1_a_at	0.867816	6.01426	0.0097119	BP930395	fgenesh4_pg.C_scaffold_137000032	fgenesh4_pg.C_scaffold_137000032	At4g13640.1	putative protein : WERBP-1 - Nicotiana tabacum	nigra	Probes match on alternative forms of same gene
PtpAffx.132590.1.S1_at	1.61386	9.0501	0.00222127	CX175225	estExt_Genewise1_v1.C_LG_III2419	estExt_Genewise1_v1.C_LG_III2419	--	--	deltoides	Unique
PtpAffx.132683.1.S1_at	6.30168	6.83816	0.00617665	BU891619	gw1.VIII.2697.1	gw1.VIII.2697.1	At3g04120.1	glyceraldehyde-3-phosphate dehydrogenase C subunit (GapC) : identical to glyceraldehyde-3-phosphate dehydrogenase C subunit (GapC) GB:M64116 [Arabidopsis thaliana] (Gene 104	tremula	Unique
PtpAffx.132698.1.S1_at	7.51305	11.2986	0.000996651	CV254187	--	--	--	--	tremula	Unique
PtpAffx.132698.2.S1_at	9.97238	49.6046	3.16e-06	CX655024	estExt_fgenesh4_pg.C_LG_I1487	estExt_fgenesh4_pg.C_LG_I1487	At4g19160.1	putative protein : : supported by cDNA: gi_15292760_gb_AY050814.1_	euphratica	Unique
PtpAffx.133056.1.S1_at	0.354225	12.5553	0.000680427	CX177164	gw1.29.56.1	gw1.29.56.1	At2g35490.1	putative fibrillin : :supported by full-length cDNA: Ceres:38584.	nigra	Unique
PtpAffx.133289.1.S1_at	3.14466	8.61599	0.00266565	DN494986	gw1.XV.472.1	gw1.XV.472.1	At1g66920.1	receptor serine:threonine kinase PR5K	tremula x tremuloides	Unique
PtpAffx.13344.2.S1_a_at	2.49043	10.9969	0.00110013	CV254122	grail3.0003068301	grail3.0003068301	At1g01720.1	NAC domain protein	trichocarpa x deltoides	Probes match on alternative forms of same gene
PtpAffx.133484.1.A1_at	5.39028	11.4136	0.00095949	CV269380	--	--	--	--	tremula x tremuloides	Unique
PtpAffx.133511.1.S1_at	3.75361	10.5564	0.00128025	CV273097	fgenesh4_pg.C_LG_X000434 gw1.X.4735.1	fgenesh4_pg.C_LG_X000434	At2g29420.1	glutathione transferase	trichocarpa x deltoides	Unique
PtpAffx.133584.1.A1_at	4.80239	5.98218	0.00989169	CV270143	grail3.0054008101	grail3.0054008101	At5g63090.1	putative protein : similar to unknown protein (gb|AAB60912.1): supported by cDNA: gi_17484099	trichocarpa x nigra	Unique
PtpAffx.133609.1.A1_at	2.14009	8.65837	0.00261447	CV271560	--	--	--	--	trichocarpa x nigra	Unique
PtpAffx.133720.1.A1_at	1.23575	8.35504	0.00298947	CV265493	eugene3.01970014 estExt_Genewise1_v1.C_LG_XII1000	eugene3.01970014	At4g27940.1	putative protein : protein kinase LePK7	trichocarpa x nigra	Unique
PtpAffx.133756.1.A1_at	3.28989	16.4853	0.000249579	CV257806	fgenesh4_pm.C_LG_VI000496 gw1.XVI.1869.1	fgenesh4_pm.C_LG_VI000496	At5g06710.1	homeobox-leucine zipper protein HAT14 (HD-Zip protein 14) : contains similarity to homeodomain leucine zipper protein	trichocarpa x deltoides	Unique
PtpAffx.13385.1.S1_at	1.87834	10.4449	0.00132413	BP934488	estExt_fgenesh4_pm.C_860049	estExt_fgenesh4_pm.C_860049	At5g61510.1	quinone oxidoreductase - like protein : quinone oxidoreductase homolog	nigra	Unique
PtpAffx.13385.2.S1_at	0.928128	8.14678	0.00327103	BP930079	estExt_fgenesh4_pg.C_290219	estExt_fgenesh4_pg.C_290219	At5g61510.1	quinone oxidoreductase - like protein : quinone oxidoreductase homolog	nigra	Unique
PtpAffx.133937.3.A1_a_at	1.19339	12.6768	0.000657994	CV275541	eugene3.00010201 eugene3.00010204	eugene3.00010201	At5g07900.1	expressed protein : :supported by full-length cDNA: Ceres:22350.	trichocarpa x deltoides	Probes match on alternative forms of same gene
PtpAffx.133944.1.A1_at	6.57422	33.1323	1.79e-05	CV255691	estExt_Genewise1_v1.C_LG_XIV3374	estExt_Genewise1_v1.C_LG_XIV3374	At1g62300.1	WRKY family transcription factor : similar to putative DNA-binding protein GI:7268215 from [Arabidopsis thaliana]: supported by cDNA: gi_12658409_gb_AF331712.1_AF331712	trichocarpa x deltoides	Unique
PtpAffx.133965.1.A1_at	1.93254	9.60888	0.00177813	CV254950	--	--	--	--	trichocarpa x deltoides	Unique
PtpAffx.133979.1.A1_at	3.12371	6.22607	0.00859759	CV254313	eugene3.00031698	eugene3.00031698	--	--	trichocarpa x deltoides	Unique
PtpAffx.134213.1.A1_at	0.574675	6.73804	0.00649658	CV243701	gw1.XIII.2975.1	gw1.XIII.2975.1	At4g27040.1	SNF8 like protein : SNF8 protein - yeast	trichocarpa	Unique
PtpAffx.134230.1.A1_at	1.01213	13.0619	0.000595349	CV243145	eugene3.00160412	eugene3.00160412	At3g15010.1	RNA-binding protein : contains Pfam profile: PF00076 RNA recognition motif. (a.k.a. RRM	trichocarpa	Unique
PtpAffx.134307.1.A1_at	3.43227	6.94959	0.00583196	CV240090	gw1.I.6615.1	gw1.I.6615.1	At3g58060.1	putative protein : hypothetical protein F12L6.11 - Arabidopsis thaliana	trichocarpa	Unique
PtpAffx.134311.1.A1_at	0.299593	12.6181	0.000668959	CV239902	gw1.XIX.1960.1 fgenesh4_pg.C_scaffold_775000002 gw1.VII.221.1	gw1.XIX.1960.1	At1g78960.1	lupeol synthase (LUP1)	trichocarpa	Unique
PtpAffx.134562.2.A1_at	1.9206	6.80814	0.00626493	DN486241	estExt_Genewise1_v1.C_LG_XVIII0587	estExt_Genewise1_v1.C_LG_XVIII0587	At3g43220.1	putative protein : KIAA0274 protein	tremula	Unique
PtpAffx.134631.1.A1_at	5.56386	9.00855	0.00225726	CV228409	estExt_Genewise1_v1.C_LG_III1492	estExt_Genewise1_v1.C_LG_III1492	At4g26370.1	putative protein : transcription termination factor nusB	trichocarpa x deltoides	Unique
PtpAffx.13469.1.S1_at	4.11753	10.9527	0.00111451	CX658940	gw1.40.567.1	gw1.40.567.1	At1g06870.1	chloroplast thylakoidal processing peptidase	deltoides	Unique
PtpAffx.134721.1.S1_at	1.38139	6.81214	0.00625132	CV256564	fgenesh4_pm.C_LG_XV000009	fgenesh4_pm.C_LG_XV000009	At5g24520.1	Ttg1 protein (emb CAB45372.1) :	trichocarpa x deltoides	Unique
PtpAffx.134772.1.S1_s_at	4.52583	9.74623	0.00169588	DN483641	estExt_fgenesh4_pg.C_LG_XII0687	estExt_fgenesh4_pg.C_LG_XII0687	At5g61690.1	ABC transporter family protein : ABC transport protein	tomentiglandulosa	All probes match over all sequences
PtpAffx.13499.1.S1_s_at	0.362276	12.242	0.000744752	CK104585	estExt_fgenesh4_pg.C_LG_II2536	estExt_fgenesh4_pg.C_LG_II2536	At3g13080.1	ABC transporter family protein : almost identical to MRP-like ABC transporter GI:2316016 from [Arabidopsis thaliana]: contains Pfam profile: PF00005 ABC transporter: supported by cDNA: gi_2316015_gb_U92650.1_ATU92650	tremula	All probes match over all sequences
PtpAffx.135027.1.S1_at	1.97959	6.24468	0.00849433	CV256981	fgenesh4_pg.C_LG_XIII000167 gw1.70.345.1	fgenesh4_pg.C_LG_XIII000167	At1g54570.1	expressed protein : :supported by full-length cDNA: Ceres:25383.	trichocarpa x deltoides	Unique
PtpAffx.135268.1.S1_s_at	1.82775	10.3291	0.00137172	CN523022	estExt_Genewise1_v1.C_1450038 gw1.1732.4.1	estExt_Genewise1_v1.C_1450038	At5g57020.1	N-myristoyl transferase : :supported by full-length cDNA: Ceres:36525.	trichocarpa x deltoides	All probes match over all sequences
PtpAffx.135278.1.S1_s_at	0.919562	6.03225	0.0096138	CB240484	fgenesh4_pm.C_LG_XV000132	fgenesh4_pm.C_LG_XV000132	At5g09420.1	putative subunit of TOC complex : chloroplast gene Toc64 - Pisum sativum	alba x tremula var. glandulosa	All probes match over all sequences
PtpAffx.135307.1.S1_s_at	3.44539	12.1631	0.000763743	AJ768472	grail3.0024029101	grail3.0024029101	--	--	euphratica	All probes match over all sequences
PtpAffx.135397.1.S1_at	4.88435	10.052	0.00152069	CX172761	eugene3.00010505	eugene3.00010505	At3g02040.1	expressed protein : :supported by full-length cDNA: Ceres:40090.	deltoides	Unique
PtpAffx.135442.1.S1_at	4.18916	16.1256	0.000270127	CX654294	--	--	--	--	alba x tremula var. glandulosa	Unique
PtpAffx.13547.1.S1_s_at	0.70291	8.22866	0.00314993	CV244111	estExt_fgenesh4_pg.C_2150009	estExt_fgenesh4_pg.C_2150009	At2g26650.1	K+ transporter	trichocarpa	All probes match over all sequences
PtpAffx.135874.1.A1_at	0.369042	10.5138	0.00130136	CK097678	--	--	--	--	tremula	Unique
PtpAffx.13600.1.S1_at	0.963111	9.85687	0.00163329	CV260758	gw1.XV.2072.1	gw1.XV.2072.1	At5g63440.1	expressed protein : : supported by cDNA: gi_16226477_gb_AF428410.1_AF428410	trichocarpa x nigra	Unique
PtpAffx.136099.1.A1_at	0.153396	6.87442	0.00606393	CK087867	eugene3.52220001	eugene3.52220001	--	--	trichocarpa x deltoides	Unique
PtpAffx.136423.1.S1_s_at	3.09419	9.51352	0.00184789	BU819006	gw1.IV.2436.1	gw1.IV.2436.1	At1g17860.1	lemir (miraculin)	tremula	All probes match over all sequences
PtpAffx.1369.1.A1_s_at	3.29135	21.1399	0.000100118	CV267794	eugene3.00040388	eugene3.00040388	At2g42610.1	expressed protein : : supported by cDNA: gi_6691164_gb_AF218765.1_AF218765	trichocarpa x nigra	All probes match over all sequences
PtpAffx.13691.1.A1_at	6.56733	22.036	8.56e-05	CK095870	grail3.0044012101	grail3.0044012101	At3g03210.1	unknown protein :	tremula	Unique
PtpAffx.136933.1.S1_s_at	0.688887	7.80624	0.00384268	AI166650	estExt_fgenesh4_pg.C_LG_III1149	estExt_fgenesh4_pg.C_LG_III1149	At1g64350.1	G-protein beta family : supported by cDNA: Ceres:35985: supported by cDNA: gi_13877918_gb_AF370222.1_AF370222	trichocarpa	All probes match over all sequences
PtpAffx.136959.1.S1_at	7.093	15.1291	0.000344364	CV273130	eugene3.00100492	eugene3.00100492	At1g24430.1	hypothetical protein : similar to deacetylvindoline 4-O-acetyltransferase	trichocarpa x deltoides	Unique
PtpAffx.136959.1.S1_s_at	6.2585	17.0042	0.00022761	CV273130	eugene3.00100492 gw1.X.4991.1	eugene3.00100492	At1g24430.1	hypothetical protein : similar to deacetylvindoline 4-O-acetyltransferase	trichocarpa x deltoides	All probes match over all sequences
PtpAffx.137030.1.S1_s_at	1.33685	8.50616	0.00279245	BU882587	estExt_fgenesh4_pm.C_LG_XII0234	estExt_fgenesh4_pm.C_LG_XII0234	At1g26850.1	expressed protein : Location of ESTs 108M14T7	trichocarpa	All probes match over all sequences
PtpAffx.13714.1.A1_at	0.647866	6.40724	0.0077613	CK095001	estExt_Genewise1_v1.C_LG_III1708	estExt_Genewise1_v1.C_LG_III1708	At1g12360.1	expressed protein : : supported by cDNA: gi_12659317_gb_AF331066.1_AF331066	trichocarpa x deltoides	Unique
PtpAffx.137281.1.S1_at	2.83717	10.4129	0.00133621	CV235386	gw1.XIX.855.1	gw1.XIX.855.1	At3g56270.1	putative protein : Centrosome- and Golgi-localized PKN-associated protein - Homo sapiens	tremula x tremuloides	Unique
PtpAffx.13739.1.S1_at	1.70899	7.36217	0.00474545	CK104141	--	--	--	--	tremula	Unique
PtpAffx.137477.2.S1_at	0.426546	7.04823	0.00554009	BU833568	fgenesh4_pg.C_LG_II000824	fgenesh4_pg.C_LG_II000824	At5g64610.1	histone acetyltransferase : : supported by cDNA: gi_20466435	tremula x tremuloides	Unique
PtpAffx.137722.1.S1_at	1.46766	13.0711	0.000594061	CX174412	fgenesh4_pg.C_LG_IX001462	fgenesh4_pg.C_LG_IX001462	At3g45090.1	putative protein : 2-phosphoglycerate kinase - Methanococcus jannaschii	deltoides	Unique
PtpAffx.137961.1.S1_s_at	1.17043	9.29919	0.00201325	BU891279	fgenesh4_pg.C_LG_IX000104 estExt_fgenesh4_pm.C_LG_I0881	fgenesh4_pg.C_LG_IX000104	--	--	tremula	All probes match over all sequences
PtpAffx.137984.1.S1_s_at	0.365427	9.45822	0.00189405	CK102321	gw1.41.697.1	gw1.41.697.1	At1g71410.1	hypothetical protein : predicted by genefinder	tremula x tremuloides	All probes match over all sequences
PtpAffx.138153.1.S1_at	0.515427	6.35277	0.00798687	BU866762	--	--	--	--	trichocarpa	Unique
PtpAffx.138182.1.S1_at	5.76171	13.4912	0.000522375	DN493334	eugene3.00031240	eugene3.00031240	--	--	trichocarpa x deltoides	Unique
PtpAffx.13823.1.S1_a_at	2.14756	9.69326	0.00172707	CK095337	--	--	--	--	tremula x tremuloides	Probes match on alternative forms of same gene
PtpAffx.138640.1.A1_at	2.47195	10.5852	0.00126752	BP936559	estExt_Genewise1_v1.C_LG_VIII1724	estExt_Genewise1_v1.C_LG_VIII1724	At1g07570.1	protein kinase APK1A : identical to SP:Q06548 from [Arabidopsis thaliana]	nigra	Unique
PtpAffx.138729.1.A1_at	0.245824	7.45662	0.00453315	DN485633	eugene3.00860084	eugene3.00860084	At5g49810.1	methionine S-methyltransferase (gb|AAD49574.1) : : supported by cDNA: gi_5733428_gb_AF137380.1_AF137380	trichocarpa x nigra	Unique
PtpAffx.138763.1.A1_at	2.35381	6.82786	0.00620422	DN484156	grail3.1757000202	grail3.1757000202	At4g14880.1	cytosolic O-acetylserine(thiol)lyase (EC 4.2.99.8) : : supported by cDNA: gi_15027936_gb_AY045825.1_	trichocarpa	Unique
PtpAffx.139063.1.S1_at	5.29787	20.8596	0.000105342	BP926381	grail3.0021016501 grail3.0021016401	grail3.0021016501	At4g15550.1	glucosyltransferase like protein : : supported by cDNA: gi_2149126_gb_U81293.1_ATU81293	nigra	Unique
PtpAffx.1391.1.S1_at	0.191839	6.79093	0.00632689	CV226730	estExt_Genewise1_v1.C_LG_XVI3463	estExt_Genewise1_v1.C_LG_XVI3463	At3g09090.1	expressed protein : largely : supported by cDNA: gi_11138670_gb_AF257187.1_AF257187	trichocarpa	Unique
PtpAffx.139165.1.S1_at	4.96768	9.81743	0.00165473	BP922839	eugene3.00050527 gw1.VII.1198.1	eugene3.00050527	At4g37370.1	cytochrome p450 family : cytochrome P450	nigra	Unique
PtpAffx.13918.1.S1_at	10.6859	41.2412	6.84e-06	CV262227	estExt_fgenesh4_pm.C_LG_IV0578	estExt_fgenesh4_pm.C_LG_IV0578	At5g25940.1	nodulin - like protein : early nodulin N93	trichocarpa x nigra	Unique
PtpAffx.139227.1.S1_at	3.08491	11.6408	0.000895197	CX658542	gw1.IX.862.1	gw1.IX.862.1	At2g17120.1	expressed protein : similar to hypothetical protein GB:AAB81674:supported by full-length cDNA: Ceres:6280.	alba x tremula var. glandulosa	Unique
PtpAffx.139435.1.S1_at	3.29967	10.992	0.0011006	CX182004	--	--	--	--	euramericana	Unique
PtpAffx.139572.1.S1_s_at	8.2421	13.7534	0.000488601	CX178213	grail3.0003046201	grail3.0003046201	At1g03220.1	unknown protein : Strong similarity to gb|D14550 extracellular dermal glycoprotein (EDGP) precursor from Daucus carota. ESTs gb|H37281	euramericana	All probes match over all sequences
PtpAffx.139964.1.A1_at	2.82301	6.40398	0.00777044	CX658305	fgenesh4_pm.C_LG_XVIII000126	fgenesh4_pm.C_LG_XVIII000126	At4g31980.1	putative protein : EREBP-4 homolog	tremula x tremuloides	Unique
PtpAffx.139965.1.A1_at	0.176713	7.38877	0.00468823	CV278576	fgenesh4_pg.C_scaffold_82000053	fgenesh4_pg.C_scaffold_82000053	--	--	trichocarpa	Unique
PtpAffx.140084.2.A1_a_at	1.51108	16.5141	0.000248976	CV273281	--	--	--	--	trichocarpa x deltoides	Probes match on alternative forms of same gene
PtpAffx.140167.1.A1_at	2.50053	15.6435	0.000302858	CV270265	gw1.X.830.1 eugene3.00080895	gw1.X.830.1	At1g13750.1	unknown protein : : supported by cDNA: gi_20466208	trichocarpa x nigra	Unique
PtpAffx.140400.1.A1_at	0.446589	7.56493	0.00430147	CV259398	gw1.XIV.2270.1	gw1.XIV.2270.1	At1g02370.1	hypothetical protein : predicted by genscan+: supported by cDNA: gi_17529323	trichocarpa x nigra	Unique
PtpAffx.140430.1.A1_at	2.54456	6.42815	0.00767777	CV268445	grail3.0033029601 estExt_Genewise1_v1.C_LG_XIV0762	grail3.0033029601	At2g45340.1	leucine-rich repeat transmembrane protein kinase	trichocarpa x nigra	Unique
PtpAffx.140440.1.A1_at	0.560876	10.1755	0.00145833	CV258012	gw1.IV.1499.1	gw1.IV.1499.1	At2g32730.1	26S proteasome regulatory subunit (RPN2)	tremula x tremuloides	Unique
PtpAffx.140476.1.A1_at	3.87459	45.6392	4.47e-06	CV261364	gw1.VIII.1097.1	gw1.VIII.1097.1	At2g01760.1	putative two-component response regulator protein : :supported by full-length cDNA: Ceres:41875.	trichocarpa	Unique
PtpAffx.140477.1.A1_at	0.721663	8.06266	0.00340272	CV256944	gw1.I.6900.1	gw1.I.6900.1	At3g54380.1	auxin-regulated protein :	trichocarpa x deltoides	Unique
PtpAffx.140479.1.A1_at	6.36643	8.52183	0.00277126	CV256916	gw1.1955.1.1 gw1.17358.1.1 gw1.VI.1944.1 gw1.XVIII.1554.1	gw1.1955.1.1	At2g18660.1	hypothetical protein : predicted by genscan: supported by cDNA: gi_17529069	trichocarpa x deltoides	Unique
PtpAffx.140480.1.A1_at	1.59236	7.79511	0.00386468	CV256758	estExt_Genewise1_v1.C_LG_IV0101	estExt_Genewise1_v1.C_LG_IV0101	At3g29320.1	glucan phosphorylase	trichocarpa x deltoides	Unique
PtpAffx.140528.1.A1_a_at	2.91868	7.61817	0.00419152	CV235132	eugene3.00020746	eugene3.00020746	At1g21730.1	kinesin-related protein : Similar to gb|U06698 neuronal kinesin heavy chain from Homo sapiens and contains a PF|00225 Kinesin motor domain. EST gb|AA042507 comes from this gene	trichocarpa	Probes match on alternative forms of same gene
PtpAffx.140558.1.A1_at	4.99803	9.66934	0.00174084	CV253865	estExt_Genewise1_v1.C_LG_I4516	estExt_Genewise1_v1.C_LG_I4516	At1g04950.1	TATA binding protein-associated factor	alba x tremula	Unique
PtpAffx.140560.1.A1_at	2.17251	11.4911	0.000936796	CV253855	gw1.VI.1243.1	gw1.VI.1243.1	At2g41710.1	putative AP2 domain transcription factor : pFAM domain (PF00847): supported by full-length cDNA: Ceres: 41462.	trichocarpa x deltoides	Unique
PtpAffx.140839.1.A1_at	4.80385	6.01489	0.0097103	CV243252	--	--	--	--	trichocarpa	Unique
PtpAffx.140860.1.A1_at	1.2289	6.76329	0.00641041	CV269162	--	--	--	--	trichocarpa x nigra	Unique
PtpAffx.140896.1.A1_s_at	0.811096	7.05237	0.00553035	CV266164	eugene3.00041116	eugene3.00041116	At5g15530.1	biotin carboxyl carrier protein 2 (BCCP2) : identical to biotin carboxyl carrier protein isoform 2 [Arabidopsis thaliana] gi|8886869|gb|AAF80592: supported by full-length cDNA: Ceres:25607.	trichocarpa x nigra	All probes match over all sequences
PtpAffx.140928.1.A1_at	5.42939	12.1016	0.000776558	CV239658	fgenesh4_pg.C_LG_I000598 gw1.III.363.1	fgenesh4_pg.C_LG_I000598	At1g28130.1	auxin-regulated GH3 protein	trichocarpa	Unique
PtpAffx.14116.1.S1_at	2.15089	8.3524	0.00299193	CA825461	estExt_Genewise1_v1.C_LG_II1841	estExt_Genewise1_v1.C_LG_II1841	At4g02380.1	coded for by A. thaliana cDNA T46835 : similar to several small proteins (~100 aa) that are induced by heat	trichocarpa x deltoides	Unique
PtpAffx.141198.1.S1_at	1.46234	6.60341	0.00695675	CV228309	grail3.0036010201	grail3.0036010201	At1g67420.1	hypothetical protein : predicted by genemark.hmm	trichocarpa	Unique
PtpAffx.14144.1.S1_at	2.90515	8.86908	0.00238365	CA823477	grail3.0005005601	grail3.0005005601	At1g19020.1	Expressed protein : : supported by full-length cDNA: Ceres: 31015.	trichocarpa x deltoides	Unique
PtpAffx.141451.1.S1_s_at	0.321605	6.9458	0.0058408	BU833394	estExt_fgenesh4_pm.C_LG_II1163 eugene3.00141439	estExt_fgenesh4_pm.C_LG_II1163	At4g29040.1	26S proteasome AAA-ATPase subunit RPT2a : Drosophila melanogaster 26S proteasome subunit 4 ATPase	tremula x tremuloides	All probes match over all sequences
PtpAffx.14147.1.S1_at	1.96082	7.92458	0.00363596	CV244771	estExt_Genewise1_v1.C_LG_III1414	estExt_Genewise1_v1.C_LG_III1414	At4g03120.1	putative C-type U1 snRNP : similar to U1 small nuclear ribonucleoprotein C:supported by full-length cDNA: Ceres:20753.	trichocarpa	Unique
PtpAffx.141994.1.S1_at	2.14651	16.4947	0.000249359	CX186922	estExt_fgenesh4_pg.C_410108	estExt_fgenesh4_pg.C_410108	At5g56760.1	serine O-acetyltransferase (EC 2.3.1.30) Sat-52 (pir||S71207) : :supported by full-length cDNA: Ceres:119783.	euramericana	Unique
PtpAffx.142183.1.S1_at	2.36847	8.46959	0.00283629	CK106850	estExt_Genewise1_v1.C_280107	estExt_Genewise1_v1.C_280107	At5g20650.1	putative protein : predicted protein	trichocarpa	Unique
PtpAffx.142388.1.S1_at	1.07371	7.8636	0.00373827	BU875071	eugene3.00031452	eugene3.00031452	At4g13720.1	auxin-regulated protein : putative oncogene protein	trichocarpa	Unique
PtpAffx.142471.1.A1_at	5.13215	8.01523	0.0034816	CK095710	gw1.66.785.1	gw1.66.785.1	At1g08010.1	GATA zinc finger protein : similar to PIR:T05288 from [Arabidopsis thaliana]	tremula x tremuloides	Unique
PtpAffx.142471.1.A1_s_at	5.10149	9.24627	0.00205247	CK095710	eugene3.06780002	eugene3.06780002	At2g36090.1	hypothetical protein : predicted by genscan and genefinder	tremula	All probes match over all sequences
PtpAffx.142509.1.A1_at	1.4604	8.95106	0.00230668	CK094280	--	--	--	--	tremula	Unique
PtpAffx.142603.1.A1_s_at	1.62794	6.95897	0.00580432	CK090416	estExt_fgenesh4_pg.C_LG_XIII0337	estExt_fgenesh4_pg.C_LG_XIII0337	At5g07990.1	flavonoid 3'-hydroxylase (F3'H) : : supported by cDNA: gi_10334803_gb_AF271649.1_AF271649	trichocarpa	All probes match over all sequences
PtpAffx.142717.1.S1_at	1.47019	16.3878	0.000255484	CA928215	eugene3.00081955	eugene3.00081955	At4g15640.1	hypothetical protein :	tremuloides	Unique
PtpAffx.142779.2.S1_at	0.460265	6.8718	0.00607284	AI166250	gw1.I.7696.1	gw1.I.7696.1	At1g67325.1	similar to RRM-containing RNA-binding protein	trichocarpa	Unique
PtpAffx.14282.1.S1_at	1.33328	6.18523	0.00878669	DN490949	eugene3.01810006	eugene3.01810006	At4g35780.1	putative protein : protein kinase 6	tremula x tremuloides	Unique
PtpAffx.143215.1.S1_at	4.64494	7.21942	0.00507934	CK320242	eugene3.00041130	eugene3.00041130	At5g42650.1	allene oxide synthase : : supported by cDNA: gi_6002956_gb_AF172727.1_AF172727	deltoides	Unique
PtpAffx.143342.1.S1_at	1.02998	13.755	0.000488601	BU820080	eugene3.00051160	eugene3.00051160	At4g02820.1	hypothetical protein : : supported by cDNA: gi_17064737	tremula	Unique
PtpAffx.143539.1.S1_at	4.11933	6.18661	0.00878076	CX184307	gw1.VII.465.1	gw1.VII.465.1	At1g05680.1	putative indole-3-acetate beta-glucosyltransferase : similar to indole-3-acetate beta-glucosyltransferase GB:AAD32293	euramericana	Unique
PtpAffx.143610.2.S1_a_at	0.846835	9.0111	0.00225509	BU869977	gw1.II.2093.1 estExt_Genewise1_v1.C_LG_V1262	gw1.II.2093.1	At1g06210.1	expressed protein : : supported by cDNA: gi_15450710_gb_AY052723.1_	trichocarpa	Probes match on alternative forms of same gene
PtpAffx.143676.1.S1_at	1.17883	8.44569	0.0028633	DN499190	gw1.29.504.1 gw1.III.1082.1	gw1.29.504.1	At5g47435.1	Expressed protein : : supported by cDNA: gi_16648926_gb_AY059833.1_	tremula x tremuloides	Unique
PtpAffx.14376.1.A1_at	1.11437	7.01641	0.00562749	CV264912	gw1.VI.1271.1	gw1.VI.1271.1	At2g30390.1	putative ferrochelatase precusor : : supported by cDNA: gi_16226930_gb_AF428371.1_AF428371	trichocarpa x nigra	Unique
PtpAffx.143820.1.S1_s_at	1.10528	8.48576	0.00281439	BU869316	estExt_fgenesh4_pg.C_LG_I2877	estExt_fgenesh4_pg.C_LG_I2877	At1g55840.1	polyphosphoinositide binding protein	trichocarpa	All probes match over all sequences
PtpAffx.143852.1.S1_s_at	3.46546	9.25833	0.0020416	DN494609	eugene3.00020746	eugene3.00020746	At1g21730.1	kinesin-related protein : Similar to gb|U06698 neuronal kinesin heavy chain from Homo sapiens and contains a PF|00225 Kinesin motor domain. EST gb|AA042507 comes from this gene	trichocarpa	All probes match over all sequences
PtpAffx.144157.1.S1_at	0.909369	6.03228	0.0096138	CK105988	--	--	--	--	tremula	Unique
PtpAffx.144197.1.A1_a_at	5.71851	7.16198	0.00523762	DN490048	estExt_Genewise1_v1.C_LG_I7485	estExt_Genewise1_v1.C_LG_I7485	--	--	tremula	Probes match on alternative forms of same gene
PtpAffx.14425.1.S1_a_at	0.900568	7.05654	0.00552158	CV258584	estExt_fgenesh4_pm.C_880011	estExt_fgenesh4_pm.C_880011	At4g14030.1	selenium-binding protein like : : supported by cDNA: gi_17065115	trichocarpa x deltoides	Unique
PtpAffx.14425.1.S1_at	1.32676	12.1063	0.000775667	CV258584	estExt_Genewise1_v1.C_LG_I3319 estExt_fgenesh4_pm.C_880011	estExt_Genewise1_v1.C_LG_I3319	At4g14030.1	selenium-binding protein like : : supported by cDNA: gi_17065115	trichocarpa x deltoides	Probes match on alternative forms of same gene
PtpAffx.14429.1.A1_a_at	1.3899	8.4886	0.00281152	CK090453	estExt_Genewise1_v1.C_LG_XI1696	estExt_Genewise1_v1.C_LG_XI1696	At4g05530.1	coded for by A. thaliana cDNA Z18000 : :supported by full-length cDNA: Ceres:38543.	trichocarpa	Probes match on alternative forms of same gene
PtpAffx.144381.1.A1_at	0.964749	16.1647	0.000267401	BI137822	gw1.V.3541.1	gw1.V.3541.1	At2g34750.1	unknown protein : : supported by cDNA: gi_20465616	trichocarpa	Unique
PtpAffx.144446.1.S1_at	4.20847	16.3646	0.000255899	CN523829	estExt_fgenesh4_pg.C_LG_III1199	estExt_fgenesh4_pg.C_LG_III1199	At4g24040.1	glycosyl hydrolase family 37 (trehalase) : similar to trehalase 1 GMTRE1 GI:4559292 from [Glycine max]	trichocarpa x deltoides	Unique
PtpAffx.144449.1.S1_at	3.45389	7.19496	0.00514678	CN520248	eugene3.00440223	eugene3.00440223	At5g17310.1	UDP-glucose pyrophosphorylase : : supported by cDNA: gi_13430663_gb_AF360244.1_AF360244	trichocarpa x deltoides	Unique
PtpAffx.144588.2.S1_s_at	0.889983	6.64265	0.00680707	CX657349	grail3.0014005501	grail3.0014005501	At1g31660.1	bystin	alba x tremula var. glandulosa	All probes match over all sequences
PtpAffx.144596.1.S1_at	0.701027	8.0239	0.00346387	CK090451	grail3.0005022801	grail3.0005022801	At3g48470.1	hypothetical protein : predicted by genemarkHMM	trichocarpa	Unique
PtpAffx.144670.1.S1_at	0.264095	7.30798	0.00486601	DN502072	estExt_fgenesh4_pm.C_LG_XVIII0355	estExt_fgenesh4_pm.C_LG_XVIII0355	At5g58000.1	putative protein : similar to unknown protein (gb|AAD25584.1)	trichocarpa	Unique
PtpAffx.1447.3.S1_s_at	0.666757	7.49695	0.00445015	CV233248	estExt_Genewise1_v1.C_400905	estExt_Genewise1_v1.C_400905	At4g07390.1	coded for by A. thaliana cDNA N64969 : :supported by full-length cDNA: Ceres:2296.	trichocarpa	All probes match over all sequences
PtpAffx.144812.1.S1_at	2.94428	6.47207	0.00749129	DN500920	eugene3.00400238	eugene3.00400238	At2g26530.1	AR781	trichocarpa	Unique
PtpAffx.144824.1.S1_at	1.96565	12.6702	0.00065909	BU808853	fgenesh4_pg.C_LG_VI001189 fgenesh4_pg.C_LG_XVIII000967	fgenesh4_pg.C_LG_VI001189	At4g31000.1	calmodulin-binding protein : similar to calmodulin-binding protein TCB60 GI:1698548 from [Nicotiana tabacum]: contains non-consensus donor splice site AT at exon 4: supported by cDNA gi:17065559	tremula x tremuloides	Unique
PtpAffx.144880.1.S1_s_at	2.57299	9.73484	0.00170131	BU874540	fgenesh4_pg.C_LG_XIX000948	fgenesh4_pg.C_LG_XIX000948	At2g30500.1	unknown protein :	trichocarpa	All probes match over all sequences
PtpAffx.145019.1.A1_at	0.17694	6.40191	0.00777946	DN491751	eugene3.00060714	eugene3.00060714	At5g02420.1	putative protein : predicted proteins	tremula x tremuloides	Unique
PtpAffx.145103.1.A1_at	3.28866	15.7883	0.000291648	DN487707	fgenesh4_pg.C_LG_XIX000948	fgenesh4_pg.C_LG_XIX000948	At2g30500.1	unknown protein :	tremula	Unique
PtpAffx.145218.1.A1_at	3.03591	10.0047	0.00154476	BP936462	gw1.XI.3391.1	gw1.XI.3391.1	At4g33070.1	pyruvate decarboxylase-1 (Pdc1) : : supported by cDNA: gi_17979050	nigra	Unique
PtpAffx.145232.1.A1_at	2.92273	7.33994	0.00479147	CV242405	fgenesh4_pg.C_LG_VIII001076	fgenesh4_pg.C_LG_VIII001076	At1g68540.1	putative reductase : similar to cinnamoyl CoA reductase GB:CAA12276 [Populus balsamifera subsp. trichocarpa]	trichocarpa	Unique
PtpAffx.145296.1.A1_a_at	3.65087	9.11671	0.00216754	BP935032	eugene3.00031334	eugene3.00031334	At1g28100.1	unknown protein :	nigra	Probes match on alternative forms of same gene
PtpAffx.145296.2.A1_at	3.34024	8.82524	0.00242972	DN488541	eugene3.00031334	eugene3.00031334	At1g28100.1	unknown protein :	tremula	Unique
PtpAffx.145419.1.S1_at	3.88392	15.615	0.000305488	DN499425	estExt_Genewise1_v1.C_LG_VIII1724	estExt_Genewise1_v1.C_LG_VIII1724	At1g07570.1	protein kinase APK1A : identical to SP:Q06548 from [Arabidopsis thaliana]	tremula x tremuloides	Unique
PtpAffx.145426.1.S1_at	1.40217	9.97552	0.00155996	BU811944	eugene3.00012778	eugene3.00012778	At1g17050.1	geranyl diphosphate synthase (GPPS)(dimethylallyltransferase)	tremula x tremuloides	Unique
PtpAffx.145434.2.A1_at	2.31492	6.91975	0.00592004	CV265928	--	--	--	--	tremula x tremuloides	Unique
PtpAffx.145511.1.S1_at	3.67185	9.79819	0.00166588	BP927294	fgenesh4_pm.C_LG_I001042	fgenesh4_pm.C_LG_I001042	At2g15480.1	putative glucosyltransferase :	nigra	Unique
PtpAffx.145701.1.S1_s_at	3.01983	15.2426	0.000333556	CA925381	estExt_fgenesh4_pg.C_LG_XIII0422	estExt_fgenesh4_pg.C_LG_XIII0422	At3g20500.1	purple acid phosphatase	tremuloides	All probes match over all sequences
PtpAffx.146161.1.S1_at	1.01789	7.65842	0.00411272	CX173062	gw1.XI.3836.1	gw1.XI.3836.1	At5g53860.1	auxin-regulated protein :	deltoides	Unique
PtpAffx.146199.1.A1_s_at	1.00703	6.44164	0.00761732	CV272864	estExt_fgenesh4_pm.C_LG_IV0542	estExt_fgenesh4_pm.C_LG_IV0542	At2g16860.1	Expressed protein : : supported by full-length cDNA: Ceres: 34622. : supported by cDNA: gi_20466269	trichocarpa x nigra	All probes match over all sequences
PtpAffx.146250.1.S1_at	2.01647	16.5962	0.000246565	CX169298	gw1.X.5990.1	gw1.X.5990.1	At5g27600.1	long-chain-fatty-acid--CoA ligase-like protein : long-chain-fatty-acid--CoA ligase - Brassica napus	deltoides	Unique
PtpAffx.146350.1.A1_s_at	0.742986	7.57935	0.00427459	CV282057	grail3.0036019502	grail3.0036019502	At3g26360.1	hypothetical protein : predicted by genemark.hmm	trichocarpa x deltoides	All probes match over all sequences
PtpAffx.146483.1.A1_at	3.80549	7.79631	0.00386238	CV275299	--	--	--	--	trichocarpa x deltoides	Unique
PtpAffx.14672.1.A1_a_at	1.63639	14.6511	0.000388417	CV240002	eugene3.00060178 eugene3.03470003	eugene3.00060178	--	--	trichocarpa	Probes match on alternative forms of same gene
PtpAffx.14672.1.A1_x_at	1.72113	11.6655	0.000888803	CV240002	eugene3.00060178 eugene3.03470003	eugene3.00060178	--	--	trichocarpa	Probes cross hyb with other sequences
PtpAffx.146737.1.A1_at	0.159921	6.78939	0.00633096	CV264018	gw1.XIV.3887.1	gw1.XIV.3887.1	At4g12680.1	putative protein : other hypothetical proteins - Arabidopsis thaliana	trichocarpa x nigra	Unique
PtpAffx.146963.1.A1_s_at	0.612112	6.27814	0.00833659	CV256004	gw1.VII.3415.1	gw1.VII.3415.1	At5g49530.1	putative protein : contains similarity to unknown protein (dbj|BAA91655.1)	trichocarpa x deltoides	All probes match over all sequences
PtpAffx.146984.1.A1_at	6.81879	30.5314	2.38e-05	CV255718	eugene3.00001948	eugene3.00001948	At3g63010.1	putative protein : PrMC3	trichocarpa x deltoides	Unique
PtpAffx.147010.1.A1_at	1.59302	6.22374	0.00860616	CV254845	--	--	--	--	trichocarpa x deltoides	Unique
PtpAffx.14707.1.A1_at	3.31155	6.92881	0.00589371	DN488236	gw1.VI.164.1	gw1.VI.164.1	At1g63120.1	membrane protein	tremula x tremuloides	Unique
PtpAffx.147145.1.A1_s_at	0.628022	8.36397	0.00297951	CV230141	eugene3.00440082	eugene3.00440082	At1g55170.1	expressed protein : contains similarity to myosin heavy chain cardiac muscle specific isoform 1 GI:7416982 from [Argopecten irradians]: supported by full-length cDNA: Ceres: 121378.	trichocarpa	All probes match over all sequences
PtpAffx.147163.1.A1_at	0.697919	7.56621	0.00430013	CV267314	eugene3.00100176 gw1.477.12.1 gw1.X.4035.1 gw1.X.4060.1 gw1.477.4.1 fgenesh4_pg.C_scaffold_322000006 gw1.X.4030.1 gw1.X.4054.1	eugene3.00100176	--	--	trichocarpa x nigra	Unique
PtpAffx.147176.1.A1_s_at	1.08393	9.5859	0.00179849	CV281112	fgenesh4_pm.C_LG_XVIII000248 gw1.900.8.1	fgenesh4_pm.C_LG_XVIII000248	At4g28980.1	Cyclin-dependent kinase F:1 : : supported by cDNA: gi_14596056_gb_AY042816.1_	trichocarpa x deltoides	All probes match over all sequences
PtpAffx.14721.1.S1_at	1.038	5.99532	0.00982054	CX656596	estExt_fgenesh4_pg.C_LG_VI1840	estExt_fgenesh4_pg.C_LG_VI1840	--	--	alba x tremula var. glandulosa	Unique
PtpAffx.147253.1.A1_at	1.44787	8.70264	0.00256389	CV264063	gw1.IV.1031.1	gw1.IV.1031.1	At3g19360.1	expressed protein : : supported by cDNA: gi_14335093_gb_AY037226.1_	trichocarpa x nigra	Unique
PtpAffx.147571.2.A1_s_at	0.643631	5.97706	0.00991824	CV275247	eugene3.00110056	eugene3.00110056	--	--	trichocarpa x deltoides	All probes match over all sequences
PtpAffx.147661.1.S1_s_at	1.09349	21.1846	9.92e-05	CF234046	eugene3.00570034	eugene3.00570034	--	--	alba x tremula	All probes match over all sequences
PtpAffx.147844.1.A1_at	0.743299	6.19206	0.00875188	CK091731	estExt_Genewise1_v1.C_LG_XVIII2130 fgenesh4_pg.C_LG_VI001954	estExt_Genewise1_v1.C_LG_XVIII2130	At4g31600.1	putative protein : KIAA0260 gene	trichocarpa	Unique
PtpAffx.147933.1.S1_at	1.90932	7.97321	0.00355184	AJ770597	estExt_Genewise1_v1.C_LG_IV2986	estExt_Genewise1_v1.C_LG_IV2986	At3g46970.1	starch phosphorylase	euphratica	Unique
PtpAffx.147936.1.S1_s_at	2.44707	7.6715	0.00408619	BP924717	estExt_Genewise1_v1.C_LG_XIV3807	estExt_Genewise1_v1.C_LG_XIV3807	At5g48230.1	acetyl-CoA C-acetyltransferase : : supported by cDNA: gi_16604582_gb_AY059736.1_	nigra	All probes match over all sequences
PtpAffx.147971.1.S1_s_at	1.00404	12.0195	0.000797317	CN519509	eugene3.00081703	eugene3.00081703	At1g24510.1	T-complex chaperonin protein	trichocarpa x deltoides	All probes match over all sequences
PtpAffx.148337.1.S1_at	1.8348	8.35982	0.00298443	CN523697	estExt_Genewise1_v1.C_LG_XVIII1356	estExt_Genewise1_v1.C_LG_XVIII1356	At5g25590.1	putative protein : various predicted proteins	trichocarpa x deltoides	Unique
PtpAffx.148416.1.S1_s_at	1.32564	10.7703	0.00118359	CN520888	gw1.I.9767.1	gw1.I.9767.1	At1g08470.1	strictosidine synthase-related : similar to strictosidine synthase [Rauvolfia serpentina][SP|P15324]: supported by cDNA: gi_16930480_gb_AF419594.1_AF419594	trichocarpa x deltoides	All probes match over all sequences
PtpAffx.148480.1.S1_s_at	1.08756	6.08823	0.00930392	CN518887	estExt_fgenesh4_pm.C_880007	estExt_fgenesh4_pm.C_880007	At4g13850.1	glycine-rich RNA-binding protein AtGRP2 : glycine-rich RNA binding protein 2	trichocarpa x deltoides	All probes match over all sequences
PtpAffx.148778.1.S1_at	1.17237	10.4243	0.00133327	CK096493	gw1.X.4735.1 fgenesh4_pg.C_LG_X000434 gw1.X.4754.1 gw1.X.4735.1 fgenesh4_pg.C_scaffold_14298000001 eugene3.00100418	gw1.X.4735.1	At3g09270.1	glutathione transferase	tremula	Unique
PtpAffx.148894.1.S1_at	0.879249	6.43442	0.00764791	CX658964	estExt_Genewise1_v1.C_570142	estExt_Genewise1_v1.C_570142	At3g01360.1	hypothetical protein : predicted by genscan	alba x tremula var. glandulosa	Unique
PtpAffx.149.1.A1_at	3.54667	8.19744	0.00319464	DN492270	gw1.XVII.1112.1	gw1.XVII.1112.1	At5g15240.1	putative protein : amino acid transport protein	trichocarpa	Unique
PtpAffx.149050.1.A1_at	0.332418	6.742	0.00648403	CK093966	gw1.VII.794.1	gw1.VII.794.1	At3g07500.1	hypothetical protein :	alba x tremula var. glandulosa	Unique
PtpAffx.149393.1.S1_at	0.783019	7.51248	0.00441921	CN524402	gw1.VI.2288.1	gw1.VI.2288.1	At4g29960.1	expressed protein : :supported by full-length cDNA: Ceres:117732.	trichocarpa x deltoides	Unique
PtpAffx.149473.1.S1_at	6.83332	16.5728	0.000247113	CA823445	fgenesh4_kg.C_scaffold_4511000001	fgenesh4_kg.C_scaffold_4511000001	At2g37410.1	putative protein translocase : : supported by cDNA: gi_13430691_gb_AF360258.1_AF360258	trichocarpa x deltoides	Unique
PtpAffx.149478.1.S1_s_at	2.20999	11.6576	0.000891302	CF231853	fgenesh4_pm.C_LG_II000371	fgenesh4_pm.C_LG_II000371	At1g77490.1	thylakoid-bound ascorbate peroxidase	alba x tremula	All probes match over all sequences
PtpAffx.149678.1.A1_at	1.93099	7.6979	0.00403589	AJ771832	gw1.I.3631.1	gw1.I.3631.1	At5g59750.1	GTP cyclohydrolase II : 3	euphratica	Unique
PtpAffx.149726.1.S1_at	9.54338	11.8445	0.000843575	DN497978	eugene3.00050202	eugene3.00050202	--	--	tremula x tremuloides	Unique
PtpAffx.15004.1.S1_at	2.39173	6.50242	0.00736406	BU832891	estExt_fgenesh4_pg.C_LG_VIII0650	estExt_fgenesh4_pg.C_LG_VIII0650	At2g40430.1	expressed protein : :supported by full-length cDNA: Ceres:35274.	tremula x tremuloides	Unique
PtpAffx.1501.2.S1_at	4.14628	14.6996	0.000384422	CX178645	estExt_fgenesh4_pg.C_LG_I0625	estExt_fgenesh4_pg.C_LG_I0625	At5g59610.1	putative protein : heat shock protein 40 DnaJ	tremula	Unique
PtpAffx.150271.1.S1_at	0.472843	17.4948	0.000201998	DN496806	gw1.I.810.1	gw1.I.810.1	At1g77210.1	sugar carrier protein	tremula	Unique
PtpAffx.150443.1.S1_at	3.96842	12.8998	0.000621844	DN499465	gw1.I.2901.1	gw1.I.2901.1	At3g27220.1	expressed protein : : supported by cDNA: gi_15081754_gb_AY048270.1_	tremula x tremuloides	Unique
PtpAffx.150473.1.S1_s_at	4.2031	12.2529	0.000743011	BU823504	estExt_Genewise1_v1.C_1070026	estExt_Genewise1_v1.C_1070026	At3g15240.1	unknown protein :	tremula	All probes match over all sequences
PtpAffx.150579.1.S1_s_at	1.07057	10.3997	0.00134158	BU823397	grail3.0021021301	grail3.0021021301	At3g07050.1	putative GTPase : contains Pfam profile: PF01926 GTPase of unknown function	tremula	All probes match over all sequences
PtpAffx.15088.1.S1_at	2.03481	7.89056	0.00369616	CF936886	gw1.IX.3080.1 gw1.I.2076.1	gw1.IX.3080.1	At5g12330.1	lateral root primordia (LRP1) :	tomentiglandulosa	Unique
PtpAffx.151091.1.S1_s_at	2.00678	9.41431	0.00192465	BI132008	gw1.I.3668.1	gw1.I.3668.1	At3g18800.1	expressed protein : :supported by full-length cDNA: Ceres:270508.	tremula x tremuloides	All probes match over all sequences
PtpAffx.151221.1.S1_s_at	0.995115	7.64985	0.00413195	BU821504	estExt_fgenesh4_pm.C_LG_XII0282	estExt_fgenesh4_pm.C_LG_XII0282	At5g62820.1	putative protein : MtN24	tremula	All probes match over all sequences
PtpAffx.151315.1.S1_at	3.21582	10.4445	0.00132413	BU881641	estExt_fgenesh4_pg.C_LG_II1899	estExt_fgenesh4_pg.C_LG_II1899	At2g48020.1	putative sugar transporter : :supported by full-length cDNA: Ceres:114959.	trichocarpa	Unique
PtpAffx.151462.1.S1_s_at	1.16451	6.24251	0.00850425	CN520144	grail3.0032001601 estExt_Genewise1_v1.C_LG_XI2803	grail3.0032001601	At4g26910.1	putative dihydrolipoamide succinyltransferase : dihydrolipoamide succinyltransferase (EC 2.3.1.61) precursor - rat	trichocarpa x deltoides	All probes match over all sequences
PtpAffx.151656.1.A1_at	3.83619	9.80124	0.00166529	DN486771	--	--	--	--	tremula	Unique
PtpAffx.151850.1.A1_at	4.11872	8.85928	0.0023916	BP933761	gw1.VII.1198.1	gw1.VII.1198.1	At4g37370.1	cytochrome p450 family : cytochrome P450	nigra	Unique
PtpAffx.151874.1.A1_at	8.74043	16.3508	0.000256377	BP930352	fgenesh4_pg.C_LG_XIX000449	fgenesh4_pg.C_LG_XIX000449	At5g15120.1	putative protein : predicted proteins	nigra	Unique
PtpAffx.151954.1.S1_at	2.20389	7.16207	0.00523762	CV259016	estExt_Genewise1_v1.C_LG_II0164	estExt_Genewise1_v1.C_LG_II0164	At3g58180.1	putative protein : contains alternative donor splice site TT at exon 2	trichocarpa x nigra	Unique
PtpAffx.151954.3.S1_a_at	1.95874	7.34068	0.00479005	CX186472	estExt_fgenesh4_pg.C_LG_V1356	estExt_fgenesh4_pg.C_LG_V1356	At3g58180.1	putative protein : contains alternative donor splice site TT at exon 2	euramericana	Probes match on alternative forms of same gene
PtpAffx.152030.1.S1_at	6.54548	10.566	0.00127702	CA822109	--	--	--	--	tremula	Unique
PtpAffx.152030.1.S1_s_at	6.22246	11.2708	0.00100621	CA822109	estExt_fgenesh4_pg.C_LG_I2255	estExt_fgenesh4_pg.C_LG_I2255	At5g40780.1	amino acid permease : : supported by cDNA: gi_14194150	trichocarpa x deltoides	All probes match over all sequences
PtpAffx.152043.1.S1_s_at	1.62744	9.81804	0.00165473	CX660131	estExt_fgenesh4_pm.C_LG_V0429	estExt_fgenesh4_pm.C_LG_V0429	At1g43170.1	ribosomal protein : identical to ribosomal protein GI:166858 from [Arabidopsis thaliana]:supported by full-length cDNA: Ceres:14534.	alba x tremula var. glandulosa	All probes match over all sequences
PtpAffx.152054.1.S1_s_at	4.08715	8.93592	0.00232076	BP926172	eugene3.01580058	eugene3.01580058	At1g72330.1	putative alanine aminotransferase : similar to alanine aminotransferase 2 GB:P34106 [Panicum miliaceum]: supported by cDNA: gi_14334825_gb_AY035086.1_	nigra	All probes match over all sequences
PtpAffx.152125.1.S1_at	2.56706	6.06003	0.00945651	CN521655	gw1.XI.428.1	gw1.XI.428.1	At5g54770.1	thiazole biosynthetic enzyme precursor (ARA6) (sp Q38814) : : supported by cDNA: gi_1113782_gb_U17589.1_ATU17589	trichocarpa x deltoides	Unique
PtpAffx.152148.1.S1_at	3.06779	10.8462	0.00115329	CV243166	--	--	--	--	nigra	Unique
PtpAffx.152186.1.S1_at	2.85063	8.72297	0.00254501	CX658611	estExt_Genewise1_v1.C_LG_I3228	estExt_Genewise1_v1.C_LG_I3228	At5g13180.1	NAM-like protein : hypothetical protein SENU5	alba x tremula var. glandulosa	Unique
PtpAffx.152254.1.S1_at	4.43	16.1083	0.000271045	CF229310	eugene3.00110860	eugene3.00110860	At2g31090.1	expressed protein : :supported by full-length cDNA: Ceres:10986.	alba x tremula	Unique
PtpAffx.15228.1.S1_a_at	1.67689	13.0265	0.000599791	CA928560	eugene3.00012009	eugene3.00012009	At3g01640.1	expressed protein : similar to unknown protein GB:AAB38535 [Phalaenopsis sp. SM9108]: supported by cDNA: gi_16323052_gb_AY057630.1_	tremuloides	Probes match on alternative forms of same gene
PtpAffx.152322.1.A1_at	1.3109	6.60439	0.00695399	DN487182	grail3.0020023801	grail3.0020023801	--	--	trichocarpa x deltoides	Unique
PtpAffx.152326.2.S1_at	2.38437	6.82218	0.0062226	BI125462	gw1.X.3607.1	gw1.X.3607.1	At3g17410.1	putative protein kinase : similar to Pto kinase interactor 1 GB:AAC61805 from [Lycopersicon esculentum]: supported by cDNA: gi_17979366	tremula x tremuloides	Unique
PtpAffx.152326.2.S1_s_at	2.27058	6.46064	0.00754032	BI125462	gw1.X.3607.1	gw1.X.3607.1	At3g17410.1	putative protein kinase : similar to Pto kinase interactor 1 GB:AAC61805 from [Lycopersicon esculentum]: supported by cDNA: gi_17979366	tremula x tremuloides	All probes match over all sequences
PtpAffx.152594.1.S1_at	0.705365	10.809	0.00116493	DN496609	estExt_fgenesh4_pm.C_660098	estExt_fgenesh4_pm.C_660098	At4g38220.1	putative protein : aminoacylase I - Sus scrofa	tremula x tremuloides	Unique
PtpAffx.152688.1.S1_at	0.970753	6.03735	0.00958869	BU874050	fgenesh4_pg.C_scaffold_28000012	fgenesh4_pg.C_scaffold_28000012	At2g06050.1	12-oxophytodienoate reductase (OPR3)(DDE1) : nearly identical to DELAYED DEHISCENCE1 [GI:7688991] and to OPR3 [GI:10242314]: supported by cDNA: gi_15294261_gb_AF410322.1_AF410322	trichocarpa	Unique
PtpAffx.152726.1.S1_at	1.345	6.32658	0.00809956	CX655976	gw1.178.65.1	gw1.178.65.1	At3g14860.1	hypothetical protein : predicted by genemark.hmm: supported by cDNA: gi_20260313	tremula x tremuloides	Unique
PtpAffx.15302.2.S1_s_at	0.627322	6.74172	0.00648403	CK318603	estExt_fgenesh4_pg.C_LG_II1784 estExt_fgenesh4_pg.C_LG_XIV0627	estExt_fgenesh4_pg.C_LG_II1784	At2g47470.1	putative protein disulfide-isomerase : : supported by cDNA: gi_18377788	deltoides	All probes match over all sequences
PtpAffx.153114.1.A1_at	4.96632	10.7591	0.00118757	CV269422	gw1.X.3657.1	gw1.X.3657.1	At5g46540.1	multidrug resistance protein	trichocarpa	Unique
PtpAffx.153123.1.S1_at	1.33367	6.12229	0.00911575	CV269095	fgenesh4_pg.C_LG_III000827	fgenesh4_pg.C_LG_III000827	--	--	trichocarpa x nigra	Unique
PtpAffx.153129.1.A1_at	5.62028	12.889	0.000623585	CV268824	eugene3.00120523	eugene3.00120523	At1g49030.1	unknown protein : contains similarity to flavonol-induced pollen germination protein (PGPS:D12) GI:4105794 from [Petunia hybrida]	trichocarpa x nigra	Unique
PtpAffx.153171.1.A1_a_at	1.10998	7.22333	0.00506983	CV267575	gw1.X.3391.1	gw1.X.3391.1	At5g04760.1	I-box binding factor - like protein : I-box binding factor (LeMYBI gene)	trichocarpa x nigra	Probes match on alternative forms of same gene
PtpAffx.153242.1.S1_s_at	3.48832	20.0179	0.000120392	CV264777	grail3.0095006301	grail3.0095006301	At3g10920.1	manganese superoxide dismutase (MSD1) : identical to manganese superoxide dismutase [Arabidopsis thaliana] gi|3273751|gb|AAC24832: supported by full-length cDNA: Ceres:14503.	trichocarpa x nigra	All probes match over all sequences
PtpAffx.153366.1.A1_at	2.76312	6.74179	0.00648403	CV260109	--	--	--	--	trichocarpa x nigra	Unique
PtpAffx.153434.1.A1_s_at	2.05031	9.98677	0.00155326	CV264552	estExt_Genewise1_v1.C_LG_XIV3807	estExt_Genewise1_v1.C_LG_XIV3807	At5g48230.1	acetyl-CoA C-acetyltransferase : : supported by cDNA: gi_16604582_gb_AY059736.1_	trichocarpa x nigra	All probes match over all sequences
PtpAffx.153434.2.A1_at	2.72648	17.8539	0.000186422	CK094158	estExt_Genewise1_v1.C_LG_XIV3807	estExt_Genewise1_v1.C_LG_XIV3807	At5g48230.1	acetyl-CoA C-acetyltransferase : : supported by cDNA: gi_16604582_gb_AY059736.1_	tremula	Unique
PtpAffx.153458.2.A1_at	3.53872	11.3641	0.000975021	CV259601	eugene3.00081999	eugene3.00081999	At1g10480.1	zinc finger protein 5	trichocarpa x nigra	Unique
PtpAffx.153499.1.A1_at	2.12975	9.43642	0.00190825	CV255054	gw1.IX.3375.1 gw1.I.1725.1	gw1.IX.3375.1	At5g13700.1	polyamine oxidase :	trichocarpa x deltoides	Unique
PtpAffx.153538.2.A1_a_at	1.55626	6.25798	0.00843733	CV233596	eugene3.00140975	eugene3.00140975	gi|26452917|dbj|BAC43536.1|	unknown protein [Arabidopsis thaliana] >gi|25408838|pir||B84862 hypothetical protein At2g43110 [imported] - Arabidopsis thaliana >gi|30689255|ref|NP_850384.1| expressed protein [Arabidopsis thaliana]	trichocarpa	Probes match on alternative forms of same gene
PtpAffx.153721.1.A1_at	0.18011	6.09099	0.00929212	CV245456	fgenesh4_pg.C_LG_VI001793	fgenesh4_pg.C_LG_VI001793	At2g25530.1	hypothetical protein : predicted by genscan	trichocarpa	Unique
PtpAffx.153729.1.A1_at	3.39705	9.67473	0.00173811	CV279999	eugene3.00140565	eugene3.00140565	At4g01720.1	WRKY family transcription factor : similar to wild oat DNA-binding protein ABF2	trichocarpa x deltoides	Unique
PtpAffx.153842.1.A1_s_at	4.38149	13.2009	0.000574102	CV240446	eugene3.01700024	eugene3.01700024	--	--	trichocarpa	All probes match over all sequences
PtpAffx.153871.1.A1_at	2.58273	9.09091	0.00218396	CV266014	gw1.VIII.2562.1	gw1.VIII.2562.1	At2g03590.1	expressed protein : :supported by full-length cDNA: Ceres:2021.	trichocarpa x nigra	Unique
PtpAffx.153960.1.A1_at	0.207401	7.37103	0.00472541	CV235434	--	--	--	--	trichocarpa	Unique
PtpAffx.153960.1.A1_s_at	1.11004	6.32093	0.00812122	CV235434	eugene3.00820009	eugene3.00820009	At1g74210.1	putative glycerophosphodiester phosphodiesterase : similar to glycerophosphoryl diester phosphodiesterase GB:AAF12f49 from [Deinococcus radiodurans]:supported by full-length cDNA: Ceres:24182.	trichocarpa	All probes match over all sequences
PtpAffx.154011.1.A1_at	8.11876	27.6543	3.53e-05	CV232859	gw1.I.2901.1	gw1.I.2901.1	At3g27220.1	expressed protein : : supported by cDNA: gi_15081754_gb_AY048270.1_	trichocarpa	Unique
PtpAffx.154504.1.S1_at	2.99857	11.0418	0.00108228	DN494185	estExt_fgenesh4_pm.C_LG_VIII0046	estExt_fgenesh4_pm.C_LG_VIII0046	At5g16010.1	steroid 5alpha-reductase-like protein : steroid 5alpha-reductase - Rattus norvegicus	tremula x tremuloides	Unique
PtpAffx.15485.1.S1_a_at	0.664782	6.98895	0.00571139	CN550480	gw1.367.1.1	gw1.367.1.1	At3g25010.1	disease resistance protein family : contains leucine rich-repeat (LRR) domains (23 copies) Pfam:PF00560	trichocarpa x nigra	Probes match on alternative forms of same gene
PtpAffx.155063.1.S1_s_at	1.30273	5.96998	0.00996378	CK111096	gw1.II.3963.1	gw1.II.3963.1	At5g64460.1	ZW10-like protein : : supported by cDNA: gi_14334941_gb_AY035144.1_	tremula	All probes match over all sequences
PtpAffx.155333.1.S1_s_at	1.65024	8.24762	0.00312652	AI164213	grail3.0093011001 fgenesh4_pg.C_LG_IV000551 fgenesh4_pg.C_LG_IV000552	grail3.0093011001	At4g04920.1	hypothetical protein :	tremula x tremuloides	All probes match over all sequences
PtpAffx.155518.1.A1_at	1.49559	6.60258	0.0069592	CK092836	estExt_fgenesh4_pg.C_LG_X1053	estExt_fgenesh4_pg.C_LG_X1053	At5g08690.1	Expressed protein : : supported by cDNA: gi_15293122_gb_AY050995.1_	tremula x tremuloides	Unique
PtpAffx.156164.1.S1_at	1.31897	6.49843	0.00737878	CK098098	grail3.0035003102	grail3.0035003102	At3g60770.1	ribosomal protein S13 -like : AtRPS13A mRNA for cytoplasmic ribosomal protein S13	tremula x tremuloides	Unique
PtpAffx.156493.1.S1_s_at	1.20095	10.4751	0.00131443	CN519416	eugene3.00061835	eugene3.00061835	At4g32400.1	mitochondrial carrier protein family : :supported by full-length cDNA: Ceres:12232.	trichocarpa x deltoides	All probes match over all sequences
PtpAffx.156497.1.S1_s_at	1.86043	6.55468	0.00715109	CX170513	estExt_Genewise1_v1.C_LG_XV2834	estExt_Genewise1_v1.C_LG_XV2834	At5g62390.1	KED - like protein : KED	deltoides	All probes match over all sequences
PtpAffx.156723.1.S1_at	5.79288	14.5129	0.000402828	DN497265	gw1.I.2249.1	gw1.I.2249.1	At2g30140.1	putative glucosyltransferase : : supported by cDNA: gi_20260553	tremula	Unique
PtpAffx.156768.1.S1_s_at	1.19314	8.47433	0.00283042	CB239522	--	--	--	--	trichocarpa x deltoides	All probes match over all sequences
PtpAffx.156778.1.S1_at	1.31798	10.4175	0.00133504	AI162289	gw1.185.17.1	gw1.185.17.1	At1g49230.1	RING-H2 finger protein RHA3a	trichocarpa	Unique
PtpAffx.156807.1.S1_at	3.37155	9.15266	0.0021357	CX168731	estExt_fgenesh4_pg.C_LG_XIX0195	estExt_fgenesh4_pg.C_LG_XIX0195	At1g08630.1	expressed protein : similar to L-allo-threonine aldolase (D87890): similar to ESTs gb|R30517	deltoides	Unique
PtpAffx.15690.1.S1_at	4.30511	12.1559	0.000764777	BP932573	eugene3.00080237	eugene3.00080237	At1g08230.1	hypothetical protein : contains similarity to amino acid permease GI:7415521 from [Oryza sativa]	nigra	Unique
PtpAffx.156945.1.S1_s_at	2.52861	9.42682	0.00191612	BU831403	gw1.XV.2048.1	gw1.XV.2048.1	At2g26700.1	putative second messenger-dependent protein kinase :	tremula x tremuloides	All probes match over all sequences
PtpAffx.15733.1.S1_a_at	0.919165	8.04998	0.00342423	DN489956	grail3.0081004501	grail3.0081004501	--	--	tremula x tremuloides	Probes match on alternative forms of same gene
PtpAffx.157405.1.S1_at	2.99462	8.43508	0.00287769	CF233029	eugene3.00190958	eugene3.00190958	--	--	alba x tremula	Unique
PtpAffx.15748.1.S1_at	2.30281	6.94865	0.00583456	AJ767967	--	--	--	--	tremula x tremuloides	Unique
PtpAffx.157551.1.S1_s_at	3.0323	8.0905	0.00335227	AJ779884	eugene3.00150266	eugene3.00150266	At2g03800.1	unknown protein :	euphratica	All probes match over all sequences
PtpAffx.157804.1.S1_at	0.928392	7.55151	0.00433306	BU891440	estExt_fgenesh4_pg.C_LG_IV1345	estExt_fgenesh4_pg.C_LG_IV1345	At4g34640.1	farnesyl-diphosphate farnesyltransferase [squalene synthase 1] (SQS1) : identical to GI:806324 squalene synthase: non-consensus GC donor splice site at exon 3	tremula	Unique
PtpAffx.157822.1.S1_at	4.26277	6.18802	0.00877317	BU872417	estExt_Genewise1_v1.C_LG_X1905	estExt_Genewise1_v1.C_LG_X1905	At5g05840.1	putative protein : strong similarity to unknown protein (emb|CAB81597.1)	trichocarpa	Unique
PtpAffx.158051.1.A1_at	0.973643	8.72517	0.00254342	DN488542	fgenesh4_pm.C_LG_I000672	fgenesh4_pm.C_LG_I000672	At2g29090.1	taxane 13-alpha-hydroxylase(cytochrome p450 family)	tremula	Unique
PtpAffx.158107.1.S1_at	1.16992	6.09392	0.00927627	CV267917	grail3.0032001601	grail3.0032001601	At4g26910.1	putative dihydrolipoamide succinyltransferase : dihydrolipoamide succinyltransferase (EC 2.3.1.61) precursor - rat	trichocarpa x nigra	Unique
PtpAffx.158107.3.S1_at	1.67576	6.61997	0.00689032	CK088568	grail3.0032001601	grail3.0032001601	At4g26910.1	putative dihydrolipoamide succinyltransferase : dihydrolipoamide succinyltransferase (EC 2.3.1.61) precursor - rat	tremula x tremuloides	Unique
PtpAffx.158190.1.A1_s_at	3.96787	30.1877	2.49e-05	BP935740	estExt_fgenesh4_pg.C_LG_I2255	estExt_fgenesh4_pg.C_LG_I2255	At5g40780.1	amino acid permease : : supported by cDNA: gi_14194150	tremula x tremuloides	All probes match over all sequences
PtpAffx.158197.1.A1_a_at	6.88691	21.8175	8.84e-05	BP936089	fgenesh4_pg.C_LG_XI000889 fgenesh4_pg.C_LG_XI000890	fgenesh4_pg.C_LG_XI000889	--	--	nigra	Probes match on alternative forms of same gene
PtpAffx.158262.1.A1_at	0.918276	6.33678	0.00805663	CX175178	--	--	--	--	deltoides	Unique
PtpAffx.15840.1.S1_s_at	1.31321	16.6738	0.000242957	CV245081	estExt_fgenesh4_pm.C_1230010	estExt_fgenesh4_pm.C_1230010	At3g02360.1	6-phosphogluconate dehydrogenase	trichocarpa	All probes match over all sequences
PtpAffx.158416.1.S1_at	1.51005	9.94696	0.00157707	CV131381	fgenesh4_pg.C_LG_XIX000103	fgenesh4_pg.C_LG_XIX000103	At5g63620.1	alcohol dehydrogenase-like protein : :supported by full-length cDNA: Ceres:207201.	deltoides	Unique
PtpAffx.158527.1.S1_at	5.41551	16.7066	0.000241824	CA825767	estExt_fgenesh4_pm.C_LG_II0967	estExt_fgenesh4_pm.C_LG_II0967	At5g35735.1	Expressed protein : : supported by full-length cDNA: Ceres: 32450.	trichocarpa x deltoides	Unique
PtpAffx.158559.1.S1_at	4.23486	9.76818	0.00168522	CX659738	estExt_fgenesh4_pm.C_LG_IX0093	estExt_fgenesh4_pm.C_LG_IX0093	At1g08230.1	hypothetical protein : contains similarity to amino acid permease GI:7415521 from [Oryza sativa]	alba x tremula var. glandulosa	Unique
PtpAffx.158559.2.S1_a_at	3.36179	14.0751	0.000451016	CN517367	estExt_fgenesh4_pm.C_LG_IX0093	estExt_fgenesh4_pm.C_LG_IX0093	At1g08230.1	hypothetical protein : contains similarity to amino acid permease GI:7415521 from [Oryza sativa]	trichocarpa x deltoides	Probes match on alternative forms of same gene
PtpAffx.158569.1.S1_s_at	2.10992	8.67387	0.00259793	CX658936	gw1.V.4097.1	gw1.V.4097.1	At2g23320.1	WRKY family transcription factor : identical to WRKY DNA-binding protein 15 GI:13506742 from [Arabidopsis thaliana] : supported by cDNA: gi_13506742_gb_AF224704.1_AF224704	alba x tremula var. glandulosa	All probes match over all sequences
PtpAffx.158865.1.S1_at	7.93997	10.7976	0.00117015	CV276225	gw1.II.818.1	gw1.II.818.1	At4g18230.1	putative protein : predicted gene M02B7.4	tremula x tremuloides	Unique
PtpAffx.158888.1.S1_at	6.35412	10.4356	0.00132867	BU886189	estExt_fgenesh4_pg.C_LG_XVII0326	estExt_fgenesh4_pg.C_LG_XVII0326	At5g62740.1	putative protein : hypersensitive-induced response protein HIR3	tremula x tremuloides	Unique
PtpAffx.158888.1.S1_s_at	4.31981	8.91363	0.0023372	BU886189	estExt_fgenesh4_pg.C_LG_XVII0326	estExt_fgenesh4_pg.C_LG_XVII0326	At5g62740.1	putative protein : hypersensitive-induced response protein HIR3	tremula x tremuloides	All probes match over all sequences
PtpAffx.158921.1.S1_at	4.14441	5.99744	0.00981466	BP929076	eugene3.00660225	eugene3.00660225	At1g76490.1	3-hydroxy-3-methylglutaryl CoA reductase (AA 1-592) : identical to hydroxy methylglutaryl CoA reductase (AA 1-592) GB:X15032 (Plant Mol. Biol. 13 (6)	nigra	Unique
PtpAffx.158921.1.S1_s_at	6.09937	10.4716	0.0013149	BP929076	estExt_fgenesh4_pg.C_LG_IX0010 eugene3.00660225	estExt_fgenesh4_pg.C_LG_IX0010	At1g76490.1	3-hydroxy-3-methylglutaryl CoA reductase (AA 1-592) : identical to hydroxy methylglutaryl CoA reductase (AA 1-592) GB:X15032 (Plant Mol. Biol. 13 (6)	nigra	All probes match over all sequences
PtpAffx.159115.1.A1_at	1.57687	11.2954	0.000997299	CX170499	--	--	--	--	deltoides	Unique
PtpAffx.159234.1.A1_at	2.73458	8.20693	0.00317941	CV282152	eugene3.00060298	eugene3.00060298	At1g68570.1	peptide transporter	trichocarpa x deltoides	Unique
PtpAffx.159361.1.A1_at	3.48938	8.23305	0.003144	CV276176	fgenesh4_pm.C_LG_I001220	fgenesh4_pm.C_LG_I001220	At4g20390.1	putative protein : predicted proteins	trichocarpa x deltoides	Unique
PtpAffx.159375.1.A1_at	0.1985	6.87985	0.00604932	CV275536	eugene3.01170073	eugene3.01170073	At5g09840.1	putative protein : similar to unknown protein (emb|CAB71880.1)	trichocarpa x deltoides	Unique
PtpAffx.15954.1.A1_at	2.35545	13.8056	0.000482077	CV243813	estExt_Genewise1_v1.C_2320006	estExt_Genewise1_v1.C_2320006	At2g37500.1	putative glutamate:ornithine acetyltransferase : :supported by full-length cDNA: Ceres:121873.	trichocarpa	Unique
PtpAffx.159678.1.A1_at	4.41297	8.97229	0.00228424	CV238943	gw1.XIII.2246.1	gw1.XIII.2246.1	At1g69560.1	MYB-family transcription factor	trichocarpa	Unique
PtpAffx.159733.1.A1_at	1.17118	9.12191	0.00216225	CV274432	estExt_fgenesh4_pg.C_LG_I1954	estExt_fgenesh4_pg.C_LG_I1954	At2g34970.1	putative translation initiation factor eIF-2B epsilon subunit :	trichocarpa x deltoides	Unique
PtpAffx.159911.1.A1_at	3.39645	14.3423	0.000420631	CV264739	gw1.I.2249.1	gw1.I.2249.1	At2g30140.1	putative glucosyltransferase : : supported by cDNA: gi_20260553	trichocarpa x nigra	Unique
PtpAffx.159911.2.A1_at	6.46679	16.3693	0.000255899	CV255461	gw1.I.2249.1	gw1.I.2249.1	At2g30140.1	putative glucosyltransferase : : supported by cDNA: gi_20260553	trichocarpa x deltoides	Unique
PtpAffx.159991.1.A1_at	2.64978	7.60604	0.0042189	CV273056	grail3.0029005901	grail3.0029005901	At2g01410.1	hypothetical protein : predicted by genefinder	trichocarpa x deltoides	Unique
PtpAffx.160204.1.A1_at	0.696529	10.1257	0.00148012	CV242793	gw1.XVIII.1885.1	gw1.XVIII.1885.1	At4g31810.1	enoyl-CoA hydratase - like protein : enoyl-CoA hydratase	trichocarpa	Unique
PtpAffx.160357.1.A1_at	4.98999	26.2026	4.32e-05	CV237372	estExt_fgenesh4_pg.C_1630016	estExt_fgenesh4_pg.C_1630016	At2g28120.1	nodulin-like protein : : supported by cDNA: gi_16209713_gb_AY057618.1_	trichocarpa	Unique
PtpAffx.160390.2.A1_at	3.10575	9.89974	0.00160889	BP932210	estExt_Genewise1_v1.C_LG_XV0083	estExt_Genewise1_v1.C_LG_XV0083	At5g24530.1	flavanone 3-hydroxylase-like protein : : supported by full-length cDNA: Ceres: 149654.	nigra	Unique
PtpAffx.1604.2.A1_a_at	0.631265	7.01168	0.00564433	CV239400	grail3.0049029601	grail3.0049029601	At2g39970.1	36kDa-peroxisomal membrane protein (PMP36) : identical to 36kDa-peroxisomal membrane protein (PMP36) GI:15146342 from [Arabidopsis thaliana] :supported by full-length cDNA: Ceres:5504.	trichocarpa	Probes match on alternative forms of same gene
PtpAffx.16044.1.S1_at	2.18568	10.4798	0.00131438	CV255183	fgenesh4_pg.C_LG_III000262	fgenesh4_pg.C_LG_III000262	At1g54120.1	expressed protein : :supported by full-length cDNA: Ceres:94743.	trichocarpa x deltoides	Unique
PtpAffx.16061.2.S1_at	5.10151	16.4623	0.000251334	CX184035	eugene3.00040233	eugene3.00040233	At4g21620.1	putative protein : predicted proteins	euramericana	Unique
PtpAffx.160654.2.A1_at	0.403713	6.7254	0.00653637	CK090777	fgenesh4_pg.C_LG_III000585	fgenesh4_pg.C_LG_III000585	At5g47430.1	DNA-binding protein-like :	trichocarpa	Unique
PtpAffx.160811.1.S1_s_at	3.15674	12.2743	0.000738339	AJ778305	estExt_fgenesh4_pg.C_LG_XIII0422	estExt_fgenesh4_pg.C_LG_XIII0422	At3g20500.1	purple acid phosphatase	euphratica	All probes match over all sequences
PtpAffx.16084.1.A1_at	4.50667	11.1065	0.00106085	CV276370	estExt_fgenesh4_pm.C_LG_X0136	estExt_fgenesh4_pm.C_LG_X0136	At1g04040.1	expressed protein : Similar to acid phosphatase: Location of ESTs 110C2T7	trichocarpa x deltoides	Unique
PtpAffx.16117.1.A1_a_at	5.2002	6.43912	0.00762903	DN488185	eugene3.00880077	eugene3.00880077	At5g67400.1	peroxidase	tremula x tremuloides	Probes match on alternative forms of same gene
PtpAffx.161219.2.S1_s_at	1.92383	13.521	0.000519224	CN521085	eugene3.00140737	eugene3.00140737	At3g62830.1	dTDP-glucose 4-6-dehydratase homolog D18 : contains non-consensus CA donor splice site at exon 1 and TA acceptor splice site at exon 2	trichocarpa x deltoides	All probes match over all sequences
PtpAffx.16134.1.S1_at	1.39458	8.75599	0.00250817	CV263864	estExt_fgenesh4_pm.C_LG_II0485	estExt_fgenesh4_pm.C_LG_II0485	At5g10920.1	argininosuccinate lyase (AtArgH) : : supported by cDNA: gi_15028082_gb_AY045898.1_	trichocarpa x nigra	Unique
PtpAffx.161405.1.S1_s_at	0.697232	9.84454	0.00163873	CX179921	estExt_Genewise1_v1.C_700234	estExt_Genewise1_v1.C_700234	At3g04830.1	auxin-regulated protein : similar to GB:AAD49104 [Arabidopsis thaliana]	euramericana	All probes match over all sequences
PtpAffx.161419.1.S1_at	2.69787	6.46484	0.00752276	BI072117	estExt_Genewise1_v1.C_2320006	estExt_Genewise1_v1.C_2320006	At2g37500.1	putative glutamate:ornithine acetyltransferase : :supported by full-length cDNA: Ceres:121873.	tremula x tremuloides	Unique
PtpAffx.16148.1.S1_at	5.64814	14.0336	0.00045505	CV264435	eugene3.00011775	eugene3.00011775	At4g37980.1	cinnamyl-alcohol dehydrogenase ELI3-1 : : supported by cDNA: gi_13430625_gb_AF360225.1_AF360225	trichocarpa x nigra	Unique
PtpAffx.16155.1.S1_a_at	3.4019	10.6532	0.00123407	CV256312	--	--	--	--	trichocarpa x deltoides	Probes match on alternative forms of same gene
PtpAffx.16157.1.S1_s_at	5.21106	8.31418	0.00304068	BU809327	eugene3.00060882	eugene3.00060882	At2g38250.1	putative GT-1-like transcription factor : : supported by cDNA: gi_17981039	tremula x tremuloides	All probes match over all sequences
PtpAffx.162.1.A1_a_at	0.181058	7.26554	0.00496318	DN491130	grail3.0120002101	grail3.0120002101	--	--	trichocarpa	Probes match on alternative forms of same gene
PtpAffx.162040.1.S1_at	11.1427	145.506	4.45e-08	CX169078	gw1.137.83.1 eugene3.00060017	gw1.137.83.1	At3g13310.1	DnaJ protein	deltoides	Unique
PtpAffx.162289.2.S1_a_at	0.846844	7.42358	0.00460791	BI068301	estExt_Genewise1_v1.C_LG_XI3428	estExt_Genewise1_v1.C_LG_XI3428	At1g78620.1	expressed protein : :supported by full-length cDNA: Ceres:3173.	tremula x tremuloides	Probes match on alternative forms of same gene
PtpAffx.162299.1.S1_at	2.68774	9.96204	0.00156785	CA824756	gw1.XIV.2623.1	gw1.XIV.2623.1	At1g02900.1	hypothetical protein : predicted by genemark.hmm	trichocarpa x deltoides	Unique
PtpAffx.162311.1.S1_at	7.38658	7.46801	0.00451489	BP933945	estExt_Genewise1_v1.C_1450155	estExt_Genewise1_v1.C_1450155	At2g19800.1	expressed protein : :supported by full-length cDNA: Ceres:254633.	nigra	Unique
PtpAffx.162367.1.S1_at	2.94123	8.2834	0.00307656	CA821726	gw1.VIII.1377.1	gw1.VIII.1377.1	At5g16290.1	acetolactate synthase-like protein :	trichocarpa x deltoides	Unique
PtpAffx.16239.1.A1_at	0.193506	8.14828	0.00326873	DN484499	eugene3.00190574	eugene3.00190574	At3g56340.1	40S ribosomal protein S26 homolog : several 40S ribosomal protein S26: supported by cDNA: gi_14532523_gb_AY039886.1_	trichocarpa	Unique
PtpAffx.162546.1.A1_at	2.70417	6.73692	0.00650016	CV272261	eugene3.00031167	eugene3.00031167	--	--	trichocarpa x nigra	Unique
PtpAffx.16260.1.S1_at	0.731657	8.70924	0.00255754	DN502874	eugene3.00090292	eugene3.00090292	At1g16210.1	expressed protein : ESTs gb|T04357 and gb|AA595092 come from this gene:supported by full-length cDNA: Ceres:114103.	tremula x tremuloides	Unique
PtpAffx.16267.1.S1_at	0.272957	6.90321	0.00598054	DN502506	eugene3.00110748	eugene3.00110748	At1g29050.1	expressed protein : similar to hypothetical protein GB:AAB67625 GI:2342727 from [Arabidopsis thaliana]: supported by full-length cDNA: Ceres: 30068.	tremula x tremuloides	Unique
PtpAffx.16270.1.A1_at	0.170356	6.49127	0.00741264	DN492358	gw1.131.120.1	gw1.131.120.1	At1g72920.1	disease resistance protein (TIR-NBS class)	tremula x tremuloides	Unique
PtpAffx.16281.1.S1_at	1.86277	9.10034	0.0021797	CK111959	eugene3.00010843	eugene3.00010843	At1g13130.1	glycosyl hydrolase family 5:cellulase : predicted by genscan	trichocarpa	Unique
PtpAffx.162816.1.S1_at	1.62238	6.10996	0.00918649	CX185286	gw1.X.1285.1	gw1.X.1285.1	At1g79440.1	succinic semialdehyde dehydrogenase (gabD)	euramericana	Unique
PtpAffx.162945.1.S1_at	1.42769	9.69265	0.00172707	CX656532	estExt_fgenesh4_pg.C_2040023	estExt_fgenesh4_pg.C_2040023	--	--	alba x tremula var. glandulosa	Unique
PtpAffx.16305.1.S1_at	2.37042	10.4587	0.00132006	DN501355	--	--	--	--	tremula x tremuloides	Unique
PtpAffx.163092.1.S1_s_at	2.06363	9.08871	0.00218621	BU886689	grail3.0010057701 eugene3.00081210	grail3.0010057701	At1g15000.1	serine carboxypeptidase precursor	tremula x tremuloides	All probes match over all sequences
PtpAffx.163109.1.S1_s_at	2.36961	12.1179	0.000774217	BU886950	gw1.66.741.1	gw1.66.741.1	At5g60410.1	putative protein :	trichocarpa	All probes match over all sequences
PtpAffx.163243.1.S1_s_at	1.19248	7.10521	0.00538163	CX179424	estExt_Genewise1_v1.C_LG_III2523	estExt_Genewise1_v1.C_LG_III2523	At3g12300.1	expressed protein : : supported by cDNA: gi_15982827_gb_AY057521.1_	euramericana	All probes match over all sequences
PtpAffx.16335.1.A1_at	1.23645	6.60915	0.00693612	DN490018	estExt_fgenesh4_pg.C_LG_X0586	estExt_fgenesh4_pg.C_LG_X0586	At1g70590.1	expressed protein : : supported by cDNA: gi_14335049_gb_AY037204.1_	tremula x tremuloides	Unique
PtpAffx.163431.1.S1_at	2.48594	28.165	3.32e-05	BU824828	gw1.XVI.3281.1 fgenesh4_pg.C_scaffold_7275000001 fgenesh4_pg.C_LG_XVI000948	gw1.XVI.3281.1	At2g19130.1	putative receptor-like protein kinase :	tremula x tremuloides	Unique
PtpAffx.163460.1.S1_s_at	4.83761	11.7075	0.000877005	BU823380	eugene3.00031845	eugene3.00031845	At4g25650.1	putative protein : cell death suppressor protein lls1	tremula	All probes match over all sequences
PtpAffx.163561.1.S1_a_at	4.74301	10.0008	0.00154673	BU879414	estExt_fgenesh4_pg.C_LG_VI1370	estExt_fgenesh4_pg.C_LG_VI1370	At3g52600.1	glycosyl hydrolase family 32 : almost identical to invertase GI:719270 from [Arabidopsis thaliana]	trichocarpa	Unique
PtpAffx.163561.1.S1_at	4.26693	8.11635	0.00332199	BU879414	estExt_fgenesh4_pg.C_LG_VI1370 gw1.XVI.2453.1	estExt_fgenesh4_pg.C_LG_VI1370	At3g52600.1	glycosyl hydrolase family 32 : almost identical to invertase GI:719270 from [Arabidopsis thaliana]	trichocarpa	Probes match on alternative forms of same gene
PtpAffx.163561.1.S1_x_at	4.10605	7.64157	0.00414589	BU879414	estExt_fgenesh4_pg.C_LG_VI1370	estExt_fgenesh4_pg.C_LG_VI1370	At3g52600.1	glycosyl hydrolase family 32 : almost identical to invertase GI:719270 from [Arabidopsis thaliana]	trichocarpa	Probes cross hyb with other sequences
PtpAffx.163562.1.S1_s_at	7.78088	11.9256	0.000821022	BU820381	estExt_Genewise1_v1.C_LG_XIX2217 estExt_Genewise1_v1.C_LG_XIX2228	estExt_Genewise1_v1.C_LG_XIX2217	--	--	tremula	All probes match over all sequences
PtpAffx.163629.2.S1_at	2.04569	7.29792	0.00488187	AJ778890	grail3.0010038502	grail3.0010038502	At4g16146.1	Expressed protein : : supported by full-length cDNA: Ceres: 30227.	euphratica	Unique
PtpAffx.163635.1.S1_at	2.16509	7.61729	0.00419213	CV243119	estExt_Genewise1_v1.C_LG_XVI3692	estExt_Genewise1_v1.C_LG_XVI3692	At3g51840.1	acyl-coA dehydrogenase : Mus musculus glutaryl-CoA dehydrogenase precursor encoded by GenBank Accession Number U18992:supported by full-length cDNA: Ceres:3844.	trichocarpa	Unique
PtpAffx.163752.1.S1_s_at	1.48484	6.57248	0.00707827	DN499167	estExt_Genewise1_v1.C_LG_XIV2927	estExt_Genewise1_v1.C_LG_XIV2927	At1g12920.1	eukaryotic peptide chain release factor subunit 1	tremula x tremuloides	All probes match over all sequences
PtpAffx.163802.1.A1_at	4.13818	7.58479	0.00426614	CV244749	estExt_fgenesh4_pg.C_LG_IX0695	estExt_fgenesh4_pg.C_LG_IX0695	At2g14960.1	putative auxin-regulated protein :	trichocarpa	Unique
PtpAffx.163838.2.S1_a_at	1.22021	11.6049	0.000904252	BU879285	estExt_fgenesh4_pm.C_LG_VIII0532 estExt_fgenesh4_pg.C_LG_X1062	estExt_fgenesh4_pm.C_LG_VIII0532	At2g01140.1	putative aldolase : :supported by full-length cDNA: Ceres:22418.: supported by cDNA: gi_13358205	trichocarpa	Probes match on alternative forms of same gene
PtpAffx.163955.1.S1_s_at	1.06855	7.89117	0.00369548	CX183737	estExt_fgenesh4_pg.C_LG_II0728	estExt_fgenesh4_pg.C_LG_II0728	At1g77470.1	putative replication factor C : similar to replication factor C GB:P40937 [Homo sapiens]: supported by cDNA: gi_17529331	euramericana	All probes match over all sequences
PtpAffx.164052.1.S1_at	3.5493	14.3433	0.000420631	AI165975	gw1.VIII.2124.1 gw1.X.736.1	gw1.VIII.2124.1	At1g48100.1	polygalacturonase	tremula x tremuloides	Unique
PtpAffx.164055.1.S1_at	1.87764	24.9526	5.32e-05	CV265520	eugene3.00050378	eugene3.00050378	At4g35260.1	NAD+ dependent isocitrate dehydrogenase subunit 1 : :supported by full-length cDNA: Ceres:12228.	trichocarpa x nigra	Unique
PtpAffx.164065.1.S1_s_at	1.17879	20.3331	0.000113961	CF228170	gw1.VIII.152.1	gw1.VIII.152.1	At5g18900.1	putative protein : predicted proteins	alba x tremula	All probes match over all sequences
PtpAffx.164076.1.S1_at	0.765487	5.99779	0.00981466	AI163739	estExt_fgenesh4_pm.C_LG_II1112	estExt_fgenesh4_pm.C_LG_II1112	At5g48370.1	putative protein : contains similarity to acyl-CoA thioesterase	tremula x tremuloides	Unique
PtpAffx.16517.1.S1_at	5.18984	20.1019	0.000118898	CV255701	estExt_Genewise1_v1.C_LG_IV3894 estExt_Genewise1_v1.C_LG_IV3904	estExt_Genewise1_v1.C_LG_IV3894	At3g02720.1	expressed protein : contains Pfam profile: PF01965 ThiJ:PfpI family: supported by cDNA: gi_13430821_gb_AF360323.1_AF360323	trichocarpa x deltoides	Unique
PtpAffx.16539.1.A1_s_at	9.06197	10.7574	0.00118778	BP934558	gw1.40.168.1	gw1.40.168.1	At3g60480.1	putative protein : :supported by full-length cDNA: Ceres:5609.	trichocarpa x nigra	All probes match over all sequences
PtpAffx.1654.2.S1_at	2.21155	6.08051	0.00934351	CV243120	grail3.0022002301	grail3.0022002301	At3g12680.1	hypothetical protein : contains Pfam profile PF00642 zinc finger protein: supported by cDNA: gi_16797660	tremula	Unique
PtpAffx.16601.1.S1_at	0.710864	6.92481	0.00590371	CK105493	estExt_Genewise1_v1.C_LG_X3939	estExt_Genewise1_v1.C_LG_X3939	At4g15900.1	PRL1 protein : :supported by full-length cDNA: Ceres:123113.	tremula	Unique
PtpAffx.16622.1.A1_at	2.40205	20.0237	0.000120392	BP931445	fgenesh4_pg.C_LG_IV000056	fgenesh4_pg.C_LG_IV000056	At3g26040.1	acyltransferase family : similar to deacetylvindoline 4-O-acetyltransferase [Catharanthus roseus][GI:4091808][PMID:9681034]	nigra	Unique
PtpAffx.16744.1.S1_at	2.0323	7.19334	0.00514991	BP933720	gw1.XVIII.2586.1 eugene3.00180757	gw1.XVIII.2586.1	At1g35190.1	hyoscyamine 6-dioxygenase hydroxylase	nigra	Unique
PtpAffx.16868.1.S1_at	4.78834	16.0045	0.000276922	CV253653	gw1.XII.1434.1	gw1.XII.1434.1	At3g47740.1	ABC transporter family protein : ATP binding cassette transporter ABC1	trichocarpa x deltoides	Unique
PtpAffx.16969.1.S1_at	1.01883	8.23862	0.00313956	CV271321	grail3.0031027502	grail3.0031027502	At5g24650.1	putative protein : similar to unknown protein (emb|CAB62460.1):supported by full-length cDNA: Ceres:5684.	trichocarpa x nigra	Unique
PtpAffx.17000.1.S1_at	8.5966	11.0883	0.00106731	CV273185	--	--	--	--	trichocarpa x deltoides	Unique
PtpAffx.17014.1.A1_at	3.20698	6.33462	0.00806178	CV244301	eugene3.00410022	eugene3.00410022	--	--	trichocarpa	Unique
PtpAffx.17054.1.A1_at	5.1073	26.4693	4.23e-05	CV268637	--	--	--	--	trichocarpa x nigra	Unique
PtpAffx.17092.1.A1_at	3.7554	7.57937	0.00427459	CV241209	eugene3.00110765	eugene3.00110765	At2g42350.1	putative RING zinc finger protein :	trichocarpa	Unique
PtpAffx.17106.1.S1_s_at	1.22527	6.87836	0.00605346	CX183992	eugene3.00050125	eugene3.00050125	At5g10350.1	polyadenylate-binding protein II (PAB2)	euramericana	All probes match over all sequences
PtpAffx.17234.1.S1_at	8.12153	21.3096	9.7e-05	CV261564	fgenesh4_pg.C_scaffold_145000035	fgenesh4_pg.C_scaffold_145000035	At2g19480.1	putative nucleosome assembly protein : : supported by cDNA: gi_20466609	trichocarpa	Unique
PtpAffx.17242.1.S1_s_at	2.39187	8.94054	0.00231621	CV277881	estExt_fgenesh4_pg.C_LG_X2242	estExt_fgenesh4_pg.C_LG_X2242	At5g04830.1	expressed protein : : supported by cDNA: gi_15293272_gb_AY051070.1_	trichocarpa x deltoides	All probes match over all sequences
PtpAffx.17330.1.S1_at	4.01746	12.023	0.00079643	CV243084	estExt_fgenesh4_pg.C_290220	estExt_fgenesh4_pg.C_290220	At4g17940.1	putative protein : predicted protein	trichocarpa	Unique
PtpAffx.17539.1.S1_s_at	3.48368	17.3071	0.000211841	CV240425	estExt_fgenesh4_pg.C_LG_IX1183	estExt_fgenesh4_pg.C_LG_IX1183	At5g59030.1	copper transport protein : : supported by cDNA: gi_18496857	trichocarpa	All probes match over all sequences
PtpAffx.1770.2.A1_s_at	1.3389	6.01932	0.00968816	CK318786	eugene3.00070163	eugene3.00070163	--	--	deltoides	All probes match over all sequences
PtpAffx.1770.3.S1_s_at	6.73857	6.93061	0.00588783	CK320306	eugene3.00012490 eugene3.07480004	eugene3.00012490	At2g14580.1	putative pathogenesis related-1 (PR1) protein : : supported by cDNA: gi_17529119	deltoides	All probes match over all sequences
PtpAffx.1772.1.S1_s_at	1.27968	24.551	5.7e-05	AJ776602	estExt_fgenesh4_pg.C_290035	estExt_fgenesh4_pg.C_290035	At2g35010.1	thioredoxin	euphratica	All probes match over all sequences
PtpAffx.17757.2.S1_s_at	1.14402	6.97969	0.00574487	BI138883	eugene3.01230048	eugene3.01230048	At3g02420.1	expressed protein : :supported by full-length cDNA: Ceres:160403.	trichocarpa	All probes match over all sequences
PtpAffx.17806.1.S1_at	2.4041	26.4134	4.23e-05	CV272450	estExt_fgenesh4_pg.C_LG_X1132	estExt_fgenesh4_pg.C_LG_X1132	At3g25900.1	homocysteine S-methyltransferase AtHMT-1 : identical to GB:AAF23821 from [Arabidopsis thaliana]: supported by cDNA: gi_17473822	trichocarpa x nigra	Unique
PtpAffx.17914.2.A1_a_at	3.35537	10.3641	0.00135866	CV257560	estExt_fgenesh4_pg.C_LG_VIII0467	estExt_fgenesh4_pg.C_LG_VIII0467	At2g39700.1	expansin	trichocarpa x deltoides	Probes match on alternative forms of same gene
PtpAffx.17914.3.A1_a_at	1.81123	8.41822	0.00290154	CK091997	fgenesh4_pg.C_LG_X001844 estExt_fgenesh4_pg.C_LG_VIII0467	fgenesh4_pg.C_LG_X001844	At2g39700.1	expansin	tremula x tremuloides	Unique
PtpAffx.17914.3.A1_at	4.8859	12.543	0.000683262	CK091997	estExt_fgenesh4_pg.C_LG_VIII0467 fgenesh4_pg.C_LG_X001844	estExt_fgenesh4_pg.C_LG_VIII0467	At2g39700.1	expansin	tremula x tremuloides	Probes match on alternative forms of same gene
PtpAffx.17925.1.S1_at	1.59147	9.70424	0.00172148	AJ767519	estExt_Genewise1_v1.C_LG_I4275	estExt_Genewise1_v1.C_LG_I4275	At4g21860.1	Expressed protein : : supported by full-length cDNA: Ceres: 16643.	euphratica	Unique
PtpAffx.18039.1.A1_at	2.55815	7.00798	0.00565578	CV263969	--	--	--	--	trichocarpa x nigra	Unique
PtpAffx.18052.1.S1_at	2.40426	6.17361	0.00884481	CV263365	--	--	--	--	tremula x tremuloides	Unique
PtpAffx.18072.1.A1_at	0.482839	6.21038	0.00866781	CV262319	eugene3.42360001	eugene3.42360001	--	--	tremula	Unique
PtpAffx.18105.2.A1_at	0.461474	6.78331	0.0063517	CV268748	--	--	--	--	trichocarpa x nigra	Unique
PtpAffx.18176.1.A1_at	3.42861	9.56071	0.0018127	CV258282	gw1.158.139.1	gw1.158.139.1	At3g14205.1	Expressed protein : : supported by cDNA: gi_15215805_gb_AY050432.1_	trichocarpa	Unique
PtpAffx.18206.1.A1_s_at	3.14466	12.0243	0.000796331	CV257302	fgenesh4_pg.C_LG_X000693	fgenesh4_pg.C_LG_X000693	At1g55850.1	cellulose synthase catalytic subunit	trichocarpa x deltoides	All probes match over all sequences
PtpAffx.18218.1.S1_at	3.30981	9.46415	0.00188875	CV257165	gw1.XII.639.1 estExt_Genewise1_v1.C_53080003	gw1.XII.639.1	At1g04120.1	ABC transporter family protein : Strong similarity to MRP-like ABC transporter gb|U92650 from A. thaliana and canalicular multi-drug resistance protein gb|L49379 from Rattus norvegicus: supported by cDNA: gi_10197657_gb_AF225908.1_AF225908	trichocarpa x deltoides	Unique
PtpAffx.18226.1.A1_a_at	3.74084	7.12822	0.00532875	CV263828	estExt_fgenesh4_pg.C_570132	estExt_fgenesh4_pg.C_570132	At5g66390.1	peroxidase	trichocarpa x nigra	Probes match on alternative forms of same gene
PtpAffx.18241.1.A1_at	7.68995	6.75208	0.00644891	CV255950	gw1.XIII.2181.1	gw1.XIII.2181.1	At5g40990.1	GDSL-motif lipase:hydrolase-like protein :	trichocarpa x deltoides	Unique
PtpAffx.18295.2.A1_s_at	5.23175	38.7931	9.18e-06	CV253912	estExt_fgenesh4_pg.C_LG_X0484	estExt_fgenesh4_pg.C_LG_X0484	At3g04120.1	glyceraldehyde-3-phosphate dehydrogenase C subunit (GapC) : identical to glyceraldehyde-3-phosphate dehydrogenase C subunit (GapC) GB:M64116 [Arabidopsis thaliana] (Gene 104	trichocarpa x deltoides	All probes match over all sequences
PtpAffx.18295.5.S1_at	4.39017	9.3952	0.00193889	CK114049	gw1.VIII.2697.1 estExt_fgenesh4_pg.C_LG_X0484	gw1.VIII.2697.1	At3g04120.1	glyceraldehyde-3-phosphate dehydrogenase C subunit (GapC) : identical to glyceraldehyde-3-phosphate dehydrogenase C subunit (GapC) GB:M64116 [Arabidopsis thaliana] (Gene 104	trichocarpa	Unique
PtpAffx.18307.1.S1_at	9.0685	25.2694	5.08e-05	CV253713	--	--	--	--	trichocarpa	Unique
PtpAffx.1841.1.S1_at	2.18824	6.8856	0.00603541	CV275991	gw1.XI.3394.1	gw1.XI.3394.1	At2g31090.1	expressed protein : :supported by full-length cDNA: Ceres:10986.	trichocarpa x deltoides	Unique
PtpAffx.18530.1.A1_at	0.933591	7.63251	0.00416313	CV259920	grail3.0090004401	grail3.0090004401	At3g13580.1	ribosomal protein	trichocarpa x nigra	Unique
PtpAffx.18595.1.S1_a_at	1.39361	11.2331	0.00101613	BU868736	gw1.VIII.1066.1 gw1.X.2734.1	gw1.VIII.1066.1	At2g39020.1	unknown protein :	trichocarpa	Unique
PtpAffx.18595.1.S1_at	2.0691	9.2836	0.00202497	BU868736	gw1.VIII.1066.1 gw1.X.2734.1	gw1.VIII.1066.1	At2g39020.1	unknown protein :	trichocarpa	Probes match on alternative forms of same gene
PtpAffx.18600.1.A1_at	1.85406	12.6299	0.000666853	CV241347	eugene3.00080514	eugene3.00080514	At2g39705.1	Expressed protein : : supported by full-length cDNA: Ceres: 27620.	trichocarpa	Unique
PtpAffx.18668.1.A1_at	1.04274	7.49885	0.00444801	CV238784	estExt_fgenesh4_pm.C_LG_IX0691	estExt_fgenesh4_pm.C_LG_IX0691	At2g28450.1	putative RNA methyltransferase :	trichocarpa	Unique
PtpAffx.18750.1.A1_s_at	1.76043	8.70389	0.00256259	CV235081	fgenesh4_pg.C_LG_I003114	fgenesh4_pg.C_LG_I003114	At5g11720.1	glycosyl hydrolase family 31 : similar to alpha-glucosidase precursor SP:O04893 from [Spinacia oleracea]: supported by cDNA: gi_15450744_gb_AY053414.1_	trichocarpa	All probes match over all sequences
PtpAffx.18825.6.A1_a_at	1.01778	7.36818	0.00473027	CV255492	estExt_Genewise1_v1.C_LG_I1980 grail3.0001086301	estExt_Genewise1_v1.C_LG_I1980	At5g12190.1	RRM-containing protein : contains similarity to RNA-binding protein:supported by full-length cDNA: Ceres:92795.	trichocarpa x deltoides	Probes match on alternative forms of same gene
PtpAffx.18981.1.S1_at	0.148662	6.56168	0.00711752	CV243233	--	--	--	--	tremula	Unique
PtpAffx.19046.2.A1_s_at	2.32087	9.23258	0.0020629	CV259986	fgenesh4_pg.C_LG_III000067	fgenesh4_pg.C_LG_III000067	At2g35030.1	hypothetical protein : predicted by grail	trichocarpa x nigra	All probes match over all sequences
PtpAffx.19152.1.S1_at	3.78791	6.18804	0.00877317	CV274196	estExt_fgenesh4_pg.C_LG_III1388	estExt_fgenesh4_pg.C_LG_III1388	At5g50760.1	putative protein : similar to unknown protein (emb|CAB86483.1)	trichocarpa x deltoides	Unique
PtpAffx.19271.1.S1_s_at	0.619143	7.2083	0.00511054	CV252580	grail3.0033027302	grail3.0033027302	At3g60540.1	transport protein subunit - like : S61B_ARATH PROTEIN TRANSPORT PROTEIN SEC61 BETA SUBUNIT	trichocarpa	All probes match over all sequences
PtpAffx.1937.1.S1_a_at	1.63195	8.43397	0.002879	CK093997	fgenesh4_pg.C_LG_III001250	fgenesh4_pg.C_LG_III001250	At5g48655.2	Expressed protein :	tremula	Probes match on alternative forms of same gene
PtpAffx.19561.1.S1_at	1.30021	6.73627	0.00650016	BU881131	gw1.147.249.1 gw1.6145.3.1	gw1.147.249.1	At3g57560.1	acetylglutamate kinase-like protein : acetylglutamate kinase - Synechocystis sp.	trichocarpa	Unique
PtpAffx.19606.1.A1_s_at	3.41954	22.2493	8.21e-05	CV235432	estExt_Genewise1_v1.C_LG_X6296	estExt_Genewise1_v1.C_LG_X6296	At2g01770.1	putative membrane protein :	trichocarpa	All probes match over all sequences
PtpAffx.19666.1.A1_at	1.21748	8.91771	0.00233437	CV229370	gw1.XIX.1604.1	gw1.XIX.1604.1	At1g09795.1	Expressed protein : : supported by full-length cDNA: Ceres: 6319.	trichocarpa	Unique
PtpAffx.19676.1.S1_at	1.89326	7.61398	0.00420096	CX184740	gw1.40.1024.1 gw1.40.1007.1 eugene3.00140107 fgenesh4_pg.C_scaffold_40000359	gw1.40.1024.1	At4g37370.1	cytochrome p450 family : cytochrome P450	euramericana	Unique
PtpAffx.19782.1.S1_at	1.20246	11.1405	0.00104931	DN493430	gw1.70.568.1 eugene3.00130238	gw1.70.568.1	At5g19080.1	unknown protein : Common family members At5g03200	tremula	Unique
PtpAffx.19891.1.S1_at	3.07228	12.0615	0.000787087	CK317807	--	--	--	--	deltoides	Unique
PtpAffx.200014.1.S1_at	1.41471	16.0887	0.000271448	pmrna:pmrna21	gw1.I.6388.1	gw1.I.6388.1	At5g56510.1	pumilio-family RNA-binding protein	trichocarpa	Unique
PtpAffx.200016.1.S1_at	2.49831	8.54632	0.00274511	pmrna:pmrna25	fgenesh4_pg.C_LG_I000027	fgenesh4_pg.C_LG_I000027	At4g04220.1	disease resistance protein family : contains leucine rich-repeat (LRR) domains Pfam:PF00560	trichocarpa	Unique
PtpAffx.200038.1.S1_at	1.66923	7.06195	0.00550248	pmrna:pmrna67	fgenesh4_pg.C_LG_I000066	fgenesh4_pg.C_LG_I000066	At3g13620.1	expressed protein : contains similarity to transporter proteins: supported by cDNA: gi_15810468_gb_AY056273.1_	trichocarpa	Unique
PtpAffx.200066.1.S1_at	1.2255	10.8179	0.00116109	pmrna:pmrna121	fgenesh4_pg.C_LG_I000121	fgenesh4_pg.C_LG_I000121	At1g73240.1	expressed protein : :supported by full-length cDNA: Ceres:38940.	trichocarpa	Unique
PtpAffx.200086.1.S1_at	0.199026	6.77641	0.00637526	pmrna155	fgenesh4_pg.C_LG_I000164	fgenesh4_pg.C_LG_I000164	At1g16260.1	putative wall-associated kinase : similar to gb|AJ012423 wall-associated kinase 2 from Arabidopsis thaliana	trichocarpa	Unique
PtpAffx.2002.1.S1_at	0.576412	10.8275	0.0011578	CK096583	eugene3.00290197	eugene3.00290197	At5g46740.1	ubiquitin-specific protease 21 (UBP21) : identical to ubiquitin-specific protease 21 GI:11993482 [Arabidopsis thaliana]: supported by cDNA: gi_11993481_gb_AF302669.1_AF302669	tremula x tremuloides	Unique
PtpAffx.200231.1.S1_at	0.902156	6.04773	0.00952687	pmrna:pmrna440	gw1.I.7738.1	gw1.I.7738.1	At2g25560.1	putative DnaJ protein : : supported by cDNA: gi_14194100_gb_AF367256.1_AF367256	trichocarpa	Unique
PtpAffx.200242.1.S1_s_at	0.983725	9.10403	0.00217937	pmrna:pmrna468	fgenesh4_pg.C_LG_I000537	fgenesh4_pg.C_LG_I000537	gi|53691250|ref|ZP_00130101.2|	COG0402: Cytosine deaminase and related metal-dependent hydrolases [Desulfovibrio desulfuricans G20]	trichocarpa	All probes match over all sequences
PtpAffx.200265.1.S1_at	6.34517	23.6966	6.44e-05	pmrna:pmrna513	fgenesh4_pg.C_LG_I000582	fgenesh4_pg.C_LG_I000582	At5g13330.1	putative protein : AP2 domain containing protein RAP2.6	trichocarpa	Unique
PtpAffx.200267.1.S1_at	1.14879	6.22477	0.00860151	pmrna:pmrna525	gw1.I.7997.1	gw1.I.7997.1	At3g23760.1	expressed protein : : supported by full-length cDNA: Ceres: 5176.	trichocarpa	Unique
PtpAffx.200267.1.S1_s_at	0.774515	6.45735	0.00755402	pmrna:pmrna525	gw1.I.7997.1	gw1.I.7997.1	At3g23760.1	expressed protein : : supported by full-length cDNA: Ceres: 5176.	trichocarpa	All probes match over all sequences
PtpAffx.200298.1.S1_at	3.08451	10.0645	0.00151148	pmrna:pmrna590	gw1.I.8182.1	gw1.I.8182.1	At2g34960.1	putative amino acid transporter : : supported by cDNA: gi_19699364	trichocarpa	Unique
PtpAffx.200309.1.S1_at	5.1957	9.73768	0.00170053	pmrna:pmrna607	fgenesh4_pg.C_LG_I000684	fgenesh4_pg.C_LG_I000684	--	--	trichocarpa	Unique
PtpAffx.200317.1.S1_at	5.20251	9.13167	0.00215478	pmrna:pmrna628	fgenesh4_pg.C_LG_I000705	fgenesh4_pg.C_LG_I000705	At5g07480.1	putative protein : 2-oxoglutarate-dependent dioxygenase - Solanum chacoense	trichocarpa	Unique
PtpAffx.200326.1.S1_x_at	5.38919	14.761	0.000377945	pmrna:pmrna649	eugene3.00010686	eugene3.00010686	At4g24110.1	putative protein : predicted proteins	trichocarpa	Probes cross hyb with other sequences
PtpAffx.200330.1.S1_at	0.36048	8.45456	0.00285229	pmrna:pmrna655	fgenesh4_pm.C_LG_I000270	fgenesh4_pm.C_LG_I000270	At5g42090.1	putative protein : similar to unknown protein (dbj|BAA84809.1):supported by full-length cDNA: Ceres:27758.	trichocarpa	Unique
PtpAffx.200355.1.S1_at	0.240686	6.69361	0.00663348	pmrna:pmrna712	gw1.I.8540.1	gw1.I.8540.1	At1g64500.1	peptide transporter	trichocarpa	Unique
PtpAffx.200360.1.S1_at	0.608076	6.0222	0.00966786	pmrna:pmrna721	fgenesh4_pg.C_LG_I000797	fgenesh4_pg.C_LG_I000797	At4g23940.1	FtsH protease	trichocarpa	Unique
PtpAffx.200363.1.S1_at	4.28742	7.08696	0.00543416	pmrna:pmrna725	eugene3.00010766	eugene3.00010766	At1g64480.1	calcineurin B-like protein : similar to CALCINEURIN B SUBUNIT GB:P25296 from [Saccharomyces cerevisiae]: supported by cDNA: gi_15866275_gb_AF411957.1_AF411957	trichocarpa	Unique
PtpAffx.200367.1.S1_at	0.268371	7.88306	0.00370738	pmrna:pmrna735	fgenesh4_pg.C_LG_I000810	fgenesh4_pg.C_LG_I000810	--	--	trichocarpa	Unique
PtpAffx.200370.1.S1_at	0.503804	6.83179	0.00619566	pmrna:pmrna739	fgenesh4_pg.C_LG_I000814	fgenesh4_pg.C_LG_I000814	At5g62050.1	OXA1 protein (OXA1p) : :supported by full-length cDNA: Ceres:96723.	trichocarpa	Unique
PtpAffx.200399.1.S1_s_at	2.61817	12.772	0.000643899	pmrna:pmrna802	gw1.I.8782.1 gw1.III.756.1	gw1.I.8782.1	At1g64060.1	cytochrome b245 beta chain homolog RbohAp108	trichocarpa	All probes match over all sequences
PtpAffx.200415.1.S1_at	2.96369	6.36992	0.00791348	pmrna:pmrna839	fgenesh4_pm.C_LG_I000370	fgenesh4_pm.C_LG_I000370	gi|42572877|ref|NP_974535.1|	transmembrane protein	trichocarpa	Unique
PtpAffx.200435.1.S1_at	0.625389	9.35565	0.00196818	pmrna:pmrna874	fgenesh4_pg.C_LG_I000946	fgenesh4_pg.C_LG_I000946	At3g48980.1	putative protein : predicted proteins	trichocarpa	Unique
PtpAffx.200436.1.S1_at	5.22211	11.7735	0.000860645	pmrna:pmrna877	eugene3.00010928	eugene3.00010928	At3g51970.1	wax synthase-like protein : wax synthase - Simmondsia chinensis	trichocarpa	Unique
PtpAffx.200451.1.S1_at	0.369572	7.82874	0.00380073	pmrna:pmrna907	grail3.0008053701	grail3.0008053701	--	--	trichocarpa	Unique
PtpAffx.200493.1.S1_at	0.147179	6.21281	0.00865203	pmrna:pmrna1005	fgenesh4_pg.C_LG_I001084	fgenesh4_pg.C_LG_I001084	At3g25910.1	expressed protein : : supported by cDNA: gi_15983782_gb_AY056797.1_	trichocarpa	Unique
PtpAffx.200537.1.S1_at	5.56078	12.6177	0.000668959	pmrna:pmrna1070	gw1.I.9667.1	gw1.I.9667.1	At1g79960.1	hypothetical protein : predicted by genemark.hmm	trichocarpa	Unique
PtpAffx.200538.1.S1_at	5.79262	12.5217	0.000686766	pmrna:pmrna1071	fgenesh4_pg.C_LG_I001170	fgenesh4_pg.C_LG_I001170	gi|34906222|ref|NP_914458.1|	P0666G04.17 [Oryza sativa (japonica cultivar-group)]	trichocarpa	Unique
PtpAffx.200592.1.S1_at	1.357	6.29312	0.00826214	pmrna:pmrna1170	gw1.I.66.1	gw1.I.66.1	At4g33525.1	metal-transporting P-type ATPase : : supported by cDNA: gi_2668491_dbj_D89981.1_D89981	trichocarpa	Unique
PtpAffx.200669.1.S1_at	1.02506	9.7696	0.00168522	pmrna:pmrna1300	gw1.I.522.1	gw1.I.522.1	At3g45890.1	putative protein : predicted protein	trichocarpa	Unique
PtpAffx.200691.1.S1_at	0.186413	7.07161	0.00547833	pmrna:pmrna1339	fgenesh4_pg.C_LG_I001553	fgenesh4_pg.C_LG_I001553	--	--	trichocarpa	Unique
PtpAffx.200711.1.S1_at	0.848084	7.06944	0.00548231	pmrna:pmrna1372	gw1.I.743.1	gw1.I.743.1	At2g26060.1	G-protein beta family : :supported by full-length cDNA: Ceres:142426.	trichocarpa	Unique
PtpAffx.200711.1.S1_x_at	0.820172	9.64375	0.00175479	pmrna:pmrna1372	gw1.I.743.1	gw1.I.743.1	At2g26060.1	G-protein beta family : :supported by full-length cDNA: Ceres:142426.	trichocarpa	Probes cross hyb with other sequences
PtpAffx.200720.1.S1_at	1.92813	11.3765	0.000970867	pmrna:pmrna1384	fgenesh4_pm.C_LG_I000617	fgenesh4_pm.C_LG_I000617	At1g50460.1	hexokinase	trichocarpa	Unique
PtpAffx.200732.1.S1_at	1.2023	6.0603	0.00945577	pmrna:pmrna1408	fgenesh4_pg.C_LG_I001626	fgenesh4_pg.C_LG_I001626	At5g58620.1	putative protein : zinc finger transcription factor	trichocarpa	Unique
PtpAffx.200776.1.S1_at	0.243924	9.09815	0.0021802	pmrna:pmrna1502	eugene3.00011584	eugene3.00011584	At3g03910.1	putative glutamate dehydrogenase : similar to glutamate dehydrogenase 1 GB:S71217 (Arabidopsis thaliana): identical to putative glutamate dehydrogenase GB:AAF00627 (Arabidopsis thaliana)	trichocarpa	Unique
PtpAffx.200780.1.S1_s_at	3.809	6.92231	0.00591186	pmrna:pmrna1508	fgenesh4_pm.C_LG_I000672 estExt_fgenesh4_pg.C_LG_IX1223	fgenesh4_pm.C_LG_I000672	At2g29090.1	taxane 13-alpha-hydroxylase(cytochrome p450 family)	trichocarpa	All probes match over all sequences
PtpAffx.200782.1.S1_at	3.45437	16.8668	0.000234497	pmrna:pmrna1513	gw1.I.1220.1	gw1.I.1220.1	At1g07530.1	transcription factor scarecrow-like 14	trichocarpa	Unique
PtpAffx.200802.1.S1_at	3.25038	7.81932	0.00381922	pmrna:pmrna1567	gw1.I.1402.1	gw1.I.1402.1	At5g59790.1	putative protein : various predicted proteins	trichocarpa	Unique
PtpAffx.200834.1.S1_x_at	0.82945	10.5452	0.00128469	pmrna:pmrna1625	fgenesh4_pg.C_LG_I001866	fgenesh4_pg.C_LG_I001866	--	--	trichocarpa	Probes cross hyb with other sequences
PtpAffx.200851.1.S1_at	0.281155	9.21961	0.00207431	pmrna:pmrna1651	eugene3.00011725	eugene3.00011725	--	--	trichocarpa	Unique
PtpAffx.200872.1.S1_at	7.72435	9.45765	0.00189408	pmrna:pmrna1711	fgenesh4_pg.C_LG_I001957	fgenesh4_pg.C_LG_I001957	At1g12740.1	cytochrome P450	trichocarpa	Unique
PtpAffx.200895.1.S1_at	3.11743	16.862	0.000234635	pmrna:pmrna1759	gw1.I.2076.1	gw1.I.2076.1	At5g12330.1	lateral root primordia (LRP1) :	trichocarpa	Unique
PtpAffx.200950.1.S1_at	2.47019	8.02873	0.00345514	pmrna:pmrna1866	gw1.I.2445.1	gw1.I.2445.1	At5g14760.1	L-aspartate oxidase -like protein : L-aspartate oxidase	trichocarpa	Unique
PtpAffx.200956.1.S1_at	1.44822	20.7213	0.000106753	pmrna:pmrna1876	fgenesh4_pm.C_LG_I000859	fgenesh4_pm.C_LG_I000859	At3g27770.1	expressed protein : : supported by cDNA: gi_16974601_gb_AY060578.1_	trichocarpa	Unique
PtpAffx.200963.1.S1_at	9.08611	10.4344	0.00132868	pmrna:pmrna1883	fgenesh4_pm.C_LG_I000861	fgenesh4_pm.C_LG_I000861	At1g60590.1	polygalacturonase	trichocarpa	Unique
PtpAffx.200963.1.S1_s_at	11.0327	19.0685	0.000146346	pmrna:pmrna1883	fgenesh4_pm.C_LG_I000861	fgenesh4_pm.C_LG_I000861	At1g60590.1	polygalacturonase	trichocarpa	All probes match over all sequences
PtpAffx.200969.1.S1_at	0.443212	7.07135	0.00547833	pmrna:pmrna1897	gw1.I.2574.1	gw1.I.2574.1	At5g19130.1	GPAA1 - like protein : glycosylphosphatidylinositol anchor attachment 1 (GPAA1)	trichocarpa	Unique
PtpAffx.200976.1.S1_at	1.20166	8.50381	0.00279589	pmrna:pmrna1909	gw1.I.2609.1	gw1.I.2609.1	At5g40530.1	putative protein : KIAA0409 protein	trichocarpa	Unique
PtpAffx.201012.1.S1_at	0.441334	8.43869	0.00287325	pmrna:pmrna1987	eugene3.00012085	eugene3.00012085	At3g01740.1	expressed protein : :supported by full-length cDNA: Ceres:22512.	trichocarpa	Unique
PtpAffx.201013.1.S1_at	6.10057	11.5343	0.0009251	pmrna:pmrna1989	estExt_fgenesh4_pg.C_LG_I2255	estExt_fgenesh4_pg.C_LG_I2255	At5g40780.1	amino acid permease : : supported by cDNA: gi_14194150	trichocarpa	Unique
PtpAffx.201017.1.S1_at	8.86413	29.2307	2.84e-05	pmrna:pmrna1995	gw1.I.2901.1	gw1.I.2901.1	At3g27220.1	expressed protein : : supported by cDNA: gi_15081754_gb_AY048270.1_	trichocarpa	Unique
PtpAffx.201018.1.S1_at	2.59846	10.3777	0.00135426	pmrna:pmrna1996	gw1.I.2906.1	gw1.I.2906.1	At4g31970.1	cytochrome p450 family : flavonoid 3	trichocarpa	Unique
PtpAffx.201019.1.S1_s_at	3.20737	8.32367	0.00303042	pmrna:pmrna1997	gw1.I.2906.1 fgenesh4_pg.C_LG_I002282	gw1.I.2906.1	At4g31970.1	cytochrome p450 family : flavonoid 3	trichocarpa	All probes match over all sequences
PtpAffx.201110.1.S1_at	3.21072	12.3354	0.000726269	pmrna:pmrna2185	eugene3.00012267	eugene3.00012267	At2g32800.1	putative protein kinase : contains a protein kinase domain profile (PDOC00100): supported by cDNA: gi_13877680	trichocarpa	Unique
PtpAffx.201160.1.S1_at	0.651187	5.99604	0.00982054	pmrna:pmrna2279	fgenesh4_pg.C_LG_I002588	fgenesh4_pg.C_LG_I002588	At4g34131.1	similar to glucosyltransferase -like protein : temporary automated functional assignment	trichocarpa	Unique
PtpAffx.201182.1.S1_at	0.591126	19.1302	0.000144777	pmrna:pmrna2342	fgenesh4_pm.C_LG_I001074	fgenesh4_pm.C_LG_I001074	At3g49940.1	putative protein : hypothetical protein - Arabidopsis thaliana	trichocarpa	Unique
PtpAffx.201219.1.S1_at	0.947036	7.14357	0.00528605	pmrna:pmrna2423	gw1.I.4290.1	gw1.I.4290.1	At1g58290.1	glutamyl-tRNA reductase	trichocarpa	Unique
PtpAffx.201226.1.S1_at	0.288165	11.2287	0.00101662	pmrna:pmrna2439	fgenesh4_pg.C_LG_I002750 fgenesh4_pm.C_LG_I001117	fgenesh4_pg.C_LG_I002750	At5g65600.1	receptor protein kinase-like protein :	trichocarpa	Unique
PtpAffx.201239.1.S1_s_at	0.35583	10.1064	0.00148881	pmrna:pmrna2462	gw1.I.4423.1 fgenesh4_pg.C_scaffold_1579000001	gw1.I.4423.1	At5g55110.1	unknown protein :	trichocarpa	All probes match over all sequences
PtpAffx.201345.1.S1_at	0.207104	6.1608	0.00891368	pmrna:pmrna2665	gw1.I.5056.1	gw1.I.5056.1	At1g53590.1	expressed protein : : supported by cDNA: gi_15451209_gb_AY054685.1_	trichocarpa	Unique
PtpAffx.201378.1.S1_at	8.42147	24.9983	5.29e-05	pmrna:pmrna2720	eugene3.00012825	eugene3.00012825	At5g66070.1	putative protein : contains similarity to unknown protein (gb|AAF18680.1)	trichocarpa	Unique
PtpAffx.201417.1.S1_s_at	4.02492	12.366	0.000720478	pmrna:pmrna2797	gw1.I.5616.1 gw1.XI.848.1	gw1.I.5616.1	At2g46870.1	putative RAV-like B3 domain DNA binding protein :	trichocarpa	All probes match over all sequences
PtpAffx.201417.1.S1_x_at	1.97889	12.5349	0.000683834	pmrna:pmrna2797	gw1.I.5616.1	gw1.I.5616.1	At2g46870.1	putative RAV-like B3 domain DNA binding protein :	trichocarpa	Probes cross hyb with other sequences
PtpAffx.20153.1.S1_a_at	0.743218	6.35125	0.00799546	CK097735	grail3.0012043002	grail3.0012043002	At2g44530.1	putative phosphoribosyl pyrophosphate synthetase :	tremula	Probes match on alternative forms of same gene
PtpAffx.201546.1.S1_at	4.77657	16.321	0.000258085	pmrna:pmrna3041	gw1.II.2011.1	gw1.II.2011.1	At1g76360.1	putative protein kinase : similar to protein kinase (APK1A): contains Pfam profile: PF00069 Eukaryotic protein kinase domain	trichocarpa	Unique
PtpAffx.201603.1.S1_at	2.25954	6.19985	0.00872244	pmrna:pmrna3151	estExt_Genewise1_v1.C_LG_II2087	estExt_Genewise1_v1.C_LG_II2087	At1g20030.1	calreticulin	trichocarpa	Unique
PtpAffx.201603.1.S1_x_at	2.11884	7.55393	0.00432751	pmrna:pmrna3151	estExt_Genewise1_v1.C_LG_II2087	estExt_Genewise1_v1.C_LG_II2087	At1g20030.1	calreticulin	trichocarpa	Probes cross hyb with other sequences
PtpAffx.201634.1.S1_at	6.51442	5.96716	0.00998205	pmrna:pmrna3234	fgenesh4_pg.C_LG_II000281	fgenesh4_pg.C_LG_II000281	At1g75450.1	cytokinin oxidase	trichocarpa	Unique
PtpAffx.201654.1.S1_x_at	0.257605	6.84234	0.00616408	pmrna:pmrna3282	gw1.II.1603.1	gw1.II.1603.1	At3g23380.1	hypothetical protein : predicted by genemark	trichocarpa	Probes cross hyb with other sequences
PtpAffx.2017.8.A1_a_at	1.215	6.84113	0.00616708	CV254914	eugene3.00160996	eugene3.00160996	At3g53970.1	putative protein : : supported by cDNA: gi_17381083	trichocarpa x deltoides	Probes match on alternative forms of same gene
PtpAffx.201717.1.S1_at	0.989339	7.50775	0.00443125	pmrna:pmrna3411	fgenesh4_pm.C_LG_II000236	fgenesh4_pm.C_LG_II000236	At3g63270.1	putative protein : hypothetical protein AT4g29780 (F27B13.20) - Arabidopsis thaliana	trichocarpa	Unique
PtpAffx.201730.1.S1_at	0.151973	6.29339	0.00826163	pmrna:pmrna3438	grail3.0003043701	grail3.0003043701	At1g03150.1	expressed protein : Belongs to PF|00583 Acetyltransfersase (GNAT) family: supported by full-length cDNA: Ceres: 10117.	trichocarpa	Unique
PtpAffx.201739.1.S1_at	1.02807	9.35415	0.0019693	pmrna:pmrna3457	eugene3.00020503	eugene3.00020503	At1g03190.1	putative DNA repair protein : Strong similarity to gb|U04968 nucleotide excision repair protein (ERCC2) from Cricetulus grisseus: supported by cDNA: gi_6503085_gb_AF188623.1_AF188623	trichocarpa	Unique
PtpAffx.201744.1.S1_at	8.62817	14.6611	0.000387632	pmrna:pmrna3463	grail3.0003046201	grail3.0003046201	At1g03220.1	unknown protein : Strong similarity to gb|D14550 extracellular dermal glycoprotein (EDGP) precursor from Daucus carota. ESTs gb|H37281	trichocarpa	Unique
PtpAffx.201784.1.S1_at	2.65065	7.9979	0.00350819	pmrna:pmrna3559	eugene3.00020613	eugene3.00020613	At5g42440.1	serine:threonine protein kinase-like protein :	trichocarpa	Unique
PtpAffx.201811.1.S1_at	4.73877	8.89178	0.00236161	pmrna:pmrna3608	eugene3.00020657	eugene3.00020657	At3g18710.1	hypothetical protein : predicted by genemark.hmm	trichocarpa	Unique
PtpAffx.201827.1.S1_s_at	3.34518	7.8411	0.00377562	pmrna:pmrna3641	eugene3.00020691 eugene3.38120002	eugene3.00020691	At4g19950.1	putative protein : p48 eggshell protein gene	trichocarpa	All probes match over all sequences
PtpAffx.201858.1.S1_at	2.04843	8.68988	0.00257878	pmrna:pmrna3688	eugene3.00020745	eugene3.00020745	At1g21730.1	kinesin-related protein : Similar to gb|U06698 neuronal kinesin heavy chain from Homo sapiens and contains a PF|00225 Kinesin motor domain. EST gb|AA042507 comes from this gene	trichocarpa	Unique
PtpAffx.201859.1.S1_at	2.25689	6.04307	0.00955302	pmrna:pmrna3689	eugene3.00020746	eugene3.00020746	At1g21730.1	kinesin-related protein : Similar to gb|U06698 neuronal kinesin heavy chain from Homo sapiens and contains a PF|00225 Kinesin motor domain. EST gb|AA042507 comes from this gene	trichocarpa	Unique
PtpAffx.201878.1.S1_at	2.06303	7.6826	0.00406551	pmrna:pmrna3743	fgenesh4_pg.C_LG_II000795	fgenesh4_pg.C_LG_II000795	At2g41705.1	Expressed protein : : supported by cDNA: gi_13605678_gb_AF361820.1_AF361820	trichocarpa	Unique
PtpAffx.201889.1.S1_at	2.57115	16.8578	0.000234733	pmrna:pmrna3771	estExt_fgenesh4_pg.C_LG_II0817	estExt_fgenesh4_pg.C_LG_II0817	At1g22015.1	Expressed protein : : supported by full-length cDNA: Ceres: 115483.	trichocarpa	Unique
PtpAffx.201899.1.S1_at	3.57505	8.32525	0.00302879	pmrna:pmrna3786	grail3.0003077701	grail3.0003077701	At4g08550.1	hypothetical protein :	trichocarpa	Unique
PtpAffx.201939.1.S1_s_at	5.85858	16.2314	0.000263612	pmrna:pmrna3866	fgenesh4_pg.C_LG_II000931	fgenesh4_pg.C_LG_II000931	--	--	trichocarpa	All probes match over all sequences
PtpAffx.201940.1.S1_at	0.598285	9.26044	0.00204093	pmrna:pmrna3868	gw1.II.3029.1	gw1.II.3029.1	gi|50900348|ref|XP_450962.1|	putative queuine tRNA-ribosyltransferase [Oryza sativa (japonica cultivar-group)] >gi|47848408|dbj|BAD22266.1| putative queuine tRNA-ribosyltransferase [Oryza sativa (japonica cultivar-group)] >gi|47497688|dbj|BAD19755.1| putative queuine tRNA-ribosyltransferase [Oryza sativa (japonica cultivar-group)]	trichocarpa	Unique
PtpAffx.201947.1.S1_at	3.05282	9.34067	0.00197937	pmrna:pmrna3881	gw1.II.1362.1	gw1.II.1362.1	At1g72210.1	bHLH protein :	trichocarpa	Unique
PtpAffx.201964.1.S1_at	0.340441	6.94074	0.00585349	pmrna:pmrna3919	gw1.II.1196.1	gw1.II.1196.1	At1g58200.1	unknown protein :	trichocarpa	Unique
PtpAffx.201996.1.S1_s_at	2.07789	15.8843	0.00028499	pmrna:pmrna3980	estExt_Genewise1_v1.C_LG_II1748	estExt_Genewise1_v1.C_LG_II1748	At5g49630.1	amino acid permease 6 (emb CAA65051.1) :	trichocarpa	All probes match over all sequences
PtpAffx.20203.1.S1_at	0.854716	6.08256	0.0093316	CK095932	gw1.I.2846.1	gw1.I.2846.1	At3g01720.1	unknown protein : : supported by cDNA: gi_18175796	tremula	Unique
PtpAffx.202087.1.S1_at	1.75268	6.99229	0.00570132	pmrna:pmrna4159	gw1.II.4117.1	gw1.II.4117.1	At1g65430.1	unknown protein : : supported by cDNA: gi_17065463	trichocarpa	Unique
PtpAffx.202129.1.S1_at	0.458056	8.60495	0.00267826	pmrna:pmrna4254	gw1.II.120.1	gw1.II.120.1	At2g45010.1	expressed protein : :supported by full-length cDNA: Ceres:34688.	trichocarpa	Unique
PtpAffx.202134.1.S1_at	0.382835	10.1264	0.00148012	pmrna:pmrna4263	estExt_fgenesh4_pg.C_LG_II1290	estExt_fgenesh4_pg.C_LG_II1290	At3g20050.1	t-complex polypeptide 1 homologue : identical to t-complex polypeptide 1 homologue GB:D11351 [Arabidopsis thaliana]: supported by cDNA: gi_217870_dbj_D11351.1_ATHTCP1H	trichocarpa	Unique
PtpAffx.202153.1.S1_s_at	1.09966	6.05015	0.00951731	pmrna:pmrna4305	fgenesh4_pg.C_LG_II001343 eugene3.83860001	fgenesh4_pg.C_LG_II001343	--	--	trichocarpa	All probes match over all sequences
PtpAffx.202160.1.S1_at	0.173649	6.28759	0.00829013	pmrna:pmrna4321	gw1.II.1248.1	gw1.II.1248.1	At1g48050.1	regulatory protein	trichocarpa	Unique
PtpAffx.202167.1.S1_x_at	0.811601	7.37645	0.00471789	pmrna:pmrna4335	estExt_fgenesh4_pg.C_LG_II1351	estExt_fgenesh4_pg.C_LG_II1351	At2g45440.1	putative dihydrodipicolinate synthase : :supported by full-length cDNA: Ceres:26817.	trichocarpa	Probes cross hyb with other sequences
PtpAffx.202243.1.S1_at	2.23469	24.1645	6.01e-05	pmrna:pmrna4496	fgenesh4_pg.C_LG_II001537	fgenesh4_pg.C_LG_II001537	At5g41620.1	putative protein : strong similarity to unknown protein (gb|AAF24581.1)	trichocarpa	Unique
PtpAffx.202255.1.S1_at	0.743563	7.41809	0.00461379	pmrna:pmrna4520	eugene3.00021575	eugene3.00021575	At5g62990.1	putative protein : similar to unknown protein (pir||T01734)	trichocarpa	Unique
PtpAffx.20226.2.S1_at	1.30168	12.2559	0.000742363	BU824940	estExt_fgenesh4_pg.C_LG_VIII1684	estExt_fgenesh4_pg.C_LG_VIII1684	At4g32180.1	putative protein : gene C42D8.3	tremula x tremuloides	Unique
PtpAffx.202295.1.S1_at	0.171686	6.81567	0.00624225	pmrna:pmrna4592	eugene3.00021644	eugene3.00021644	At3g53700.1	putative protein : crp1 protein	trichocarpa	Unique
PtpAffx.202317.1.S1_at	0.606009	7.06777	0.00548703	pmrna:pmrna4642	grail3.0039026401	grail3.0039026401	At2g46900.1	expressed protein : : supported by cDNA: gi_14532607_gb_AY039928.1_	trichocarpa	Unique
PtpAffx.202326.1.S1_at	0.180111	8.18965	0.00320554	pmrna:pmrna4656	gw1.II.727.1	gw1.II.727.1	At4g01630.1	expansin	trichocarpa	Unique
PtpAffx.202327.1.S1_at	1.06905	10.2301	0.00142806	pmrna:pmrna4662	estExt_Genewise1_v1.C_LG_II0796	estExt_Genewise1_v1.C_LG_II0796	At4g01660.1	putative ABC transporter :	trichocarpa	Unique
PtpAffx.202343.1.S1_at	0.226808	5.96757	0.00998001	pmrna:pmrna4704	grail3.0050003701	grail3.0050003701	--	--	trichocarpa	Unique
PtpAffx.202379.1.S1_x_at	0.147784	6.86394	0.0060982	pmrna:pmrna4778	grail3.0050010201	grail3.0050010201	At1g73370.1	sucrose synthase	trichocarpa	Probes cross hyb with other sequences
PtpAffx.202413.1.S1_at	1.67468	10.7562	0.00118778	pmrna:pmrna4849	fgenesh4_pg.C_LG_II001900	fgenesh4_pg.C_LG_II001900	At2g47010.1	expressed protein : : supported by cDNA: gi_16612270_gb_AF439832.1_AF439832	trichocarpa	Unique
PtpAffx.202418.1.S1_at	6.28486	10.4213	0.00133427	pmrna:pmrna4854	estExt_fgenesh4_pm.C_LG_II0929	estExt_fgenesh4_pm.C_LG_II0929	At1g02530.1	multidrug resistance P-glycoprotein	trichocarpa	Unique
PtpAffx.202434.1.S1_at	2.55014	7.19886	0.00513312	pmrna:pmrna4878	eugene3.00001958	eugene3.00001958	--	--	trichocarpa	Unique
PtpAffx.202458.1.S1_s_at	1.51965	7.27248	0.00494606	pmrna:pmrna4924	gw1.II.480.1	gw1.II.480.1	At2g04880.1	WRKY family transcription factor (ZAP1) : identical to ZAP1 GI:1064883 from [Arabidopsis thaliana]: contains Pfam profile: PF03106 WRKY DNA -binding domain: supported by cDNA: gi_17064149	trichocarpa	All probes match over all sequences
PtpAffx.202462.1.S1_at	0.635012	9.07344	0.00220184	pmrna:pmrna4928	eugene3.00002010	eugene3.00002010	At3g07810.1	heterogeneous nuclear ribonucleoprotein (hnRNP)	trichocarpa	Unique
PtpAffx.202469.1.S1_at	0.513952	6.62646	0.00686345	pmrna:pmrna4943	eugene3.00002026	eugene3.00002026	At5g14780.1	formate dehydrogenase (FDH) : :supported by full-length cDNA: Ceres:7530.	trichocarpa	Unique
PtpAffx.202485.1.S1_at	4.95104	9.44565	0.00190126	pmrna:pmrna4984	fgenesh4_pg.C_LG_II002055	fgenesh4_pg.C_LG_II002055	At3g20420.1	RNA helicase	trichocarpa	Unique
PtpAffx.202491.1.S1_at	6.13731	21.5085	9.34e-05	pmrna:pmrna4991	gw1.II.3568.1	gw1.II.3568.1	At4g21990.1	PRH26 protein : :supported by full-length cDNA: Ceres:36866.	trichocarpa	Unique
PtpAffx.2025.1.S1_a_at	1.03037	7.98444	0.00353174	CK095014	gw1.IX.2483.1	gw1.IX.2483.1	At4g33910.1	putative protein : prolyl 4-hydroxylase alpha(II)-subunit	tremula	Unique
PtpAffx.2025.1.S1_at	1.24728	10.231	0.00142787	CK095014	estExt_Genewise1_v1.C_LG_I4030	estExt_Genewise1_v1.C_LG_I4030	At4g33910.1	putative protein : prolyl 4-hydroxylase alpha(II)-subunit	tremula	Probes match on alternative forms of same gene
PtpAffx.202511.1.S1_at	1.01881	8.43565	0.00287739	pmrna:pmrna5027	gw1.II.2858.1	gw1.II.2858.1	At2g43180.1	putative carboxyphosphonoenolpyruvate mutase :	trichocarpa	Unique
PtpAffx.202532.1.S1_at	0.290442	6.66862	0.00671385	pmrna:pmrna5071	fgenesh4_pg.C_LG_II002164	fgenesh4_pg.C_LG_II002164	gi|32470659|gb|AAP45185.1|	putative disease resistant protein rga1 [Solanum bulbocastanum]	trichocarpa	Unique
PtpAffx.202545.1.S1_at	3.06977	6.87004	0.00607864	pmrna:pmrna5099	gw1.II.2293.1	gw1.II.2293.1	At4g01240.1	hypothetical protein :	trichocarpa	Unique
PtpAffx.202570.1.S1_at	0.494468	6.06535	0.00942962	pmrna:pmrna5153	fgenesh4_pg.C_LG_II002259	fgenesh4_pg.C_LG_II002259	At5g37820.1	Membrane integral protein (MIP) -like : POLLEN-SPECIFIC MEMBRANE INTEGRAL PROTEIN	trichocarpa	Unique
PtpAffx.202652.1.S1_at	2.37866	8.87987	0.00237258	pmrna:pmrna5299	fgenesh4_pg.C_LG_II002417	fgenesh4_pg.C_LG_II002417	At5g48840.1	pantoate-beta-alanine ligase : :supported by full-length cDNA: Ceres:156371.	trichocarpa	Unique
PtpAffx.202661.1.S1_at	1.97218	6.67287	0.00670083	pmrna:pmrna5312	gw1.II.2495.1	gw1.II.2495.1	At5g48820.1	Kip-related protein 3 : similar to unknown protein (pir||T00797)	trichocarpa	Unique
PtpAffx.202682.1.S1_at	0.971099	6.5534	0.00715715	pmrna:pmrna5351	fgenesh4_pg.C_LG_II002473	fgenesh4_pg.C_LG_II002473	At1g48140.1	expressed protein : :supported by full-length cDNA: Ceres:143451.	trichocarpa	Unique
PtpAffx.202689.1.S1_at	1.70806	6.26398	0.00841034	pmrna:pmrna5366	fgenesh4_pg.C_LG_II002486	fgenesh4_pg.C_LG_II002486	At4g13030.1	putative protein :	trichocarpa	Unique
PtpAffx.202751.1.S1_at	0.81023	8.48396	0.00281614	pmrna:pmrna5490	gw1.II.4059.1	gw1.II.4059.1	At1g75200.1	unknown protein : : supported by cDNA: gi_19423974	trichocarpa	Unique
PtpAffx.202775.1.S1_s_at	0.17849	7.2942	0.00489209	pmrna:pmrna5522	fgenesh4_pg.C_LG_III000021 eugene3.44540001 fgenesh4_pg.C_scaffold_5278000001	fgenesh4_pg.C_LG_III000021	--	--	trichocarpa	All probes match over all sequences
PtpAffx.20282.1.A1_at	0.818685	9.99193	0.00155078	CK092229	gw1.XII.1646.1 gw1.XV.3482.1	gw1.XII.1646.1	At3g58660.1	putative protein : PBK1 protein	tremula x tremuloides	Unique
PtpAffx.202888.1.S1_at	0.197318	7.11916	0.00534918	pmrna:pmrna5714	gw1.III.2224.1	gw1.III.2224.1	At3g13840.1	hypothetical protein : predicted by genemark.hmm	trichocarpa	Unique
PtpAffx.202915.1.S1_at	0.910729	11.0908	0.00106689	pmrna:pmrna5773	gw1.III.2151.1	gw1.III.2151.1	At5g17250.1	unknown protein :	trichocarpa	Unique
PtpAffx.20292.1.S1_at	1.42958	7.48386	0.00447651	CF229467	gw1.XV.2929.1	gw1.XV.2929.1	At4g25280.1	UMP:CMP kinase like protein : UMP:CMP kinase - Arabidopsis thaliana	alba x tremula	Unique
PtpAffx.202998.1.S1_at	1.12331	8.23519	0.00314354	pmrna:pmrna5935	eugene3.00030464	eugene3.00030464	At1g72320.1	pumilio-family RNA-binding protein	trichocarpa	Unique
PtpAffx.203025.1.S1_at	0.79022	8.5668	0.00271978	pmrna:pmrna5988	estExt_fgenesh4_pg.C_LG_III0575	estExt_fgenesh4_pg.C_LG_III0575	At4g16700.1	decarboxylase like protein :	trichocarpa	Unique
PtpAffx.203117.1.S1_at	1.52345	10.4797	0.00131438	pmrna:pmrna6177	fgenesh4_pm.C_LG_III000277	fgenesh4_pm.C_LG_III000277	At5g45560.1	putative protein : strong similarity to unknown protein (pir||T05041): supported by cDNA: gi_18086358	trichocarpa	Unique
PtpAffx.203138.1.S1_at	1.59944	6.12149	0.00911777	pmrna:pmrna6222	eugene3.00030779	eugene3.00030779	At4g19460.1	putative protein : various predicted proteins	trichocarpa	Unique
PtpAffx.203194.1.S1_s_at	5.49733	10.0025	0.00154609	pmrna:pmrna6331	eugene3.00030892	eugene3.00030892	At4g22810.1	putative DNA binding protein : DNA-binding protein PD1	trichocarpa	All probes match over all sequences
PtpAffx.203241.1.S1_at	2.86923	12.2394	0.000745234	pmrna:pmrna6420	fgenesh4_pm.C_LG_III000408	fgenesh4_pm.C_LG_III000408	At1g63480.1	DNA-binding protein	trichocarpa	Unique
PtpAffx.203250.1.S1_at	2.56246	7.4505	0.00454282	pmrna:pmrna6435	eugene3.00031009	eugene3.00031009	At4g23340.1	putative protein : ACC oxidase	trichocarpa	Unique
PtpAffx.203287.1.S1_at	2.94502	7.31579	0.00484937	pmrna:pmrna6514	fgenesh4_pg.C_LG_III001141	fgenesh4_pg.C_LG_III001141	At4g23750.1	putative Ap2 domain protein : DNA-binding protein Pti6 - Lycopersicon esculentum	trichocarpa	Unique
PtpAffx.203333.1.S1_at	2.89243	6.63859	0.00681705	pmrna:pmrna6629	gw1.III.136.1	gw1.III.136.1	At5g60710.1	putative protein : predicted proteins	trichocarpa	Unique
PtpAffx.203374.1.S1_at	1.96418	10.9114	0.00112816	pmrna:pmrna6714	estExt_Genewise1_v1.C_LG_III1154	estExt_Genewise1_v1.C_LG_III1154	At5g47910.1	respiratory burst oxidase protein : : supported by cDNA: gi_3242788_gb_AF055357.1_AF055357	trichocarpa	Unique
PtpAffx.203374.1.S1_x_at	1.9903	13.8396	0.000478947	pmrna:pmrna6714	estExt_Genewise1_v1.C_LG_III1154	estExt_Genewise1_v1.C_LG_III1154	At5g47910.1	respiratory burst oxidase protein : : supported by cDNA: gi_3242788_gb_AF055357.1_AF055357	trichocarpa	Probes cross hyb with other sequences
PtpAffx.203438.1.S1_at	4.23268	6.40976	0.00775568	pmrna:pmrna6856	fgenesh4_pg.C_LG_III001470	fgenesh4_pg.C_LG_III001470	At3g24060.1	hypothetical protein : predicted by genemark.hmm	trichocarpa	Unique
PtpAffx.203565.1.S1_at	0.151165	6.60462	0.00695394	pmrna:pmrna7085	eugene3.00031708	eugene3.00031708	At1g79400.1	hypothetical protein : similar to putative Na+:H+ antiporter GI:4558666 from [Arabidopsis thaliana]	trichocarpa	Unique
PtpAffx.203578.1.S1_at	2.58903	7.88942	0.00369732	pmrna:pmrna7107	eugene3.00031740	eugene3.00031740	At2g03220.1	xyloglucan fucosyltransferase : identical(99%) to xyloglucan fucosyltransferase GI:5231145 from [Arabidopsis thaliana]	trichocarpa	Unique
PtpAffx.203584.1.S1_at	0.768726	11.1796	0.00103444	pmrna:pmrna7116	eugene3.00031749	eugene3.00031749	At3g11450.1	putative cell division related protein : similar to GlsA (required for asymmetric cell division) GB:AAD26632 [Volvox carteri f. nagariensis]	trichocarpa	Unique
PtpAffx.203591.1.S1_at	7.12287	8.66198	0.00260931	pmrna:pmrna7130	eugene3.00031777	eugene3.00031777	At1g64660.1	methionine:cystathionine gamma lyase	trichocarpa	Unique
PtpAffx.203616.1.S1_at	0.610124	7.96575	0.0035664	pmrna:pmrna7166	eugene3.00031817	eugene3.00031817	At4g04220.1	disease resistance protein family : contains leucine rich-repeat (LRR) domains Pfam:PF00560	trichocarpa	Unique
PtpAffx.203631.1.S1_at	4.16398	14.3351	0.000420681	pmrna:pmrna7195	eugene3.00031845	eugene3.00031845	At4g25650.1	putative protein : cell death suppressor protein lls1	trichocarpa	Unique
PtpAffx.2037.1.A1_s_at	1.65915	18.8355	0.0001527	CK094301	estExt_fgenesh4_pg.C_860155	estExt_fgenesh4_pg.C_860155	At2g35610.1	unknown protein : : supported by cDNA: gi_18377746	tremula	All probes match over all sequences
PtpAffx.203786.1.S1_at	4.11587	8.59409	0.00268971	pmrna:pmrna7474	grail3.0093011001	grail3.0093011001	At4g04920.1	hypothetical protein :	trichocarpa	Unique
PtpAffx.203790.1.S1_s_at	2.02774	6.75267	0.00644891	pmrna:pmrna7484	grail3.0046001201	grail3.0046001201	--	--	trichocarpa	All probes match over all sequences
PtpAffx.203806.1.S1_s_at	2.23833	9.99554	0.00154879	pmrna:pmrna7524	gw1.IV.2585.1 gw1.IV.2579.1	gw1.IV.2585.1	At1g29730.1	receptor-like serine threonine kinase	trichocarpa	All probes match over all sequences
PtpAffx.203831.1.S1_at	1.47673	6.33354	0.00806631	pmrna:pmrna7570	fgenesh4_pm.C_LG_IV000135	fgenesh4_pm.C_LG_IV000135	At1g29195.1	Expressed protein : : supported by full-length cDNA: Ceres: 39178.	trichocarpa	Unique
PtpAffx.203851.1.S1_at	5.62508	17.8636	0.000186347	pmrna:pmrna7601	eugene3.00040425	eugene3.00040425	At1g28680.1	anthranilate N-hydroxycinnamoyl:benzoyltransferase	trichocarpa	Unique
PtpAffx.203851.1.S1_s_at	4.83709	20.4717	0.000111783	pmrna:pmrna7601	eugene3.00040425	eugene3.00040425	At1g28680.1	anthranilate N-hydroxycinnamoyl:benzoyltransferase	trichocarpa	All probes match over all sequences
PtpAffx.203863.1.S1_at	3.95455	7.29085	0.00490175	pmrna:pmrna7630	eugene3.00040452	eugene3.00040452	At4g35160.1	O-methyltransferase	trichocarpa	Unique
PtpAffx.203865.1.S1_at	3.95671	6.9074	0.00596594	pmrna:pmrna7633	gw1.IV.2957.1	gw1.IV.2957.1	At2g39200.1	similar to Mlo proteins from H. vulgare : : supported by cDNA: gi_14091593_gb_AF369573.1_AF369573	trichocarpa	Unique
PtpAffx.203919.1.S1_at	5.51583	14.5989	0.000393972	pmrna:pmrna7735	fgenesh4_pg.C_LG_IV000564	fgenesh4_pg.C_LG_IV000564	At3g02550.1	expressed protein : :supported by full-length cDNA: Ceres:20907	trichocarpa	Unique
PtpAffx.203922.1.S1_at	0.148911	6.14004	0.00901835	pmrna:pmrna7740	fgenesh4_pg.C_LG_IV000570	fgenesh4_pg.C_LG_IV000570	At2g33720.1	hypothetical protein : predicted by genscan and genefinder	trichocarpa	Unique
PtpAffx.203945.1.S1_at	1.75223	6.02933	0.00962887	pmrna:pmrna7783	estExt_fgenesh4_pm.C_LG_IV0225	estExt_fgenesh4_pm.C_LG_IV0225	At5g17380.1	2-hydroxyphytanoyl-CoA lyase-like protein : : supported by cDNA: gi_20466615	trichocarpa	Unique
PtpAffx.203951.1.S1_at	0.301804	10.6774	0.00122388	pmrna:pmrna7800	eugene3.00040629	eugene3.00040629	--	--	trichocarpa	Unique
PtpAffx.204049.1.S1_s_at	5.66394	22.4132	7.97e-05	pmrna:pmrna7985	fgenesh4_pg.C_LG_IV000861 eugene3.00040272 eugene3.00040275 grail3.0038022401	fgenesh4_pg.C_LG_IV000861	At3g16520.2	putative glucosyltransferase : similar to UDP-glucose glucosyltransferase GB:X77459 [Manihot esculenta]	trichocarpa	All probes match over all sequences
PtpAffx.204071.1.S1_s_at	0.970263	26.1978	4.32e-05	pmrna:pmrna8037	gw1.IV.4231.1 fgenesh4_pg.C_LG_IV000927	gw1.IV.4231.1	At3g02490.1	unknown protein :	trichocarpa	All probes match over all sequences
PtpAffx.204158.1.S1_at	4.06587	12.7721	0.000643899	pmrna:pmrna8192	eugene3.00041079	eugene3.00041079	At1g74650.1	myb family transcription factor : similar to myb protein cY13 GI:928930 from [Arabidopsis thaliana]: contains Pfam profile: PF00249 myb DNA-binding domain	trichocarpa	Unique
PtpAffx.204168.1.S1_at	9.78	26.2412	4.31e-05	pmrna:pmrna8214	fgenesh4_pg.C_LG_IV001198	fgenesh4_pg.C_LG_IV001198	At3g29970.1	gene_id:K17E7.15~unknown protein :	trichocarpa	Unique
PtpAffx.204179.1.S1_at	0.265119	11.6146	0.000901302	pmrna:pmrna8230	eugene3.00041117	eugene3.00041117	At5g15540.1	putative protein : IDN3-B - Homo sapiens	trichocarpa	Unique
PtpAffx.204264.1.S1_at	0.158521	6.3235	0.00810808	pmrna:pmrna8393	gw1.IV.873.1	gw1.IV.873.1	At4g38840.1	auxin-induced protein - like : auxin-inducible SAUR gene	trichocarpa	Unique
PtpAffx.204335.1.S1_at	5.90194	10.2012	0.00144516	pmrna:pmrna8532	gw1.IV.1405.1	gw1.IV.1405.1	At1g47670.1	lysine and histidine specific transporter	trichocarpa	Unique
PtpAffx.204336.1.S1_at	0.189394	6.76389	0.00641041	pmrna:pmrna8533	gw1.IV.1409.1	gw1.IV.1409.1	At1g29510.1	auxin-induced protein	trichocarpa	Unique
PtpAffx.204339.1.S1_at	0.158722	6.94346	0.00584819	pmrna:pmrna8536	fgenesh4_pg.C_LG_IV001538	fgenesh4_pg.C_LG_IV001538	At5g22800.1	similar to alanine--tRNA ligase	trichocarpa	Unique
PtpAffx.204362.1.S1_at	0.228004	6.04855	0.00952484	pmrna:pmrna8573	fgenesh4_pg.C_LG_IX000006	fgenesh4_pg.C_LG_IX000006	At4g02410.1	contains similarity to a protein kinase domain (Pfam: pkinase.hmm	trichocarpa	Unique
PtpAffx.204364.1.S1_at	7.90795	12.9517	0.000613475	pmrna:pmrna8576	estExt_fgenesh4_pg.C_LG_IX0010	estExt_fgenesh4_pg.C_LG_IX0010	At1g76490.1	3-hydroxy-3-methylglutaryl CoA reductase (AA 1-592) : identical to hydroxy methylglutaryl CoA reductase (AA 1-592) GB:X15032 (Plant Mol. Biol. 13 (6)	trichocarpa	Unique
PtpAffx.204370.1.S1_at	1.02634	5.99316	0.00983264	pmrna:pmrna8589	fgenesh4_pg.C_LG_IX000025	fgenesh4_pg.C_LG_IX000025	At5g44370.1	Na+-dependent inorganic phosphate cotransporter-like protein :	trichocarpa	Unique
PtpAffx.204420.1.S1_at	3.11695	9.10582	0.00217803	pmrna:pmrna8690	grail3.0001010701	grail3.0001010701	At1g74470.1	geranylgeranyl reductase : identical to geranylgeranyl reductase GB:Y14044 [Arabidopsis thaliana] (involvement: chlorophyll	trichocarpa	Unique
PtpAffx.204426.1.S1_at	1.19541	8.67824	0.00259341	pmrna:pmrna8701	eugene3.00090140	eugene3.00090140	At5g20990.1	MOLYBDOPTERIN BIOSYNTHESIS CNX1 PROTEIN : : supported by cDNA: gi_1263313_gb_L47323.1_ATHCNX1R	trichocarpa	Unique
PtpAffx.204455.1.S1_at	0.958605	6.64705	0.00679049	pmrna:pmrna8737	fgenesh4_pg.C_LG_IX000173	fgenesh4_pg.C_LG_IX000173	At5g21990.1	hypothetical protein :	trichocarpa	Unique
PtpAffx.204479.1.S1_s_at	1.72133	6.97642	0.00575365	pmrna:pmrna8793	gw1.IX.795.1	gw1.IX.795.1	At2g32230.1	hypothetical protein : predicted by genefinder: supported by cDNA: gi_20259519	trichocarpa	All probes match over all sequences
PtpAffx.204483.1.S1_at	0.17265	6.10039	0.00923992	pmrna:pmrna8798	gw1.IX.811.1	gw1.IX.811.1	At2g27610.1	putative selenium-binding protein :	trichocarpa	Unique
PtpAffx.204500.1.S1_at	6.65384	11.6277	0.000898708	pmrna:pmrna8828	fgenesh4_pg.C_LG_IX000266	fgenesh4_pg.C_LG_IX000266	At1g47670.1	lysine and histidine specific transporter	trichocarpa	Unique
PtpAffx.204500.1.S1_s_at	8.24484	13.5396	0.000516624	pmrna:pmrna8828	fgenesh4_pg.C_LG_IX000266 eugene3.155120001	fgenesh4_pg.C_LG_IX000266	At1g47670.1	lysine and histidine specific transporter	trichocarpa	All probes match over all sequences
PtpAffx.204536.1.S1_at	4.50686	7.43636	0.00457978	pmrna:pmrna8907	eugene3.00090357	eugene3.00090357	At2g16660.1	nodulin-like protein : : supported by cDNA: gi_17979282	trichocarpa	Unique
PtpAffx.204536.1.S1_x_at	5.74648	8.12908	0.00330077	pmrna:pmrna8907	eugene3.00090357	eugene3.00090357	At2g16660.1	nodulin-like protein : : supported by cDNA: gi_17979282	trichocarpa	Probes cross hyb with other sequences
PtpAffx.204558.1.S1_at	5.09544	15.1934	0.000337533	pmrna:pmrna8953	gw1.IX.1416.1	gw1.IX.1416.1	At2g21210.1	putative auxin-regulated protein :	trichocarpa	Unique
PtpAffx.20456.1.S1_at	1.45308	7.84692	0.00376668	CV234547	gw1.V.3607.1	gw1.V.3607.1	At4g35630.1	phosphoserine aminotransferase : :supported by full-length cDNA: Ceres:34272.	trichocarpa	Unique
PtpAffx.204581.1.S1_at	0.211489	6.97098	0.00576865	pmrna:pmrna8999	fgenesh4_pg.C_LG_IX000422	fgenesh4_pg.C_LG_IX000422	--	--	trichocarpa	Unique
PtpAffx.204608.1.S1_at	1.51078	9.65995	0.00174662	pmrna:pmrna9051	eugene3.00090493	eugene3.00090493	At4g25730.1	putative protein : pmt2 methyltransferase - Schizosaccharomyces pombe	trichocarpa	Unique
PtpAffx.204632.1.S1_at	5.06324	15.8594	0.000286374	pmrna:pmrna9105	fgenesh4_pg.C_LG_IX000531	fgenesh4_pg.C_LG_IX000531	At2g15040.1	putative disease resistance protein :	trichocarpa	Unique
PtpAffx.204664.1.S1_at	1.57329	12.88	0.000624941	pmrna:pmrna9183	gw1.IX.2139.1	gw1.IX.2139.1	At1g49670.1	ARP protein	trichocarpa	Unique
PtpAffx.204664.1.S1_s_at	1.57873	9.42541	0.00191648	pmrna:pmrna9183	gw1.IX.2139.1	gw1.IX.2139.1	At1g49670.1	ARP protein	trichocarpa	All probes match over all sequences
PtpAffx.204835.1.S1_s_at	0.20304	7.80366	0.00384688	pmrna:pmrna9548	eugene3.00091028	eugene3.00091028	At3g52110.1	putative protein :	trichocarpa	All probes match over all sequences
PtpAffx.204850.1.S1_at	0.971936	6.03872	0.00958118	pmrna:pmrna9584	grail3.0001095301	grail3.0001095301	At5g52820.1	Notchless protein homolog :	trichocarpa	Unique
PtpAffx.204894.1.S1_at	1.41306	7.29852	0.00488089	pmrna:pmrna9666	fgenesh4_pg.C_LG_IX001086	fgenesh4_pg.C_LG_IX001086	At1g50460.1	hexokinase	trichocarpa	Unique
PtpAffx.204922.1.S1_at	1.16218	7.23559	0.00504358	pmrna:pmrna9736	fgenesh4_pm.C_LG_IX000566	fgenesh4_pm.C_LG_IX000566	At3g47000.1	glycosyl hydrolase family 3 : beta-D-glucan exohydrolase	trichocarpa	Unique
PtpAffx.204958.1.S1_at	2.59863	7.06384	0.005496	pmrna:pmrna9807	estExt_fgenesh4_pg.C_LG_IX1223	estExt_fgenesh4_pg.C_LG_IX1223	At2g29090.1	taxane 13-alpha-hydroxylase(cytochrome p450 family)	trichocarpa	Unique
PtpAffx.204978.1.S1_x_at	0.320974	11.5596	0.000919427	pmrna:pmrna9849	gw1.IX.4270.1	gw1.IX.4270.1	At5g59340.1	wuschel protein - like : wuschel protein	trichocarpa	Probes cross hyb with other sequences
PtpAffx.205056.1.S1_at	1.02453	7.11968	0.00534918	pmrna:pmrna10016	fgenesh4_pg.C_LG_IX001441	fgenesh4_pg.C_LG_IX001441	At1g08030.1	hypothetical protein : predicted by genemark.hmm	trichocarpa	Unique
PtpAffx.205058.1.S1_at	0.155028	6.5132	0.00732048	pmrna:pmrna10019	gw1.IX.4854.1	gw1.IX.4854.1	gi|82212|pir||A05036	ssb protein homolog - common tobacco chloroplast >gi|225266|prf||1211235DB ssb-like ORF 273	trichocarpa	Unique
PtpAffx.205059.1.S1_at	4.11318	7.31619	0.00484921	pmrna:pmrna10020	gw1.IX.4856.1	gw1.IX.4856.1	At5g60700.1	putative protein :	trichocarpa	Unique
PtpAffx.205071.1.S1_s_at	2.02129	6.85447	0.00612412	pmrna:pmrna10049	gw1.IX.4971.1 gw1.163.31.1	gw1.IX.4971.1	At5g57620.1	myb family transcription factor : contains PFAM profile: myb DNA binding domain PF00249: supported by cDNA: gi_3941447_gb_AF062878.1_AF062878	trichocarpa	All probes match over all sequences
PtpAffx.205080.1.S1_at	0.189256	8.07218	0.0033844	pmrna:pmrna10069	fgenesh4_pg.C_LG_IX001510	fgenesh4_pg.C_LG_IX001510	--	--	trichocarpa	Unique
PtpAffx.205100.1.S1_at	0.175457	7.33015	0.00481685	pmrna:pmrna10102	fgenesh4_pg.C_LG_IX001548	fgenesh4_pg.C_LG_IX001548	At5g22010.1	similar to replication factor C large subunit-like : temporary automated functional assignment	trichocarpa	Unique
PtpAffx.205127.1.S1_s_at	6.90423	8.8071	0.00244879	pmrna:pmrna10151	gw1.V.2501.1 eugene3.00050044	gw1.V.2501.1	At2g23180.1	cytochrome P450	trichocarpa	All probes match over all sequences
PtpAffx.205148.1.S1_at	6.21164	20.0595	0.000119953	pmrna:pmrna10187	eugene3.00050077	eugene3.00050077	At3g52430.1	putative protein : other hypothetical proteins in Arabidopsis thaliana: supported by cDNA: gi_6457330_gb_AF188329.1_AF188329	trichocarpa	Unique
PtpAffx.205167.1.S1_s_at	7.71351	11.1477	0.00104688	pmrna:pmrna10229	fgenesh4_pm.C_LG_V000052 gw1.1355.3.1	fgenesh4_pm.C_LG_V000052	At1g17840.1	ABC transporter family protein : similar to ABC transporter GI:10280532 from [Homo sapiens]	trichocarpa	All probes match over all sequences
PtpAffx.205172.1.S1_at	3.91369	24.0327	6.17e-05	pmrna:pmrna10239	eugene3.00050136	eugene3.00050136	At4g39955.1	Expressed protein : : supported by full-length cDNA: Ceres: 114014.	trichocarpa	Unique
PtpAffx.205177.1.S1_at	3.95154	6.00001	0.00980547	pmrna:pmrna10251	fgenesh4_pm.C_LG_V000066	fgenesh4_pm.C_LG_V000066	At5g10260.1	Ras family GTP-binding protein	trichocarpa	Unique
PtpAffx.205210.1.S1_at	1.21622	6.6919	0.00663768	pmrna:pmrna10322	fgenesh4_pg.C_LG_V000227	fgenesh4_pg.C_LG_V000227	At4g39640.1	putative gamma-glutamyltransferase : gamma-glutamyltransferase	trichocarpa	Unique
PtpAffx.205240.1.S1_at	0.794426	7.46326	0.00452265	pmrna:pmrna10385	estExt_fgenesh4_pg.C_LG_V0296	estExt_fgenesh4_pg.C_LG_V0296	At5g23300.1	dihydroorotate dehydrogenase precursor (dihydroorotate oxidase) (sp|P32746) : : supported by cDNA: gi_16448_emb_X62909.1_ATPYRD	trichocarpa	Unique
PtpAffx.205275.1.S1_at	4.84981	12.8538	0.000629174	pmrna:pmrna10461	gw1.V.3497.1	gw1.V.3497.1	At1g59950.1	aldo:keto reductase	trichocarpa	Unique
PtpAffx.205300.1.S1_at	1.42691	6.04319	0.00955302	pmrna:pmrna10513	gw1.V.3673.1	gw1.V.3673.1	At4g38250.1	putative amino acid transport protein : amino acid transport protein - Arabidopsis thaliana	trichocarpa	Unique
PtpAffx.205306.1.S1_at	0.219871	6.40198	0.00777946	pmrna:pmrna10520	gw1.V.3702.1	gw1.V.3702.1	At1g20560.1	expressed protein : : supported by cDNA: gi_13937176_gb_AF372942.1_AF372942	trichocarpa	Unique
PtpAffx.205315.1.S1_at	1.10573	7.68641	0.00405924	pmrna:pmrna10532	estExt_Genewise1_v1.C_LG_V3716	estExt_Genewise1_v1.C_LG_V3716	At2g23740.1	putative C2H2-type zinc finger protein : likely a nucleic acid binding protein	trichocarpa	Unique
PtpAffx.205329.1.S1_s_at	0.469258	13.1623	0.00058103	pmrna:pmrna10555	eugene3.00050444 eugene3.07780003	eugene3.00050444	--	--	trichocarpa	All probes match over all sequences
PtpAffx.205330.1.S1_s_at	6.47853	6.07987	0.00934716	pmrna:pmrna10557	eugene3.00050446 eugene3.00110439	eugene3.00050446	At2g23620.1	putative acetone-cyanohydrin lyase :	trichocarpa	All probes match over all sequences
PtpAffx.205375.1.S1_at	2.986	8.13408	0.00329145	pmrna:pmrna10645	eugene3.00050524	eugene3.00050524	At5g24010.1	receptor-protein kinase-like protein :	trichocarpa	Unique
PtpAffx.205375.1.S1_x_at	1.99288	12.4693	0.000698507	pmrna:pmrna10645	eugene3.00050524	eugene3.00050524	At5g24010.1	receptor-protein kinase-like protein :	trichocarpa	Probes cross hyb with other sequences
PtpAffx.205391.1.S1_at	1.91721	11.8438	0.000843575	pmrna:pmrna10677	estExt_fgenesh4_pm.C_LG_V0246	estExt_fgenesh4_pm.C_LG_V0246	At1g58440.1	squalene monooxygenase	trichocarpa	Unique
PtpAffx.205395.1.S1_at	0.689303	6.14598	0.00898738	pmrna:pmrna10686	gw1.V.4396.1	gw1.V.4396.1	At4g38020.1	hypothetical protein :	trichocarpa	Unique
PtpAffx.205449.1.S1_at	0.183148	7.18494	0.00517419	pmrna:pmrna10776	fgenesh4_pg.C_LG_V000755	fgenesh4_pg.C_LG_V000755	--	--	trichocarpa	Unique
PtpAffx.205455.1.S1_at	0.862471	6.35802	0.00795995	pmrna:pmrna10786	eugene3.00050655	eugene3.00050655	--	--	trichocarpa	Unique
PtpAffx.205460.1.S1_at	4.07127	7.50595	0.00443503	pmrna:pmrna10792	grail3.0083003701	grail3.0083003701	At1g22500.1	RING-H2 zinc finger protein ATL5	trichocarpa	Unique
PtpAffx.205495.1.S1_at	0.752955	6.57613	0.00706759	pmrna:pmrna10862	fgenesh4_pg.C_LG_V000888	fgenesh4_pg.C_LG_V000888	At1g22110.1	hypothetical protein : predicted by genemark.hmm	trichocarpa	Unique
PtpAffx.205504.1.S1_at	1.11644	8.79657	0.00246147	pmrna:pmrna10880	eugene3.00050783	eugene3.00050783	At1g36390.1	putative heat shock protein : similar to GrpE protein from [Arabidopsis thaliana]:supported by full-length cDNA: Ceres:40701.	trichocarpa	Unique
PtpAffx.205524.1.S1_at	2.00368	11.7521	0.000865204	pmrna:pmrna10916	fgenesh4_pg.C_LG_V000940	fgenesh4_pg.C_LG_V000940	At2g41705.1	Expressed protein : : supported by cDNA: gi_13605678_gb_AF361820.1_AF361820	trichocarpa	Unique
PtpAffx.205533.1.S1_at	1.01516	6.32381	0.00810808	pmrna:pmrna10942	estExt_Genewise1_v1.C_LG_V5255	estExt_Genewise1_v1.C_LG_V5255	At1g21830.1	unknown protein : EST gb T21171 comes from this gene	trichocarpa	Unique
PtpAffx.205584.1.S1_at	12.0216	53.752	2.19e-06	pmrna:pmrna11033	gw1.V.169.1	gw1.V.169.1	At1g43800.1	Expressed protein : : supported by cDNA: 12758.	trichocarpa	Unique
PtpAffx.205584.1.S1_s_at	11.5373	31.1545	2.22e-05	pmrna:pmrna11033	gw1.V.169.1	gw1.V.169.1	At1g43800.1	Expressed protein : : supported by cDNA: 12758.	trichocarpa	All probes match over all sequences
PtpAffx.205596.1.S1_at	1.04997	6.40946	0.00775629	pmrna:pmrna11049	fgenesh4_pg.C_LG_V001073	fgenesh4_pg.C_LG_V001073	At1g43770.1	hypothetical protein : predicted by genemark.hmm	trichocarpa	Unique
PtpAffx.205601.1.S1_at	7.10708	8.38102	0.0029529	pmrna:pmrna11055	fgenesh4_pg.C_LG_V001079	fgenesh4_pg.C_LG_V001079	--	--	trichocarpa	Unique
PtpAffx.205626.1.S1_at	1.16856	6.25859	0.00843444	pmrna:pmrna11117	fgenesh4_pg.C_LG_V001140	fgenesh4_pg.C_LG_V001140	At1g71696.1	carboxypeptidase	trichocarpa	Unique
PtpAffx.205631.1.S1_at	2.5407	6.89734	0.00599775	pmrna:pmrna11123	estExt_fgenesh4_pg.C_LG_V1137	estExt_fgenesh4_pg.C_LG_V1137	At4g09750.1	putative protein : ribitol dehydrogenase isolog - Arabidopsis thaliana	trichocarpa	Unique
PtpAffx.205668.1.S1_at	2.02243	16.6512	0.000244325	pmrna:pmrna11190	gw1.V.687.1	gw1.V.687.1	At3g59080.1	putative protein : CND41	trichocarpa	Unique
PtpAffx.205669.1.S1_at	1.67607	10.4087	0.0013375	pmrna:pmrna11192	gw1.V.697.1	gw1.V.697.1	At1g06560.1	unknown protein :	trichocarpa	Unique
PtpAffx.205670.1.S1_at	1.535	6.88541	0.00603541	pmrna:pmrna11193	gw1.V.697.1	gw1.V.697.1	At1g06560.1	unknown protein :	trichocarpa	Unique
PtpAffx.205673.1.S1_x_at	3.35297	7.14066	0.00529226	pmrna:pmrna11202	eugene3.00051127	eugene3.00051127	At2g40260.1	hypothetical protein : predicted by genefinder	trichocarpa	Probes cross hyb with other sequences
PtpAffx.205684.1.S1_at	1.78026	6.14354	0.00900296	pmrna:pmrna11225	gw1.V.825.1	gw1.V.825.1	At4g09820.1	bHLH protein : helix-loop-helix protein DEL -Antirrhinum majus	trichocarpa	Unique
PtpAffx.205695.1.S1_s_at	1.10024	19.3858	0.000137565	pmrna:pmrna11247	grail3.0002043001	grail3.0002043001	At4g02720.1	unknown protein : temporary automated functional assignment	trichocarpa	All probes match over all sequences
PtpAffx.205695.1.S1_x_at	1.15357	6.53645	0.00722731	pmrna:pmrna11247	grail3.0002043001	grail3.0002043001	At4g02720.1	unknown protein : temporary automated functional assignment	trichocarpa	Probes cross hyb with other sequences
PtpAffx.205697.1.S1_at	2.5334	6.30637	0.00819799	pmrna:pmrna11251	grail3.0002043301	grail3.0002043301	At4g14860.1	hypothetical protein :	trichocarpa	Unique
PtpAffx.205699.1.S1_at	3.02545	11.626	0.000898708	pmrna:pmrna11257	grail3.0002044001	grail3.0002044001	At3g22600.1	expressed protein : contains Pfam profile:PF00279 LTP:Plant lipid transfer protein family:supported by full-length cDNA: Ceres:19287.	trichocarpa	Unique
PtpAffx.205756.1.S1_at	2.0562	11.2864	0.000999821	pmrna:pmrna11366	eugene3.00051302	eugene3.00051302	At2g38940.1	phosphate transporter (AtPT2) : identical to GB:U62331	trichocarpa	Unique
PtpAffx.205803.1.S1_at	0.248837	6.26047	0.00842445	pmrna:pmrna11471	eugene3.00051406	eugene3.00051406	--	--	trichocarpa	Unique
PtpAffx.205807.1.S1_at	0.645338	13.4299	0.000531569	pmrna:pmrna11478	gw1.V.1589.1	gw1.V.1589.1	At3g54340.1	floral homeotic protein APETALA3 (AP3) : :supported by full-length cDNA: Ceres:34635.	trichocarpa	Unique
PtpAffx.205813.1.S1_at	3.01382	7.99571	0.00351251	pmrna:pmrna11499	grail3.0002064201	grail3.0002064201	At1g19850.1	auxin response transcription factor : identical to transcription factor GI:2961085 from [Arabidopsis thaliana]: supported by cDNA: gi_2982221_gb_AF037229.1_AF037229	trichocarpa	Unique
PtpAffx.205813.1.S1_x_at	2.91327	7.58195	0.00427279	pmrna:pmrna11499	grail3.0002064201	grail3.0002064201	At1g19850.1	auxin response transcription factor : identical to transcription factor GI:2961085 from [Arabidopsis thaliana]: supported by cDNA: gi_2982221_gb_AF037229.1_AF037229	trichocarpa	Probes cross hyb with other sequences
PtpAffx.205848.1.S1_at	4.34786	14.1014	0.00044861	pmrna:pmrna11587	fgenesh4_pm.C_LG_V000671	fgenesh4_pm.C_LG_V000671	At1g20270.1	expressed protein : similar to putative prolyl 4-hydroxylase	trichocarpa	Unique
PtpAffx.205849.1.S1_at	1.73219	7.74527	0.00395567	pmrna:pmrna11589	fgenesh4_pm.C_LG_V000672	fgenesh4_pm.C_LG_V000672	At1g20310.1	expressed protein : :supported by full-length cDNA: Ceres:8562.	trichocarpa	Unique
PtpAffx.205856.1.S1_at	1.26169	6.46254	0.0075326	pmrna:pmrna11609	eugene3.00051521	eugene3.00051521	At1g20410.1	hypothetical protein :	trichocarpa	Unique
PtpAffx.205878.1.S1_at	9.29259	20.9148	0.000104079	pmrna:pmrna11654	gw1.V.2132.1	gw1.V.2132.1	At4g38260.1	putative protein : gene T10 protein - mouse	trichocarpa	Unique
PtpAffx.205903.1.S1_at	2.77447	7.4011	0.00465847	pmrna:pmrna11702	gw1.V.2261.1	gw1.V.2261.1	At1g20900.1	putative DNA-binding protein : similar to GB:CAA16566 and the location of ESTs 115I5T7	trichocarpa	Unique
PtpAffx.205906.1.S1_at	0.279203	7.17557	0.00519924	pmrna:pmrna11710	fgenesh4_pg.C_LG_V001721	fgenesh4_pg.C_LG_V001721	--	--	trichocarpa	Unique
PtpAffx.205928.1.S1_at	0.273127	5.9824	0.00989169	pmrna:pmrna11764	eugene3.00060038	eugene3.00060038	At1g03370.1	unknown protein : Contains similarity to gb|AB011110 KIAA0538 protein from Homo sapiens brain and to phospholipid-binding domain C2 PF|00168. ESTs gb|AA585988 and gb|T04384 come from this gene	trichocarpa	Unique
PtpAffx.205942.1.S1_at	0.660237	7.86452	0.00373827	pmrna:pmrna11793	gw1.VI.1373.1	gw1.VI.1373.1	At4g15110.1	cytochrome p450	trichocarpa	Unique
PtpAffx.206002.1.S1_at	0.903572	9.20147	0.00208995	pmrna:pmrna11902	eugene3.00060204	eugene3.00060204	At4g16660.1	HSP like protein : : supported by cDNA: gi_15293148_gb_AY051008.1_	trichocarpa	Unique
PtpAffx.206059.1.S1_s_at	0.864429	8.37408	0.00296312	pmrna:pmrna12009	estExt_fgenesh4_pg.C_LG_VI0304	estExt_fgenesh4_pg.C_LG_VI0304	At5g53460.1	NADH-dependent glutamate synthase :	trichocarpa	All probes match over all sequences
PtpAffx.206061.1.S1_at	2.13592	7.12754	0.00533005	pmrna:pmrna12012	gw1.VI.1084.1	gw1.VI.1084.1	At2g41190.1	expressed protein : : supported by cDNA: gi_14532707_gb_AY039978.1_	trichocarpa	Unique
PtpAffx.206119.1.S1_at	0.912676	6.77177	0.00638766	pmrna:pmrna12134	eugene3.00060466	eugene3.00060466	At1g60080.1	hypothetical protein : predicted by genemark.hmm	trichocarpa	Unique
PtpAffx.206197.1.S1_at	1.18745	6.06469	0.00943342	pmrna:pmrna12305	gw1.VI.1411.1	gw1.VI.1411.1	At2g19080.1	expressed protein : :supported by full-length cDNA: Ceres:37338.	trichocarpa	Unique
PtpAffx.20626.1.S1_at	1.80135	9.7111	0.00171766	CV227655	eugene3.00020187	eugene3.00020187	At2g17880.1	putative DnaJ protein : :supported by full-length cDNA: Ceres:22711.	trichocarpa	Unique
PtpAffx.206325.1.S1_at	2.53788	6.166	0.00888329	pmrna:pmrna12557	fgenesh4_pm.C_LG_VI000362	fgenesh4_pm.C_LG_VI000362	At2g38290.1	putative ammonium transporter : : supported by cDNA: gi_7140935	trichocarpa	Unique
PtpAffx.206333.1.S1_at	1.0359	8.2895	0.00306943	pmrna:pmrna12575	gw1.VI.955.1	gw1.VI.955.1	At5g60250.1	putative protein : various predicted proteins	trichocarpa	Unique
PtpAffx.206345.1.S1_at	4.26568	14.8835	0.00036599	pmrna:pmrna12596	gw1.VI.2755.1	gw1.VI.2755.1	At2g30970.1	aspartate aminotransferase (AAT1) : identical to GB:U15026:supported by full-length cDNA: Ceres:34360.	trichocarpa	Unique
PtpAffx.206393.1.S1_at	12.4969	238.75	7.18e-09	pmrna:pmrna12703	fgenesh4_pg.C_LG_VI000988	fgenesh4_pg.C_LG_VI000988	At2g19590.1	1-aminocyclopropane-1-carboxylate oxidase : : supported by cDNA: gi_13877864_gb_AF370195.1_AF370195	trichocarpa	Unique
PtpAffx.206393.1.S1_s_at	12.4499	91.9435	2.59e-07	pmrna:pmrna12703	fgenesh4_pg.C_LG_VI000988	fgenesh4_pg.C_LG_VI000988	At2g19590.1	1-aminocyclopropane-1-carboxylate oxidase : : supported by cDNA: gi_13877864_gb_AF370195.1_AF370195	trichocarpa	All probes match over all sequences
PtpAffx.206397.1.S1_at	8.86818	6.4085	0.00775854	pmrna:pmrna12708	gw1.VI.977.1	gw1.VI.977.1	At5g56970.1	cytokinin oxidase : : supported by cDNA: gi_11120509_gb_AF303979.1_AF303979	trichocarpa	Unique
PtpAffx.206406.1.S1_at	0.880022	18.9078	0.000151469	pmrna:pmrna12729	eugene3.00061082	eugene3.00061082	At2g26650.1	K+ transporter	trichocarpa	Unique
PtpAffx.206424.1.S1_x_at	0.951597	6.82214	0.0062226	pmrna:pmrna12759	fgenesh4_pm.C_LG_VI000460	fgenesh4_pm.C_LG_VI000460	At3g11820.1	syntaxin SYP121 : contains Pfam profile: PF00804 syntaxin:supported by full-length cDNA: Ceres:38899.	trichocarpa	Probes cross hyb with other sequences
PtpAffx.206453.1.S1_at	1.28984	7.53874	0.00436166	pmrna:pmrna12804	gw1.VI.2038.1	gw1.VI.2038.1	At3g58480.1	putative protein : At2g26190 - Arabidopsis thaliana	trichocarpa	Unique
PtpAffx.206476.1.S1_at	3.06855	9.2791	0.00202723	pmrna:pmrna12841	fgenesh4_pm.C_LG_VI000496	fgenesh4_pm.C_LG_VI000496	At5g06710.1	homeobox-leucine zipper protein HAT14 (HD-Zip protein 14) : contains similarity to homeodomain leucine zipper protein	trichocarpa	Unique
PtpAffx.206503.1.S1_at	2.46582	7.88192	0.0037076	pmrna:pmrna12900	fgenesh4_pg.C_LG_VI001189	fgenesh4_pg.C_LG_VI001189	At4g31000.1	calmodulin-binding protein : similar to calmodulin-binding protein TCB60 GI:1698548 from [Nicotiana tabacum]: contains non-consensus donor splice site AT at exon 4: supported by cDNA gi:17065559	trichocarpa	Unique
PtpAffx.206577.1.S1_at	0.190396	7.58076	0.00427459	pmrna:pmrna13048	gw1.VI.1927.1	gw1.VI.1927.1	At3g02875.1	IAA-amino acid hydrolase (ILR1) : identical to IAA-amino acid hydrolase (ILR1) GB:U23794 [Arabidopsis thaliana]:supported by full-length cDNA: Ceres:259555.	trichocarpa	Unique
PtpAffx.206578.1.S1_x_at	0.243763	9.61865	0.00176908	pmrna:pmrna13049	fgenesh4_pg.C_LG_VI001352	fgenesh4_pg.C_LG_VI001352	--	--	trichocarpa	Probes cross hyb with other sequences
PtpAffx.206581.1.S1_at	1.40825	14.2905	0.0004254	pmrna:pmrna13052	fgenesh4_pg.C_LG_VI001355	fgenesh4_pg.C_LG_VI001355	At3g02875.1	IAA-amino acid hydrolase (ILR1) : identical to IAA-amino acid hydrolase (ILR1) GB:U23794 [Arabidopsis thaliana]:supported by full-length cDNA: Ceres:259555.	trichocarpa	Unique
PtpAffx.206598.1.S1_at	1.86118	7.46477	0.00451958	pmrna:pmrna13093	gw1.VI.700.1	gw1.VI.700.1	At2g36220.1	expressed protein : :supported by full-length cDNA: Ceres:12251.	trichocarpa	Unique
PtpAffx.206656.1.S1_s_at	0.741751	8.38691	0.00294395	pmrna:pmrna13215	gw1.VI.1753.1	gw1.VI.1753.1	At4g33090.1	aminopeptidase- like protein : aminopeptidase	trichocarpa	All probes match over all sequences
PtpAffx.206697.1.S1_at	1.28619	8.97722	0.00228004	pmrna:pmrna13288	estExt_fgenesh4_pg.C_LG_VI1588	estExt_fgenesh4_pg.C_LG_VI1588	At3g20430.1	unknown protein :	trichocarpa	Unique
PtpAffx.206712.1.S1_at	2.32741	9.00688	0.00225757	pmrna:pmrna13321	eugene3.00061692	eugene3.00061692	At1g79750.1	putative malate oxidoreductase : similar to malate oxidoreductase (NADP-dependent malic enzyme) GB:P34105 (Populus balsamifera subsp. trichocarpa): supported by cDNA: gi_16974612_gb_AY060584.1_	trichocarpa	Unique
PtpAffx.206747.1.S1_at	5.64439	7.71266	0.00401259	pmrna:pmrna13391	fgenesh4_pg.C_LG_VI001712	fgenesh4_pg.C_LG_VI001712	--	--	trichocarpa	Unique
PtpAffx.206771.1.S1_at	3.21846	10.0752	0.00150744	pmrna:pmrna13445	eugene3.00061814	eugene3.00061814	At3g15980.1	putative coatomer complex subunit : similar to subunit of coatomer complex GB:X70476 from [Homo sapiens]	trichocarpa	Unique
PtpAffx.206800.1.S1_at	1.22733	6.40613	0.00776346	pmrna:pmrna13497	gw1.VI.2059.1	gw1.VI.2059.1	At4g32270.1	hypothetical protein :	trichocarpa	Unique
PtpAffx.206833.1.S1_at	1.49957	6.12277	0.00911575	pmrna:pmrna13564	eugene3.00061937	eugene3.00061937	At1g23850.1	expressed protein : :supported by full-length cDNA: Ceres:37069.	trichocarpa	Unique
PtpAffx.206846.1.S1_at	3.24068	8.81422	0.002441	pmrna:pmrna13591	gw1.VI.226.1	gw1.VI.226.1	At5g10820.1	putative protein : lignostilbene-alpha	trichocarpa	Unique
PtpAffx.206889.1.S1_at	0.82616	6.36911	0.0079145	pmrna:pmrna13677	gw1.VII.459.1	gw1.VII.459.1	At3g59820.1	putative protein : leucine zipper-EF-hand containing transmembrane protein 1 - Mus musculus	trichocarpa	Unique
PtpAffx.206893.1.S1_at	3.38923	13.0623	0.000595349	pmrna:pmrna13684	fgenesh4_pg.C_LG_VII000062	fgenesh4_pg.C_LG_VII000062	gi|34895286|ref|NP_908985.1|	putative receptor kinase [Oryza sativa (japonica cultivar-group)]	trichocarpa	Unique
PtpAffx.206894.1.S1_s_at	0.202978	6.39201	0.00782059	pmrna:pmrna13685	gw1.VII.484.1 gw1.3559.2.1	gw1.VII.484.1	At1g05680.1	putative indole-3-acetate beta-glucosyltransferase : similar to indole-3-acetate beta-glucosyltransferase GB:AAD32293	trichocarpa	All probes match over all sequences
PtpAffx.206929.1.S1_at	2.4779	6.95501	0.00581246	pmrna:pmrna13752	grail3.0058011101	grail3.0058011101	At2g01570.1	putative RGA1	trichocarpa	Unique
PtpAffx.20696.1.S1_at	7.04576	10.9709	0.00110897	CX654772	estExt_Genewise1_v1.C_LG_XVI2794	estExt_Genewise1_v1.C_LG_XVI2794	At2g42790.1	putative citrate synthase : :supported by full-length cDNA: Ceres:17416.	tremula x tremuloides	Unique
PtpAffx.206964.1.S1_at	1.11312	11.7897	0.000856998	pmrna:pmrna13804	fgenesh4_pg.C_LG_VII000186	fgenesh4_pg.C_LG_VII000186	At2g31450.1	putative endonuclease : :supported by full-length cDNA: Ceres:125401.	trichocarpa	Unique
PtpAffx.207009.1.S1_x_at	0.564436	8.15933	0.00324953	pmrna:pmrna13884	eugene3.00070290	eugene3.00070290	At2g31790.1	UDP-glycosyltransferase family : : supported by cDNA: gi_15810476_gb_AY056277.1_	trichocarpa	Probes cross hyb with other sequences
PtpAffx.207025.1.S1_a_at	0.423779	14.2013	0.000435407	pmrna:pmrna13917	fgenesh4_pg.C_LG_VII000307	fgenesh4_pg.C_LG_VII000307	--	--	trichocarpa	Probes match on alternative forms of same gene
PtpAffx.207029.1.S1_at	6.89377	6.81356	0.00624717	pmrna:pmrna13932	eugene3.00070346	eugene3.00070346	At1g73260.1	putative trypsin inhibitor : similar to trypsin inhibitor propeptide GB:AAB68964 [Brassica oleracea]: contains Pfam profile: PF00197 Trypsin and protease inhibitors: supported by cDNA: gi_15450971_gb_AY054566.1_	trichocarpa	Unique
PtpAffx.207031.1.S1_s_at	3.05167	7.6085	0.0042153	pmrna:pmrna13935	eugene3.00070350 fgenesh4_pg.C_LG_VII000332	eugene3.00070350	At5g09800.1	putative protein : various predicted proteins	trichocarpa	All probes match over all sequences
PtpAffx.207071.1.S1_at	1.04271	13.8821	0.00047423	pmrna:pmrna14015	eugene3.00070445	eugene3.00070445	At2g31305.1	Expressed protein : : supported by full-length cDNA: Ceres: 268863.	trichocarpa	Unique
PtpAffx.207083.1.S1_at	2.69171	5.99736	0.00981466	pmrna:pmrna14043	gw1.VII.1647.1	gw1.VII.1647.1	At5g64440.1	putative protein : contains similarity to glutamyl-tRNA amidotransferase subunit A: supported by cDNA: gi_8163874_gb_AF223949.1_AF223949	trichocarpa	Unique
PtpAffx.207161.1.S1_at	1.09713	6.68091	0.00667367	pmrna:pmrna14210	gw1.VII.2231.1	gw1.VII.2231.1	At4g39470.1	putative protein : : supported by cDNA: gi_15215655_gb_AY050356.1_	trichocarpa	Unique
PtpAffx.207220.1.S1_at	3.60534	14.5322	0.000401378	pmrna:pmrna14323	fgenesh4_pm.C_LG_VII000290	fgenesh4_pm.C_LG_VII000290	At1g56120.1	wall-associated kinase 2	trichocarpa	Unique
PtpAffx.207223.1.S1_at	4.33785	16.3693	0.000255899	pmrna:pmrna14327	fgenesh4_pg.C_LG_VII000768	fgenesh4_pg.C_LG_VII000768	At1g56160.1	myb family transcription factor : contains Pfam profile: PF00249 myb-like DNA-binding domain	trichocarpa	Unique
PtpAffx.207223.1.S1_x_at	4.63108	14.8087	0.000373555	pmrna:pmrna14327	fgenesh4_pg.C_LG_VII000768	fgenesh4_pg.C_LG_VII000768	At1g56160.1	myb family transcription factor : contains Pfam profile: PF00249 myb-like DNA-binding domain	trichocarpa	Probes cross hyb with other sequences
PtpAffx.207254.1.S1_s_at	3.57828	8.07581	0.00338111	pmrna14378	gw1.VII.2814.1	gw1.VII.2814.1	At5g05340.1	peroxidase	trichocarpa	All probes match over all sequences
PtpAffx.207270.1.S1_at	0.28819	7.16977	0.00521636	pmrna:pmrna14427	gw1.VII.3000.1	gw1.VII.3000.1	At5g64750.1	putative protein : contains similarity to transcription factor	trichocarpa	Unique
PtpAffx.20731.1.A1_at	9.99292	17.6881	0.000193795	CX653973	gw1.XVI.3350.1	gw1.XVI.3350.1	At3g09270.1	glutathione transferase	alba x tremula var. glandulosa	Unique
PtpAffx.207310.1.S1_at	1.62013	13.9715	0.000462374	pmrna:pmrna14494	fgenesh4_pg.C_LG_VII000973	fgenesh4_pg.C_LG_VII000973	At5g66980.1	putative protein : similar to unknown protein (gb|AAF30309.1)	trichocarpa	Unique
PtpAffx.207330.1.S1_at	4.72496	7.07761	0.00546477	pmrna:pmrna14531	eugene3.00071024	eugene3.00071024	At2g23770.1	putative protein kinase : contains a protein kinase domain profile (PDOC00100)	trichocarpa	Unique
PtpAffx.207334.1.S1_s_at	0.245148	6.10982	0.00918649	pmrna:pmrna14547	eugene3.00071045	eugene3.00071045	At4g36760.1	aminopeptidase-like protein : : supported by cDNA: gi_13430673_gb_AF360249.1_AF360249	trichocarpa	All probes match over all sequences
PtpAffx.207348.1.S1_at	4.1211	8.77061	0.00249101	pmrna:pmrna14584	fgenesh4_pg.C_LG_VII001069	fgenesh4_pg.C_LG_VII001069	At1g75170.1	unknown protein : : supported by cDNA: gi_17979168	trichocarpa	Unique
PtpAffx.207413.1.S1_at	3.23845	7.04041	0.00555879	pmrna:pmrna14714	eugene3.00071219	eugene3.00071219	At3g50940.1	BCS1 protein-like protein : BCS1 protein precursor - yeast	trichocarpa	Unique
PtpAffx.207418.1.S1_at	5.46613	14.2457	0.000430545	pmrna:pmrna14721	gw1.VII.3975.1	gw1.VII.3975.1	At5g10510.1	ovule development protein	trichocarpa	Unique
PtpAffx.207424.1.S1_at	1.09368	8.55786	0.00272941	pmrna:pmrna14733	gw1.VII.4027.1	gw1.VII.4027.1	At4g38090.1	putative protein : hypothetical protein HI0722 (pepQ 5'region) -E.coli	trichocarpa	Unique
PtpAffx.207431.1.S1_at	2.07932	7.24232	0.00502584	pmrna:pmrna14747	fgenesh4_pg.C_LG_VII001242	fgenesh4_pg.C_LG_VII001242	At2g22790.1	hypothetical protein : predicted by genscan	trichocarpa	Unique
PtpAffx.207433.1.S1_at	4.56673	12.8317	0.000633449	pmrna:pmrna14756	fgenesh4_pm.C_LG_VII000500	fgenesh4_pm.C_LG_VII000500	At4g37770.1	1-aminocyclopropane-1-carboxylate synthase - like protein : 1-aminocyclopropane-1-carboxylate synthase	trichocarpa	Unique
PtpAffx.207438.1.S1_at	4.04607	8.47245	0.00283307	pmrna:pmrna14771	eugene3.00071282	eugene3.00071282	--	--	trichocarpa	Unique
PtpAffx.207445.1.S1_at	4.85774	10.4095	0.0013375	pmrna:pmrna14784	fgenesh4_pg.C_LG_VII001282	fgenesh4_pg.C_LG_VII001282	At1g49100.1	light repressible receptor protein kinase	trichocarpa	Unique
PtpAffx.20746.1.S1_at	2.38827	11.0586	0.00107636	CV244887	gw1.XIV.2953.1	gw1.XIV.2953.1	At4g18880.1	heat shock transcription factor - like protein : heat shock transcription factor	trichocarpa	Unique
PtpAffx.207527.1.S1_at	0.261902	6.63463	0.00683008	pmrna:pmrna14942	eugene3.00080125	eugene3.00080125	At5g22040.1	unknown protein :	trichocarpa	Unique
PtpAffx.207546.1.S1_at	0.203153	9.06109	0.0022115	pmrna:pmrna14977	eugene3.00080161	eugene3.00080161	--	--	trichocarpa	Unique
PtpAffx.207573.1.S1_at	6.03456	12.4855	0.000694595	pmrna:pmrna15030	fgenesh4_pg.C_LG_VIII000208	fgenesh4_pg.C_LG_VIII000208	At5g49690.1	anthocyanidin-3-glucoside rhamnosyltransferase-like :	trichocarpa	Unique
PtpAffx.207574.1.S1_s_at	3.14765	7.53419	0.00437327	pmrna:pmrna15035	grail3.0090017601	grail3.0090017601	At5g03680.1	GT2 -like protein : GT2	trichocarpa	All probes match over all sequences
PtpAffx.207584.1.S1_at	2.17754	8.89481	0.00235827	pmrna:pmrna15052	estExt_fgenesh4_pm.C_LG_VIII0091	estExt_fgenesh4_pm.C_LG_VIII0091	At3g52990.1	pyruvate kinase - like protein : pyruvate kinase	trichocarpa	Unique
PtpAffx.207593.1.S1_at	7.62654	8.25333	0.00311877	pmrna:pmrna15069	eugene3.00080258	eugene3.00080258	--	--	trichocarpa	Unique
PtpAffx.207593.1.S1_x_at	6.93948	7.42182	0.00460985	pmrna:pmrna15069	eugene3.00080258	eugene3.00080258	--	--	trichocarpa	Probes cross hyb with other sequences
PtpAffx.207646.1.S1_at	0.159551	7.35736	0.00475409	pmrna:pmrna15169	eugene3.00080361	eugene3.00080361	At3g52270.1	transcription initiation factor IIF	trichocarpa	Unique
PtpAffx.207650.1.S1_at	1.13527	7.90475	0.00367179	pmrna:pmrna15176	fgenesh4_pg.C_LG_VIII000337	fgenesh4_pg.C_LG_VIII000337	At3g52280.1	unknown protein : contains Pfam profile: PF00439 Bromodomain	trichocarpa	Unique
PtpAffx.207691.1.S1_at	6.23539	6.69439	0.00663058	pmrna:pmrna15265	grail3.0049017501	grail3.0049017501	At2g39510.1	nodulin-like protein :	trichocarpa	Unique
PtpAffx.207725.1.S1_at	7.54309	16.9206	0.000231933	pmrna:pmrna15350	gw1.VIII.2258.1	gw1.VIII.2258.1	At5g02070.1	putative protein kinase : wall-associated kinase 2 wak2 - Arabidopsis thaliana	trichocarpa	Unique
PtpAffx.207726.1.S1_at	1.52089	10.1551	0.00146563	pmrna:pmrna15353	gw1.VIII.2487.1	gw1.VIII.2487.1	At2g39800.1	delta-1-pyrroline 5-carboxylase synthetase (P5C1) : identical to SP:P54887:P5C1_ARATH: supported by cDNA: gi_1532270_dbj_D32138.1_ATHATP5CS	trichocarpa	Unique
PtpAffx.207743.1.S1_at	7.23934	15.7735	0.000292701	pmrna:pmrna15396	gw1.VIII.1749.1	gw1.VIII.1749.1	At2g39980.1	putative anthocyanin 5-aromatic acyltransferase : : supported by cDNA: gi_13937225_gb_AF372968.1_AF372968	trichocarpa	Unique
PtpAffx.20776.1.S1_at	0.930422	8.33129	0.00302006	BP925997	gw1.VIII.742.1	gw1.VIII.742.1	At2g03220.1	xyloglucan fucosyltransferase : identical(99%) to xyloglucan fucosyltransferase GI:5231145 from [Arabidopsis thaliana]	nigra	Unique
PtpAffx.207766.1.S1_at	0.310925	7.13166	0.00532348	pmrna:pmrna15448	grail3.0010002901	grail3.0010002901	--	--	trichocarpa	Unique
PtpAffx.207783.1.S1_at	0.713859	7.38126	0.00470874	pmrna:pmrna15474	fgenesh4_pm.C_LG_VIII000290	fgenesh4_pm.C_LG_VIII000290	At5g05450.1	DEAD:DEAH box RNA helicase protein	trichocarpa	Unique
PtpAffx.207811.1.S1_at	4.43912	10.2709	0.00140688	pmrna:pmrna15527	estExt_fgenesh4_pg.C_LG_VIII0680	estExt_fgenesh4_pg.C_LG_VIII0680	At1g65610.1	glycosyl hydrolase family 9 (endo-1	trichocarpa	Unique
PtpAffx.207814.1.S1_at	5.3224	16.801	0.000237118	pmrna:pmrna15530	grail3.0010011101	grail3.0010011101	At1g65620.1	unknown protein : : supported by cDNA: gi_17227155	trichocarpa	Unique
PtpAffx.207844.1.S1_at	1.69311	8.9237	0.00233081	pmrna:pmrna15577	gw1.VIII.2112.1	gw1.VIII.2112.1	At1g16280.1	DEAD:DEAH box RNA helicase	trichocarpa	Unique
PtpAffx.207850.1.S1_at	2.17566	9.77944	0.00168012	pmrna:pmrna15584	eugene3.00080787	eugene3.00080787	At3g19850.1	hypothetical protein : similar to hypothetical protein GB:AAD50054 from [Arabidopsis thaliana]	trichocarpa	Unique
PtpAffx.207854.1.S1_at	0.824596	8.81909	0.00243555	pmrna:pmrna15590	gw1.VIII.894.1	gw1.VIII.894.1	At1g69600.1	hypothetical protein : predicted by genemark.hmm	trichocarpa	Unique
PtpAffx.207862.1.S1_at	3.27726	20.3541	0.000113694	pmrna:pmrna15609	estExt_fgenesh4_pg.C_LG_VIII0760	estExt_fgenesh4_pg.C_LG_VIII0760	At1g18750.1	MADS-box protein : similar to homeodomain transcription factor (AGL30) GI:3461830 from [Arabidopsis thaliana]	trichocarpa	Unique
PtpAffx.207872.1.S1_at	6.34212	6.35804	0.00795995	pmrna:pmrna15627	fgenesh4_pg.C_LG_VIII000788	fgenesh4_pg.C_LG_VIII000788	At1g14040.1	unknown protein : contains similarity to xenotropic and polytropic retrovirus receptor GB:4759334	trichocarpa	Unique
PtpAffx.207894.1.S1_s_at	2.00004	6.0765	0.00936525	pmrna:pmrna15672	gw1.VIII.2562.1	gw1.VIII.2562.1	At2g03590.1	expressed protein : :supported by full-length cDNA: Ceres:2021.	trichocarpa	All probes match over all sequences
PtpAffx.207895.1.S1_at	0.697143	7.11781	0.00535121	pmrna:pmrna15674	grail3.0010025001	grail3.0010025001	At1g68980.1	unknown protein :	trichocarpa	Unique
PtpAffx.207896.1.S1_at	3.68228	11.7143	0.000875021	pmrna:pmrna15675	eugene3.00080894	eugene3.00080894	At1g10380.1	Expressed protein : : supported by full-length cDNA: Ceres: 156978.	trichocarpa	Unique
PtpAffx.207897.1.S1_at	1.25101	9.21409	0.00207936	pmrna:pmrna15676	eugene3.00080895	eugene3.00080895	At1g13750.1	unknown protein : : supported by cDNA: gi_20466208	trichocarpa	Unique
PtpAffx.207935.1.S1_at	3.32987	9.50924	0.00185009	pmrna:pmrna15748	gw1.VIII.261.1	gw1.VIII.261.1	At5g49520.1	WRKY family transcription factor : contains Pfam profile: PF03106 WRKY DNA -binding domain: supported by cDNA: gi_17064165	trichocarpa	Unique
PtpAffx.207935.1.S1_x_at	3.25187	7.36902	0.00472985	pmrna:pmrna15748	gw1.VIII.261.1	gw1.VIII.261.1	At5g49520.1	WRKY family transcription factor : contains Pfam profile: PF03106 WRKY DNA -binding domain: supported by cDNA: gi_17064165	trichocarpa	Probes cross hyb with other sequences
PtpAffx.207947.1.S1_at	0.219993	6.89425	0.00600814	pmrna:pmrna15771	fgenesh4_pg.C_LG_VIII000939	fgenesh4_pg.C_LG_VIII000939	At3g17030.1	hypothetical protein : predicted by genemark.hmm	trichocarpa	Unique
PtpAffx.207985.1.S1_at	2.31513	13.0415	0.000598517	pmrna:pmrna15851	grail3.0010044301	grail3.0010044301	At1g68760.1	putative mutT protein : contains Pfam profile: PF00293 Bacterial mutT protein: similar to mutator MutT protein GB:AAB85793 [Methanobacterium thermoautotrophicum]	trichocarpa	Unique
PtpAffx.207986.1.S1_s_at	2.14544	11.8994	0.000829569	pmrna:pmrna15852	gw1.VIII.2928.1 fgenesh4_pg.C_LG_X001201	gw1.VIII.2928.1	At3g25640.1	hypothetical protein : predicted by genemark.hmm	trichocarpa	All probes match over all sequences
PtpAffx.208008.1.S1_at	4.96423	15.6	0.000306379	pmrna:pmrna15891	gw1.VIII.1158.1	gw1.VIII.1158.1	At1g25480.1	hypothetical protein : similar to unknown protein GI:4914368 from [Arabidopsis thaliana]	trichocarpa	Unique
PtpAffx.208023.1.S1_at	2.35332	14.7576	0.000377945	pmrna:pmrna15928	eugene3.00081140	eugene3.00081140	At1g25370.1	Expressed protein : : supported by full-length cDNA: Ceres: 118770.	trichocarpa	Unique
PtpAffx.208025.1.S1_at	3.62406	6.3687	0.00791584	pmrna:pmrna15931	eugene3.00081145	eugene3.00081145	At1g68360.1	putative zinc finger protein : similar to zinc finger protein 6 GB:S55886	trichocarpa	Unique
PtpAffx.208053.1.S1_at	4.24718	6.91433	0.00594147	pmrna:pmrna15981	fgenesh4_pm.C_LG_VIII000553	fgenesh4_pm.C_LG_VIII000553	At1g71015.1	hypothetical protein : predicted by genemarkHMM	trichocarpa	Unique
PtpAffx.208063.1.S1_at	1.4256	8.2083	0.00317815	pmrna:pmrna16013	estExt_fgenesh4_pm.C_LG_VIII0567	estExt_fgenesh4_pm.C_LG_VIII0567	At1g70770.1	unknown protein : identical to unknown protein GB:AAD55492 [Arabidopsis thaliana]	trichocarpa	Unique
PtpAffx.208081.1.S1_x_at	1.86016	7.11262	0.00536769	pmrna:pmrna16053	eugene3.00081272	eugene3.00081272	At1g14810.1	aspartate-semialdehyde dehydrogenase	trichocarpa	Probes cross hyb with other sequences
PtpAffx.208104.1.S1_at	3.82489	7.85324	0.00375389	pmrna:pmrna16098	fgenesh4_pg.C_LG_VIII001255	fgenesh4_pg.C_LG_VIII001255	At2g02010.1	glutamate decarboxylase : : supported by cDNA: gi_13605709_gb_AF361836.1_AF361836	trichocarpa	Unique
PtpAffx.208108.1.S1_at	0.163762	6.75327	0.00644771	pmrna:pmrna16107	grail3.0010069901	grail3.0010069901	--	--	trichocarpa	Unique
PtpAffx.208128.1.S1_s_at	0.781293	9.26878	0.00203525	pmrna:pmrna16142	gw1.VIII.2106.1 gw1.X.6174.1	gw1.VIII.2106.1	At5g26830.1	threonyl-tRNA synthetase : : supported by cDNA: gi_15081625_gb_AY048205.1_	trichocarpa	All probes match over all sequences
PtpAffx.208208.1.S1_at	4.04541	11.363	0.000975139	pmrna:pmrna16332	gw1.VIII.2586.1	gw1.VIII.2586.1	At5g46050.1	peptide transporter : : supported by cDNA: gi_17381201	trichocarpa	Unique
PtpAffx.208216.1.S1_s_at	1.03199	8.92597	0.00233024	pmrna:pmrna16350	gw1.VIII.192.1	gw1.VIII.192.1	At4g13330.1	hypothetical protein :	trichocarpa	All probes match over all sequences
PtpAffx.208241.1.S1_s_at	1.72464	9.1571	0.00213309	pmrna:pmrna16404	gw1.VIII.587.1	gw1.VIII.587.1	At5g43230.1	putative protein : strong similarity to unknown protein (gb|AAF03435.1)	trichocarpa	All probes match over all sequences
PtpAffx.208244.1.S1_at	2.10707	7.39814	0.00466451	pmrna:pmrna16409	gw1.VIII.1783.1	gw1.VIII.1783.1	At1g67550.1	putative urease : similar to urease GB:225714 [Canavalia ensiformis]	trichocarpa	Unique
PtpAffx.208346.1.S1_s_at	1.51857	7.89298	0.00369265	pmrna:pmrna16593	fgenesh4_pg.C_LG_VIII001785 fgenesh4_pg.C_scaffold_1817000002	fgenesh4_pg.C_LG_VIII001785	At5g18860.1	putative protein : : supported by cDNA: gi_19310426	trichocarpa	All probes match over all sequences
PtpAffx.208349.1.S1_at	0.356082	7.07192	0.00547833	pmrna:pmrna16598	fgenesh4_pg.C_LG_VIII001790	fgenesh4_pg.C_LG_VIII001790	At5g18920.1	putative protein : :supported by full-length cDNA: Ceres:154134.	trichocarpa	Unique
PtpAffx.208375.1.S1_at	3.42949	8.76631	0.00249698	pmrna:pmrna16658	estExt_fgenesh4_pm.C_LG_VIII0869	estExt_fgenesh4_pm.C_LG_VIII0869	At4g37370.1	cytochrome p450 family : cytochrome P450	trichocarpa	Unique
PtpAffx.208376.1.S1_at	0.282604	7.9391	0.00361419	pmrna:pmrna16661	eugene3.00081957	eugene3.00081957	--	--	trichocarpa	Unique
PtpAffx.208398.1.S1_s_at	4.65943	10.2152	0.00143587	pmrna:pmrna16696	eugene3.00081999	eugene3.00081999	At1g10480.1	zinc finger protein 5	trichocarpa	All probes match over all sequences
PtpAffx.208407.1.S1_at	1.59675	8.44495	0.0028633	pmrna:pmrna16711	fgenesh4_pg.C_LG_VIII001931	fgenesh4_pg.C_LG_VIII001931	At2g38280.1	putative AMP deaminase : : supported by cDNA: gi_15810524_gb_AY056301.1_	trichocarpa	Unique
PtpAffx.208408.1.S1_at	1.79293	8.86337	0.00238921	pmrna:pmrna16712	fgenesh4_pm.C_LG_VIII000902	fgenesh4_pm.C_LG_VIII000902	At2g38280.1	putative AMP deaminase : : supported by cDNA: gi_15810524_gb_AY056301.1_	trichocarpa	Unique
PtpAffx.208467.1.S1_at	2.10297	8.16574	0.0032402	pmrna:pmrna16819	estExt_Genewise1_v1.C_LG_X3843	estExt_Genewise1_v1.C_LG_X3843	At3g06810.1	acetyl-coA dehydrogenase	trichocarpa	Unique
PtpAffx.208600.1.S1_at	0.340265	8.18272	0.0032164	pmrna:pmrna17066	eugene3.00100404	eugene3.00100404	At4g17740.1	Photosystem Ii D1 carboxy-terminal protease : similar to GI:1297050 C-terminal processing protease of the D1 protein ctpA {Spinacia oleracea}: similar to SP|Q44879| (Bartonella bacilliformis): supported by cDNA: gi_15809807_gb_AY054171.1_	trichocarpa	Unique
PtpAffx.20863.1.A1_at	10.4405	16.5429	0.000248224	BU837354	gw1.70.85.1 gw1.VII.1374.1 estExt_fgenesh4_pg.C_700001 eugene3.00050005 eugene3.00050003	gw1.70.85.1	At1g77120.1	alcohol dehydrogenase : identical to alcohol dehydrogenase GI:469467 from [Arabidopsis thaliana]: supported by full-length cDNA: Ceres: 4033.	tremula x tremuloides	Unique
PtpAffx.20869.1.A1_at	4.21433	16.2065	0.000264219	CK105210	eugene3.00090987 eugene3.00090986	eugene3.00090987	At4g15350.1	cytochrome p450 family : contains Pfam profile: PF00067 cytochrome P450	tremula	Unique
PtpAffx.208695.1.S1_at	0.451281	6.8543	0.00612412	pmrna:pmrna17250	eugene3.00100632	eugene3.00100632	--	--	trichocarpa	Unique
PtpAffx.208728.1.S1_at	3.02968	6.56787	0.00709345	pmrna:pmrna17305	fgenesh4_pg.C_LG_X000693	fgenesh4_pg.C_LG_X000693	At1g55850.1	cellulose synthase catalytic subunit	trichocarpa	Unique
PtpAffx.208739.1.S1_s_at	2.67578	7.67361	0.00408453	pmrna:pmrna17329	gw1.X.5660.1 gw1.8295.1.1	gw1.X.5660.1	At2g33580.1	putative protein kinase : contains a protein kinase domain profile (PDOC00100): supported by cDNA: gi_13877682	trichocarpa	All probes match over all sequences
PtpAffx.208800.1.S1_at	1.38507	7.81233	0.00383146	pmrna:pmrna17446	eugene3.00100846	eugene3.00100846	At5g22000.1	Expressed protein : : supported by cDNA: gi_11762135_gb_AF324994.1_AF324994	trichocarpa	Unique
PtpAffx.208807.1.S1_x_at	1.45523	7.22082	0.00507514	pmrna:pmrna17463	estExt_fgenesh4_pg.C_LG_X0857	estExt_fgenesh4_pg.C_LG_X0857	At1g26850.1	expressed protein : Location of ESTs 108M14T7	trichocarpa	Probes cross hyb with other sequences
PtpAffx.208817.1.S1_at	1.81314	12.0141	0.000798917	pmrna:pmrna17485	gw1.X.6174.1	gw1.X.6174.1	At5g26830.1	threonyl-tRNA synthetase : : supported by cDNA: gi_15081625_gb_AY048205.1_	trichocarpa	Unique
PtpAffx.208897.1.S1_s_at	4.25634	13.7291	0.000491069	pmrna:pmrna17648	grail3.0006025801	grail3.0006025801	At2g01300.1	predicted by genscan and genefinder : :supported by full-length cDNA: Ceres:120459.	trichocarpa	All probes match over all sequences
PtpAffx.208917.1.S1_at	0.164046	7.0386	0.00556418	pmrna:pmrna17682	eugene3.00101116	eugene3.00101116	At3g16857.1	ARR1 protein	trichocarpa	Unique
PtpAffx.208920.1.S1_at	1.21768	7.92819	0.00363075	pmrna:pmrna17687	estExt_Genewise1_v1.C_LG_X0047	estExt_Genewise1_v1.C_LG_X0047	At1g49540.1	hypothetical protein : similar to hypothetical protein GB:AAD43147 GI:5430747 from [Arabidopsis thaliana]	trichocarpa	Unique
PtpAffx.208925.1.S1_at	3.38651	8.95257	0.00230521	pmrna:pmrna17696	eugene3.00101133	eugene3.00101133	At1g66860.1	expressed protein : :supported by full-length cDNA: Ceres:100969.	trichocarpa	Unique
PtpAffx.208951.1.S1_at	4.693	6.32826	0.00809594	pmrna:pmrna17738	gw1.X.210.1	gw1.X.210.1	At1g68510.1	expressed protein : similar to hypothetical protein GB:AAD10658 [Arabidopsis thaliana]: supported by full-length cDNA gi:17227173.: supported by cDNA: gi_17227173	trichocarpa	Unique
PtpAffx.208981.1.S1_s_at	0.398227	8.67668	0.00259524	pmrna:pmrna17800	eugene3.00101244 fgenesh4_pg.C_LG_X001199 eugene3.11210001 eugene3.29930001	eugene3.00101244	At3g21360.1	unknown protein :	trichocarpa	All probes match over all sequences
PtpAffx.208983.1.S1_s_at	7.17062	10.6985	0.00121355	pmrna:pmrna17803	eugene3.00101248	eugene3.00101248	--	--	trichocarpa	All probes match over all sequences
PtpAffx.20905.1.S1_at	3.56415	18.3338	0.000168318	CV130907	fgenesh4_pm.C_LG_XVIII000233	fgenesh4_pm.C_LG_XVIII000233	At3g24503.1	Expressed protein : : supported by cDNA: gi_15912240_gb_AY056398.1_	deltoides	Unique
PtpAffx.209066.1.S1_at	1.12591	9.28054	0.00202624	pmrna:pmrna17938	fgenesh4_pg.C_LG_X001319	fgenesh4_pg.C_LG_X001319	At5g58040.1	putative protein : predicted proteins	trichocarpa	Unique
PtpAffx.209080.1.S1_at	0.190327	7.79089	0.00387241	pmrna:pmrna17957	fgenesh4_pg.C_LG_X001337	fgenesh4_pg.C_LG_X001337	--	--	trichocarpa	Unique
PtpAffx.209145.1.S1_s_at	3.71185	6.72036	0.0065516	pmrna:pmrna18109	fgenesh4_pg.C_LG_X001484 fgenesh4_pg.C_LG_X001488 gw1.X.1055.1 eugene3.82110001	fgenesh4_pg.C_LG_X001484	At1g14040.1	unknown protein : contains similarity to xenotropic and polytropic retrovirus receptor GB:4759334	trichocarpa	All probes match over all sequences
PtpAffx.209182.1.S1_at	4.23451	19.5196	0.00013367	pmrna:pmrna18171	gw1.X.1190.1	gw1.X.1190.1	At1g50280.1	hypothetical protein : contains similarity to non-phototropic hypocotyl 3 GB:AAF05914 GI:6224712 from [Arabidopsis thaliana]: supported by cDNA: gi_19310600	trichocarpa	Unique
PtpAffx.209183.1.S1_at	0.988795	9.15359	0.00213564	pmrna:pmrna18172	grail3.0154004901	grail3.0154004901	At1g01550.1	expressed protein : : supported by cDNA: gi_16648870_gb_AY059805.1_	trichocarpa	Unique
PtpAffx.209199.1.S1_s_at	1.40444	6.68098	0.00667367	pmrna:pmrna18192	fgenesh4_pg.C_LG_X001563	fgenesh4_pg.C_LG_X001563	At1g16350.1	putative inosine-5-monophosphate dehydrogenase : strong similarity to gb|L34684 inosine monophosphate dehydrogenase (IMPDH) from Arabidopsis thaliana and is a member of the PF|00478 IMP dehydrogenase family	trichocarpa	All probes match over all sequences
PtpAffx.209212.1.S1_at	2.85982	11.8118	0.000851814	pmrna:pmrna18217	estExt_fgenesh4_pm.C_LG_X0673	estExt_fgenesh4_pm.C_LG_X0673	At4g02860.1	putative protein : similar to T5J8.17: supported by cDNA: gi_20466357	trichocarpa	Unique
PtpAffx.209224.1.S1_at	3.51607	7.55819	0.00431638	pmrna:pmrna18233	fgenesh4_pg.C_LG_X001601	fgenesh4_pg.C_LG_X001601	At1g65610.1	glycosyl hydrolase family 9 (endo-1	trichocarpa	Unique
PtpAffx.209278.1.S1_at	1.92255	6.70049	0.00661036	pmrna:pmrna18333	gw1.X.1746.1	gw1.X.1746.1	At3g55950.1	receptor kinase - like protein : receptor kinase homolog CRINKLY4	trichocarpa	Unique
PtpAffx.209325.1.S1_at	0.735273	7.51511	0.00441382	pmrna:pmrna18439	gw1.X.2075.1	gw1.X.2075.1	At1g74260.1	putative phosphoribosylformylglycinamidine synthase : similar to GB:KIAA0361 from [Homo sapiens]	trichocarpa	Unique
PtpAffx.209332.1.S1_at	2.2526	11.7493	0.000865527	pmrna:pmrna18462	eugene3.00101975	eugene3.00101975	At3g55470.1	elicitor responsive:phloem -like protein : FIERG2 protein	trichocarpa	Unique
PtpAffx.209341.1.S1_at	0.619068	6.59799	0.00697727	pmrna:pmrna18483	fgenesh4_pm.C_LG_X000827	fgenesh4_pm.C_LG_X000827	At2g27490.1	unknown protein :	trichocarpa	Unique
PtpAffx.209344.1.S1_at	2.44983	16.2245	0.000264	pmrna:pmrna18493	fgenesh4_pg.C_LG_X001879	fgenesh4_pg.C_LG_X001879	At1g65520.1	hypothetical protein : similar to carnitine racemase like protein GI:7268149 from [Arabidopsis thaliana]	trichocarpa	Unique
PtpAffx.209344.1.S1_s_at	2.24344	12.731	0.000647448	pmrna:pmrna18493	fgenesh4_pg.C_LG_X001879	fgenesh4_pg.C_LG_X001879	At1g65520.1	hypothetical protein : similar to carnitine racemase like protein GI:7268149 from [Arabidopsis thaliana]	trichocarpa	All probes match over all sequences
PtpAffx.209354.1.S1_at	0.345391	6.90594	0.00597037	pmrna:pmrna18522	eugene3.00102045	eugene3.00102045	At3g09110.1	hypothetical protein : predicted by genefinder	trichocarpa	Unique
PtpAffx.209362.1.S1_s_at	5.21766	6.19984	0.00872244	pmrna:pmrna18538	grail3.0022031901 eugene3.25360003 eugene3.26580001 grail3.0022032101	grail3.0022031901	--	--	trichocarpa	All probes match over all sequences
PtpAffx.209412.1.S1_at	4.15733	20.1788	0.000116931	pmrna:pmrna18642	fgenesh4_pm.C_LG_X000906	fgenesh4_pm.C_LG_X000906	At3g60750.1	transketolase - like protein : transketolase	trichocarpa	Unique
PtpAffx.209417.1.S1_at	2.23168	6.4252	0.00768853	pmrna:pmrna18650	gw1.X.2754.1	gw1.X.2754.1	At3g09830.1	putative protein kinase : similar to protein kinase (APK1A) GB:Q06548 [Arabidopsis thaliana]: contains Pfam profile: PF00069 Eukaryotic protein kinase domain: supported by cDNA: gi_20268726	trichocarpa	Unique
PtpAffx.209444.1.S1_at	1.47748	16.5919	0.000246565	pmrna:pmrna18709	gw1.X.2964.1	gw1.X.2964.1	At3g10530.1	hypothetical protein : similar to hypothetical protein GB:P40055 [Saccharomyces cerevisiae]	trichocarpa	Unique
PtpAffx.209452.1.S1_at	5.25737	7.54583	0.00434675	pmrna:pmrna18727	eugene3.00102296	eugene3.00102296	gi|26451841|dbj|BAC43013.1|	unknown protein [Arabidopsis thaliana] >gi|28416777|gb|AAO42919.1| At3g29034 [Arabidopsis thaliana] >gi|30689454|ref|NP_850646.1| expressed protein [Arabidopsis thaliana]	trichocarpa	Unique
PtpAffx.209541.1.S1_s_at	1.21951	26.757	4.06e-05	pmrna:pmrna18906	eugene3.00102513 gw1.3587.2.1	eugene3.00102513	At5g03610.1	putative protein : proline-rich protein APG	trichocarpa	All probes match over all sequences
PtpAffx.209542.1.S1_at	5.98961	7.20563	0.00511575	pmrna:pmrna18907	gw1.X.3488.1	gw1.X.3488.1	At5g03610.1	putative protein : proline-rich protein APG	trichocarpa	Unique
PtpAffx.209542.1.S1_x_at	5.88602	8.0395	0.0034379	pmrna:pmrna18907	gw1.X.3488.1	gw1.X.3488.1	At5g03610.1	putative protein : proline-rich protein APG	trichocarpa	Probes cross hyb with other sequences
PtpAffx.209557.1.S1_at	5.19182	7.60085	0.00422694	pmrna:pmrna18924	grail3.0106016201	grail3.0106016201	At5g03680.1	GT2 -like protein : GT2	trichocarpa	Unique
PtpAffx.209605.1.S1_at	2.94671	7.91366	0.00365558	pmrna:pmrna18993	gw1.XI.1362.1	gw1.XI.1362.1	At4g22070.1	WRKY family transcription factor : identical to WRKY transcription factor 31 (WRKY31) GI:15990589 from [Arabidopsis thaliana] : supported by cDNA: gi_15990589_gb_AY052648.1_	trichocarpa	Unique
PtpAffx.209631.1.S1_x_at	0.372004	6.88497	0.0060363	pmrna:pmrna19030	grail3.0109006801	grail3.0109006801	At5g51600.1	putative protein : strong similarity to unknown protein (emb|CAB82688.1)	trichocarpa	Probes cross hyb with other sequences
PtpAffx.209664.1.S1_at	0.418683	11.8588	0.000840546	pmrna:pmrna19070	fgenesh4_pg.C_LG_XI000178	fgenesh4_pg.C_LG_XI000178	--	--	trichocarpa	Unique
PtpAffx.209750.1.S1_at	0.486539	19.4285	0.000136389	pmrna:pmrna19242	eugene3.00110401	eugene3.00110401	gi|30089737|gb|AAP20841.1|	putative disease resistance protein [Oryza sativa (japonica cultivar-group)] >gi|50916675|ref|XP_468734.1| putative disease resistance protein [Oryza sativa (japonica cultivar-group)]	trichocarpa	Unique
PtpAffx.209782.1.S1_at	0.762602	6.70525	0.00659313	pmrna:pmrna19294	gw1.XI.2542.1	gw1.XI.2542.1	At4g18270.1	putative protein : phospho-N-acetylmuramoyl-pentapeptide-transferase	trichocarpa	Unique
PtpAffx.209957.1.S1_s_at	0.873766	7.331	0.00481486	pmrna:pmrna19640	grail3.0014008601 fgenesh4_pg.C_LG_XI000953	grail3.0014008601	At5g53890.1	leucine-rich repeat transmembrane protein kinase	trichocarpa	All probes match over all sequences
PtpAffx.209967.1.S1_at	0.386238	11.381	0.000970058	pmrna:pmrna19654	gw1.XI.3855.1	gw1.XI.3855.1	At1g53130.1	unknown protein : similar to GB:X77823 from [Nicotiana tabacum]	trichocarpa	Unique
PtpAffx.209973.1.S1_at	1.99557	8.11709	0.00332147	pmrna:pmrna19675	eugene3.00110934	eugene3.00110934	At4g12560.1	F-box protein family : putative proteins - Arabidopsis thaliana	trichocarpa	Unique
PtpAffx.210010.1.S1_at	2.77107	6.86566	0.00609237	pmrna:pmrna19739	gw1.XI.225.1	gw1.XI.225.1	At4g27290.1	putative receptor like kinase : receptor-like kinase SFR2	trichocarpa	Unique
PtpAffx.210076.1.S1_at	0.387589	6.88157	0.0060464	pmrna:pmrna19850	gw1.XI.621.1	gw1.XI.621.1	At3g15140.1	expressed protein : : supported by cDNA: gi_16930516_gb_AF419612.1_AF419612	trichocarpa	Unique
PtpAffx.210097.1.S1_at	2.86059	7.99467	0.00351331	pmrna:pmrna19886	estExt_fgenesh4_pm.C_LG_XI0390	estExt_fgenesh4_pm.C_LG_XI0390	At2g17370.1	3-hydroxy-3-methylglutaryl-coenzyme A reductase 2 : (HMG2 protein catalyzes the conversion of 3-hydroxy-3-methylgluatryl-CoA to mevalonate	trichocarpa	Unique
PtpAffx.210115.1.S1_at	2.26743	6.34521	0.00801966	pmrna:pmrna19932	gw1.XI.848.1	gw1.XI.848.1	At1g01030.1	DNA-binding protein	trichocarpa	Unique
PtpAffx.210115.1.S1_x_at	2.56878	12.2672	0.000739463	pmrna:pmrna19932	gw1.XI.848.1	gw1.XI.848.1	At1g01030.1	DNA-binding protein	trichocarpa	Probes cross hyb with other sequences
PtpAffx.210188.1.S1_s_at	4.70025	21.2492	9.79e-05	pmrna:pmrna20072	eugene3.00120064	eugene3.00120064	At2g27660.1	hypothetical protein : predicted by genscan	trichocarpa	All probes match over all sequences
PtpAffx.210235.1.S1_at	0.67476	7.65671	0.00411492	pmrna:pmrna20149	estExt_fgenesh4_pg.C_LG_XII0132	estExt_fgenesh4_pg.C_LG_XII0132	At5g53170.1	FtsH protease	trichocarpa	Unique
PtpAffx.210247.1.S1_at	1.53584	7.3125	0.00485744	pmrna:pmrna20173	fgenesh4_pg.C_LG_XII000155	fgenesh4_pg.C_LG_XII000155	At5g07040.1	C3HC4-type RING zinc finger protein-like :	trichocarpa	Unique
PtpAffx.210251.1.S1_at	0.170802	6.98833	0.00571296	pmrna:pmrna20179	fgenesh4_pg.C_LG_XII000161	fgenesh4_pg.C_LG_XII000161	At2g31080.1	putative non-LTR retroelement reverse transcriptase :	trichocarpa	Unique
PtpAffx.210273.1.S1_at	0.827576	6.44023	0.0076247	pmrna:pmrna20207	estExt_Genewise1_v1.C_LG_XII1633	estExt_Genewise1_v1.C_LG_XII1633	At4g27890.1	putative protein : prolactin-induced T cell protein c15 - rat	trichocarpa	Unique
PtpAffx.210281.1.S1_at	1.08205	23.7895	6.31e-05	pmrna:pmrna20224	fgenesh4_pg.C_LG_XII000210	fgenesh4_pg.C_LG_XII000210	At4g07950.1	putative DNA-directed RNA polymerase subunit : similar to A. fulgidus DNA-directed RNA polymerase subunit M	trichocarpa	Unique
PtpAffx.210322.1.S1_at	0.234702	6.28486	0.00830515	pmrna:pmrna20312	eugene3.00120297	eugene3.00120297	At2g25440.1	putative disease resistance protein :	trichocarpa	Unique
PtpAffx.210377.1.S1_at	0.194552	6.45672	0.00755575	pmrna:pmrna20390	fgenesh4_pg.C_LG_XII000366	fgenesh4_pg.C_LG_XII000366	At3g32110.1	non-LTR reverse transcriptase	trichocarpa	Unique
PtpAffx.210388.1.S1_at	0.633975	7.30934	0.00486453	pmrna:pmrna20414	eugene3.00120386	eugene3.00120386	At1g48570.1	hypothetical protein : predicted by genemark.hmm: supported by cDNA: gi_17473843	trichocarpa	Unique
PtpAffx.210391.1.S1_at	1.62032	18.2631	0.000171272	pmrna:pmrna20422	gw1.XII.25.1	gw1.XII.25.1	At3g18010.1	hypothetical protein : predicted by genscan+	trichocarpa	Unique
PtpAffx.210397.1.S1_s_at	3.71434	11.6969	0.000878074	pmrna:pmrna20433	fgenesh4_pm.C_LG_XII000158	fgenesh4_pm.C_LG_XII000158	At2g36800.1	putative glucosyl transferase : : supported by cDNA: gi_17065333	trichocarpa	All probes match over all sequences
PtpAffx.210405.1.S1_at	2.57272	7.74801	0.00394994	pmrna:pmrna20449	gw1.XII.43.1	gw1.XII.43.1	At5g52450.1	MATE efflux family protein	trichocarpa	Unique
PtpAffx.210419.1.S1_at	3.99875	12.9995	0.00060539	pmrna:pmrna20469	fgenesh4_pg.C_LG_XII000453	fgenesh4_pg.C_LG_XII000453	At1g18390.1	wall-associated kinase	trichocarpa	Unique
PtpAffx.210508.1.S1_s_at	0.221438	7.86181	0.00374024	pmrna:pmrna20612	estExt_fgenesh4_pm.C_LG_XII0234	estExt_fgenesh4_pm.C_LG_XII0234	At1g26850.1	expressed protein : Location of ESTs 108M14T7	trichocarpa	All probes match over all sequences
PtpAffx.210514.1.S1_at	4.17634	9.08632	0.00218871	pmrna:pmrna20622	estExt_fgenesh4_pg.C_LG_XII0687	estExt_fgenesh4_pg.C_LG_XII0687	At5g61690.1	ABC transporter family protein : ABC transport protein	trichocarpa	Unique
PtpAffx.210518.1.S1_at	0.789983	7.60271	0.00422493	pmrna:pmrna20626	eugene3.00120643	eugene3.00120643	At3g01280.1	putative porin : similar to outer mitochondrial membrane porin (voltage-dependent anion-selective channel protein) (VDAC) (POM 34) GB:P42055 [Solanum tuberosum]:supported by full-length cDNA: Ceres:40102.	trichocarpa	Unique
PtpAffx.210568.1.S1_at	5.96653	11.5003	0.000934777	pmrna:pmrna20731	gw1.XII.81.1	gw1.XII.81.1	At5g62520.1	putative protein : similar to unknown protein (pir||T07711):supported by full-length cDNA: Ceres:23920.	trichocarpa	Unique
PtpAffx.210589.1.S1_at	0.352877	7.42622	0.00460311	pmrna:pmrna20764	fgenesh4_pg.C_LG_XII000829	fgenesh4_pg.C_LG_XII000829	At1g55150.1	ethylene-responsive DEAD:DEAH box RNA helicase protein	trichocarpa	Unique
PtpAffx.210591.1.S1_at	0.23123	7.99255	0.00351666	pmrna:pmrna20768	fgenesh4_pg.C_LG_XII000834	fgenesh4_pg.C_LG_XII000834	At5g42190.1	E3 ubiquitin ligase SCF complex subunit	trichocarpa	Unique
PtpAffx.210621.1.S1_s_at	0.578944	10.7459	0.00119182	pmrna:pmrna20833	eugene3.00120855 fgenesh4_pg.C_LG_XV000646	eugene3.00120855	At5g50320.1	histone acetyltransferase : :supported by full-length cDNA: Ceres:123936.	trichocarpa	All probes match over all sequences
PtpAffx.210631.1.S1_s_at	1.02656	7.22285	0.00507062	pmrna:pmrna20855	estExt_fgenesh4_pm.C_LG_XII0345	estExt_fgenesh4_pm.C_LG_XII0345	At5g63380.1	4-coumarate-CoA ligase-like protein :	trichocarpa	All probes match over all sequences
PtpAffx.210700.1.S1_at	1.4501	8.7419	0.00252556	pmrna:pmrna20982	gw1.XII.1740.1 eugene3.00121011	gw1.XII.1740.1	At5g19920.1	TipD - like WD repeat protein : TipD	trichocarpa	Unique
PtpAffx.210729.1.S1_at	1.56818	8.51596	0.00277943	pmrna:pmrna21048	fgenesh4_pg.C_LG_XII001114	fgenesh4_pg.C_LG_XII001114	At3g61415.1	Expressed protein : : supported by full-length cDNA: Ceres: 123065.	trichocarpa	Unique
PtpAffx.210771.1.S1_at	1.87607	11.0499	0.00107927	pmrna:pmrna21133	gw1.XII.1638.1	gw1.XII.1638.1	At4g23030.1	putative protein :	trichocarpa	Unique
PtpAffx.210778.1.S1_at	2.89442	7.92411	0.00363596	pmrna:pmrna21148	fgenesh4_pg.C_LG_XII001225	fgenesh4_pg.C_LG_XII001225	At4g25390.1	receptor kinase-like protein : receptor-like protein kinase	trichocarpa	Unique
PtpAffx.210787.1.S1_at	4.29246	15.3254	0.000326636	pmrna:pmrna21164	grail3.0079012101	grail3.0079012101	--	--	trichocarpa	Unique
PtpAffx.210795.1.S1_at	0.181003	7.22374	0.00506983	pmrna:pmrna21188	eugene3.00121240	eugene3.00121240	--	--	trichocarpa	Unique
PtpAffx.210812.1.S1_at	0.505381	6.82249	0.0062226	pmrna:pmrna21228	grail3.0079017701	grail3.0079017701	At2g35130.1	hypothetical protein : predicted by genscan	trichocarpa	Unique
PtpAffx.210823.1.S1_at	0.98697	7.46801	0.00451489	pmrna:pmrna21246	gw1.XIII.413.1	gw1.XIII.413.1	At5g26675.1	flap endonuclease - like protein : OsFEN-1	trichocarpa	Unique
PtpAffx.210866.1.S1_at	2.1612	6.16022	0.00891664	pmrna:pmrna21342	eugene3.00130103	eugene3.00130103	At2g20710.1	hypothetical protein : predicted by genscan and grail	trichocarpa	Unique
PtpAffx.210875.1.S1_at	6.02344	6.06923	0.00940733	pmrna:pmrna21356	fgenesh4_pg.C_LG_XIII000060	fgenesh4_pg.C_LG_XIII000060	At1g09155.1	Expressed protein : : supported by full-length cDNA: Ceres: 31022.	trichocarpa	Unique
PtpAffx.210897.1.S1_s_at	4.09565	6.79973	0.00629692	pmrna:pmrna21409	eugene3.00010517 eugene3.00130173 eugene3.00160865	eugene3.00010517	At5g13220.1	putative protein : predicted proteins	trichocarpa	All probes match over all sequences
PtpAffx.210936.1.S1_at	0.144859	6.84432	0.00615764	pmrna:pmrna21491	gw1.XIII.1159.1	gw1.XIII.1159.1	At2g48010.1	putative protein kinase : contains a protein kinase domain profile (PDOC00100): supported by cDNA: gi_14335115_gb_AY037237.1_	trichocarpa	Unique
PtpAffx.210942.1.S1_at	0.38295	6.53481	0.00723554	pmrna:pmrna21502	eugene3.00130277	eugene3.00130277	At2g32910.1	unknown protein :	trichocarpa	Unique
PtpAffx.210972.1.S1_at	0.264412	6.38502	0.00784971	pmrna:pmrna21558	eugene3.00130348	eugene3.00130348	At1g54520.1	expressed protein : :supported by full-length cDNA: Ceres:13758.	trichocarpa	Unique
PtpAffx.210974.1.S1_at	2.24445	10.1212	0.00148144	pmrna:pmrna21560	eugene3.00130350	eugene3.00130350	At3g04860.1	expressed protein : similar to putative protein GB:CAB40986 [Arabidopsis thaliana]:supported by full-length cDNA: Ceres:5170.	trichocarpa	Unique
PtpAffx.210974.1.S1_x_at	1.99566	8.50707	0.00279156	pmrna:pmrna21560	eugene3.00130350	eugene3.00130350	At3g04860.1	expressed protein : similar to putative protein GB:CAB40986 [Arabidopsis thaliana]:supported by full-length cDNA: Ceres:5170.	trichocarpa	Probes cross hyb with other sequences
PtpAffx.211.1.A1_a_at	3.881	10.0381	0.00152694	DN495737	grail3.0053021901	grail3.0053021901	At2g30150.1	putative glucosyltransferase :	tremula	Unique
PtpAffx.211.1.A1_at	3.42081	8.04885	0.00342436	DN495737	grail3.0053021901	grail3.0053021901	At2g30150.1	putative glucosyltransferase :	tremula	Probes match on alternative forms of same gene
PtpAffx.211.2.A1_at	2.16296	8.22668	0.00315247	CV257331	grail3.0053021901	grail3.0053021901	At2g30150.1	putative glucosyltransferase :	trichocarpa x deltoides	Unique
PtpAffx.211009.1.S1_at	4.5461	18.7961	0.000154154	pmrna:pmrna21633	fgenesh4_pg.C_LG_XIII000223	fgenesh4_pg.C_LG_XIII000223	At2g30830.1	putative dioxygenase :	trichocarpa	Unique
PtpAffx.211052.1.S1_at	2.32398	6.66967	0.00671065	pmrna:pmrna21712	gw1.XIII.1924.1	gw1.XIII.1924.1	At5g18270.1	NAM (no apical meristem)-like protein :	trichocarpa	Unique
PtpAffx.211104.1.S1_s_at	4.72872	10.7084	0.00120881	pmrna:pmrna21816	eugene3.00130647 eugene3.00130648	eugene3.00130647	At5g17810.1	homeodomain protein : predicted proteins	trichocarpa	All probes match over all sequences
PtpAffx.211106.1.S1_s_at	6.02371	10.3515	0.00136196	pmrna:pmrna21818	gw1.XIII.2246.1	gw1.XIII.2246.1	At1g69560.1	MYB-family transcription factor	trichocarpa	All probes match over all sequences
PtpAffx.211116.1.S1_s_at	3.80815	12.3151	0.000731368	pmrna:pmrna21837	gw1.XIII.2315.1 gw1.XIII.2326.1	gw1.XIII.2315.1	At3g03620.1	unknown protein : similar to F16N3.20 GB:AAD46034 [Arabidopsis thaliana]	trichocarpa	All probes match over all sequences
PtpAffx.211119.1.S1_at	2.22048	7.26102	0.00497456	pmrna:pmrna21840	gw1.XIII.2326.1	gw1.XIII.2326.1	At3g03620.1	unknown protein : similar to F16N3.20 GB:AAD46034 [Arabidopsis thaliana]	trichocarpa	Unique
PtpAffx.211201.1.S1_at	1.68598	10.8756	0.00114089	pmrna:pmrna22013	eugene3.00130883	eugene3.00130883	At5g54850.1	unknown protein :	trichocarpa	Unique
PtpAffx.211221.1.S1_at	2.314	5.96472	0.00999488	pmrna:pmrna22042	estExt_fgenesh4_pg.C_LG_XIII0422	estExt_fgenesh4_pg.C_LG_XIII0422	At3g20500.1	purple acid phosphatase	trichocarpa	Unique
PtpAffx.211225.1.S1_at	1.13246	9.69439	0.00172707	pmrna:pmrna22048	eugene3.00130918	eugene3.00130918	At5g54910.1	DEAD:DEAH box RNA helicase protein	trichocarpa	Unique
PtpAffx.211299.1.S1_at	0.195128	6.64337	0.00680439	pmrna:pmrna22157	eugene3.00131109	eugene3.00131109	At2g20760.1	expressed protein : :supported by full-length cDNA: Ceres:108956.	trichocarpa	Unique
PtpAffx.211380.1.S1_at	0.431247	10.0233	0.00153499	pmrna:pmrna22306	gw1.XIII.317.1	gw1.XIII.317.1	At1g06840.1	leucine-rich repeat transmembrane protein kinase	trichocarpa	Unique
PtpAffx.211420.1.S1_at	0.78405	6.92028	0.00591876	pmrna:pmrna22377	eugene3.00140050	eugene3.00140050	At1g58470.1	RRM-containing RNA-binding protein	trichocarpa	Unique
PtpAffx.211464.1.S1_at	6.0381	12.2991	0.000734061	pmrna:pmrna22471	eugene3.00140147	eugene3.00140147	At5g62280.1	putative protein : predicted proteins	trichocarpa	Unique
PtpAffx.211474.1.S1_at	2.12275	6.27552	0.00834402	pmrna:pmrna22488	grail3.0035005201	grail3.0035005201	At2g45430.1	putative AT-hook DNA-binding protein : highly similar to hypothetical protein gi2245139:gnl:PID:e327087:Z97344	trichocarpa	Unique
PtpAffx.211526.1.S1_x_at	0.180062	6.70926	0.00658095	pmrna:pmrna22589	eugene3.00140273	eugene3.00140273	At3g54970.1	expressed protein : :supported by full-length cDNA: Ceres:19152.	trichocarpa	Probes cross hyb with other sequences
PtpAffx.211536.1.S1_at	1.18332	6.92642	0.005901	pmrna:pmrna22606	eugene3.00140290	eugene3.00140290	At3g61350.1	SKP1 interacting partner 4 (SKIP4)	trichocarpa	Unique
PtpAffx.211537.1.S1_at	1.07982	7.12656	0.00533155	pmrna:pmrna22609	fgenesh4_pg.C_LG_XIV000282	fgenesh4_pg.C_LG_XIV000282	At5g63690.1	unknown protein :	trichocarpa	Unique
PtpAffx.211563.1.S1_at	0.402461	7.26217	0.00497308	pmrna:pmrna22660	estExt_fgenesh4_pg.C_LG_XIV0319	estExt_fgenesh4_pg.C_LG_XIV0319	At4g01370.1	MAP kinase 4 (MPK4) : :supported by full-length cDNA: Ceres:7653.	trichocarpa	Unique
PtpAffx.211570.1.S1_at	4.02565	6.86915	0.00608163	pmrna:pmrna22678	fgenesh4_pg.C_LG_XIV000342	fgenesh4_pg.C_LG_XIV000342	At5g41570.1	WRKY family transcription factor : identical to WRKY transcription factor 24 (WRKY24) GI:15384230 from [Arabidopsis thaliana] : supported by cDNA: gi_15384230_gb_AF404864.1_AF404864	trichocarpa	Unique
PtpAffx.211570.1.S1_x_at	3.64439	7.16809	0.00522077	pmrna:pmrna22678	fgenesh4_pg.C_LG_XIV000342	fgenesh4_pg.C_LG_XIV000342	At5g41570.1	WRKY family transcription factor : identical to WRKY transcription factor 24 (WRKY24) GI:15384230 from [Arabidopsis thaliana] : supported by cDNA: gi_15384230_gb_AF404864.1_AF404864	trichocarpa	Probes cross hyb with other sequences
PtpAffx.211583.1.S1_at	2.67893	6.81794	0.00623757	pmrna:pmrna22701	eugene3.00140379	eugene3.00140379	At5g24090.1	glycosyl hydrolase family 18 (acidic endochitinase) : almost identical to acidic endochitinase GI:166664 from [Arabidopsis thaliana]	trichocarpa	Unique
PtpAffx.211657.1.S1_at	0.695215	7.72061	0.00400123	pmrna:pmrna22842	gw1.XIV.1973.1	gw1.XIV.1973.1	At2g46870.1	putative RAV-like B3 domain DNA binding protein :	trichocarpa	Unique
PtpAffx.211657.1.S1_s_at	3.51286	31.1253	2.23e-05	pmrna:pmrna22842	gw1.II.760.1 gw1.XIV.1973.1	gw1.II.760.1	At2g46870.1	putative RAV-like B3 domain DNA binding protein :	trichocarpa	All probes match over all sequences
PtpAffx.211676.1.S1_at	0.523918	8.68003	0.00259143	pmrna:pmrna22888	gw1.XIV.2092.1	gw1.XIV.2092.1	At3g62120.1	multifunctional aminoacyl-tRNA ligase-like protein : multifunctional aminoacyl-tRNA ligase - Homo sapiens	trichocarpa	Unique
PtpAffx.211678.1.S1_s_at	4.33691	8.70711	0.00255954	pmrna:pmrna22892	eugene3.00140575	eugene3.00140575	At4g25960.1	multidrug resistance P-glycoprotein	trichocarpa	All probes match over all sequences
PtpAffx.211762.1.S1_at	2.24546	11.7939	0.000856105	pmrna:pmrna23059	fgenesh4_pg.C_LG_XIV000708	fgenesh4_pg.C_LG_XIV000708	At1g04120.1	ABC transporter family protein : Strong similarity to MRP-like ABC transporter gb|U92650 from A. thaliana and canalicular multi-drug resistance protein gb|L49379 from Rattus norvegicus: supported by cDNA: gi_10197657_gb_AF225908.1_AF225908	trichocarpa	Unique
PtpAffx.211796.1.S1_at	3.64432	9.26704	0.00203609	pmrna:pmrna23134	eugene3.00140831	eugene3.00140831	At1g59500.1	auxin-regulated protein GH3	trichocarpa	Unique
PtpAffx.2118.1.A1_at	1.20307	6.19796	0.00872395	CV259184	gw1.II.1377.1	gw1.II.1377.1	At1g01930.1	expressed protein : :supported by full-length cDNA: Ceres:24737.	trichocarpa x nigra	Unique
PtpAffx.211816.1.S1_at	1.65199	6.23405	0.00854914	pmrna:pmrna23179	gw1.XIV.2953.1	gw1.XIV.2953.1	At4g18880.1	heat shock transcription factor - like protein : heat shock transcription factor	trichocarpa	Unique
PtpAffx.211816.1.S1_s_at	1.93682	7.15796	0.00524964	pmrna:pmrna23179	gw1.XIV.2953.1	gw1.XIV.2953.1	At4g18880.1	heat shock transcription factor - like protein : heat shock transcription factor	trichocarpa	All probes match over all sequences
PtpAffx.211853.1.S1_at	5.66701	34.947	1.43e-05	pmrna:pmrna23258	grail3.0012015001	grail3.0012015001	At2g31980.1	putative cysteine proteinase inhibitor B (cystatin B) : :supported by full-length cDNA: Ceres:35447.	trichocarpa	Unique
PtpAffx.211877.1.S1_x_at	0.647444	6.68945	0.00664461	pmrna:pmrna23319	fgenesh4_pm.C_LG_XIV000440	fgenesh4_pm.C_LG_XIV000440	At4g04340.1	unknown protein : temporary automated functional assignment	trichocarpa	Probes cross hyb with other sequences
PtpAffx.211913.1.S1_s_at	1.04409	8.2244	0.00315445	pmrna:pmrna23399	fgenesh4_pm.C_LG_XIV000477	fgenesh4_pm.C_LG_XIV000477	At3g07770.1	putative heat-shock protein : similar to heat-shock protein precursor GB:S49340 [Secale cereale]: contains Pfam profile: Heat shock hsp90 proteins	trichocarpa	All probes match over all sequences
PtpAffx.211936.1.S1_x_at	1.85491	6.08906	0.00929887	pmrna:pmrna23439	estExt_fgenesh4_pm.C_LG_XIV0485	estExt_fgenesh4_pm.C_LG_XIV0485	At2g04350.1	putative acyl-CoA synthetase : : supported by cDNA: gi_15450592_gb_AY052664.1_	trichocarpa	Probes cross hyb with other sequences
PtpAffx.211958.1.S1_at	1.58745	7.21897	0.00507998	pmrna:pmrna23479	eugene3.00141212	eugene3.00141212	At4g08330.1	putative protein :	trichocarpa	Unique
PtpAffx.211969.1.S1_at	0.980758	7.60772	0.00421669	pmrna:pmrna23499	eugene3.00141234	eugene3.00141234	At3g47630.1	putative protein : proline transport helper PTH1 - Candida albicans	trichocarpa	Unique
PtpAffx.211985.1.S1_at	2.1443	10.9945	0.0011006	pmrna:pmrna23538	fgenesh4_pg.C_LG_XIV001202	fgenesh4_pg.C_LG_XIV001202	At1g04120.1	ABC transporter family protein : Strong similarity to MRP-like ABC transporter gb|U92650 from A. thaliana and canalicular multi-drug resistance protein gb|L49379 from Rattus norvegicus: supported by cDNA: gi_10197657_gb_AF225908.1_AF225908	trichocarpa	Unique
PtpAffx.2120.1.S1_at	3.83284	34.1888	1.56e-05	CV259911	gw1.28.1122.1	gw1.28.1122.1	At2g38640.1	unknown protein :	tremula	Unique
PtpAffx.2120.2.S1_a_at	9.70155	35.1036	1.42e-05	CK097107	eugene3.00191063	eugene3.00191063	--	--	tremula	Probes match on alternative forms of same gene
PtpAffx.2120.3.S1_at	9.68542	48.6263	3.42e-06	CF232315	eugene3.00191063	eugene3.00191063	--	--	alba x tremula	Unique
PtpAffx.212071.1.S1_at	3.6679	9.97369	0.00156064	pmrna:pmrna23691	fgenesh4_pm.C_LG_XIV000597	fgenesh4_pm.C_LG_XIV000597	At1g48910.1	flavin-containing monooxygenase	trichocarpa	Unique
PtpAffx.212083.1.S1_at	2.56945	6.95694	0.00580774	pmrna:pmrna23708	eugene3.00190020	eugene3.00190020	At5g14930.2	expressed protein :	trichocarpa	Unique
PtpAffx.212088.1.S1_at	2.50573	13.3014	0.000555666	pmrna:pmrna23715	gw1.XIX.153.1	gw1.XIX.153.1	At4g08990.1	Met2-type cytosine DNA-methyltransferase-like protein : DNA (cytosine-5-)-methyltransferase - Arabidopsis thaliana	trichocarpa	Unique
PtpAffx.212088.1.S1_s_at	2.19828	13.2848	0.000559166	pmrna:pmrna23715	fgenesh4_pm.C_LG_IV000376 gw1.XIX.153.1	fgenesh4_pm.C_LG_IV000376	At4g13610.1	DNA (cytosine-5-)-methyltransferase - like protein : DNA (cytosine-5-)-methyltransferase	trichocarpa	All probes match over all sequences
PtpAffx.212106.1.S1_at	1.63924	7.33198	0.00481316	pmrna:pmrna23742	estExt_fgenesh4_pg.C_LG_XIX0080	estExt_fgenesh4_pg.C_LG_XIX0080	At5g23580.1	calcium-dependent protein kinase (pir||S71196) : : supported by cDNA: gi_836937_gb_U20388.1_ATACDPK9	trichocarpa	Unique
PtpAffx.212107.1.S1_at	2.46285	8.09215	0.00335208	pmrna:pmrna23744	eugene3.00190080	eugene3.00190080	At4g31980.1	putative protein : EREBP-4 homolog	trichocarpa	Unique
PtpAffx.212117.1.S1_s_at	0.216199	7.06514	0.00549281	pmrna:pmrna23764	gw1.XIX.305.1 gw1.XIX.132.1 gw1.XIX.337.1	gw1.XIX.305.1	At5g36930.1	disease resistance protein (TIR-NBS-LRR class)	trichocarpa	All probes match over all sequences
PtpAffx.212132.1.S1_s_at	5.40524	9.86128	0.00163187	pmrna:pmrna23792	gw1.XIX.476.1 eugene3.00190163 eugene3.09930001	gw1.XIX.476.1	At1g68040.1	methyltransferase-related : similar to defense-related protein cjs1 [Brassica carinata][GI:14009292]	trichocarpa	All probes match over all sequences
PtpAffx.212137.1.S1_at	4.30726	9.1262	0.0021597	pmrna:pmrna23798	grail3.0085002501	grail3.0085002501	--	--	trichocarpa	Unique
PtpAffx.212146.1.S1_at	5.54013	9.06191	0.00221133	pmrna:pmrna23819	gw1.XIX.599.1	gw1.XIX.599.1	At3g28580.1	hypothetical protein : predicted by genemark.hmm: supported by cDNA: gi_18175626	trichocarpa	Unique
PtpAffx.212188.1.S1_s_at	1.08729	6.95947	0.00580376	pmrna:pmrna23890	eugene3.00190320	eugene3.00190320	At3g10940.1	expressed protein : :supported by full-length cDNA: Ceres:3056.	trichocarpa	All probes match over all sequences
PtpAffx.212196.1.S1_at	2.56418	6.71234	0.00657869	pmrna:pmrna23911	gw1.XIX.914.1	gw1.XIX.914.1	At3g02940.1	myb family transcription factor : contains Pfam profile: PF00249 Myb-like DNA-binding domain: supported by cDNA: gi_15375289_gb_AF249310.2_AF249310	trichocarpa	Unique
PtpAffx.212213.1.S1_s_at	1.28132	7.4652	0.00451916	pmrna:pmrna23942	estExt_fgenesh4_pg.C_LG_XIX0393	estExt_fgenesh4_pg.C_LG_XIX0393	At1g55520.1	transcription initiation factor TFIID-2 : identical to transcription initiation factor TFIID-2 GB:P28148 from [Arabidopsis thaliana]	trichocarpa	All probes match over all sequences
PtpAffx.212221.1.S1_at	0.284918	9.26591	0.0020362	pmrna:pmrna23958	estExt_Genewise1_v1.C_LG_XIX1061	estExt_Genewise1_v1.C_LG_XIX1061	At3g03920.1	putative GAR1 protein : similar to GB:P28007 from [Saccharomyces cerevisiae]: supported by full-length cDNA: Ceres: 10984.	trichocarpa	Unique
PtpAffx.212292.1.S1_at	11.9567	35.3891	1.38e-05	pmrna:pmrna24100	eugene3.00190563	eugene3.00190563	At3g05550.1	unknown protein :	trichocarpa	Unique
PtpAffx.212299.1.S1_at	2.53742	7.40907	0.00463477	pmrna:pmrna24119	estExt_fgenesh4_pg.C_LG_XIX0602	estExt_fgenesh4_pg.C_LG_XIX0602	At5g36110.1	cytochrome p450 family :	trichocarpa	Unique
PtpAffx.212367.1.S1_at	1.48563	8.41097	0.00290985	pmrna:pmrna24239	fgenesh4_pg.C_LG_XIX000744	fgenesh4_pg.C_LG_XIX000744	At1g14050.1	Expressed protein : : supported by full-length cDNA: Ceres: 29867.	trichocarpa	Unique
PtpAffx.212419.1.S1_at	5.45308	11.4801	0.000938876	pmrna:pmrna24326	gw1.XIX.2284.1	gw1.XIX.2284.1	At2g42360.1	putative RING zinc finger protein : : supported by cDNA: gi_18491286	trichocarpa	Unique
PtpAffx.212436.1.S1_x_at	0.132536	6.05738	0.00946926	pmrna:pmrna24371	eugene3.00190888	eugene3.00190888	At3g59770.1	hypothetical protein :	trichocarpa	Probes cross hyb with other sequences
PtpAffx.212440.1.S1_s_at	1.05887	6.77089	0.00638766	pmrna:pmrna24376	eugene3.00190894	eugene3.00190894	At2g43770.1	G-protein beta-subunit (transducin) family :	trichocarpa	All probes match over all sequences
PtpAffx.212458.1.S1_at	3.74515	14.9442	0.000360247	pmrna:pmrna24405	gw1.XIX.2583.1	gw1.XIX.2583.1	At1g06840.1	leucine-rich repeat transmembrane protein kinase	trichocarpa	Unique
PtpAffx.212510.1.S1_s_at	2.94044	12.0247	0.000796331	pmrna:pmrna24499	fgenesh4_pg.C_LG_XIX001038 eugene3.00191056 eugene3.00191057 eugene3.48300001	fgenesh4_pg.C_LG_XIX001038	At1g03940.1	hypothetical protein : Nearly identical to Arabidopis protein F21B7.22	trichocarpa	All probes match over all sequences
PtpAffx.212593.1.S1_x_at	6.62543	24.3036	5.9e-05	pmrna:pmrna24670	eugene3.00150158 eugene3.12440001 eugene3.27450001 eugene3.06540004	eugene3.00150158	--	--	trichocarpa	Probes cross hyb with other sequences
PtpAffx.212649.1.S1_at	3.15711	11.2181	0.00102018	pmrna:pmrna24753	eugene3.00150266	eugene3.00150266	At2g03800.1	unknown protein :	trichocarpa	Unique
PtpAffx.212675.1.S1_s_at	2.08516	7.7902	0.00387247	pmrna:pmrna24792	gw1.XV.769.1	gw1.XV.769.1	At5g57580.1	calmodulin-binding protein : similar to calmodulin-binding protein TCB60 GI:1698548 from [Nicotiana tabacum]: supported by cDNA: gi_15810500_gb_AY056289.1_	trichocarpa	All probes match over all sequences
PtpAffx.212730.1.S1_at	0.875629	8.72202	0.00254501	pmrna:pmrna24902	fgenesh4_pm.C_LG_XV000155	fgenesh4_pm.C_LG_XV000155	At3g47940.1	heat shock protein-like protein : heat-shock protein hsp40	trichocarpa	Unique
PtpAffx.212773.1.S1_at	0.219894	7.03347	0.00557923	pmrna:pmrna24998	eugene3.00150548	eugene3.00150548	At4g03530.1	putative reverse transcriptase :	trichocarpa	Unique
PtpAffx.212816.1.S1_s_at	4.76425	10.9998	0.00110013	pmrna:pmrna25084	fgenesh4_pg.C_LG_XV000597	fgenesh4_pg.C_LG_XV000597	At5g50210.1	putative protein : similar to unknown protein (gb|AAF26953.1):supported by full-length cDNA: Ceres:15702.	trichocarpa	All probes match over all sequences
PtpAffx.212846.1.S1_at	0.299678	9.01707	0.00224956	pmrna:pmrna25141	fgenesh4_pg.C_LG_XV000653	fgenesh4_pg.C_LG_XV000653	At1g66350.1	gibberellin regulatory protein	trichocarpa	Unique
PtpAffx.212862.1.S1_at	6.24794	19.3428	0.00013877	pmrna:pmrna25167	gw1.XV.2048.1	gw1.XV.2048.1	At2g26700.1	putative second messenger-dependent protein kinase :	trichocarpa	Unique
PtpAffx.212872.1.S1_s_at	5.12766	15.717	0.000296933	pmrna:pmrna25193	fgenesh4_pg.C_LG_XV000706	fgenesh4_pg.C_LG_XV000706	At1g13750.1	unknown protein : : supported by cDNA: gi_20466208	trichocarpa	All probes match over all sequences
PtpAffx.212889.1.S1_x_at	0.432533	12.3558	0.000722285	pmrna:pmrna25228	gw1.XV.2217.1	gw1.XV.2217.1	At5g63530.1	copper chaperone (CCH)-related : low similarity to copper homeostasis factor [GI:3168840]: nearly identical to farnesylated protein ATFP3 [GI:4097547]: contains PF00403 Heavy-metal-associated domain: supported by cDNA: gi_13430829_gb_AF360327.1_AF360327	trichocarpa	Probes cross hyb with other sequences
PtpAffx.212897.1.S1_s_at	1.3163	7.11594	0.00535553	pmrna:pmrna25241	gw1.XV.2267.1	gw1.XV.2267.1	At5g50780.1	putative protein : strong similarity to unknown protein (pir||T05518)	trichocarpa	All probes match over all sequences
PtpAffx.212932.1.S1_at	0.18103	7.80306	0.00384712	pmrna:pmrna25300	estExt_fgenesh4_pm.C_LG_XV0337	estExt_fgenesh4_pm.C_LG_XV0337	At5g61850.1	LFY floral meristem identity control protein :	trichocarpa	Unique
PtpAffx.212948.1.S1_at	5.86554	10.3483	0.00136259	pmrna:pmrna25339	fgenesh4_pg.C_LG_XV000856	fgenesh4_pg.C_LG_XV000856	At5g61660.1	structural protein - like : glycine-rich cell wall structural protein 1 precursor	trichocarpa	Unique
PtpAffx.212990.1.S1_at	0.140655	6.50139	0.00736599	pmrna:pmrna25403	eugene3.00150991	eugene3.00150991	At3g18670.1	hypothetical protein : predicted by genscan+	trichocarpa	Unique
PtpAffx.212998.1.S1_s_at	6.90443	23.3382	6.9e-05	pmrna:pmrna25415	gw1.XV.2734.1 fgenesh4_pg.C_scaffold_418000002	gw1.XV.2734.1	At4g37760.1	squalene monooxygenase (squalene epoxidase)(SE)	trichocarpa	All probes match over all sequences
PtpAffx.213006.1.S1_s_at	0.796995	6.33713	0.00805663	pmrna:pmrna25432	gw1.XV.2796.1 gw1.632.6.1	gw1.XV.2796.1	At5g18820.1	chaperonin 60 alpha chain - like protein : chaperonin 60 alpha chain precursor	trichocarpa	All probes match over all sequences
PtpAffx.213018.1.S1_at	0.204741	6.57141	0.0070808	pmrna:pmrna25453	estExt_Genewise1_v1.C_LG_XV2834	estExt_Genewise1_v1.C_LG_XV2834	At5g62390.1	KED - like protein : KED	trichocarpa	Unique
PtpAffx.213039.1.S1_at	0.234449	7.86149	0.00374024	pmrna:pmrna25518	fgenesh4_pg.C_LG_XV001048	fgenesh4_pg.C_LG_XV001048	At2g28100.1	glycosyl hydrolase family 29 (alpha-L-fucosidase) : similar to alpha-L-fucosidase SP:P10901 from [Dictyostelium discoideum]	trichocarpa	Unique
PtpAffx.213045.1.S1_at	2.33525	6.34503	0.00801966	pmrna:pmrna25528	gw1.XV.3109.1	gw1.XV.3109.1	At5g15800.1	MADS-box protein AGL2 : : supported by cDNA: gi_166589_gb_M55551.1_ATHAGL2A	trichocarpa	Unique
PtpAffx.213077.1.S1_at	3.83873	13.1012	0.000589393	pmrna:pmrna25591	eugene3.00151195	eugene3.00151195	At3g61150.1	homeodomain protein	trichocarpa	Unique
PtpAffx.213077.1.S1_s_at	3.37755	12.699	0.000653309	pmrna:pmrna25591	eugene3.00151195	eugene3.00151195	At3g61150.1	homeodomain protein	trichocarpa	All probes match over all sequences
PtpAffx.213097.1.S1_s_at	0.883494	6.31382	0.00815948	pmrna:pmrna25629	estExt_Genewise1_v1.C_LG_XV3389	estExt_Genewise1_v1.C_LG_XV3389	At5g23890.1	unknown protein :	trichocarpa	All probes match over all sequences
PtpAffx.213163.1.S1_a_at	2.99223	18.6454	0.000159137	pmrna:pmrna25754	gw1.XVI.771.1	gw1.XVI.771.1	At3g22120.1	unknown protein : similar to cell wall-plasma membrane linker protein GB:CAA64425 from [Brassica napus]	trichocarpa	Probes match on alternative forms of same gene
PtpAffx.213163.1.S1_x_at	1.14421	8.51348	0.0027831	pmrna:pmrna25754	gw1.XVI.771.1	gw1.XVI.771.1	At3g22120.1	unknown protein : similar to cell wall-plasma membrane linker protein GB:CAA64425 from [Brassica napus]	trichocarpa	Probes cross hyb with other sequences
PtpAffx.213198.1.S1_at	0.175215	7.36104	0.00474832	pmrna:pmrna25824	gw1.XVI.1041.1	gw1.XVI.1041.1	At3g10740.1	glycosyl hydrolase family 51 : similar to arabinoxylan arabinofuranohydrolase isoenzyme AXAH-II from GI:13398414 [Hordeum vulgare]: supported by cDNA: gi_13937190_gb_AF372949.1_AF372949	trichocarpa	Unique
PtpAffx.213203.1.S1_at	1.66457	9.05192	0.00222012	pmrna:pmrna25831	eugene3.00160211	eugene3.00160211	At2g01570.1	putative RGA1	trichocarpa	Unique
PtpAffx.213241.1.S1_s_at	0.876565	7.52773	0.00438831	pmrna:pmrna25892	fgenesh4_pg.C_LG_XVI000251	fgenesh4_pg.C_LG_XVI000251	At5g05130.1	helicase-like transcription factor-like protein : : supported by cDNA: gi_20260623	trichocarpa	All probes match over all sequences
PtpAffx.213309.1.S1_at	8.28703	14.7591	0.000377945	pmrna:pmrna26031	grail3.0004011501	grail3.0004011501	At5g06860.1	polygalacturonase inhibiting protein (PGIP1) : identical to polygalacturonase inhibiting protein 1 (PGIP1) [Arabidopsis thaliana] gi|7800199|gb|AAF69827: contains leucine rich-repeat (LRR) domains Pfam:PF00560	trichocarpa	Unique
PtpAffx.213326.1.S1_at	1.41148	8.28842	0.00306955	pmrna:pmrna26064	gw1.XVI.1707.1	gw1.XVI.1707.1	At3g08040.1	MATE efflux family protein	trichocarpa	Unique
PtpAffx.213397.1.S1_at	0.354918	7.206	0.00511535	pmrna:pmrna26211	gw1.XVI.2196.1	gw1.XVI.2196.1	At3g52440.1	Dof zinc finger protein : DNA binding protein - Hordeum vulgare	trichocarpa	Unique
PtpAffx.213398.1.S1_at	5.83278	15.393	0.000320685	pmrna:pmrna26212	fgenesh4_pg.C_LG_XVI000572	fgenesh4_pg.C_LG_XVI000572	At3g52450.1	putative protein : arm repeat containing protein ARC1 -Brassica napus	trichocarpa	Unique
PtpAffx.213423.1.S1_s_at	1.71096	9.76805	0.00168522	pmrna:pmrna26248	fgenesh4_pg.C_LG_XVI000610	fgenesh4_pg.C_LG_XVI000610	At5g22250.1	CCR4-associated factor-like protein : : supported by cDNA: gi_17381057	trichocarpa	All probes match over all sequences
PtpAffx.213466.1.S1_x_at	2.37267	9.52689	0.00184079	pmrna:pmrna26328	gw1.XVI.2587.1	gw1.XVI.2587.1	At2g37330.1	unknown protein : predicted by genscan and genefinder: supported by cDNA: gi_18252848	trichocarpa	Probes cross hyb with other sequences
PtpAffx.213531.1.S1_s_at	6.90081	23.6703	6.47e-05	pmrna:pmrna26443	gw1.XVI.3042.1 gw1.1385.1.1	gw1.XVI.3042.1	--	--	trichocarpa	All probes match over all sequences
PtpAffx.213566.1.S1_at	0.605959	17.9747	0.000182234	pmrna:pmrna26505	fgenesh4_pm.C_LG_XVI000374	fgenesh4_pm.C_LG_XVI000374	At5g28470.1	peptide transporter - like protein : peptide transport protein	trichocarpa	Unique
PtpAffx.213622.1.S1_at	1.04152	8.18482	0.00321338	pmrna:pmrna26602	estExt_fgenesh4_pg.C_LG_XVI1059	estExt_fgenesh4_pg.C_LG_XVI1059	At5g01520.1	putative protein : putative proteins - Arabidopsis thaliana: supported by cDNA: gi_15292802_gb_AY050835.1_	trichocarpa	Unique
PtpAffx.213628.1.S1_s_at	2.6385	7.51961	0.00440353	pmrna:pmrna26618	fgenesh4_pm.C_LG_XVI000436	fgenesh4_pm.C_LG_XVI000436	At5g01380.1	transcription factor GT-3a :	trichocarpa	All probes match over all sequences
PtpAffx.213654.1.S1_x_at	0.324337	7.09982	0.0053949	pmrna:pmrna26665	eugene3.00161166	eugene3.00161166	--	--	trichocarpa	Probes cross hyb with other sequences
PtpAffx.213695.1.S1_at	4.33531	10.1131	0.00148554	pmrna:pmrna26735	eugene3.00161238	eugene3.00161238	At3g51680.1	short-chain alcohol dehydrogenase-like protein : short-chain alcohol dehydrogenase - Zea mays	trichocarpa	Unique
PtpAffx.213720.1.S1_at	1.2497	9.35866	0.00196699	pmrna:pmrna26774	eugene3.00161294	eugene3.00161294	At3g51610.1	putative protein : :supported by full-length cDNA: Ceres:9188.	trichocarpa	Unique
PtpAffx.213751.1.S1_at	0.237649	6.64688	0.00679049	pmrna:pmrna26856	fgenesh4_pg.C_LG_XVI001358	fgenesh4_pg.C_LG_XVI001358	--	--	trichocarpa	Unique
PtpAffx.213765.1.S1_at	0.159317	6.04691	0.00953065	pmrna:pmrna26876	eugene3.00170018	eugene3.00170018	gi|28557342|dbj|BAC57589.1|	membrane located receptor-like protein [Nicotiana tabacum]	trichocarpa	Unique
PtpAffx.213791.1.S1_x_at	2.20784	36.4939	1.2e-05	pmrna:pmrna26922	fgenesh4_pg.C_LG_XVII000071	fgenesh4_pg.C_LG_XVII000071	--	--	trichocarpa	Probes cross hyb with other sequences
PtpAffx.213837.1.S1_at	2.14079	6.9405	0.00585349	pmrna:pmrna27001	fgenesh4_pg.C_LG_XVII000167	fgenesh4_pg.C_LG_XVII000167	At4g13630.1	putative protein : IFA-binding protein	trichocarpa	Unique
PtpAffx.213838.1.S1_at	1.66823	15.5595	0.00030935	pmrna:pmrna27002	grail3.0078007201	grail3.0078007201	At4g13630.1	putative protein : IFA-binding protein	trichocarpa	Unique
PtpAffx.213841.1.S1_at	5.54612	27.987	3.39e-05	pmrna:pmrna27005	gw1.XVII.506.1	gw1.XVII.506.1	At4g13620.1	AP2 domain transcription factor (RAP2)	trichocarpa	Unique
PtpAffx.213851.1.S1_at	0.793452	9.35933	0.00196699	pmrna:pmrna27019	fgenesh4_pg.C_LG_XVII000196	fgenesh4_pg.C_LG_XVII000196	At4g15570.1	SEN1 like protein :	trichocarpa	Unique
PtpAffx.213858.1.S1_at	0.773857	9.52423	0.00184302	pmrna:pmrna27037	gw1.XVII.610.1	gw1.XVII.610.1	At5g40490.1	RRM-containing RNA-binding protein	trichocarpa	Unique
PtpAffx.213870.1.S1_at	0.213313	7.51971	0.00440353	pmrna:pmrna27054	fgenesh4_pg.C_LG_XVII000252	fgenesh4_pg.C_LG_XVII000252	At5g40350.1	myb family transcription factor : similar to Myb26 GI:1841475 from [Pisum sativum]: supported by full-length cDNA: Ceres: 262460.	trichocarpa	Unique
PtpAffx.21390.1.S1_at	0.918348	6.68197	0.0066723	DN501726	gw1.152.97.1	gw1.152.97.1	At5g06830.1	CDK5 activator-binding protein-like :	trichocarpa	Unique
PtpAffx.213996.1.S1_at	3.47758	8.0478	0.00342517	pmrna:pmrna27266	eugene3.00170492	eugene3.00170492	At3g29400.1	hypothetical protein : predicted by genemark.hmm	trichocarpa	Unique
PtpAffx.214011.1.S1_s_at	1.16086	6.29871	0.00823479	pmrna:pmrna27293	eugene3.00010029 eugene3.00180006	eugene3.00010029	At5g23710.1	unknown protein :	trichocarpa	All probes match over all sequences
PtpAffx.214039.1.S1_at	0.588672	7.30153	0.00487672	pmrna:pmrna27339	grail3.0103003701	grail3.0103003701	At4g33060.1	putative protein : peptidyl-prolyl cis-trans isomerase	trichocarpa	Unique
PtpAffx.214058.1.S1_at	0.618707	8.59783	0.00268553	pmrna:pmrna27371	eugene3.00180131	eugene3.00180131	--	--	trichocarpa	Unique
PtpAffx.214127.1.S1_s_at	5.8545	13.8741	0.000474747	pmrna:pmrna27497	gw1.XVIII.1200.1 fgenesh4_pg.C_LG_XVIII000267	gw1.XVIII.1200.1	At3g63520.1	9-cis-epoxycarotenoid dioxygenase [neoxanthin cleavage enzyme](NC1)(NCED1) : identical to putative 9-cis-epoxy-carotenoid dioxygenase [GI:3096910]	trichocarpa	All probes match over all sequences
PtpAffx.214134.1.S1_at	2.48011	7.62535	0.00417854	pmrna:pmrna27504	eugene3.00180298	eugene3.00180298	At1g10340.1	expressed protein : : supported by cDNA: gi_13937239_gb_AF372975.1_AF372975	trichocarpa	Unique
PtpAffx.214142.1.S1_at	3.04333	6.61267	0.00692292	pmrna:pmrna27515	fgenesh4_pm.C_LG_XVIII000083	fgenesh4_pm.C_LG_XVIII000083	At5g11540.1	conserved hypothetical protein : similar to hypothetical protein [Oryza sativa (japonica)][GI:18844891]: contains PF01565 FAD binding domain	trichocarpa	Unique
PtpAffx.214182.1.S1_at	0.169257	6.17887	0.00881264	pmrna:pmrna27582	gw1.XVIII.1452.1	gw1.XVIII.1452.1	At4g29250.1	expressed protein : :supported by full-length cDNA: Ceres:125897.	trichocarpa	Unique
PtpAffx.21419.1.S1_at	5.19346	9.52838	0.00183981	DN501541	fgenesh4_pm.C_LG_I001167	fgenesh4_pm.C_LG_I001167	At1g55850.1	cellulose synthase catalytic subunit	trichocarpa	Unique
PtpAffx.214216.1.S1_at	1.03166	7.17848	0.0051902	pmrna:pmrna27661	estExt_Genewise1_v1.C_LG_XVIII1717	estExt_Genewise1_v1.C_LG_XVIII1717	At1g80490.1	unknown protein : contains WD domain (G-beta repeat)	trichocarpa	Unique
PtpAffx.214312.1.S1_at	0.579986	6.40713	0.0077613	pmrna:pmrna27838	eugene3.00180642	eugene3.00180642	At4g13400.1	putative protein : uncharacterized protein	trichocarpa	Unique
PtpAffx.214335.1.S1_at	6.43209	11.3104	0.0009926	pmrna:pmrna27877	fgenesh4_pg.C_LG_XVIII000671	fgenesh4_pg.C_LG_XVIII000671	At5g19650.1	putative protein : predicted proteins - Arabidopsis thaliana	trichocarpa	Unique
PtpAffx.214348.1.S1_at	3.55111	10.9177	0.0011255	pmrna:pmrna27904	eugene3.00180717	eugene3.00180717	At3g06880.1	hypothetical protein : predicted by genscan+	trichocarpa	Unique
PtpAffx.214354.1.S1_at	1.0463	9.64022	0.0017566	pmrna:pmrna27916	gw1.XVIII.2504.1	gw1.XVIII.2504.1	At5g51130.1	putative protein : contains similarity to unknown protein (pir||T26512)	trichocarpa	Unique
PtpAffx.214374.1.S1_s_at	1.6809	8.31426	0.00304068	pmrna:pmrna27972	eugene3.00180807	eugene3.00180807	At2g18900.1	unknown protein :	trichocarpa	All probes match over all sequences
PtpAffx.214400.1.S1_at	1.72856	6.43167	0.00766109	pmrna:pmrna28014	gw1.XVIII.2866.1	gw1.XVIII.2866.1	At4g30310.1	putative protein : D-ribulokinase - Klebsiella pneumoniae	trichocarpa	Unique
PtpAffx.214401.1.S1_at	1.50618	7.1827	0.00518015	pmrna:pmrna28015	gw1.XVIII.2868.1	gw1.XVIII.2868.1	At4g30310.1	putative protein : D-ribulokinase - Klebsiella pneumoniae	trichocarpa	Unique
PtpAffx.214450.1.S1_x_at	0.406875	6.64557	0.0067951	pmrna:pmrna28098	estExt_fgenesh4_pg.C_LG_XVIII0897	estExt_fgenesh4_pg.C_LG_XVIII0897	At4g30820.1	Expressed protein : : supported by full-length cDNA: Ceres: 14193.	trichocarpa	Probes cross hyb with other sequences
PtpAffx.214461.1.S1_at	4.30877	7.99914	0.00350692	pmrna:pmrna28120	estExt_fgenesh4_pm.C_LG_XVIII0344	estExt_fgenesh4_pm.C_LG_XVIII0344	At5g48930.1	anthranilate N-benzoyltransferase : :supported by full-length cDNA: Ceres:114130.	trichocarpa	Unique
PtpAffx.214478.1.S1_at	0.943708	7.1529	0.00526104	pmrna:pmrna28157	fgenesh4_pg.C_LG_XVIII000956	fgenesh4_pg.C_LG_XVIII000956	At5g58040.1	putative protein : predicted proteins	trichocarpa	Unique
PtpAffx.214482.1.S1_at	1.88762	9.35594	0.00196818	pmrna:pmrna28166	fgenesh4_pg.C_LG_XVIII000967	fgenesh4_pg.C_LG_XVIII000967	At4g31000.1	calmodulin-binding protein : similar to calmodulin-binding protein TCB60 GI:1698548 from [Nicotiana tabacum]: contains non-consensus donor splice site AT at exon 4: supported by cDNA gi:17065559	trichocarpa	Unique
PtpAffx.214485.1.S1_s_at	3.24299	9.51773	0.00184479	pmrna:pmrna28171	fgenesh4_pg.C_LG_XVIII000975 fgenesh4_pg.C_scaffold_2487000001	fgenesh4_pg.C_LG_XVIII000975	At4g19810.1	glycosyl hydrolase family 18 : similar to chitinase:lysozyme GI:467689 from [Nicotiana tabacum]	trichocarpa	All probes match over all sequences
PtpAffx.214507.1.S1_at	6.6642	16.2675	0.00026174	pmrna:pmrna28213	fgenesh4_pg.C_LG_XVIII001010	fgenesh4_pg.C_LG_XVIII001010	At3g60670.1	putative protein : various predicted Arabidopsis thaliana proteins	trichocarpa	Unique
PtpAffx.214507.1.S1_s_at	5.48897	38.7989	9.18e-06	pmrna:pmrna28213	fgenesh4_pg.C_LG_XVIII001010 eugene3.01520043	fgenesh4_pg.C_LG_XVIII001010	At3g60670.1	putative protein : various predicted Arabidopsis thaliana proteins	trichocarpa	All probes match over all sequences
PtpAffx.214507.1.S1_x_at	6.64894	14.2093	0.000435407	pmrna:pmrna28213	fgenesh4_pg.C_LG_XVIII001010	fgenesh4_pg.C_LG_XVIII001010	At3g60670.1	putative protein : various predicted Arabidopsis thaliana proteins	trichocarpa	Probes cross hyb with other sequences
PtpAffx.214530.1.S1_at	3.0349	10.9676	0.00110937	pmrna:pmrna28243	eugene3.00181086	eugene3.00181086	At1g49390.1	flavonol synthase	trichocarpa	Unique
PtpAffx.214530.1.S1_x_at	3.04879	14.3923	0.000414608	pmrna:pmrna28243	eugene3.00181086	eugene3.00181086	At1g49390.1	flavonol synthase	trichocarpa	Probes cross hyb with other sequences
PtpAffx.214531.1.S1_at	2.53403	8.8148	0.002441	pmrna:pmrna28244	eugene3.00181087	eugene3.00181087	At5g54000.1	ethylene-forming-enzyme-like dioxygenase :	trichocarpa	Unique
PtpAffx.214731.1.S1_x_at	2.6316	6.65614	0.0067575	pmrna:pmrna28561	eugene3.104960001	eugene3.104960001	--	--	trichocarpa	Probes cross hyb with other sequences
PtpAffx.214740.1.S1_s_at	4.02632	12.7675	0.00064395	pmrna:pmrna28573	eugene3.00041157 eugene3.10530002	eugene3.00041157	At3g18830.1	sugar transport	trichocarpa	All probes match over all sequences
PtpAffx.214751.1.S1_at	0.327959	12.4637	0.000699145	pmrna:pmrna28586	eugene3.10580002	eugene3.10580002	gi|33594904|ref|NP_882547.1|	putative outer membrane protein [Bordetella parapertussis 12822] >gi|33564980|emb|CAE39927.1| putative outer membrane protein [Bordetella parapertussis]	trichocarpa	Unique
PtpAffx.214799.1.S1_s_at	1.8386	6.07024	0.00940066	pmrna:pmrna28650	eugene3.10790001 eugene3.10790002	eugene3.10790001	At1g15150.1	hypothetical protein : Strong similarity to gi|4734005 F3L12.7 hypothetical protein from Arabidopsis thaliana BAC gb|AC007178: supported by cDNA: gi_17979411	trichocarpa	All probes match over all sequences
PtpAffx.214813.1.S1_at	3.61918	18.6275	0.000159137	pmrna:pmrna28670	estExt_Genewise1_v1.C_1070026	estExt_Genewise1_v1.C_1070026	At3g15240.1	unknown protein :	trichocarpa	Unique
PtpAffx.214857.1.S1_at	0.714645	6.77029	0.0063895	pmrna:pmrna28761	eugene3.108950001	eugene3.108950001	At3g47580.1	leucine-rich repeat transmembrane protein kinase	trichocarpa	Unique
PtpAffx.214884.1.S1_s_at	5.08743	13.7762	0.000486584	pmrna:pmrna28796	gw1.IV.3358.1 eugene3.10990001	gw1.IV.3358.1	At2g04080.1	hypothetical protein : similar to hypothetical protein GB:AAC27412	trichocarpa	All probes match over all sequences
PtpAffx.214885.1.S1_s_at	3.32549	13.1391	0.000584704	pmrna:pmrna28797	gw1.IV.3358.1 gw1.1099.3.1	gw1.IV.3358.1	At2g04080.1	hypothetical protein : similar to hypothetical protein GB:AAC27412	trichocarpa	All probes match over all sequences
PtpAffx.214885.1.S1_x_at	3.61716	13.2695	0.000562093	pmrna:pmrna28797	gw1.1099.3.1	gw1.1099.3.1	At1g66780.1	MATE efflux family protein	trichocarpa	Probes cross hyb with other sequences
PtpAffx.21489.1.S1_at	2.37615	6.27684	0.00834024	DN487154	eugene3.00050661	eugene3.00050661	At4g40080.1	putative protein : CLATHRIN COAT ASSEMBLY PROTEIN AP180 - Mus musculus	tremula	Unique
PtpAffx.21490.2.S1_at	10.6881	24.441	5.76e-05	CX653568	eugene3.00091361 eugene3.10700002	eugene3.00091361	At5g43580.1	unknown protein :	alba x tremula var. glandulosa	Unique
PtpAffx.214975.1.S1_s_at	0.1867	7.52752	0.00438831	pmrna:pmrna28910	fgenesh4_pg.C_scaffold_11413000001 eugene3.88460001	fgenesh4_pg.C_scaffold_11413000001	At1g36590.1	polyprotein	trichocarpa	All probes match over all sequences
PtpAffx.214989.1.S1_s_at	0.461846	20.8971	0.000104425	pmrna:pmrna28925	fgenesh4_pg.C_scaffold_133000068 eugene3.01330069 fgenesh4_pg.C_scaffold_1146000003	fgenesh4_pg.C_scaffold_133000068	--	--	trichocarpa	All probes match over all sequences
PtpAffx.215077.1.S1_s_at	4.91505	26.4223	4.23e-05	pmrna:pmrna29042	eugene3.01170065 eugene3.01170066	eugene3.01170065	At5g17540.1	putative protein : hypersensitivity-related gene product HSR201 - Nicotiana tabacum	trichocarpa	All probes match over all sequences
PtpAffx.215090.1.S1_s_at	4.51183	12.963	0.000612648	pmrna:pmrna29065	eugene3.00041157 eugene3.10530002 eugene3.118240001	eugene3.00041157	At3g18830.1	sugar transport	trichocarpa	All probes match over all sequences
PtpAffx.215138.1.S1_at	3.37219	10.432	0.00132985	pmrna:pmrna29156	estExt_fgenesh4_pg.C_1180070	estExt_fgenesh4_pg.C_1180070	At4g17670.1	expressed protein : :supported by full-length cDNA: Ceres:6709.	trichocarpa	Unique
PtpAffx.215138.1.S1_x_at	3.45681	14.2042	0.000435407	pmrna:pmrna29156	estExt_fgenesh4_pg.C_1180070	estExt_fgenesh4_pg.C_1180070	At4g17670.1	expressed protein : :supported by full-length cDNA: Ceres:6709.	trichocarpa	Probes cross hyb with other sequences
PtpAffx.215144.1.S1_at	9.30642	27.9175	3.41e-05	pmrna:pmrna29173	eugene3.01180090	eugene3.01180090	--	--	trichocarpa	Unique
PtpAffx.215169.1.S1_s_at	5.02377	6.09937	0.00924505	pmrna:pmrna29211	fgenesh4_pg.C_scaffold_1198000002	fgenesh4_pg.C_scaffold_1198000002	At4g34131.1	similar to glucosyltransferase -like protein : temporary automated functional assignment	trichocarpa	All probes match over all sequences
PtpAffx.215176.1.S1_x_at	0.186101	6.09407	0.00927627	pmrna:pmrna29219	fgenesh4_pg.C_scaffold_119000005	fgenesh4_pg.C_scaffold_119000005	At2g01550.1	putative non-LTR retroelement reverse transcriptase :	trichocarpa	Probes cross hyb with other sequences
PtpAffx.215196.1.S1_at	1.60802	6.02402	0.00965967	pmrna:pmrna29245	gw1.12018.5.1	gw1.12018.5.1	At5g46330.1	leucine-rich repeat transmembrane protein kinase	trichocarpa	Unique
PtpAffx.215202.1.S1_s_at	5.83797	7.67335	0.00408453	pmrna:pmrna29253	gw1.X.3488.1 eugene3.12040003	gw1.X.3488.1	At5g03610.1	putative protein : proline-rich protein APG	trichocarpa	All probes match over all sequences
PtpAffx.21524.1.S1_at	7.20538	7.30125	0.00487672	DN485247	gw1.VII.1093.1 estExt_Genewise1_v1.C_LG_VII1106 fgenesh4_pg.C_scaffold_20643000001 eugene3.104380001 eugene3.00070258 eugene3.00070254 eugene3.00640030	gw1.VII.1093.1	At3g22060.1	receptor kinase common family	trichocarpa	Unique
PtpAffx.21524.1.S1_s_at	10.2	17.9171	0.000183828	DN485247	eugene3.00070254 eugene3.00070258 estExt_Genewise1_v1.C_LG_VII1106	eugene3.00070254	At3g22060.1	receptor kinase common family	trichocarpa	All probes match over all sequences
PtpAffx.215266.1.S1_at	1.47175	11.2857	0.000999821	pmrna:pmrna29357	fgenesh4_pg.C_scaffold_120000092	fgenesh4_pg.C_scaffold_120000092	At5g10460.1	putative protein :	trichocarpa	Unique
PtpAffx.215269.1.S1_s_at	0.153142	6.38091	0.00787207	pmrna:pmrna29361	eugene3.01200099 eugene3.03420002	eugene3.01200099	--	--	trichocarpa	All probes match over all sequences
PtpAffx.215318.1.S1_s_at	5.77593	9.76328	0.0016868	pmrna:pmrna29438	fgenesh4_pg.C_LG_XV000856 fgenesh4_pg.C_scaffold_12206000001	fgenesh4_pg.C_LG_XV000856	At5g61660.1	structural protein - like : glycine-rich cell wall structural protein 1 precursor	trichocarpa	All probes match over all sequences
PtpAffx.215344.1.S1_at	4.42871	7.27896	0.00493116	pmrna:pmrna29475	eugene3.01220013	eugene3.01220013	At5g24030.1	putative protein : contains similarity to unknown protein (pir||T02898)	trichocarpa	Unique
PtpAffx.215414.1.S1_at	0.176233	6.88396	0.00603985	pmrna:pmrna29579	gw1.123.13.1	gw1.123.13.1	At5g15700.1	DNA-directed RNA polymerase (mitochondrial) :	trichocarpa	Unique
PtpAffx.215442.1.S1_at	0.920874	7.35358	0.00476128	pmrna:pmrna29635	gw1.123.178.1	gw1.123.178.1	At1g18700.1	unknown protein : : supported by cDNA: gi_17979006	trichocarpa	Unique
PtpAffx.215447.1.S1_at	1.48376	10.2471	0.00142026	pmrna:pmrna29646	eugene3.01230071	eugene3.01230071	At5g16040.1	UVB-resistance protein-like : UVB-resistance protein UVR8 - Arabidopsis thaliana	trichocarpa	Unique
PtpAffx.215454.1.S1_at	5.61512	9.16879	0.00212336	pmrna:pmrna29658	fgenesh4_pm.C_scaffold_123000043	fgenesh4_pm.C_scaffold_123000043	At1g67100.1	hypothetical protein : similar to hypothetical protein GI:6553940 from [Arabidopsis thaliana]	trichocarpa	Unique
PtpAffx.215454.1.S1_s_at	5.97555	9.40614	0.00192943	pmrna:pmrna29658	fgenesh4_pm.C_scaffold_123000043	fgenesh4_pm.C_scaffold_123000043	At1g67100.1	hypothetical protein : similar to hypothetical protein GI:6553940 from [Arabidopsis thaliana]	trichocarpa	All probes match over all sequences
PtpAffx.215493.1.S1_at	1.14231	6.61623	0.00690829	pmrna:pmrna29720	eugene3.01240027	eugene3.01240027	At4g04930.1	putative fatty acid desaturase : similar to D. melanogaster Des-1 protein	trichocarpa	Unique
PtpAffx.215497.1.S1_at	0.357571	6.81016	0.00625657	pmrna:pmrna29725	eugene3.01240031	eugene3.01240031	At3g15390.1	hypothetical protein : predicted by genscan+	trichocarpa	Unique
PtpAffx.215619.1.S1_s_at	2.90303	6.41515	0.00772961	pmrna:pmrna29910	gw1.1266.10.1 fgenesh4_pm.C_LG_VIII000081 gw1.938.10.1	gw1.1266.10.1	At1g14540.1	anionic peroxidase	trichocarpa	All probes match over all sequences
PtpAffx.215734.1.S1_at	2.43918	6.12631	0.0090948	pmrna:pmrna30096	eugene3.01290012	eugene3.01290012	--	--	trichocarpa	Unique
PtpAffx.215766.1.S1_at	0.508918	14.4453	0.000410475	pmrna:pmrna30146	gw1.13009.2.1	gw1.13009.2.1	At3g12670.1	CTP-synthetase	trichocarpa	Unique
PtpAffx.215797.1.S1_at	1.60033	11.7697	0.000860998	pmrna:pmrna30189	gw1.130.69.1	gw1.130.69.1	At2g19940.1	putative N-acetyl-gamma-glutamyl-phosphate reductase : : supported by cDNA: gi_16604367_gb_AY058082.1_	trichocarpa	Unique
PtpAffx.215807.1.S1_at	1.83648	8.28692	0.0030713	pmrna:pmrna30208	fgenesh4_pg.C_scaffold_130000036	fgenesh4_pg.C_scaffold_130000036	At2g15760.1	Calmodulin-binding protein : similar to AR781 GI:1669593 from [Arabidopsis thaliana]: AR781 complements pheromone receptor deficient mutant of Shizosaccharomyces pombe:supported by full-length cDNA: Ceres:5.	trichocarpa	Unique
PtpAffx.215808.1.S1_s_at	2.9031	9.00389	0.00225915	pmrna:pmrna30211	eugene3.01300046 fgenesh4_pg.C_scaffold_130000040	eugene3.01300046	At3g48700.1	putative protein : PrMC3 - Pinus radiata	trichocarpa	All probes match over all sequences
PtpAffx.215865.1.S1_s_at	1.76135	12.5856	0.000675596	pmrna:pmrna30298	gw1.131.39.1	gw1.131.39.1	At5g26707.1	glutamyl-tRNA synthetase : : supported by cDNA: gi_3435195_gb_AF067773.1_AF067773	trichocarpa	All probes match over all sequences
PtpAffx.215869.1.S1_at	0.134659	6.11395	0.00915889	pmrna:pmrna30307	gw1.131.74.1	gw1.131.74.1	At5g48670.1	MADS-box protein : contains similarity to MADS-box DNA-binding protein	trichocarpa	Unique
PtpAffx.215916.1.S1_at	2.04885	12.9618	0.000612648	pmrna:pmrna30384	fgenesh4_pg.C_scaffold_131000100	fgenesh4_pg.C_scaffold_131000100	At5g26820.1	putative protein : ferroportin1	trichocarpa	Unique
PtpAffx.216000.1.S1_at	3.567	10.9975	0.00110013	pmrna:pmrna30509	eugene3.01330027	eugene3.01330027	At5g47910.1	respiratory burst oxidase protein : : supported by cDNA: gi_3242788_gb_AF055357.1_AF055357	trichocarpa	Unique
PtpAffx.216022.1.S1_x_at	0.160182	6.32376	0.00810808	pmrna:pmrna30555	eugene3.01330073	eugene3.01330073	At1g09155.1	Expressed protein : : supported by full-length cDNA: Ceres: 31022.	trichocarpa	Probes cross hyb with other sequences
PtpAffx.216041.1.S1_x_at	0.858251	7.1542	0.005257	pmrna:pmrna30597	fgenesh4_pm.C_scaffold_133000046	fgenesh4_pm.C_scaffold_133000046	At1g56440.1	hypothetical protein : contains Pfam profile: PF00515: TPR Domain	trichocarpa	Probes cross hyb with other sequences
PtpAffx.216043.1.S1_s_at	10.9001	16.3167	0.000258231	pmrna:pmrna30600	eugene3.01330126 gw1.133.251.1	eugene3.01330126	At5g24530.1	flavanone 3-hydroxylase-like protein : : supported by full-length cDNA: Ceres: 149654.	trichocarpa	All probes match over all sequences
PtpAffx.216044.1.S1_at	11.3634	12.7989	0.000639658	pmrna:pmrna30601	gw1.133.251.1	gw1.133.251.1	At5g24530.1	flavanone 3-hydroxylase-like protein : : supported by full-length cDNA: Ceres: 149654.	trichocarpa	Unique
PtpAffx.216126.1.S1_s_at	0.661679	6.00144	0.00979877	pmrna:pmrna30715	fgenesh4_pg.C_scaffold_135000008	fgenesh4_pg.C_scaffold_135000008	At5g23610.1	putative protein : similar to unknown protein (gb|AAD12714.1)	trichocarpa	All probes match over all sequences
PtpAffx.216142.1.S1_s_at	0.518175	6.02916	0.00962887	pmrna:pmrna30747	eugene3.01350058	eugene3.01350058	At1g79020.1	hypothetical protein : similar to unknown protein GI:9989052 from [Arabidopsis thaliana]	trichocarpa	All probes match over all sequences
PtpAffx.216226.1.S1_at	0.745608	14.3878	0.000415046	pmrna:pmrna30877	eugene3.138380001	eugene3.138380001	--	--	trichocarpa	Unique
PtpAffx.21623.1.A1_at	2.25005	6.87949	0.00604932	DN489699	eugene3.00010191	eugene3.00010191	At4g12560.1	F-box protein family : putative proteins - Arabidopsis thaliana	tremula x tremuloides	Unique
PtpAffx.21623.2.A1_a_at	2.24963	8.86766	0.00238371	CV256983	eugene3.00010191	eugene3.00010191	At4g12560.1	F-box protein family : putative proteins - Arabidopsis thaliana	trichocarpa x deltoides	Probes match on alternative forms of same gene
PtpAffx.216245.1.S1_at	0.303542	10.6561	0.00123314	pmrna:pmrna30899	fgenesh4_pg.C_scaffold_1388000001 eugene3.04840004	fgenesh4_pg.C_scaffold_1388000001	--	--	trichocarpa	Unique
PtpAffx.216253.1.S1_at	0.453502	6.10759	0.0091981	pmrna:pmrna30909	grail3.13934000101	grail3.13934000101	gi|48770361|ref|ZP_00274704.1|	COG0189: Glutathione synthase:Ribosomal protein S6 modification enzyme (glutaminyl transferase) [Ralstonia metallidurans CH34]	trichocarpa	Unique
PtpAffx.216288.1.S1_at	1.09677	8.92536	0.00233036	pmrna:pmrna30958	eugene3.01400003	eugene3.01400003	At1g55590.1	F-box protein family : predicted by genemark.hmm	trichocarpa	Unique
PtpAffx.216289.1.S1_at	0.773575	9.88813	0.00161564	pmrna:pmrna30962	eugene3.01400007	eugene3.01400007	At4g26450.1	putative protein :	trichocarpa	Unique
PtpAffx.216299.1.S1_at	0.335179	6.91234	0.00594908	pmrna:pmrna30984	eugene3.01400030	eugene3.01400030	At5g23810.1	amino acid transporter : : supported by cDNA: gi_15529170_gb_AY052209.1_	trichocarpa	Unique
PtpAffx.216333.1.S1_at	3.35276	9.93153	0.00158702	pmrna:pmrna31046	fgenesh4_pg.C_scaffold_1414000003	fgenesh4_pg.C_scaffold_1414000003	At5g61820.1	putative protein : MtN19	trichocarpa	Unique
PtpAffx.216341.1.S1_s_at	5.58734	29.1026	2.85e-05	pmrna:pmrna31055	fgenesh4_pg.C_LG_IX000531 fgenesh4_pg.C_scaffold_14215000001 fgenesh4_pg.C_scaffold_18994000001	fgenesh4_pg.C_LG_IX000531	At2g15040.1	putative disease resistance protein :	trichocarpa	All probes match over all sequences
PtpAffx.216344.1.S1_at	0.600274	11.2047	0.00102479	pmrna:pmrna31060	eugene3.142310001	eugene3.142310001	At1g74190.1	disease resistance protein	trichocarpa	Unique
PtpAffx.216393.1.S1_at	0.961253	6.20863	0.00867658	pmrna:pmrna31148	estExt_Genewise1_v1.C_1420187	estExt_Genewise1_v1.C_1420187	At3g52050.1	putative protein : weak similarity DNA polymerase I -Bacillus stearothermophilus	trichocarpa	Unique
PtpAffx.216546.1.S1_at	0.368985	6.36955	0.00791348	pmrna:pmrna31392	eugene3.147150001	eugene3.147150001	gi|21232778|ref|NP_638695.1|	transcriptional regulator luxR:uhpA family [Xanthomonas campestris pv. campestris str. ATCC 33913] >gi|21114598|gb|AAM42619.1| transcriptional regulator luxR:uhpA family [Xanthomonas campestris pv. campestris str. ATCC 33913]	trichocarpa	Unique
PtpAffx.216559.1.S1_at	0.221595	6.48135	0.00745311	pmrna:pmrna31406	gw1.1476.1.1	gw1.1476.1.1	At5g04860.1	unknown protein :	trichocarpa	Unique
PtpAffx.216574.1.S1_at	0.213624	7.64472	0.00414046	pmrna:pmrna31438	estExt_fgenesh4_pg.C_1470029	estExt_fgenesh4_pg.C_1470029	--	--	trichocarpa	Unique
PtpAffx.216584.1.S1_at	0.187227	5.98517	0.00987724	pmrna:pmrna31458	fgenesh4_pg.C_scaffold_147000050	fgenesh4_pg.C_scaffold_147000050	--	--	trichocarpa	Unique
PtpAffx.216635.1.S1_at	2.31922	26.0954	4.41e-05	pmrna:pmrna31546	gw1.148.75.1	gw1.148.75.1	At3g10230.1	lycopene beta cyclase : identical to lycopene beta cyclase GI:1399183|GB:AAB53337 [Arabidopsis thaliana]: supported by cDNA: gi_1399182_gb_U50739.1_ATU50739	trichocarpa	Unique
PtpAffx.216711.1.S1_at	0.962249	10.4197	0.00133427	pmrna:pmrna31666	fgenesh4_pm.C_scaffold_150000005	fgenesh4_pm.C_scaffold_150000005	At5g49890.1	CLC-c chloride channel protein : identical to gi:1742956	trichocarpa	Unique
PtpAffx.216767.1.S1_x_at	0.339078	6.3036	0.00820971	pmrna:pmrna31754	eugene3.152670001	eugene3.152670001	--	--	trichocarpa	Probes cross hyb with other sequences
PtpAffx.216781.1.S1_at	0.205101	7.88033	0.00370992	pmrna:pmrna31778	eugene3.01520022	eugene3.01520022	At5g06905.1	similar to cytochrome p450	trichocarpa	Unique
PtpAffx.216798.1.S1_at	1.33745	11.391	0.000967517	pmrna:pmrna31817	gw1.152.165.1	gw1.152.165.1	At5g34930.1	putative protein : embryonic abundant protein EMB20	trichocarpa	Unique
PtpAffx.216810.1.S1_s_at	0.887321	6.57229	0.00707827	pmrna:pmrna31842	eugene3.00030501 eugene3.153010001 estExt_fgenesh4_pg.C_290044	eugene3.00030501	At2g35720.1	putative DnaJ protein :	trichocarpa	All probes match over all sequences
PtpAffx.216837.1.S1_at	0.294014	6.41339	0.0077368	pmrna:pmrna31875	eugene3.01530010	eugene3.01530010	At5g55580.1	putative protein : similar to unknown protein (pir||T05643): supported by cDNA: gi_17065229	trichocarpa	Unique
PtpAffx.216865.1.S1_s_at	1.71388	9.44272	0.00190329	pmrna:pmrna31907	fgenesh4_pg.C_LG_XVIII000967 fgenesh4_pg.C_LG_VI001189 fgenesh4_pg.C_scaffold_15492000001	fgenesh4_pg.C_LG_XVIII000967	At4g31000.1	calmodulin-binding protein : similar to calmodulin-binding protein TCB60 GI:1698548 from [Nicotiana tabacum]: contains non-consensus donor splice site AT at exon 4: supported by cDNA gi:17065559	trichocarpa	All probes match over all sequences
PtpAffx.216900.1.S1_s_at	10.2507	11.5011	0.000934777	pmrna:pmrna31954	fgenesh4_pg.C_scaffold_155000014	fgenesh4_pg.C_scaffold_155000014	At3g29970.1	gene_id:K17E7.15~unknown protein :	trichocarpa	All probes match over all sequences
PtpAffx.216911.1.S1_at	0.983427	5.98705	0.00986666	pmrna:pmrna31978	eugene3.01550040	eugene3.01550040	At5g15730.1	serine:threonine-specific protein kinase-like protein : serine:threonine-specific protein kinase NPK15 - Nicotiana tabacum:supported by full-length cDNA: Ceres:25636.	trichocarpa	Unique
PtpAffx.216914.1.S1_at	2.76709	13.9147	0.000470236	pmrna:pmrna31985	eugene3.01550047	eugene3.01550047	At3g47520.1	chloroplast NAD-dependent malate dehydrogenase : : supported by cDNA: gi_3256065_emb_Y13987.1_ATMDH	trichocarpa	Unique
PtpAffx.216950.1.S1_at	0.225346	6.17873	0.00881264	pmrna:pmrna32029	fgenesh4_pg.C_scaffold_156000028	fgenesh4_pg.C_scaffold_156000028	--	--	trichocarpa	Unique
PtpAffx.216976.1.S1_x_at	1.34827	6.05132	0.00950933	pmrna:pmrna32062	eugene3.01570008	eugene3.01570008	At3g24530.1	rubisco expression protein	trichocarpa	Probes cross hyb with other sequences
PtpAffx.217041.1.S1_at	1.34877	6.24662	0.00848872	pmrna:pmrna32160	grail3.0158003601	grail3.0158003601	At3g14200.1	hypothetical protein : predicted by genemark.hmm: supported by cDNA: gi_20268706	trichocarpa	Unique
PtpAffx.217050.1.S1_s_at	1.9887	5.97691	0.00991824	pmrna:pmrna32172	eugene3.01580053	eugene3.01580053	At1g72340.1	putative translation initiation factor EIF-2B alpha subunit : similar to translation initiation factor EIF-2B alpha subunit GB:Q64270 [Rattus norvegicus]:supported by full-length cDNA: Ceres:22437.	trichocarpa	All probes match over all sequences
PtpAffx.217053.1.S1_at	3.94487	20.2366	0.000115523	pmrna:pmrna32177	eugene3.01580058	eugene3.01580058	At1g72330.1	putative alanine aminotransferase : similar to alanine aminotransferase 2 GB:P34106 [Panicum miliaceum]: supported by cDNA: gi_14334825_gb_AY035086.1_	trichocarpa	Unique
PtpAffx.217237.1.S1_at	5.93619	14.361	0.000418225	pmrna:pmrna32423	fgenesh4_pg.C_scaffold_164000005	fgenesh4_pg.C_scaffold_164000005	At5g08370.1	glycosyl hydrolase family 27 (alpha-galactosidase:melibiase) : similar to alpha-galactosidase SP:Q42656 from [Coffea arabica]:supported by full-length cDNA: Ceres:156141.	trichocarpa	Unique
PtpAffx.217245.1.S1_at	1.71112	9.66589	0.0017437	pmrna:pmrna32432	eugene3.01640014	eugene3.01640014	At5g58130.1	putative protein : fibrinogen-binding protein	trichocarpa	Unique
PtpAffx.217245.1.S1_s_at	1.73831	8.74134	0.00252556	pmrna:pmrna32432	eugene3.01640014	eugene3.01640014	At5g58130.1	putative protein : fibrinogen-binding protein	trichocarpa	All probes match over all sequences
PtpAffx.217261.1.S1_at	0.146822	6.75087	0.00645055	pmrna:pmrna32452	fgenesh4_pg.C_scaffold_164000038	fgenesh4_pg.C_scaffold_164000038	At2g07170.1	hypothetical protein : predicted by genscan and genefinder	trichocarpa	Unique
PtpAffx.217286.1.S1_at	0.991905	7.63255	0.00416313	pmrna:pmrna32484	eugene3.01640074	eugene3.01640074	At5g35330.1	putative protein : predicted proteins	trichocarpa	Unique
PtpAffx.217349.1.S1_at	5.94985	12.7493	0.000644804	pmrna:pmrna32570	gw1.166.31.1	gw1.166.31.1	At1g62300.1	WRKY family transcription factor : similar to putative DNA-binding protein GI:7268215 from [Arabidopsis thaliana]: supported by cDNA: gi_12658409_gb_AF331712.1_AF331712	trichocarpa	Unique
PtpAffx.217349.1.S1_x_at	5.55119	16.2332	0.000263612	pmrna:pmrna32570	gw1.166.31.1	gw1.166.31.1	At1g62300.1	WRKY family transcription factor : similar to putative DNA-binding protein GI:7268215 from [Arabidopsis thaliana]: supported by cDNA: gi_12658409_gb_AF331712.1_AF331712	trichocarpa	Probes cross hyb with other sequences
PtpAffx.217438.1.S1_at	0.142122	6.1161	0.00914794	pmrna:pmrna32693	eugene3.168680001	eugene3.168680001	gi|38637697|ref|NP_942671.1|	putative transposase [Cupriavidus necator] >gi|56130797|ref|YP_145700.1| orfA protein [Ralstonia metallidurans CH34] >gi|32527035|gb|AAP85785.1| putative transposase [Ralstonia eutropha] >gi|48772425|ref|ZP_00276767.1| COG2963: Transposase and inactivated derivatives [Ralstonia metallidurans CH34] >gi|48772179|ref|ZP_00276521.1| COG2963: Transposase and inactivated derivatives [Ralstonia metallid…	trichocarpa	Unique
PtpAffx.217529.1.S1_s_at	5.29532	16.0106	0.000276572	pmrna:pmrna32824	gw1.IV.3358.1 gw1.1708.2.1	gw1.IV.3358.1	At2g04080.1	hypothetical protein : similar to hypothetical protein GB:AAC27412	trichocarpa	All probes match over all sequences
PtpAffx.217533.1.S1_at	2.3273	8.90068	0.00235181	pmrna:pmrna32835	gw1.170.45.1	gw1.170.45.1	At3g51270.1	putative protein : several hypothetical proteins of different species	trichocarpa	Unique
PtpAffx.217544.1.S1_at	0.18091	6.70422	0.00659726	pmrna:pmrna32856	fgenesh4_pg.C_scaffold_170000024	fgenesh4_pg.C_scaffold_170000024	At5g48380.1	receptor-like protein kinase : : supported by cDNA: gi_13605826_gb_AF367312.1_AF367312	trichocarpa	Unique
PtpAffx.217595.1.S1_x_at	0.247556	6.88073	0.00604862	pmrna:pmrna32927	eugene3.17200003	eugene3.17200003	At3g29775.1	Ty1:Copia-type retroelement polyprotein : similar to gag-pol polyprotein GB:AAC64917 GI:3777527 [Glycine max]	trichocarpa	Probes cross hyb with other sequences
PtpAffx.217635.1.S1_at	0.190518	6.89681	0.00599775	pmrna:pmrna32981	eugene3.01730007	eugene3.01730007	At4g31950.1	cytochrome p450 family : cytochrome P450 monooxygenase	trichocarpa	Unique
PtpAffx.217662.1.S1_at	0.184087	6.28588	0.00829955	pmrna:pmrna33016	eugene3.17530003	eugene3.17530003	At2g39380.1	hypothetical protein : predicted by grail	trichocarpa	Unique
PtpAffx.217684.1.S1_x_at	3.23206	7.10071	0.00539444	pmrna:pmrna33044	eugene3.177130001	eugene3.177130001	--	--	trichocarpa	Probes cross hyb with other sequences
PtpAffx.217696.1.S1_s_at	1.3893	7.49187	0.00445674	pmrna:pmrna33059	eugene3.00070751 eugene3.17790001	eugene3.00070751	At1g17330.1	hypothetical protein : predicted by genemark.hmm	trichocarpa	All probes match over all sequences
PtpAffx.217775.1.S1_a_at	0.34802	7.33313	0.00481037	pmrna:pmrna33172	gw1.VI.402.1 fgenesh4_pg.C_scaffold_18086000001	gw1.VI.402.1	At5g58160.1	strong similarity to unknown protein (gb|AAD23008.1) :	trichocarpa	Probes match on alternative forms of same gene
PtpAffx.217788.1.S1_at	5.75322	16.5099	0.000248976	pmrna:pmrna33191	eugene3.01800014	eugene3.01800014	At5g18310.1	putative protein : predicted proteins	trichocarpa	Unique
PtpAffx.217854.1.S1_at	0.23925	10.7125	0.00120721	pmrna:pmrna33279	fgenesh4_pg.C_scaffold_18273000001	fgenesh4_pg.C_scaffold_18273000001	At3g45300.1	isovaleryl-CoA-dehydrogenase precursor (IVD) : :supported by full-length cDNA: Ceres:33674.	trichocarpa	Unique
PtpAffx.217859.1.S1_at	0.152556	6.39891	0.00779211	pmrna:pmrna33284	eugene3.182980001	eugene3.182980001	gi|54032263|ref|ZP_00364395.1|	COG0729: Outer membrane protein [Polaromonas sp. JS666]	trichocarpa	Unique
PtpAffx.217860.1.S1_s_at	5.43757	10.2266	0.00142972	pmrna:pmrna33285	grail3.0033012902 grail3.1829000101	grail3.0033012902	At4g25000.1	alpha-amylase - like protein : alpha-amylase	trichocarpa	All probes match over all sequences
PtpAffx.217867.1.S1_at	0.306762	9.96208	0.00156785	pmrna:pmrna33301	gw1.182.64.1	gw1.182.64.1	At1g78780.1	expressed protein : contains similarity to pathogen-related protein GI:499073 from [Hordeum vulgare]:supported by full-length cDNA: Ceres:772.	trichocarpa	Unique
[truncated: 1,138 more rows]
