# Supplementary material for: Genome scale transcriptome analysis of shoot organogenesis in Populus
Source: BMC Plant Biol. 2009 Nov 17;9:132. doi: 10.1186/1471-2229-9-132 (PMC2784466; doi:10.1186/1471-2229-9-132)
Supplement: Additional file 2 — Regulated genes at each stage identified by LIMMA. 2a. CIM3-CIM0 down. 2b. CIM3-CIM0 up. 2c. SIM0-CIM0 down. 2d. SIM0-CIM0 up. 2e. SIM3-CIM0 down. 2f. SIM3-CIM0 up. 2g. SIM8-CIM0 down. 2h. SIM8-CIM0 up [file 1471-2229-9-132-S2.ZIP › Supp2/Supp2g SIM8-CIM0_Down.xls]

## Sheet: SIM8-CIM0
Affy ID	M	t	P	Public ID	Gene Model(s)	Preferred Gene Model	AGI match	Annotation	organism	Target type description
Ptp.1010.1.A1_s_at	-1.94456	-12.7458	0.000693177	CK090040	grail3.0161002301	grail3.0161002301	At2g42280.1	bHLH protein : similar to GP|2262147|AC002330	tremula x tremuloides	All probes match over all sequences
Ptp.1021.1.A1_at	-3.44036	-17.4389	0.000211993	CK090106	fgenesh4_pg.C_LG_XV000901	fgenesh4_pg.C_LG_XV000901	At3g06880.1	hypothetical protein : predicted by genscan+	tremula x tremuloides	Unique
Ptp.106.1.S1_at	-1.3919	-8.22054	0.00357521	BU891611	gw1.107.160.1 grail3.8022000101 gw1.XI.3954.1	gw1.107.160.1	At3g15430.1	expressed protein : : supported by cDNA: gi_14334415_gb_AY034899.1_	tremula	Unique
Ptp.1073.1.A1_at	-2.35175	-10.4771	0.00144499	CV228055	gw1.X.3524.1	gw1.X.3524.1	At1g20823.1	similar to putative RING zinc finger protein : temporary automated functional assignment	trichocarpa	Unique
Ptp.1074.1.S1_s_at	-1.20827	-6.34145	0.00931759	CF233114	grail3.0084002201	grail3.0084002201	At4g25970.1	putative phosphatidylserine decarboxylase : phosphatidylserine decarboxylase (EC 4.1.1.65) 2 - yeast	alba x tremula	All probes match over all sequences
Ptp.1074.2.S1_a_at	-1.14789	-11.0512	0.00118991	BI129363	grail3.0084002201	grail3.0084002201	At4g25970.1	putative phosphatidylserine decarboxylase : phosphatidylserine decarboxylase (EC 4.1.1.65) 2 - yeast	tremula x tremuloides	Probes match on alternative forms of same gene
Ptp.1075.1.A1_a_at	-1.67726	-13.0427	0.00063788	CV277282	gw1.XIV.3378.1	gw1.XIV.3378.1	At2g32500.1	hypothetical protein : predicted by genscan	trichocarpa x deltoides	Probes match on alternative forms of same gene
Ptp.109.1.S1_at	-5.8442	-136.319	5.08e-08	AY433958.1	fgenesh4_pg.C_LG_III000353	fgenesh4_pg.C_LG_III000353	At1g15550.1	gibberellin 3 beta-hydroxylase	tremula x tremuloides	Unique
Ptp.1094.1.S1_at	-7.2005	-16.9364	0.000236297	CK089666	estExt_Genewise1_v1.C_LG_XIV3195	estExt_Genewise1_v1.C_LG_XIV3195	At3g59010.1	pectinesterase family : contains Pfam profile: PF01095 pectinesterase: supported by cDNA: gi_16974624_gb_AY060590.1_	tremula x tremuloides	Unique
Ptp.1094.1.S1_s_at	-7.50481	-24.8389	5.37e-05	CK089666	estExt_Genewise1_v1.C_LG_XIV3195	estExt_Genewise1_v1.C_LG_XIV3195	At3g59010.1	pectinesterase family : contains Pfam profile: PF01095 pectinesterase: supported by cDNA: gi_16974624_gb_AY060590.1_	tremula x tremuloides	All probes match over all sequences
Ptp.1097.1.A1_at	-1.41339	-10.9357	0.00123693	CV238206	gw1.IX.3717.1	gw1.IX.3717.1	At2g29990.1	putative NADH dehydrogenase (ubiquinone oxidoreductase) :	trichocarpa	Unique
Ptp.1098.1.A1_at	-5.02407	-31.4908	2.11e-05	CK089784	estExt_Genewise1_v1.C_LG_VIII1252	estExt_Genewise1_v1.C_LG_VIII1252	At5g19220.1	Glucose-1-phosphate adenylyltransferase (ApL1:adg2) : : supported by cDNA: gi_2149020_gb_U72290.1_ATU72290	tremula x tremuloides	Unique
Ptp.1108.1.A1_a_at	-4.31867	-15.5972	0.000329225	CV280255	estExt_fgenesh4_pm.C_820020	estExt_fgenesh4_pm.C_820020	At1g25440.1	CONSTANS B-box zinc finger family protein : similar to zinc finger protein GI:3618318 from [Oryza sativa]	trichocarpa x deltoides	Probes match on alternative forms of same gene
Ptp.1108.1.A1_s_at	-3.35073	-16.7569	0.000247658	CV280255	estExt_fgenesh4_pm.C_820020	estExt_fgenesh4_pm.C_820020	At1g25440.1	CONSTANS B-box zinc finger family protein : similar to zinc finger protein GI:3618318 from [Oryza sativa]	trichocarpa x deltoides	All probes match over all sequences
Ptp.1108.2.A1_at	-4.53661	-14.9201	0.000388529	CK090142	estExt_Genewise1_v1.C_LG_XIII0701	estExt_Genewise1_v1.C_LG_XIII0701	At5g27930.1	protein phosphatase 2C (PP2C) : protein phosphatase-2C	tremuloides	Unique
Ptp.112.1.S1_at	-4.1533	-14.1401	0.000476271	AF515434.1	fgenesh4_pm.C_LG_VIII000556 gw1.X.6584.1	fgenesh4_pm.C_LG_VIII000556	At1g70940.1	auxin transport protein REH1	tremula x tremuloides	Unique
Ptp.112.2.S1_a_at	-3.78885	-7.35618	0.00541446	AY302060.1	fgenesh4_pm.C_LG_VIII000556 gw1.X.6584.1	fgenesh4_pm.C_LG_VIII000556	At1g70940.1	auxin transport protein REH1	tomentosa	Probes match on alternative forms of same gene
Ptp.1151.1.S1_s_at	-0.839198	-29.9947	2.51e-05	CV281392	gw1.V.975.1 gw1.831.2.1	gw1.V.975.1	At1g19670.1	expressed protein : contains similarity to chlorophyllase GI:7415999 from [Chenopodium album]: supported by full-length cDNA: Ceres: 31589.	trichocarpa x deltoides	All probes match over all sequences
Ptp.116.1.S1_s_at	-2.72981	-7.45697	0.00514864	CK117323	gw1.122.261.1	gw1.122.261.1	At1g17950.1	myb family trnscription factor : similar to myb-like protein GI:6979341 from [Oryza sativa]:supported by full-length cDNA: Ceres:267121.	tremula x tremuloides	All probes match over all sequences
Ptp.1163.1.A1_at	-3.77699	-12.5859	0.000727613	CK089530	--	--	--	--	tremula x tremuloides	Unique
Ptp.1206.2.A1_at	-4.23816	-12.8432	0.000675386	CK090115	--	--	--	--	tremula x tremuloides	Unique
Ptp.122.1.S1_at	-5.51992	-13.063	0.000633573	CK100070	gw1.III.1210.1	gw1.III.1210.1	At4g22200.1	potassium channel protein AKT3 : : supported by cDNA: gi_1100897_gb_U40154.1_ATU40154	tremula x tremuloides	Unique
Ptp.1222.1.S1_a_at	-1.22041	-10.8184	0.00128877	CK093041	gw1.XVIII.392.1	gw1.XVIII.392.1	At3g21180.1	potential calcium-transporting ATPase 9	tremula x tremuloides	Probes match on alternative forms of same gene
Ptp.1234.1.S1_s_at	-1.07327	-7.18026	0.00591998	CK093351	estExt_Genewise1_v1.C_LG_XIX2422 fgenesh4_pg.C_scaffold_1531000002	estExt_Genewise1_v1.C_LG_XIX2422	At3g59690.1	putative protein : SF16 protein	tremula x tremuloides	All probes match over all sequences
Ptp.1258.1.S1_s_at	-3.89063	-22.4896	7.87e-05	CV256207	fgenesh4_pm.C_LG_XV000148 grail3.0015005801	fgenesh4_pm.C_LG_XV000148	At3g01470.1	homeobox-leucine zipper protein HAT5 (HD-ZIP protein 5) (HD-ZIP protein ATHB-1) : identical to homeobox-leucine zipper protein HAT5 (HD-ZIP protein 5) (HD-ZIP protein ATHB-1) GB:Q02283 [Arabidopsis thaliana]: supported by cDNA: gi_16648821_gb_AY058188.1_	trichocarpa x deltoides	All probes match over all sequences
Ptp.1268.1.S1_at	-1.23878	-8.55798	0.00310243	CK092712	estExt_fgenesh4_pg.C_LG_I0216	estExt_fgenesh4_pg.C_LG_I0216	At4g13290.1	cytochrome p450 family : cytochrome P-450LXXIA1	tremula x tremuloides	Unique
Ptp.127.1.S1_s_at	-1.62874	-7.85942	0.00422201	CV247464	estExt_fgenesh4_pg.C_LG_XIII0196	estExt_fgenesh4_pg.C_LG_XIII0196	At5g43700.1	auxin-induced protein AUX2-11 (sp P33077) : : supported by cDNA: gi_12083197	trichocarpa	All probes match over all sequences
Ptp.1282.1.S1_at	-0.646621	-6.27209	0.00967655	CK093527	estExt_Genewise1_v1.C_LG_X4086	estExt_Genewise1_v1.C_LG_X4086	At2g47900.1	F-box containing tubby family protein : : supported by cDNA: gi_18377639	tremula x tremuloides	Unique
Ptp.1290.1.A1_at	-4.63855	-7.94796	0.00405562	DN486432	fgenesh4_pg.C_LG_IV000713	fgenesh4_pg.C_LG_IV000713	At3g17840.1	leucine-rich repeat transmembrane protein kinase	tremula	Unique
Ptp.1297.1.S1_at	-1.04322	-6.30384	0.0095146	CV262012	estExt_fgenesh4_pg.C_LG_XIV1036	estExt_fgenesh4_pg.C_LG_XIV1036	At3g07760.2	auxin-regulated protein :	trichocarpa x nigra	Unique
Ptp.1297.2.S1_a_at	-0.709261	-6.25463	0.00976863	CV239632	estExt_fgenesh4_pg.C_LG_XIV1036	estExt_fgenesh4_pg.C_LG_XIV1036	At3g07760.2	auxin-regulated protein :	trichocarpa	Probes match on alternative forms of same gene
Ptp.1305.1.S1_s_at	-1.87895	-6.59718	0.00804973	AB000408.1	estExt_fgenesh4_pg.C_LG_VIII1209	estExt_fgenesh4_pg.C_LG_VIII1209	At1g67990.1	caffeoyl-CoA 3-O-methyltransferase	kitakamiensis	All probes match over all sequences
Ptp.1312.1.S1_at	-1.94221	-7.17164	0.00594677	AY935508.1	grail3.0001137701	grail3.0001137701	At5g22940.1	putative protein : strong similarity to unknown protein (gb|AAC98455.1)	tremula x tremuloides	Unique
Ptp.1350.1.S1_at	-2.77443	-6.3381	0.00932742	CK093316	gw1.III.1470.1 gw1.29.276.1	gw1.III.1470.1	At5g61480.1	leucine-rich receptor-like protein kinase - like protein : leucine-rich receptor-like protein kinase LRPKm1	tremula x tremuloides	Unique
Ptp.1353.1.A1_at	-5.46434	-18.244	0.000177727	CK093766	eugene3.00071275	eugene3.00071275	--	--	tremula x tremuloides	Unique
Ptp.138.1.S1_s_at	-1.66937	-7.45605	0.00514956	AJ306825.1	estExt_fgenesh4_pm.C_LG_II0495	estExt_fgenesh4_pm.C_LG_II0495	At5g65670.1	auxin-induced protein IAA9 (pir |T05902) : :supported by full-length cDNA: Ceres:31563.	tremula x tremuloides	All probes match over all sequences
Ptp.1385.2.S1_at	-2.57491	-6.93033	0.0067054	BI123872	estExt_Genewise1_v1.C_LG_VI0213	estExt_Genewise1_v1.C_LG_VI0213	At4g30960.1	putative protein kinase : serine:threonine protein kinase	tremula x tremuloides	Unique
Ptp.1420.1.S1_at	-1.74809	-11.1228	0.00116176	CK110427	--	--	--	--	tremula x tremuloides	Unique
Ptp.144.1.S1_at	-7.45532	-14.9361	0.000387637	AJ292974.1	eugene3.00280312	eugene3.00280312	At4g15233.1	similar to ABC transporter family protein : temporary automated functional assignment	euphratica	Unique
Ptp.144.1.S1_x_at	-6.50924	-9.43028	0.00215764	AJ292974.1	grail3.0057016202	grail3.0057016202	--	--	euphratica	Probes cross hyb with other sequences
Ptp.1459.1.A1_at	-2.39716	-7.7509	0.00445268	CK092139	estExt_fgenesh4_pg.C_LG_XII1103	estExt_fgenesh4_pg.C_LG_XII1103	At5g52430.1	unknown protein : Common family member At4g25620 [Arabidopsis thaliana]	tremula x tremuloides	Unique
Ptp.1459.1.A1_s_at	-2.44428	-12.8888	0.000667839	CK092139	estExt_fgenesh4_pg.C_LG_XII1103	estExt_fgenesh4_pg.C_LG_XII1103	At5g52430.1	unknown protein : Common family member At4g25620 [Arabidopsis thaliana]	tremula x tremuloides	All probes match over all sequences
Ptp.1482.1.S1_s_at	-0.778809	-8.07563	0.00382684	CK097596	estExt_fgenesh4_pm.C_LG_VIII0830	estExt_fgenesh4_pm.C_LG_VIII0830	At5g18830.1	squamosa promoter binding protein-like 7 : : supported by cDNA: gi_13605911_gb_AF367355.1_AF367355	trichocarpa x deltoides	All probes match over all sequences
Ptp.149.1.S1_a_at	-1.16356	-6.63718	0.00787881	CV259311	gw1.XVI.30.1 grail3.0025024101	gw1.XVI.30.1	At5g01650.1	Macrophage migration inhibitory factor (MIF) family : contains pfam profile: PF001187 Macrophage migration inhibitory factor	trichocarpa x nigra	Probes match on alternative forms of same gene
Ptp.1491.1.S1_s_at	-0.685548	-9.48755	0.00210436	CK093025	--	--	--	--	tremula x tremuloides	All probes match over all sequences
Ptp.1492.1.S1_s_at	-0.579233	-11.3495	0.0010838	CV271929	estExt_Genewise1_v1.C_LG_X3955	estExt_Genewise1_v1.C_LG_X3955	At3g16640.1	translationally controlled tumor protein-like protein : similar to translationally controlled tumor protein GB:AAD10032 from [Hevea brasiliensis]:supported by full-length cDNA: Ceres:8290.	trichocarpa x nigra	All probes match over all sequences
Ptp.1492.1.S1_x_at	-0.533667	-8.85646	0.00273504	CV271929	estExt_Genewise1_v1.C_LG_X3955	estExt_Genewise1_v1.C_LG_X3955	At3g16640.1	translationally controlled tumor protein-like protein : similar to translationally controlled tumor protein GB:AAD10032 from [Hevea brasiliensis]:supported by full-length cDNA: Ceres:8290.	trichocarpa x nigra	Probes cross hyb with other sequences
Ptp.1492.2.S1_x_at	-0.4835	-13.5072	0.000559298	CN518729	estExt_Genewise1_v1.C_LG_X3955	estExt_Genewise1_v1.C_LG_X3955	At3g16640.1	translationally controlled tumor protein-like protein : similar to translationally controlled tumor protein GB:AAD10032 from [Hevea brasiliensis]:supported by full-length cDNA: Ceres:8290.	trichocarpa x deltoides	Probes cross hyb with other sequences
Ptp.1495.1.S1_at	-2.75427	-12.1291	0.000839008	AF373100.1	--	--	--	--	tremula	Unique
Ptp.1497.2.S1_x_at	-0.862054	-6.34409	0.00930574	CV243508	grail3.0050014702	grail3.0050014702	At4g01850.1	S-adenosylmethionine synthase 2 : :supported by full-length cDNA: Ceres:36518.	trichocarpa	Probes cross hyb with other sequences
Ptp.1500.1.A1_at	-1.99287	-7.48154	0.00509177	CV280347	eugene3.00090345	eugene3.00090345	At4g38620.1	putative transcription factor (MYB4) : : supported by cDNA: gi_3941411_gb_AF062860.1_AF062860	trichocarpa x deltoides	Unique
Ptp.1502.1.S1_a_at	-1.05203	-8.85451	0.00273655	CV234701	estExt_Genewise1_v1.C_LG_XVI1642	estExt_Genewise1_v1.C_LG_XVI1642	At1g51200.1	expressed protein : : supported by cDNA: gi_15912334_gb_AY056445.1_	trichocarpa	Probes match on alternative forms of same gene
Ptp.1511.1.S1_s_at	-1.32487	-6.98476	0.00652888	CV241243	estExt_Genewise1_v1.C_LG_II2213	estExt_Genewise1_v1.C_LG_II2213	At4g02680.1	hypothetical protein : similar to A. thaliana hypothetical protein from chromosome III	trichocarpa	All probes match over all sequences
Ptp.1516.1.S1_at	-1.92802	-8.8242	0.00277128	DN493748	estExt_Genewise1_v1.C_LG_I4958	estExt_Genewise1_v1.C_LG_I4958	At3g15050.1	hypothetical protein : similar to SF16 protein GB:CAA52782 [Helianthus annuus]	tremula x tremuloides	Unique
Ptp.1516.2.S1_a_at	-7.01257	-19.6189	0.000135289	CF236357	estExt_Genewise1_v1.C_LG_I4958	estExt_Genewise1_v1.C_LG_I4958	At3g15050.1	hypothetical protein : similar to SF16 protein GB:CAA52782 [Helianthus annuus]	alba x tremula	Probes match on alternative forms of same gene
Ptp.1516.3.S1_s_at	-7.74793	-249.927	6.42e-09	CF229720	estExt_Genewise1_v1.C_LG_I4958	estExt_Genewise1_v1.C_LG_I4958	At3g15050.1	hypothetical protein : similar to SF16 protein GB:CAA52782 [Helianthus annuus]	alba x tremula	All probes match over all sequences
Ptp.1518.1.A1_a_at	-2.09016	-8.18349	0.00363696	CV272438	estExt_fgenesh4_pg.C_LG_III0436	estExt_fgenesh4_pg.C_LG_III0436	At1g30490.1	HD-Zip transcription factor	trichocarpa x nigra	Probes match on alternative forms of same gene
Ptp.1518.2.S1_a_at	-2.06557	-10.2583	0.00156343	DN493105	estExt_fgenesh4_pg.C_LG_III0436 fgenesh4_pm.C_LG_I000560	estExt_fgenesh4_pg.C_LG_III0436	At1g30490.1	HD-Zip transcription factor	tremula x tremuloides	Probes match on alternative forms of same gene
Ptp.152.1.S1_at	-2.0208	-8.61859	0.00302139	DN486148	eugene3.00020670	eugene3.00020670	At1g48880.1	hypothetical protein : predicted by genscan+	tremula	Unique
Ptp.1530.1.S1_at	-1.67029	-6.74174	0.00743875	BP936243	--	--	--	--	nigra	Unique
Ptp.1530.1.S1_x_at	-1.7287	-6.51149	0.00845819	BP936243	--	--	--	--	nigra	Probes cross hyb with other sequences
Ptp.1543.2.S1_s_at	-0.76828	-7.53231	0.00497127	CV247313	estExt_Genewise1_v1.C_LG_IX4297	estExt_Genewise1_v1.C_LG_IX4297	At5g59890.1	actin depolymerizing factor 4 - like protein : actin depolymerizing factor 4	trichocarpa	All probes match over all sequences
Ptp.1595.1.A1_at	-1.05052	-6.86134	0.00695958	CF228263	eugene3.00100834	eugene3.00100834	At3g05990.1	hypothetical protein : similar to receptor protein kinases: GB:CAB43834	alba x tremula	Unique
Ptp.1601.1.A1_at	-5.39022	-22.5641	7.78e-05	CK092020	estExt_fgenesh4_pg.C_LG_III1187	estExt_fgenesh4_pg.C_LG_III1187	At4g10150.1	putative protein : RING-H2 finger protein RHA1a	tremula x tremuloides	Unique
Ptp.1608.1.A1_at	-1.15212	-14.9897	0.000383071	CV229340	gw1.XIV.2044.1 estExt_fgenesh4_pm.C_LG_II0836	gw1.XIV.2044.1	At2g46920.1	unknown protein : : supported by cDNA: gi_20260145	trichocarpa	Unique
Ptp.1615.1.A1_at	-1.56153	-9.18824	0.0023859	CK092200	grail3.0104003001	grail3.0104003001	--	--	tremula x tremuloides	Unique
Ptp.1623.2.A1_at	-5.87276	-263.395	6.42e-09	CK092273	fgenesh4_pm.C_scaffold_44000028	fgenesh4_pm.C_scaffold_44000028	At3g52840.1	glycosyl hydrolase family 35 (beta-galactosidase) : similar to beta-galactosidase precursor GI:3869280 from [Carica papaya]: supported by cDNA: gi_13605856_gb_AF367327.1_AF367327	euramericana	Unique
Ptp.1627.1.A1_s_at	-1.85047	-6.40025	0.00901713	CV269815	estExt_Genewise1_v1.C_LG_I5637	estExt_Genewise1_v1.C_LG_I5637	At5g09810.1	ACTIN 2:7 (sp|P53492) : : supported by cDNA: gi_1049306_gb_U37281.1_ATU37281	trichocarpa x nigra	All probes match over all sequences
Ptp.1642.1.S1_s_at	-1.30111	-8.56758	0.00308827	CK092567	grail3.0001125101	grail3.0001125101	At2g26980.2	putative protein kinase : contains a protein kinase domain profile (PDOC00100): supported by cDNA: gi_14194166_gb_AF367290.1_AF367290	tremula x tremuloides	All probes match over all sequences
Ptp.1646.1.S1_a_at	-1.91672	-8.05007	0.00387163	CF232744	eugene3.00180685	eugene3.00180685	At3g24535.1	similar to protein kinase-like protein : temporary automated functional assignment	alba x tremula	Probes match on alternative forms of same gene
Ptp.1658.1.A1_at	-0.740511	-11.7675	0.000936091	CK092733	fgenesh4_pg.C_LG_IV000616	fgenesh4_pg.C_LG_IV000616	At1g66810.1	C-x8-C-x5-C-x3-H type Zinc finger protein	tremula x tremuloides	Unique
Ptp.1690.1.A1_at	-2.19586	-8.93541	0.00264314	CK092969	gw1.IX.2955.1 gw1.I.2205.1	gw1.IX.2955.1	At2g40270.1	putative protein kinase : contains a protein kinase domain profile (PDOC00100):supported by full-length cDNA: Ceres:123911.	tremula x tremuloides	Unique
Ptp.1702.1.A1_s_at	-1.83799	-6.61096	0.00800207	CK093057	estExt_fgenesh4_pg.C_1230048	estExt_fgenesh4_pg.C_1230048	At1g67230.1	nuclear matrix constituent protein 1	nigra	All probes match over all sequences
Ptp.1708.1.A1_at	-2.77228	-10.1353	0.00163338	CV250949	eugene3.01660042	eugene3.01660042	At4g22190.1	expressed protein : :supported by full-length cDNA: Ceres:6848.	trichocarpa	Unique
Ptp.1713.1.A1_at	-3.02256	-10.4267	0.0014697	DN502622	gw1.XIV.996.1	gw1.XIV.996.1	At4g00750.1	hypothetical protein :	tremula x tremuloides	Unique
Ptp.1723.1.A1_s_at	-1.10763	-10.0943	0.00165792	BU873077	estExt_Genewise1_v1.C_1290136	estExt_Genewise1_v1.C_1290136	At5g07740.1	putative protein : contains similarity to unknown protein (dbj|BAA31641.1)	trichocarpa	All probes match over all sequences
Ptp.1728.1.S1_x_at	-1.50001	-7.7342	0.00448612	AF139835.1	grail3.0083002901 gw1.II.1339.1	grail3.0083002901	At5g49980.1	transport inhibitor response 1 (TIR1)	tremula x tremuloides	Probes cross hyb with other sequences
Ptp.1744.1.S1_at	-7.36668	-8.89667	0.00268903	CK093605	gw1.X.3201.1 gw1.VIII.1454.1	gw1.X.3201.1	At1g17745.1	expressed protein : : supported by full-length cDNA: Ceres: 20582.	tremula x tremuloides	Unique
Ptp.1751.1.S1_at	-2.48216	-7.64254	0.0047017	CK103771	estExt_fgenesh4_pg.C_LG_II1249	estExt_fgenesh4_pg.C_LG_II1249	At3g60260.1	putative protein : various predicted proteins	tremula x tremuloides	Unique
Ptp.1751.2.A1_at	-2.46241	-6.25401	0.00977014	CK093737	estExt_fgenesh4_pg.C_LG_II1249	estExt_fgenesh4_pg.C_LG_II1249	At3g60260.1	putative protein : various predicted proteins	tremula x tremuloides	Unique
Ptp.1751.2.A1_s_at	-2.04918	-6.74928	0.00740594	CK093737	estExt_fgenesh4_pg.C_LG_II1249	estExt_fgenesh4_pg.C_LG_II1249	At3g60260.1	putative protein : various predicted proteins	tremula x tremuloides	All probes match over all sequences
Ptp.1775.1.S1_at	-5.20309	-62.9349	1.08e-06	AY935502.1	eugene3.00050013	eugene3.00050013	At3g18660.1	expressed protein : : supported by cDNA: gi_15810136_gb_AY056133.1_	tremula x tremuloides	Unique
Ptp.1780.1.S1_at	-4.5168	-6.26852	0.00968398	AY935506.1	grail3.0008017001	grail3.0008017001	At1g27440.1	unknown protein : similar to multiple exostoses type II protein EXT2.I (U72263): similar to ESTs dbj|D39982	tremula x tremuloides	Unique
Ptp.1801.1.A1_at	-2.07173	-10.2165	0.00158795	CV232036	gw1.X.5048.1	gw1.X.5048.1	At1g24480.1	unknown protein : similar to EST gb|AA394324	trichocarpa	Unique
Ptp.1802.1.A1_s_at	-4.0935	-8.38704	0.00331947	CK092805	estExt_Genewise1_v1.C_1420082	estExt_Genewise1_v1.C_1420082	At1g53050.1	cell division-related protein	tremula	All probes match over all sequences
Ptp.182.1.S1_at	-3.73423	-58.2107	1.52e-06	CK087287	gw1.X.6160.1	gw1.X.6160.1	At1g24030.1	protein kinase	tremula x tremuloides	Unique
Ptp.1822.1.A1_at	-1.69342	-9.62566	0.00198509	CK093118	gw1.X.117.1 grail3.0010051702	gw1.X.117.1	At1g68410.1	putative protein phosphatase : similar to protein phosphatase-2C GB:AAC36697 from [Mesembryanthemum crystallinum]: supported by cDNA: gi_15292894_gb_AY050881.1_	tremula x tremuloides	Unique
Ptp.1829.1.S1_s_at	-4.73868	-7.0278	0.00638985	CK093207	estExt_fgenesh4_pg.C_1660009	estExt_fgenesh4_pg.C_1660009	At1g11910.1	putative aspartic proteinase : similar to GB:AAC49730:supported by full-length cDNA: Ceres:8972.	tremula x tremuloides	All probes match over all sequences
Ptp.1838.2.A1_a_at	-2.61639	-6.91589	0.006758	CK093274	gw1.XV.22.1	gw1.XV.22.1	At5g24620.1	thaumatin-like protein :	tremula x tremuloides	Probes match on alternative forms of same gene
Ptp.184.1.A1_at	-5.34265	-10.6131	0.00138253	CK087297	eugene3.00150136	eugene3.00150136	At3g49260.1	SF16 -like protein : SF16 protein	tremula x tremuloides	Unique
Ptp.1846.1.S1_at	-4.53933	-32.2652	1.92e-05	CK093471	fgenesh4_pg.C_LG_IX001228 gw1.I.247.1 gw1.4300.5.1	fgenesh4_pg.C_LG_IX001228	At5g60020.1	laccase (diphenol oxidase)	tremula x tremuloides	Unique
Ptp.1846.1.S1_s_at	-3.30166	-17.0722	0.000229413	CK093471	fgenesh4_pg.C_LG_IX001228	fgenesh4_pg.C_LG_IX001228	At5g60020.1	laccase (diphenol oxidase)	tremula x tremuloides	All probes match over all sequences
Ptp.1854.1.S1_s_at	-1.29324	-16.5509	0.000259257	CK093573	gw1.134.201.1	gw1.134.201.1	At5g03610.1	putative protein : proline-rich protein APG	tremula x tremuloides	All probes match over all sequences
Ptp.1854.2.S1_s_at	-1.47668	-8.29711	0.00344724	CK103624	gw1.134.201.1	gw1.134.201.1	At5g03610.1	putative protein : proline-rich protein APG	tremula x tremuloides	All probes match over all sequences
Ptp.186.1.A1_at	-3.12636	-7.1176	0.00611802	CK087302	gw1.166.106.1	gw1.166.106.1	At4g22150.1	putative protein : p47 - Homo sapiens	trichocarpa	Unique
Ptp.186.1.A1_s_at	-3.99038	-6.43219	0.00884424	CK087302	fgenesh4_pg.C_LG_III000118	fgenesh4_pg.C_LG_III000118	At4g33430.1	somatic embryogenesis receptor-like kinase -like protein : somatic embryogenesis receptor-like kinase -Daucus carota	trichocarpa x deltoides	All probes match over all sequences
Ptp.1861.4.A1_s_at	-0.490596	-8.72802	0.00288011	CV259838	eugene3.00102124 grail3.1814000101 grail3.0022037901 grail3.0022037501 estExt_Genewise1_v1.C_116850002 gw1.X.2543.1	eugene3.00102124	--	--	trichocarpa x nigra	All probes match over all sequences
Ptp.1864.1.A1_a_at	-5.48089	-15.0508	0.000377531	CK092561	estExt_Genewise1_v1.C_LG_XVI3501	estExt_Genewise1_v1.C_LG_XVI3501	--	--	tremula x tremuloides	Probes match on alternative forms of same gene
Ptp.1872.1.S1_at	-1.75761	-25.7457	4.68e-05	CK087708	eugene3.00031337	eugene3.00031337	At2g47920.1	hypothetical protein : predicted by genefinder: supported by cDNA: gi_17473608	tremula x tremuloides	Unique
Ptp.189.1.A1_at	-4.13383	-24.6776	5.51e-05	CK087312	--	--	--	--	tremula x tremuloides	Unique
Ptp.1897.1.S1_a_at	-1.51573	-7.7473	0.00445978	AY660967.1	grail3.0263001401	grail3.0263001401	At5g49720.1	glycosyl hydrolase family 9 (endo-1	tremula x tremuloides	Probes match on alternative forms of same gene
Ptp.190.1.A1_at	-1.25721	-19.7054	0.000133002	CK087327	grail3.0079016901 eugene3.00151031 eugene3.02220001 eugene3.07930003	grail3.0079016901	At2g35110.1	unknown protein :	tremula x tremuloides	Unique
Ptp.1918.1.A1_at	-0.991274	-8.82085	0.00277436	CK092665	eugene3.00090785	eugene3.00090785	At2g14680.1	unknown protein :	tremula x tremuloides	Unique
Ptp.1923.1.A1_s_at	-2.8568	-9.82263	0.00183763	CK092873	--	--	--	--	tremula	All probes match over all sequences
Ptp.1944.1.S1_at	-2.30745	-6.44651	0.00876613	BU815410	eugene3.00002206	eugene3.00002206	At1g04350.1	putative 1-aminocyclopropane-1-carboxylate oxidase : Similar to Arabidopsis 2A6 (gb|X83096). EST gb|T76913 comes from this gene: supported by cDNA: gi_15292974_gb_AY050921.1_	tremula x tremuloides	Unique
Ptp.1944.1.S1_s_at	-1.99032	-7.37748	0.00536334	BU815410	eugene3.00002206	eugene3.00002206	At1g04350.1	putative 1-aminocyclopropane-1-carboxylate oxidase : Similar to Arabidopsis 2A6 (gb|X83096). EST gb|T76913 comes from this gene: supported by cDNA: gi_15292974_gb_AY050921.1_	tremula x tremuloides	All probes match over all sequences
Ptp.1962.1.S1_at	-1.42643	-6.25103	0.00978703	CK088052	gw1.XVIII.595.1	gw1.XVIII.595.1	At4g33250.1	putative protein : Caenorhabditis elegans cosmid	tremula x tremuloides	Unique
Ptp.1962.1.S1_s_at	-1.6965	-18.3027	0.000176012	CK088052	gw1.XVIII.595.1	gw1.XVIII.595.1	At4g33250.1	putative protein : Caenorhabditis elegans cosmid	tremula x tremuloides	All probes match over all sequences
Ptp.1990.1.S1_a_at	-0.838948	-14.8845	0.000391685	AI161509	estExt_Genewise1_v1.C_LG_XIX2288	estExt_Genewise1_v1.C_LG_XIX2288	At1g75840.1	GTP binding protein (ARAC5) : identical to rac-like GTP-binding protein (ARAC5) SP:Q38937 [Arabidopsis thaliana (Mouse-ear cress)]: supported by cDNA: gi_1293667_gb_U52350.1_ATU52350	tremula x tremuloides	Probes match on alternative forms of same gene
Ptp.1990.2.S1_at	-2.05374	-40.1162	7.56e-06	CK087271	estExt_Genewise1_v1.C_LG_XIX2288	estExt_Genewise1_v1.C_LG_XIX2288	At1g75840.1	GTP binding protein (ARAC5) : identical to rac-like GTP-binding protein (ARAC5) SP:Q38937 [Arabidopsis thaliana (Mouse-ear cress)]: supported by cDNA: gi_1293667_gb_U52350.1_ATU52350	tremula x tremuloides	Unique
Ptp.2007.1.S1_s_at	-6.56643	-48.3187	3.39e-06	CF236359	estExt_fgenesh4_pg.C_LG_I0941	estExt_fgenesh4_pg.C_LG_I0941	At3g48940.1	remorin -like protein : remorin	alba x tremula	All probes match over all sequences
Ptp.2015.1.S1_at	-6.16552	-73.5563	5.65e-07	CF228520	grail3.0096001401 gw1.158.103.1	grail3.0096001401	At3g14170.1	unknown protein :	alba x tremula	Unique
Ptp.2036.1.S1_at	-3.89834	-8.13278	0.00373052	BI128032	grail3.0017002501	grail3.0017002501	At3g01840.1	putative protein kinase : C-terminal region similar to protein kinases: GB:S71277 [Arabidopsis thaliana]	tremula x tremuloides	Unique
Ptp.2036.1.S1_s_at	-3.62069	-12.6892	0.000704846	BI128032	grail3.0017002501	grail3.0017002501	At3g01840.1	putative protein kinase : C-terminal region similar to protein kinases: GB:S71277 [Arabidopsis thaliana]	tremula x tremuloides	All probes match over all sequences
Ptp.2044.2.S1_a_at	-0.811073	-10.3394	0.00151852	CK104194	gw1.X.619.1	gw1.X.619.1	At3g17040.1	unknown protein : contains Pfam profile: PF01535 domain of unknown function: supported by cDNA: gi_20260425	trichocarpa x deltoides	Probes match on alternative forms of same gene
Ptp.2056.1.S1_s_at	-0.904178	-8.57708	0.00307456	CK087800	estExt_fgenesh4_pg.C_LG_II2510	estExt_fgenesh4_pg.C_LG_II2510	At2g20190.1	unknown protein : : supported by cDNA: gi_20259451	tremula x tremuloides	All probes match over all sequences
Ptp.2075.1.S1_at	-0.656964	-8.13564	0.003728	CK087884	estExt_fgenesh4_pm.C_LG_X0128	estExt_fgenesh4_pm.C_LG_X0128	At3g23490.1	cyanate lyase (CYN) : identical to cyanase (CYN) GB:AB004568 [Arabidopsis thaliana]:supported by full-length cDNA: Ceres:20782.	tremula x tremuloides	Unique
Ptp.2099.1.S1_at	-5.12041	-17.319	0.000217401	CF228158	gw1.VIII.723.1	gw1.VIII.723.1	At3g27960.1	hypothetical protein : similar to hypothetical protein GB:AAC80630 from [Arabidopsis thaliana]	alba x tremula	Unique
Ptp.2099.1.S1_s_at	-7.71282	-69.4193	6.94e-07	CF228158	gw1.VIII.723.1	gw1.VIII.723.1	At3g27960.1	hypothetical protein : similar to hypothetical protein GB:AAC80630 from [Arabidopsis thaliana]	alba x tremula	All probes match over all sequences
Ptp.2105.1.S1_s_at	-3.32342	-7.1615	0.00597955	CK089279	estExt_fgenesh4_pm.C_LG_XVI0476	estExt_fgenesh4_pm.C_LG_XVI0476	At2g38400.1	putative beta-alanine-pyruvate aminotransferase : :supported by full-length cDNA: Ceres:147543.	tremula x tremuloides	All probes match over all sequences
Ptp.2232.1.S1_at	-0.764782	-10.8043	0.00129585	CK089340	eugene3.00050208	eugene3.00050208	--	--	trichocarpa x deltoides	Unique
Ptp.2248.1.S1_at	-4.01988	-9.8306	0.00183278	CV263812	estExt_fgenesh4_pg.C_LG_V1578	estExt_fgenesh4_pg.C_LG_V1578	At1g60420.1	expressed protein : contains similarity to tryparedoxin GI:3851498 from [Crithidia fasciculata]:supported by full-length cDNA: Ceres:34936.	trichocarpa x nigra	Unique
Ptp.2260.1.S1_at	-0.874241	-8.07666	0.00382609	CV266397	eugene3.00640010	eugene3.00640010	At4g15180.1	hypothetical protein :	trichocarpa x nigra	Unique
Ptp.2265.1.S1_at	-5.52744	-132.192	5.36e-08	CK115182	--	--	--	--	tremula	Unique
Ptp.2269.1.S1_s_at	-0.974182	-6.27982	0.00964878	CV280383	eugene3.00170326	eugene3.00170326	At1g69840.1	unknown protein : similar to hypothetical protein GB:CAA10289 [Cicer arietinum]: supported by cDNA: gi_20466747	trichocarpa x deltoides	All probes match over all sequences
Ptp.2280.1.A1_s_at	-1.42212	-7.00088	0.00648234	CK088877	estExt_fgenesh4_pm.C_LG_IX0680	estExt_fgenesh4_pm.C_LG_IX0680	At3g45600.1	putative protein : senescence-associated protein 5 (SA5) - Hemerocallis hybrid cultivar	tremula x tremuloides	All probes match over all sequences
Ptp.2284.1.S1_at	-2.20617	-6.57658	0.00813392	CV272279	fgenesh4_pm.C_LG_I000592	fgenesh4_pm.C_LG_I000592	At5g22090.1	unknown protein :	trichocarpa x nigra	Unique
Ptp.2288.1.A1_at	-0.811389	-7.90696	0.00413807	CV283185	estExt_fgenesh4_pm.C_LG_IV0126	estExt_fgenesh4_pm.C_LG_IV0126	At4g18710.1	shaggy-like protein kinase etha (EC 2.7.1.-) : :supported by full-length cDNA: Ceres:256076.	trichocarpa x deltoides	Unique
Ptp.2292.1.A1_s_at	-0.830466	-8.263	0.00350259	CV232695	estExt_fgenesh4_pg.C_1810025	estExt_fgenesh4_pg.C_1810025	At2g17800.1	Rac-like GTP-binding protein (ARAC1) : identical to Rac-like GTP-binding protein (ARAC1) SP:Q38902 from [Arabidopsis thaliana]: supported by cDNA: gi_1292907_gb_U41295.1_ATU41295	trichocarpa	All probes match over all sequences
Ptp.2299.1.S1_at	-1.23182	-6.73353	0.00746403	CK087883	estExt_fgenesh4_pg.C_LG_VI0330	estExt_fgenesh4_pg.C_LG_VI0330	At3g10250.1	expressed protein : :supported by full-length cDNA: Ceres:106330.	tremula x tremuloides	Unique
Ptp.2302.1.S1_at	-0.797731	-8.19895	0.00361116	BU871113	estExt_fgenesh4_pg.C_LG_II1125	estExt_fgenesh4_pg.C_LG_II1125	At1g49760.1	polyadenylate-binding protein (PABP)	trichocarpa	Unique
Ptp.231.1.A1_s_at	-1.19669	-11.1032	0.00116957	CK087602	estExt_fgenesh4_pm.C_LG_II1168	estExt_fgenesh4_pm.C_LG_II1168	At4g28770.1	putative protein : :supported by full-length cDNA: Ceres:1968.	tremula x tremuloides	All probes match over all sequences
Ptp.2339.1.S1_at	-1.60305	-6.63904	0.00787073	CK092795	estExt_Genewise1_v1.C_LG_XV3111	estExt_Genewise1_v1.C_LG_XV3111	At5g52060.1	putative protein : contains similarity to unknown protein (emb|CAB87278.1)	tremula x tremuloides	Unique
Ptp.2342.2.A1_s_at	-2.61074	-8.20184	0.00360833	CK089633	eugene3.00180242	eugene3.00180242	At2g26280.1	unknown protein :	tremula x tremuloides	All probes match over all sequences
Ptp.2350.1.S1_at	-0.794997	-10.5511	0.00141061	CK092640	gw1.XVII.999.1	gw1.XVII.999.1	At3g28760.1	hypothetical protein :	tremula x tremuloides	Unique
Ptp.2352.1.A1_at	-3.42821	-8.42575	0.003267	CK092649	estExt_fgenesh4_pg.C_20970002 eugene3.20970001 grail3.0037009501 fgenesh4_pg.C_LG_III000356	estExt_fgenesh4_pg.C_20970002	At5g07870.1	N-hydroxycinnamoyl benzoyltransferase - like protein : anthranilate N-benzoyltransferase	tremula x tremuloides	Unique
Ptp.2354.1.S1_s_at	-3.50376	-16.1749	0.000281087	CK087361	estExt_Genewise1_v1.C_LG_X3270	estExt_Genewise1_v1.C_LG_X3270	At5g17770.1	NADH-cytochrome b5 reductase : :supported by full-length cDNA: Ceres:17432.	tremula x tremuloides	All probes match over all sequences
Ptp.2359.2.S1_s_at	-0.851313	-7.85465	0.00423027	BU896246	estExt_fgenesh4_pg.C_LG_VI0426	estExt_fgenesh4_pg.C_LG_VI0426	At2g41760.1	expressed protein : : supported by cDNA: gi_14335091_gb_AY037225.1_	tremula x tremuloides	All probes match over all sequences
Ptp.2362.1.A1_at	-3.13621	-23.6881	6.51e-05	DN483644	estExt_Genewise1_v1.C_LG_X5172	estExt_Genewise1_v1.C_LG_X5172	At1g67910.1	hypothetical protein : predicted by genefinder	tomentiglandulosa	Unique
Ptp.2364.1.S1_at	-4.3094	-6.88747	0.00686365	CV228105	estExt_fgenesh4_pg.C_1870020	estExt_fgenesh4_pg.C_1870020	At5g45970.1	Rac-like GTP-binding protein (ARAC2) : identical to RAC-like GTP binding protein ARAC2 SP:Q38903: supported by cDNA: gi_1304410_gb_U43026.1_ATU43026	trichocarpa	Unique
Ptp.2380.1.A1_s_at	-6.4638	-11.345	0.00108508	CV251955	fgenesh4_pm.C_LG_I001083	fgenesh4_pm.C_LG_I001083	At1g10200.1	putative transcription factor : similar to transcription factor SF3 (pir|IS37656): similar to ESTs gb|T42207	trichocarpa	All probes match over all sequences
Ptp.2382.1.S1_at	-2.11564	-8.66158	0.0029662	CK087693	estExt_fgenesh4_pg.C_LG_V1250	estExt_fgenesh4_pg.C_LG_V1250	At3g63120.1	putative protein : Sb34 (PREG-like protein)	tremula x tremuloides	Unique
Ptp.2382.2.A1_a_at	-2.27316	-11.9421	0.000883992	CV258854	estExt_fgenesh4_pg.C_LG_V1250	estExt_fgenesh4_pg.C_LG_V1250	At3g63120.1	putative protein : Sb34 (PREG-like protein)	trichocarpa x nigra	Probes match on alternative forms of same gene
Ptp.239.1.A1_at	-2.83633	-11.2229	0.0011283	CK087635	gw1.X.4548.1	gw1.X.4548.1	At3g23530.1	unknown protein : : supported by cDNA: gi_17473512	tremula x tremuloides	Unique
Ptp.2391.2.S1_at	-6.56638	-73.726	5.65e-07	CF228510	eugene3.00091518	eugene3.00091518	At5g60490.1	fasciclin-like arabinogalactan-protein (FLA12) : :supported by full-length cDNA: Ceres:15239.	alba x tremula	Unique
Ptp.2392.1.A1_at	-1.84413	-8.69468	0.00292609	CV229641	eugene3.00031624	eugene3.00031624	At3g08550.1	hypothetical protein :	trichocarpa	Unique
Ptp.2401.1.S1_s_at	-2.27912	-7.22514	0.00578264	CK092871	eugene3.00660253	eugene3.00660253	At2g28410.1	expressed protein : :supported by full-length cDNA: Ceres:119200.	tremula x tremuloides	All probes match over all sequences
Ptp.2404.1.S1_at	-5.96799	-10.1303	0.00163535	BU868583	eugene3.00050506 eugene3.00050506	eugene3.00050506	At5g67210.1	putative protein : similar to unknown protein (emb|CAB62301.1)	trichocarpa	Unique
Ptp.2425.1.S1_at	-1.18022	-7.85537	0.00423027	CV226591	estExt_fgenesh4_pm.C_LG_VIII0243	estExt_fgenesh4_pm.C_LG_VIII0243	At2g39940.1	coronatine-insensitive 1 (COI1)	trichocarpa	Unique
Ptp.2487.1.S1_s_at	-2.42914	-17.3577	0.000215355	CK092350	eugene3.01420057	eugene3.01420057	At2g43680.1	putative SF16 protein {Helianthus annuus} : : supported by cDNA: gi_20466711	tremula x tremuloides	All probes match over all sequences
Ptp.2499.1.S1_at	-2.37101	-12.8084	0.000679754	CK093601	gw1.XI.2358.1 fgenesh4_pg.C_LG_IV000177	gw1.XI.2358.1	At1g61667.1	Expressed protein : : supported by full-length cDNA: Ceres: 1860.	tremula x tremuloides	Unique
Ptp.2503.1.S1_at	-4.72483	-8.9707	0.00260987	CV226244	grail3.0008049401	grail3.0008049401	At5g12250.1	tubulin beta-6 chain (sp|P29514) : : supported by cDNA: gi_13430695_gb_AF360260.1_AF360260	trichocarpa	Unique
Ptp.2506.1.S1_at	-0.906051	-6.98623	0.00652467	CV268579	grail3.0022039101	grail3.0022039101	At2g37150.1	putative protein with C-terminal RING finger : : supported by cDNA: gi_17979425	trichocarpa x nigra	Unique
Ptp.2514.1.S1_at	-4.18702	-11.8045	0.000927633	CV233184	estExt_fgenesh4_pm.C_LG_III0694	estExt_fgenesh4_pm.C_LG_III0694	At3g28050.1	expressed protein : :supported by full-length cDNA: Ceres:6530.	trichocarpa	Unique
Ptp.2524.1.S1_at	-0.871518	-6.35284	0.00925558	BU876091	gw1.VIII.1053.1	gw1.VIII.1053.1	At1g68060.1	unknown protein : similar to C-terminal half of myosin heavy chain: GB:BAA22067 [Cyprinus carpio]	trichocarpa	Unique
Ptp.2563.2.S1_at	-0.857053	-9.11507	0.00246142	BU896308	fgenesh4_pg.C_LG_XVIII000372 estExt_fgenesh4_kg.C_LG_VI0074 gw1.16477.1.1	fgenesh4_pg.C_LG_XVIII000372	At5g25450.1	ubiquinol--cytochrome-c reductase-like protein : ubiquinol--cytochrome-c reductase (EC 1.10.2.2) - Arabidopsis thaliana	tremula x tremuloides	Unique
Ptp.2583.1.S1_at	-0.574181	-7.18425	0.00590526	CV236763	gw1.70.387.1	gw1.70.387.1	At2g34970.1	putative translation initiation factor eIF-2B epsilon subunit :	tremula	Unique
Ptp.2629.1.S1_s_at	-1.44672	-6.93447	0.00669433	CV256642	estExt_fgenesh4_pg.C_LG_V1271	estExt_fgenesh4_pg.C_LG_V1271	At3g22550.1	unknown protein : : supported by cDNA: gi_20466495	trichocarpa x deltoides	All probes match over all sequences
Ptp.2635.1.S1_at	-1.90641	-8.13165	0.00373052	CV268275	grail3.0021037202	grail3.0021037202	At4g28600.1	calmodulin-binding protein : similar to pollen-specific calmodulin-binding protein MPCBP GI:10086260 from [Zea mays]	trichocarpa x nigra	Unique
Ptp.2645.1.S1_s_at	-1.82018	-12.2514	0.000808116	CV266931	estExt_fgenesh4_pm.C_LG_XIV0172	estExt_fgenesh4_pm.C_LG_XIV0172	At4g11070.1	WRKY family transcription factor : other putative proteins	trichocarpa x nigra	All probes match over all sequences
Ptp.265.1.S1_s_at	-3.48017	-7.99239	0.00397483	CK109640	grail3.0102003601	grail3.0102003601	At3g17610.1	bZIP family transcription factor : similar to TGACG-motif binding factor GI:2934884 from [Glycine max]: contains Pfam profile: PF00170 bZIP transcription factor: supported by full-length cDNA: Ceres: 35429.	tremula x tremuloides	All probes match over all sequences
Ptp.2656.1.S1_at	-4.66057	-14.5312	0.00042739	CV256702	gw1.I.2205.1 gw1.IX.2955.1	gw1.I.2205.1	At2g40270.1	putative protein kinase : contains a protein kinase domain profile (PDOC00100):supported by full-length cDNA: Ceres:123911.	trichocarpa x deltoides	Unique
Ptp.2666.1.S1_at	-1.22979	-8.35097	0.00337337	CK092195	gw1.XIV.2905.1	gw1.XIV.2905.1	At2g42520.1	DEAD:DEAH box RNA helicase	tremula x tremuloides	Unique
Ptp.2675.1.S1_s_at	-7.6897	-42.2718	5.96e-06	CK092597	gw1.VIII.2926.1	gw1.VIII.2926.1	At1g75090.1	putative DNA-3-methyladenine glycosylase I : similar to putative DNA-3-methyladenine glycosylase I (TAG I) GB:P05100 [Escherichia coli]: supported by cDNA: gi_14334651_gb_AY034999.1_	tremula x tremuloides	All probes match over all sequences
Ptp.2677.1.S1_at	-1.34687	-6.74372	0.00743039	CV262894	gw1.II.3414.1	gw1.II.3414.1	At3g63280.1	putative protein : serine threonine-protein kinase NEK4 - Mus musculus	trichocarpa x nigra	Unique
Ptp.2683.1.S1_a_at	-5.11589	-87.9024	2.76e-07	CK089154	eugene3.00131097	eugene3.00131097	--	--	tremula x tremuloides	Probes match on alternative forms of same gene
Ptp.270.1.A1_at	-0.994543	-10.0268	0.00170022	CK087925	gw1.II.2821.1	gw1.II.2821.1	At5g48740.1	receptor protein kinase-like protein :	tremula x tremuloides	Unique
Ptp.2708.1.S1_at	-3.84776	-10.0952	0.00165792	BU877340	estExt_fgenesh4_pm.C_LG_VIII0382	estExt_fgenesh4_pm.C_LG_VIII0382	At3g29360.1	UDP-glucose dehydrogenase	trichocarpa	Unique
Ptp.2712.1.S1_at	-1.65878	-7.9789	0.00400401	AY162180.1	gw1.V.3193.1	gw1.V.3193.1	At4g18780.1	cellulose synthase - like protein : cellulose synthase	tremuloides	Unique
Ptp.2713.1.S1_at	-3.79824	-21.6233	9.2e-05	AY573573.2	gw1.XI.3218.1 eugene3.00110694	gw1.XI.3218.1	At2g21770.1	putative cellulose synthase catalytic subunit :	tremula x tremuloides	Unique
Ptp.2719.1.S1_at	-1.91604	-10.7813	0.00130537	BU810476	fgenesh4_pg.C_LG_X001114	fgenesh4_pg.C_LG_X001114	At3g18290.1	zinc finger protein	tremula x tremuloides	Unique
Ptp.2719.2.A1_at	-2.4201	-54.3474	1.98e-06	DN503647	gw1.VIII.2204.1 fgenesh4_pg.C_LG_X001114	gw1.VIII.2204.1	At3g18290.1	zinc finger protein	tremula x tremuloides	Unique
Ptp.2725.1.S1_at	-1.80995	-14.9189	0.000388529	BU897304	gw1.X.2924.1	gw1.X.2924.1	At3g52790.1	hypothetical protein : gene 6 protein	tremula x tremuloides	Unique
Ptp.274.1.S1_at	-6.14716	-26.6446	4.08e-05	AY935505.1	estExt_Genewise1_v1.C_LG_XVI2679	estExt_Genewise1_v1.C_LG_XVI2679	At2g37090.1	unknown protein :	tremula x tremuloides	Unique
Ptp.2743.1.S1_at	-2.80316	-12.2261	0.000813332	CK109706	eugene3.00030654	eugene3.00030654	At1g32700.1	expressed protein : similar to hypothetical protein GB:AAF25968 GI:6714272 from [Arabidopsis thaliana]:supported by full-length cDNA: Ceres:206224.	tremula x tremuloides	Unique
Ptp.2748.1.A1_s_at	-6.48981	-20.2316	0.000119013	DN492375	estExt_Genewise1_v1.C_LG_II3264	estExt_Genewise1_v1.C_LG_II3264	At5g49660.1	receptor protein kinase :	tremula x tremuloides	All probes match over all sequences
Ptp.2757.1.S1_at	-0.456415	-10.2469	0.00156919	BU832730	eugene3.00051515	eugene3.00051515	--	--	trichocarpa	Unique
Ptp.2759.1.S1_at	-2.65961	-7.42407	0.00523113	DN499377	estExt_fgenesh4_pm.C_LG_II1158	estExt_fgenesh4_pm.C_LG_II1158	At3g07420.1	putative asparaginyl-tRNA synthetase : C-terminal portion identicial to asparaginyl-tRNA synthetase GB:CAA10905 [Arabidopsis thaliana]	tremula x tremuloides	Unique
Ptp.2765.2.S1_s_at	-0.692757	-8.19401	0.0036199	CV263777	--	--	--	--	tremula x tremuloides	All probes match over all sequences
Ptp.2779.1.S1_at	-5.52748	-9.3593	0.00221623	BU810972	fgenesh4_pg.C_LG_IX001205	fgenesh4_pg.C_LG_IX001205	At5g59220.1	protein phosphatase 2C (PP2C) : ABA induced protein phosphatase 2C	tremula x tremuloides	Unique
Ptp.2796.1.S1_at	-3.5978	-7.44776	0.00517314	DN488448	estExt_Genewise1_v1.C_LG_I8875	estExt_Genewise1_v1.C_LG_I8875	At1g19330.1	expressed protein : : supported by full-length cDNA: Ceres: 4026.	tremula x tremuloides	Unique
Ptp.2812.1.S1_at	-4.50674	-15.6677	0.000322368	CV262496	--	--	--	--	tremula x tremuloides	Unique
Ptp.2814.1.S1_at	-0.32657	-7.98053	0.00400269	DN485966	--	--	--	--	trichocarpa x deltoides	Unique
Ptp.2819.1.S1_at	-5.0122	-12.9846	0.000650808	DN485720	--	--	--	--	tremula	Unique
Ptp.2823.1.S1_s_at	-1.07026	-6.60709	0.0080059	CV245174	eugene3.00150845	eugene3.00150845	At5g62000.1	auxin response factor - like protein : auxin response factor 9	trichocarpa	All probes match over all sequences
Ptp.2834.1.S1_s_at	-1.48298	-7.57779	0.00485614	DN494912	estExt_fgenesh4_pg.C_LG_X1845	estExt_fgenesh4_pg.C_LG_X1845	At3g55420.1	putative protein : : supported by cDNA: gi_17979304	tremula x tremuloides	All probes match over all sequences
Ptp.2835.1.S1_at	-5.33453	-30.8837	2.29e-05	DN494870	eugene3.00181134	eugene3.00181134	--	--	tremula x tremuloides	Unique
Ptp.2846.1.S1_at	-2.56941	-7.34745	0.00543596	DN484877	eugene3.00140867	eugene3.00140867	At5g47920.1	putative protein : similar to unknown protein (emb|CAB67623.1)	tremula x tremuloides	Unique
Ptp.286.1.A1_at	-1.06626	-7.34673	0.00543624	CV227811	estExt_fgenesh4_pm.C_LG_IX0591	estExt_fgenesh4_pm.C_LG_IX0591	At3g55530.1	putative protein : RING-H2 finger protein RHY1a	trichocarpa	Unique
Ptp.2887.1.S1_at	-3.81629	-7.72471	0.00450886	DN492788	gw1.XVII.765.1	gw1.XVII.765.1	At3g28860.1	multidrug resistance P-glycoprotein	tremula x tremuloides	Unique
Ptp.2889.2.A1_at	-1.19993	-21.3477	9.64e-05	DN492323	gw1.X.2751.1	gw1.X.2751.1	At1g53390.1	ABC transporter family protein : similar to ATP-binding cassette	tremula	Unique
Ptp.2891.1.S1_s_at	-5.72611	-15.1523	0.000368783	DN492408	eugene3.01400084	eugene3.01400084	At2g34780.1	unknown protein :	tremula	All probes match over all sequences
Ptp.2897.1.S1_at	-1.30548	-11.1616	0.00114755	CK113447	--	--	--	--	trichocarpa x deltoides	Unique
Ptp.2911.1.S1_at	-1.66016	-9.08756	0.00248878	DN500434	estExt_Genewise1_v1.C_LG_VI1097	estExt_Genewise1_v1.C_LG_VI1097	At2g35940.1	BEL1-like homeobox 1 protein (BLH1) : : supported by cDNA: gi_13877516_gb_AF353094.1_AF353094	tremula x tremuloides	Unique
Ptp.2911.1.S1_s_at	-1.52246	-9.3191	0.00225356	DN500434	estExt_Genewise1_v1.C_LG_VI1097 gw1.XVI.2211.1	estExt_Genewise1_v1.C_LG_VI1097	At2g35940.1	BEL1-like homeobox 1 protein (BLH1) : : supported by cDNA: gi_13877516_gb_AF353094.1_AF353094	tremula x tremuloides	All probes match over all sequences
Ptp.294.1.A1_at	-1.57039	-16.4991	0.000262151	CK088128	estExt_Genewise1_v1.C_LG_VIII2444	estExt_Genewise1_v1.C_LG_VIII2444	At1g04280.1	unknown protein : similar to hypothetical protein GB:S19701	tremula x tremuloides	Unique
Ptp.2949.1.S1_at	-2.25784	-7.1697	0.00595142	CV235144	eugene3.00120438 eugene3.00040256	eugene3.00120438	At1g61065.1	Expressed protein : : supported by full-length cDNA: Ceres: 25888.	trichocarpa	Unique
Ptp.296.1.S1_at	-6.99719	-35.4008	1.36e-05	AY573574.1	eugene3.00040363	eugene3.00040363	At5g44030.1	cellulose synthase catalytic subunit-like protein :	tremula x tremuloides	Unique
Ptp.2962.1.A1_a_at	-0.747284	-8.57835	0.00307456	CV262692	estExt_Genewise1_v1.C_LG_X4091	estExt_Genewise1_v1.C_LG_X4091	At5g19070.1	putative protein : predicted proteins	trichocarpa x nigra	Probes match on alternative forms of same gene
Ptp.297.1.S1_s_at	-0.840987	-6.74547	0.00742179	CK319131	eugene3.00180434	eugene3.00180434	At4g32330.1	putative protein : : supported by cDNA: gi_14334555_gb_AY035182.1_	deltoides	All probes match over all sequences
Ptp.2989.1.A1_at	-0.509372	-8.36227	0.00335554	DN487815	fgenesh4_pg.C_LG_III001573 grail3.2236000101	fgenesh4_pg.C_LG_III001573	At1g79690.1	expressed protein : : supported by cDNA: gi_15912328_gb_AY056442.1_	tremula x tremuloides	Unique
Ptp.2990.1.A1_at	-1.07387	-8.31273	0.00342072	BP931580	eugene3.01480035 gw1.IX.4462.1	eugene3.01480035	At5g13020.1	putative protein : predicted protein	nigra	Unique
Ptp.2991.1.A1_s_at	-0.813987	-8.79618	0.00279896	DN486099	estExt_Genewise1_v1.C_LG_VII2185	estExt_Genewise1_v1.C_LG_VII2185	At5g64830.1	putative protein : contains similarity to unknown protein (gb|AAF47170.1):supported by full-length cDNA: Ceres:13188.	tremula x tremuloides	All probes match over all sequences
Ptp.2999.1.S1_at	-6.1194	-54.9119	1.92e-06	DN485943	gw1.II.950.1	gw1.II.950.1	At2g46690.1	putative auxin-regulated protein :	tremula x tremuloides	Unique
Ptp.3005.1.S1_at	-0.836692	-14.5371	0.000426744	BU814176	estExt_fgenesh4_pm.C_1630014	estExt_fgenesh4_pm.C_1630014	At2g27960.1	CDK-subunit 1 : :supported by full-length cDNA: Ceres:5750.	tremula x tremuloides	Unique
Ptp.3011.1.A1_at	-3.98518	-9.50099	0.00209182	CV267662	estExt_fgenesh4_pm.C_LG_XV0419	estExt_fgenesh4_pm.C_LG_XV0419	At5g52100.1	dihydrodipicolinate reductase-like protein : :supported by full-length cDNA: Ceres:107440.	trichocarpa x nigra	Unique
Ptp.3015.1.A1_at	-0.894341	-7.35229	0.00542364	DN485712	estExt_Genewise1_v1.C_1180138	estExt_Genewise1_v1.C_1180138	At1g32410.1	Expressed protein : : supported by full-length cDNA: Ceres: 252174.	tremula x tremuloides	Unique
Ptp.3039.1.S1_s_at	-1.43908	-6.93038	0.0067054	CK096506	eugene3.00060086	eugene3.00060086	--	--	tremula	All probes match over all sequences
Ptp.3039.2.S1_at	-1.57783	-6.23956	0.00984395	DN484665	gw1.XIX.770.1	gw1.XIX.770.1	At5g16760.1	Inositol 1	tremula x tremuloides	Unique
Ptp.3058.1.S1_s_at	-6.62334	-55.1984	1.9e-06	CK092701	gw1.XV.397.1	gw1.XV.397.1	At5g60490.1	fasciclin-like arabinogalactan-protein (FLA12) : :supported by full-length cDNA: Ceres:15239.	tremula x tremuloides	All probes match over all sequences
Ptp.3060.1.S1_at	-9.2433	-31.7615	2.05e-05	CV246518	grail3.0001068602	grail3.0001068602	At1g10200.1	putative transcription factor : similar to transcription factor SF3 (pir|IS37656): similar to ESTs gb|T42207	trichocarpa	Unique
Ptp.307.1.S1_s_at	-2.81633	-7.21115	0.00583567	CK088230	estExt_fgenesh4_pm.C_LG_XIV0002	estExt_fgenesh4_pm.C_LG_XIV0002	At2g22620.1	unknown protein : predicted by genscan	tremula x tremuloides	All probes match over all sequences
Ptp.3075.1.S1_at	-2.64844	-10.3253	0.00152628	CK092204	fgenesh4_kg.C_LG_XVI000048	fgenesh4_kg.C_LG_XVI000048	At5g01880.1	putative protein : RING-H2 finger protein RHA3a - Arabidopsis thaliana	tremula x tremuloides	Unique
Ptp.3083.1.S1_s_at	-4.64987	-13.2275	0.000605286	AY607762.1	eugene3.00091518	eugene3.00091518	At5g60490.1	fasciclin-like arabinogalactan-protein (FLA12) : :supported by full-length cDNA: Ceres:15239.	alba x tremula	All probes match over all sequences
Ptp.3083.1.S1_x_at	-2.86962	-15.5541	0.000332918	AY607762.1	eugene3.00091518	eugene3.00091518	At5g60490.1	fasciclin-like arabinogalactan-protein (FLA12) : :supported by full-length cDNA: Ceres:15239.	alba x tremula	Probes cross hyb with other sequences
Ptp.3087.1.S1_at	-7.69783	-10.3953	0.00148756	AJ778410	estExt_Genewise1_v1.C_LG_VI2188	estExt_Genewise1_v1.C_LG_VI2188	At2g25540.1	putative cellulose synthase catalytic subunit :	euphratica	Unique
Ptp.3110.2.S1_a_at	-6.49631	-19.97	0.000125547	BU832936	estExt_fgenesh4_pm.C_LG_VIII0405	estExt_fgenesh4_pm.C_LG_VIII0405	At1g48130.1	peroxiredoxin : identical to SP:O04005 from [Arabidopsis thaliana]	tremula x tremuloides	Probes match on alternative forms of same gene
Ptp.3111.1.A1_a_at	-1.02661	-8.16899	0.00366379	CK092457	eugene3.00011188	eugene3.00011188	At1g60890.1	putative phosphatidylinositol-4-phosphate 5-kinase : similar to phosphatidylinositol-4-phosphate 5-kinase GB:CAB53377 from [Arabidopsis thaliana]: supported by cDNA: gi_18491176	tremula x tremuloides	Probes match on alternative forms of same gene
Ptp.3145.1.S1_s_at	-2.09066	-11.6891	0.000960564	CV265665	grail3.0022006801	grail3.0022006801	At3g10980.1	unknown protein :	trichocarpa x nigra	All probes match over all sequences
Ptp.315.1.A1_at	-3.10033	-8.33607	0.00338714	CK088294	--	--	--	--	trichocarpa	Unique
Ptp.3156.1.S1_s_at	-2.43531	-7.50102	0.00504032	CV269705	--	--	--	--	trichocarpa x nigra	All probes match over all sequences
Ptp.3156.2.S1_at	-3.67202	-6.91727	0.00675505	CK110807	--	--	--	--	tremula	Unique
Ptp.3182.1.A1_at	-2.35651	-6.56163	0.00820514	CV280505	estExt_fgenesh4_pm.C_LG_XI0431 eugene3.08070001	estExt_fgenesh4_pm.C_LG_XI0431	At2g36840.1	expressed protein : :supported by full-length cDNA: Ceres:108427.	trichocarpa x deltoides	Unique
Ptp.3216.1.S1_at	-2.0002	-8.61074	0.00302805	CV264720	estExt_Genewise1_v1.C_LG_IX3233	estExt_Genewise1_v1.C_LG_IX3233	At3g12630.1	expressed protein : : supported by full-length cDNA: Ceres: 11684.	trichocarpa x nigra	Unique
Ptp.3246.1.S1_x_at	-2.49112	-6.8722	0.00692085	BU810335	estExt_fgenesh4_pg.C_LG_V1612	estExt_fgenesh4_pg.C_LG_V1612	At1g76180.1	dehydrin	tremula x tremuloides	Probes cross hyb with other sequences
Ptp.3259.2.S1_a_at	-1.98796	-9.39665	0.00218318	BU814624	grail3.0013032202	grail3.0013032202	At5g22920.1	PGPD14 protein : :supported by full-length cDNA: Ceres:41666.	tremula x tremuloides	Probes match on alternative forms of same gene
Ptp.3263.1.S1_at	-6.23867	-31.7891	2.05e-05	DN485798	fgenesh4_pg.C_LG_II001639	fgenesh4_pg.C_LG_II001639	At1g01120.1	fatty acid elongase 3-ketoacyl-CoA synthase 1 : identical to GB:AAC99312 GI:4091810 from [Arabidopsis thaliana]: supported by cDNA: gi_18377663	trichocarpa	Unique
Ptp.3303.1.S1_at	-1.24089	-7.13215	0.00606854	CV267868	estExt_Genewise1_v1.C_LG_IX4631	estExt_Genewise1_v1.C_LG_IX4631	At2g35940.1	BEL1-like homeobox 1 protein (BLH1) : : supported by cDNA: gi_13877516_gb_AF353094.1_AF353094	trichocarpa x nigra	Unique
Ptp.3337.1.S1_s_at	-1.00446	-7.62944	0.00474028	BU892645	eugene3.00191070	eugene3.00191070	--	--	tremula	All probes match over all sequences
Ptp.3359.1.S1_at	-2.20856	-6.46446	0.008672	DN485804	eugene3.17150001 eugene3.00190031	eugene3.17150001	At5g49890.1	CLC-c chloride channel protein : identical to gi:1742956	tremula x tremuloides	Unique
Ptp.3367.1.S1_at	-0.822097	-11.1839	0.00113979	CV280667	estExt_fgenesh4_pm.C_LG_XI0361	estExt_fgenesh4_pm.C_LG_XI0361	At5g54855.1	Expressed protein : : supported by full-length cDNA: Ceres: 9159.	trichocarpa x deltoides	Unique
Ptp.337.1.A1_at	-3.53334	-16.0853	0.000287304	CV225523	grail3.0152000301	grail3.0152000301	At3g20860.1	putative serine:threonine protein kinase : similar to GB:NP_035979 from [Mus musculus]	trichocarpa	Unique
Ptp.3373.1.A1_at	-3.52785	-9.74964	0.00189111	CV237121	gw1.XIII.1705.1 grail3.1521000101	gw1.XIII.1705.1	At5g28910.1	putative protein :	trichocarpa	Unique
Ptp.3375.3.S1_at	-1.13089	-14.5816	0.000422112	CV282839	eugene3.03980004 eugene3.00160209	eugene3.03980004	--	--	trichocarpa x deltoides	Unique
Ptp.3379.1.A1_at	-3.17666	-8.49427	0.00316941	DN485709	grail3.0022008301	grail3.0022008301	--	--	tremula x tremuloides	Unique
Ptp.3380.1.S1_at	-6.45578	-6.58956	0.00808397	BU814245	--	--	--	--	trichocarpa	Unique
Ptp.3431.1.S1_at	-5.1805	-19.1364	0.000148338	DN493094	gw1.147.138.1	gw1.147.138.1	At5g19940.1	putative protein : predicted protein	trichocarpa x deltoides	Unique
Ptp.3443.1.S1_at	-1.68792	-7.25207	0.00568917	DN492421	gw1.XII.1792.1	gw1.XII.1792.1	At4g36290.1	putative protein : hypothetical protein	tremula x tremuloides	Unique
Ptp.3447.1.A1_at	-6.5412	-6.37468	0.00915237	DN492951	--	--	--	--	tremula	Unique
Ptp.3449.1.S1_at	-1.92949	-6.64373	0.00784961	DN502957	--	--	--	--	tremula x tremuloides	Unique
Ptp.3466.1.S1_at	-5.03	-31.8812	2.02e-05	BU887652	gw1.IV.2425.1 eugene3.01840022	gw1.IV.2425.1	At5g14940.1	oligopeptide transporter -like protein : oligopeptide transporter (LeOPT1)	tremula x tremuloides	Unique
Ptp.3471.2.A1_at	-0.576745	-6.96049	0.00660864	DN493069	eugene3.00090095	eugene3.00090095	At5g22330.1	Ruv DNA-helicase-like protein : :supported by full-length cDNA: Ceres:113109.	trichocarpa x deltoides	Unique
Ptp.3473.1.S1_at	-2.40023	-10.5502	0.00141061	BU896359	gw1.107.137.1	gw1.107.137.1	At3g15360.1	thioredoxin m4 : identical to GB:AAF15951 from [Arabidopsis thaliana]: supported by full-length cDNA: Ceres: 42151.	tremula x tremuloides	Unique
Ptp.3474.1.S1_at	-7.59706	-12.1102	0.000842755	DN492800	gw1.XI.2013.1	gw1.XI.2013.1	At1g11080.1	Serine carboxypeptidase isolog :	tremula x tremuloides	Unique
Ptp.3479.1.S1_s_at	-5.59359	-16.5695	0.000258205	CA823118	gw1.122.131.1	gw1.122.131.1	At1g79360.1	hypothetical protein : predicted by genemark.hmm	trichocarpa x deltoides	All probes match over all sequences
Ptp.3479.2.S1_at	-8.5253	-27.1449	3.87e-05	BU894094	--	--	--	--	tremula x tremuloides	Unique
Ptp.3491.1.S1_s_at	-5.20734	-10.4786	0.00144485	CV270638	gw1.XIX.1633.1	gw1.XIX.1633.1	At3g56360.1	putative protein : unknown protein 110K5.12 - Sorghum bicolor	trichocarpa x nigra	All probes match over all sequences
Ptp.3494.1.S1_at	-2.36488	-7.77343	0.00440416	DN492647	gw1.I.2176.1	gw1.I.2176.1	At1g07120.1	unknown protein :	tremula x tremuloides	Unique
Ptp.3497.1.S1_at	-1.90001	-14.2186	0.000464913	CX172227	grail3.0002083101	grail3.0002083101	At1g76460.1	RRM-containing protein : contains Pfam profile: PF00076 RNA recognition motif. (a.k.a. RRM	deltoides	Unique
Ptp.3499.1.S1_at	-0.414443	-6.93741	0.00668512	DN492519	estExt_fgenesh4_pg.C_870067	estExt_fgenesh4_pg.C_870067	At2g01420.1	putative auxin transport protein : : supported by cDNA: gi_7109714_gb_AF087016.1_AF087016	tremula x tremuloides	Unique
Ptp.3500.1.S1_at	-9.56491	-105.278	1.38e-07	AY607759.1	grail3.0031016901 gw1.XV.397.1	grail3.0031016901	At5g60490.1	fasciclin-like arabinogalactan-protein (FLA12) : :supported by full-length cDNA: Ceres:15239.	alba x tremula	Unique
Ptp.3535.1.A1_at	-1.75327	-8.96646	0.00261403	BP934674	grail3.0024010601	grail3.0024010601	At1g50600.1	scarecrow-like protein : similar to SCARECROW GB:AAB06318 GI:1497987 from (Arabidopsis thaliana): supported by cDNA: gi_14334475_gb_AY034929.1_	nigra	Unique
Ptp.3537.1.S1_s_at	-3.32346	-22.3566	8.05e-05	CK318736	estExt_fgenesh4_pm.C_LG_III0694	estExt_fgenesh4_pm.C_LG_III0694	At3g28050.1	expressed protein : :supported by full-length cDNA: Ceres:6530.	deltoides	All probes match over all sequences
Ptp.3545.1.S1_at	-4.82658	-8.1947	0.00361925	CF235856	--	--	--	--	alba x tremula	Unique
Ptp.3553.1.S1_at	-1.11365	-9.72825	0.00190785	DN493158	grail3.0069006101	grail3.0069006101	At5g64550.1	putative protein : strong similarity to unknown protein (emb|CAB89363.1): supported by cDNA: gi_20259337	tremula x tremuloides	Unique
Ptp.3556.1.S1_at	-1.02593	-8.64058	0.00299359	DN493136	estExt_fgenesh4_pm.C_820020	estExt_fgenesh4_pm.C_820020	At1g25440.1	CONSTANS B-box zinc finger family protein : similar to zinc finger protein GI:3618318 from [Oryza sativa]	tremula x tremuloides	Unique
Ptp.3563.1.S1_s_at	-1.64318	-6.58059	0.00812083	CV270009	grail3.0110001101	grail3.0110001101	At1g72770.1	protein phosphatase 2C (AtP2C-HA) : identical to protein phosphatase 2C (AtP2C-HA) GB:AJ003119 [Arabidopsis thaliana] (Plant Mol. Biol. 38 (5)	trichocarpa x nigra	All probes match over all sequences
Ptp.3565.1.S1_at	-3.29493	-12.2931	0.000799255	BU897375	fgenesh4_pg.C_LG_VI000735	fgenesh4_pg.C_LG_VI000735	--	--	tremula	Unique
Ptp.3571.1.S1_at	-5.55082	-34.5762	1.5e-05	DN493038	eugene3.00010571	eugene3.00010571	At5g32450.1	RRM-containing protein : various predicted proteins	tremula x tremuloides	Unique
Ptp.3572.1.S1_at	-4.60765	-22.3129	8.11e-05	DN493031	eugene3.00111248	eugene3.00111248	At1g75500.1	nodulin-like protein : similar to MtN21 GB:CAA75575 GI:2598575 from (Medicago truncatula) (Mol. Plant Microbe Interact. 9 (4)	tremula x tremuloides	Unique
Ptp.3572.1.S1_s_at	-5.34141	-16.9588	0.000235241	DN493031	eugene3.00111248	eugene3.00111248	At1g75500.1	nodulin-like protein : similar to MtN21 GB:CAA75575 GI:2598575 from (Medicago truncatula) (Mol. Plant Microbe Interact. 9 (4)	tremula x tremuloides	All probes match over all sequences
Ptp.3580.1.S1_s_at	-5.29965	-10.1831	0.00160647	DN492558	estExt_fgenesh4_pm.C_LG_XVIII0321	estExt_fgenesh4_pm.C_LG_XVIII0321	--	--	tremula x tremuloides	All probes match over all sequences
Ptp.3581.1.S1_at	-2.49885	-12.0799	0.000849621	CK096222	fgenesh4_pm.C_LG_IV000229	fgenesh4_pm.C_LG_IV000229	At1g60640.1	hypothetical protein : predicted by genemark.hmm	tremula x tremuloides	Unique
Ptp.3590.1.A1_s_at	-5.84478	-10.1022	0.00165406	CV270210	eugene3.00410087	eugene3.00410087	At1g68300.1	expressed protein : :supported by full-length cDNA: Ceres:27109.	trichocarpa x nigra	All probes match over all sequences
Ptp.3606.1.S1_at	-1.36166	-8.48819	0.00317798	BU896292	fgenesh4_pg.C_scaffold_10723000001 eugene3.00090056 eugene3.00660177	fgenesh4_pg.C_scaffold_10723000001	At5g22450.1	putative protein : similar to unknown protein (pir||T08540)	tremula x tremuloides	Unique
Ptp.3610.1.S1_at	-6.34633	-22.6566	7.67e-05	BU896004	fgenesh4_pg.C_LG_VIII001390	fgenesh4_pg.C_LG_VIII001390	At3g22740.1	putative selenocysteine methyltransferase : similar to selenocysteine methyltransferase GB:P56707 from [Astragalus bisulcatus]:supported by full-length cDNA: Ceres:36591.	tremula x tremuloides	Unique
Ptp.3624.1.S1_at	-3.24586	-14.0124	0.000491438	DN492629	estExt_fgenesh4_pg.C_LG_V1578	estExt_fgenesh4_pg.C_LG_V1578	At1g60420.1	expressed protein : contains similarity to tryparedoxin GI:3851498 from [Crithidia fasciculata]:supported by full-length cDNA: Ceres:34936.	tremula x tremuloides	Unique
Ptp.3631.1.S1_at	-2.77212	-7.3044	0.00554952	BU895422	grail3.0055010001	grail3.0055010001	At1g11530.1	thioredoxin h	tremula x tremuloides	Unique
Ptp.3641.1.S1_at	-0.962166	-9.41913	0.00216705	BP930817	estExt_fgenesh4_pm.C_LG_VIII0105	estExt_fgenesh4_pm.C_LG_VIII0105	At3g10410.1	putative serine carboxypeptidase precursor : identical to serine carboxypeptidase precursor GB:P32826 [Arabidopsis thaliana] up to residue 514: supported by cDNA: gi_20147198	nigra	Unique
Ptp.3647.1.S1_at	-4.01476	-6.38382	0.00910174	DN492294	eugene3.00081487	eugene3.00081487	At1g48410.1	leaf development protein Argonaute : identical to GB:AAC18440 from [Arabidopsis thaliana]: supported by cDNA: gi_2149639_gb_U91995.1_ATU91995	tremula x tremuloides	Unique
Ptp.3659.1.A1_s_at	-2.64949	-6.789	0.00724388	DN492368	estExt_fgenesh4_pg.C_LG_XIV0378	estExt_fgenesh4_pg.C_LG_XIV0378	At1g01430.1	hypothetical protein : similar to hypothetical protein GB:CAB80917 GI:7267605 from [Arabidopsis thaliana]	tremula x tremuloides	All probes match over all sequences
Ptp.3660.1.S1_at	-2.49199	-12.93	0.000660838	DN492357	gw1.28.63.1	gw1.28.63.1	At5g35570.1	axi 1 (auxin-independent growth promoter)-like protein : : supported by cDNA: gi_14517443_gb_AY039557.1_	trichocarpa x deltoides	Unique
Ptp.3662.1.S1_at	-3.49682	-32.5652	1.88e-05	DN502397	gw1.XVIII.190.1	gw1.XVIII.190.1	At1g02630.1	hypothetical protein : similar to putative nucleoside transporter GB:AAF26446 GI:6715514 from [Arabidopsis thaliana]	tremula x tremuloides	Unique
Ptp.3670.1.S1_at	-6.08031	-35.4315	1.36e-05	CV273865	gw1.II.1386.1	gw1.II.1386.1	At1g21890.1	nodulin-like protein : similar to MtN21 GB:CAA75575 GI:2598575 from [Medicago truncatula] (Mol. Plant Microbe Interact. 9 (4)	trichocarpa x deltoides	Unique
Ptp.3679.1.S1_s_at	-0.675133	-7.88917	0.00417526	CK092681	eugene3.00140921	eugene3.00140921	At5g46860.1	syntaxin SYP22 (VAM3) : : supported by full-length cDNA: Ceres: 13184.	tremula x tremuloides	All probes match over all sequences
Ptp.3686.1.S1_at	-4.81296	-10.7083	0.00133981	BU871638	grail3.0015028501 grail3.1077000101	grail3.0015028501	--	--	trichocarpa	Unique
Ptp.3696.1.S1_at	-1.89247	-7.05505	0.00631194	CK113252	eugene3.01340058	eugene3.01340058	--	--	tremula	Unique
Ptp.3701.1.S1_at	-1.86926	-19.4	0.000141113	BU814181	eugene3.00102261	eugene3.00102261	At5g17680.1	disease resistance protein (TIR-NBS-LRR class)	tremula x tremuloides	Unique
Ptp.3708.1.S1_s_at	-2.59366	-8.68627	0.00293971	BU879922	estExt_Genewise1_v1.C_LG_I7755	estExt_Genewise1_v1.C_LG_I7755	At1g27290.1	expressed protein : similar to ESTs gb|T42386	trichocarpa	All probes match over all sequences
Ptp.371.1.S1_at	-10.0121	-80.1503	3.83e-07	AY607758.1	eugene3.00131208	eugene3.00131208	At5g60490.1	fasciclin-like arabinogalactan-protein (FLA12) : :supported by full-length cDNA: Ceres:15239.	alba x tremula	Unique
Ptp.371.1.S1_x_at	-9.72991	-135.391	5.08e-08	AY607758.1	eugene3.00131208	eugene3.00131208	At5g60490.1	fasciclin-like arabinogalactan-protein (FLA12) : :supported by full-length cDNA: Ceres:15239.	alba x tremula	Probes cross hyb with other sequences
Ptp.371.2.S1_x_at	-8.50907	-275.602	6.42e-09	AY607754.1	gw1.684.7.1 gw1.1081.8.1 eugene3.00131210	gw1.684.7.1	At5g60490.1	fasciclin-like arabinogalactan-protein (FLA12) : :supported by full-length cDNA: Ceres:15239.	alba x tremula	Probes cross hyb with other sequences
Ptp.3738.1.S1_at	-2.20832	-7.0285	0.00638788	BU832322	grail3.0062000701	grail3.0062000701	At3g20420.1	RNA helicase	tremula x tremuloides	Unique
Ptp.3748.1.S1_at	-8.4603	-14.639	0.000415789	AJ778657	--	--	--	--	tremula	Unique
Ptp.378.1.A1_at	-2.77894	-8.84819	0.00274459	CV266893	eugene3.00030450 estExt_Genewise1_v1.C_1580154	eugene3.00030450	At3g14240.1	subtilisin-like serine protease : contains similarity to SBT1 GI:1771160 from [Lycopersicon esculentum]:supported by full-length cDNA: Ceres:106539.	trichocarpa x nigra	Unique
Ptp.378.1.A1_s_at	-2.77208	-7.10662	0.00614897	CV266893	eugene3.00030450	eugene3.00030450	At3g14240.1	subtilisin-like serine protease : contains similarity to SBT1 GI:1771160 from [Lycopersicon esculentum]:supported by full-length cDNA: Ceres:106539.	trichocarpa x nigra	All probes match over all sequences
Ptp.3790.1.S1_s_at	-1.97425	-8.43362	0.00325536	CV228733	estExt_fgenesh4_pm.C_LG_IX0543	estExt_fgenesh4_pm.C_LG_IX0543	At2g29970.1	expressed protein : : supported by cDNA: gi_14532595_gb_AY039922.1_	trichocarpa	All probes match over all sequences
Ptp.3825.1.S1_at	-0.884251	-8.38721	0.00331947	DN497995	eugene3.00290015	eugene3.00290015	gi|42822071|tpg|DAA02290.1|	TPA: DVL19 [Arabidopsis thaliana]	tremula x tremuloides	Unique
Ptp.3829.1.S1_at	-4.13029	-9.75754	0.0018841	CK096467	estExt_fgenesh4_pm.C_LG_III0560	estExt_fgenesh4_pm.C_LG_III0560	At5g21090.1	leucine-rich repeat protein : : supported by cDNA: gi_13358181_gb_AF324989.2_AF324989	tremula	Unique
Ptp.3833.1.S1_at	-1.96469	-10.3381	0.00151899	DN488214	eugene3.00020198	eugene3.00020198	--	--	tremula x tremuloides	Unique
Ptp.384.1.A1_at	-4.11646	-14.2833	0.000456621	CK088727	grail3.0004021203	grail3.0004021203	At5g06610.1	putative protein : similar to unknown protein (gb|AAD30234.1): supported by full-length cDNA: Ceres: 6949.	tremula x tremuloides	Unique
Ptp.3855.3.S1_at	-2.91088	-60.6152	1.27e-06	BU870739	grail3.0001112401	grail3.0001112401	At5g02020.1	putative protein : hypothetical protein T6H20.90 - Arabidopsis thaliana	trichocarpa	Unique
Ptp.3868.3.S1_s_at	-2.26517	-7.10573	0.00615027	BU897031	eugene3.00010640	eugene3.00010640	--	--	tremula x tremuloides	All probes match over all sequences
Ptp.3877.1.S1_at	-5.25306	-20.9245	0.000104614	CV281215	estExt_fgenesh4_pg.C_400284	estExt_fgenesh4_pg.C_400284	At5g09890.1	protein kinase : :supported by full-length cDNA: Ceres:206518.	tremula x tremuloides	Unique
Ptp.3877.1.S1_s_at	-6.09693	-28.8062	2.99e-05	CV281215	estExt_fgenesh4_pg.C_400119	estExt_fgenesh4_pg.C_400119	At1g02120.1	unknown protein :	deltoides	All probes match over all sequences
Ptp.3891.1.S1_at	-3.75799	-6.94583	0.00665583	DN488936	estExt_fgenesh4_pg.C_LG_VIII1833	estExt_fgenesh4_pg.C_LG_VIII1833	At5g19190.1	putative protein : predicted protein	tremula	Unique
Ptp.3912.1.S1_a_at	-3.39951	-10.5446	0.0014108	BP933313	grail3.0018023401	grail3.0018023401	At4g22920.1	expressed protein : :supported by full-length cDNA: Ceres:29391.	nigra	Probes match on alternative forms of same gene
Ptp.3930.1.S1_s_at	-2.73292	-9.09116	0.00248543	BU870954	eugene3.00150436	eugene3.00150436	At1g18300.1	unknown protein :	trichocarpa	All probes match over all sequences
Ptp.3958.1.A1_s_at	-0.535154	-10.3482	0.00151207	DN488534	estExt_Genewise1_v1.C_2050013	estExt_Genewise1_v1.C_2050013	At5g67320.1	G-protein beta family : strong similarity to unknown protein (ref|NP_005638.1): supported by cDNA: gi_16323187_gb_AY057698.1_	tremula	All probes match over all sequences
Ptp.3975.1.S1_at	-6.13486	-32.4823	1.89e-05	DN498805	fgenesh4_pg.C_scaffold_9423000001	fgenesh4_pg.C_scaffold_9423000001	At1g24140.1	putative metalloproteinase : similar to GB:AAB61099	trichocarpa	Unique
Ptp.398.1.S1_s_at	-1.70045	-9.11362	0.00246254	CK088832	grail3.0035024401	grail3.0035024401	At2g46225.1	expressed protein : supported by cDNA: Ceres:13319: supported by cDNA: 13319.	tremula x tremuloides	All probes match over all sequences
Ptp.3996.1.S1_s_at	-0.987124	-7.92385	0.00410103	CK319566	--	--	--	--	trichocarpa	All probes match over all sequences
Ptp.4.1.A1_a_at	-4.92802	-10.5838	0.00139456	CV238596	estExt_Genewise1_v1.C_1290161	estExt_Genewise1_v1.C_1290161	At5g15630.1	putative phytochelatin synthetase : putative phytochelatin synthetase - Arabidopsis thaliana	trichocarpa	Probes match on alternative forms of same gene
Ptp.4022.1.S1_at	-2.50218	-13.7817	0.000525244	BU862814	grail3.0005008802	grail3.0005008802	At3g48000.1	aldehyde dehydrogenase (NAD+)-like protein : aldehyde dehydrogenase (NAD+) 2A precursor (mitochondrial)	tremula	Unique
Ptp.4022.1.S1_s_at	-2.41753	-11.4294	0.00105272	BU862814	grail3.0005008802	grail3.0005008802	At3g48000.1	aldehyde dehydrogenase (NAD+)-like protein : aldehyde dehydrogenase (NAD+) 2A precursor (mitochondrial)	tremula	All probes match over all sequences
Ptp.4031.1.S1_at	-1.00361	-13.2457	0.000602591	CF229330	grail3.0111004201	grail3.0111004201	At4g21790.1	putative protein : : supported by cDNA: gi_15028268_gb_AY046049.1_	alba x tremula	Unique
Ptp.4031.1.S1_s_at	-1.71188	-6.75977	0.00736851	CF229330	grail3.0111004201	grail3.0111004201	At4g21790.1	putative protein : : supported by cDNA: gi_15028268_gb_AY046049.1_	alba x tremula	All probes match over all sequences
Ptp.4050.13.A1_x_at	-3.20976	-21.4375	9.47e-05	CA824652	eugene3.01070053	eugene3.01070053	At3g15353.1	Expressed protein : : supported by full-length cDNA: Ceres: 32882.	trichocarpa x deltoides	Probes cross hyb with other sequences
Ptp.4050.17.A1_at	-5.0612	-10.6482	0.00136642	CV280539	eugene3.01070053	eugene3.01070053	At3g15353.1	Expressed protein : : supported by full-length cDNA: Ceres: 32882.	trichocarpa x deltoides	Unique
Ptp.4058.1.A1_s_at	-2.19958	-8.53173	0.00313373	DN484986	gw1.86.12.1	gw1.86.12.1	At1g09795.1	Expressed protein : : supported by full-length cDNA: Ceres: 6319.	trichocarpa x nigra	All probes match over all sequences
Ptp.4059.1.S1_at	-1.09034	-9.03146	0.00254808	BP930742	eugene3.00660176	eugene3.00660176	At1g08325.1	bZIP protein : similar to basic leucine zipper protein GI:2865394 from [Zea mays]	tremula	Unique
Ptp.4093.1.S1_at	-5.00055	-16.1002	0.000286114	BU837657	grail3.0065010701	grail3.0065010701	At5g17540.1	putative protein : hypersensitivity-related gene product HSR201 - Nicotiana tabacum	tremula x tremuloides	Unique
Ptp.41.1.A1_at	-1.06613	-9.54986	0.00205315	CK087997	estExt_Genewise1_v1.C_LG_I8739 gw1.III.2026.1	estExt_Genewise1_v1.C_LG_I8739	At1g64140.1	hypothetical protein : similar to putative disease resistance protein GB:CAB40943 GI:4586107 from [Arabidopsis thaliana]	tremula x tremuloides	Unique
Ptp.4111.2.S1_at	-4.55144	-19.0909	0.000149442	CA823916	estExt_fgenesh4_pg.C_LG_XIII0070	estExt_fgenesh4_pg.C_LG_XIII0070	At1g56220.1	expressed protein : : supported by full-length cDNA: Ceres: 22928.	trichocarpa x deltoides	Unique
Ptp.4111.3.S1_s_at	-3.74518	-9.94837	0.00175073	BI132307	estExt_fgenesh4_pg.C_LG_XIII0070	estExt_fgenesh4_pg.C_LG_XIII0070	At1g56220.1	expressed protein : : supported by full-length cDNA: Ceres: 22928.	tremula x tremuloides	All probes match over all sequences
Ptp.4141.1.S1_at	-3.26843	-15.1359	0.000369643	BU834892	estExt_fgenesh4_pg.C_LG_II0126	estExt_fgenesh4_pg.C_LG_II0126	At1g20380.1	prolyl endopeptidase	tremula x tremuloides	Unique
Ptp.4186.1.A1_s_at	-3.90953	-23.0415	7.2e-05	CV226520	gw1.V.1445.1	gw1.V.1445.1	At1g27660.1	hypothetical protein : similar to hypothetical protein GB:AAF24944 GI:6693018 from [Arabidopsis thaliana]	trichocarpa	All probes match over all sequences
Ptp.4208.1.S1_at	-3.24464	-20.1484	0.000120867	BU826847	--	--	--	--	tremula x tremuloides	Unique
Ptp.4232.1.S1_s_at	-1.06556	-6.92013	0.00674467	DN490020	estExt_Genewise1_v1.C_LG_XVI3514	estExt_Genewise1_v1.C_LG_XVI3514	At2g38090.1	putative MYB family transcription factor :	tremula x tremuloides	All probes match over all sequences
Ptp.4261.1.S1_at	-2.33977	-29.3368	2.79e-05	DN499739	gw1.VII.3359.1	gw1.VII.3359.1	At3g50740.1	UTP-glucose glucosyltransferase - like protein : UTP-glucose glucosyltransferase	tremula x tremuloides	Unique
Ptp.4271.1.S1_at	-1.95384	-12.0568	0.000853742	DN499647	eugene3.00031562 grail3.0074000401 eugene3.06630009 fgenesh4_pg.C_LG_III001584 eugene3.00031571	eugene3.00031562	--	--	tremula x tremuloides	Unique
Ptp.4272.1.S1_at	-5.00679	-9.76649	0.00187929	DN499646	fgenesh4_pg.C_LG_VII001116	fgenesh4_pg.C_LG_VII001116	At4g36470.1	S-adenosyl-L-methionine:carboxyl methyltransferase family : similar to SAM:jasmonic acid carboxyl methyltransferase (JMT)[GI:13676829] and to SAM:salicylic acid carboxyl methyltransferase (SAMT)[GI:6002712][Clarkia breweri]	tremula x tremuloides	Unique
Ptp.4282.1.S1_s_at	-0.815707	-9.11318	0.00246254	CX659089	gw1.XVII.474.1	gw1.XVII.474.1	At3g24120.1	transfactor	alba x tremula var. glandulosa	All probes match over all sequences
Ptp.4284.1.S1_s_at	-1.18346	-8.31421	0.0034184	CV269794	gw1.XIX.1902.1	gw1.XIX.1902.1	At1g33970.1	expressed protein : :supported by full-length cDNA: Ceres:37204.	trichocarpa x nigra	All probes match over all sequences
Ptp.4293.1.S1_at	-2.19532	-12.695	0.000704018	DN499389	fgenesh4_pg.C_LG_V001627	fgenesh4_pg.C_LG_V001627	At1g20510.1	expressed protein : : supported by cDNA: gi_13430675_gb_AF360250.1_AF360250	trichocarpa	Unique
Ptp.4321.1.S1_at	-7.36036	-46.3469	4.07e-06	DN499127	eugene3.00060555	eugene3.00060555	At1g02630.1	hypothetical protein : similar to putative nucleoside transporter GB:AAF26446 GI:6715514 from [Arabidopsis thaliana]	tremula x tremuloides	Unique
Ptp.4327.1.S1_at	-1.15651	-7.16909	0.00595142	DN484263	gw1.XVIII.639.1	gw1.XVIII.639.1	At1g19170.1	polygalacturonase	tremula x tremuloides	Unique
Ptp.4327.1.S1_s_at	-1.16808	-8.51405	0.00314931	DN484263	gw1.XVIII.639.1	gw1.XVIII.639.1	At1g19170.1	polygalacturonase	tremula x tremuloides	All probes match over all sequences
Ptp.4361.1.S1_s_at	-1.90987	-8.27292	0.00348883	CV242533	estExt_fgenesh4_pg.C_LG_VIII0850	estExt_fgenesh4_pg.C_LG_VIII0850	At1g13700.1	unknown protein : similar to 6-phosphogluconolactonase-like protein GI:10177902 from [Arabidopsis thaliana]	trichocarpa	All probes match over all sequences
Ptp.4370.1.S1_s_at	-0.776455	-7.3194	0.0055114	BU815574	eugene3.00101807	eugene3.00101807	At3g08530.1	clathrin heavy chain	tremula x tremuloides	All probes match over all sequences
Ptp.4376.1.S1_at	-2.80385	-6.9887	0.00651623	DN490041	eugene3.00160224	eugene3.00160224	At3g12430.1	hypothetical protein : predicted by genscan+	tremula x tremuloides	Unique
Ptp.4378.1.S1_at	-1.53157	-9.52308	0.00207429	CK092460	grail3.0024018801	grail3.0024018801	At3g56880.1	putative protein : predicted protein At2g41010 - Arabidopsis thaliana	tremula x tremuloides	Unique
Ptp.4378.1.S1_s_at	-1.35876	-15.1598	0.000368165	CK092460	grail3.0024018801	grail3.0024018801	At3g56880.1	putative protein : predicted protein At2g41010 - Arabidopsis thaliana	tremula x tremuloides	All probes match over all sequences
Ptp.4387.1.S1_at	-0.764208	-6.27479	0.00966989	CV227711	grail3.0001026801	grail3.0001026801	At2g16940.1	RRM-containing protein : :supported by full-length cDNA: Ceres:16224.	trichocarpa	Unique
Ptp.4394.1.S1_at	-4.3597	-15.3848	0.000349504	BU830799	gw1.XI.1243.1	gw1.XI.1243.1	At1g50660.1	unknown protein :	tremula x tremuloides	Unique
Ptp.4406.2.S1_a_at	-3.67677	-7.37292	0.00536958	BU895620	gw1.X.2772.1	gw1.X.2772.1	At2g39130.1	unknown protein : predicted by genscan: supported by cDNA: gi_15292734	tremula x tremuloides	Probes match on alternative forms of same gene
Ptp.446.1.S1_at	-1.11818	-6.9089	0.00678243	BU871881	estExt_Genewise1_v1.C_LG_XII0412	estExt_Genewise1_v1.C_LG_XII0412	At1g12580.1	calcium-dependent protein kinase	trichocarpa	Unique
Ptp.447.1.A1_at	-2.96487	-10.7829	0.00130486	CK089161	fgenesh4_pg.C_LG_V000933 gw1.II.1839.1	fgenesh4_pg.C_LG_V000933	At1g38131.1	similar to growth regulator	tremula x tremuloides	Unique
Ptp.4509.1.S1_at	-5.4364	-10.5827	0.00139456	BU888563	gw1.X.6041.1	gw1.X.6041.1	At1g54870.1	dormancy related protein	tremula	Unique
Ptp.4509.1.S1_s_at	-3.84215	-10.3957	0.00148756	BU888563	gw1.X.6041.1	gw1.X.6041.1	At1g54870.1	dormancy related protein	tremula	All probes match over all sequences
Ptp.4531.1.S1_at	-1.83955	-11.625	0.000982133	CV256951	gw1.XIII.1152.1	gw1.XIII.1152.1	At5g27360.1	sugar transporter-like protein : putative sugar transporter (SUGTL1) - Arabidopsis thaliana	trichocarpa x deltoides	Unique
Ptp.4563.1.S1_at	-1.16502	-7.15792	0.00598605	DN490347	estExt_fgenesh4_pg.C_LG_IX0442	estExt_fgenesh4_pg.C_LG_IX0442	At4g39100.1	ES43 like protein : ES43 protein - barley	tremula x tremuloides	Unique
Ptp.4579.1.S1_at	-2.57923	-8.78086	0.00281398	DN492845	estExt_fgenesh4_pg.C_LG_XIX0563	estExt_fgenesh4_pg.C_LG_XIX0563	At3g47390.1	putative protein : riboflavin biosynthesis protein ribG - Synechocystis sp.	tremula x tremuloides	Unique
Ptp.459.1.S1_s_at	-8.88108	-17.0115	0.000231872	Y13771.1	gw1.XV.1392.1	gw1.XV.1392.1	At5g50100.1	putative protein : similar to unknown protein (pir||S75732):supported by full-length cDNA: Ceres:35710.	tremula x tremuloides	All probes match over all sequences
Ptp.46.1.S1_at	-2.94124	-6.32786	0.00938827	CK088068	estExt_Genewise1_v1.C_LG_IX4753	estExt_Genewise1_v1.C_LG_IX4753	At5g60640.1	protein disulfide isomerase precursor - like : protein disulfide isomerase precursor	tremula x tremuloides	Unique
Ptp.4621.3.S1_s_at	-1.02417	-6.98852	0.00651623	CK093578	estExt_fgenesh4_pm.C_LG_V0447	estExt_fgenesh4_pm.C_LG_V0447	At1g71790.1	actin capping protein beta-2	tremula x tremuloides	All probes match over all sequences
Ptp.4629.2.A1_at	-0.842272	-11.2787	0.00110674	DN488224	--	--	--	--	tremula	Unique
Ptp.4631.2.S1_at	-1.26472	-10.8235	0.00128877	BI131696	--	--	--	--	tremula x tremuloides	Unique
Ptp.4649.1.S1_s_at	-6.56733	-52.2639	2.36e-06	CV231179	eugene3.00012637	eugene3.00012637	At3g13130.1	hypothetical protein : predicted by genemark.hmm	trichocarpa	All probes match over all sequences
Ptp.4650.1.S1_at	-4.84926	-8.91742	0.00266805	CF230125	estExt_fgenesh4_pm.C_LG_XI0016	estExt_fgenesh4_pm.C_LG_XI0016	At1g11910.1	putative aspartic proteinase : similar to GB:AAC49730:supported by full-length cDNA: Ceres:8972.	alba x tremula	Unique
Ptp.4656.1.S1_s_at	-0.849942	-35.6152	1.34e-05	CF232536	eugene3.00110990	eugene3.00110990	At5g54240.1	putative protein : strong similarity to unknown protein (pir||T05759)	alba x tremula	All probes match over all sequences
Ptp.4673.1.S1_at	-4.88684	-56.305	1.76e-06	CK107419	estExt_fgenesh4_pm.C_LG_II0668	estExt_fgenesh4_pm.C_LG_II0668	At2g45400.1	putative flavonol reductase :	tremula	Unique
Ptp.4676.2.A1_s_at	-0.772776	-7.01985	0.00640916	CV225862	eugene3.00101013	eugene3.00101013	At2g01660.1	expressed protein : :supported by full-length cDNA: Ceres:207066.	trichocarpa	All probes match over all sequences
Ptp.4684.1.S1_s_at	-2.62633	-16.2834	0.00027406	CV233522	gw1.6820.2.1 gw1.I.1980.1 gw1.IX.3151.1	gw1.6820.2.1	At5g62700.1	tubulin beta-2:beta-3 chain (sp|P29512) : : supported by cDNA: gi_13605866_gb_AF367332.1_AF367332	trichocarpa	All probes match over all sequences
Ptp.4703.1.S1_at	-4.32727	-32.1314	1.96e-05	CK099261	gw1.IX.4902.1	gw1.IX.4902.1	At5g60720.1	putative protein : predicted proteins	tremula x tremuloides	Unique
Ptp.4705.1.S1_at	-1.88668	-10.6905	0.00134918	CK093112	fgenesh4_pm.C_LG_II001019	fgenesh4_pm.C_LG_II001019	At1g05170.1	putative AVR9 elicitor response protein : similar to GB:AAC69935: supported by cDNA: gi_14488077_gb_AF389287.1_AF389287	tremula x tremuloides	Unique
Ptp.4708.1.S1_s_at	-1.66705	-14.9763	0.000384364	BI129177	estExt_fgenesh4_pm.C_LG_XIV0002	estExt_fgenesh4_pm.C_LG_XIV0002	At2g22620.1	unknown protein : predicted by genscan	tremula x tremuloides	All probes match over all sequences
Ptp.471.1.S1_s_at	-0.720628	-8.35693	0.00336328	BU868515	grail3.0010024201	grail3.0010024201	At1g18650.1	glycosyl hydrolase family 17 : similar to beta-1	trichocarpa	All probes match over all sequences
Ptp.4715.1.A1_a_at	-1.70432	-8.77298	0.00281826	CV248806	estExt_fgenesh4_pm.C_LG_XVIII0272	estExt_fgenesh4_pm.C_LG_XVIII0272	At5g57320.1	villin :	trichocarpa	Probes match on alternative forms of same gene
Ptp.4715.2.S1_s_at	-1.79205	-11.0317	0.00119823	CV228991	estExt_fgenesh4_pm.C_LG_XVIII0272	estExt_fgenesh4_pm.C_LG_XVIII0272	At5g57320.1	villin :	trichocarpa	All probes match over all sequences
Ptp.4720.1.S1_at	-1.11392	-26.4021	4.24e-05	CV275959	eugene3.00070582 eugene3.00050193	eugene3.00070582	At1g77460.1	unknown protein : similar to unknown protein GB:AAD25812 [Arabidopsis thaliana]	trichocarpa x deltoides	Unique
Ptp.4728.1.S1_at	-1.16624	-7.30903	0.00553631	CV266328	estExt_Genewise1_v1.C_LG_I9453	estExt_Genewise1_v1.C_LG_I9453	At1g52720.1	expressed protein : :supported by full-length cDNA: Ceres:2030.	trichocarpa x nigra	Unique
Ptp.4736.1.S1_s_at	-1.87474	-6.91244	0.00677034	BU895017	eugene3.00160495	eugene3.00160495	At2g41740.1	putative villin 2 :	tremula x tremuloides	All probes match over all sequences
Ptp.4754.1.S1_at	-2.46544	-71.3297	6.06e-07	CF227932	gw1.I.9118.1	gw1.I.9118.1	At1g33720.1	cytochrome P450 monooxygenase : identical to cytochrome p450 monooxygenase GI:3164129 from [Arabidopsis thaliana]	alba x tremula	Unique
Ptp.4760.1.S1_s_at	-6.63528	-11.1791	0.00114185	CN550234	gw1.VIII.723.1	gw1.VIII.723.1	At3g27960.1	hypothetical protein : similar to hypothetical protein GB:AAC80630 from [Arabidopsis thaliana]	trichocarpa x deltoides	All probes match over all sequences
Ptp.4769.1.S1_at	-1.51175	-7.68683	0.00459995	CV265545	gw1.28.1044.1	gw1.28.1044.1	At3g09980.1	unknown protein : similar to unknown proteins GB:AAD24625 [Arabidopsis thaliana]	trichocarpa x nigra	Unique
Ptp.4769.1.S1_x_at	-1.56566	-10.1001	0.00165526	CV265545	eugene3.00150836	eugene3.00150836	--	--	tremula	Probes cross hyb with other sequences
Ptp.4800.1.S1_at	-2.68451	-11.1777	0.00114185	CK102316	gw1.70.171.1	gw1.70.171.1	At3g04730.1	auxin-induced protein : identical to GB:AAB84353 (IAA16) [Arabidopsis thaliana]: early auxin-induced gene: member of a multigene family of early auxin-induced genes isolated from Arabidopsis using yeast two-hybrid system with IAA1:supported by full-length cDNA: Ceres:32727.	tremula x tremuloides	Unique
Ptp.4801.1.A1_at	-0.684497	-10.3113	0.00153455	CV251432	eugene3.00021497	eugene3.00021497	At4g00355.1	Expressed protein : : supported by full-length cDNA: Ceres: 39479.	trichocarpa	Unique
Ptp.4804.1.A1_at	-1.27657	-6.67032	0.00772765	DN490277	grail3.0024013201	grail3.0024013201	At3g22200.1	aminotransferase	tremula x tremuloides	Unique
Ptp.4825.1.S1_at	-2.74631	-7.08927	0.00620021	CK106881	eugene3.00020820	eugene3.00020820	At1g24620.1	putative calmodulin : similar to EST gb|AA307719	tremula	Unique
Ptp.4827.1.S1_a_at	-2.1313	-6.3331	0.00935863	DN490862	eugene3.00051288	eugene3.00051288	At5g59540.1	1-aminocyclopropane-1-carboxylate oxidase - like protein : 1-aminocyclopropane-1-carboxylate oxidase kidney bean	tremula x tremuloides	Probes match on alternative forms of same gene
Ptp.4861.1.S1_at	-3.36313	-8.26823	0.00349543	BU819582	estExt_fgenesh4_pg.C_LG_IX0374	estExt_fgenesh4_pg.C_LG_IX0374	At2g21180.1	expressed protein : : supported by cDNA: gi_15010701_gb_AY045652.1_	tremula	Unique
Ptp.4882.2.S1_at	-2.82106	-8.83361	0.00276051	BU896978	eugene3.00100431	eugene3.00100431	At1g60420.1	expressed protein : contains similarity to tryparedoxin GI:3851498 from [Crithidia fasciculata]:supported by full-length cDNA: Ceres:34936.	tremula x tremuloides	Unique
Ptp.4888.1.S1_at	-1.29586	-6.58554	0.00809703	DN490577	gw1.IX.2794.1	gw1.IX.2794.1	At5g65630.1	putative protein : contains similarity to RING3 protein	tremula x tremuloides	Unique
Ptp.4895.1.S1_x_at	-10.0624	-48.1757	3.43e-06	CV260096	estExt_fgenesh4_pg.C_LG_IV0075	estExt_fgenesh4_pg.C_LG_IV0075	At5g28000.1	Csf-2-related : similar to Csf-2 [Cucumis sativus][GI:5762258][J Am Soc Hortic Sci 124	trichocarpa x nigra	Probes cross hyb with other sequences
Ptp.4900.1.S1_s_at	-1.45781	-6.34044	0.0093218	AB079510.1	grail3.0126006201	grail3.0126006201	At1g10200.1	putative transcription factor : similar to transcription factor SF3 (pir|IS37656): similar to ESTs gb|T42207	kitakamiensis	All probes match over all sequences
Ptp.4915.1.S1_at	-3.51831	-7.80925	0.00432348	CK104885	fgenesh4_pg.C_scaffold_133000008	fgenesh4_pg.C_scaffold_133000008	At4g02570.1	putative cullin-like 1 protein : similar to O. sativa cullin-like proteins: supported by cDNA: gi_15028160_gb_AY046030.1_	tremula	Unique
Ptp.4915.1.S1_s_at	-3.73345	-7.40222	0.00529618	CK104885	gw1.223.66.1	gw1.223.66.1	At3g03310.1	expressed protein : : supported by cDNA: gi_15809941_gb_AY054239.1_	alba x tremula	All probes match over all sequences
Ptp.4916.1.S1_s_at	-0.575081	-6.32564	0.00939837	CV270159	eugene3.00130040	eugene3.00130040	At5g26751.1	shaggy-like kinase alpha : : supported by cDNA: gi_15028148_gb_AY046024.1_	trichocarpa x nigra	All probes match over all sequences
Ptp.4954.1.S1_at	-3.55221	-112.317	1.05e-07	DN490744	estExt_fgenesh4_pg.C_660113	estExt_fgenesh4_pg.C_660113	At1g77940.1	ribosomal protein L30	alba x tremula	Unique
Ptp.4957.1.S1_at	-3.76799	-33.0183	1.79e-05	BU811544	eugene3.00081172 gw1.X.6714.1	eugene3.00081172	At1g15110.1	putative phosphatidylserine synthase : Similar to gb|AF099053 phosphatidylserine synthase-2 from Mus musculus. EST gb|N96271 comes from this gene: supported by cDNA: gi_19698980	tremula x tremuloides	Unique
Ptp.496.1.A1_at	-1.31491	-7.6973	0.00457461	CK087489	eugene3.03970003 eugene3.00110117 eugene3.00110127 eugene3.32500001 eugene3.68450001 fgenesh4_pg.C_LG_XI000137 eugene3.13490002 eugene3.05480006 fgenesh4_pg.C_scaffold_787000001 eugene3.14590004 eugene3.14590003	eugene3.03970003	At1g27180.1	disease resistance protein (TIR-NBS-LRR class)	tremula x tremuloides	Unique
Ptp.4961.1.S1_at	-0.890974	-6.76388	0.00735114	CV260285	eugene3.00290239	eugene3.00290239	At1g32230.1	expressed protein : similar to unknown protein GB:AAC36170 GI:3608137 from [Arabidopsis thaliana]: supported by cDNA: gi_11044956_emb_AJ251578.1_ATH251578	trichocarpa x nigra	Unique
Ptp.4966.1.S1_s_at	-6.80001	-6.27708	0.00966129	AJ773790	--	--	--	--	trichocarpa	All probes match over all sequences
Ptp.497.1.S1_at	-3.29629	-31.6625	2.06e-05	CK087555	eugene3.00091203	eugene3.00091203	At5g58800.1	quinone reductase family : similar to 1	trichocarpa x nigra	Unique
Ptp.497.1.S1_s_at	-7.96747	-19.6768	0.000133584	CK087555	estExt_Genewise1_v1.C_660430	estExt_Genewise1_v1.C_660430	At3g44280.1	putative protein :	tremula x tremuloides	All probes match over all sequences
Ptp.4975.1.S1_at	-1.27325	-19.7895	0.000130749	DN500659	--	--	--	--	tremula x tremuloides	Unique
Ptp.5001.2.S1_at	-2.72409	-11.0804	0.00117752	BU809692	grail3.0028003002	grail3.0028003002	gi|50897234|gb|AAT85756.1|	At5g20635 [Arabidopsis thaliana]	tremula x tremuloides	Unique
Ptp.5023.1.S1_s_at	-5.07262	-15.1748	0.000366644	CV281393	gw1.I.4122.1	gw1.I.4122.1	At2g14750.1	putative adenosine phosphosulfate kinase : identical to GB:U05238:supported by full-length cDNA: Ceres:14216.	trichocarpa x deltoides	All probes match over all sequences
Ptp.5043.1.S1_at	-2.80658	-6.88097	0.00688773	CV228399	eugene3.00101006	eugene3.00101006	At2g01670.1	expressed protein : :supported by full-length cDNA: Ceres:8247.	trichocarpa	Unique
Ptp.5043.1.S1_s_at	-4.51037	-10.2441	0.00157086	CV228399	eugene3.00101006	eugene3.00101006	At2g01670.1	expressed protein : :supported by full-length cDNA: Ceres:8247.	trichocarpa	All probes match over all sequences
Ptp.5049.2.S1_s_at	-4.14989	-7.84756	0.00424534	BU888047	grail3.0025024002	grail3.0025024002	At5g01650.1	Macrophage migration inhibitory factor (MIF) family : contains pfam profile: PF001187 Macrophage migration inhibitory factor	tremula	All probes match over all sequences
Ptp.5057.1.S1_a_at	-2.18568	-9.05605	0.00252194	CV244905	estExt_Genewise1_v1.C_LG_V0878	estExt_Genewise1_v1.C_LG_V0878	gi|51972124|gb|AAU15166.1|	At4g02725 [Arabidopsis thaliana] >gi|50253472|gb|AAT71938.1| At4g02725 [Arabidopsis thaliana] >gi|42572813|ref|NP_974503.1| expressed protein [Arabidopsis thaliana]	trichocarpa	Probes match on alternative forms of same gene
Ptp.5072.1.S1_s_at	-1.26686	-7.61607	0.00476711	CV237525	estExt_fgenesh4_pg.C_LG_XIV1291	estExt_fgenesh4_pg.C_LG_XIV1291	At5g55160.1	ubiquitin-like protein SMT3-like : : supported by full-length cDNA: Ceres: 13697.	trichocarpa	All probes match over all sequences
Ptp.5076.1.S1_a_at	-2.24702	-7.81013	0.00432196	BU873058	gw1.II.1426.1	gw1.II.1426.1	At5g53500.1	putative protein : contains similarity to unknown protein (gb|AAF19687.1): supported by cDNA: gi_20268728	trichocarpa	Probes match on alternative forms of same gene
Ptp.5081.1.S1_at	-1.85634	-10.0428	0.00169189	CV242590	estExt_fgenesh4_pg.C_LG_IX0769	estExt_fgenesh4_pg.C_LG_IX0769	At1g50020.1	tubulin alpha-6 chain	trichocarpa	Unique
Ptp.510.1.A1_at	-3.85551	-16.866	0.000240201	CK088013	grail3.0051002001	grail3.0051002001	At1g32920.1	expressed protein : : supported by cDNA: gi_15450636_gb_AY052686.1_ : supported by cDNA: gi_15294267	trichocarpa x deltoides	Unique
Ptp.5100.1.S1_at	-6.94183	-31.0136	2.25e-05	BI124446	estExt_Genewise1_v1.C_LG_I8344	estExt_Genewise1_v1.C_LG_I8344	At3g61880.1	cytochrome p450 (CYP78A9) : :supported by full-length cDNA: Ceres:29661.	tremula x tremuloides	Unique
Ptp.5103.1.S1_s_at	-0.618914	-9.07379	0.00250211	BU874135	grail3.0008039502	grail3.0008039502	At4g01100.1	mitochondrial carrier protein family : contains Pfam profile: PF00153 mitochondrial carrier protein: supported by cDNA: gi_13430511_gb_AF360168.1_AF360168	trichocarpa	All probes match over all sequences
Ptp.5114.1.S1_at	-2.22513	-8.94401	0.00263533	CV265551	grail3.0063005001	grail3.0063005001	At3g26580.1	unknown protein :	trichocarpa x nigra	Unique
Ptp.512.1.S1_at	-3.88373	-6.37147	0.00916598	CK088365	eugene3.00180550	eugene3.00180550	At5g10770.1	nucleoid DNA-binding protein cnd41 - like protein : nucleoid DNA-binding protein cnd41	tremula x tremuloides	Unique
Ptp.5144.1.S1_at	-6.81496	-31.5013	2.11e-05	DN484561	eugene3.00080799 fgenesh4_pg.C_LG_X001522	eugene3.00080799	At5g15240.1	putative protein : amino acid transport protein	tremula	Unique
Ptp.5147.1.S1_at	-2.51187	-12.0802	0.000849621	CV245168	eugene3.00010981	eugene3.00010981	At4g22920.1	expressed protein : :supported by full-length cDNA: Ceres:29391.	trichocarpa	Unique
Ptp.5199.1.S1_at	-4.02763	-10.4376	0.0014652	CV281699	estExt_fgenesh4_pm.C_LG_XVI0009	estExt_fgenesh4_pm.C_LG_XVI0009	At4g16370.1	isp4 like protein : : supported by cDNA: gi_15451019_gb_AY054590.1_	trichocarpa x deltoides	Unique
Ptp.5208.1.S1_a_at	-1.99402	-19.2453	0.000145348	CV280288	estExt_Genewise1_v1.C_LG_V0051	estExt_Genewise1_v1.C_LG_V0051	At4g37920.1	putative protein :	trichocarpa x deltoides	Probes match on alternative forms of same gene
Ptp.5221.1.S1_s_at	-1.62506	-7.09356	0.00618426	CV282964	estExt_fgenesh4_pm.C_LG_XII0386	estExt_fgenesh4_pm.C_LG_XII0386	At1g59750.1	auxin response transcription factor (ARF1) : identical to auxin response factor 1 GI:2245378 from [Arabidopsis thaliana]: supported by cDNA: gi_2245377_gb_U83245.1_ATU83245	trichocarpa x deltoides	All probes match over all sequences
Ptp.5227.1.A1_at	-1.77364	-12.0531	0.000853742	CV266184	gw1.X.1323.1	gw1.X.1323.1	At1g79380.1	expressed protein : : supported by cDNA: gi_13937148_gb_AF372928.1_AF372928	trichocarpa x nigra	Unique
Ptp.5237.2.A1_at	-2.50761	-8.24011	0.00354349	CK090370	estExt_fgenesh4_pg.C_LG_X1487	estExt_fgenesh4_pg.C_LG_X1487	At1g14150.1	PsbQ domain protein family : extrinsic pII protein: location of ESTs 144D22XP 3'	tremula x tremuloides	Unique
Ptp.5265.1.S1_s_at	-8.73135	-30.0911	2.47e-05	CV279994	eugene3.00140672	eugene3.00140672	At3g62550.1	putative protein : ER6 protein - Lycopersicon esculentum	trichocarpa x deltoides	All probes match over all sequences
Ptp.5265.1.S1_x_at	-7.78165	-23.5114	6.67e-05	CV279994	eugene3.00140672	eugene3.00140672	At3g62550.1	putative protein : ER6 protein - Lycopersicon esculentum	trichocarpa x deltoides	Probes cross hyb with other sequences
Ptp.5368.1.S1_s_at	-1.13036	-9.86536	0.0018046	BI069239	grail3.0028013801	grail3.0028013801	At2g37110.1	expressed protein : :supported by full-length cDNA: Ceres:123128.	trichocarpa	All probes match over all sequences
Ptp.5395.1.S1_at	-2.95949	-6.90671	0.00679087	AI163430	estExt_fgenesh4_pm.C_700083	estExt_fgenesh4_pm.C_700083	At5g27540.1	putative protein : GTP-binding proteins at the N-terminus: supported by cDNA: gi_19698866	tremula x tremuloides	Unique
Ptp.5399.1.S1_at	-1.72285	-7.57803	0.00485614	CA824881	gw1.XIV.1147.1	gw1.XIV.1147.1	At1g01780.1	LIM domain protein	trichocarpa x deltoides	Unique
Ptp.5403.1.S1_at	-5.58052	-12.1564	0.00083131	CK103069	gw1.X.1706.1 estExt_fgenesh4_pg.C_LG_X1673	gw1.X.1706.1	At3g55990.1	putative protein : predicted proteins	tremula x tremuloides	Unique
Ptp.5440.1.S1_at	-5.77047	-10.8303	0.00128638	CF227447	grail3.0208001401	grail3.0208001401	At1g80860.1	expressed protein : : supported by full-length cDNA: Ceres: 42087.	trichocarpa	Unique
Ptp.5440.2.A1_a_at	-7.14495	-9.41043	0.00217109	DN493300	grail3.0066002801	grail3.0066002801	At2g29500.1	putative small heat shock protein : :supported by full-length cDNA: Ceres:25828.	tremula	Probes match on alternative forms of same gene
Ptp.5444.1.S1_at	-0.506723	-9.47634	0.00211627	BU869351	eugene3.00180400	eugene3.00180400	At5g55190.1	GTP-binding protein atran3	trichocarpa	Unique
Ptp.5444.1.S1_x_at	-0.485869	-8.9995	0.00257985	BU869351	eugene3.00180400	eugene3.00180400	At5g55190.1	GTP-binding protein atran3	trichocarpa	Probes cross hyb with other sequences
Ptp.5445.1.A1_at	-2.96868	-6.98962	0.00651363	CV250232	eugene3.00040064	eugene3.00040064	At4g21780.1	expressed protein : :supported by full-length cDNA: Ceres:18558.	trichocarpa	Unique
Ptp.5449.2.S1_a_at	-2.01865	-7.23377	0.00575141	BU836481	grail3.0047015901	grail3.0047015901	At5g43270.1	squamosa promoter binding protein-like 2 (emb|CAB56576.1) :	tremula x tremuloides	Probes match on alternative forms of same gene
Ptp.5472.1.S1_at	-2.96749	-8.26322	0.00350259	CK102148	gw1.6820.2.1 gw1.I.1980.1 gw1.IX.3151.1	gw1.6820.2.1	At5g62700.1	tubulin beta-2:beta-3 chain (sp|P29512) : : supported by cDNA: gi_13605866_gb_AF367332.1_AF367332	tremula x tremuloides	Unique
Ptp.5480.1.S1_at	-8.01354	-31.4611	2.11e-05	CV231040	eugene3.00660043	eugene3.00660043	At5g22780.1	alpha-adaptin C homolog : : supported by cDNA: gi_20466359	tremula x tremuloides	Unique
Ptp.5490.1.S1_at	-2.90472	-7.19322	0.00587964	CK098489	gw1.X.4548.1	gw1.X.4548.1	At3g23530.1	unknown protein : : supported by cDNA: gi_17473512	tremula x tremuloides	Unique
Ptp.5491.2.S1_a_at	-2.15785	-8.71972	0.00289145	CK097842	estExt_Genewise1_v1.C_LG_IV3568	estExt_Genewise1_v1.C_LG_IV3568	At1g70750.1	expressed protein : similar to IFA-binding protein GB:AAD01202 [Arabidopsis thaliana]: supported by cDNA: gi_4101563_gb_AF004556.1_AF004556	tremula	Probes match on alternative forms of same gene
Ptp.5492.2.S1_s_at	-1.69569	-23.2927	6.89e-05	CK110053	eugene3.00061912	eugene3.00061912	--	--	tremula x tremuloides	All probes match over all sequences
Ptp.5496.1.S1_at	-5.46831	-123.312	6.84e-08	AY935504.1	estExt_fgenesh4_pg.C_280128	estExt_fgenesh4_pg.C_280128	At2g37090.1	unknown protein :	tremula x tremuloides	Unique
Ptp.5501.1.S1_at	-3.49123	-10.3491	0.00151197	CF232360	gw1.V.888.1	gw1.V.888.1	gi|50938517|ref|XP_478786.1|	unknown protein [Oryza sativa (japonica cultivar-group)] >gi|34393541|dbj|BAC83139.1| unknown protein [Oryza sativa (japonica cultivar-group)] >gi|50508961|dbj|BAD31868.1| unknown protein [Oryza sativa (japonica cultivar-group)]	alba x tremula	Unique
Ptp.5504.1.S1_at	-2.66351	-10.6938	0.00134751	CK099753	estExt_Genewise1_v1.C_LG_XII1068	estExt_Genewise1_v1.C_LG_XII1068	At1g73590.1	auxin transporter splice variant b	tremula x tremuloides	Unique
Ptp.5507.1.S1_at	-1.72499	-11.7472	0.00094418	BI127489	grail3.0035024401	grail3.0035024401	At2g46225.1	expressed protein : supported by cDNA: Ceres:13319: supported by cDNA: 13319.	tremula x tremuloides	Unique
Ptp.5515.1.A1_s_at	-1.1544	-9.00335	0.00257639	CV243521	estExt_fgenesh4_pg.C_LG_IX1143	estExt_fgenesh4_pg.C_LG_IX1143	At1g07310.1	extensin-related : related to extensin (class I) [Lycopersicon esculentum] gi|1345537|emb|CAA39215: supported by cDNA: gi_15451131_gb_AY054646.1_	trichocarpa	All probes match over all sequences
Ptp.5517.1.S1_a_at	-5.98022	-10.4612	0.00145413	CV230431	estExt_Genewise1_v1.C_LG_XII0499	estExt_Genewise1_v1.C_LG_XII0499	At5g60490.1	fasciclin-like arabinogalactan-protein (FLA12) : :supported by full-length cDNA: Ceres:15239.	trichocarpa	Probes match on alternative forms of same gene
Ptp.5519.1.S1_s_at	-5.808	-22.6643	7.67e-05	BU824008	eugene3.00180550	eugene3.00180550	At5g10770.1	nucleoid DNA-binding protein cnd41 - like protein : nucleoid DNA-binding protein cnd41	tremula	All probes match over all sequences
Ptp.5529.1.S1_s_at	-6.14621	-7.45974	0.00514093	CV252273	estExt_Genewise1_v1.C_LG_X0543	estExt_Genewise1_v1.C_LG_X0543	At3g16920.1	glycosyl hydrolase family 19 (chitinase) : similar to class I chitinase GI:7798670 from [Arabis microphylla]: supported by cDNA: gi_15724261_gb_AF412071.1_AF412071	trichocarpa	All probes match over all sequences
Ptp.5533.1.S1_at	-0.34409	-7.765	0.0044253	CV283037	estExt_Genewise1_v1.C_280199	estExt_Genewise1_v1.C_280199	At5g20720.1	chloroplast Cpn21 protein : identical to chloroplast 20 kDa chaperonin	trichocarpa x deltoides	Unique
Ptp.5537.1.S1_at	-1.11154	-9.30873	0.00226363	CK087818	eugene3.00060687	eugene3.00060687	--	--	tremula x tremuloides	Unique
Ptp.5551.1.S1_at	-4.1916	-52.5568	2.32e-06	AI161594	fgenesh4_pm.C_LG_I001083	fgenesh4_pm.C_LG_I001083	At1g10200.1	putative transcription factor : similar to transcription factor SF3 (pir|IS37656): similar to ESTs gb|T42207	tremula x tremuloides	Unique
Ptp.5552.1.S1_s_at	-3.59682	-13.4703	0.000564175	AI161787	eugene3.00141104	eugene3.00141104	--	--	tremula x tremuloides	All probes match over all sequences
Ptp.5566.1.S1_at	-8.49818	-20.6556	0.000110258	CF232448	estExt_fgenesh4_pg.C_440200	estExt_fgenesh4_pg.C_440200	At3g01015.1	hypothetical protein : predicted by genemark.hmm	alba x tremula	Unique
Ptp.5573.1.S1_s_at	-1.98693	-7.23076	0.00576279	CN549824	estExt_Genewise1_v1.C_LG_I1353	estExt_Genewise1_v1.C_LG_I1353	At3g46440.1	dTDP-glucose 4-6-dehydratases-like protein : dTDP-glucose 4-6-dehydratases homolog - Arabidopsis thaliana	trichocarpa x deltoides	All probes match over all sequences
Ptp.5577.2.S1_at	-3.13882	-21.3929	9.56e-05	AI165852	--	--	--	--	trichocarpa	Unique
Ptp.5578.1.S1_at	-3.78517	-8.49067	0.00317401	BU836958	estExt_fgenesh4_pg.C_LG_V1470	estExt_fgenesh4_pg.C_LG_V1470	At1g75500.1	nodulin-like protein : similar to MtN21 GB:CAA75575 GI:2598575 from (Medicago truncatula) (Mol. Plant Microbe Interact. 9 (4)	tremula x tremuloides	Unique
Ptp.5579.1.A1_at	-3.85552	-15.405	0.000347533	CV270590	estExt_fgenesh4_pg.C_LG_V0514	estExt_fgenesh4_pg.C_LG_V0514	At4g33985.1	Expressed protein : : supported by full-length cDNA: Ceres: 9341.	trichocarpa x nigra	Unique
Ptp.5595.1.S1_x_at	-2.86826	-7.70148	0.0045671	CV275868	estExt_fgenesh4_pg.C_LG_V1612	estExt_fgenesh4_pg.C_LG_V1612	At1g76180.1	dehydrin	trichocarpa x deltoides	Probes cross hyb with other sequences
Ptp.5632.1.S1_s_at	-0.840751	-6.35923	0.00922309	BP931862	grail3.0028002001	grail3.0028002001	At3g45310.1	cysteine proteinase AALP	nigra	All probes match over all sequences
Ptp.5662.1.S1_at	-1.32617	-11.9919	0.000869777	CA823147	gw1.66.715.1	gw1.66.715.1	At5g58140.1	non phototropic hypocotyl 1-like : : supported by cDNA: gi_5391441_gb_AF053941.2_AF053941	tremula x tremuloides	Unique
Ptp.5663.1.S1_at	-3.07916	-8.64077	0.00299359	CN549279	eugene3.00130596	eugene3.00130596	At5g56340.1	putative protein : similar to unknown protein (pir||T05064): supported by cDNA: gi_17380897	trichocarpa x deltoides	Unique
Ptp.5663.1.S1_s_at	-2.62253	-7.1019	0.00615826	CN549279	eugene3.00130596	eugene3.00130596	At5g56340.1	putative protein : similar to unknown protein (pir||T05064): supported by cDNA: gi_17380897	trichocarpa x deltoides	All probes match over all sequences
Ptp.5672.1.S1_at	-1.42717	-10.6717	0.0013575	CK087506	estExt_Genewise1_v1.C_LG_XVIII3283	estExt_Genewise1_v1.C_LG_XVIII3283	At5g58060.1	ATGP1 : : supported by cDNA: gi_13358229_gb_AF325040.2_AF325040	tremula x tremuloides	Unique
Ptp.5696.1.S1_s_at	-0.639084	-7.50935	0.00502051	CV240717	eugene3.00061076	eugene3.00061076	At4g29160.1	putative protein : SNF7 protein - Saccharomyces cerevisiae	trichocarpa	All probes match over all sequences
Ptp.5704.1.S1_at	-4.46595	-11.1539	0.00114926	CK087305	--	--	--	--	trichocarpa	Unique
Ptp.5708.1.S1_at	-6.21727	-22.1001	8.45e-05	AY935503.1	eugene3.00070393	eugene3.00070393	At3g18660.1	expressed protein : : supported by cDNA: gi_15810136_gb_AY056133.1_	tremula x tremuloides	Unique
Ptp.5734.1.S1_at	-1.31961	-10.8676	0.00127004	CV262302	--	--	--	--	trichocarpa x nigra	Unique
Ptp.5740.3.S1_a_at	-0.86845	-6.97238	0.00656672	BU813270	estExt_fgenesh4_pm.C_LG_II0474	estExt_fgenesh4_pm.C_LG_II0474	At5g49710.1	putative protein : similar to unknown protein (pir||T05575)	tremula x tremuloides	Probes match on alternative forms of same gene
Ptp.5779.1.S1_s_at	-3.29581	-8.20353	0.00360531	AI161577	eugene3.00021566	eugene3.00021566	--	--	tremula x tremuloides	All probes match over all sequences
Ptp.5788.2.S1_at	-1.73804	-9.06218	0.00251377	BU834689	grail3.0003005602	grail3.0003005602	At1g20696.1	Expressed protein : : supported by full-length cDNA: Ceres: 11938.	tremula x tremuloides	Unique
Ptp.5792.1.S1_at	-0.721628	-7.05359	0.00631565	CV253521	fgenesh4_pm.C_LG_XVIII000165	fgenesh4_pm.C_LG_XVIII000165	At2g32070.1	putative CCR4-associated factor : : supported by cDNA: gi_15293024_gb_AY050946.1_	trichocarpa x deltoides	Unique
Ptp.5793.1.S1_s_at	-2.5389	-8.62766	0.0030097	BP929020	grail3.0010062402	grail3.0010062402	At3g17860.1	expressed protein : :supported by full-length cDNA: Ceres:12707.	nigra	All probes match over all sequences
Ptp.5807.1.A1_at	-1.85287	-8.5342	0.00313259	CV243181	eugene3.00870044	eugene3.00870044	At5g16450.1	expressed protein : similar to bacterial S-adenosylmethionine:2-demethylmenaquinone methyltransferases: supported by full-length cDNA: Ceres: 13819.	trichocarpa	Unique
Ptp.5813.1.S1_at	-2.97836	-10.4218	0.00147226	AY684938.1	estExt_Genewise1_v1.C_LG_II1820	estExt_Genewise1_v1.C_LG_II1820	At4g08150.1	KNAT1 homeobox-like protein : : supported by cDNA: gi_19424026	trichocarpa x deltoides	Unique
Ptp.5813.1.S2_at	-2.81897	-7.66667	0.00464815	CV234060	estExt_Genewise1_v1.C_LG_II1820	estExt_Genewise1_v1.C_LG_II1820	At4g08150.1	KNAT1 homeobox-like protein : : supported by cDNA: gi_19424026	trichocarpa	Unique
Ptp.5841.1.S1_at	-1.73084	-7.88086	0.0041875	CV283182	grail3.0003055601 fgenesh4_pg.C_LG_V001134	grail3.0003055601	At1g22790.1	expressed protein : identical to hypothetical protein GB:CAA72910: supported by full-length cDNA: Ceres: 94230.	trichocarpa x deltoides	Unique
Ptp.5842.1.A1_s_at	-1.00679	-6.4091	0.00896467	CV242757	estExt_fgenesh4_pg.C_LG_VIII1741	estExt_fgenesh4_pg.C_LG_VIII1741	At2g47900.1	F-box containing tubby family protein : : supported by cDNA: gi_18377639	trichocarpa	All probes match over all sequences
Ptp.5842.2.A1_s_at	-0.979764	-7.33903	0.00545642	CV268223	estExt_fgenesh4_pg.C_LG_VIII1741	estExt_fgenesh4_pg.C_LG_VIII1741	At2g47900.1	F-box containing tubby family protein : : supported by cDNA: gi_18377639	trichocarpa x nigra	All probes match over all sequences
Ptp.5848.1.S1_s_at	-2.44737	-6.50107	0.00850748	CK088172	estExt_Genewise1_v1.C_LG_VI2117	estExt_Genewise1_v1.C_LG_VI2117	At5g20885.1	putative protein : non-consensus donor splice site GA at exon 1: predicted proteins	tremula x tremuloides	All probes match over all sequences
Ptp.5868.1.S1_s_at	-1.88288	-7.37528	0.00536613	CA825078	estExt_fgenesh4_pm.C_LG_XI0311	estExt_fgenesh4_pm.C_LG_XI0311	At1g61065.1	Expressed protein : : supported by full-length cDNA: Ceres: 25888.	trichocarpa x deltoides	All probes match over all sequences
Ptp.5870.1.S1_at	-4.99831	-55.7835	1.82e-06	DN493652	estExt_Genewise1_v1.C_1820077	estExt_Genewise1_v1.C_1820077	At3g58680.1	transcriptional coactivator - like protein : hMBF1alpha	tremula	Unique
Ptp.5878.1.S1_at	-1.15026	-10.2687	0.0015598	CV262663	grail3.0020030501 grail3.0874000101	grail3.0020030501	At4g30960.1	putative protein kinase : serine:threonine protein kinase	trichocarpa x nigra	Unique
Ptp.589.1.S1_at	-1.70882	-9.98346	0.00172833	CV246708	fgenesh4_pg.C_scaffold_133000078 estExt_fgenesh4_pm.C_LG_XIII0048	fgenesh4_pg.C_scaffold_133000078	At1g09160.1	putative protein phosphatase 2C : similar to GB:AAC16260: supported by cDNA: gi_16930414_gb_AF419561.1_AF419561	trichocarpa	Unique
Ptp.5896.1.S1_at	-2.21134	-17.7563	0.000197913	CX178261	estExt_Genewise1_v1.C_LG_VIII1252	estExt_Genewise1_v1.C_LG_VIII1252	At5g19220.1	Glucose-1-phosphate adenylyltransferase (ApL1:adg2) : : supported by cDNA: gi_2149020_gb_U72290.1_ATU72290	euramericana	Unique
Ptp.5904.1.S1_at	-1.81756	-7.93392	0.00408241	CV279706	eugene3.00060737	eugene3.00060737	gi|17148773|gb|AAL35819.1|	far-red elongated hypocotyl protein 1 [Arabidopsis thaliana]	trichocarpa x deltoides	Unique
Ptp.5904.1.S1_s_at	-2.08948	-11.6541	0.000973224	CV279706	eugene3.00060737	eugene3.00060737	gi|17148773|gb|AAL35819.1|	far-red elongated hypocotyl protein 1 [Arabidopsis thaliana]	trichocarpa x deltoides	All probes match over all sequences
Ptp.5926.2.S1_at	-2.02536	-7.05934	0.00629964	BU888111	estExt_fgenesh4_pm.C_LG_III0561	estExt_fgenesh4_pm.C_LG_III0561	At5g13180.1	NAM-like protein : hypothetical protein SENU5	tremula	Unique
Ptp.593.1.A1_at	-2.3082	-6.24078	0.00984395	CK089162	fgenesh4_pg.C_LG_X000352	fgenesh4_pg.C_LG_X000352	At3g23310.1	putative protein kinase : similar to protein kinase GB:S49077 from [Nicotiana tabacum]: supported by cDNA: gi_20465360	tremula x tremuloides	Unique
Ptp.5937.1.S1_at	-3.45656	-30.3022	2.42e-05	DN486523	eugene3.00020611	eugene3.00020611	At4g09890.1	putative protein : Arabidopsis thaliana chromosome II BAC T30B22 genomic sequence	tremula	Unique
Ptp.5945.1.S1_s_at	-0.865328	-6.32569	0.00939837	CK092498	--	--	--	--	trichocarpa	All probes match over all sequences
Ptp.5956.3.S1_at	-3.8538	-12.2839	0.000800577	CV261054	gw1.X.2081.1 gw1.VIII.2613.1	gw1.X.2081.1	At2g39730.1	auxin-regulated protein : :supported by full-length cDNA: Ceres:7114.	trichocarpa x nigra	Unique
Ptp.5974.1.S1_s_at	-3.60536	-7.83409	0.00427068	CF936401	estExt_fgenesh4_pg.C_LG_V1578	estExt_fgenesh4_pg.C_LG_V1578	At1g60420.1	expressed protein : contains similarity to tryparedoxin GI:3851498 from [Crithidia fasciculata]:supported by full-length cDNA: Ceres:34936.	tomentiglandulosa	All probes match over all sequences
Ptp.5975.2.S1_at	-2.47514	-6.91639	0.006758	CV241488	eugene3.00060011	eugene3.00060011	At2g01060.1	transfactor-like protein : similar to transfactor GB:BAA75684 from [Nicotiana tabacum]:supported by full-length cDNA: Ceres:115924.	trichocarpa	Unique
Ptp.6000.1.S1_at	-2.01485	-11.2342	0.00112324	CV277868	grail3.0006019901	grail3.0006019901	At1g14870.1	unknown protein : : supported by cDNA: gi_18252924	trichocarpa x deltoides	Unique
Ptp.6003.1.S1_at	-7.47129	-8.66327	0.00296489	CK095526	estExt_fgenesh4_pg.C_LG_X1194	estExt_fgenesh4_pg.C_LG_X1194	--	--	tremula	Unique
Ptp.6007.1.S1_at	-2.0572	-9.80878	0.00184604	CK090586	fgenesh4_pm.C_LG_V000514 fgenesh4_pm.C_LG_II000238	fgenesh4_pm.C_LG_V000514	At3g22750.1	expressed protein : similar to putative protein kinase GB:CAB10257 from [Arabidopsis thaliana]: supported by cDNA: gi_14334661_gb_AY035004.1_	trichocarpa	Unique
Ptp.6042.1.S1_at	-0.738706	-6.41378	0.00893421	BU866056	--	--	--	--	tremula x tremuloides	Unique
Ptp.6061.1.S1_at	-0.928874	-7.53612	0.00496328	CV268182	eugene3.00070251	eugene3.00070251	At3g21890.1	CONSTANS B-box zinc finger family protein : contains Pfam profile: PF01760 CONSTANS family zinc finger:supported by full-length cDNA: Ceres:258241.	trichocarpa x nigra	Unique
Ptp.6073.1.S1_at	-3.26138	-8.50378	0.00315712	CF230068	eugene3.00041353	eugene3.00041353	At5g53300.1	E2	alba x tremula	Unique
Ptp.6084.1.S1_at	-1.03735	-8.23853	0.00354548	CF227515	grail3.0002061802	grail3.0002061802	At4g39090.1	cysteine proteinase RD19A : identical to thiol protease SP:P43296	alba x tremula	Unique
Ptp.61.1.S1_at	-3.18741	-32.9349	1.8e-05	CV249258	estExt_fgenesh4_pg.C_660219	estExt_fgenesh4_pg.C_660219	At2g16050.1	hypothetical protein : predicted by genscan	trichocarpa	Unique
Ptp.6119.1.S1_s_at	-3.35208	-8.37309	0.00333694	DN500439	estExt_fgenesh4_pg.C_LG_VIII0451	estExt_fgenesh4_pg.C_LG_VIII0451	At3g55370.1	Dof zinc finger protein : : supported by cDNA: gi_5059397_gb_AF155818.1_AF155818	tremula x tremuloides	All probes match over all sequences
Ptp.6122.1.A1_at	-5.66703	-7.53435	0.00496826	CV229387	fgenesh4_pg.C_scaffold_107000055 gw1.XI.3915.1 gw1.XI.3910.1 eugene3.01070064	fgenesh4_pg.C_scaffold_107000055	At5g60020.1	laccase (diphenol oxidase)	trichocarpa	Unique
Ptp.6129.1.S1_at	-2.72456	-13.7071	0.000534729	BU885829	fgenesh4_pm.C_LG_X000503	fgenesh4_pm.C_LG_X000503	At5g16080.1	putative protein : cell death associated protein - Nicotiana tabacum	tremula x tremuloides	Unique
Ptp.6131.1.S1_s_at	-0.355386	-10.5577	0.00140779	BU809772	eugene3.01270031	eugene3.01270031	At4g12300.1	cytochrome p450 family : flavonoid 3'	tremula x tremuloides	All probes match over all sequences
Ptp.6143.1.S1_at	-1.44974	-35.0446	1.41e-05	CK104591	estExt_fgenesh4_pg.C_LG_VI0218	estExt_fgenesh4_pg.C_LG_VI0218	At2g41120.1	hypothetical protein : predicted by genefinder	tremula	Unique
Ptp.6148.1.S1_at	-7.70547	-84.6938	3.06e-07	BU810548	eugene3.01850013	eugene3.01850013	At2g18465.1	unknown protein : predicted by genemarkHMM	tremula x tremuloides	Unique
Ptp.6149.1.S1_at	-4.20582	-31.1664	2.21e-05	BU823862	eugene3.00130428	eugene3.00130428	At5g16360.1	putative protein : similar to unknown protein (gb|AAF32477.1)	tremula	Unique
Ptp.615.1.S1_s_at	-1.36457	-7.86165	0.00421864	CV255021	grail3.0022021203	grail3.0022021203	At2g39770.1	GDP-mannose pyrophosphorylase : updated per Conklin PL et al	trichocarpa x deltoides	All probes match over all sequences
Ptp.6159.3.S1_at	-0.727634	-7.14262	0.00603514	DN490726	estExt_fgenesh4_pg.C_LG_I0667	estExt_fgenesh4_pg.C_LG_I0667	--	--	tremula x tremuloides	Unique
Ptp.616.1.A1_at	-1.45155	-10.198	0.00160073	CK087927	estExt_fgenesh4_pm.C_LG_XII0161	estExt_fgenesh4_pm.C_LG_XII0161	At3g18060.1	putative WD-repeat protein (WDR1-like) : similar to WDR1 protein GB:AAD05042 [Gallus gallus] (Genomics 56 (1)	tremula x tremuloides	Unique
Ptp.6166.1.S1_at	-2.6148	-11.7893	0.000931377	BU810883	grail3.0023023506	grail3.0023023506	At3g54000.1	expressed protein : :supported by full-length cDNA: Ceres:101230.	tremula x tremuloides	Unique
Ptp.6167.1.S1_at	-4.52759	-8.79653	0.00279896	DN485551	grail3.0033027401	grail3.0033027401	At4g00050.1	putative transcriptional regulator :	tremula x tremuloides	Unique
Ptp.6171.1.S1_at	-3.08748	-16.7697	0.000246888	DN500800	gw1.VIII.1107.1	gw1.VIII.1107.1	At2g01190.1	expressed protein : :supported by full-length cDNA: Ceres:17996.	trichocarpa x nigra	Unique
Ptp.6187.1.S1_x_at	-9.53643	-83.8174	3.08e-07	CV267262	estExt_fgenesh4_pg.C_LG_IV0074	estExt_fgenesh4_pg.C_LG_IV0074	At1g70880.1	Csf-2-related : similar to Csf-2 [Cucumis sativus][GI:5762258][J Am Soc Hortic Sci 124	trichocarpa x nigra	Probes cross hyb with other sequences
Ptp.6189.1.S1_at	-1.26351	-7.02334	0.00640154	DN490650	grail3.0005008601	grail3.0005008601	At5g62860.1	putative protein : predicted proteins	tremula x tremuloides	Unique
Ptp.6204.2.S1_at	-1.79685	-14.2659	0.000458358	CV262994	grail3.8051000101 gw1.XVIII.2978.1 gw1.VI.8.1	grail3.8051000101	At2g18710.1	putative preprotein translocase SECY protein : Identical to GB:U37247: targeted to the thylakoid membrane: the protein has a chloroplast targeting signal	trichocarpa x nigra	Unique
Ptp.6220.2.A1_s_at	-4.23856	-6.80826	0.0071681	CV263023	--	--	--	--	trichocarpa x nigra	All probes match over all sequences
Ptp.6230.1.S1_at	-4.47459	-21.4152	9.52e-05	BU811279	fgenesh4_pm.C_LG_II000069	fgenesh4_pm.C_LG_II000069	At1g76130.1	alpha-amylase	tremula x tremuloides	Unique
Ptp.6238.1.S1_at	-4.55172	-13.3505	0.000586545	DN500648	--	--	--	--	trichocarpa	Unique
Ptp.6257.1.S1_at	-3.10222	-17.6376	0.000202136	CV234411	grail3.0032015302	grail3.0032015302	At1g53230.1	flower development protein cycloidea (cyc3)	trichocarpa	Unique
Ptp.6258.1.S1_at	-1.46631	-6.42822	0.00886252	CV245967	estExt_fgenesh4_pm.C_LG_VIII0487	estExt_fgenesh4_pm.C_LG_VIII0487	At1g68830.1	putative protein kinase : Pfam HMM hit: Eukaryotic protein kinase domain	trichocarpa	Unique
Ptp.6259.1.A1_at	-2.5735	-77.146	4.59e-07	CV258064	estExt_fgenesh4_pg.C_LG_IV0203	estExt_fgenesh4_pg.C_LG_IV0203	At4g05120.1	putative protein : equilibrative nucleoside transporter 1	trichocarpa x deltoides	Unique
Ptp.6259.1.A1_s_at	-5.42935	-30.5415	2.37e-05	CV258064	estExt_fgenesh4_pg.C_LG_IV0203	estExt_fgenesh4_pg.C_LG_IV0203	At4g05120.1	putative protein : equilibrative nucleoside transporter 1	trichocarpa x deltoides	All probes match over all sequences
Ptp.6267.1.S1_at	-3.42839	-7.75745	0.00444161	DN490821	gw1.XIV.2889.1	gw1.XIV.2889.1	At3g58720.1	putative protein : uncharacterized transcripts	tremula x tremuloides	Unique
Ptp.6278.1.S1_at	-0.763045	-8.38081	0.00332705	DN490865	estExt_Genewise1_v1.C_LG_I8739 gw1.III.2026.1	estExt_Genewise1_v1.C_LG_I8739	At1g64140.1	hypothetical protein : similar to putative disease resistance protein GB:CAB40943 GI:4586107 from [Arabidopsis thaliana]	tremula x tremuloides	Unique
Ptp.6278.1.S1_s_at	-0.739748	-8.09495	0.00379547	DN490865	estExt_Genewise1_v1.C_LG_I8739 gw1.III.2026.1	estExt_Genewise1_v1.C_LG_I8739	At1g64140.1	hypothetical protein : similar to putative disease resistance protein GB:CAB40943 GI:4586107 from [Arabidopsis thaliana]	tremula x tremuloides	All probes match over all sequences
Ptp.6295.1.S1_s_at	-5.72722	-41.5729	6.4e-06	BU879250	gw1.I.5485.1 gw1.XI.947.1	gw1.I.5485.1	At1g32770.1	OsNAC7 protein	trichocarpa	All probes match over all sequences
Ptp.6301.1.S1_at	-1.02439	-6.93339	0.00669841	CK107949	grail3.0014034801	grail3.0014034801	At5g14230.1	ankyrin - like protein : 270 kDa ankyrin G isoform	tremula x tremuloides	Unique
Ptp.6309.1.S1_at	-1.43921	-7.20134	0.00585596	CK102102	gw1.XII.897.1	gw1.XII.897.1	At1g34130.1	integral membrane protein	trichocarpa x nigra	Unique
Ptp.6319.1.S1_at	-6.18389	-10.4341	0.0014652	CV230902	gw1.III.861.1 gw1.127.114.1	gw1.III.861.1	At4g22680.1	myb family transcription factor : similar to myb DNA-binding protein GI:1020155 from [Arabidopsis thaliana]: supported by full-length cDNA: Ceres: 154343.	trichocarpa	Unique
Ptp.6321.1.S1_at	-1.39969	-7.20086	0.00585596	CK094550	grail3.0106001101	grail3.0106001101	At5g08570.1	pyruvate kinase :	tremula	Unique
Ptp.6326.1.S1_at	-4.38394	-16.1827	0.000280583	BU811388	estExt_fgenesh4_pm.C_LG_III0520	estExt_fgenesh4_pm.C_LG_III0520	At1g30900.1	spot 3 protein and vacuolar sorting receptor homolog	tremula x tremuloides	Unique
Ptp.6328.2.S1_s_at	-1.30937	-7.66055	0.00465828	CK087416	grail3.0140007702 estExt_Genewise1_v1.C_LG_I6025	grail3.0140007702	At5g23860.1	Expressed protein : : supported by cDNA: gi_15451225_gb_AY054693.1_	tremula x tremuloides	All probes match over all sequences
Ptp.6331.1.S1_at	-1.05174	-16.4182	0.000266386	BU831426	grail3.0023015801	grail3.0023015801	At2g36305.1	similar to CAAX prenyl protease 2 : temporary automated functional assignment	tremula x tremuloides	Unique
Ptp.6345.1.S1_s_at	-7.22698	-17.808	0.000195615	CK102689	grail3.0023027201 fgenesh4_pg.C_LG_VI000783 eugene3.00161066 estExt_Genewise1_v1.C_LG_XVI3501	grail3.0023027201	At2g38080.1	laccase (diphenol oxidase)	tremula x tremuloides	All probes match over all sequences
Ptp.6347.1.S1_s_at	-3.28583	-8.16346	0.00367311	CV260108	estExt_Genewise1_v1.C_LG_IX1146	estExt_Genewise1_v1.C_LG_IX1146	At4g38580.1	copper chaperone (CCH)-related : low similarity to copper homeostasis factor [PMID:9701579][GI:3168840]: nearly identical to farnesylated protein TFP6 [GI:4097553]: contains Heavy-metal-associated domain PF00403: supported by full-length cDNA: Ceres: 10238.	trichocarpa x nigra	All probes match over all sequences
Ptp.6356.1.S1_s_at	-4.04879	-7.55648	0.00491209	BU895380	estExt_fgenesh4_pm.C_LG_I0233	estExt_fgenesh4_pm.C_LG_I0233	At4g20260.1	endomembrane-associated protein : : supported by full-length cDNA: Ceres: 20592.	tremula x tremuloides	All probes match over all sequences
Ptp.6362.1.S1_s_at	-2.26922	-8.67018	0.00295848	CV233036	estExt_Genewise1_v1.C_LG_XIV3469	estExt_Genewise1_v1.C_LG_XIV3469	At2g32970.1	expressed protein : : supported by cDNA: gi_15293114_gb_AY050991.1_	trichocarpa	All probes match over all sequences
Ptp.6376.1.S1_s_at	-5.10908	-127.993	6.25e-08	CF236142	grail3.0006043401	grail3.0006043401	At1g75090.1	putative DNA-3-methyladenine glycosylase I : similar to putative DNA-3-methyladenine glycosylase I (TAG I) GB:P05100 [Escherichia coli]: supported by cDNA: gi_14334651_gb_AY034999.1_	alba x tremula	All probes match over all sequences
Ptp.6380.1.S1_at	-4.81981	-31.9508	2.01e-05	BU897964	eugene3.00041101	eugene3.00041101	At5g15630.1	putative phytochelatin synthetase : putative phytochelatin synthetase - Arabidopsis thaliana	tremula x tremuloides	Unique
Ptp.6384.2.S1_at	-1.64034	-8.18026	0.00364168	CV246357	estExt_Genewise1_v1.C_LG_II2767	estExt_Genewise1_v1.C_LG_II2767	At1g46480.1	hypothetical protein : similar to putative homeodomain transcription factor GI:3785979 from [Arabidopsis thaliana]	trichocarpa	Unique
Ptp.6385.1.S1_at	-8.4124	-55.0301	1.91e-06	AY607767.1	--	--	--	--	trichocarpa x nigra	Unique
Ptp.6402.1.A1_at	-1.2914	-7.16913	0.00595142	CK092495	gw1.131.175.1	gw1.131.175.1	At1g09420.1	putative glucose-6-phosphate dehydrogenase : Similar to gi|2276344	tremula x tremuloides	Unique
Ptp.6402.2.S1_at	-1.78244	-7.32475	0.00549647	CK108339	gw1.I.6458.1	gw1.I.6458.1	At4g08810.1	putative protein : Chromosome II and IV hypothetical proteins of Arabidopsis thaliana: supported by cDNA: gi_15912228_gb_AY056392.1_	tremula x tremuloides	Unique
Ptp.6412.1.S1_at	-3.5377	-13.7659	0.000527607	CF216322	gw1.I.2205.1 gw1.IX.2955.1	gw1.I.2205.1	At2g40270.1	putative protein kinase : contains a protein kinase domain profile (PDOC00100):supported by full-length cDNA: Ceres:123911.	alba x tremula	Unique
Ptp.6426.1.A1_at	-4.93986	-9.89919	0.00178384	CV227865	fgenesh4_pm.C_LG_XIV000298	fgenesh4_pm.C_LG_XIV000298	At1g02640.1	glycosyl hydrolase family 3 : similar to beta-xylosidase GB:Z84377 GI:2102655 from [Aspergillus niger]: supported by cDNA: gi_14194120_gb_AF367266.1_AF367266	trichocarpa	Unique
Ptp.6450.1.S1_at	-3.574	-10.5815	0.00139456	CF233340	grail3.0033014101	grail3.0033014101	At1g47410.1	hypothetical protein : identical to hypothetical protein GB:AAD46041 GI:5668815 from [Arabidopsis thaliana]	alba x tremula	Unique
Ptp.6460.2.A1_at	-1.64712	-8.89486	0.00269114	CV239871	estExt_fgenesh4_pg.C_LG_VIII1075	estExt_fgenesh4_pg.C_LG_VIII1075	At1g68490.1	expressed protein : :supported by full-length cDNA: Ceres:37060.	trichocarpa	Unique
Ptp.6466.1.S1_s_at	-3.33888	-28.8582	2.98e-05	BU897911	gw1.VII.3291.1	gw1.VII.3291.1	At2g23760.1	BEL1-like homeobox 4 protein (BLH4) : : supported by cDNA: gi_13877512_gb_AF353092.1_AF353092	tremula x tremuloides	All probes match over all sequences
Ptp.6474.1.S1_at	-1.20825	-13.034	0.000639509	CV226947	eugene3.00061618	eugene3.00061618	At5g11890.1	putative protein : various predicted proteins	trichocarpa	Unique
Ptp.6486.1.S1_s_at	-0.778752	-8.27148	0.00349013	CV249938	estExt_fgenesh4_kg.C_LG_I0082	estExt_fgenesh4_kg.C_LG_I0082	At5g09810.1	ACTIN 2:7 (sp|P53492) : : supported by cDNA: gi_1049306_gb_U37281.1_ATU37281	trichocarpa	All probes match over all sequences
Ptp.6494.1.S1_s_at	-5.4747	-12.8184	0.000678046	CV228589	eugene3.00400105	eugene3.00400105	At2g44745.1	WRKY family transcription factor : contains Pfam profile: PF03106 WRKY DNA -binding domain: supported by full-length cDNA: Ceres: 42237.	trichocarpa	All probes match over all sequences
Ptp.6496.1.A1_s_at	-0.732126	-7.96048	0.00403998	CV263678	estExt_Genewise1_v1.C_440243	estExt_Genewise1_v1.C_440243	At1g72960.1	root hair defective	trichocarpa x nigra	All probes match over all sequences
Ptp.651.1.S1_s_at	-2.43184	-11.3432	0.00108551	CK087994	eugene3.00051544	eugene3.00051544	--	--	tremula x tremuloides	All probes match over all sequences
Ptp.6550.1.S1_s_at	-3.07864	-11.101	0.00116991	CF231575	estExt_Genewise1_v1.C_LG_II1820	estExt_Genewise1_v1.C_LG_II1820	At4g08150.1	KNAT1 homeobox-like protein : : supported by cDNA: gi_19424026	alba x tremula	All probes match over all sequences
Ptp.6560.1.S1_at	-3.56576	-13.3659	0.000584317	CK093565	gw1.IV.3042.1	gw1.IV.3042.1	At3g47620.1	putative protein : auxin-induced basic helix-loop-helix transcription factor - Gossypium hirsutum	tremula x tremuloides	Unique
Ptp.6561.1.S1_at	-4.54914	-13.0706	0.000632629	CF235023	grail3.0025018302	grail3.0025018302	At5g01360.1	putative protein : several hypothetical proteins - Arabidopsis thaliana:supported by full-length cDNA: Ceres:153592.	alba x tremula	Unique
Ptp.6588.2.S1_at	-3.46467	-14.0458	0.000487568	BU833315	eugene3.00021750	eugene3.00021750	At4g02440.1	putative protein : :supported by full-length cDNA: Ceres:156170.	tremula x tremuloides	Unique
Ptp.662.1.S1_s_at	-12.8752	-522.596	5.32e-10	CK112341	estExt_fgenesh4_pg.C_LG_IV0455	estExt_fgenesh4_pg.C_LG_IV0455	At5g28010.1	Csf-2-related : similar to Csf-2 [Cucumis sativus][GI:5762258][J Am Soc Hortic Sci 124	tremula x tremuloides	All probes match over all sequences
Ptp.6631.1.S1_s_at	-1.13101	-12.0748	0.000849621	CV243026	estExt_fgenesh4_pg.C_LG_VI0901	estExt_fgenesh4_pg.C_LG_VI0901	At3g08710.1	thioredoxin-like protein : similar to thioredoxin H-type GB:P29448 [Arabidopsis thaliana]	trichocarpa	All probes match over all sequences
Ptp.666.1.S1_at	-7.48882	-9.72809	0.00190785	AY573571.1	eugene3.00002636	eugene3.00002636	At4g18780.1	cellulose synthase - like protein : cellulose synthase	tremula x tremuloides	Unique
Ptp.6661.1.S1_at	-3.90496	-8.49844	0.00316404	CK087814	estExt_fgenesh4_pg.C_LG_XV0343	estExt_fgenesh4_pg.C_LG_XV0343	At3g18050.1	expressed protein : : supported by cDNA: gi_15451205_gb_AY054683.1_	tremula x tremuloides	Unique
Ptp.6677.1.S1_at	-6.98065	-13.669	0.000538686	BU813290	--	--	--	--	tremula x tremuloides	Unique
Ptp.6677.2.S1_at	-9.87375	-39.821	7.78e-06	BU816164	gw1.XVI.180.1 eugene3.00161267 fgenesh4_pg.C_LG_XVI001214 eugene3.00161249 estExt_Genewise1_v1.C_LG_XVI0181	gw1.XVI.180.1	At5g01750.2	expressed protein :	tremula x tremuloides	Unique
Ptp.6677.3.S1_a_at	-6.59356	-47.3065	3.74e-06	BU894719	grail3.9827000101 eugene3.00161267 eugene3.00161249 fgenesh4_pg.C_LG_XVI001214 estExt_Genewise1_v1.C_LG_XVI0181	grail3.9827000101	--	--	tremula x tremuloides	Probes match on alternative forms of same gene
Ptp.6679.1.A1_at	-5.93153	-16.6578	0.000253044	CV260255	eugene3.00090950	eugene3.00090950	--	--	trichocarpa x nigra	Unique
Ptp.668.1.S1_at	-2.86409	-7.00162	0.00648096	CN549982	gw1.XIV.4057.1	gw1.XIV.4057.1	At3g07510.1	expressed protein : : supported by cDNA: gi_13877548_gb_AF370475.1_AF370475	trichocarpa x deltoides	Unique
Ptp.6689.1.S1_at	-8.77025	-12.5681	0.000731246	DN492151	fgenesh4_pg.C_LG_VI000243 grail3.2336000101	fgenesh4_pg.C_LG_VI000243	gi|21078|emb|CAA26230.1|	unnamed protein product [Ricinus communis]	trichocarpa	Unique
Ptp.6689.1.S1_s_at	-8.93053	-13.2045	0.000609087	DN492151	gw1.VI.2532.1 grail3.2336000101 fgenesh4_pg.C_LG_VI000243 grail3.0024017901 grail3.1010000101	gw1.VI.2532.1	gi|82035|pir||S06330	ricin E - castor bean (fragment) >gi|169715|gb|AAA63506.1| ricin E beta chain >gi|225896|prf||1402359A ricin E	trichocarpa	All probes match over all sequences
Ptp.669.1.S1_at	-1.58884	-14.1866	0.000469955	AY935509.1	estExt_fgenesh4_pg.C_LG_XIII0301	estExt_fgenesh4_pg.C_LG_XIII0301	At3g03690.1	N-acetylglucosaminyltransferase family (Core-2:I-Branching enzyme family) : contains Pfam profile: PF02485 Core-2:I-Branching enzyme	tremula x tremuloides	Unique
Ptp.6697.1.S1_x_at	-0.896186	-7.92258	0.00410307	CV247387	grail3.0023033701	grail3.0023033701	At5g01650.1	Macrophage migration inhibitory factor (MIF) family : contains pfam profile: PF001187 Macrophage migration inhibitory factor	trichocarpa	Probes cross hyb with other sequences
Ptp.6699.1.S1_s_at	-2.95177	-6.39208	0.00905888	CV258697	eugene3.00280065	eugene3.00280065	At5g20740.1	ripening-related protein - like : grip28 ripening-related protein	trichocarpa x nigra	All probes match over all sequences
Ptp.670.1.A1_at	-1.2584	-6.99647	0.00649693	CK087317	gw1.XVIII.2536.1	gw1.XVIII.2536.1	At2g44970.1	unknown protein : identical to GB:AAC31827: supported by cDNA: gi_18377627	tremula x tremuloides	Unique
Ptp.671.1.S1_s_at	-3.61877	-8.49489	0.00316911	CN518519	estExt_Genewise1_v1.C_400718	estExt_Genewise1_v1.C_400718	At4g33330.1	putative protein : glycogenin glucosyltransferase (EC 2.4.1.186) - human	trichocarpa x deltoides	All probes match over all sequences
Ptp.677.1.A1_s_at	-2.95867	-8.30974	0.00342444	CV247583	estExt_fgenesh4_pg.C_LG_II0267	estExt_fgenesh4_pg.C_LG_II0267	At1g75500.1	nodulin-like protein : similar to MtN21 GB:CAA75575 GI:2598575 from (Medicago truncatula) (Mol. Plant Microbe Interact. 9 (4)	trichocarpa	All probes match over all sequences
Ptp.68.3.S1_s_at	-1.44615	-7.15161	0.00600318	CV262974	eugene3.00440197	eugene3.00440197	At4g25670.1	expressed protein : : supported by cDNA: gi_14517537_gb_AY039604.1_	trichocarpa x nigra	All probes match over all sequences
Ptp.680.1.A1_at	-3.99196	-14.2757	0.000457646	CK087539	--	--	--	--	trichocarpa x nigra	Unique
Ptp.6803.1.S1_at	-2.73251	-7.08817	0.00620369	DN499713	--	--	--	--	tremula	Unique
Ptp.6809.1.S1_at	-5.20126	-13.9604	0.000499289	BU834090	fgenesh4_pm.C_LG_VIII000556 gw1.X.6584.1	fgenesh4_pm.C_LG_VIII000556	At1g70940.1	auxin transport protein REH1	tremula x tremuloides	Unique
Ptp.6825.1.S1_at	-1.08729	-6.34387	0.00930574	DN490280	estExt_Genewise1_v1.C_LG_I7229 gw1.III.218.1	estExt_Genewise1_v1.C_LG_I7229	At3g57670.1	zinc finger - like protein : finger protein pcp1	tremula x tremuloides	Unique
Ptp.685.1.S1_at	-0.386201	-9.24214	0.00233147	CX658275	estExt_fgenesh4_pg.C_LG_III1491	estExt_fgenesh4_pg.C_LG_III1491	At3g24160.1	type 1 membrane protein	alba x tremula var. glandulosa	Unique
Ptp.6854.1.A1_a_at	-1.08867	-6.35632	0.00923628	DN489339	estExt_fgenesh4_pg.C_LG_IV1532	estExt_fgenesh4_pg.C_LG_IV1532	At3g12500.1	glycosyl hydrolase family 19 (basic endochitinase) : identical to basic endochitinase precursor SP:P19171 from [Arabidopsis thaliana]: supported by cDNA: gi_15451095_gb_AY054628.1_	tremula x tremuloides	Probes match on alternative forms of same gene
Ptp.6889.1.A1_at	-1.17511	-7.8949	0.00416226	CV242890	estExt_Genewise1_v1.C_LG_XIV3419	estExt_Genewise1_v1.C_LG_XIV3419	At1g05060.1	expressed protein : :supported by full-length cDNA: Ceres:37455.	trichocarpa	Unique
Ptp.689.1.A1_at	-2.83589	-20.2285	0.000119013	CK087655	gw1.XIX.1626.1	gw1.XIX.1626.1	At3g10910.1	putative RING zinc finger protein : contains Pfam profile: PF00097 Zinc finger	tremula x tremuloides	Unique
Ptp.6912.1.S1_at	-5.94329	-7.84142	0.00425767	CV277311	eugene3.00870003	eugene3.00870003	At4g24340.1	putative protein : storage protein - Populus deltoides	trichocarpa x deltoides	Unique
Ptp.6912.2.A1_at	-0.578753	-22.0722	8.45e-05	L20234.1	gw1.II.1290.1	gw1.II.1290.1	At2g35680.1	expressed protein : : supported by cDNA: gi_15450955_gb_AY054558.1_	trichocarpa	Unique
Ptp.6916.1.S1_at	-6.71727	-26.5348	4.16e-05	BU828504	gw1.1587.4.1 estExt_Genewise1_v1.C_15010005 gw1.XI.2675.1	gw1.1587.4.1	At5g45670.1	GDSL-motif lipase:hydrolase-like protein : :supported by full-length cDNA: Ceres:18389.	tremula x tremuloides	Unique
Ptp.6949.1.A1_at	-4.01546	-17.0171	0.000231677	DN488709	gw1.XIII.1122.1	gw1.XIII.1122.1	At5g06900.1	cytochrome p450 family :	tremula	Unique
Ptp.6981.1.S1_at	-5.19584	-14.2242	0.000464229	DN488994	gw1.XVI.500.1	gw1.XVI.500.1	At5g44460.1	calmodulin-like protein :	trichocarpa x nigra	Unique
Ptp.701.1.A1_at	-1.03066	-18.5017	0.000169152	CK087763	eugene3.00002436 estExt_fgenesh4_pg.C_LG_XIV1163	eugene3.00002436	At2g21630.1	putative protein transport protein SEC23 : similar to human SEC23: supported by cDNA: gi_20466577	tremula x tremuloides	Unique
Ptp.706.1.S1_at	-5.47534	-8.75786	0.00283593	CK087802	estExt_fgenesh4_pg.C_LG_XVII0342	estExt_fgenesh4_pg.C_LG_XVII0342	At1g14380.1	expressed protein : :supported by full-length cDNA: Ceres:39090.	tremula x tremuloides	Unique
Ptp.7069.1.S1_at	-4.43881	-14.0363	0.000488913	DN497649	estExt_Genewise1_v1.C_LG_III2439	estExt_Genewise1_v1.C_LG_III2439	At4g00910.1	coded for by A. thaliana cDNA T20730 :	tremula x tremuloides	Unique
Ptp.7076.2.S1_at	-1.02611	-23.915	6.24e-05	BP932764	estExt_fgenesh4_pg.C_LG_V1395	estExt_fgenesh4_pg.C_LG_V1395	At4g14360.1	ankyrin like protein : : supported by cDNA: gi_16604604_gb_AY059747.1_	nigra	Unique
Ptp.7087.1.S1_at	-3.1875	-7.75356	0.00445015	DN488195	gw1.XVII.765.1	gw1.XVII.765.1	At3g28860.1	multidrug resistance P-glycoprotein	tremula x tremuloides	Unique
Ptp.7099.1.S1_s_at	-2.61863	-7.31982	0.005511	BU810141	estExt_Genewise1_v1.C_LG_XII1016	estExt_Genewise1_v1.C_LG_XII1016	gi|42795544|gb|AAS46110.1|	photosystem II M protein: psbM [Oryza sativa (japonica cultivar-group)] >gi|42795608|gb|AAS46173.1| photosystem II M protein: gpsbM [Oryza sativa (japonica cultivar-group)]	tremula x tremuloides	All probes match over all sequences
Ptp.713.1.S1_at	-1.35949	-8.28265	0.00347261	CK087922	gw1.XIV.1397.1	gw1.XIV.1397.1	At1g01540.1	protein serine:threonine kinase	tremula x tremuloides	Unique
Ptp.7131.2.S1_at	-5.25727	-8.67993	0.00294829	BU887742	gw1.IX.4341.1	gw1.IX.4341.1	At3g46130.1	Myb family transcription factor : contains PFAM profile: myb DNA binding domain PF00249: supported by cDNA: gi_9864078_gb_AF272733.1_AF272733	tremula x tremuloides	Unique
Ptp.7131.3.S1_a_at	-5.82227	-13.6825	0.000537483	BU884126	gw1.IX.4341.1	gw1.IX.4341.1	At3g46130.1	Myb family transcription factor : contains PFAM profile: myb DNA binding domain PF00249: supported by cDNA: gi_9864078_gb_AF272733.1_AF272733	tremula x tremuloides	Probes match on alternative forms of same gene
Ptp.7168.1.S1_at	-5.50283	-18.9828	0.000152323	DN488293	estExt_Genewise1_v1.C_LG_III2138	estExt_Genewise1_v1.C_LG_III2138	At1g63440.1	ATP dependent copper transporter	tremula x tremuloides	Unique
Ptp.717.1.A1_s_at	-5.49439	-16.1487	0.00028301	CK088051	estExt_fgenesh4_pm.C_LG_XV0370	estExt_fgenesh4_pm.C_LG_XV0370	At3g54950.1	patatin-related : low similarity to patatin [GI:169500][Solanum tuberosum]: contains Patatin domain PF01734	tremula x tremuloides	All probes match over all sequences
Ptp.7175.2.S1_at	-7.22717	-183.351	1.94e-08	BU896841	gw1.123.178.1	gw1.123.178.1	At1g18700.1	unknown protein : : supported by cDNA: gi_17979006	trichocarpa x nigra	Unique
Ptp.7175.2.S1_s_at	-6.62299	-56.851	1.7e-06	BU896841	grail3.0158003502 fgenesh4_pg.C_scaffold_8873000001	grail3.0158003502	At1g54070.1	unknown protein : similar to putative auxin-repressed protein GI:2688824 from [Prunus armeniaca]	tremula x tremuloides	All probes match over all sequences
Ptp.7180.1.S1_at	-1.05229	-16.379	0.000268807	CV255220	estExt_fgenesh4_pm.C_LG_VI0468	estExt_fgenesh4_pm.C_LG_VI0468	At3g58460.1	putative protein : several hypothetical proteins:supported by full-length cDNA: Ceres:35896.	trichocarpa x deltoides	Unique
Ptp.7180.3.S1_s_at	-0.513259	-6.60864	0.00800563	CV264189	estExt_fgenesh4_pm.C_LG_VI0468	estExt_fgenesh4_pm.C_LG_VI0468	At3g58460.1	putative protein : several hypothetical proteins:supported by full-length cDNA: Ceres:35896.	trichocarpa x nigra	All probes match over all sequences
Ptp.7183.1.A1_at	-1.52756	-8.1671	0.00366632	CV252516	fgenesh4_kg.C_LG_XVI000039 fgenesh4_pg.C_LG_XVI001062	fgenesh4_kg.C_LG_XVI000039	--	--	trichocarpa	Unique
Ptp.7191.1.S1_at	-1.88127	-7.04375	0.00634704	DN491420	gw1.XII.1458.1	gw1.XII.1458.1	At5g52120.1	putative protein : contains similarity to unknown protein (emb|CAB94142.1): supported by cDNA: gi_18175687	tremula x tremuloides	Unique
Ptp.7203.1.S1_s_at	-3.78807	-7.27354	0.0056279	CV263904	estExt_fgenesh4_pg.C_LG_X1761	estExt_fgenesh4_pg.C_LG_X1761	At5g59080.1	putative protein :	trichocarpa x nigra	All probes match over all sequences
Ptp.7208.1.S1_at	-6.06184	-15.6573	0.000323287	CK112102	grail3.0039028302	grail3.0039028302	At3g62040.1	hypothetical protein : contains non-consensus GA donor splice site at exon 2	tremula x tremuloides	Unique
Ptp.7211.1.S1_at	-2.66103	-8.16389	0.00367309	DN492362	gw1.XI.3134.1	gw1.XI.3134.1	At1g29750.1	leucine-rich repeat transmembrane protein kinase	tremula x tremuloides	Unique
Ptp.7214.1.A1_at	-1.53258	-6.27326	0.00967238	DN492418	grail3.0223000801	grail3.0223000801	At4g37760.1	squalene monooxygenase (squalene epoxidase)(SE)	trichocarpa x deltoides	Unique
Ptp.7218.1.S1_at	-5.55362	-20.801	0.000107056	CV273365	estExt_fgenesh4_pg.C_LG_XVI0953	estExt_fgenesh4_pg.C_LG_XVI0953	At3g53980.1	putative protein : hypothetical protein At2g37870 - Arabidopsis thaliana	trichocarpa x deltoides	Unique
Ptp.7223.1.S1_at	-5.1885	-13.4792	0.000563239	CF232737	eugene3.00090911	eugene3.00090911	At3g51780.1	putative protein : hypothetical proteins - Oryza sativa	alba x tremula	Unique
Ptp.7234.1.S1_at	-5.56841	-22.0837	8.45e-05	DN492699	estExt_fgenesh4_pm.C_1180018	estExt_fgenesh4_pm.C_1180018	At2g35360.1	hypothetical protein : predicted by genscan	tremula	Unique
Ptp.7253.1.S1_at	-5.4415	-8.09838	0.00378889	BU896567	--	--	--	--	tremula x tremuloides	Unique
Ptp.7257.1.A1_at	-3.83729	-13.2379	0.000603557	DN493088	eugene3.00150420	eugene3.00150420	At1g18290.1	hypothetical protein : predicted by genemark.hmm	tremula x tremuloides	Unique
Ptp.726.1.A1_at	-3.28009	-16.301	0.00027406	CV225822	estExt_Genewise1_v1.C_LG_II0718 gw1.40.903.1	estExt_Genewise1_v1.C_LG_II0718	At4g24240.1	WRKY family transcription factor : contains Pfam profile: PF03106 WRKY DNA -binding domain :supported by full-length cDNA: Ceres:112528.	trichocarpa	Unique
Ptp.7266.1.S1_at	-2.54854	-8.61332	0.00302593	DN493186	grail3.0028013201	grail3.0028013201	At5g60390.1	elongation factor 1-alpha (EF-1-alpha) : : supported by cDNA: gi_13430509_gb_AF360167.1_AF360167	nigra	Unique
Ptp.7268.1.S1_at	-1.52371	-26.6715	4.08e-05	BU898256	--	--	--	--	tremula x tremuloides	Unique
Ptp.7277.1.S1_at	-7.26157	-107.64	1.25e-07	BU896280	eugene3.00061696	eugene3.00061696	At4g32870.1	putative protein : hypothetical protein F17H15.20 Arabidopsis thaliana chromosome II BAC F17H15	tremula x tremuloides	Unique
Ptp.7291.1.S1_at	-0.820462	-6.69491	0.00761714	CK104123	fgenesh4_pg.C_LG_VIII001318 estExt_fgenesh4_pm.C_LG_X0355	fgenesh4_pg.C_LG_VIII001318	At5g14880.1	putative cation transport protein : putative potassium transporter AtKT2p	tremula	Unique
Ptp.73.1.A1_s_at	-3.36608	-13.4741	0.000564061	CV226399	eugene3.00141104	eugene3.00141104	--	--	trichocarpa	All probes match over all sequences
Ptp.7302.1.S1_at	-1.53755	-7.7893	0.00436743	DN492697	fgenesh4_pg.C_LG_XV000226 gw1.XII.11.1	fgenesh4_pg.C_LG_XV000226	At1g18470.1	expressed protein : :supported by full-length cDNA: Ceres:33310.	tremula x tremuloides	Unique
Ptp.7312.1.S1_at	-1.71991	-7.47831	0.00509605	DN502896	gw1.XVIII.3137.1	gw1.XVIII.3137.1	At5g57830.1	putative protein : similar to unknown protein (emb|CAA18210.1)	tremula x tremuloides	Unique
Ptp.7315.1.S1_at	-6.15091	-9.14817	0.00242584	DN492330	fgenesh4_pg.C_LG_I001226 grail3.6466000101	fgenesh4_pg.C_LG_I001226	At5g22860.1	prolylcarboxypeptidase-like protein : :supported by full-length cDNA: Ceres:122449.	tremula x tremuloides	Unique
Ptp.7318.1.S1_at	-3.97126	-7.51956	0.0049989	BU894836	estExt_Genewise1_v1.C_LG_V1093	estExt_Genewise1_v1.C_LG_V1093	At1g03030.1	unknown protein : Belongs to PF|01121 Uncharacterized protein family UPF0038 containing ATP:GTP binding domain. ESTs gb|AA585719	trichocarpa x deltoides	Unique
Ptp.7339.1.S1_at	-7.7575	-20.377	0.00011617	DN493231	gw1.I.6956.1 gw1.III.2366.1	gw1.I.6956.1	At5g07050.1	MtN21 nodulin protein-like :	tremula x tremuloides	Unique
Ptp.7340.1.S1_at	-1.84585	-7.50147	0.00503992	BU895906	grail3.0092005201 estExt_Genewise1_v1.C_56270001	grail3.0092005201	--	--	tremula x tremuloides	Unique
Ptp.7361.1.S1_s_at	-4.64724	-7.95559	0.00404654	BU893273	grail3.0001031201	grail3.0001031201	At2g17880.1	putative DnaJ protein : :supported by full-length cDNA: Ceres:22711.	tremula	All probes match over all sequences
Ptp.7364.1.S1_a_at	-4.32555	-9.18167	0.00239199	CA929119	gw1.XV.887.1	gw1.XV.887.1	At1g68040.1	methyltransferase-related : similar to defense-related protein cjs1 [Brassica carinata][GI:14009292]	tremuloides	Probes match on alternative forms of same gene
Ptp.7370.1.S1_at	-1.06098	-7.83705	0.004266	DN490673	grail3.0012022801	grail3.0012022801	At2g32640.1	hypothetical protein : predicted by genscan	tremula x tremuloides	Unique
Ptp.7390.1.S1_at	-5.19764	-25.8495	4.62e-05	DN485888	eugene3.00070807 fgenesh4_pm.C_LG_V000159	eugene3.00070807	At1g31320.1	hypothetical protein : similar to hypothetical protein GB:AAF24588 GI:6692123 from [Arabidopsis thaliana]	tremula x tremuloides	Unique
Ptp.7426.1.A1_at	-1.53709	-7.0445	0.00634625	CV267312	fgenesh4_pg.C_LG_V000555	fgenesh4_pg.C_LG_V000555	At1g47128.1	cysteine proteinase RD21A : identical to thiol protease RD21A SP:P43297 from [Arabidopsis thaliana]	trichocarpa x nigra	Unique
Ptp.7458.1.S1_at	-2.09006	-8.54697	0.00311839	BU865438	--	--	--	--	tremula	Unique
Ptp.7463.1.S1_at	-1.33353	-12.8143	0.000678835	DN486005	gw1.28.910.1 eugene3.00160907	gw1.28.910.1	At2g36670.1	putative protease : belongs to eukaryotic aspartyl protease family (PF00026)	tremula x tremuloides	Unique
Ptp.7471.1.S1_at	-2.58732	-7.21031	0.00583789	DN495652	eugene3.00012166 estExt_fgenesh4_pg.C_880085	eugene3.00012166	At3g27010.1	unknown protein :	tremula x tremuloides	Unique
Ptp.7473.1.S1_at	-1.74266	-11.9213	0.000890716	DN486136	estExt_fgenesh4_pg.C_LG_VIII1184	estExt_fgenesh4_pg.C_LG_VIII1184	At1g70670.1	Ca2+-binding EF-hand common family protein	tremula x tremuloides	Unique
Ptp.7476.1.A1_s_at	-0.713664	-7.55632	0.00491209	CK111860	gw1.II.3767.1 gw1.V.1865.1	gw1.II.3767.1	At1g20110.1	expressed protein : : supported by cDNA: gi_13605832_gb_AF367315.1_AF367315	tremula x tremuloides	All probes match over all sequences
Ptp.7509.2.S1_a_at	-3.17924	-15.2751	0.000358831	CV243054	grail3.0061014102	grail3.0061014102	At4g02075.1	Expressed protein : : supported by cDNA: gi_4741922_gb_AF130849.1_AF130849	trichocarpa	Probes match on alternative forms of same gene
Ptp.751.1.S1_at	-0.989698	-12.9308	0.000660838	CK088694	gw1.II.3767.1 gw1.V.1865.1	gw1.II.3767.1	At1g20110.1	expressed protein : : supported by cDNA: gi_13605832_gb_AF367315.1_AF367315	tremula x tremuloides	Unique
Ptp.7525.1.S1_at	-1.35286	-10.0397	0.00169407	CX185544	estExt_fgenesh4_pm.C_LG_VI0163	estExt_fgenesh4_pm.C_LG_VI0163	At2g41700.1	ABC transporter family protein : similar to ATP-binding cassette transporter ABCA1 GI:18031705 from [Arabidopsis thaliana]	euramericana	Unique
Ptp.753.1.A1_at	-1.35386	-8.80924	0.00278722	CK088732	estExt_Genewise1_v1.C_LG_III0271	estExt_Genewise1_v1.C_LG_III0271	--	--	tremula x tremuloides	Unique
Ptp.7534.1.S1_s_at	-1.91842	-16.2057	0.000278954	CF233591	estExt_fgenesh4_pg.C_2210006	estExt_fgenesh4_pg.C_2210006	At1g15780.1	hypothetical protein : preedicted by genemark.hmm	alba x tremula	All probes match over all sequences
Ptp.7536.1.A1_s_at	-4.89293	-10.7148	0.0013359	DN492609	estExt_fgenesh4_pm.C_LG_XV0452	estExt_fgenesh4_pm.C_LG_XV0452	At5g23750.1	putative protein : contains similarity to remorin:supported by full-length cDNA: Ceres:28686.	tremula x tremuloides	All probes match over all sequences
Ptp.754.1.S1_a_at	-0.337138	-6.98112	0.00654001	CA927725	estExt_fgenesh4_pg.C_LG_VIII0777	estExt_fgenesh4_pg.C_LG_VIII0777	At1g26550.1	expressed protein : contains similarity to peptidyl-prolyl cis:trans isomerase GB:AAC62692 GI:3599386 from [Cenarchaeum symbiosum]:supported by full-length cDNA: Ceres:14278.	tremuloides	Probes match on alternative forms of same gene
Ptp.7542.1.S1_at	-3.42542	-22.1649	8.37e-05	CK093416	estExt_Genewise1_v1.C_LG_XI2954	estExt_Genewise1_v1.C_LG_XI2954	At5g55970.1	putative protein : contains similarity to unknown protein (pir||T08924):supported by full-length cDNA: Ceres:141890.	tremula x tremuloides	Unique
Ptp.755.1.S1_at	-0.669303	-7.57363	0.0048692	BU819505	grail3.0032009501	grail3.0032009501	At4g26630.1	putative protein : various Caenorhabditis elegans predicted proteins: supported by cDNA: gi_20260449	tremula	Unique
Ptp.7564.1.S1_at	-1.94251	-22.7384	7.59e-05	CK093028	--	--	--	--	tremula x tremuloides	Unique
Ptp.7567.1.S1_at	-4.32154	-8.31147	0.00342156	CK093667	eugene3.10590001 eugene3.00040281	eugene3.10590001	--	--	tremula x tremuloides	Unique
Ptp.7570.1.S1_at	-1.58469	-9.7825	0.0018662	BU808973	estExt_Genewise1_v1.C_LG_X6499	estExt_Genewise1_v1.C_LG_X6499	At1g23090.1	putative sulphate transporter protein : strongly similar to GB:BAA75015	tremula x tremuloides	Unique
Ptp.7573.1.A1_at	-0.889959	-12.7383	0.000694997	CK093394	eugene3.00060245	eugene3.00060245	At2g41070.2	bZIP family transcription factor : contains a bZIP transcription factor basic domain signature (PDOC00036)	tremula x tremuloides	Unique
Ptp.7575.1.S1_s_at	-1.61234	-8.14845	0.00370671	CV268151	estExt_fgenesh4_pg.C_LG_VII0739	estExt_fgenesh4_pg.C_LG_VII0739	At5g37600.1	glutamate--ammonia ligase : : supported by cDNA: gi_16226386_gb_AF428386.1_AF428386	trichocarpa x nigra	All probes match over all sequences
Ptp.7579.1.S1_at	-3.83649	-10.2516	0.00156641	DN484256	gw1.VIII.2926.1	gw1.VIII.2926.1	At1g75090.1	putative DNA-3-methyladenine glycosylase I : similar to putative DNA-3-methyladenine glycosylase I (TAG I) GB:P05100 [Escherichia coli]: supported by cDNA: gi_14334651_gb_AY034999.1_	tremula x tremuloides	Unique
Ptp.76.1.S1_s_at	-5.51203	-6.4915	0.00854808	CF236416	estExt_fgenesh4_pg.C_LG_II0927 estExt_fgenesh4_pg.C_LG_II0928	estExt_fgenesh4_pg.C_LG_II0927	At1g22480.1	uclacyanin II	alba x tremula	All probes match over all sequences
Ptp.7600.1.S1_at	-1.69598	-7.46149	0.00513771	BU814224	--	--	--	--	trichocarpa x nigra	Unique
Ptp.7648.1.S1_at	-1.90506	-6.31006	0.00947769	AJ776094	--	--	--	--	euphratica	Unique
Ptp.7659.1.S1_s_at	-0.747069	-6.79125	0.0072343	DN488737	eugene3.00110941	eugene3.00110941	At3g15410.1	unknown protein : similar to leucine-rich repeat protein GB:CAA76000 and GB:CAA76001 from [Arabidopsis thaliana]	tremula	All probes match over all sequences
Ptp.7664.1.S1_at	-2.55497	-27.2852	3.8e-05	DN498498	estExt_fgenesh4_pg.C_1070075	estExt_fgenesh4_pg.C_1070075	At3g15480.1	expressed protein : similar to unknown protein GB:AAF30339 from [Arabidopsis thaliana]:supported by full-length cDNA: Ceres:22328.	tremula	Unique
Ptp.7670.1.S1_at	-2.49405	-7.50667	0.00502622	DN498580	eugene3.00002567	eugene3.00002567	At4g13220.1	hypothetical protein :	tremula x tremuloides	Unique
Ptp.7689.1.S1_s_at	-3.7616	-6.6625	0.00775805	DN498287	gw1.40.547.1	gw1.40.547.1	At5g42630.1	putative protein : similar to unknown protein (gb|AAF63176.1)supported by full-length cDNA: Ceres:114074.	tremula	All probes match over all sequences
Ptp.7713.1.A1_at	-3.14372	-13.1978	0.000609237	DN498723	eugene3.00010837 grail3.0018035601	eugene3.00010837	At4g28000.1	putative protein : MSP1	tremula	Unique
Ptp.7726.1.S1_at	-0.889238	-10.1893	0.00160282	DN498230	grail3.0012039501	grail3.0012039501	At3g59500.1	putative protein : putative transmembrane protein 54TMp - Homo sapiens	trichocarpa x nigra	Unique
Ptp.7738.1.S1_at	-4.18145	-9.69729	0.00193059	CV273636	estExt_fgenesh4_pg.C_LG_XI1346	estExt_fgenesh4_pg.C_LG_XI1346	At2g31160.1	expressed protein : : supported by cDNA: gi_15912210_gb_AY056383.1_	trichocarpa x deltoides	Unique
Ptp.7756.1.S1_at	-7.98611	-16.9319	0.000236402	DN499403	gw1.166.81.1	gw1.166.81.1	At4g04320.1	putative malonyl-CoA decarboxylase :	trichocarpa x deltoides	Unique
Ptp.7757.1.S1_at	-2.12608	-9.50795	0.00208568	DN499447	--	--	--	--	tremula	Unique
Ptp.7771.1.S1_at	-0.461542	-15.9717	0.000296069	DN489235	estExt_fgenesh4_kg.C_LG_XIV0045	estExt_fgenesh4_kg.C_LG_XIV0045	--	--	trichocarpa	Unique
Ptp.782.1.S1_at	-5.19011	-59.5763	1.37e-06	AY935510.1	estExt_Genewise1_v1.C_LG_VIII0614	estExt_Genewise1_v1.C_LG_VIII0614	At1g71070.1	N-acetylglucosaminyltransferase family (Core-2:I-Branching enzyme family) : similar to glucosaminyl (N-acetyl) transferase GB:4758422 from [Homo sapiens]: supported by cDNA: gi_15215743_gb_AY050401.1_	tremula x tremuloides	Unique
Ptp.7837.1.S1_at	-7.33804	-42.1186	6.02e-06	DN499926	fgenesh4_pg.C_LG_X000162	fgenesh4_pg.C_LG_X000162	At4g15890.1	hypothetical protein :	trichocarpa	Unique
Ptp.7837.1.S1_s_at	-6.02343	-11.1208	0.00116176	DN499926	gw1.129.19.1	gw1.129.19.1	At1g74700.1	unknown protein :	tremula	All probes match over all sequences
Ptp.7839.1.S1_at	-1.57499	-6.57744	0.0081329	DN497842	eugene3.00040712 fgenesh4_pg.C_LG_II002197	eugene3.00040712	At1g66140.1	C2H2-type zinc finger protein	tremula x tremuloides	Unique
Ptp.785.1.S1_x_at	-7.7284	-84.4814	3.06e-07	AY607753.1	eugene3.00191024 gw1.XIX.2840.1 fgenesh4_pg.C_scaffold_858000001 gw1.684.7.1 fgenesh4_pg.C_LG_XIX001005	eugene3.00191024	At5g60490.1	fasciclin-like arabinogalactan-protein (FLA12) : :supported by full-length cDNA: Ceres:15239.	alba x tremula	Probes cross hyb with other sequences
Ptp.785.2.S1_x_at	-5.3628	-40.6898	7.14e-06	AY607757.1	grail3.0094006801	grail3.0094006801	At5g60490.1	fasciclin-like arabinogalactan-protein (FLA12) : :supported by full-length cDNA: Ceres:15239.	alba x tremula	Probes cross hyb with other sequences
Ptp.7865.2.A1_at	-3.70895	-35.5947	1.34e-05	CV269285	gw1.132.12.1	gw1.132.12.1	At5g18560.1	AP2 domain -like protein : AP2:EREBP-like transcription factor LEAFY PETIOLE	tremula	Unique
Ptp.7909.1.A1_at	-2.80895	-15.1268	0.00036976	CV261088	--	--	--	--	trichocarpa x nigra	Unique
Ptp.7918.1.S1_s_at	-1.28329	-6.71348	0.00753709	CV265114	estExt_fgenesh4_pm.C_LG_VII0076	estExt_fgenesh4_pm.C_LG_VII0076	At2g43330.1	putative membrane transporter : : supported by cDNA: gi_17380889	trichocarpa x nigra	All probes match over all sequences
Ptp.792.1.S1_at	-7.15904	-21.1247	0.000100465	AY607763.1	eugene3.00160813	eugene3.00160813	At5g03170.1	fasciclin-like arabinogalactan-protein (FLA11) : :supported by full-length cDNA: Ceres:14950.	alba x tremula	Unique
Ptp.792.1.S1_s_at	-6.97021	-7.58626	0.00483918	AY607763.1	eugene3.00160813	eugene3.00160813	At5g03170.1	fasciclin-like arabinogalactan-protein (FLA11) : :supported by full-length cDNA: Ceres:14950.	alba x tremula	All probes match over all sequences
Ptp.7923.1.S1_at	-0.205662	-8.06588	0.00384135	BU895193	estExt_fgenesh4_pg.C_LG_VI0728	estExt_fgenesh4_pg.C_LG_VI0728	At2g37900.1	putative peptide:amino acid transporter :	tremula x tremuloides	Unique
Ptp.7932.1.S1_at	-3.97314	-6.36802	0.00918313	DN492673	gw1.XI.3269.1	gw1.XI.3269.1	At4g18640.1	leucine-rich repeat transmembrane protein kinase	tremula x tremuloides	Unique
Ptp.7935.1.S1_a_at	-3.34788	-25.5132	4.86e-05	CN521042	gw1.VIII.813.1	gw1.VIII.813.1	At5g26340.1	hexose transporter - like protein : hexose transporter HT2	trichocarpa x deltoides	Probes match on alternative forms of same gene
Ptp.7939.1.S1_at	-2.62583	-10.7939	0.00129928	DN491336	estExt_fgenesh4_pg.C_LG_V1038	estExt_fgenesh4_pg.C_LG_V1038	At1g77000.1	F-box protein family	trichocarpa	Unique
Ptp.7962.1.S1_a_at	-3.97492	-8.8162	0.00277971	AJ767166	gw1.IV.2081.1	gw1.IV.2081.1	At1g61660.1	expressed protein : :supported by full-length cDNA: Ceres:159557.	euphratica	Probes match on alternative forms of same gene
Ptp.7965.1.S1_at	-3.62971	-28.6709	3.06e-05	DN502706	gw1.V.220.1 eugene3.00020660	gw1.V.220.1	At5g48940.1	leucine-rich repeat transmembrane protein kinase	tremula x tremuloides	Unique
Ptp.7973.1.S1_at	-1.58103	-9.581	0.00202388	DN493279	grail3.0126008001	grail3.0126008001	At1g49890.1	expressed protein : : supported by cDNA: gi_15028144_gb_AY046022.1_	tremula x tremuloides	Unique
Ptp.7976.1.S1_at	-1.91504	-6.5904	0.00808051	CF228327	gw1.XII.1523.1 gw1.XV.1486.1	gw1.XII.1523.1	At1g27500.1	hypothetical protein : similar to kinesin light chain (Z25664): similar to EST gb|R90451	alba x tremula	Unique
Ptp.7976.1.S1_s_at	-2.11895	-6.64099	0.00786184	CF228327	gw1.XII.1523.1 gw1.XV.1486.1	gw1.XII.1523.1	At1g27500.1	hypothetical protein : similar to kinesin light chain (Z25664): similar to EST gb|R90451	alba x tremula	All probes match over all sequences
Ptp.7983.1.S1_s_at	-2.1085	-17.7137	0.000199675	DN502963	grail3.0005003601	grail3.0005003601	At1g19000.1	myb family transcription factor : similar to MybSt1 GI:7705206 from [Solanum tuberosum]:supported by full-length cDNA: Ceres:41381.	tremula x tremuloides	All probes match over all sequences
Ptp.7985.1.S1_at	-4.36945	-12.4567	0.00075657	BU896959	gw1.XIX.1560.1	gw1.XIX.1560.1	At2g40460.1	putative PTR2 family peptide transporter : : supported by cDNA: gi_17380881	tremula x tremuloides	Unique
Ptp.7986.1.S1_at	-3.12402	-14.7354	0.000407205	DN502987	gw1.VIII.813.1	gw1.VIII.813.1	At5g26340.1	hexose transporter - like protein : hexose transporter HT2	tremula x tremuloides	Unique
Ptp.7987.1.S1_at	-1.37055	-24.311	5.84e-05	DN503037	grail3.0069006101	grail3.0069006101	At5g64550.1	putative protein : strong similarity to unknown protein (emb|CAB89363.1): supported by cDNA: gi_20259337	tremula x tremuloides	Unique
Ptp.8018.1.S1_at	-2.69924	-22.7021	7.62e-05	DN494464	--	--	--	--	trichocarpa x deltoides	Unique
Ptp.802.1.S1_s_at	-2.83619	-8.70845	0.00290733	CV279136	grail3.0023023506	grail3.0023023506	At3g54000.1	expressed protein : :supported by full-length cDNA: Ceres:101230.	trichocarpa x deltoides	All probes match over all sequences
Ptp.8022.1.S1_s_at	-2.80169	-6.73407	0.00746403	DN485780	estExt_fgenesh4_pg.C_LG_IV1425	estExt_fgenesh4_pg.C_LG_IV1425	At4g34880.1	amidase - like protein : amidase	tremula x tremuloides	All probes match over all sequences
Ptp.8038.1.A1_s_at	-0.892841	-7.18447	0.00590526	CV255397	estExt_Genewise1_v1.C_1300173 gw1.IX.2163.1	estExt_Genewise1_v1.C_1300173	At3g19240.1	dem-like protein : similar to dem GB:CAA73973 from [Lycopersicon esculentum] (Plant Cell (1998) 10	trichocarpa x deltoides	All probes match over all sequences
Ptp.804.1.S1_at	-1.12965	-7.18522	0.00590371	CK089238	estExt_fgenesh4_pg.C_LG_XV0909	estExt_fgenesh4_pg.C_LG_XV0909	At2g33120.1	putative synaptobrevin : :supported by full-length cDNA: Ceres:2443.	tremula x tremuloides	Unique
Ptp.8046.1.S1_s_at	-1.06342	-7.42506	0.00522951	BU885382	gw1.88.183.1 gw1.I.3224.1	gw1.88.183.1	At3g18524.1	hypothetical protein : contains Pfam profile:PF01529 DHHC zinc finger domain	tremula x tremuloides	All probes match over all sequences
Ptp.8048.1.S1_at	-6.11225	-14.758	0.00040487	DN487908	gw1.VII.1597.1 gw1.V.2600.1	gw1.VII.1597.1	At5g09220.1	amino acid transport protein AAP2 : :supported by full-length cDNA: Ceres:114602.	tremula x tremuloides	Unique
Ptp.8064.1.S1_s_at	-1.62519	-7.0329	0.00637241	DN489165	--	--	--	--	tremula x tremuloides	All probes match over all sequences
Ptp.8100.1.S1_a_at	-6.66325	-17.5073	0.000209691	BU884051	grail3.0011026401	grail3.0011026401	At4g09890.1	putative protein : Arabidopsis thaliana chromosome II BAC T30B22 genomic sequence	tremula x tremuloides	Probes match on alternative forms of same gene
Ptp.8102.1.S1_at	-1.1399	-6.68265	0.00767038	DN492513	gw1.87.99.1	gw1.87.99.1	At1g31800.1	cytochrome P450	euramericana	Unique
Ptp.8116.1.S1_at	-3.08614	-8.15447	0.00369401	DN492632	eugene3.01850004	eugene3.01850004	At3g18770.1	hypothetical protein :	trichocarpa x nigra	Unique
Ptp.8133.1.S1_s_at	-4.54122	-9.00273	0.00257651	BU896650	estExt_Genewise1_v1.C_LG_II0461	estExt_Genewise1_v1.C_LG_II0461	At1g20160.1	subtilisin-like serine protease : similar to subtilisin-type protease precursor GI:14150446 from [Glycine max]:supported by full-length cDNA: Ceres:3907.	tremula x tremuloides	All probes match over all sequences
Ptp.814.1.S1_at	-5.06025	-14.7109	0.000410053	CK089811	gw1.XVI.2146.1 gw1.VI.2111.1	gw1.XVI.2146.1	At5g06470.1	putative protein : similar to unknown protein (emb|CAB81925.1)	tremula x tremuloides	Unique
Ptp.817.1.S1_a_at	-1.63346	-9.11001	0.0024664	CK087895	fgenesh4_pg.C_scaffold_88000094 estExt_fgenesh4_pg.C_LG_I2295	fgenesh4_pg.C_scaffold_88000094	At5g40870.1	uridine kinase-like protein :	tremula x tremuloides	Probes match on alternative forms of same gene
Ptp.829.1.A1_at	-3.87721	-15.3707	0.000350689	CK089429	fgenesh4_pm.C_scaffold_28000139	fgenesh4_pm.C_scaffold_28000139	At2g36485.1	Expressed protein : : supported by cDNA: gi_15450487_gb_AY052345.1_	trichocarpa x deltoides	Unique
Ptp.84.2.A1_at	-2.71291	-8.56244	0.00309648	BU892274	estExt_fgenesh4_pg.C_LG_XVIII1173	estExt_fgenesh4_pg.C_LG_XVIII1173	At1g53540.1	17.6 kDa heat shock protein (AA 1-156) : identical to GI:4376161 from [Arabidopsis thaliana] (Nucleic Acids Res. 17 (19)	tremula	Unique
Ptp.848.1.S1_at	-1.9164	-6.27404	0.0096718	CK088807	estExt_Genewise1_v1.C_LG_II2125	estExt_Genewise1_v1.C_LG_II2125	At5g37600.1	glutamate--ammonia ligase : : supported by cDNA: gi_16226386_gb_AF428386.1_AF428386	tremula x tremuloides	Unique
Ptp.848.1.S1_x_at	-1.73792	-7.01465	0.00643089	CK088807	estExt_Genewise1_v1.C_LG_II2125	estExt_Genewise1_v1.C_LG_II2125	At5g37600.1	glutamate--ammonia ligase : : supported by cDNA: gi_16226386_gb_AF428386.1_AF428386	tremula x tremuloides	Probes cross hyb with other sequences
Ptp.852.1.S1_at	-1.72714	-11.0461	0.00119126	CV266701	grail3.0051002201	grail3.0051002201	--	--	trichocarpa x nigra	Unique
Ptp.87.1.A1_s_at	-1.03582	-6.52198	0.00840395	CV237321	eugene3.00870012	eugene3.00870012	At3g03150.1	expressed protein : : supported by full-length cDNA: Ceres: 18019.	trichocarpa	All probes match over all sequences
Ptp.874.1.S1_at	-2.22194	-7.05123	0.00632406	BU895282	grail3.0010067701	grail3.0010067701	At2g01910.1	unknown protein :	tremula x tremuloides	Unique
Ptp.907.1.A1_at	-1.99583	-7.35569	0.00541509	CV277484	estExt_fgenesh4_pg.C_LG_I1487 estExt_fgenesh4_pm.C_440018	estExt_fgenesh4_pg.C_LG_I1487	At4g19160.1	putative protein : : supported by cDNA: gi_15292760_gb_AY050814.1_	trichocarpa x deltoides	Unique
Ptp.922.1.A1_at	-1.91728	-24.2356	5.91e-05	CK089483	--	--	--	--	trichocarpa	Unique
Ptp.948.1.S1_at	-3.34068	-10.3299	0.0015231	CK089647	gw1.VII.178.1	gw1.VII.178.1	At3g13040.1	expressed protein : :supported by full-length cDNA: Ceres:116381.	tremula x tremuloides	Unique
Ptp.968.1.A1_at	-0.821768	-11.2018	0.00113353	CK089779	fgenesh4_pg.C_scaffold_120000095	fgenesh4_pg.C_scaffold_120000095	At5g17680.1	disease resistance protein (TIR-NBS-LRR class)	trichocarpa x nigra	Unique
Ptp.981.1.S1_at	-2.81883	-12.6823	0.000705762	CK089877	grail3.0001110901	grail3.0001110901	At5g58960.1	putative protein : predicted proteins	tremula x tremuloides	Unique
PtpAffx.100235.1.S1_s_at	-5.75677	-17.2036	0.000223481	CF233108	grail3.0003074001 estExt_fgenesh4_pg.C_LG_V0933	grail3.0003074001	At1g77690.1	putative AUX1-like permease : similar to AUX1 (regulator of root gravitropism	alba x tremula	All probes match over all sequences
PtpAffx.100482.1.A1_s_at	-3.14071	-18.2178	0.000178332	CV232377	estExt_fgenesh4_pm.C_LG_III0115	estExt_fgenesh4_pm.C_LG_III0115	At1g45688.1	expressed protein : :supported by full-length cDNA: Ceres:8255.	trichocarpa	All probes match over all sequences
PtpAffx.100744.1.S1_s_at	-3.56303	-29.0728	2.89e-05	CV227928	eugene3.01660042	eugene3.01660042	At4g22190.1	expressed protein : :supported by full-length cDNA: Ceres:6848.	trichocarpa	All probes match over all sequences
PtpAffx.101087.1.S1_a_at	-6.1068	-7.40504	0.0052892	CV278966	fgenesh4_pm.C_LG_V000037 gw1.XIX.2346.1	fgenesh4_pm.C_LG_V000037	At4g19170.1	9-cis-epoxycarotenoid dioxygenase [neoxanthin cleavage enzyme](NC1)(NCED1)	trichocarpa x deltoides	Unique
PtpAffx.101087.1.S1_at	-3.89536	-12.6478	0.000712521	CV278966	gw1.XIX.2346.1	gw1.XIX.2346.1	At4g19170.1	9-cis-epoxycarotenoid dioxygenase [neoxanthin cleavage enzyme](NC1)(NCED1)	trichocarpa x deltoides	Probes match on alternative forms of same gene
PtpAffx.101087.2.S1_at	-4.44411	-13.0414	0.00063788	CV258438	gw1.XIX.2346.1 fgenesh4_pm.C_LG_V000037	gw1.XIX.2346.1	At4g19170.1	9-cis-epoxycarotenoid dioxygenase [neoxanthin cleavage enzyme](NC1)(NCED1)	trichocarpa x deltoides	Unique
PtpAffx.101117.1.A1_at	-2.65155	-9.09909	0.00247593	CV277711	estExt_Genewise1_v1.C_LG_VI0902	estExt_Genewise1_v1.C_LG_VI0902	At5g35550.1	myb family transcription factor : contains PFAM profile: myb DNA-binding domain PF00249: supported by cDNA: gi_15375303_gb_AF371981.2_AF371981	trichocarpa x deltoides	Unique
PtpAffx.10139.1.A1_at	-0.579154	-6.29404	0.00957364	CV245605	eugene3.00140939	eugene3.00140939	At1g10830.1	expressed protein : EST gb|F13926 comes from this gene:supported by full-length cDNA: Ceres:21943.	trichocarpa	Unique
PtpAffx.101781.1.A1_at	-1.74326	-7.27113	0.0056337	CV252133	estExt_fgenesh4_pg.C_1200050	estExt_fgenesh4_pg.C_1200050	At1g03520.1	N-acetylglucosaminyltransferase family (Core-2:I-Branching enzyme family) : : supported by cDNA: gi_15292806_gb_AY050837.1_	trichocarpa	Unique
PtpAffx.101899.1.A1_at	-0.155374	-7.03895	0.00635881	CV245964	gw1.VI.718.1	gw1.VI.718.1	At3g11570.1	hypothetical protein :	tremula	Unique
PtpAffx.102022.1.A1_at	-3.68825	-26.9139	3.97e-05	CV260429	estExt_fgenesh4_pg.C_LG_II0961	estExt_fgenesh4_pg.C_LG_II0961	At1g68810.1	bHLH protein : Pfam HMM hit: helix-loop-helix DNA-binding domain	trichocarpa x nigra	Unique
PtpAffx.102073.1.A1_s_at	-1.8082	-12.4572	0.00075657	CV234978	estExt_fgenesh4_pg.C_LG_IX0060	estExt_fgenesh4_pg.C_LG_IX0060	At2g36250.1	plastid division protein (FtsZ) : identical to AF089738: supported by cDNA: gi_15292820_gb_AY050844.1_	trichocarpa	All probes match over all sequences
PtpAffx.102308.1.A1_at	-1.77176	-11.5958	0.000990562	CV229889	eugene3.00040404	eugene3.00040404	At2g27430.1	hypothetical protein : predicted by genscan and genefinder	trichocarpa x deltoides	Unique
PtpAffx.102330.1.A1_s_at	-5.82624	-30.4197	2.4e-05	DN484321	estExt_fgenesh4_pm.C_LG_VIII0087	estExt_fgenesh4_pm.C_LG_VIII0087	At5g03760.1	putative protein : beta-(1-3)-glucosyl transferase	tremula x tremuloides	All probes match over all sequences
PtpAffx.102389.2.S1_a_at	-3.59004	-20.354	0.00011675	CV227242	--	--	--	--	trichocarpa	Probes match on alternative forms of same gene
PtpAffx.102571.1.S1_at	-3.49681	-25.0285	5.21e-05	AI164751	grail3.0004021203	grail3.0004021203	At5g06610.1	putative protein : similar to unknown protein (gb|AAD30234.1): supported by full-length cDNA: Ceres: 6949.	tremula x tremuloides	Unique
PtpAffx.102643.1.S1_at	-3.70006	-22.0569	8.45e-05	AJ775881	eugene3.00030833 gw1.19208.1.1	eugene3.00030833	At1g12110.1	putative NPK1-related protein kinase 2 : similar to nitrate chlorate transporter GB:Q05085 from (Arabidopsis thaliana): supported by cDNA: gi_166667_gb_L10357.1_ATHCHL1A	euphratica	Unique
PtpAffx.102643.1.S1_s_at	-3.20039	-10.8301	0.00128638	AJ775881	eugene3.00030833	eugene3.00030833	At1g12110.1	putative NPK1-related protein kinase 2 : similar to nitrate chlorate transporter GB:Q05085 from (Arabidopsis thaliana): supported by cDNA: gi_166667_gb_L10357.1_ATHCHL1A	euphratica	All probes match over all sequences
PtpAffx.102687.3.A1_s_at	-0.891275	-6.99116	0.00650971	CV244687	fgenesh4_pg.C_LG_I003042	fgenesh4_pg.C_LG_I003042	--	--	trichocarpa	All probes match over all sequences
PtpAffx.1027.1.A1_a_at	-1.42722	-7.29811	0.00556458	CV254661	grail3.0008055101 estExt_fgenesh4_pg.C_LG_III0979	grail3.0008055101	At4g22990.1	putative protein : hypothetical protein	trichocarpa x deltoides	Probes match on alternative forms of same gene
PtpAffx.102951.1.S1_at	-4.25299	-14.5732	0.000422824	CV263061	eugene3.01180078	eugene3.01180078	At4g17090.1	glycosyl hydrolase family 14 (beta-amylase) : identical to beta-amylase enzyme GI:6065749 from [Arabidopsis thaliana]:supported by full-length cDNA: Ceres:36882.	tremula x tremuloides	Unique
PtpAffx.102970.1.A1_at	-3.78739	-7.04947	0.00633051	CN549756	fgenesh4_pg.C_LG_VI001278	fgenesh4_pg.C_LG_VI001278	At4g30520.1	receptor-like kinase homolog : somatic embryogenesis receptor-like kinase - Daucus carota	trichocarpa x deltoides	Unique
PtpAffx.103337.1.S1_at	-0.947675	-7.50779	0.00502344	BI068728	estExt_fgenesh4_pm.C_280003	estExt_fgenesh4_pm.C_280003	At1g17455.1	Expressed protein : : supported by full-length cDNA: Ceres: 1349.	tremula x tremuloides	Unique
PtpAffx.103410.1.S1_at	-1.97056	-9.65606	0.00196032	BU823321	fgenesh4_pm.C_LG_I000253	fgenesh4_pm.C_LG_I000253	At5g49730.1	FRO2-like protein: NADPH oxidase-like : : supported by cDNA: gi_20268771	tremula	Unique
PtpAffx.103505.1.S1_at	-3.08482	-9.43328	0.00215541	CV278531	estExt_fgenesh4_pm.C_280003	estExt_fgenesh4_pm.C_280003	At1g17455.1	Expressed protein : : supported by full-length cDNA: Ceres: 1349.	trichocarpa x deltoides	Unique
PtpAffx.103594.1.S1_s_at	-1.65716	-7.84374	0.00425311	AI164755	eugene3.00160194	eugene3.00160194	--	--	tremula x tremuloides	All probes match over all sequences
PtpAffx.103616.2.S1_at	-1.66385	-18.1738	0.00018038	BU824612	fgenesh4_pg.C_LG_XIX000748 grail3.0041007901	fgenesh4_pg.C_LG_XIX000748	At1g35560.1	DNA binding protein	tremula	Unique
PtpAffx.103620.1.A1_at	-1.41527	-6.33019	0.00937391	CK097874	gw1.VIII.2087.1	gw1.VIII.2087.1	At1g79380.1	expressed protein : : supported by cDNA: gi_13937148_gb_AF372928.1_AF372928	tremula	Unique
PtpAffx.103881.1.A1_at	-1.05142	-11.0836	0.0011768	CV269333	estExt_fgenesh4_pg.C_LG_VIII0436	estExt_fgenesh4_pg.C_LG_VIII0436	At3g55390.1	putative protein : MtN24	trichocarpa x nigra	Unique
PtpAffx.103942.1.S1_s_at	-0.721703	-10.8788	0.00126453	CF232573	eugene3.00031328	eugene3.00031328	At5g61980.1	GCN4-complementing protein - like : GCN4-complementing protein	alba x tremula	All probes match over all sequences
PtpAffx.103981.1.S1_at	-6.36441	-17.3091	0.000217773	CK088417	eugene3.00012712	eugene3.00012712	At5g46020.1	expressed protein : :supported by full-length cDNA: Ceres:114691.	tremula x tremuloides	Unique
PtpAffx.104038.1.S1_at	-2.4084	-12.3495	0.000783062	CF235865	estExt_fgenesh4_pm.C_LG_V0213	estExt_fgenesh4_pm.C_LG_V0213	At4g02630.1	putative serine:threonine protein kinase :	alba x tremula	Unique
PtpAffx.104039.1.S1_s_at	-7.69315	-12.3027	0.000796701	CV261788	--	--	--	--	trichocarpa	All probes match over all sequences
PtpAffx.104072.1.S1_at	-4.29196	-13.1255	0.000621062	CV258920	gw1.I.6956.1 gw1.III.2366.1	gw1.I.6956.1	At5g07050.1	MtN21 nodulin protein-like :	trichocarpa x nigra	Unique
PtpAffx.104298.1.S1_at	-2.56696	-8.51418	0.00314931	CN524432	gw1.III.1429.1	gw1.III.1429.1	At1g60500.1	unknown protein : contains Pfam profile: PF02212 dynamin GTPase effector domain	trichocarpa x deltoides	Unique
PtpAffx.104314.1.S1_at	-3.00902	-21.9983	8.5e-05	CA929486	estExt_fgenesh4_pg.C_LG_I0719	estExt_fgenesh4_pg.C_LG_I0719	At4g19550.1	hypothetical protein :	tremula x tremuloides	Unique
PtpAffx.104662.1.S1_at	-1.73413	-6.91587	0.006758	DN486337	fgenesh4_pg.C_LG_X001039 fgenesh4_pg.C_scaffold_4068000001	fgenesh4_pg.C_LG_X001039	At1g71040.1	spore coat protein-like protein : similar to SPORE COAT PROTEIN A GB:P07788 from [Bacillus subtilis] and BILIRUBIN OXIDASE GB:Q12737 [Myrothecium verrucaria]:supported by full-length cDNA: Ceres:98973.	tremula	Unique
PtpAffx.104679.1.S1_at	-2.38265	-7.06568	0.0062781	BU888604	gw1.XVI.1671.1 grail3.0152000301	gw1.XVI.1671.1	At3g20860.1	putative serine:threonine protein kinase : similar to GB:NP_035979 from [Mus musculus]	tremula	Unique
PtpAffx.104683.1.S1_at	-1.9917	-10.3715	0.00150082	DN495768	gw1.XIII.43.1 gw1.XIX.2908.1	gw1.XIII.43.1	At2g31180.1	myb family transcription factor : similar to myb-related transcription factor GI:1370140 from [Lycopersicon esculentum]	tremula	Unique
PtpAffx.105014.1.S1_at	-2.96844	-6.53427	0.00833666	CN522935	gw1.1084.3.1 gw1.I.3173.1	gw1.1084.3.1	At3g01990.1	unknown protein : similar to uridylyl transferase-like proteins GB:AAD20075	trichocarpa x deltoides	Unique
PtpAffx.10507.1.A1_at	-2.11312	-15.643	0.000324676	CV240633	estExt_fgenesh4_pg.C_LG_II2380 gw1.2719.1.1	estExt_fgenesh4_pg.C_LG_II2380	At4g12800.1	probable photosystem I chain XI precursor : photosystem I chain XI precursor - spinach	trichocarpa	Unique
PtpAffx.105181.1.S1_at	-0.380392	-6.97193	0.00656672	DN499369	gw1.I.819.1 gw1.IX.3686.1	gw1.I.819.1	At3g09150.2	auxin-regulated protein : nearly identical to hypothetical protein GB:AAD56331 (Arabidopsis thaliana)	tremula x tremuloides	Unique
PtpAffx.10532.1.S1_a_at	-4.0683	-8.44947	0.00323283	CV237901	gw1.XVIII.3311.1	gw1.XVIII.3311.1	At2g24280.1	putative prolylcarboxypeptidase : : supported by cDNA: gi_16648800	trichocarpa	Probes match on alternative forms of same gene
PtpAffx.105429.1.S1_at	-1.97273	-7.28557	0.00559589	CK095464	--	--	--	--	tremula x tremuloides	Unique
PtpAffx.105684.1.S1_at	-0.794007	-7.56237	0.00489477	CV274533	eugene3.00151068	eugene3.00151068	At4g37880.1	putative protein : various predicted proteins	trichocarpa x deltoides	Unique
PtpAffx.10597.1.A1_at	-1.02782	-7.61693	0.00476576	CV280317	grail3.0007005701	grail3.0007005701	At4g26150.1	GATA zinc finger protein : Arabidopsis thaliana mRNA for GATA transcription factor 3	trichocarpa x deltoides	Unique
PtpAffx.105990.1.S1_at	-0.98511	-16.3141	0.000273762	DN492815	estExt_fgenesh4_pg.C_LG_V1633	estExt_fgenesh4_pg.C_LG_V1633	At5g42320.1	unknown protein :	tremula x tremuloides	Unique
PtpAffx.106245.1.A1_at	-2.34019	-6.9907	0.00650971	DN491383	gw1.XVI.1796.1	gw1.XVI.1796.1	At3g57400.1	putative protein : : supported by cDNA: gi_17064821	trichocarpa	Unique
PtpAffx.106266.1.S1_at	-3.14721	-19.7297	0.000132472	DN490398	gw1.I.2249.1	gw1.I.2249.1	At2g30140.1	putative glucosyltransferase : : supported by cDNA: gi_20260553	trichocarpa x deltoides	Unique
PtpAffx.106267.1.A1_at	-3.55318	-30.2388	2.43e-05	DN490379	estExt_Genewise1_v1.C_LG_I6490	estExt_Genewise1_v1.C_LG_I6490	At1g55320.1	acetyl-CoA synthetase	tremula x tremuloides	Unique
PtpAffx.106278.1.S1_at	-1.25192	-11.8459	0.000913535	DN498904	eugene3.00110748	eugene3.00110748	At1g29050.1	expressed protein : similar to hypothetical protein GB:AAB67625 GI:2342727 from [Arabidopsis thaliana]: supported by full-length cDNA: Ceres: 30068.	trichocarpa	Unique
PtpAffx.106310.1.A1_s_at	-1.15615	-6.41988	0.00890686	DN487587	grail3.0018035501	grail3.0018035501	At4g23630.1	putative protein : chS-Rex-b - Gallus gallus (chicken)	tremula	All probes match over all sequences
PtpAffx.106389.1.A1_at	-2.8553	-10.5666	0.00140364	CV242692	gw1.VII.3822.1 eugene3.00570127	gw1.VII.3822.1	At5g66330.1	leucine rich repeat protein family : contains leucine rich-repeat domains Pfam:PF00560	trichocarpa	Unique
PtpAffx.106423.1.A1_s_at	-2.07464	-11.4907	0.00103007	BP933974	estExt_Genewise1_v1.C_LG_IX1814	estExt_Genewise1_v1.C_LG_IX1814	At1g75180.1	expressed protein : : supported by full-length cDNA: Ceres: 148308.	nigra	All probes match over all sequences
PtpAffx.107256.1.S1_s_at	-1.17252	-6.70621	0.00756552	CX174338	gw1.IX.1273.1	gw1.IX.1273.1	At4g38670.1	putative thaumatin-like protein : thaumatin-like protein(TL1) - Arabidopsis thaliana	deltoides	All probes match over all sequences
PtpAffx.107280.1.S1_at	-0.678028	-7.80361	0.00433495	CX173061	gw1.XVIII.258.1	gw1.XVIII.258.1	At2g39930.1	putative isoamylase :	deltoides	Unique
PtpAffx.10732.1.S1_a_at	-1.29794	-12.5368	0.000738461	BU874178	grail3.0093003601	grail3.0093003601	At1g11530.1	thioredoxin h	trichocarpa	Probes match on alternative forms of same gene
PtpAffx.107388.2.A1_at	-1.12054	-8.78232	0.0028135	CX168588	gw1.X.352.1	gw1.X.352.1	At1g25570.1	hypothetical protein : predicted by genemark.hmm	deltoides	Unique
PtpAffx.10750.1.A1_s_at	-2.61043	-15.1309	0.00036976	CV244442	eugene3.00120460	eugene3.00120460	At3g18290.1	zinc finger protein	trichocarpa	All probes match over all sequences
PtpAffx.107571.1.A1_s_at	-6.31776	-8.33377	0.00339069	CV274132	estExt_Genewise1_v1.C_290296	estExt_Genewise1_v1.C_290296	At3g14310.1	putative pectin methylesterase : similar to pectin methylesterase GB:Q42534 from [Arabidopsis thaliana]:supported by full-length cDNA: Ceres:13261.	trichocarpa x deltoides	All probes match over all sequences
PtpAffx.107658.1.A1_at	-1.00796	-8.00184	0.00395706	CV272277	eugene3.00011620	eugene3.00011620	At3g49060.1	putative protein : various predicted proteins	trichocarpa x nigra	Unique
PtpAffx.10771.1.S1_a_at	-1.29884	-11.4782	0.00103475	CV283492	estExt_Genewise1_v1.C_LG_V1436	estExt_Genewise1_v1.C_LG_V1436	At1g75380.1	wound-responsive protein	trichocarpa x deltoides	Unique
PtpAffx.10771.1.S1_at	-1.20651	-7.61754	0.00476573	CV283492	estExt_Genewise1_v1.C_LG_V1436	estExt_Genewise1_v1.C_LG_V1436	At1g75380.1	wound-responsive protein	trichocarpa x deltoides	Probes match on alternative forms of same gene
PtpAffx.10771.2.S1_s_at	-1.30725	-7.29896	0.0055628	CV239239	estExt_Genewise1_v1.C_LG_V1436	estExt_Genewise1_v1.C_LG_V1436	At1g75380.1	wound-responsive protein	trichocarpa	All probes match over all sequences
PtpAffx.10771.4.S1_at	-1.48429	-10.3227	0.00152772	BU894833	grail3.0003027102	grail3.0003027102	At1g75380.1	wound-responsive protein	tremula x tremuloides	Unique
PtpAffx.10771.6.A1_at	-2.86572	-11.8256	0.000919409	CK095617	estExt_Genewise1_v1.C_LG_V1436	estExt_Genewise1_v1.C_LG_V1436	At1g75380.1	wound-responsive protein	tremula	Unique
PtpAffx.107746.1.A1_at	-3.47942	-18.9665	0.000152674	CV268558	fgenesh4_pm.C_LG_IV000216	fgenesh4_pm.C_LG_IV000216	At1g67050.1	expressed protein : :supported by full-length cDNA: Ceres:12461.	trichocarpa x nigra	Unique
PtpAffx.107865.1.S1_at	-1.82162	-6.27289	0.00967238	CV263032	fgenesh4_pg.C_LG_II001130	fgenesh4_pg.C_LG_II001130	At3g50240.1	kinesin-related protein : KINESIN-LIKE PROTEIN KIF4	trichocarpa x nigra	Unique
PtpAffx.107894.1.A1_at	-3.07419	-24.3431	5.81e-05	BU889318	gw1.I.7766.1	gw1.I.7766.1	At3g48660.1	putative protein : hypothetical proteins - Arabidopsis thaliana	tremula	Unique
PtpAffx.107894.2.A1_a_at	-5.89735	-234.226	7.02e-09	CV261945	gw1.I.7766.1	gw1.I.7766.1	At3g48660.1	putative protein : hypothetical proteins - Arabidopsis thaliana	trichocarpa x nigra	Unique
PtpAffx.107894.2.A1_at	-3.29086	-71.7451	6.03e-07	CV261945	gw1.I.7766.1	gw1.I.7766.1	At3g48660.1	putative protein : hypothetical proteins - Arabidopsis thaliana	trichocarpa x nigra	Probes match on alternative forms of same gene
PtpAffx.108132.1.A1_at	-1.65368	-39.2543	8.41e-06	CV252890	eugene3.01570014	eugene3.01570014	At1g69430.1	unknown protein :	trichocarpa	Unique
PtpAffx.108239.1.A1_s_at	-2.73458	-6.79718	0.00721021	CV246988	estExt_Genewise1_v1.C_LG_XI0721	estExt_Genewise1_v1.C_LG_XI0721	At1g76520.1	expressed protein : :supported by full-length cDNA: Ceres:142725.	trichocarpa	All probes match over all sequences
PtpAffx.108420.1.A1_at	-1.75178	-7.95004	0.00405529	CV241273	--	--	--	--	trichocarpa	Unique
PtpAffx.108488.1.A1_at	-1.42303	-17.0794	0.000229413	CV238740	gw1.IV.2378.1	gw1.IV.2378.1	At1g74100.1	putative flavonol sulfotransferase : similar to flavonol 4'-sulfotransferase GB:P52837 from [Flaveria chloraefolia]:supported by full-length cDNA: Ceres:36020.	trichocarpa	Unique
PtpAffx.108748.1.A1_a_at	-1.46528	-18.9755	0.00015246	CV260299	eugene3.00020041 grail3.0002083101	eugene3.00020041	At1g76460.1	RRM-containing protein : contains Pfam profile: PF00076 RNA recognition motif. (a.k.a. RRM	trichocarpa x nigra	Probes match on alternative forms of same gene
PtpAffx.109036.1.A1_at	-3.05206	-13.8293	0.000517238	CV245311	gw1.VIII.352.1	gw1.VIII.352.1	At5g40270.1	putative protein : intracellular protein Mg11	trichocarpa	Unique
PtpAffx.10946.1.S1_s_at	-1.3534	-8.82647	0.00276828	BU810775	eugene3.00440139	eugene3.00440139	At3g27870.1	P-type ATPase	tremula x tremuloides	All probes match over all sequences
PtpAffx.109658.1.S1_at	-5.28365	-10.5997	0.00138856	CK110902	--	--	--	--	tremula	Unique
PtpAffx.109790.1.S1_at	-2.41972	-12.7089	0.000701116	CV243037	grail3.0102003101	grail3.0102003101	At1g48300.1	hypothetical protein : predicted by genemark.hmm: supported by cDNA: gi_12744986	trichocarpa	Unique
PtpAffx.109790.2.S1_a_at	-2.38059	-7.33247	0.00547217	BU869726	eugene3.00141398	eugene3.00141398	At5g48655.2	Expressed protein :	tremula x tremuloides	Probes match on alternative forms of same gene
PtpAffx.10990.1.S1_at	-0.779536	-6.35231	0.009257	CV271402	estExt_Genewise1_v1.C_LG_XVIII2497	estExt_Genewise1_v1.C_LG_XVIII2497	At1g67280.1	glyoxalase I	trichocarpa x nigra	Unique
PtpAffx.109937.1.A1_at	-2.53469	-6.32593	0.00939837	CK097441	estExt_fgenesh4_pg.C_LG_XIV0205 grail3.9342000101 grail3.0035010601	estExt_fgenesh4_pg.C_LG_XIV0205	At4g17980.1	NAM (no apical meristem) - like protein :	tremula	Unique
PtpAffx.109957.1.A1_at	-2.23621	-8.6126	0.00302593	CV264304	estExt_fgenesh4_pg.C_LG_VI1628 gw1.XVIII.1137.1	estExt_fgenesh4_pg.C_LG_VI1628	At2g25790.1	leucine-rich repeat transmembrane protein kinase	trichocarpa x nigra	Unique
PtpAffx.11.1.A1_at	-6.49503	-31.7707	2.05e-05	CV231800	grail3.0022012901	grail3.0022012901	At2g29970.1	expressed protein : : supported by cDNA: gi_14532595_gb_AY039922.1_	trichocarpa	Unique
PtpAffx.11018.2.A1_at	-2.59386	-7.85145	0.00423844	CN549658	gw1.I.1636.1	gw1.I.1636.1	At5g13760.1	putative protein : similar to unknown protein (gb|AAF63775.1): supported by cDNA: gi_17064961	trichocarpa x deltoides	Unique
PtpAffx.110199.1.S1_at	-2.22391	-20.6453	0.000110405	CF235803	grail3.0038016201	grail3.0038016201	At4g25670.1	expressed protein : : supported by cDNA: gi_14517537_gb_AY039604.1_	alba x tremula	Unique
PtpAffx.110233.1.S1_at	-2.62652	-12.8504	0.000674457	CV275262	eugene3.00160024	eugene3.00160024	At4g16400.1	hypothetical protein :	trichocarpa x deltoides	Unique
PtpAffx.110357.1.S1_at	-6.5917	-17.6568	0.000201973	CF227666	estExt_fgenesh4_pg.C_LG_XII1067	estExt_fgenesh4_pg.C_LG_XII1067	At5g07330.1	putative protein :	alba x tremula	Unique
PtpAffx.11054.1.S1_at	-1.68222	-6.25429	0.00976961	CK097614	fgenesh4_pm.C_LG_VI000219	fgenesh4_pm.C_LG_VI000219	At2g38670.1	putative phospholipid cytidylyltransferase : : supported by cDNA: gi_20260169	tremula	Unique
PtpAffx.11077.4.A1_s_at	-3.10649	-12.0019	0.000868081	CV276377	eugene3.00140651	eugene3.00140651	At3g58710.2	WRKY family transcription factor : contains Pfam profile: PF03106 WRKY DNA -binding domain	trichocarpa x deltoides	All probes match over all sequences
PtpAffx.110819.1.S1_at	-3.74755	-10.1963	0.00160134	DN503293	eugene3.00060673 gw1.164.57.1	eugene3.00060673	At5g58100.1	putative protein :	tremula x tremuloides	Unique
PtpAffx.110856.1.S1_at	-0.21985	-7.90652	0.00413823	DN492432	estExt_Genewise1_v1.C_1310224	estExt_Genewise1_v1.C_1310224	At2g47170.1	ADP-ribosylation factor 1 : :supported by full-length cDNA: Ceres:34414.	trichocarpa	Unique
PtpAffx.11094.1.A1_at	-2.08716	-7.57183	0.00487158	CV280533	fgenesh4_kg.C_LG_XVI000048	fgenesh4_kg.C_LG_XVI000048	At5g01880.1	putative protein : RING-H2 finger protein RHA3a - Arabidopsis thaliana	trichocarpa x deltoides	Unique
PtpAffx.111195.1.S1_at	-3.06908	-24.5075	5.7e-05	BU877554	fgenesh4_pm.C_LG_V000678	fgenesh4_pm.C_LG_V000678	At1g53470.1	hypothetical protein : similar to hypothetical protein GB:AAF18595 GI:6598357 from [Arabidopsis thaliana]	trichocarpa	Unique
PtpAffx.111722.1.S1_at	-1.15083	-8.78259	0.0028135	CF232509	gw1.VII.3980.1	gw1.VII.3980.1	At4g38050.1	putative protein : permease 1 - Mesembryanthemum crystallinum	alba x tremula	Unique
PtpAffx.111725.1.S1_at	-3.46252	-11.9734	0.000874943	BU819606	--	--	--	--	tremula	Unique
PtpAffx.1122.3.S1_a_at	-2.35491	-8.20619	0.00360203	CV243787	fgenesh4_pg.C_LG_IX000987	fgenesh4_pg.C_LG_IX000987	At5g12840.1	CCAAT box binding factor: transcription factor Hap2a :	trichocarpa	Probes match on alternative forms of same gene
PtpAffx.112316.1.S1_at	-3.59998	-8.34216	0.00337904	DN502672	--	--	--	--	trichocarpa x nigra	Unique
PtpAffx.112555.1.S1_at	-2.56569	-10.3493	0.00151197	DN493776	gw1.X.6714.1 eugene3.00081172	gw1.X.6714.1	At1g15110.1	putative phosphatidylserine synthase : Similar to gb|AF099053 phosphatidylserine synthase-2 from Mus musculus. EST gb|N96271 comes from this gene: supported by cDNA: gi_19698980	tremula	Unique
PtpAffx.112637.1.A1_at	-2.60118	-8.60172	0.00304146	DN490107	eugene3.01310022	eugene3.01310022	At3g05880.1	low temperature and salt responsive protein LTI6A : identical to low temperature and salt responsive protein LTI6A GB:AAC97512 from [Arabidopsis thaliana]	trichocarpa x deltoides	Unique
PtpAffx.112651.1.A1_at	-1.60764	-29.8652	2.56e-05	DN489200	eugene3.00061127 fgenesh4_pg.C_LG_XVI000550	eugene3.00061127	At3g11760.1	unknown protein :	tremula x tremuloides	Unique
PtpAffx.112672.1.A1_at	-2.72029	-12.3987	0.000771021	DN484990	--	--	--	--	tremula x tremuloides	Unique
PtpAffx.113831.1.A1_s_at	-1.11881	-7.14896	0.00601228	CV283912	eugene3.00570099	eugene3.00570099	At2g17972.1	Expressed protein : : supported by full-length cDNA: Ceres: 18284.	trichocarpa x deltoides	All probes match over all sequences
PtpAffx.11390.1.S1_at	-1.15562	-6.3214	0.00941182	DN493566	fgenesh4_pm.C_LG_III000187	fgenesh4_pm.C_LG_III000187	At4g16780.1	homeobox-leucine zipper protein HAT4 (HD-Zip protein 4) : DNA-binding homeotic protein Athb-2: supported by cDNA: gi_166751_gb_M90394.1_ATHHOMEOA	trichocarpa	Unique
PtpAffx.11398.1.S1_at	-4.40651	-9.86778	0.00180355	CV261664	eugene3.00130865	eugene3.00130865	At3g20570.1	expressed protein : :supported by full-length cDNA: Ceres:9965.	trichocarpa x nigra	Unique
PtpAffx.11401.3.S1_at	-2.45814	-12.7039	0.000702256	CK097589	eugene3.00190405	eugene3.00190405	At3g03870.1	expressed protein : predicted using genefinder:supported by full-length cDNA: Ceres:20442.	tremula	Unique
PtpAffx.11401.4.A1_s_at	-3.32061	-11.6731	0.00096692	CK096815	eugene3.00130563	eugene3.00130563	At3g03870.1	expressed protein : predicted using genefinder:supported by full-length cDNA: Ceres:20442.	tremula	All probes match over all sequences
PtpAffx.114066.1.A1_at	-1.55113	-15.7992	0.000309968	CV272588	estExt_fgenesh4_pg.C_LG_VIII0185	estExt_fgenesh4_pg.C_LG_VIII0185	At2g16980.1	putative tetracycline transporter protein :	trichocarpa x nigra	Unique
PtpAffx.114067.2.A1_at	-0.649292	-18.5597	0.000167828	CV240886	eugene3.00160726	eugene3.00160726	At1g57790.1	expressed protein : :supported by full-length cDNA: Ceres:111354.	trichocarpa	Unique
PtpAffx.114272.1.A1_at	-3.59656	-7.10586	0.00615027	CV232272	gw1.II.2698.1	gw1.II.2698.1	At2g02850.1	putative basic blue protein (plantacyanin) : : supported by full-length cDNA: Ceres: 10750.	trichocarpa	Unique
PtpAffx.114277.1.A1_at	-0.941113	-8.94208	0.00263756	CV264868	eugene3.00070688	eugene3.00070688	At2g22140.1	hypothetical protein : predicted by genscan	trichocarpa x nigra	Unique
PtpAffx.114352.1.A1_at	-1.91101	-14.8683	0.000393125	CV262393	fgenesh4_pg.C_LG_II002610	fgenesh4_pg.C_LG_II002610	At2g16250.1	leucine-rich repeat transmembrane protein kinase	trichocarpa x nigra	Unique
PtpAffx.114412.1.A1_s_at	-2.58989	-15.7752	0.000312081	BU876625	estExt_fgenesh4_pg.C_880085	estExt_fgenesh4_pg.C_880085	At3g27010.1	unknown protein :	trichocarpa	All probes match over all sequences
PtpAffx.114434.1.A1_at	-2.86487	-13.3183	0.000588169	CV258608	--	--	--	--	trichocarpa x nigra	Unique
PtpAffx.114790.1.A1_at	-1.50663	-6.44926	0.00875182	CV267939	gw1.IV.3538.1	gw1.IV.3538.1	At3g03440.1	unknown protein : similar to putative protein GB:CAB40988 [Arabidopsis thaliana]	trichocarpa x nigra	Unique
PtpAffx.11482.2.A1_a_at	-5.70156	-22.022	8.46e-05	CV231655	estExt_fgenesh4_pg.C_LG_XIX0554	estExt_fgenesh4_pg.C_LG_XIX0554	At5g16490.1	putative protein : similar to unknown protein (gb|AAC80617.1)	trichocarpa	Probes match on alternative forms of same gene
PtpAffx.11485.8.S1_at	-0.888082	-7.03928	0.00635881	BP936020	gw1.XV.2306.1	gw1.XV.2306.1	At3g48760.1	putative protein : several hypothetical proteins	nigra	Unique
PtpAffx.114990.1.A1_at	-1.59529	-12.2022	0.000819961	CV236911	gw1.V.2320.1	gw1.V.2320.1	At1g20990.1	hypothetical protein : predicted by genscan+	trichocarpa	Unique
PtpAffx.11501.1.A1_at	-5.51197	-14.8485	0.00039511	DN503251	--	--	--	--	tremula x tremuloides	Unique
PtpAffx.115100.1.A1_at	-3.60373	-40.0602	7.58e-06	AJ778332	eugene3.00131249	eugene3.00131249	At2g30395.1	hypothetical protein :	euphratica	Unique
PtpAffx.11517.1.S1_at	-2.03221	-14.14	0.000476271	CV274782	estExt_Genewise1_v1.C_LG_VI2154	estExt_Genewise1_v1.C_LG_VI2154	At4g28050.1	senescence-associated protein -like : senescence-associated protein 5	trichocarpa x deltoides	Unique
PtpAffx.11519.2.A1_at	-6.50324	-60.5135	1.27e-06	CK106302	eugene3.00100085	eugene3.00100085	--	--	tremula	Unique
PtpAffx.115233.1.S1_s_at	-1.68614	-17.837	0.000195094	CV230449	estExt_fgenesh4_pg.C_LG_I0130	estExt_fgenesh4_pg.C_LG_I0130	--	--	trichocarpa	All probes match over all sequences
PtpAffx.115235.1.A1_at	-3.16539	-11.4238	0.0010545	CV231524	eugene3.00140239	eugene3.00140239	At4g22990.1	putative protein : hypothetical protein	trichocarpa	Unique
PtpAffx.115238.1.A1_at	-3.6285	-10.9838	0.00121645	CV231556	gw1.I.3329.1 gw1.1981.1.1	gw1.I.3329.1	--	--	trichocarpa	Unique
PtpAffx.11537.1.S1_s_at	-4.46905	-52.7794	2.3e-06	CV228806	fgenesh4_pg.C_scaffold_148000056	fgenesh4_pg.C_scaffold_148000056	--	--	trichocarpa	All probes match over all sequences
PtpAffx.11539.1.A1_at	-3.66123	-10.0699	0.00167089	CV262123	--	--	--	--	trichocarpa x nigra	Unique
PtpAffx.11555.1.S1_at	-4.06591	-11.8539	0.000912529	CV261411	grail3.0090014901	grail3.0090014901	gi|52077166|dbj|BAD46211.1|	unknown protein [Oryza sativa (japonica cultivar-group)]	trichocarpa x nigra	Unique
PtpAffx.11559.3.A1_s_at	-0.727224	-7.36568	0.00538734	CK104845	gw1.I.4198.1 gw1.IX.2641.1	gw1.I.4198.1	At1g50030.1	unknown protein : contains similarity to phosphatidylinositol 3-kinase TOR1 GB:AAD16273 GI:4323240 from [Filobasidiella neoformans]: supported by cDNA: gi_12002901	tremula	All probes match over all sequences
PtpAffx.115882.1.S1_s_at	-3.66177	-6.45085	0.00874246	CV227008	estExt_Genewise1_v1.C_LG_XIII2148	estExt_Genewise1_v1.C_LG_XIII2148	At3g03770.1	leucine-rich repeat transmembrane protein kinase	trichocarpa	All probes match over all sequences
PtpAffx.1159.1.S1_at	-1.38499	-19.3367	0.000142416	CV243165	--	--	--	--	tremula x tremuloides	Unique
PtpAffx.116099.1.S1_at	-5.52711	-125.414	6.69e-08	CF234977	grail3.0062008701	grail3.0062008701	At3g15050.1	hypothetical protein : similar to SF16 protein GB:CAA52782 [Helianthus annuus]	alba x tremula	Unique
PtpAffx.11613.1.A1_a_at	-9.84121	-153.045	3.49e-08	CV266956	--	--	--	--	trichocarpa	Probes match on alternative forms of same gene
PtpAffx.11619.1.S1_at	-1.25165	-7.9009	0.00414968	CV235173	eugene3.00030584	eugene3.00030584	At5g67400.1	peroxidase	tremula x tremuloides	Unique
PtpAffx.11635.1.S1_at	-0.707466	-8.51219	0.00315117	BP931125	gw1.I.9324.1	gw1.I.9324.1	At3g14050.1	putative GTP pyrophosphokinase : similar to GTP PYROPHOSPHOKINASE GB:O87331 from [Corynebacterium glutamicum]: supported by cDNA: gi_7141305_gb_AF225703.1_AF225703	nigra	Unique
PtpAffx.116395.1.S1_at	-4.67225	-49.3337	3.09e-06	CK104666	--	--	--	--	tremula	Unique
PtpAffx.116567.1.A1_at	-2.20802	-7.04071	0.00635456	CK097009	fgenesh4_pg.C_LG_XV001153 estExt_fgenesh4_pg.C_LG_XII1120	fgenesh4_pg.C_LG_XV001153	At4g20850.1	putative protein : tripeptidyl-peptidase II	tremula	Unique
PtpAffx.116686.1.A1_at	-1.46724	-8.07475	0.00382805	CK092439	gw1.28.1156.1 gw1.XVI.497.1	gw1.28.1156.1	At5g01980.1	putative protein : COP1-interacting protein CIP8 - Arabidopsis thaliana	tremula x tremuloides	Unique
PtpAffx.116699.1.S1_at	-2.41994	-14.8996	0.000390093	CK091595	grail3.0022022401	grail3.0022022401	At3g11410.1	protein phosphatase 2C (PP2C) : identical to protein phosphatase 2C (PP2C) GB:P49598 [Arabidopsis thaliana]: supported by cDNA: gi_18389241	trichocarpa	Unique
PtpAffx.116900.1.S1_s_at	-1.64329	-9.29755	0.00227123	CV263699	eugene3.00160495	eugene3.00160495	At2g41740.1	putative villin 2 :	trichocarpa x nigra	All probes match over all sequences
PtpAffx.116936.1.S1_at	-1.62862	-10.3674	0.00150223	BI072150	--	--	--	--	trichocarpa	Unique
PtpAffx.116969.1.S1_s_at	-2.38583	-6.66472	0.00775389	CF227940	eugene3.01310032	eugene3.01310032	At1g56720.1	expressed protein : similar to receptor-like protein kinase GI:7529754 from [Arabidopsis thaliana]:supported by full-length cDNA: Ceres:36000.	alba x tremula	All probes match over all sequences
PtpAffx.1172.1.S1_at	-2.03647	-8.00708	0.00395058	DN493694	gw1.VI.2155.1 gw1.XVI.2476.1	gw1.VI.2155.1	At5g22400.1	rac GTPase activating protein :	tremula x tremuloides	Unique
PtpAffx.1172.3.S1_a_at	-1.47244	-7.54435	0.00494655	BU894759	gw1.VI.2155.1 gw1.XVI.2476.1	gw1.VI.2155.1	At5g22400.1	rac GTPase activating protein :	tremula x tremuloides	Probes match on alternative forms of same gene
PtpAffx.117529.1.S1_at	-3.2458	-19.4945	0.000138928	DN495961	fgenesh4_pg.C_LG_XVII000406	fgenesh4_pg.C_LG_XVII000406	At3g28860.1	multidrug resistance P-glycoprotein	tremula	Unique
PtpAffx.117543.1.S1_at	-0.495848	-6.61001	0.00800563	CV226667	estExt_Genewise1_v1.C_LG_XVIII0864	estExt_Genewise1_v1.C_LG_XVIII0864	At5g11790.1	putative protein : SF21 protein	trichocarpa	Unique
PtpAffx.1177.1.A1_at	-0.749949	-6.43489	0.00882839	CV241985	gw1.XVI.2030.1	gw1.XVI.2030.1	At3g11910.1	putative ubiquitin carboxyl-terminal hydrolase : similar to ubiquitin carboxyl-terminal hydrolase GB:AAF01440 [Schizosaccharomyces pombe]: supported by cDNA: gi_17381107	trichocarpa	Unique
PtpAffx.11783.3.A1_at	-0.913834	-6.45373	0.00872704	CV252894	gw1.XIV.2758.1	gw1.XIV.2758.1	At4g03140.1	putative alcohol dehydrogenase : similar to plant short chain alcohol dehydrogenase	tremula x tremuloides	Unique
PtpAffx.118042.3.S1_a_at	-1.86879	-6.25624	0.00975923	BU872671	estExt_fgenesh4_pg.C_LG_VI0330 eugene3.00160318	estExt_fgenesh4_pg.C_LG_VI0330	At3g10250.1	expressed protein : :supported by full-length cDNA: Ceres:106330.	trichocarpa	Probes match on alternative forms of same gene
PtpAffx.11857.1.S1_at	-3.31647	-10.0267	0.00170022	CV249729	eugene3.00060537	eugene3.00060537	At5g15080.1	serine:threonine specific protein kinase -like : serine:threonine:tyrosine-specific protein kinase APK1	trichocarpa	Unique
PtpAffx.118574.1.S1_at	-2.9977	-13.6921	0.00053611	BI125317	estExt_fgenesh4_pg.C_LG_VI0681	estExt_fgenesh4_pg.C_LG_VI0681	At2g45400.1	putative flavonol reductase :	tremula x tremuloides	Unique
PtpAffx.11858.1.A1_at	-3.6808	-7.94923	0.00405562	CV249728	eugene3.00060590	eugene3.00060590	--	--	trichocarpa	Unique
PtpAffx.118826.1.S1_at	-4.23582	-20.2483	0.000119013	BU820423	fgenesh4_pm.C_scaffold_166000006 fgenesh4_pm.C_LG_XI000019	fgenesh4_pm.C_scaffold_166000006	At1g11915.1	Expressed protein : : supported by cDNA: gi_15293302_gb_AY051085.1_	tremula	Unique
PtpAffx.119025.1.S1_at	-2.9919	-68.3707	7.5e-07	DN496363	estExt_Genewise1_v1.C_LG_III1078	estExt_Genewise1_v1.C_LG_III1078	At1g27920.1	hypothetical protein : predicted by genemark.hmm	trichocarpa x deltoides	Unique
PtpAffx.119039.1.S1_at	-0.752355	-6.77168	0.00731741	DN486369	fgenesh4_pm.C_LG_VIII000230 estExt_fgenesh4_pm.C_LG_X0780	fgenesh4_pm.C_LG_VIII000230	At5g05970.1	putative protein : contains similarity to regulatory protein Nedd1	tremula	Unique
PtpAffx.119306.1.S1_at	-0.369832	-7.97663	0.00400762	DN484066	gw1.IV.2341.1	gw1.IV.2341.1	At4g27430.1	COP1-interacting protein 7 (CIP7) : : supported by cDNA: gi_3327867_dbj_AB012912.1_AB012912	trichocarpa x deltoides	Unique
PtpAffx.119347.1.S1_at	-1.13518	-9.85509	0.00181362	BU879601	grail3.0010000701	grail3.0010000701	At3g11210.1	expressed protein : : supported by full-length cDNA: Ceres: 21357.	trichocarpa	Unique
PtpAffx.11938.1.A1_at	-0.639517	-28.489	3.13e-05	CV246006	--	--	--	--	tremula x tremuloides	Unique
PtpAffx.119477.1.A1_at	-1.35987	-7.19739	0.00586828	BP930969	gw1.VIII.973.1	gw1.VIII.973.1	At5g19290.1	phospholipase - like protein : various predicted phospholipase proteins:supported by full-length cDNA: Ceres:253499.	nigra	Unique
PtpAffx.1197.1.S1_at	-0.834353	-7.12099	0.00610807	CV240851	fgenesh4_pg.C_LG_X002128	fgenesh4_pg.C_LG_X002128	At5g04550.1	putative protein : : supported by cDNA: gi_13605828_gb_AF367313.1_AF367313	trichocarpa	Unique
PtpAffx.11980.1.A1_at	-0.565148	-8.34595	0.003377	CV263538	estExt_Genewise1_v1.C_LG_I3201	estExt_Genewise1_v1.C_LG_I3201	At3g26980.1	expressed protein : similar to geranylgeranylated proteins ATGP4 [GI:4097567] and NTGP5 [Nicotiana tabacum][GI:4097587]	trichocarpa x nigra	Unique
PtpAffx.120153.1.S1_at	-3.82238	-9.81994	0.00183914	CX176031	gw1.40.697.1	gw1.40.697.1	At1g47480.1	expressed protein : similar to putative esterase GI:4335745 from [Arabidopsis thaliana]: supported by full-length cDNA: Ceres: 111056.	trichocarpa x deltoides	Unique
PtpAffx.120153.1.S1_s_at	-5.81053	-6.58675	0.00809325	CX176031	estExt_Genewise1_v1.C_LG_VII0038	estExt_Genewise1_v1.C_LG_VII0038	At5g65730.1	xyloglucan endotransglycosylase	deltoides	All probes match over all sequences
PtpAffx.120308.1.S1_s_at	-3.19709	-10.3973	0.00148723	CF233209	eugene3.00051111	eugene3.00051111	At2g30890.1	hypothetical protein : predicted by grail	alba x tremula	All probes match over all sequences
PtpAffx.12044.1.S1_at	-0.919332	-6.7182	0.00751875	CV242501	estExt_fgenesh4_pg.C_LG_X0891	estExt_fgenesh4_pg.C_LG_X0891	At1g14530.1	expressed protein : supported by Ceres cDNA:12043	trichocarpa	Unique
PtpAffx.120654.1.A1_at	-1.11141	-7.40743	0.00528142	CV270643	--	--	--	--	trichocarpa x nigra	Unique
PtpAffx.120672.1.A1_at	-4.29323	-12.5793	0.000729343	CV269845	estExt_fgenesh4_pg.C_LG_XV0931	estExt_fgenesh4_pg.C_LG_XV0931	At1g10155.1	hypothetical protein : predicted by genemarkHMM	trichocarpa x nigra	Unique
PtpAffx.1208.1.S1_s_at	-3.00373	-10.7196	0.00133315	CV240273	estExt_fgenesh4_pg.C_1310019	estExt_fgenesh4_pg.C_1310019	At3g05900.1	unknown protein :	trichocarpa	All probes match over all sequences
PtpAffx.1208.2.A1_at	-3.24123	-7.83881	0.00426306	CK088565	eugene3.00130012	eugene3.00130012	At3g05900.1	unknown protein :	tremula x tremuloides	Unique
PtpAffx.120868.1.A1_at	-1.23283	-6.45151	0.00874097	CV262228	fgenesh4_pm.C_LG_II000142	fgenesh4_pm.C_LG_II000142	At1g75460.1	protease	trichocarpa x deltoides	Unique
PtpAffx.121142.1.A1_s_at	-3.11093	-13.3169	0.000588169	CV252749	grail3.0040012101	grail3.0040012101	At1g75130.1	cytochrome P450	trichocarpa	All probes match over all sequences
PtpAffx.121212.1.A1_at	-1.23559	-8.66369	0.00296489	CV249010	grail3.0027010001	grail3.0027010001	At5g24010.1	receptor-protein kinase-like protein :	trichocarpa	Unique
PtpAffx.121543.1.A1_at	-6.66408	-52.3997	2.35e-06	CX184719	eugene3.00170501	eugene3.00170501	At5g60980.1	NTF2-containing RNA-binding protein	trichocarpa	Unique
PtpAffx.121661.1.A1_s_at	-2.14851	-10.521	0.00142412	CV231316	estExt_Genewise1_v1.C_LG_XII1429	estExt_Genewise1_v1.C_LG_XII1429	At3g48050.1	putative protein : predicted proteins	trichocarpa	All probes match over all sequences
PtpAffx.121812.1.A1_at	-4.13534	-6.41814	0.00891289	CV225437	--	--	--	--	trichocarpa	Unique
PtpAffx.122051.1.S1_s_at	-3.22053	-25.3279	4.97e-05	AJ774869	eugene3.00140746	eugene3.00140746	At1g02860.1	expressed protein : contains similarity to peroxin-2 GI:6103008 from [Pichia pastoris]:supported by full-length cDNA: Ceres:96370.	euphratica	All probes match over all sequences
PtpAffx.122088.1.S1_at	-4.80929	-30.2772	2.43e-05	AJ774512	estExt_Genewise1_v1.C_LG_VIII2401	estExt_Genewise1_v1.C_LG_VIII2401	At5g43850.1	putative protein : similar to unknown protein (pir||T02918): supported by full-length cDNA: Ceres: 26596.	euphratica	Unique
PtpAffx.1224.2.S1_a_at	-4.18528	-6.48334	0.00858265	CV238624	grail3.0016027101	grail3.0016027101	--	--	trichocarpa	Probes match on alternative forms of same gene
PtpAffx.122552.1.S1_at	-0.332827	-8.02924	0.00391387	BP936900	gw1.44.551.1 gw1.2197.2.1 grail3.0038018602 gw1.2742.8.1	gw1.44.551.1	At2g01970.1	endomembrane protein 70	nigra	Unique
PtpAffx.122577.1.S1_at	-4.43057	-11.2793	0.00110674	BU892685	fgenesh4_pg.C_LG_IV001324	fgenesh4_pg.C_LG_IV001324	At5g66440.1	putative protein : similar to unknown protein (pir||T05276): supported by cDNA: gi_15292834_gb_AY050851.1_	tremula	Unique
PtpAffx.122769.1.S1_s_at	-4.90886	-26.7996	4.04e-05	CX177995	gw1.XVII.423.1	gw1.XVII.423.1	At1g02170.1	hypothetical protein common family : similar to At4g25110	euramericana	All probes match over all sequences
PtpAffx.122855.1.S1_at	-7.17939	-29.1172	2.88e-05	CK103670	gw1.I.5485.1 gw1.XI.947.1	gw1.I.5485.1	At1g32770.1	OsNAC7 protein	tremula x tremuloides	Unique
PtpAffx.122975.1.A1_at	-0.953779	-10.6113	0.00138319	CK096864	estExt_Genewise1_v1.C_LG_IV2912	estExt_Genewise1_v1.C_LG_IV2912	At1g28530.1	hypothetical protein :	tremula	Unique
PtpAffx.12303.1.S1_at	-5.88855	-14.7825	0.000402323	CV232432	estExt_Genewise1_v1.C_660785	estExt_Genewise1_v1.C_660785	At2g28315.1	similar to putative integral membrane protein : temporary automated functional assignment	trichocarpa	Unique
PtpAffx.123174.1.A1_at	-1.76725	-8.26785	0.00349543	CV227059	estExt_fgenesh4_pg.C_LG_XIII0196	estExt_fgenesh4_pg.C_LG_XIII0196	At5g43700.1	auxin-induced protein AUX2-11 (sp P33077) : : supported by cDNA: gi_12083197	trichocarpa	Unique
PtpAffx.1232.1.A1_at	-5.02401	-12.0795	0.000849621	CV238234	estExt_Genewise1_v1.C_LG_V0045	estExt_Genewise1_v1.C_LG_V0045	At1g77280.1	hypothetical protein : similar to receptor-like protein kinase GI:7529754 from [Arabidopsis thaliana]	trichocarpa	Unique
PtpAffx.123349.1.S1_s_at	-1.63885	-9.60546	0.0020024	CF234317	gw1.XIII.2607.1 grail3.0099000801	gw1.XIII.2607.1	At5g16730.1	putative protein : predicted proteins - Arabidopsis thaliana and Oryza sativa	alba x tremula	All probes match over all sequences
PtpAffx.123366.1.S1_at	-3.89632	-18.5772	0.000167348	CF228981	--	--	--	--	trichocarpa	Unique
PtpAffx.123395.1.S1_at	-4.44957	-13.7137	0.000533988	CA824573	gw1.70.94.1	gw1.70.94.1	At3g18750.1	mitogen activated protein kinase kinase	tremula x tremuloides	Unique
PtpAffx.12342.1.A1_at	-2.22862	-8.78773	0.00280851	CK097643	grail3.0024028201	grail3.0024028201	--	--	tremula	Unique
PtpAffx.12342.1.A1_x_at	-2.12407	-6.91846	0.00675038	CK097643	grail3.0024028201	grail3.0024028201	--	--	tremula	Probes cross hyb with other sequences
PtpAffx.123468.1.S1_at	-2.87747	-14.0948	0.000481503	CA825441	estExt_fgenesh4_pg.C_LG_VIII0518	estExt_fgenesh4_pg.C_LG_VIII0518	At5g05960.1	putative protein : similar to unknown protein (emb|CAB88360.1):supported by full-length cDNA: Ceres:29476.	trichocarpa x deltoides	Unique
PtpAffx.12348.1.S1_at	-1.04317	-7.04647	0.0063383	CV227396	gw1.VII.1879.1	gw1.VII.1879.1	At1g78080.1	AP2 domain protein RAP2.4 : identical to AP2 domain containing protein GI:2281633 from [Arabidopsis thaliana]: supported by cDNA: gi_13877778_gb_AF370152.1_AF370152	trichocarpa	Unique
PtpAffx.124024.1.S1_s_at	-4.28209	-10.5508	0.00141061	BU888063	grail3.0015027201	grail3.0015027201	At3g48550.1	putative protein : putative zinc-finger protein - Arabidopsis thaliana	tremula	All probes match over all sequences
PtpAffx.12420.1.A1_at	-2.51708	-11.3171	0.00109515	CV236172	gw1.V.888.1	gw1.V.888.1	gi|50938517|ref|XP_478786.1|	unknown protein [Oryza sativa (japonica cultivar-group)] >gi|34393541|dbj|BAC83139.1| unknown protein [Oryza sativa (japonica cultivar-group)] >gi|50508961|dbj|BAD31868.1| unknown protein [Oryza sativa (japonica cultivar-group)]	trichocarpa	Unique
PtpAffx.12420.1.A1_s_at	-5.06694	-11.2137	0.00113017	CV236172	gw1.V.888.1	gw1.V.888.1	gi|50938517|ref|XP_478786.1|	unknown protein [Oryza sativa (japonica cultivar-group)] >gi|34393541|dbj|BAC83139.1| unknown protein [Oryza sativa (japonica cultivar-group)] >gi|50508961|dbj|BAD31868.1| unknown protein [Oryza sativa (japonica cultivar-group)]	trichocarpa	All probes match over all sequences
PtpAffx.124413.1.S1_s_at	-1.1595	-6.34724	0.00928921	CK098584	estExt_fgenesh4_pm.C_LG_V0367	estExt_fgenesh4_pm.C_LG_V0367	At1g44120.1	hypothetical protein : similar to unknown protein GI:6382494 from [Arabidopsis thaliana]	tremula x tremuloides	All probes match over all sequences
PtpAffx.124514.1.S1_at	-0.642144	-23.8567	6.28e-05	DN499728	eugene3.00081839	eugene3.00081839	At5g15150.1	homeobox-leucine zipper protein	tremula x tremuloides	Unique
PtpAffx.12458.1.S1_at	-1.20297	-6.75915	0.00737054	CV226822	estExt_fgenesh4_pg.C_3210002	estExt_fgenesh4_pg.C_3210002	At2g30950.1	FtsH protease (VAR2) : identical to zinc dependent protease VAR2 GI:7650138 from [Arabidopsis thaliana]	trichocarpa x nigra	Unique
PtpAffx.124715.1.S1_at	-2.15778	-10.4638	0.00145277	CK106485	gw1.XIII.2386.1	gw1.XIII.2386.1	At5g17630.1	glucose 6 phosphate:phosphate translocator-like protein : glucose 6 phosphate:phosphate translocator - Arabidopsis thaliana	tremula	Unique
PtpAffx.124754.1.S1_at	-3.4	-7.37547	0.00536613	CF228340	--	--	--	--	alba x tremula	Unique
PtpAffx.124754.1.S1_s_at	-4.89194	-7.40131	0.0052982	CF228340	--	--	--	--	alba x tremula	All probes match over all sequences
PtpAffx.12479.1.S1_s_at	-3.11353	-7.02159	0.00640718	CV225942	gw1.X.3317.1 gw1.VIII.1300.1	gw1.X.3317.1	At2g35860.1	unknown protein : : supported by cDNA: gi_20260579	trichocarpa	All probes match over all sequences
PtpAffx.124847.1.S1_s_at	-2.20346	-7.28541	0.00559589	CV276744	eugene3.00130573	eugene3.00130573	At5g18170.1	glutamate dehydrogenase (EC 1.4.1.-) 1 (pir||S71217) : : supported by cDNA: gi_15146203_gb_AY049243.1_	trichocarpa x deltoides	All probes match over all sequences
PtpAffx.124853.1.S1_s_at	-3.24863	-9.82906	0.00183278	CA824977	estExt_Genewise1_v1.C_LG_V1708	estExt_Genewise1_v1.C_LG_V1708	At5g06300.1	lysine decarboxylase-like protein :	trichocarpa x deltoides	All probes match over all sequences
PtpAffx.125021.1.S1_at	-2.50628	-10.241	0.00157164	CK103071	gw1.IX.2955.1 gw1.I.2205.1	gw1.IX.2955.1	At2g40270.1	putative protein kinase : contains a protein kinase domain profile (PDOC00100):supported by full-length cDNA: Ceres:123911.	tremula x tremuloides	Unique
PtpAffx.125154.1.S1_at	-0.926144	-9.39335	0.00218585	CK090462	gw1.XIX.1303.1 gw1.XIII.2504.1	gw1.XIX.1303.1	At5g35980.1	protein kinase-like :	trichocarpa	Unique
PtpAffx.125245.2.S1_at	-2.38403	-6.47041	0.00863892	BU897533	eugene3.00131058	eugene3.00131058	At5g17060.1	ADP-ribosylation factor -like protein : ADP-ribosylation factor	tremula x tremuloides	Unique
PtpAffx.125678.1.A1_at	-5.41399	-17.3967	0.000213944	DN486990	--	--	--	--	tremula	Unique
PtpAffx.1257.2.A1_at	-0.780924	-7.84727	0.00424534	CV236343	eugene3.00010166	eugene3.00010166	At1g16180.1	unknown protein :	trichocarpa	Unique
PtpAffx.125778.1.A1_at	-1.1855	-8.91286	0.00267114	BP936285	estExt_fgenesh4_pm.C_LG_IX0390	estExt_fgenesh4_pm.C_LG_IX0390	At4g33670.1	putative protein : auxin-induced protein	nigra	Unique
PtpAffx.1258.1.S1_s_at	-0.759612	-8.26283	0.00350259	CV242350	estExt_fgenesh4_kg.C_LG_I0082	estExt_fgenesh4_kg.C_LG_I0082	At5g09810.1	ACTIN 2:7 (sp|P53492) : : supported by cDNA: gi_1049306_gb_U37281.1_ATU37281	trichocarpa	All probes match over all sequences
PtpAffx.126034.1.S1_at	-2.30646	-6.4562	0.00871563	BP922562	grail3.0028009901	grail3.0028009901	At5g02770.1	putative protein : : supported by cDNA: gi_14190430_gb_AF378893.1_AF378893	alba x tremula	Unique
PtpAffx.126235.1.S1_at	-1.78443	-7.93998	0.00406999	CF229505	eugene3.00120284	eugene3.00120284	At2g46690.1	putative auxin-regulated protein :	alba x tremula	Unique
PtpAffx.126457.1.S1_at	-2.58307	-8.88873	0.00269842	CF229936	fgenesh4_pg.C_LG_XV000712	fgenesh4_pg.C_LG_XV000712	At3g48550.1	putative protein : putative zinc-finger protein - Arabidopsis thaliana	alba x tremula	Unique
PtpAffx.126720.1.S1_s_at	-3.75071	-10.9833	0.00121645	CX172039	estExt_fgenesh4_pg.C_LG_II0708 estExt_Genewise1_v1.C_LG_V0045	estExt_fgenesh4_pg.C_LG_II0708	At1g77280.1	hypothetical protein : similar to receptor-like protein kinase GI:7529754 from [Arabidopsis thaliana]	deltoides	All probes match over all sequences
PtpAffx.12675.9.A1_a_at	-9.10957	-11.5539	0.00100512	BU825430	estExt_Genewise1_v1.C_660086	estExt_Genewise1_v1.C_660086	At5g22580.1	expressed protein : : supported by cDNA: gi_14190416_gb_AF378886.1_AF378886	tremula x tremuloides	Probes match on alternative forms of same gene
PtpAffx.12676.1.S1_at	-3.97324	-23.111	7.11e-05	CF228149	--	--	--	--	tremula x tremuloides	Unique
PtpAffx.126815.1.S1_at	-4.70971	-37.2912	1.08e-05	CX167822	grail3.0996000101	grail3.0996000101	At2g19570.1	putative cytidine deaminase : :supported by full-length cDNA: Ceres:152285.	tremula x tremuloides	Unique
PtpAffx.126966.1.A1_at	-1.17035	-14.3927	0.000441736	CV277483	estExt_Genewise1_v1.C_9390008	estExt_Genewise1_v1.C_9390008	At3g54050.1	fructose-bisphosphatase precursor : : supported by cDNA: gi_14532619_gb_AY039934.1_	trichocarpa x deltoides	Unique
PtpAffx.127.1.S1_at	-3.32154	-17.7038	0.000199675	CA930597	eugene3.00770112	eugene3.00770112	At4g15920.1	cytochrome c oxidoreductase like protein :	tremuloides	Unique
PtpAffx.127096.1.A1_at	-2.10718	-26.2064	4.35e-05	CF234983	gw1.IX.651.1 gw1.66.150.1	gw1.IX.651.1	At3g44820.1	non-phototropic hypocotyl 3-like protein : non-phototropic hypocotyl 3 - Arabidopsis thaliana	alba x tremula	Unique
PtpAffx.127102.1.A1_at	-2.9539	-8.50848	0.00315579	CV271691	fgenesh4_pg.C_LG_II002257	fgenesh4_pg.C_LG_II002257	--	--	trichocarpa x nigra	Unique
PtpAffx.1273.1.S1_at	-4.36082	-7.33306	0.00547111	CV235066	grail3.0089000701	grail3.0089000701	At5g67370.1	putative protein : similar to unknown protein (gb|AAC18972.1): supported by cDNA: gi_15293188_gb_AY051028.1_	trichocarpa	Unique
PtpAffx.127346.1.A1_at	-3.83014	-8.21849	0.00357802	CV264384	--	--	--	--	trichocarpa x nigra	Unique
PtpAffx.127519.1.A1_at	-2.46536	-11.4069	0.00106166	CV255210	estExt_Genewise1_v1.C_1400125	estExt_Genewise1_v1.C_1400125	At3g13235.1	Expressed protein : : supported by full-length cDNA: Ceres: 12734.	euphratica	Unique
PtpAffx.127522.1.A1_at	-2.59324	-16.083	0.000287304	CV255170	fgenesh4_pg.C_LG_I003327	fgenesh4_pg.C_LG_I003327	At4g20880.1	ethylene-regulated transcript 2 (ERT2) :	trichocarpa x deltoides	Unique
PtpAffx.127541.1.A1_at	-1.14874	-11.1535	0.00114926	CV239269	gw1.88.183.1 gw1.I.3224.1	gw1.88.183.1	At3g18524.1	hypothetical protein : contains Pfam profile:PF01529 DHHC zinc finger domain	trichocarpa	Unique
PtpAffx.1276.2.S1_at	-0.506588	-12.5158	0.000743671	CV234627	eugene3.00130040	eugene3.00130040	At5g26751.1	shaggy-like kinase alpha : : supported by cDNA: gi_15028148_gb_AY046024.1_	trichocarpa	Unique
PtpAffx.127644.1.A1_s_at	-1.2692	-9.80956	0.00184604	CV250319	eugene3.00120157	eugene3.00120157	At5g53140.1	protein phosphatase 2C (PP2C) : : supported by cDNA: gi_15027924_gb_AY045819.1_	trichocarpa	All probes match over all sequences
PtpAffx.127951.1.A1_at	-1.24872	-19.581	0.000136406	CV238080	--	--	--	--	trichocarpa	Unique
PtpAffx.128061.1.A1_at	-4.29473	-14.6048	0.000419344	CV232746	gw1.I.7669.1	gw1.I.7669.1	At1g27920.1	hypothetical protein : predicted by genemark.hmm	trichocarpa	Unique
PtpAffx.128061.1.A1_s_at	-4.00063	-26.968	3.93e-05	CV232746	gw1.I.7669.1	gw1.I.7669.1	At1g27920.1	hypothetical protein : predicted by genemark.hmm	trichocarpa	All probes match over all sequences
PtpAffx.12808.1.S1_s_at	-0.968668	-8.97318	0.00260725	CN524672	eugene3.00020683	eugene3.00020683	--	--	trichocarpa x deltoides	All probes match over all sequences
PtpAffx.128225.1.A1_a_at	-1.30711	-7.42867	0.00522509	CV230252	gw1.IX.2398.1	gw1.IX.2398.1	At2g15230.1	putative lysosomal acid lipase :	trichocarpa	Probes match on alternative forms of same gene
PtpAffx.128235.1.A1_at	-1.52795	-14.4424	0.00043693	CV226013	gw1.V.3738.1 gw1.VII.3291.1	gw1.V.3738.1	At2g23760.1	BEL1-like homeobox 4 protein (BLH4) : : supported by cDNA: gi_13877512_gb_AF353092.1_AF353092	trichocarpa	Unique
PtpAffx.128305.1.S1_at	-0.36341	-6.34002	0.00932323	AJ769327	grail3.0033022801	grail3.0033022801	--	--	euphratica	Unique
PtpAffx.128519.1.S1_at	-8.17806	-257.926	6.42e-09	DN491397	estExt_Genewise1_v1.C_15010005	estExt_Genewise1_v1.C_15010005	At5g45670.1	GDSL-motif lipase:hydrolase-like protein : :supported by full-length cDNA: Ceres:18389.	trichocarpa	Unique
PtpAffx.128713.1.S1_at	-2.58576	-28.788	2.99e-05	CX173328	eugene3.08070001 estExt_fgenesh4_pm.C_LG_XI0431	eugene3.08070001	At2g36840.1	expressed protein : :supported by full-length cDNA: Ceres:108427.	deltoides	Unique
PtpAffx.12874.1.S1_s_at	-2.27209	-7.94148	0.00406911	CF229462	grail3.0013022501	grail3.0013022501	At4g32940.1	gamma-VPE (vacuolar processing enzyme) : : supported by cDNA: gi_13877794_gb_AF370160.1_AF370160	alba x tremula	All probes match over all sequences
PtpAffx.12919.1.A1_at	-4.40637	-9.80324	0.00185014	CV265020	eugene3.00020020	eugene3.00020020	At1g21050.1	expressed protein : :supported by full-length cDNA: Ceres:3200.	trichocarpa x nigra	Unique
PtpAffx.129301.1.S1_at	-1.92535	-10.267	0.00156054	CN517766	fgenesh4_pm.C_LG_VII000423	fgenesh4_pm.C_LG_VII000423	At4g36550.1	putative protein :	trichocarpa x deltoides	Unique
PtpAffx.129522.1.A1_at	-2.33496	-19.1302	0.000148338	CV243327	grail3.0024038301	grail3.0024038301	At3g14020.1	putative transcription factor : similar to transcription factor GB:CAA74050 from [Arabidopsis thaliana]	trichocarpa	Unique
PtpAffx.129589.1.A1_at	-0.498198	-20.6753	0.000109827	CK088077	--	--	--	--	tremula x tremuloides	Unique
PtpAffx.129974.1.S1_s_at	-2.67007	-18.4666	0.000170361	CA822263	eugene3.00110845	eugene3.00110845	At3g14440.1	9-cis-epoxycarotenoid dioxygenase [neoxanthin cleavage enzyme](NC1)(NCED1)	trichocarpa x deltoides	All probes match over all sequences
PtpAffx.13014.1.S1_a_at	-2.35491	-28.8324	2.98e-05	CN549626	eugene3.01450042	eugene3.01450042	At4g29230.1	putative protein : hypothetical protein F20O9.190 - Arabidopsis thaliana	trichocarpa x deltoides	Probes match on alternative forms of same gene
PtpAffx.130267.1.S1_at	-1.54723	-6.66166	0.0077616	BU896513	eugene3.00130806	eugene3.00130806	At3g20640.1	hypothetical protein : predicted by genemark.hmm	tremula x tremuloides	Unique
PtpAffx.130717.1.S1_at	-1.05217	-14.1186	0.000478376	DN487651	estExt_Genewise1_v1.C_LG_VII2135	estExt_Genewise1_v1.C_LG_VII2135	At2g22010.1	unknown protein :	tremula	Unique
PtpAffx.130966.1.S1_at	-2.20889	-7.97966	0.00400372	DN498975	gw1.I.9710.1	gw1.I.9710.1	At5g19500.1	putative protein : permease family protein TC0205	tremula x tremuloides	Unique
PtpAffx.130966.1.S1_s_at	-2.55442	-23.5774	6.62e-05	DN498975	gw1.I.9710.1	gw1.I.9710.1	At5g19500.1	putative protein : permease family protein TC0205	tremula x tremuloides	All probes match over all sequences
PtpAffx.131038.1.S1_at	-3.85155	-22.6218	7.71e-05	BU824594	grail3.0001020301	grail3.0001020301	At2g27690.1	cytochrome p450	tremula	Unique
PtpAffx.131101.1.S1_at	-3.02779	-7.99591	0.00396817	CK096858	grail3.0065000103 grail3.0180001102	grail3.0065000103	At2g38430.1	hypothetical protein : predicted by genscan	tremula	Unique
PtpAffx.13128.1.S1_at	-0.673671	-6.24827	0.00980223	CV256441	gw1.X.2350.1	gw1.X.2350.1	At3g55260.1	glycosyl hydrolase family 20 : similar to beta-hexosaminidase A SP:P13723 from [Dictyostelium discoideum]: supported by full-length cDNA: Ceres: 118286.	trichocarpa x deltoides	Unique
PtpAffx.131475.1.S1_at	-1.96777	-6.48851	0.00856364	CA934353	gw1.II.2836.1	gw1.II.2836.1	At3g25290.1	expressed protein : : supported by cDNA: gi_16323199_gb_AY057704.1_	tremuloides	Unique
PtpAffx.131490.1.S1_at	-1.76219	-7.60146	0.00480185	CK105257	eugene3.00060558	eugene3.00060558	At5g35410.1	serine:threonine protein kinase SOS2 (gb|AAF62923.1) : : supported by cDNA: gi_14701909_gb_AF395081.1_AF395081	tremula	Unique
PtpAffx.1317.3.A1_at	-3.3131	-9.21475	0.00236071	CV228532	estExt_Genewise1_v1.C_LG_III1278	estExt_Genewise1_v1.C_LG_III1278	At5g13870.1	xyloglucan endotransglycosylase (EXGT-A4) : identical to endoxyloglucan transferase EXGT-A4 GI:5533315 from [Arabidopsis thaliana]: supported by cDNA: gi_5139001_dbj_AB026486.1_AB026486	trichocarpa	Unique
PtpAffx.131878.1.S1_at	-3.045	-8.34471	0.003377	DN499363	estExt_Genewise1_v1.C_2040079	estExt_Genewise1_v1.C_2040079	At1g29520.1	plasma membrane associated protein	trichocarpa x deltoides	Unique
PtpAffx.131949.1.S1_at	-3.96299	-6.81301	0.00714936	DN496484	gw1.XVII.662.1	gw1.XVII.662.1	At3g01540.1	RNA helicase	trichocarpa x nigra	Unique
PtpAffx.131967.1.S1_at	-6.46564	-32.263	1.92e-05	DN495991	estExt_fgenesh4_pg.C_1680018	estExt_fgenesh4_pg.C_1680018	At4g27550.1	trehalose-6-phosphate synthase - like protein : trehalose-6-phosphate synthase	tremula x tremuloides	Unique
PtpAffx.1321.1.S1_a_at	-0.905306	-8.00609	0.00395214	CV231255	estExt_fgenesh4_pg.C_LG_VII0214 estExt_Genewise1_v1.C_640223	estExt_fgenesh4_pg.C_LG_VII0214	At5g01430.1	putative protein : hypothetical proteins - different species: supported by cDNA: gi_15028036_gb_AY045875.1_	trichocarpa	Probes match on alternative forms of same gene
PtpAffx.132156.1.S1_at	-0.864741	-6.53171	0.008352	DN494451	fgenesh4_pg.C_LG_II001012	fgenesh4_pg.C_LG_II001012	At4g37940.1	MADS-box protein : MADS-box protein AGL17 - Arabidopsis thaliana	tremula x tremuloides	Unique
PtpAffx.132329.2.A1_a_at	-2.77846	-9.07493	0.00250122	CV260627	estExt_fgenesh4_pg.C_LG_VI0324	estExt_fgenesh4_pg.C_LG_VI0324	At2g41140.1	CPDK-related protein kinase : CDPK:calcium dependent protein kinase: supported by cDNA: gi_5020365_gb_AF153351.1_AF153351	trichocarpa x nigra	Probes match on alternative forms of same gene
PtpAffx.132380.1.A1_at	-2.10153	-6.78677	0.00725189	BP931562	eugene3.01290010	eugene3.01290010	At5g62530.1	dehydrogenase : : supported by cDNA: gi_15383743_gb_AY039787.1_	tremula x tremuloides	Unique
PtpAffx.133182.1.S1_at	-0.674349	-20.4308	0.000115284	CX171237	fgenesh4_pm.C_LG_II001019	fgenesh4_pm.C_LG_II001019	At1g05170.1	putative AVR9 elicitor response protein : similar to GB:AAC69935: supported by cDNA: gi_14488077_gb_AF389287.1_AF389287	deltoides	Unique
PtpAffx.1332.1.S1_at	-2.40449	-8.96198	0.00261687	CV244447	estExt_Genewise1_v1.C_LG_III0268	estExt_Genewise1_v1.C_LG_III0268	At4g29080.1	phytochrome-associated protein PAP2 : : supported by cDNA: gi_12083213_gb_AF332402.1_AF332402	trichocarpa	Unique
PtpAffx.133200.1.S1_at	-0.739555	-9.25618	0.00231695	CX179201	eugene3.00131130	eugene3.00131130	At4g03420.1	hypothetical protein : similar to A. thaliana hypothetical protein F21B7.13	euramericana	Unique
PtpAffx.133294.1.A1_at	-2.93277	-13.0047	0.000646424	CV283606	fgenesh4_pg.C_LG_VII000476	fgenesh4_pg.C_LG_VII000476	--	--	trichocarpa x deltoides	Unique
PtpAffx.133641.1.A1_at	-0.516813	-21.1789	0.00010011	CV268423	gw1.VIII.148.1	gw1.VIII.148.1	At3g05140.1	putative serine:threonine protein kinase : similar to many other putative protein kinases: supported by cDNA: gi_19698986	trichocarpa x nigra	Unique
PtpAffx.133657.1.A1_a_at	-1.66683	-7.63789	0.00471585	CV226434	estExt_fgenesh4_pm.C_LG_II0442	estExt_fgenesh4_pm.C_LG_II0442	At4g08920.1	Arabidopsis thaliana flavin-type blue-light photoreceptor (SW:Q43125) (Pfam: PF00875	trichocarpa	Probes match on alternative forms of same gene
PtpAffx.133711.1.A1_s_at	-2.3623	-8.48067	0.00318478	CV266268	eugene3.00060795	eugene3.00060795	At5g02020.1	putative protein : hypothetical protein T6H20.90 - Arabidopsis thaliana	tremula	All probes match over all sequences
PtpAffx.133756.2.A1_at	-2.74238	-11.1529	0.00114926	CV263902	--	--	--	--	trichocarpa x nigra	Unique
PtpAffx.133870.1.A1_at	-1.78206	-7.06316	0.00628716	CV258749	gw1.VI.124.1 gw1.XVIII.665.1	gw1.VI.124.1	At2g26170.1	thromboxane-A synthase(cytochrome p450 family)	trichocarpa x nigra	Unique
PtpAffx.134221.1.A1_at	-0.818427	-7.28479	0.00559589	CV243314	fgenesh4_pm.C_LG_VII000412 fgenesh4_pm.C_scaffold_57000088	fgenesh4_pm.C_LG_VII000412	At5g66770.1	SCARECROW gene regulator : : supported by cDNA: gi_17064923	trichocarpa	Unique
PtpAffx.134269.1.A1_at	-3.88906	-32.6416	1.87e-05	CV277353	grail3.0017027601	grail3.0017027601	At4g33865.1	Expressed protein : : supported by full-length cDNA: Ceres: 24629.	trichocarpa	Unique
PtpAffx.134305.1.A1_at	-1.60833	-22.5256	7.82e-05	CV238869	gw1.VI.1973.1	gw1.VI.1973.1	At4g30935.1	WRKY family transcription factor : contains Pfam profile: PF03106 WRKY DNA -binding domain	trichocarpa	Unique
PtpAffx.134432.1.A1_at	-1.76594	-11.682	0.000963298	CV235631	eugene3.00120047	eugene3.00120047	At1g68130.1	putative C2H2-type zinc finger protein : contains Pfam profile: Zinc finger	trichocarpa	Unique
PtpAffx.134601.1.A1_at	-5.407	-9.84897	0.00181846	CV229617	--	--	--	--	tremula x tremuloides	Unique
PtpAffx.134656.1.A1_at	-4.60912	-23.075	7.15e-05	CV227464	gw1.159.27.1	gw1.159.27.1	At3g16570.1	expressed protein : :supported by full-length cDNA: Ceres:112601.	trichocarpa	Unique
PtpAffx.13470.1.S1_s_at	-5.4642	-24.8197	5.38e-05	CK105710	estExt_Genewise1_v1.C_LG_II0461	estExt_Genewise1_v1.C_LG_II0461	At1g20160.1	subtilisin-like serine protease : similar to subtilisin-type protease precursor GI:14150446 from [Glycine max]:supported by full-length cDNA: Ceres:3907.	tremula	All probes match over all sequences
PtpAffx.134742.1.S1_at	-3.35879	-7.61068	0.00478262	DN501395	gw1.XVI.1796.1	gw1.XVI.1796.1	At3g57400.1	putative protein : : supported by cDNA: gi_17064821	trichocarpa	Unique
PtpAffx.135070.1.S1_at	-4.70656	-12.3113	0.000794486	CK104880	eugene3.00140902	eugene3.00140902	At2g42750.1	expressed protein : :supported by full-length cDNA: Ceres:15743.	tremula	Unique
PtpAffx.1351.1.A1_at	-2.47523	-11.1395	0.00115585	CV256801	gw1.I.4474.1	gw1.I.4474.1	At1g30360.1	expressed protein : : supported by cDNA: gi_14334837_gb_AY035092.1_	trichocarpa x deltoides	Unique
PtpAffx.135197.1.S1_at	-1.21571	-8.09092	0.00379846	CV229943	grail3.0022032801	grail3.0022032801	At3g46290.1	receptor protein kinase -like : receptor-like protein kinase precursor	trichocarpa	Unique
PtpAffx.135336.1.S1_at	-3.2905	-7.26793	0.0056417	DN496303	gw1.XVI.1206.1	gw1.XVI.1206.1	At3g52870.1	putative protein : predicted proteins	tremula	Unique
PtpAffx.135376.1.S1_at	-5.49729	-19.661	0.000134011	CN519043	estExt_fgenesh4_pg.C_LG_I0284	estExt_fgenesh4_pg.C_LG_I0284	At2g38760.1	putative annexin : :supported by full-length cDNA: Ceres:3294.	trichocarpa x deltoides	Unique
PtpAffx.135376.1.S1_s_at	-5.46349	-27.5195	3.65e-05	CN519043	estExt_fgenesh4_pg.C_LG_I0284	estExt_fgenesh4_pg.C_LG_I0284	At2g38760.1	putative annexin : :supported by full-length cDNA: Ceres:3294.	trichocarpa x deltoides	All probes match over all sequences
PtpAffx.135584.1.S1_at	-0.732803	-6.27187	0.00967655	CX175152	gw1.V.607.1 estExt_fgenesh4_pm.C_LG_II0282	gw1.V.607.1	At2g42880.1	putative MAP kinase : : supported by cDNA: gi_15724283_gb_AF412082.1_AF412082	deltoides	Unique
PtpAffx.1356.1.A1_s_at	-2.28926	-12.4091	0.000769345	CV284003	--	--	--	--	trichocarpa x deltoides	All probes match over all sequences
PtpAffx.135709.1.S1_s_at	-3.04224	-12.7522	0.00069204	AJ779763	gw1.X.5498.1	gw1.X.5498.1	At1g06620.1	oxidoreductase	euphratica	All probes match over all sequences
PtpAffx.13574.1.S1_at	-1.46685	-22.0388	8.45e-05	CV260084	eugene3.00190450	eugene3.00190450	At1g58032.1	hypothetical protein : : supported by cDNA: gi_13605810	trichocarpa x nigra	Unique
PtpAffx.135854.2.S1_at	-2.9531	-10.5729	0.00139962	AJ779905	gw1.XVI.1724.1	gw1.XVI.1724.1	At2g41870.1	putative DNA binding protein : : supported by cDNA: gi_11908071_gb_AF326883.1_AF326883	euphratica	Unique
PtpAffx.135937.1.A1_at	-4.79462	-22.6062	7.71e-05	CK095720	grail3.0002053601	grail3.0002053601	--	--	tremula	Unique
PtpAffx.135999.1.A1_at	-1.06202	-6.74982	0.00740493	CK094043	grail3.0018040001	grail3.0018040001	At3g61670.1	putative protein : putative protein At2g46380 - Arabidopsis thaliana	tremula	Unique
PtpAffx.136061.1.A1_at	-1.88859	-6.60735	0.0080059	CK090813	estExt_fgenesh4_pm.C_LG_VIII0652	estExt_fgenesh4_pm.C_LG_VIII0652	At1g55020.1	lipoxygenase	tremula x tremuloides	Unique
PtpAffx.136105.1.A1_at	-1.38086	-10.0307	0.00169837	CK087548	fgenesh4_pg.C_LG_IV000538	fgenesh4_pg.C_LG_IV000538	At3g15390.1	hypothetical protein : predicted by genscan+	tremula x tremuloides	Unique
PtpAffx.13620.1.S1_at	-2.31404	-6.69938	0.00759675	BU824688	--	--	--	--	tremula	Unique
PtpAffx.13627.1.S1_at	-3.33953	-11.8839	0.000902163	CK096293	eugene3.00060405	eugene3.00060405	--	--	tremula	Unique
PtpAffx.13627.3.A1_a_at	-3.83161	-23.8573	6.28e-05	CV262512	eugene3.00060405	eugene3.00060405	--	--	trichocarpa x nigra	Probes match on alternative forms of same gene
PtpAffx.136381.1.S1_at	-2.30464	-7.20592	0.00584347	CV225373	grail3.0039008601	grail3.0039008601	At3g61460.1	RING finger protein : :supported by full-length cDNA: Ceres:25801.	trichocarpa	Unique
PtpAffx.13671.1.S1_at	-3.08513	-9.59408	0.00201168	CV226095	gw1.V.3062.1 gw1.VII.2124.1	gw1.V.3062.1	At4g14540.1	CCAAT-binding transcription factor subunit A(CBF-A) :	trichocarpa	Unique
PtpAffx.136792.1.S1_at	-0.667385	-11.8502	0.000912667	CK096969	estExt_fgenesh4_pg.C_LG_II0333	estExt_fgenesh4_pg.C_LG_II0333	At5g44100.1	casein kinase I : : supported by cDNA: gi_18087639	tremula	Unique
PtpAffx.136832.1.S1_at	-2.14519	-12.5662	0.000731419	BU893962	--	--	--	--	trichocarpa x deltoides	Unique
PtpAffx.13687.1.S1_at	-1.19077	-11.2336	0.00112324	DN492122	eugene3.00101840	eugene3.00101840	At3g51880.1	high mobility group protein 2-like : : supported by cDNA: gi_15912190_gb_AY056373.1_	trichocarpa	Unique
PtpAffx.13687.2.S1_a_at	-3.32486	-33.493	1.71e-05	CV278988	grail3.0049031701 grail3.0049031601	grail3.0049031701	--	--	trichocarpa x deltoides	Probes match on alternative forms of same gene
PtpAffx.137176.1.S1_s_at	-1.56921	-7.46852	0.00512003	BU876845	estExt_fgenesh4_pg.C_LG_XVIII0309	estExt_fgenesh4_pg.C_LG_XVIII0309	At2g25737.1	hypothetical protein :	trichocarpa	All probes match over all sequences
PtpAffx.137414.1.S1_s_at	-4.13001	-7.57814	0.00485614	CN521032	grail3.0059012801	grail3.0059012801	At3g02110.1	putative serine carboxypeptidase II : similar to serine carboxypeptidase II (CP-MII) GB:CAA70815 [Hordeum vulgare]:supported by full-length cDNA: Ceres:42069.	trichocarpa x deltoides	All probes match over all sequences
PtpAffx.13744.1.S1_a_at	-0.27527	-6.45512	0.00872061	CV264383	gw1.I.6204.1 gw1.140.105.1	gw1.I.6204.1	At3g13320.1	low affinity calcium antiporter CAX2 : almost identical to GB:AAB05914 from [Arabidopsis thaliana]	trichocarpa x nigra	Probes match on alternative forms of same gene
PtpAffx.137562.1.S1_at	-5.21757	-19.4615	0.000139765	BU824735	eugene3.00030125 estExt_Genewise1_v1.C_4890004 gw1.III.1429.1	eugene3.00030125	At1g60500.1	unknown protein : contains Pfam profile: PF02212 dynamin GTPase effector domain	tremula	Unique
PtpAffx.137671.1.S1_at	-0.810832	-8.02383	0.00391892	CK096482	--	--	--	--	tremula	Unique
PtpAffx.137959.1.S1_at	-3.93725	-19.1279	0.000148338	BI131064	eugene3.00161066 grail3.0023027201	eugene3.00161066	At2g38080.1	laccase (diphenol oxidase)	tremula x tremuloides	Unique
PtpAffx.137977.1.S1_s_at	-2.83982	-40.2459	7.46e-06	BU888885	gw1.XV.2382.1	gw1.XV.2382.1	At1g28110.1	serine carboxypeptidase II	tremula	All probes match over all sequences
PtpAffx.138124.1.S1_at	-1.53789	-12.9274	0.000660842	BI120454	fgenesh4_pm.C_LG_V000514 fgenesh4_pm.C_LG_II000238	fgenesh4_pm.C_LG_V000514	At3g22750.1	expressed protein : similar to putative protein kinase GB:CAB10257 from [Arabidopsis thaliana]: supported by cDNA: gi_14334661_gb_AY035004.1_	trichocarpa	Unique
PtpAffx.138124.1.S1_s_at	-1.85902	-9.82885	0.00183278	BI120454	fgenesh4_pm.C_LG_II000238	fgenesh4_pm.C_LG_II000238	At3g22750.1	expressed protein : similar to putative protein kinase GB:CAB10257 from [Arabidopsis thaliana]: supported by cDNA: gi_14334661_gb_AY035004.1_	trichocarpa	All probes match over all sequences
PtpAffx.138263.1.S1_at	-3.78361	-78.194	4.36e-07	AI163674	estExt_Genewise1_v1.C_LG_XI2954 gw1.I.4886.1 eugene3.27430001 grail3.0032012601	estExt_Genewise1_v1.C_LG_XI2954	At5g55970.1	putative protein : contains similarity to unknown protein (pir||T08924):supported by full-length cDNA: Ceres:141890.	tremula x tremuloides	Unique
PtpAffx.13856.1.S1_at	-2.58046	-6.50304	0.008499	CK088007	gw1.VI.1079.1	gw1.VI.1079.1	At2g41330.1	unknown protein : : supported by cDNA: gi_18491270	tremula x tremuloides	Unique
PtpAffx.13865.2.S1_at	-2.96986	-6.63577	0.00788469	BU834932	eugene3.00160195	eugene3.00160195	At3g56810.1	hypothetical protein :	tremula x tremuloides	Unique
PtpAffx.138813.2.A1_at	-0.950783	-7.19484	0.00587463	BP931870	estExt_fgenesh4_pg.C_1310041 estExt_fgenesh4_pg.C_LG_XIII0014	estExt_fgenesh4_pg.C_1310041	At1g09430.1	unknown protein : similar to ATP-citrate-lyase: Location of EST gb|Z34587. Highly similar to F8A5.32	nigra	Unique
PtpAffx.139048.1.S1_at	-0.954152	-8.11071	0.00376592	AJ767590	eugene3.00141255	eugene3.00141255	At3g25410.1	expressed protein : contains Pfam profile: PF01758 sodium bile acid symporter family:supported by full-length cDNA: Ceres:26683.	euphratica	Unique
PtpAffx.139478.1.S1_at	-0.911078	-13.8986	0.000507085	CV131867	eugene3.00060687	eugene3.00060687	--	--	deltoides	Unique
PtpAffx.13979.1.S1_at	-5.25545	-6.50592	0.00848764	CK106718	grail3.0006039501	grail3.0006039501	--	--	tremula	Unique
PtpAffx.139904.1.S1_at	-0.324947	-13.7836	0.000525244	CV282034	eugene3.00080220	eugene3.00080220	At3g52240.1	hypothetical protein :	trichocarpa x deltoides	Unique
PtpAffx.140059.1.A1_at	-2.67601	-6.44545	0.00877196	CV274261	--	--	--	--	trichocarpa x deltoides	Unique
PtpAffx.140157.1.A1_at	-3.47083	-19.4903	0.000138928	CV268513	fgenesh4_pg.C_LG_X001058	fgenesh4_pg.C_LG_X001058	At5g24910.1	cytochrome p450	trichocarpa x nigra	Unique
PtpAffx.14026.1.S1_s_at	-5.56256	-11.6941	0.000959783	CN549469	gw1.XI.3218.1	gw1.XI.3218.1	At2g21770.1	putative cellulose synthase catalytic subunit :	trichocarpa x deltoides	All probes match over all sequences
PtpAffx.14026.2.A1_s_at	-7.23454	-8.37564	0.0033337	CV271112	eugene3.00040363	eugene3.00040363	At5g44030.1	cellulose synthase catalytic subunit-like protein :	trichocarpa x nigra	All probes match over all sequences
PtpAffx.14027.1.S1_at	-2.04443	-17.8335	0.000195094	CV235545	fgenesh4_kg.C_scaffold_131000003	fgenesh4_kg.C_scaffold_131000003	--	--	trichocarpa	Unique
PtpAffx.14056.1.S1_at	-5.28956	-6.73292	0.00746403	CF228479	eugene3.00011986	eugene3.00011986	At3g28770.1	hypothetical protein :	alba x tremula	Unique
PtpAffx.140618.1.A1_s_at	-1.56562	-6.39708	0.00903156	CV249163	eugene3.00020670	eugene3.00020670	At1g48880.1	hypothetical protein : predicted by genscan+	trichocarpa	All probes match over all sequences
PtpAffx.14081.1.S1_at	-2.76607	-8.22922	0.00356287	CV231498	eugene3.00130596	eugene3.00130596	At5g56340.1	putative protein : similar to unknown protein (pir||T05064): supported by cDNA: gi_17380897	trichocarpa	Unique
PtpAffx.140915.1.A1_at	-2.80501	-7.53278	0.00497127	CV240230	--	--	--	--	trichocarpa	Unique
PtpAffx.141099.1.A1_at	-1.45202	-6.68068	0.00767912	CV232139	--	--	--	--	trichocarpa	Unique
PtpAffx.141217.1.A1_at	-2.37622	-8.31881	0.00341207	CV227818	eugene3.00180719	eugene3.00180719	At4g29100.1	putative protein : hypothetical protein - Arabidopsis thaliana	trichocarpa	Unique
PtpAffx.141260.1.S1_x_at	-3.93343	-21.8404	8.78e-05	AY607755.1	eugene3.00131210 eugene3.10810001	eugene3.00131210	At5g60490.1	fasciclin-like arabinogalactan-protein (FLA12) : :supported by full-length cDNA: Ceres:15239.	alba x tremula	Probes cross hyb with other sequences
PtpAffx.141359.1.S1_s_at	-3.8073	-12.8787	0.000669524	CX172263	fgenesh4_pg.C_LG_V000519	fgenesh4_pg.C_LG_V000519	At5g67030.1	zeaxanthin epoxidase precursor (LOS6:ABA1)(ZEP) : identical to GI:9857296 AtABA1: supported by cDNA: gi_10444087_gb_AF281655.1_AF281655	deltoides	All probes match over all sequences
PtpAffx.141577.1.S1_at	-1.75479	-8.77499	0.00281651	CV231136	estExt_fgenesh4_pg.C_LG_II0375	estExt_fgenesh4_pg.C_LG_II0375	At1g06150.1	hypothetical protein : similar to hypothetical protein GB:AAD20673 GI:4432823 from [Arabidopsis thaliana]	trichocarpa	Unique
PtpAffx.141577.2.S1_at	-1.99152	-9.97538	0.00173132	CK104108	estExt_fgenesh4_pg.C_LG_II0375	estExt_fgenesh4_pg.C_LG_II0375	At1g06150.1	hypothetical protein : similar to hypothetical protein GB:AAD20673 GI:4432823 from [Arabidopsis thaliana]	tremula	Unique
PtpAffx.14180.1.S1_at	-4.12826	-6.73704	0.00745673	CV230217	fgenesh4_pg.C_LG_II001817 fgenesh4_pm.C_LG_XIV000298	fgenesh4_pg.C_LG_II001817	At1g02640.1	glycosyl hydrolase family 3 : similar to beta-xylosidase GB:Z84377 GI:2102655 from [Aspergillus niger]: supported by cDNA: gi_14194120_gb_AF367266.1_AF367266	trichocarpa	Unique
PtpAffx.141999.1.S1_at	-1.07279	-24.3078	5.84e-05	CK106222	eugene3.06520003 eugene3.06460003 fgenesh4_pg.C_scaffold_2346000001	eugene3.06520003	--	--	tremula	Unique
PtpAffx.142009.1.S1_at	-1.26164	-13.1058	0.000625241	CK319222	gw1.XVI.1091.1 estExt_fgenesh4_pg.C_LG_VI0263	gw1.XVI.1091.1	At1g79590.1	expressed protein : :supported by full-length cDNA: Ceres:23407.	deltoides	Unique
PtpAffx.14209.1.A1_at	-1.75964	-11.6395	0.000977545	CV255582	eugene3.00120469 eugene3.00150301	eugene3.00120469	At3g18350.1	expressed protein : : supported by cDNA: gi_15810446_gb_AY056262.1_	trichocarpa x deltoides	Unique
PtpAffx.142169.1.S1_at	-1.80731	-13.0859	0.000629789	CK107354	gw1.VI.2741.1	gw1.VI.2741.1	At1g15550.1	gibberellin 3 beta-hydroxylase	tremula	Unique
PtpAffx.142418.1.A1_s_at	-0.792206	-6.32457	0.00939954	CK097510	eugene3.00170012	eugene3.00170012	gi|28557342|dbj|BAC57589.1|	membrane located receptor-like protein [Nicotiana tabacum]	trichocarpa x deltoides	All probes match over all sequences
PtpAffx.142669.1.S1_s_at	-4.28767	-19.4342	0.000140165	CN549981	estExt_fgenesh4_pg.C_LG_XIII0304	estExt_fgenesh4_pg.C_LG_XIII0304	--	--	trichocarpa x deltoides	All probes match over all sequences
PtpAffx.142778.1.S1_at	-1.73526	-9.96448	0.00173976	DN495697	eugene3.00020670	eugene3.00020670	At1g48880.1	hypothetical protein : predicted by genscan+	tremula	Unique
PtpAffx.142854.1.S1_s_at	-10.3647	-156.171	3.49e-08	CF228116	estExt_Genewise1_v1.C_LG_XII0103	estExt_Genewise1_v1.C_LG_XII0103	At5g60490.1	fasciclin-like arabinogalactan-protein (FLA12) : :supported by full-length cDNA: Ceres:15239.	alba x tremula	All probes match over all sequences
PtpAffx.143034.1.S1_at	-4.56449	-22.6056	7.71e-05	CX170775	gw1.XIV.1870.1	gw1.XIV.1870.1	At2g46710.1	putative rac GTPase activating protein :	deltoides	Unique
PtpAffx.143216.1.A1_at	-1.01402	-8.31935	0.00341186	CV257001	gw1.I.5722.1 fgenesh4_pg.C_scaffold_1260000001	gw1.I.5722.1	At4g10390.1	putative protein kinase : CLV1 receptor kinase	trichocarpa x deltoides	Unique
PtpAffx.143284.1.S1_at	-2.23794	-11.2104	0.00113148	CK107370	grail3.0634000501 estExt_Genewise1_v1.C_LG_X3208	grail3.0634000501	At1g16880.1	expressed protein : : supported by cDNA: gi_14423501_gb_AF386988.1_AF386988	tremula	Unique
PtpAffx.143302.1.S1_at	-1.64635	-6.53116	0.00835403	BI070217	gw1.IX.3456.1	gw1.IX.3456.1	At3g63470.1	serin carboxypeptidase - like protein : carboxypeptidase D II-3 precursor	tremula x tremuloides	Unique
PtpAffx.143335.1.S1_at	-8.16578	-254.045	6.42e-09	CF233090	gw1.XIV.2235.1	gw1.XIV.2235.1	At5g19730.1	pectinesterase family : contains Pfam profile: PF01095 pectinesterase: supported by cDNA: gi_17529289	alba x tremula	Unique
PtpAffx.143354.1.S1_s_at	-2.78751	-8.26257	0.00350259	BU893073	eugene3.00180589	eugene3.00180589	At2g24630.1	putative glucosyltransferase :	tremula	All probes match over all sequences
PtpAffx.143356.1.S1_s_at	-5.52518	-6.95176	0.00663876	CN522188	estExt_fgenesh4_pg.C_LG_XVIII0369	estExt_fgenesh4_pg.C_LG_XVIII0369	At5g11420.1	putative protein : predicted proteins in castor bean	trichocarpa x deltoides	All probes match over all sequences
PtpAffx.143383.1.S1_at	-0.412209	-10.5831	0.00139456	DN486701	--	--	--	--	tremula x tremuloides	Unique
PtpAffx.14349.1.S1_at	-1.44474	-8.30584	0.00343121	CV242146	eugene3.00130435	eugene3.00130435	At5g28640.1	putative protein :	trichocarpa	Unique
PtpAffx.144067.1.S1_s_at	-4.38281	-13.7216	0.000533819	CK107505	grail3.0073008901	grail3.0073008901	At4g10310.1	potassium uptake transporter - like protein : potassium transport protein TRK1	tremula	All probes match over all sequences
PtpAffx.144090.1.S1_at	-3.27913	-26.0037	4.51e-05	CK107022	gw1.III.2299.1 gw1.86.419.1	gw1.III.2299.1	At1g31770.1	ABC transporter family protein : contains Pfam profile: PF00005: ABC transporter:supported by full-length cDNA: Ceres:95290.	tremula	Unique
PtpAffx.144236.1.S1_at	-2.14913	-15.8374	0.000307603	DN485488	--	--	--	--	tremula x tremuloides	Unique
PtpAffx.144896.1.S1_at	-4.16962	-10.7371	0.00132409	DN496810	estExt_Genewise1_v1.C_LG_I6151	estExt_Genewise1_v1.C_LG_I6151	At1g55760.1	hypothetical protein : predicted by genemark.hmm	tremula	Unique
PtpAffx.144993.1.A1_at	-3.62949	-7.2725	0.00562936	DN493123	estExt_fgenesh4_pm.C_LG_VI0163	estExt_fgenesh4_pm.C_LG_VI0163	At2g41700.1	ABC transporter family protein : similar to ATP-binding cassette transporter ABCA1 GI:18031705 from [Arabidopsis thaliana]	tremula x tremuloides	Unique
PtpAffx.14501.1.S1_at	-2.18577	-19.7732	0.000130998	CK091272	gw1.I.1779.1 gw1.I.1774.1 gw1.IX.3326.1	gw1.I.1779.1	At2g28305.1	expressed protein : similar to hypothetical protein GB:AAD18138: supported by full-length cDNA: Ceres: 23166.	trichocarpa	Unique
PtpAffx.145060.1.A1_at	-0.835232	-7.4506	0.00516591	CV249802	eugene3.01860014 fgenesh4_pg.C_LG_V000420	eugene3.01860014	At2g17530.1	putative protein kinase : contains a protein kinase domain profile (PDOC00100)	trichocarpa	Unique
PtpAffx.145175.1.A1_at	-1.44041	-8.78298	0.0028135	DN484479	estExt_fgenesh4_pg.C_LG_III0799	estExt_fgenesh4_pg.C_LG_III0799	At4g19120.1	putative protein : several hypothetical proteins - Arabidopsis thaliana: supported by cDNA: gi_15320409_dbj_AB039927.1_AB039927	tremula	Unique
PtpAffx.14547.1.S1_at	-1.46815	-16.0524	0.00028989	BU895345	--	--	--	--	tremula x tremuloides	Unique
PtpAffx.145514.1.S1_at	-1.72195	-6.48681	0.00857202	CF229295	gw1.I.1006.1	gw1.I.1006.1	At5g58900.1	I-box binding factor - like protein : I-box binding factor	alba x tremula	Unique
PtpAffx.145837.1.S1_s_at	-0.858424	-9.251	0.00232142	CN518398	gw1.VII.3970.1	gw1.VII.3970.1	At5g10520.1	Pto kinase interactor - like protein : Pto kinase interactor 1	trichocarpa x deltoides	All probes match over all sequences
PtpAffx.14585.2.S1_a_at	-0.55251	-6.86789	0.00693288	DN496417	estExt_Genewise1_v1.C_LG_IX4312	estExt_Genewise1_v1.C_LG_IX4312	At3g46060.1	GTP-binding protein ara-3 : : supported by cDNA: gi_14334917_gb_AY035132.1_	tremula	Probes match on alternative forms of same gene
PtpAffx.145992.1.S1_at	-4.68345	-11.7849	0.000931816	CX179899	eugene3.01170053	eugene3.01170053	At5g63710.1	leucine-rich repeat transmembrane protein kinase	euramericana	Unique
PtpAffx.146022.1.A1_at	-1.37288	-10.9066	0.00125075	DN492198	eugene3.00020053	eugene3.00020053	At1g20830.1	hypothetical protein : predicted by genscan+	trichocarpa	Unique
PtpAffx.146219.1.S1_at	-5.11637	-18.8657	0.000156995	CX167902	gw1.XIV.1870.1	gw1.XIV.1870.1	At2g46710.1	putative rac GTPase activating protein :	deltoides	Unique
PtpAffx.14646.1.A1_a_at	-3.5153	-11.9984	0.000868081	CV270849	grail3.0041013401	grail3.0041013401	At1g71692.1	MADS-box protein : identical to GB:AAC49085 GI:862650 from [Arabidopsis thaliana] (Plant Cell 7 (8)	trichocarpa	Probes match on alternative forms of same gene
PtpAffx.146473.1.A1_at	-5.49427	-9.76046	0.00188242	CV275488	eugene3.00101287	eugene3.00101287	At1g13600.1	bZIP family transcription factor : contains Pfam profile: PF00170 bZIP transcription factor: supported by cDNA: gi_12083267	trichocarpa x deltoides	Unique
PtpAffx.146622.1.A1_at	-2.97087	-12.902	0.000665259	CV269348	--	--	--	--	tremula	Unique
PtpAffx.14663.1.S1_at	-1.53893	-11.8502	0.000912667	CK097037	eugene3.00141100	eugene3.00141100	At2g04795.1	Expressed protein : : supported by cDNA: gi_13926282_gb_AF372895.1_AF372895	tremula	Unique
PtpAffx.14663.2.S1_s_at	-2.06367	-9.91122	0.00177467	BU813733	eugene3.00141100	eugene3.00141100	At2g04795.1	Expressed protein : : supported by cDNA: gi_13926282_gb_AF372895.1_AF372895	tremula x tremuloides	All probes match over all sequences
PtpAffx.14671.1.S1_at	-3.37089	-26.6537	4.08e-05	BU888725	grail3.0013032202	grail3.0013032202	At5g22920.1	PGPD14 protein : :supported by full-length cDNA: Ceres:41666.	trichocarpa x deltoides	Unique
PtpAffx.146775.2.A1_at	-1.38952	-7.86807	0.00420589	CV265413	gw1.41.566.1	gw1.41.566.1	At1g33800.1	expressed protein : :supported by full-length cDNA: Ceres:114466.	trichocarpa x deltoides	Unique
PtpAffx.146834.1.A1_at	-4.78148	-20.7046	0.000109106	CV260554	fgenesh4_pm.C_LG_V000721	fgenesh4_pm.C_LG_V000721	At1g20823.1	similar to putative RING zinc finger protein : temporary automated functional assignment	trichocarpa x nigra	Unique
PtpAffx.147015.1.A1_at	-1.74316	-43.9621	4.93e-06	CV254698	estExt_fgenesh4_pg.C_860076	estExt_fgenesh4_pg.C_860076	At1g10310.1	expressed protein : similar to daunorubicin C-13 (U77891): similar to oxidoreductase in MRPL44-MTF1 intergenic protein (sp|Q05016|YM71_YEAST: supported by full-length cDNA: Ceres: 40058.	tremula x tremuloides	Unique
PtpAffx.147090.1.A1_at	-0.90966	-16.3006	0.00027406	CV252025	gw1.XII.1246.1 gw1.122.151.1	gw1.XII.1246.1	At3g17730.1	hypothetical protein : similar to GRAB1 protein GB:CAA09371 [Triticum sp.]	trichocarpa	Unique
PtpAffx.147190.1.A1_s_at	-4.00173	-42.3312	5.94e-06	CV246405	fgenesh4_pm.C_LG_III000242	fgenesh4_pm.C_LG_III000242	At5g17600.1	RING-H2 zinc finger protein-like : RING-H2 zinc finger protein ATL4 - Arabidopsis thaliana	trichocarpa	All probes match over all sequences
PtpAffx.14737.1.A1_s_at	-3.23708	-7.4373	0.00519661	BP936921	eugene3.00140746	eugene3.00140746	At1g02860.1	expressed protein : contains similarity to peroxin-2 GI:6103008 from [Pichia pastoris]:supported by full-length cDNA: Ceres:96370.	nigra	All probes match over all sequences
PtpAffx.147493.1.A1_at	-1.77293	-6.72364	0.0074953	CV242671	estExt_Genewise1_v1.C_400066	estExt_Genewise1_v1.C_400066	At1g02070.1	hypothetical protein predicted by genefinder : :supported by full-length cDNA: Ceres:1693.	trichocarpa	Unique
PtpAffx.147506.1.S1_at	-4.39743	-10.6531	0.00136598	AI166790	estExt_fgenesh4_pg.C_LG_X1673	estExt_fgenesh4_pg.C_LG_X1673	At3g55990.1	putative protein : predicted proteins	trichocarpa	Unique
PtpAffx.147608.1.A1_at	-2.42987	-16.687	0.000251801	BP936625	fgenesh4_pm.C_LG_VIII000613	fgenesh4_pm.C_LG_VIII000613	At1g68130.1	putative C2H2-type zinc finger protein : contains Pfam profile: Zinc finger	nigra	Unique
PtpAffx.147624.1.A1_at	-3.13681	-11.7048	0.000956615	CV230979	grail3.0019028601	grail3.0019028601	At5g66310.1	kinesin heavy chain DNA binding protein-like :	trichocarpa	Unique
PtpAffx.147763.1.A1_s_at	-2.43906	-44.3846	4.76e-06	CV225776	estExt_fgenesh4_pg.C_LG_VII0468	estExt_fgenesh4_pg.C_LG_VII0468	At1g10380.1	Expressed protein : : supported by full-length cDNA: Ceres: 156978.	trichocarpa	All probes match over all sequences
PtpAffx.14780.1.S1_at	-6.44985	-8.99611	0.00258178	DN497970	gw1.XVII.1044.1	gw1.XVII.1044.1	At1g69780.1	HD-Zip transcription factor	tremula x tremuloides	Unique
PtpAffx.14833.2.S1_at	-4.38897	-9.68558	0.00193914	BU814338	grail3.0013032202	grail3.0013032202	At5g22920.1	PGPD14 protein : :supported by full-length cDNA: Ceres:41666.	tremula x tremuloides	Unique
PtpAffx.148471.1.S1_at	-0.76793	-6.91044	0.00677806	CV264528	eugene3.00110190 fgenesh4_pg.C_scaffold_166000057	eugene3.00110190	At4g22290.1	putative protein : probable membrane protein	trichocarpa x nigra	Unique
PtpAffx.148817.1.S1_at	-5.9677	-17.642	0.000202136	BI125776	estExt_Genewise1_v1.C_LG_XIII0762	estExt_Genewise1_v1.C_LG_XIII0762	At5g50800.1	MtN3-like protein : :supported by full-length cDNA: Ceres:36264.	tremula x tremuloides	Unique
PtpAffx.148851.1.S1_at	-4.37441	-6.73308	0.00746403	CF118918	fgenesh4_pg.C_LG_IV000713 eugene3.00002256	fgenesh4_pg.C_LG_IV000713	At3g17840.1	leucine-rich repeat transmembrane protein kinase	tremuloides	Unique
PtpAffx.148953.1.A1_at	-1.3055	-7.60693	0.00478908	CK097713	gw1.VIII.2435.1 gw1.X.4229.1	gw1.VIII.2435.1	At5g18930.1	S-adenosyl-L-methionine decarboxylase - like protein : S-adenosyl-L-methionine decarboxylase (SAMDC3)	tremula	Unique
PtpAffx.149071.1.S1_s_at	-3.72663	-10.5187	0.00142412	CK091967	estExt_fgenesh4_pm.C_LG_I1179	estExt_fgenesh4_pm.C_LG_I1179	At1g73140.1	hypothetical protein : predicted by genemark.hmm	tremula x tremuloides	All probes match over all sequences
PtpAffx.149167.1.S1_s_at	-2.56114	-11.2966	0.00110249	CF235160	grail3.0003067001	grail3.0003067001	At1g77330.1	1-aminocyclopropane-1-carboxylate oxidase	alba x tremula	All probes match over all sequences
PtpAffx.149310.1.S1_at	-4.78402	-55.7592	1.82e-06	CF229566	estExt_fgenesh4_pg.C_290027	estExt_fgenesh4_pg.C_290027	At1g52310.1	protein kinase	tremula x tremuloides	Unique
PtpAffx.149870.1.S1_s_at	-1.17885	-7.23734	0.0057403	BU892679	gw1.200.21.1 gw1.3614.1.1	gw1.200.21.1	At5g45110.1	regulatory protein NPR1-like: transcription factor inhibitor I kappa B-like :	tremula	All probes match over all sequences
PtpAffx.149927.1.S1_at	-6.29082	-16.4762	0.000262651	DN495970	grail3.0061024401	grail3.0061024401	At3g62950.1	glutaredoxin -like protein : glutaredoxin	tremula	Unique
PtpAffx.150004.1.S1_s_at	-1.50919	-8.04357	0.00388429	BU883888	fgenesh4_pg.C_LG_XIX000729	fgenesh4_pg.C_LG_XIX000729	At1g35460.1	bHLH protein : similar to GI:6166283 from [Pinus taeda]: supported by cDNA: gi_15724177_gb_AF411791.1_AF411791	tremula x tremuloides	All probes match over all sequences
PtpAffx.150110.1.A1_at	-2.31558	-13.4999	0.000560291	CV265161	--	--	--	--	tremula	Unique
PtpAffx.150249.1.S1_s_at	-2.35294	-8.53272	0.00313366	CX169560	eugene3.00012166	eugene3.00012166	At3g27010.1	unknown protein :	deltoides	All probes match over all sequences
PtpAffx.150333.1.S1_s_at	-1.5123	-6.85795	0.00697042	CN193171	estExt_Genewise1_v1.C_LG_XIX0973	estExt_Genewise1_v1.C_LG_XIX0973	At1g08570.1	putative thioredoxin : similar to ESTs gb|T46281	trichocarpa x deltoides	All probes match over all sequences
PtpAffx.150364.1.S1_at	-1.80535	-9.96033	0.00174105	BU877881	eugene3.00051545 gw1.V.2046.1	eugene3.00051545	--	--	trichocarpa	Unique
PtpAffx.15096.1.S1_a_at	-1.50736	-9.14818	0.00242584	BP931217	estExt_fgenesh4_pg.C_1470017	estExt_fgenesh4_pg.C_1470017	At5g24890.1	putative protein : hypothetical proteins - Arabidopsis thaliana:supported by full-length cDNA: Ceres:42528.	nigra	Probes match on alternative forms of same gene
PtpAffx.151124.1.S1_s_at	-0.393867	-9.7084	0.00192276	BU888639	estExt_Genewise1_v1.C_LG_I1554	estExt_Genewise1_v1.C_LG_I1554	At1g51260.1	putative acyl-CoA : 1-acylglycerol-3-phosphate acyltransferase :	tremula	All probes match over all sequences
PtpAffx.151270.1.S1_at	-0.364288	-6.7305	0.00747205	DN492841	--	--	--	--	tremula	Unique
PtpAffx.15128.1.A1_at	-4.00782	-9.2716	0.00230069	DN485143	eugene3.00160251	eugene3.00160251	--	--	trichocarpa	Unique
PtpAffx.151297.1.S1_s_at	-5.364	-7.29446	0.00557461	DN501788	fgenesh4_pm.C_LG_I000350	fgenesh4_pm.C_LG_I000350	At4g09740.1	glycosyl hydrolase family 9 : similar to endo-beta-1	trichocarpa	All probes match over all sequences
PtpAffx.15135.1.A1_s_at	-2.33918	-8.16786	0.00366551	CV229685	grail3.0010067701	grail3.0010067701	At2g01910.1	unknown protein :	trichocarpa	All probes match over all sequences
PtpAffx.151388.1.S1_at	-8.06757	-77.8487	4.41e-07	DN488427	--	--	--	--	tremula x tremuloides	Unique
PtpAffx.151542.1.A1_at	-0.550113	-9.26784	0.00230502	DN492016	fgenesh4_pg.C_LG_IX001500	fgenesh4_pg.C_LG_IX001500	At2g28150.1	hypothetical protein : predicted by genefinder	trichocarpa	Unique
PtpAffx.151555.1.A1_at	-2.22716	-30.5723	2.37e-05	CV281042	gw1.XIII.2271.1	gw1.XIII.2271.1	At1g08810.1	myb family transcription factor : : supported by cDNA: gi_3941481_gb_AF062895.1_AF062895	trichocarpa x deltoides	Unique
PtpAffx.151773.1.A1_at	-4.28383	-9.10593	0.00246744	BP936273	estExt_fgenesh4_pg.C_LG_IX1263	estExt_fgenesh4_pg.C_LG_IX1263	At5g02460.1	Dof zinc finger protein : zinc finger protein OBP3	nigra	Unique
PtpAffx.151873.1.A1_at	-1.85856	-14.5659	0.000423247	BP933195	eugene3.00101393	eugene3.00101393	gi|50932161|ref|XP_475608.1|	unknown protein [Oryza sativa (japonica cultivar-group)] >gi|45332403|gb|AAS55770.2| unknown protein [Oryza sativa (japonica cultivar-group)]	nigra	Unique
PtpAffx.151997.1.S1_s_at	-6.44858	-6.36374	0.0092012	CX168945	gw1.VIII.1335.1	gw1.VIII.1335.1	At3g12710.1	expressed protein : contains similarity to 3-methyladenine-DNA glycosidase I GB:P05100 from [Escherichia coli]:supported by full-length cDNA: Ceres:116541.	deltoides	All probes match over all sequences
PtpAffx.152018.1.S1_a_at	-2.88102	-20.4055	0.00011576	CX169656	--	--	--	--	tremula x tremuloides	Probes match on alternative forms of same gene
PtpAffx.152061.1.S1_s_at	-1.65627	-7.93004	0.00409101	CK116361	eugene3.00130559 estExt_fgenesh4_pg.C_LG_XIX0417	eugene3.00130559	At5g19780.1	tubulin alpha-5 chain : : supported by cDNA: gi_14532775_gb_AY040012.1_	tremula x tremuloides	All probes match over all sequences
PtpAffx.15213.1.S1_at	-1.6698	-20.9862	0.000103023	BU825516	eugene3.00091304	eugene3.00091304	At2g29125.1	unknown protein : predicted by genscan+	tremula x tremuloides	Unique
PtpAffx.152131.1.S1_at	-3.30005	-23.4361	6.74e-05	BU898130	gw1.57.277.1	gw1.57.277.1	At4g36010.1	thaumatin-like protein : thaumatin-like protein	tremula x tremuloides	Unique
PtpAffx.15237.2.S1_a_at	-3.82766	-11.7116	0.000955056	CV225701	estExt_fgenesh4_pg.C_LG_XVIII0908	estExt_fgenesh4_pg.C_LG_XVIII0908	--	--	trichocarpa	Probes match on alternative forms of same gene
PtpAffx.15237.4.S1_at	-5.26568	-45.109	4.51e-06	CK318490	estExt_fgenesh4_pg.C_LG_XVIII0908	estExt_fgenesh4_pg.C_LG_XVIII0908	--	--	deltoides	Unique
PtpAffx.152696.1.S1_at	-7.40774	-14.9713	0.000384441	DN495940	gw1.57.332.1	gw1.57.332.1	At1g19580.1	expressed protein : : supported by full-length cDNA: Ceres: 12477.	trichocarpa	Unique
PtpAffx.152720.1.S1_at	-3.89742	-13.6354	0.000542824	BU895660	gw1.145.113.1	gw1.145.113.1	At2g19520.1	putative WD-40 repeat protein	tremula x tremuloides	Unique
PtpAffx.15280.1.S1_at	-7.90158	-19.6015	0.000135787	CK097070	grail3.0022033601	grail3.0022033601	At5g62200.1	putative protein : embryo-specific protein 3	tremula	Unique
PtpAffx.153202.1.A1_s_at	-2.34262	-8.18356	0.00363696	CV281368	gw1.XV.984.1	gw1.XV.984.1	At1g73650.1	expressed protein : supported by cDNA: Ceres:13335: supported by cDNA: 13335.	trichocarpa x deltoides	All probes match over all sequences
PtpAffx.153346.1.A1_at	-0.873835	-9.33036	0.00224183	CV261030	--	--	--	--	trichocarpa x nigra	Unique
PtpAffx.153571.1.A1_at	-1.4369	-6.25176	0.00978472	CV260414	--	--	--	--	trichocarpa x nigra	Unique
PtpAffx.153627.1.A1_s_at	-1.27035	-13.0654	0.00063333	CV249785	eugene3.00860135	eugene3.00860135	--	--	trichocarpa	All probes match over all sequences
PtpAffx.153996.1.A1_s_at	-2.60065	-11.3885	0.0010686	CV233388	eugene3.00050282	eugene3.00050282	At5g04190.1	phytochrome kinase substrate 1 - like protein :	trichocarpa	All probes match over all sequences
PtpAffx.154078.1.A1_at	-3.08829	-7.42348	0.00523211	CV230230	estExt_fgenesh4_kg.C_LG_XIX0005	estExt_fgenesh4_kg.C_LG_XIX0005	At5g36230.1	putative protein : strong similarity to unknown protein (gb|AAD26879.1): supported by cDNA: gi_16323076_gb_AY057642.1_	trichocarpa x deltoides	Unique
PtpAffx.154101.1.A1_at	-1.41555	-17.0728	0.000229413	CV245337	estExt_fgenesh4_pm.C_LG_X0835 fgenesh4_pg.C_LG_VIII000415	estExt_fgenesh4_pm.C_LG_X0835	At2g39480.1	ABC transporter family protein : related to multi drug resistance proteins and P-glycoproteins	trichocarpa	Unique
PtpAffx.154123.1.A1_at	-4.57101	-6.22934	0.00990191	CV231726	--	--	--	--	tremula x tremuloides	Unique
PtpAffx.154171.1.A1_at	-0.845513	-7.02498	0.00639995	CV250301	estExt_fgenesh4_pg.C_LG_XI1249	estExt_fgenesh4_pg.C_LG_XI1249	At3g51500.1	putative protein : predicted protein	trichocarpa	Unique
PtpAffx.154303.1.S1_s_at	-2.80579	-7.47456	0.00510523	CX179495	eugene3.00290124	eugene3.00290124	At4g17090.1	glycosyl hydrolase family 14 (beta-amylase) : identical to beta-amylase enzyme GI:6065749 from [Arabidopsis thaliana]:supported by full-length cDNA: Ceres:36882.	euramericana	All probes match over all sequences
PtpAffx.15434.1.A1_s_at	-1.6944	-6.56668	0.00818511	CV251191	eugene3.00140182	eugene3.00140182	At2g45510.1	cytochrome p450	trichocarpa	All probes match over all sequences
PtpAffx.15434.3.A1_a_at	-0.483884	-6.6562	0.00778595	CV234334	eugene3.00140182	eugene3.00140182	At2g45510.1	cytochrome p450	trichocarpa	Probes match on alternative forms of same gene
PtpAffx.154396.1.S1_at	-0.67711	-7.57246	0.00487158	BI129565	estExt_fgenesh4_pg.C_LG_I0216	estExt_fgenesh4_pg.C_LG_I0216	At4g13290.1	cytochrome p450 family : cytochrome P-450LXXIA1	tremula x tremuloides	Unique
PtpAffx.154852.2.S1_a_at	-2.77404	-6.57692	0.00813331	CN520957	--	--	--	--	trichocarpa x deltoides	Unique
PtpAffx.154852.2.S1_at	-4.491	-48.6207	3.32e-06	CN520957	eugene3.00140120	eugene3.00140120	At4g00050.1	putative transcriptional regulator :	trichocarpa x deltoides	Probes match on alternative forms of same gene
PtpAffx.15501.1.S1_s_at	-3.41486	-7.11933	0.00611396	CV254394	estExt_Genewise1_v1.C_LG_III1755	estExt_Genewise1_v1.C_LG_III1755	At1g63840.1	putative RING zinc finger protein : Pfam HMM hit: zinc finger	trichocarpa x deltoides	All probes match over all sequences
PtpAffx.155053.1.S1_s_at	-2.70329	-6.35384	0.00924982	CX177654	estExt_fgenesh4_pg.C_LG_II0629	estExt_fgenesh4_pg.C_LG_II0629	At1g76880.1	GT-like trihelix DNA-binding protein	euramericana	All probes match over all sequences
PtpAffx.155137.1.S1_at	-3.18208	-6.33839	0.00932699	CK114181	estExt_fgenesh4_pg.C_400282	estExt_fgenesh4_pg.C_400282	At3g19270.1	cytochrome P450	trichocarpa	Unique
PtpAffx.155183.1.S1_at	-0.789845	-35.2207	1.38e-05	BU820182	gw1.5112.1.1 gw1.II.1641.1	gw1.5112.1.1	At3g54610.1	Expressed protein : : supported by cDNA: gi_2707335_gb_AF037442.1_AF037442	tremula	Unique
PtpAffx.155202.1.S1_s_at	-0.708591	-7.16915	0.00595142	CK095646	estExt_Genewise1_v1.C_LG_XII1779	estExt_Genewise1_v1.C_LG_XII1779	At3g18370.1	expressed protein : contains Pfam profile: PF00168 C2 domain: supported by cDNA: gi_15983786_gb_AY056799.1_	tremula	All probes match over all sequences
PtpAffx.155482.1.A1_at	-4.37936	-10.7036	0.00134186	CK094681	gw1.V.4618.1	gw1.V.4618.1	At4g33580.1	carbonate dehydratase - like protein : carbonate dehydratase precursor	tremula	Unique
PtpAffx.155748.1.S1_at	-4.05564	-24.457	5.73e-05	CF232054	gw1.133.166.1 estExt_Genewise1_v1.C_LG_XIII0676	gw1.133.166.1	At1g09170.1	kinesin-related protein : similar to GB:AAB61066	alba x tremula	Unique
PtpAffx.155773.1.S1_s_at	-6.81092	-7.20372	0.00585014	CF236199	gw1.VIII.2953.1 estExt_Genewise1_v1.C_LG_X0543	gw1.VIII.2953.1	At3g16920.1	glycosyl hydrolase family 19 (chitinase) : similar to class I chitinase GI:7798670 from [Arabis microphylla]: supported by cDNA: gi_15724261_gb_AF412071.1_AF412071	alba x tremula	All probes match over all sequences
PtpAffx.155797.1.S1_at	-2.31286	-13.3295	0.000588169	CF229576	estExt_Genewise1_v1.C_LG_IV0987	estExt_Genewise1_v1.C_LG_IV0987	At2g21180.1	expressed protein : : supported by cDNA: gi_15010701_gb_AY045652.1_	alba x tremula	Unique
PtpAffx.15627.1.S1_s_at	-5.55056	-20.7046	0.000109106	CK092777	estExt_fgenesh4_pg.C_640203	estExt_fgenesh4_pg.C_640203	At4g28500.1	similar to NAM protein	tremula x tremuloides	All probes match over all sequences
PtpAffx.15627.2.S1_s_at	-5.50013	-46.2964	4.07e-06	CK102877	estExt_fgenesh4_pg.C_640203	estExt_fgenesh4_pg.C_640203	At4g28500.1	similar to NAM protein	tremula x tremuloides	All probes match over all sequences
PtpAffx.156310.2.S1_at	-0.592108	-14.4326	0.000437934	CK113829	grail3.15258000101	grail3.15258000101	--	--	tremula x tremuloides	Unique
PtpAffx.156703.1.S1_at	-3.65489	-10.1982	0.00160073	CX170072	gw1.V.4618.1	gw1.V.4618.1	At4g33580.1	carbonate dehydratase - like protein : carbonate dehydratase precursor	deltoides	Unique
PtpAffx.156703.2.S1_a_at	-4.41623	-17.3623	0.000215269	BU873967	gw1.V.4618.1	gw1.V.4618.1	At4g33580.1	carbonate dehydratase - like protein : carbonate dehydratase precursor	trichocarpa	Probes match on alternative forms of same gene
PtpAffx.15698.1.S1_at	-3.56473	-7.7957	0.00434935	BU822248	fgenesh4_kg.C_scaffold_4511000001	fgenesh4_kg.C_scaffold_4511000001	At2g37410.1	putative protein translocase : : supported by cDNA: gi_13430691_gb_AF360258.1_AF360258	tremula x tremuloides	Unique
PtpAffx.157059.1.S1_s_at	-0.808314	-7.28823	0.00559099	CV261941	estExt_fgenesh4_pg.C_LG_XIV1291	estExt_fgenesh4_pg.C_LG_XIV1291	At5g55160.1	ubiquitin-like protein SMT3-like : : supported by full-length cDNA: Ceres: 13697.	trichocarpa x nigra	All probes match over all sequences
PtpAffx.157089.1.S1_at	-3.16572	-6.8817	0.00688773	CK107215	estExt_fgenesh4_pg.C_6380005 eugene3.00080040	estExt_fgenesh4_pg.C_6380005	At3g17380.1	expressed protein : :supported by full-length cDNA: Ceres:125943.	tremula	Unique
PtpAffx.157148.1.S1_at	-0.413729	-8.551	0.00311338	BU819865	eugene3.00051203	eugene3.00051203	gi|51535315|dbj|BAD38575.1|	unknown protein [Oryza sativa (japonica cultivar-group)]	tremula	Unique
PtpAffx.157204.1.S1_s_at	-5.53157	-18.6725	0.000163761	DN494906	estExt_Genewise1_v1.C_LG_XIII0604	estExt_Genewise1_v1.C_LG_XIII0604	At1g74150.1	hypothetical protein : predicted by genemark.hmm	tremula x tremuloides	All probes match over all sequences
PtpAffx.157269.1.S1_at	-1.55554	-8.86775	0.00272521	CK101910	gw1.VI.183.1	gw1.VI.183.1	At4g32295.1	unknown protein : predicted by genemarkHMM	trichocarpa	Unique
PtpAffx.157387.1.S1_at	-3.47352	-12.6487	0.000712521	BI129679	estExt_fgenesh4_pm.C_LG_X0665	estExt_fgenesh4_pm.C_LG_X0665	At1g79420.1	expressed protein : : supported by cDNA: gi_15450718_gb_AY052727.1_	tremula x tremuloides	Unique
PtpAffx.157389.1.S1_at	-3.18507	-7.60045	0.00480185	CF232175	gw1.II.3755.1	gw1.II.3755.1	At2g46710.1	putative rac GTPase activating protein :	alba x tremula	Unique
PtpAffx.1574.1.A1_at	-2.14122	-72.8246	5.75e-07	CV231285	grail3.0030011901	grail3.0030011901	At5g06800.1	putative protein : contains similarity to transfactor	trichocarpa	Unique
PtpAffx.157564.1.S1_s_at	-2.31211	-6.48899	0.00856242	CX176860	grail3.0005003601	grail3.0005003601	At1g19000.1	myb family transcription factor : similar to MybSt1 GI:7705206 from [Solanum tuberosum]:supported by full-length cDNA: Ceres:41381.	deltoides	All probes match over all sequences
PtpAffx.157608.1.S1_at	-2.65928	-12.4773	0.000752632	CK089099	--	--	--	--	tremula	Unique
PtpAffx.157617.1.S1_at	-1.99147	-8.97727	0.00260395	CF231471	estExt_fgenesh4_pg.C_LG_XVIII0309	estExt_fgenesh4_pg.C_LG_XVIII0309	At2g25737.1	hypothetical protein :	alba x tremula	Unique
PtpAffx.157702.1.S1_s_at	-2.55891	-9.36472	0.00221258	CF936051	estExt_Genewise1_v1.C_LG_XII1016	estExt_Genewise1_v1.C_LG_XII1016	gi|42795544|gb|AAS46110.1|	photosystem II M protein: psbM [Oryza sativa (japonica cultivar-group)] >gi|42795608|gb|AAS46173.1| photosystem II M protein: gpsbM [Oryza sativa (japonica cultivar-group)]	tomentiglandulosa	All probes match over all sequences
PtpAffx.157766.1.S1_at	-2.17959	-7.99568	0.00396817	BU837847	--	--	--	--	trichocarpa	Unique
PtpAffx.157838.2.S1_at	-3.33901	-19.0264	0.000151226	DN486572	estExt_fgenesh4_pg.C_LG_II1494	estExt_fgenesh4_pg.C_LG_II1494	At5g12370.1	putative protein : similarity to sec10	tremula x tremuloides	Unique
PtpAffx.157860.1.S1_at	-2.31803	-13.5344	0.000556485	DN496126	grail3.0038008501 estExt_fgenesh4_pg.C_LG_II2248	grail3.0038008501	At5g37790.1	protein kinase - like protein : Pto kinase interactor 1 (Pti1)	tremula	Unique
PtpAffx.157864.1.S1_s_at	-2.46688	-12.1358	0.000837373	BU812042	fgenesh4_pg.C_LG_I001774	fgenesh4_pg.C_LG_I001774	At2g28810.1	Dof zinc finger protein : similar to zinc finger protein OBP2 GI:5059394 from [Arabidopsis thaliana]	tremula x tremuloides	All probes match over all sequences
PtpAffx.157864.2.S1_at	-3.27211	-12.0955	0.000845034	DN496026	estExt_fgenesh4_pg.C_LG_IX1263	estExt_fgenesh4_pg.C_LG_IX1263	At5g02460.1	Dof zinc finger protein : zinc finger protein OBP3	tremula	Unique
PtpAffx.158009.1.A1_a_at	-2.04461	-6.94573	0.00665583	DN490941	--	--	--	--	trichocarpa	Probes match on alternative forms of same gene
PtpAffx.158036.1.A1_at	-1.55341	-18.535	0.000168473	DN489426	--	--	--	--	tremula x tremuloides	Unique
PtpAffx.1581.1.A1_at	-1.70104	-11.7381	0.000946534	CV277025	estExt_fgenesh4_pg.C_LG_IV0437	estExt_fgenesh4_pg.C_LG_IV0437	At2g33990.1	putative SF16 protein {Helianthus annuus} :	trichocarpa x deltoides	Unique
PtpAffx.158211.1.S1_at	-1.43824	-23.5753	6.62e-05	CN549479	fgenesh4_pm.C_LG_I001048	fgenesh4_pm.C_LG_I001048	At2g15320.1	leucine rich repeat protein family : contains leucine rich-repeat (LRR) domains Pfam:PF00560	trichocarpa x deltoides	Unique
PtpAffx.158270.1.A1_at	-1.75495	-11.1939	0.00113691	CV240715	fgenesh4_pg.C_LG_XV000621	fgenesh4_pg.C_LG_XV000621	At5g63160.1	putative protein : contains similarity to unknown protein (pir||T06706)	trichocarpa	Unique
PtpAffx.158377.1.S1_at	-1.68794	-17.1175	0.000228147	CX168989	estExt_Genewise1_v1.C_1550153	estExt_Genewise1_v1.C_1550153	At1g69010.1	putative DNA-binding protein : : Pfam HMM hit: helix-loop-helix DNA-binding domain:supported by full-length cDNA: Ceres:27793.	deltoides	Unique
PtpAffx.158408.1.S1_s_at	-2.58118	-6.79185	0.00723244	CF230558	estExt_fgenesh4_pg.C_LG_III1668	estExt_fgenesh4_pg.C_LG_III1668	At5g13810.1	putative protein : contains similarity to unknown protein (emb|CAB72177.1):supported by full-length cDNA: Ceres:124023.	alba x tremula	All probes match over all sequences
PtpAffx.158454.1.S1_s_at	-1.11515	-7.82466	0.00428766	BP929887	eugene3.00120158	eugene3.00120158	At5g53130.1	cyclic nucleotide-regulated ion channel (CNGC1) : almost identical to cyclic nucleotide-regulated ion channel 1 pir:T51354	nigra	All probes match over all sequences
PtpAffx.1589.2.S1_at	-1.63577	-6.23936	0.00984395	CX660337	grail3.0025014701	grail3.0025014701	At2g40060.1	expressed protein : :supported by full-length cDNA: Ceres:5046.	alba x tremula var. glandulosa	Unique
PtpAffx.15900.1.S1_s_at	-2.34801	-6.94196	0.00667062	CV245069	grail3.0152000301	grail3.0152000301	At3g20860.1	putative serine:threonine protein kinase : similar to GB:NP_035979 from [Mus musculus]	trichocarpa	All probes match over all sequences
PtpAffx.15900.2.S1_at	-3.29296	-14.3473	0.000447966	BU895804	grail3.0152000301	grail3.0152000301	At3g20860.1	putative serine:threonine protein kinase : similar to GB:NP_035979 from [Mus musculus]	tremula x tremuloides	Unique
PtpAffx.159032.2.S1_at	-1.64387	-8.86268	0.00272893	AJ772515	gw1.VIII.2087.1	gw1.VIII.2087.1	At1g79380.1	expressed protein : : supported by cDNA: gi_13937148_gb_AF372928.1_AF372928	euphratica	Unique
PtpAffx.159092.1.S1_a_at	-3.27485	-19.5764	0.000136406	DN495107	gw1.XVII.194.1 gw1.XVII.219.1	gw1.XVII.194.1	At4g33580.1	carbonate dehydratase - like protein : carbonate dehydratase precursor	tremula x tremuloides	Unique
PtpAffx.159092.1.S1_at	-3.34592	-20.0287	0.000124524	DN495107	gw1.XVII.194.1 gw1.XVII.219.1	gw1.XVII.194.1	At4g33580.1	carbonate dehydratase - like protein : carbonate dehydratase precursor	tremula x tremuloides	Probes match on alternative forms of same gene
PtpAffx.15910.1.S1_a_at	-4.7225	-7.39675	0.00530948	CV250572	estExt_fgenesh4_kg.C_LG_I0055	estExt_fgenesh4_kg.C_LG_I0055	--	--	trichocarpa	Probes match on alternative forms of same gene
PtpAffx.159394.1.A1_at	-0.983303	-6.5349	0.00833568	CV274437	fgenesh4_pg.C_LG_VI001158	fgenesh4_pg.C_LG_VI001158	At3g57950.1	putative protein : hypothetical protein T24P15.9 - Arabidopsis thaliana	trichocarpa x deltoides	Unique
PtpAffx.159420.1.A1_at	-6.85923	-6.23432	0.00987285	CV273595	gw1.VI.2534.1	gw1.VI.2534.1	At5g07050.1	MtN21 nodulin protein-like :	trichocarpa x deltoides	Unique
PtpAffx.159473.1.A1_at	-0.319367	-7.74547	0.00446373	CV271780	estExt_fgenesh4_pg.C_LG_XV0343	estExt_fgenesh4_pg.C_LG_XV0343	At3g18050.1	expressed protein : : supported by cDNA: gi_15451205_gb_AY054683.1_	trichocarpa x nigra	Unique
PtpAffx.15950.1.S1_at	-3.77623	-7.85503	0.00423027	CV228856	eugene3.00140550	eugene3.00140550	At3g62020.1	germin-like protein (GLP10) :	trichocarpa	Unique
PtpAffx.15950.2.S1_s_at	-3.71496	-7.49232	0.00506669	CV238483	grail3.0039027801	grail3.0039027801	At3g62020.1	germin-like protein (GLP10) :	trichocarpa	All probes match over all sequences
PtpAffx.159685.1.A1_at	-3.15713	-6.39804	0.00902813	CV266143	eugene3.00141125	eugene3.00141125	--	--	trichocarpa x nigra	Unique
PtpAffx.159753.1.A1_at	-3.08307	-13.3875	0.000579803	CV260442	eugene3.00081329	eugene3.00081329	At1g75010.1	hypothetical protein : predicted by genemark.hmm	trichocarpa x nigra	Unique
PtpAffx.159780.1.A1_at	-3.11243	-9.43578	0.00215305	CV264397	gw1.IV.3042.1	gw1.IV.3042.1	At3g47620.1	putative protein : auxin-induced basic helix-loop-helix transcription factor - Gossypium hirsutum	trichocarpa x nigra	Unique
PtpAffx.159822.1.A1_at	-1.02648	-8.30487	0.0034324	CV258024	--	--	--	--	trichocarpa x deltoides	Unique
PtpAffx.159828.1.A1_at	-2.81435	-10.6444	0.00136729	CV257923	--	--	--	--	trichocarpa x deltoides	Unique
PtpAffx.1601.23.S1_at	-2.03664	-11.4565	0.00104362	CK094988	--	--	--	--	tremula	Unique
PtpAffx.160106.1.A1_s_at	-1.25783	-6.7484	0.00740796	CV246275	grail3.0061009602	grail3.0061009602	At3g62290.1	ADP-ribosylation factor-like protein : ADP-ribosylation factor 1 - Arabidopsis thaliana	trichocarpa	All probes match over all sequences
PtpAffx.160131.1.A1_at	-1.09915	-7.66319	0.00465494	CV245346	gw1.XIX.1983.1	gw1.XIX.1983.1	At1g22540.1	oligopeptide transporter	trichocarpa	Unique
PtpAffx.160223.1.A1_a_at	-3.44763	-10.2702	0.00155915	BP931204	gw1.IV.4171.1 gw1.123.99.1	gw1.IV.4171.1	At5g38710.1	proline oxidase	nigra	Probes match on alternative forms of same gene
PtpAffx.160223.2.A1_at	-3.82871	-7.17641	0.00593146	CK096789	gw1.123.99.1 gw1.IV.4171.1	gw1.123.99.1	At5g38710.1	proline oxidase	tremula	Unique
PtpAffx.160270.1.A1_at	-2.07314	-6.55809	0.00821934	CV240411	estExt_fgenesh4_pm.C_880012	estExt_fgenesh4_pm.C_880012	At3g23790.1	AMP-binding protein	trichocarpa	Unique
PtpAffx.160413.1.A1_at	-2.96099	-11.9169	0.000891597	CV234778	eugene3.57320001	eugene3.57320001	--	--	trichocarpa	Unique
PtpAffx.160515.1.A1_at	-3.05021	-17.861	0.000194265	CV230428	--	--	--	--	tremula	Unique
PtpAffx.160532.1.A1_at	-2.59385	-14.0597	0.000486141	CV229770	estExt_fgenesh4_pg.C_LG_II1534	estExt_fgenesh4_pg.C_LG_II1534	At4g01080.1	hypothetical protein :	trichocarpa	Unique
PtpAffx.160840.1.S1_s_at	-3.70037	-7.57084	0.00487158	AJ777167	gw1.146.74.1	gw1.146.74.1	At3g14440.1	9-cis-epoxycarotenoid dioxygenase [neoxanthin cleavage enzyme](NC1)(NCED1)	euphratica	All probes match over all sequences
PtpAffx.161119.1.S1_at	-3.94793	-16.9702	0.000234859	CK319167	fgenesh4_pm.C_LG_II000069	fgenesh4_pm.C_LG_II000069	At1g76130.1	alpha-amylase	deltoides	Unique
PtpAffx.161119.1.S1_s_at	-4.24408	-15.0762	0.0003749	CK319167	fgenesh4_pm.C_LG_II000069	fgenesh4_pm.C_LG_II000069	At1g76130.1	alpha-amylase	deltoides	All probes match over all sequences
PtpAffx.161126.1.S1_at	-3.69986	-44.4132	4.76e-06	CF228999	grail3.0074015901	grail3.0074015901	At5g14720.1	protein kinase -like protein : Ste-20 related kinase SPAK	trichocarpa	Unique
PtpAffx.161201.1.S1_at	-2.09411	-7.66295	0.00465494	CN549370	gw1.135.50.1	gw1.135.50.1	At1g72160.1	cytosolic factor	trichocarpa x deltoides	Unique
PtpAffx.161390.1.S1_at	-4.69239	-14.7088	0.000410053	CK103928	fgenesh4_pg.C_LG_VI001551	fgenesh4_pg.C_LG_VI001551	At3g13810.1	zinc finger protein	trichocarpa	Unique
PtpAffx.161420.1.S1_at	-3.75028	-11.713	0.000955056	CK116833	estExt_Genewise1_v1.C_17880001 gw1.IV.3981.1	estExt_Genewise1_v1.C_17880001	At4g25700.1	beta-carotene hydroxylase : identical to GI:1575296: supported by cDNA: gi_9230269_gb_AF125576.1_AF125576	tremula x tremuloides	Unique
PtpAffx.16149.1.S1_at	-1.68654	-8.25004	0.00352446	DN496951	gw1.XVI.1406.1	gw1.XVI.1406.1	At3g55630.2	tetrahydrofolylpolyglutamate synthase precursor - like protein : tetrahydrofolylpolyglutamate synthase precursor	tremula	Unique
PtpAffx.161644.1.S1_s_at	-5.45096	-17.1652	0.000225441	CK106473	estExt_Genewise1_v1.C_LG_I8344	estExt_Genewise1_v1.C_LG_I8344	At3g61880.1	cytochrome p450 (CYP78A9) : :supported by full-length cDNA: Ceres:29661.	tremula	All probes match over all sequences
PtpAffx.161733.1.S1_at	-1.07951	-10.1651	0.00161702	BI128724	eugene3.00160734 fgenesh4_pm.C_LG_VI000611	eugene3.00160734	At3g53570.1	protein kinase (AME2:AFC1) : : supported by cDNA: gi_601786_gb_U16176.1_ATU16176	tremula x tremuloides	Unique
PtpAffx.161977.1.A1_at	-2.23185	-32.9401	1.8e-05	CV262141	gw1.X.6518.1	gw1.X.6518.1	At1g70750.1	expressed protein : similar to IFA-binding protein GB:AAD01202 [Arabidopsis thaliana]: supported by cDNA: gi_4101563_gb_AF004556.1_AF004556	trichocarpa x nigra	Unique
PtpAffx.162047.1.S1_s_at	-8.41703	-73.4798	5.65e-07	AY607760.1	estExt_Genewise1_v1.C_LG_IX4802	estExt_Genewise1_v1.C_LG_IX4802	At5g60490.1	fasciclin-like arabinogalactan-protein (FLA12) : :supported by full-length cDNA: Ceres:15239.	alba x tremula	All probes match over all sequences
PtpAffx.162113.1.S1_s_at	-6.41264	-67.649	7.88e-07	CF232336	gw1.II.1556.1	gw1.II.1556.1	At4g08690.1	putative phosphoglyceride transfer protein : similar to SEC14-like protein of D. discoideum	tremula	All probes match over all sequences
PtpAffx.162152.1.S1_at	-3.07245	-12.8337	0.000675589	CV228968	grail3.0007013601	grail3.0007013601	At5g43870.1	putative protein : similar to unknown protein (pir||C71410)	trichocarpa	Unique
PtpAffx.162168.1.S1_at	-4.25122	-90.4977	2.55e-07	CF228578	--	--	--	--	trichocarpa	Unique
PtpAffx.16254.1.A1_at	-1.53663	-7.36803	0.00538096	DN493273	gw1.118.174.1	gw1.118.174.1	At4g32920.1	putative protein :	trichocarpa	Unique
PtpAffx.16255.1.A1_at	-1.58906	-7.50533	0.00502857	DN493263	eugene3.00070308	eugene3.00070308	--	--	trichocarpa x nigra	Unique
PtpAffx.162632.1.A1_at	-3.44807	-8.5072	0.00315579	CN518180	eugene3.00180947 estExt_fgenesh4_pg.C_LG_XVIII0910	eugene3.00180947	At5g48930.1	anthranilate N-benzoyltransferase : :supported by full-length cDNA: Ceres:114130.	trichocarpa x deltoides	Unique
PtpAffx.162632.2.A1_s_at	-7.30548	-73.7326	5.65e-07	CV243744	estExt_fgenesh4_pg.C_LG_XVIII0910 eugene3.00180947	estExt_fgenesh4_pg.C_LG_XVIII0910	At5g48930.1	anthranilate N-benzoyltransferase : :supported by full-length cDNA: Ceres:114130.	trichocarpa	All probes match over all sequences
PtpAffx.162664.1.S1_s_at	-5.49212	-11.0602	0.00118509	CF229857	eugene3.00400105	eugene3.00400105	At2g44745.1	WRKY family transcription factor : contains Pfam profile: PF03106 WRKY DNA -binding domain: supported by full-length cDNA: Ceres: 42237.	alba x tremula	All probes match over all sequences
PtpAffx.1627.1.S1_a_at	-2.95227	-16.5353	0.000259823	AJ767188	estExt_Genewise1_v1.C_LG_II1087	estExt_Genewise1_v1.C_LG_II1087	At2g20180.1	unknown protein :	euphratica	Probes match on alternative forms of same gene
PtpAffx.162761.1.S1_at	-7.22789	-11.9739	0.000874943	DN496154	grail3.1249000102	grail3.1249000102	--	--	tremula	Unique
PtpAffx.1628.1.S1_at	-1.12888	-10.1227	0.00164025	CK092783	gw1.XVI.239.1	gw1.XVI.239.1	At5g58380.1	serine:threonine protein kinase : : supported by cDNA: gi_13249118_gb_AF295665.1_AF295665	tremula x tremuloides	Unique
PtpAffx.16289.1.A1_at	-5.07044	-7.43885	0.00519336	DN491846	fgenesh4_pm.C_LG_I000350	fgenesh4_pm.C_LG_I000350	At4g09740.1	glycosyl hydrolase family 9 : similar to endo-beta-1	trichocarpa	Unique
PtpAffx.16310.1.S1_at	-6.53164	-9.03003	0.00254942	CF231080	--	--	--	--	trichocarpa x deltoides	Unique
PtpAffx.16321.1.S1_at	-1.67754	-6.88871	0.00686001	CK317736	--	--	--	--	trichocarpa x nigra	Unique
PtpAffx.16347.1.A1_at	-3.21944	-13.2465	0.000602591	DN489221	gw1.I.8094.1	gw1.I.8094.1	At3g46740.1	chloroplast import-associated channel protein homolog : chloroplast import-associated channel IAP75 - Pisum sativum	tremula x tremuloides	Unique
PtpAffx.163511.1.S1_s_at	-1.44767	-6.96189	0.00660447	CV242229	gw1.XVIII.2536.1	gw1.XVIII.2536.1	At2g44970.1	unknown protein : identical to GB:AAC31827: supported by cDNA: gi_18377627	trichocarpa	All probes match over all sequences
PtpAffx.163665.1.S1_s_at	-6.00341	-30.5694	2.37e-05	BU813254	fgenesh4_pm.C_LG_XII000490	fgenesh4_pm.C_LG_XII000490	At5g62280.1	putative protein : predicted proteins	tremula x tremuloides	All probes match over all sequences
PtpAffx.163713.1.S1_at	-1.92032	-6.3633	0.0092012	BU830583	gw1.846.1.1	gw1.846.1.1	gi|40795136|gb|AAR91180.1|	hypothetical protein [Zea mays] >gi|40795135|gb|AAR91179.1| hypothetical protein [Zea mays]	trichocarpa x deltoides	Unique
PtpAffx.163796.1.S1_s_at	-0.587829	-7.25101	0.00569229	CN520458	gw1.125.153.1	gw1.125.153.1	At5g24910.1	cytochrome p450	trichocarpa x deltoides	All probes match over all sequences
PtpAffx.16387.1.S1_at	-1.07404	-11.7055	0.000956615	BU892635	gw1.II.1879.1	gw1.II.1879.1	At1g19600.1	ribokinase	tremula x tremuloides	Unique
PtpAffx.163895.1.S1_at	-1.82639	-7.37447	0.00536613	BI123874	gw1.IV.419.1	gw1.IV.419.1	At4g36750.1	quinone reductase family : similar to 1	tremula x tremuloides	Unique
PtpAffx.163978.1.S1_at	-0.511648	-17.6409	0.000202136	CV260028	estExt_fgenesh4_pg.C_169840001 eugene3.00040855	estExt_fgenesh4_pg.C_169840001	At2g37630.1	putative MYB family transcription factor : : supported by cDNA: gi_5823324_gb_AF175996.1_AF175996	trichocarpa x nigra	Unique
PtpAffx.16406.1.S1_at	-3.04309	-10.1328	0.00163383	DN495932	--	--	--	--	trichocarpa x deltoides	Unique
PtpAffx.16415.1.A1_at	-2.36121	-8.40181	0.00329371	DN485807	gw1.IX.12.1	gw1.IX.12.1	At5g39990.1	N-acetylglucosaminyltransferase family (Core-2:I-Branching enzyme family) : contains Pfam profile: PF02485 Core-2:I-Branching enzyme	tremula x tremuloides	Unique
PtpAffx.16420.1.A1_at	-2.65022	-9.08874	0.00248803	DN485645	estExt_fgenesh4_pg.C_LG_VIII0541	estExt_fgenesh4_pg.C_LG_VIII0541	At2g38080.1	laccase (diphenol oxidase)	trichocarpa	Unique
PtpAffx.1654.3.S1_at	-1.11944	-12.0742	0.000849621	BU828296	--	--	--	--	tremula x tremuloides	Unique
PtpAffx.16590.1.A1_at	-2.70686	-19.3663	0.000141381	BP932604	gw1.4132.3.1 gw1.V.3002.1	gw1.4132.3.1	At4g02340.1	coded for by A. thaliana cDNA T04215 : similar to epoxide hydrolases: supported by cDNA: gi_20856514	nigra	Unique
PtpAffx.16626.1.A1_at	-4.58224	-7.9292	0.00409225	CV264888	eugene3.00110845	eugene3.00110845	At3g14440.1	9-cis-epoxycarotenoid dioxygenase [neoxanthin cleavage enzyme](NC1)(NCED1)	trichocarpa x nigra	Unique
PtpAffx.16653.1.A1_at	-8.85817	-137.162	5.08e-08	AJ774017	fgenesh4_pg.C_LG_XIV000666	fgenesh4_pg.C_LG_XIV000666	At5g64260.1	phi-1-like protein : :supported by full-length cDNA: Ceres:37357.	euphratica	Unique
PtpAffx.16658.1.A1_at	-0.86533	-14.05	0.000487317	BI127627	estExt_fgenesh4_pm.C_LG_XVIII0265	estExt_fgenesh4_pm.C_LG_XVIII0265	At2g44260.1	expressed protein : : supported by cDNA: gi_15293038_gb_AY050953.1_	tremula x tremuloides	Unique
PtpAffx.169.1.S1_at	-0.7057	-6.92671	0.00671766	BU812361	eugene3.01400002	eugene3.01400002	At5g56280.1	COP9 complex subunit 6 CSN6	tremula	Unique
PtpAffx.1691.1.A1_a_at	-4.63016	-15.4812	0.000339753	CV265431	fgenesh4_pg.C_LG_X001273	fgenesh4_pg.C_LG_X001273	At2g03720.1	unknown protein :	trichocarpa x nigra	Probes match on alternative forms of same gene
PtpAffx.16998.2.S1_at	-1.28591	-14.2675	0.000458358	CK104599	estExt_Genewise1_v1.C_LG_XV0322 eugene3.00120230	estExt_Genewise1_v1.C_LG_XV0322	At5g53480.1	importin beta :	tremula	Unique
PtpAffx.17106.2.S1_at	-1.96689	-12.0329	0.000860357	BU890943	estExt_fgenesh4_pg.C_LG_VII0461	estExt_fgenesh4_pg.C_LG_VII0461	At5g10350.1	polyadenylate-binding protein II (PAB2)	tremula	Unique
PtpAffx.17175.1.S1_at	-2.12022	-6.76245	0.00735623	CV248246	eugene3.00180531	eugene3.00180531	At5g53830.1	putative protein : similar to unknown protein (gb|AAF34839.1): supported by cDNA: gi_13926341_gb_AF372918.1_AF372918	trichocarpa	Unique
PtpAffx.17212.1.S1_at	-3.7033	-10.6781	0.00135492	CV225916	estExt_Genewise1_v1.C_LG_XIV1614	estExt_Genewise1_v1.C_LG_XIV1614	At4g01070.1	putative flavonol glucosyltransferase : similar to Manihot esculenta flavonol 3-O-glucosyltransferase 5	trichocarpa	Unique
PtpAffx.17228.2.S1_a_at	-1.12157	-8.91019	0.00267303	CV261896	estExt_fgenesh4_pg.C_860045	estExt_fgenesh4_pg.C_860045	At1g09840.1	shaggy-like protien kinase	trichocarpa x nigra	Probes match on alternative forms of same gene
PtpAffx.1728.1.S1_s_at	-3.1779	-8.95043	0.00262942	CV233401	grail3.0009037801 estExt_fgenesh4_pg.C_66530001	grail3.0009037801	At1g60470.1	galactinol synthase	trichocarpa	All probes match over all sequences
PtpAffx.17475.1.A1_s_at	-1.95644	-7.81675	0.00430785	CX169250	estExt_fgenesh4_pm.C_LG_I0924	estExt_fgenesh4_pm.C_LG_I0924	At5g40890.1	CLC-a chloride channel protein : identical to GI:1742952 (gb|AAC05742.1): supported by cDNA: gi_1619955_gb_U72151.1_ATU72151	deltoides	All probes match over all sequences
PtpAffx.17547.1.S1_at	-0.193926	-6.47404	0.00862256	CV283288	gw1.X.1088.1	gw1.X.1088.1	At2g03050.1	predicted by genefinder and genscan :	trichocarpa x deltoides	Unique
PtpAffx.17565.1.A1_at	-5.75306	-20.5508	0.000112661	CV238431	grail3.0040020901	grail3.0040020901	--	--	trichocarpa	Unique
PtpAffx.17571.2.S1_at	-3.27916	-13.4559	0.000566039	DN488164	estExt_Genewise1_v1.C_LG_X2323	estExt_Genewise1_v1.C_LG_X2323	At3g55330.1	oxygen-evolving complex 25.6 kD protein	tremula x tremuloides	Unique
PtpAffx.17630.1.S1_at	-0.742883	-8.02743	0.00391682	CV279137	grail3.0081004501	grail3.0081004501	--	--	trichocarpa x deltoides	Unique
PtpAffx.17671.1.S1_at	-1.60514	-7.25834	0.00566965	CV277189	--	--	--	--	tremula	Unique
PtpAffx.17754.1.A1_at	-4.07446	-17.3845	0.000213944	CV274028	--	--	--	--	tremula x tremuloides	Unique
PtpAffx.17764.1.A1_at	-0.506615	-7.29929	0.00556277	CV262921	gw1.X.5984.1	gw1.X.5984.1	At5g26240.1	CLC-d chloride channel protein :	trichocarpa x nigra	Unique
PtpAffx.17810.1.A1_at	-0.740158	-6.81768	0.00712961	CV272274	estExt_fgenesh4_pg.C_LG_II1545	estExt_fgenesh4_pg.C_LG_II1545	At2g46420.1	expressed protein : : supported by cDNA: gi_15450510_gb_AY052357.1_	trichocarpa x nigra	Unique
PtpAffx.17817.1.A1_at	-1.09495	-11.8383	0.000915853	CV271864	eugene3.00060770	eugene3.00060770	--	--	trichocarpa x deltoides	Unique
PtpAffx.17860.1.A1_s_at	-7.78284	-21.0617	0.000101237	CV270347	eugene3.00090209	eugene3.00090209	At3g44735.1	Expressed protein : : supported by full-length cDNA: Ceres: 41162.	trichocarpa x nigra	All probes match over all sequences
PtpAffx.17887.1.A1_at	-8.14996	-20.396	0.000115895	CV264306	--	--	--	--	trichocarpa	Unique
PtpAffx.179.1.S1_s_at	-3.57474	-14.5141	0.000429238	DN500140	eugene3.00400284	eugene3.00400284	--	--	tremula	All probes match over all sequences
PtpAffx.17943.1.A1_at	-0.915533	-27.8271	3.46e-05	CV267073	gw1.II.3228.1 gw1.V.2234.1	gw1.II.3228.1	At1g06330.1	hypothetical protein : contains similarity to copper chaperone GI:4165309 from [Caenorhabditis elegans]	trichocarpa x nigra	Unique
PtpAffx.17983.1.A1_at	-4.53694	-8.13158	0.00373052	CV265821	--	--	--	--	trichocarpa x deltoides	Unique
PtpAffx.17983.1.A1_s_at	-4.75347	-9.28488	0.00228429	CV265821	estExt_fgenesh4_pg.C_640031	estExt_fgenesh4_pg.C_640031	At4g33090.1	aminopeptidase- like protein : aminopeptidase	trichocarpa x nigra	All probes match over all sequences
PtpAffx.18166.1.A1_s_at	-2.94576	-14.8422	0.000395404	CV274352	grail3.0143000901	grail3.0143000901	--	--	trichocarpa x deltoides	All probes match over all sequences
PtpAffx.18207.1.A1_at	-2.89568	-19.3791	0.000141381	CV257290	estExt_fgenesh4_pm.C_LG_I1075	estExt_fgenesh4_pm.C_LG_I1075	At1g44910.1	hypothetical protein : predicted by genemark.hmm	trichocarpa x deltoides	Unique
PtpAffx.18277.1.A1_at	-2.03608	-6.58482	0.0080995	DN493849	gw1.VIII.582.1	gw1.VIII.582.1	At5g14280.1	putative protein : various predicted proteins	tremula	Unique
PtpAffx.18332.1.S1_at	-2.01957	-7.20769	0.00583789	CV266814	eugene3.00130490	eugene3.00130490	--	--	trichocarpa x nigra	Unique
PtpAffx.18427.1.S1_at	-1.85953	-8.54212	0.00312483	CF228240	gw1.VII.2855.1	gw1.VII.2855.1	At5g67230.1	UDP-glucuronyltransferase-like protein : : supported by cDNA: gi_17979150	alba x tremula	Unique
PtpAffx.18430.1.S1_s_at	-1.84584	-6.36871	0.00917969	CV271652	estExt_Genewise1_v1.C_LG_XIV3857	estExt_Genewise1_v1.C_LG_XIV3857	At2g04240.1	putative RING zinc finger protein : : supported by cDNA: gi_13265496_gb_AF324691.2_AF324691	trichocarpa x nigra	All probes match over all sequences
PtpAffx.18446.1.A1_at	-6.34291	-11.1178	0.00116287	CV259032	eugene3.00061866	eugene3.00061866	At4g32280.1	Expressed protein : : supported by cDNA: gi_14190492_gb_AF380646.1_AF380646	trichocarpa x nigra	Unique
PtpAffx.18581.1.A1_at	-2.35758	-6.80441	0.00718346	CV241982	eugene3.01470044	eugene3.01470044	At4g31410.1	expressed protein : :supported by full-length cDNA: Ceres:151518.	tremula x tremuloides	Unique
PtpAffx.18731.1.A1_at	-0.333661	-8.62918	0.00300868	CV270341	estExt_fgenesh4_pg.C_LG_X0883	estExt_fgenesh4_pg.C_LG_X0883	At1g68160.1	expressed protein : :supported by full-length cDNA: Ceres:141875.	trichocarpa x nigra	Unique
PtpAffx.18783.1.A1_at	-3.2574	-11.3464	0.00108491	CV233908	gw1.VII.1597.1 gw1.V.2600.1	gw1.VII.1597.1	At5g09220.1	amino acid transport protein AAP2 : :supported by full-length cDNA: Ceres:114602.	trichocarpa	Unique
PtpAffx.18850.1.A1_at	-2.03668	-17.1505	0.000226139	CV231270	eugene3.00091451	eugene3.00091451	At3g44220.1	hairpin-induced protein	trichocarpa	Unique
PtpAffx.18862.1.A1_at	-1.13069	-14.7028	0.000410665	CV230987	fgenesh4_pm.C_LG_III000107	fgenesh4_pm.C_LG_III000107	At3g14470.1	disease resistance protein (NBS-LRR class)	trichocarpa	Unique
PtpAffx.18889.1.A1_at	-2.37223	-8.33582	0.00338714	CF235352	grail3.0052001801 estExt_fgenesh4_pm.C_LG_III0115	grail3.0052001801	At3g24600.1	hypothetical protein : predicted by genemark.hmm	alba x tremula	Unique
PtpAffx.18926.3.S1_at	-1.32801	-13.4898	0.000561508	CV228687	gw1.40.349.1	gw1.40.349.1	At1g02180.1	hypothetical protein : predicted by genemark.hmm	trichocarpa x nigra	Unique
PtpAffx.19002.1.S1_at	-3.93026	-58.9032	1.45e-06	CV225495	estExt_Genewise1_v1.C_LG_III1078	estExt_Genewise1_v1.C_LG_III1078	At1g27920.1	hypothetical protein : predicted by genemark.hmm	trichocarpa	Unique
PtpAffx.19090.1.A1_a_at	-2.81411	-20.2167	0.000119127	CV267138	estExt_Genewise1_v1.C_LG_XVI3125	estExt_Genewise1_v1.C_LG_XVI3125	At3g10130.1	unknown protein : predicted by genscan+	trichocarpa x nigra	Probes match on alternative forms of same gene
PtpAffx.1912.6.S1_at	-2.58411	-6.25117	0.00978703	BU894523	eugene3.00180719	eugene3.00180719	At4g29100.1	putative protein : hypothetical protein - Arabidopsis thaliana	tremula x tremuloides	Unique
PtpAffx.19154.1.S1_at	-7.5276	-16.5489	0.000259257	CV237711	estExt_fgenesh4_pg.C_570040	estExt_fgenesh4_pg.C_570040	At5g42180.1	peroxidase	trichocarpa	Unique
PtpAffx.19182.1.A1_at	-3.92552	-6.56611	0.00818523	CK092307	--	--	--	--	tremula x tremuloides	Unique
PtpAffx.1932.1.S1_at	-1.30156	-9.5867	0.00201854	CK094304	--	--	--	--	tremula	Unique
PtpAffx.19521.1.A1_at	-1.8829	-12.0547	0.000853742	CV265683	grail3.0148003201	grail3.0148003201	At3g60080.1	putative protein : COP1-interacting protein CIP8 - Arabidopsis thaliana	trichocarpa x nigra	Unique
PtpAffx.19521.2.A1_a_at	-2.08406	-7.65209	0.00467975	CV259711	gw1.X.4001.1	gw1.X.4001.1	At2g16640.1	putative chloroplast outer membrane protein : : supported by cDNA: gi_20466387	trichocarpa	Probes match on alternative forms of same gene
PtpAffx.19531.1.S1_at	-3.24941	-6.72815	0.00748266	CN550068	gw1.II.3432.1 gw1.XIV.2062.1	gw1.II.3432.1	At4g01680.1	myb family transcription factor : : supported by cDNA: gi_15450989_gb_AY054575.1_	trichocarpa x deltoides	Unique
PtpAffx.19537.1.S1_at	-0.579776	-9.28813	0.0022815	CV230539	gw1.XIV.1720.1 gw1.II.2951.1	gw1.XIV.1720.1	At3g61790.1	seven in absentia-like protein : SINAH1 protein - Gossypium hirsutum	trichocarpa	Unique
PtpAffx.1959.1.S1_at	-3.12763	-15.963	0.000296425	CK091020	--	--	--	--	trichocarpa	Unique
PtpAffx.19671.1.S1_s_at	-3.15147	-8.24961	0.00352447	CF235363	gw1.28.1122.1	gw1.28.1122.1	At2g38640.1	unknown protein :	alba x tremula	All probes match over all sequences
PtpAffx.1986.1.S1_at	-4.08336	-9.35335	0.00222031	CK097794	gw1.VII.1634.1 grail3.1686000101	gw1.VII.1634.1	At4g33490.1	nucellin -like protein : nucellin - Hordeum vulgare	tremula	Unique
PtpAffx.19887.1.S1_at	-4.16531	-13.743	0.000531437	CK110507	grail3.0093009501	grail3.0093009501	At5g62940.1	Dof zinc finger protein : Dof zinc finger protein	tremula x tremuloides	Unique
PtpAffx.19893.1.S1_at	-1.62449	-6.37415	0.00915291	BI126147	eugene3.00061127 fgenesh4_pg.C_LG_XVI000550	eugene3.00061127	At3g11760.1	unknown protein :	tremula x tremuloides	Unique
PtpAffx.199.1.S1_at	-2.01915	-12.6887	0.000704846	CK089365	estExt_fgenesh4_pg.C_LG_XVIII1194 eugene3.91590001	estExt_fgenesh4_pg.C_LG_XVIII1194	At1g22430.1	alcohol dehydrogenase ADH	tremula x tremuloides	Unique
PtpAffx.19937.1.S1_at	-1.08076	-9.3794	0.00219986	CK097765	--	--	--	--	tremula x tremuloides	Unique
PtpAffx.19948.1.S1_at	-4.53099	-11.0638	0.00118402	CK097084	estExt_Genewise1_v1.C_LG_V4094	estExt_Genewise1_v1.C_LG_V4094	At1g10630.1	ADP-ribosylation factor	tremula	Unique
PtpAffx.19965.1.A1_s_at	-6.46432	-26.8361	4.02e-05	CK096680	estExt_fgenesh4_pm.C_LG_XVIII0317	estExt_fgenesh4_pm.C_LG_XVIII0317	At5g57770.1	unknown protein :	tremula	All probes match over all sequences
PtpAffx.200005.1.S1_at	-3.96078	-17.2897	0.000218547	pmrna:pmrna7	gw1.I.6341.1	gw1.I.6341.1	At1g55550.1	kinesin-related protein : Similar to Kinesin proteins: Contains kinesin motor domain protein motif and kinesin heavy chain signature motif	trichocarpa	Unique
PtpAffx.200013.1.S1_at	-1.4367	-21.5469	9.32e-05	pmrna:pmrna20	gw1.I.6376.1	gw1.I.6376.1	At5g56460.1	protein kinase-like protein :	trichocarpa	Unique
PtpAffx.200057.1.S1_at	-4.27502	-13.6609	0.000539987	pmrna:pmrna108	gw1.I.6685.1	gw1.I.6685.1	At1g51110.1	unknown protein :	trichocarpa	Unique
PtpAffx.200143.1.S1_at	-4.81846	-8.88842	0.00269842	pmrna:pmrna267	estExt_fgenesh4_pg.C_LG_I0284	estExt_fgenesh4_pg.C_LG_I0284	At2g38760.1	putative annexin : :supported by full-length cDNA: Ceres:3294.	trichocarpa	Unique
PtpAffx.200175.1.S1_at	-1.4863	-8.19229	0.00362251	pmrna:pmrna327	grail3.0161002301	grail3.0161002301	At2g42280.1	bHLH protein : similar to GP|2262147|AC002330	trichocarpa	Unique
PtpAffx.200222.1.S1_at	-3.24704	-22.4372	7.94e-05	pmrna:pmrna418	gw1.I.7669.1	gw1.I.7669.1	At1g27920.1	hypothetical protein : predicted by genemark.hmm	trichocarpa	Unique
PtpAffx.200222.1.S1_x_at	-2.88284	-23.5898	6.62e-05	pmrna:pmrna418	gw1.I.7669.1	gw1.I.7669.1	At1g27920.1	hypothetical protein : predicted by genemark.hmm	trichocarpa	Probes cross hyb with other sequences
PtpAffx.200227.1.S1_s_at	-1.19438	-12.2656	0.000804271	pmrna:pmrna426	gw1.I.7690.1 grail3.0047015901	gw1.I.7690.1	At5g43270.1	squamosa promoter binding protein-like 2 (emb|CAB56576.1) :	trichocarpa	All probes match over all sequences
PtpAffx.200234.1.S1_at	-3.02125	-9.87057	0.00180282	pmrna:pmrna444	fgenesh4_pg.C_LG_I000515	fgenesh4_pg.C_LG_I000515	At1g27300.1	expressed protein : : supported by cDNA: gi_15450913_gb_AY054537.1_	trichocarpa	Unique
PtpAffx.200253.1.S1_x_at	-1.5447	-6.69753	0.00760621	pmrna:pmrna490	eugene3.00010521	eugene3.00010521	--	--	trichocarpa	Probes cross hyb with other sequences
PtpAffx.200277.1.S1_at	-1.46605	-8.78269	0.0028135	pmrna:pmrna548	gw1.I.8067.1	gw1.I.8067.1	At5g27730.1	putative protein : predicted protein	trichocarpa	Unique
PtpAffx.200294.1.S1_at	-1.73516	-7.70026	0.00456951	pmrna:pmrna584	fgenesh4_pg.C_LG_I000659	fgenesh4_pg.C_LG_I000659	--	--	trichocarpa	Unique
PtpAffx.200312.1.S1_at	-2.9793	-9.92955	0.00176334	pmrna:pmrna617	gw1.I.8231.1	gw1.I.8231.1	At5g51180.1	putative protein : similar to unknown protein (pir||T00623): supported by cDNA: gi_15292882_gb_AY050875.1_	trichocarpa	Unique
PtpAffx.200334.1.S1_s_at	-5.46156	-16.9528	0.000235241	pmrna:pmrna663	estExt_Genewise1_v1.C_LG_I8344	estExt_Genewise1_v1.C_LG_I8344	At3g61880.1	cytochrome p450 (CYP78A9) : :supported by full-length cDNA: Ceres:29661.	trichocarpa	All probes match over all sequences
PtpAffx.200352.1.S1_at	-1.93808	-13.5238	0.000557805	pmrna:pmrna705	fgenesh4_pg.C_LG_I000782	fgenesh4_pg.C_LG_I000782	At4g10150.1	putative protein : RING-H2 finger protein RHA1a	trichocarpa	Unique
PtpAffx.200361.1.S1_at	-0.70087	-6.25978	0.00973617	pmrna:pmrna722	gw1.I.8562.1	gw1.I.8562.1	At4g10930.1	putative protein : proliferation potential protein-related (P2P-R)	trichocarpa	Unique
PtpAffx.200404.1.S1_at	-1.27651	-18.5173	0.000169	pmrna:pmrna808	fgenesh4_pm.C_LG_I000350	fgenesh4_pm.C_LG_I000350	At4g09740.1	glycosyl hydrolase family 9 : similar to endo-beta-1	trichocarpa	Unique
PtpAffx.200404.1.S1_s_at	-5.10917	-12.2883	0.000800538	pmrna:pmrna808	fgenesh4_pm.C_LG_I000350	fgenesh4_pm.C_LG_I000350	At4g09740.1	glycosyl hydrolase family 9 : similar to endo-beta-1	trichocarpa	All probes match over all sequences
PtpAffx.200477.1.S1_s_at	-1.14319	-14.2481	0.000460905	pmrna:pmrna961	eugene3.00011008 gw1.127.2.1	eugene3.00011008	At4g22790.1	similar to integral membrane protein-like : temporary automated functional assignment	trichocarpa	All probes match over all sequences
PtpAffx.200547.1.S1_at	-2.8938	-62.7203	1.09e-06	pmrna:pmrna1085	gw1.I.9710.1	gw1.I.9710.1	At5g19500.1	putative protein : permease family protein TC0205	trichocarpa	Unique
PtpAffx.200551.1.S1_at	-0.532629	-6.87716	0.0068984	pmrna:pmrna1094	gw1.I.9744.1	gw1.I.9744.1	At3g60130.1	glycosyl hydrolase family 1 : several beta-glucosidases - different species: supported by cDNA: gi_15028300_gb_AY045953.1_	trichocarpa	Unique
PtpAffx.200586.1.S1_s_at	-1.32374	-6.80555	0.00717863	pmrna:pmrna1161	grail3.0069006101	grail3.0069006101	At5g64550.1	putative protein : strong similarity to unknown protein (emb|CAB89363.1): supported by cDNA: gi_20259337	trichocarpa	All probes match over all sequences
PtpAffx.2006.1.S1_at	-3.79228	-7.49082	0.00506962	CV236881	estExt_fgenesh4_pm.C_LG_VII0110	estExt_fgenesh4_pm.C_LG_VII0110	At1g78270.1	UDP-glucose glucosyltransferase	trichocarpa x deltoides	Unique
PtpAffx.200622.1.S1_at	-2.30512	-10.1542	0.00162273	pmrna:pmrna1214	grail3.0052001801	grail3.0052001801	At3g24600.1	hypothetical protein : predicted by genemark.hmm	trichocarpa	Unique
PtpAffx.200622.1.S1_x_at	-2.15944	-7.39534	0.00531154	pmrna:pmrna1214	grail3.0052001801	grail3.0052001801	At3g24600.1	hypothetical protein : predicted by genemark.hmm	trichocarpa	Probes cross hyb with other sequences
PtpAffx.200664.1.S1_at	-2.82932	-8.25614	0.00351437	pmrna:pmrna1291	fgenesh4_pg.C_LG_I001489	fgenesh4_pg.C_LG_I001489	At3g15800.1	glycosyl hydrolase family 17 : similar to elicitor inducible chitinase Nt-SubE76 GI:11071974 from [Nicotiana tabacum]	trichocarpa	Unique
PtpAffx.200683.1.S1_at	-1.98653	-10.5269	0.0014215	pmrna:pmrna1328	fgenesh4_pm.C_LG_I000592	fgenesh4_pm.C_LG_I000592	At5g22090.1	unknown protein :	trichocarpa	Unique
PtpAffx.200734.1.S1_at	-4.95999	-13.7345	0.00053214	pmrna:pmrna1411	fgenesh4_pg.C_LG_I001629	fgenesh4_pg.C_LG_I001629	At3g08510.1	phosphoinositide specific phospholipase C(AtPLC2) : identical to phosphoinositide specific phospholipase C(AtPLC2) GI:857374 [Arabidopsis thaliana]	trichocarpa	Unique
PtpAffx.200794.1.S1_at	-1.91426	-8.35046	0.00337351	pmrna:pmrna1544	fgenesh4_pg.C_LG_I001774	fgenesh4_pg.C_LG_I001774	At2g28810.1	Dof zinc finger protein : similar to zinc finger protein OBP2 GI:5059394 from [Arabidopsis thaliana]	trichocarpa	Unique
PtpAffx.200804.1.S1_at	-1.41217	-8.73477	0.0028689	pmrna:pmrna1574	gw1.I.1424.1	gw1.I.1424.1	At5g59750.1	GTP cyclohydrolase II : 3	trichocarpa	Unique
PtpAffx.200841.1.S1_at	-0.610213	-8.01258	0.00394001	pmrna:pmrna1636	eugene3.00011712	eugene3.00011712	At3g14470.1	disease resistance protein (NBS-LRR class)	trichocarpa	Unique
PtpAffx.200911.1.S1_s_at	-1.16082	-11.3662	0.00107706	pmrna:pmrna1794	gw1.I.2203.1 gw1.IX.2956.1	gw1.I.2203.1	At3g51770.1	putative protein : sequence in GenBank Accession Number AC002330	trichocarpa	All probes match over all sequences
PtpAffx.200949.1.S1_s_at	-1.30042	-16.9081	0.000237557	pmrna:pmrna1864	estExt_Genewise1_v1.C_LG_I2430	estExt_Genewise1_v1.C_LG_I2430	At3g27925.1	DegP protease : SP:022609: almost identical to DegP protease precursor GB:AF028842 from [Arabidopsis thaliana] (J. Biol. Chem. 273 (12)	trichocarpa	All probes match over all sequences
PtpAffx.200988.1.S1_at	-2.46253	-6.62032	0.00795586	pmrna:pmrna1946	fgenesh4_pg.C_LG_I002226	fgenesh4_pg.C_LG_I002226	At5g14390.1	putative protein : CGI-67	trichocarpa	Unique
PtpAffx.201025.1.S1_at	-2.98492	-9.13333	0.00244205	pmrna:pmrna2007	fgenesh4_pg.C_LG_I002290	fgenesh4_pg.C_LG_I002290	At5g20090.1	putative protein : predicted proteins from various species: supported by full-length cDNA: Ceres: 17786.	trichocarpa	Unique
PtpAffx.201031.1.S1_at	-1.52042	-9.30426	0.0022662	pmrna:pmrna2020	grail3.0017002501	grail3.0017002501	At3g01840.1	putative protein kinase : C-terminal region similar to protein kinases: GB:S71277 [Arabidopsis thaliana]	trichocarpa	Unique
PtpAffx.201052.1.S1_at	-4.11026	-35.5006	1.35e-05	pmrna:pmrna2072	fgenesh4_pg.C_LG_I002351	fgenesh4_pg.C_LG_I002351	At5g14090.1	unknown protein :	trichocarpa	Unique
PtpAffx.201053.1.S1_at	-1.01565	-8.77671	0.00281439	pmrna:pmrna2074	estExt_Genewise1_v1.C_LG_I3156	estExt_Genewise1_v1.C_LG_I3156	At5g41000.1	putative protein : strong similarity to unknown protein (gb|AAF23830.1)	trichocarpa	Unique
PtpAffx.201084.1.S1_at	-0.806348	-7.32825	0.00548509	pmrna:pmrna2145	eugene3.00012232	eugene3.00012232	At3g07280.1	unknown protein :	trichocarpa	Unique
PtpAffx.201133.1.S1_at	-3.41008	-7.54832	0.00493632	pmrna:pmrna2228	fgenesh4_pg.C_LG_I002524	fgenesh4_pg.C_LG_I002524	At1g49230.1	RING-H2 finger protein RHA3a	trichocarpa	Unique
PtpAffx.201172.1.S1_at	-4.98041	-65.4151	9.04e-07	pmrna:pmrna2314	fgenesh4_pg.C_LG_I002622	fgenesh4_pg.C_LG_I002622	At1g66140.1	C2H2-type zinc finger protein	trichocarpa	Unique
PtpAffx.201172.1.S1_s_at	-3.64094	-19.0735	0.000149982	pmrna:pmrna2314	fgenesh4_pg.C_LG_I002622 fgenesh4_pg.C_LG_IX000697	fgenesh4_pg.C_LG_I002622	At1g66140.1	C2H2-type zinc finger protein	trichocarpa	All probes match over all sequences
PtpAffx.201205.1.S1_at	-2.63237	-6.27734	0.00966129	pmrna:pmrna2388	grail3.0017030701	grail3.0017030701	At1g17870.1	hypothetical protein : predicted by genscan+	trichocarpa	Unique
PtpAffx.201223.1.S1_at	-1.21241	-6.23949	0.00984395	pmrna:pmrna2430	grail3.0017035101	grail3.0017035101	At5g65630.1	putative protein : contains similarity to RING3 protein	trichocarpa	Unique
PtpAffx.201250.1.S1_at	-0.528199	-6.86247	0.0069559	pmrna:pmrna2478	eugene3.00012559	eugene3.00012559	At2g34680.1	unknown protein :	trichocarpa	Unique
PtpAffx.201262.1.S1_at	-1.72903	-22.7484	7.59e-05	pmrna:pmrna2503	grail3.0032005001	grail3.0032005001	At1g21680.1	expressed protein : ESTs gb|N96028	trichocarpa	Unique
PtpAffx.201301.1.S1_at	-1.65201	-10.2468	0.00156919	pmrna:pmrna2584	fgenesh4_pg.C_LG_I002908	fgenesh4_pg.C_LG_I002908	At5g55960.1	putative protein : similar to unknown protein (pir||T23656): supported by cDNA: gi_16648986_gb_AY059863.1_	trichocarpa	Unique
PtpAffx.201317.1.S1_at	-5.56137	-14.5786	0.000422273	pmrna:pmrna2619	gw1.I.4947.1	gw1.I.4947.1	At3g58120.1	putative protein : basic leucine zipper transcription activator shoot-forming PKSF1 - Paulownia kawakamii	trichocarpa	Unique
PtpAffx.201321.1.S1_s_at	-4.02369	-32.916	1.8e-05	pmrna:pmrna2623	gw1.I.4957.1 gw1.1199.35.1 gw1.2951.3.1	gw1.I.4957.1	gi|22795808|emb|CAD23109.1|	NADH dehydrogenase subunit F [Dipentodon sinicus] >gi|22795786|emb|CAD23081.1| NADH dehydrogenase subunit F [Dipentodon sinicus]	trichocarpa	All probes match over all sequences
PtpAffx.201330.1.S1_at	-3.79527	-15.2633	0.000359771	pmrna:pmrna2639	estExt_fgenesh4_pm.C_LG_I1179	estExt_fgenesh4_pm.C_LG_I1179	At1g73140.1	hypothetical protein : predicted by genemark.hmm	trichocarpa	Unique
PtpAffx.201343.1.S1_at	-2.65003	-7.86098	0.00421864	pmrna:pmrna2661	eugene3.00012766	eugene3.00012766	--	--	trichocarpa	Unique
PtpAffx.201343.1.S1_x_at	-2.9762	-8.725	0.00288463	pmrna:pmrna2661	eugene3.00012766	eugene3.00012766	--	--	trichocarpa	Probes cross hyb with other sequences
PtpAffx.20139.1.S1_at	-0.995065	-10.4342	0.0014652	CV236065	--	--	--	--	trichocarpa	Unique
PtpAffx.201419.1.S1_at	-0.861136	-6.6282	0.00791922	pmrna:pmrna2804	gw1.I.5637.1	gw1.I.5637.1	At3g30340.1	hypothetical protein : contains Pfam profile: PF00892 Integral membrane protein	trichocarpa	Unique
PtpAffx.201464.1.S1_at	-0.842214	-6.85839	0.0069695	pmrna:pmrna2881	fgenesh4_pg.C_LG_I003326	fgenesh4_pg.C_LG_I003326	At3g15930.1	hypothetical protein : predicted by genemark.hmm	trichocarpa	Unique
PtpAffx.201465.1.S1_at	-1.83923	-32.0559	1.97e-05	pmrna:pmrna2882	fgenesh4_pg.C_LG_I003327	fgenesh4_pg.C_LG_I003327	At4g20880.1	ethylene-regulated transcript 2 (ERT2) :	trichocarpa	Unique
PtpAffx.201465.1.S1_s_at	-2.29871	-11.4458	0.00104642	pmrna:pmrna2882	fgenesh4_pg.C_LG_I003327	fgenesh4_pg.C_LG_I003327	At4g20880.1	ethylene-regulated transcript 2 (ERT2) :	trichocarpa	All probes match over all sequences
PtpAffx.201476.1.S1_at	-2.39231	-7.64825	0.00468646	pmrna:pmrna2901	gw1.I.6134.1	gw1.I.6134.1	At1g30570.1	putative serine:threonine protein kinase : Contains eukaryotic protein kinase domain PF|00069	trichocarpa	Unique
PtpAffx.201492.1.S1_at	-1.07558	-13.9497	0.000500377	pmrna:pmrna2941	eugene3.00013109	eugene3.00013109	At3g13340.1	expressed protein : contains Pfam profile: PF00400 WD domain	trichocarpa	Unique
PtpAffx.201494.1.S1_at	-0.771998	-6.59036	0.00808051	pmrna:pmrna2943	eugene3.00013111	eugene3.00013111	At5g56210.1	unknown protein :	trichocarpa	Unique
PtpAffx.201512.1.S1_at	-3.42638	-12.7804	0.000686065	pmrna:pmrna2976	gw1.II.4182.1	gw1.II.4182.1	At1g76620.1	expressed protein : : supported by cDNA: gi_16974597_gb_AY060575.1_	trichocarpa	Unique
PtpAffx.201571.1.S1_at	-1.60237	-23.21	6.97e-05	pmrna:pmrna3086	grail3.0003010101 estExt_fgenesh4_pg.C_LG_II0126	grail3.0003010101	At1g76140.1	prolyl endopeptidase	trichocarpa	Unique
PtpAffx.201575.1.S1_at	-1.89707	-7.0865	0.00620865	pmrna:pmrna3093	fgenesh4_pg.C_LG_II000131	fgenesh4_pg.C_LG_II000131	At2g17030.1	F-box protein family : similar to hypothetical protein GB:AAB81667	trichocarpa	Unique
PtpAffx.201602.1.S1_x_at	-3.70049	-7.8142	0.00431102	pmrna:pmrna3149	gw1.II.2149.1	gw1.II.2149.1	At4g24180.1	thaumatin-like protein : thaumatin-like protein - Nicotiana tabacum	trichocarpa	Probes cross hyb with other sequences
PtpAffx.201608.1.S1_at	-4.24897	-30.6533	2.36e-05	pmrna:pmrna3173	grail3.0003018001	grail3.0003018001	At2g17940.1	expressed protein : : supported by full-length cDNA: Ceres: 18625.	trichocarpa	Unique
PtpAffx.201633.1.S1_s_at	-4.2715	-14.045	0.000487568	pmrna:pmrna3233	estExt_Genewise1_v1.C_LG_II2337	estExt_Genewise1_v1.C_LG_II2337	At1g19720.1	DYW7 protein : identical to DYW7 protein of unknown function GB:CAA06829 from [Arabidopsis thaliana] (Plant Mol. Biol. 42 (4)	trichocarpa	All probes match over all sequences
PtpAffx.201639.1.S1_at	-2.58899	-14.4597	0.000436251	pmrna:pmrna3252	gw1.II.2313.1	gw1.II.2313.1	At1g27660.1	hypothetical protein : similar to hypothetical protein GB:AAF24944 GI:6693018 from [Arabidopsis thaliana]	trichocarpa	Unique
PtpAffx.201642.1.S1_at	-7.94874	-12.1149	0.000841794	pmrna:pmrna3258	fgenesh4_pg.C_LG_II000304	fgenesh4_pg.C_LG_II000304	At1g19630.1	cytochrome P450	trichocarpa	Unique
PtpAffx.201664.1.S1_at	-3.81736	-8.42878	0.00326359	pmrna:pmrna3318	eugene3.00020367	eugene3.00020367	At5g43420.1	putative protein : contains similarity to unknown protein (gb|AAB70441.1)	trichocarpa	Unique
PtpAffx.201688.1.S1_at	-5.41775	-12.1882	0.00082285	pmrna:pmrna3365	grail3.0003037201	grail3.0003037201	At4g14550.1	IAA7 like protein : : supported by cDNA: gi_12248008	trichocarpa	Unique
PtpAffx.201709.1.S1_at	-4.3511	-35.0831	1.41e-05	pmrna:pmrna3401	fgenesh4_pg.C_LG_II000455	fgenesh4_pg.C_LG_II000455	At5g04700.1	putative protein : predicted proteins	trichocarpa	Unique
PtpAffx.201727.1.S1_at	-2.02504	-20.2148	0.000119127	pmrna:pmrna3431	eugene3.00020473	eugene3.00020473	At1g05420.1	hypothetical protein : predicted by genemark.hmm	trichocarpa	Unique
PtpAffx.201731.1.S1_at	-3.30563	-18.6523	0.000164573	pmrna:pmrna3439	fgenesh4_pm.C_LG_II000250	fgenesh4_pm.C_LG_II000250	At4g02780.1	copalyl diphosphate synthase (CPS) (ent-kaurene synthetase A) : identical to GI:571330 [PMID: 7994182]: formerly called ent-kaurene synthetase A: supported by cDNA: gi_571329_gb_U11034.1_ATU11034	trichocarpa	Unique
PtpAffx.201773.1.S1_at	-3.11557	-13.547	0.000554868	pmrna:pmrna3543	fgenesh4_pg.C_LG_II000596	fgenesh4_pg.C_LG_II000596	At4g09760.2	choline kinase GmCK2p -like protein : choline kinase GmCK2p -Glycine max	trichocarpa	Unique
PtpAffx.2018.1.S1_s_at	-0.558683	-8.7158	0.00289762	CK095458	estExt_fgenesh4_pg.C_1840033	estExt_fgenesh4_pg.C_1840033	At1g73390.1	hypothetical protein : predicted by genemark.hmm: supported by cDNA: gi_18252172	tremula	All probes match over all sequences
PtpAffx.201800.1.S1_at	-2.41269	-12.6288	0.000716859	pmrna:pmrna3586	gw1.II.1920.1	gw1.II.1920.1	At1g43650.1	nodulin-like protein : similar to MtN21 GB:CAA75575 GI:2598575 from [Medicago truncatula] (Mol. Plant Microbe Interact. 9 (4)	trichocarpa	Unique
PtpAffx.201804.1.S1_s_at	-2.78768	-8.14518	0.00371267	pmrna:pmrna3590	eugene3.00020637	eugene3.00020637	At1g76880.1	GT-like trihelix DNA-binding protein	trichocarpa	All probes match over all sequences
PtpAffx.201814.1.S1_at	-2.14041	-6.86746	0.00693288	pmrna:pmrna3614	fgenesh4_pm.C_LG_II000330	fgenesh4_pm.C_LG_II000330	At3g21260.1	expressed protein : :supported by full-length cDNA: Ceres:260109.	trichocarpa	Unique
PtpAffx.20182.4.A1_at	-1.69899	-8.82822	0.00276617	CV230898	eugene3.00111121	eugene3.00111121	At5g54850.1	unknown protein :	tremula x tremuloides	Unique
PtpAffx.201829.1.S1_at	-1.93023	-6.50416	0.00849304	pmrna:pmrna3646	estExt_fgenesh4_pm.C_LG_II0340	estExt_fgenesh4_pm.C_LG_II0340	At1g21410.1	F-box protein family : :supported by full-length cDNA: Ceres:19486.	trichocarpa	Unique
PtpAffx.201829.1.S1_s_at	-2.00549	-7.20839	0.00583789	pmrna:pmrna3646	estExt_fgenesh4_pm.C_LG_II0340	estExt_fgenesh4_pm.C_LG_II0340	At1g21410.1	F-box protein family : :supported by full-length cDNA: Ceres:19486.	trichocarpa	All probes match over all sequences
PtpAffx.201830.1.S1_s_at	-2.91036	-24.7046	5.49e-05	pmrna:pmrna3647	estExt_fgenesh4_pm.C_LG_II0341	estExt_fgenesh4_pm.C_LG_II0341	At1g76990.1	expressed protein : similar to putative uridylyl transferase GI:4406764 from [Arabidopsis thaliana]:supported by full-length cDNA: Ceres:40049.	trichocarpa	All probes match over all sequences
PtpAffx.201905.1.S1_at	-2.74345	-6.77344	0.00731043	pmrna:pmrna3798	estExt_fgenesh4_pm.C_LG_II0422	estExt_fgenesh4_pm.C_LG_II0422	At1g77990.1	sulfate transporter	trichocarpa	Unique
PtpAffx.201931.1.S1_at	-2.49487	-8.25879	0.00350927	pmrna:pmrna3849	gw1.II.1751.1	gw1.II.1751.1	At1g78260.1	RRM-containing protein : similar to RNA recognition motif-containing protein SEB-4 GI:8895698 from [Xenopus laevis]:supported by full-length cDNA: Ceres:123429.	trichocarpa	Unique
PtpAffx.201936.1.S1_at	-3.04023	-30.4594	2.4e-05	pmrna:pmrna3859	fgenesh4_pg.C_LG_II000921	fgenesh4_pg.C_LG_II000921	At1g28230.1	purine permease : identical to purine permease GI:7620007 from [Arabidopsis thaliana]: supported by cDNA: gi_7620006_gb_AF078531.1_AF078531	trichocarpa	Unique
PtpAffx.201946.1.S1_at	-2.80739	-8.62486	0.00301224	pmrna:pmrna3880	grail3.0003088801	grail3.0003088801	At1g72220.1	RING-H2 zinc finger protein ATL3	trichocarpa	Unique
PtpAffx.201994.1.S1_at	-7.8371	-36.3838	1.21e-05	pmrna:pmrna3977	estExt_Genewise1_v1.C_LG_II3264	estExt_Genewise1_v1.C_LG_II3264	At5g49660.1	receptor protein kinase :	trichocarpa	Unique
PtpAffx.20208.1.S1_at	-2.93599	-8.13196	0.00373052	BU872364	grail3.0018051701	grail3.0018051701	--	--	trichocarpa	Unique
PtpAffx.202083.1.S1_at	-0.185034	-6.6006	0.00803281	pmrna:pmrna4151	gw1.II.4112.1	gw1.II.4112.1	At2g26490.1	G-protein beta family : related to En:Spm transposon family of maize	trichocarpa	Unique
PtpAffx.202084.1.S1_at	-1.17676	-16.2811	0.00027406	pmrna:pmrna4153	eugene3.00021214	eugene3.00021214	At2g23450.1	putative protein kinase : contains a protein kinase domain profile (PDOC00100):supported by full-length cDNA: Ceres:19958.	trichocarpa	Unique
PtpAffx.202127.1.S1_at	-1.81453	-8.74177	0.00285999	pmrna:pmrna4250	gw1.II.3777.1	gw1.II.3777.1	At2g44940.1	putative AP2 domain transcription factor : pFAM domain (PF00847)supported by full-length cDNA: Ceres:31044.	trichocarpa	Unique
PtpAffx.202149.1.S1_at	-1.67606	-7.31833	0.00551312	pmrna:pmrna4298	fgenesh4_pg.C_LG_II001336	fgenesh4_pg.C_LG_II001336	At1g02020.1	hypothetical protein : predicted by genscan: supported by cDNA: gi_17979092	trichocarpa	Unique
PtpAffx.202177.1.S1_at	-0.644813	-19.7024	0.000133002	pmrna:pmrna4350	eugene3.00021397	eugene3.00021397	At2g45580.1	cytochrome p450 family : contains Pfam profile: PF00067 cytochrome p450	trichocarpa	Unique
PtpAffx.202217.1.S1_at	-1.37184	-11.3894	0.0010686	pmrna:pmrna4437	gw1.II.1207.1	gw1.II.1207.1	At4g00460.1	putative protein :	trichocarpa	Unique
PtpAffx.202284.1.S1_at	-5.59208	-15.7012	0.000319356	pmrna:pmrna4570	fgenesh4_pg.C_LG_II001612	fgenesh4_pg.C_LG_II001612	At2g46640.1	hypothetical protein : predicted by genscan and genefinder	trichocarpa	Unique
PtpAffx.202297.1.S1_at	-2.07249	-8.41534	0.00327752	pmrna:pmrna4594	fgenesh4_pg.C_LG_II001636	fgenesh4_pg.C_LG_II001636	At1g01180.1	hypothetical protein : identical to hyothetical protein GB:AAF26464 GI:6715637 from [Arabidopsis thaliana]	trichocarpa	Unique
PtpAffx.202302.1.S1_s_at	-2.85381	-8.02421	0.00391892	pmrna:pmrna4604	eugene3.00021662	eugene3.00021662	At3g61920.1	putative protein : hypothetical protein F1N19.27 - Arabidopsis thaliana	trichocarpa	All probes match over all sequences
PtpAffx.202303.1.S1_s_at	-2.12414	-6.90574	0.00679446	pmrna:pmrna4606	gw1.II.4046.1 gw1.XIV.1910.1	gw1.II.4046.1	At2g46780.1	RRM-containing protein : contains RNA recognition motif	trichocarpa	All probes match over all sequences
PtpAffx.202303.1.S1_x_at	-2.28705	-6.62598	0.00792656	pmrna:pmrna4606	gw1.II.4046.1	gw1.II.4046.1	At2g46780.1	RRM-containing protein : contains RNA recognition motif	trichocarpa	Probes cross hyb with other sequences
PtpAffx.202352.1.S1_at	-1.7823	-6.53604	0.0083314	pmrna:pmrna4723	estExt_fgenesh4_pg.C_LG_II1760	estExt_fgenesh4_pg.C_LG_II1760	At2g47500.1	kinesin-related protein :	trichocarpa	Unique
PtpAffx.202369.1.S1_at	-3.60051	-17.0383	0.000230531	pmrna:pmrna4759	fgenesh4_pg.C_LG_II001818	fgenesh4_pg.C_LG_II001818	At1g02640.1	glycosyl hydrolase family 3 : similar to beta-xylosidase GB:Z84377 GI:2102655 from [Aspergillus niger]: supported by cDNA: gi_14194120_gb_AF367266.1_AF367266	trichocarpa	Unique
PtpAffx.202411.1.S1_at	-3.524	-7.24802	0.00570214	pmrna:pmrna4847	eugene3.00021921	eugene3.00021921	At1g75250.1	myb-related protein : similar to GI:7981380 from [Lycopersicon esculentum]	trichocarpa	Unique
PtpAffx.202429.1.S1_at	-1.11404	-8.13635	0.003728	pmrna:pmrna4872	grail3.0034001101	grail3.0034001101	At1g07710.1	hypothetical protein : predicted by genscan+	trichocarpa	Unique
PtpAffx.202456.1.S1_at	-2.00246	-6.41915	0.00890737	pmrna:pmrna4919	gw1.II.481.1	gw1.II.481.1	At2g05160.1	RRM-containing protein : predicted by genscan and genefinder	trichocarpa	Unique
PtpAffx.202505.1.S1_at	-1.30162	-14.4828	0.000432801	pmrna:pmrna5019	eugene3.00002117	eugene3.00002117	At3g21710.1	hypothetical protein : predicted by genemark	trichocarpa	Unique
PtpAffx.202508.1.S1_at	-1.13748	-7.05496	0.00631194	pmrna:pmrna5022	gw1.II.589.1	gw1.II.589.1	At3g59310.1	putative protein : hypothetical protein SPCC320.08 - Schizosaccharomyces pombe	trichocarpa	Unique
PtpAffx.202560.1.S1_at	-2.07912	-8.11334	0.00376401	pmrna:pmrna5131	eugene3.00002256	eugene3.00002256	At5g16590.1	leucine-rich repeat transmembrane protein kinase	trichocarpa	Unique
PtpAffx.202567.1.S1_at	-1.40315	-6.51619	0.00843517	pmrna:pmrna5147	estExt_Genewise1_v1.C_LG_II1523	estExt_Genewise1_v1.C_LG_II1523	At4g09460.1	myb family transcription factor : :supported by full-length cDNA: Ceres:28019.	trichocarpa	Unique
PtpAffx.202609.1.S1_s_at	-2.21144	-7.73915	0.00447532	pmrna:pmrna5218	eugene3.00002371	eugene3.00002371	At1g66810.1	C-x8-C-x5-C-x3-H type Zinc finger protein	trichocarpa	All probes match over all sequences
PtpAffx.202613.1.S1_at	-3.11637	-6.85764	0.00697061	pmrna:pmrna5227	fgenesh4_pg.C_LG_II002342	fgenesh4_pg.C_LG_II002342	At1g66840.1	hypothetical protein : predicted by genscan+	trichocarpa	Unique
PtpAffx.202646.1.S1_x_at	-1.40585	-6.87793	0.00689785	pmrna:pmrna5291	eugene3.00002453	eugene3.00002453	At3g25500.1	expressed protein : Common family members: At2g43800	trichocarpa	Probes cross hyb with other sequences
PtpAffx.202685.1.S1_s_at	-3.70522	-6.24219	0.009839	pmrna:pmrna5357	grail3.0021026801	grail3.0021026801	At3g25130.1	unknown protein :	trichocarpa	All probes match over all sequences
PtpAffx.202709.1.S1_at	-1.89082	-17.0861	0.000229413	pmrna:pmrna5425	fgenesh4_pg.C_LG_II002544	fgenesh4_pg.C_LG_II002544	At4g28720.1	putative protein : dimethylaniline monooxygenase (N-oxide-forming)	trichocarpa	Unique
PtpAffx.202755.1.S1_at	-5.04376	-19.0899	0.000149442	pmrna:pmrna5497	estExt_fgenesh4_pg.C_LG_II2594	estExt_fgenesh4_pg.C_LG_II2594	At5g42710.1	unknown protein :	trichocarpa	Unique
PtpAffx.202769.1.S1_at	-8.02826	-71.4962	6.04e-07	pmrna:pmrna5514	gw1.III.2328.1	gw1.III.2328.1	At5g58050.1	aluminium tolerance associated - like protein : S222 Triticum aestivum EMBL:AF031231: supported by cDNA: gi_18377697	trichocarpa	Unique
PtpAffx.202796.1.S1_at	-3.32379	-16.405	0.000267077	pmrna:pmrna5551	eugene3.00030054	eugene3.00030054	At1g22030.1	expressed protein : :supported by full-length cDNA: Ceres:39052.	trichocarpa	Unique
PtpAffx.202833.1.S1_at	-5.73125	-22.8863	7.38e-05	pmrna:pmrna5615	gw1.III.1837.1	gw1.III.1837.1	--	--	trichocarpa	Unique
PtpAffx.202833.1.S1_x_at	-6.27104	-16.9127	0.000237441	pmrna:pmrna5615	gw1.III.1837.1	gw1.III.1837.1	--	--	trichocarpa	Probes cross hyb with other sequences
PtpAffx.202834.1.S1_at	-2.45023	-7.70795	0.00455006	pmrna:pmrna5616	gw1.III.2221.1 eugene3.42440001	gw1.III.2221.1	At1g60500.1	unknown protein : contains Pfam profile: PF02212 dynamin GTPase effector domain	trichocarpa	Unique
PtpAffx.202846.1.S1_x_at	-0.787353	-11.0277	0.00119865	pmrna:pmrna5635	grail3.0067011401	grail3.0067011401	--	--	trichocarpa	Probes cross hyb with other sequences
PtpAffx.202861.1.S1_at	-3.12733	-10.5943	0.00139011	pmrna:pmrna5660	eugene3.00030174	eugene3.00030174	At2g25930.1	unknown protein :	trichocarpa	Unique
PtpAffx.202949.1.S1_at	-1.27355	-32.9039	1.8e-05	pmrna:pmrna5834	estExt_fgenesh4_pm.C_LG_III0115	estExt_fgenesh4_pm.C_LG_III0115	At1g45688.1	expressed protein : :supported by full-length cDNA: Ceres:8255.	trichocarpa	Unique
PtpAffx.202949.1.S1_x_at	-2.57025	-23.9936	6.15e-05	pmrna:pmrna5834	estExt_fgenesh4_pm.C_LG_III0115	estExt_fgenesh4_pm.C_LG_III0115	At1g45688.1	expressed protein : :supported by full-length cDNA: Ceres:8255.	trichocarpa	Probes cross hyb with other sequences
PtpAffx.202982.1.S1_at	-4.28741	-82.4791	3.29e-07	pmrna:pmrna5903	grail3.0096001501	grail3.0096001501	At3g14170.1	unknown protein :	trichocarpa	Unique
PtpAffx.203001.1.S1_at	-2.48324	-8.12201	0.00374731	pmrna:pmrna5944	gw1.III.929.1	gw1.III.929.1	At1g72300.1	leucine-rich repeat transmembrane protein kinase	trichocarpa	Unique
PtpAffx.203001.1.S1_s_at	-2.8305	-15.0924	0.000373264	pmrna:pmrna5944	gw1.III.929.1 grail3.0029001901	gw1.III.929.1	At1g72300.1	leucine-rich repeat transmembrane protein kinase	trichocarpa	All probes match over all sequences
PtpAffx.203013.1.S1_at	-1.03411	-6.87722	0.0068984	pmrna:pmrna5961	fgenesh4_pg.C_LG_III000552	fgenesh4_pg.C_LG_III000552	At5g44790.1	ATP dependent copper transporter : : supported by cDNA: gi_14194134_gb_AF367273.1_AF367273	trichocarpa	Unique
PtpAffx.203024.1.S1_at	-2.74419	-10.3015	0.00154052	pmrna:pmrna5985	gw1.III.1075.1	gw1.III.1075.1	At4g17350.1	putative protein :	trichocarpa	Unique
PtpAffx.203088.1.S1_at	-2.96835	-27.1671	3.87e-05	pmrna:pmrna6110	fgenesh4_pm.C_LG_III000242	fgenesh4_pm.C_LG_III000242	At5g17600.1	RING-H2 zinc finger protein-like : RING-H2 zinc finger protein ATL4 - Arabidopsis thaliana	trichocarpa	Unique
PtpAffx.203104.1.S1_at	-3.08499	-8.22673	0.0035647	pmrna:pmrna6145	fgenesh4_pg.C_LG_III000758	fgenesh4_pg.C_LG_III000758	At1g32180.1	cellulose synthase catalytic subunit	trichocarpa	Unique
PtpAffx.203126.1.S1_at	-2.80545	-16.4907	0.000262364	pmrna:pmrna6201	grail3.0018009601	grail3.0018009601	At1g31830.1	amino acid permease	trichocarpa	Unique
PtpAffx.203164.1.S1_at	-3.32015	-104.081	1.41e-07	pmrna:pmrna6272	fgenesh4_pm.C_LG_III000323	fgenesh4_pm.C_LG_III000323	At5g47580.1	putative protein : strong similarity to unknown protein (pir||E71441): supported by cDNA: gi_16974604_gb_AY060580.1_	trichocarpa	Unique
PtpAffx.203192.1.S1_at	-4.15452	-9.01735	0.0025614	pmrna:pmrna6329	gw1.III.2140.1	gw1.III.2140.1	At4g22790.1	similar to integral membrane protein-like : temporary automated functional assignment	trichocarpa	Unique
PtpAffx.203214.1.S1_at	-3.1292	-8.88147	0.00270841	pmrna:pmrna6372	fgenesh4_pg.C_LG_III000994	fgenesh4_pg.C_LG_III000994	At5g52060.1	putative protein : contains similarity to unknown protein (emb|CAB87278.1)	trichocarpa	Unique
PtpAffx.203264.1.S1_at	-3.08035	-23.2538	6.93e-05	pmrna:pmrna6466	fgenesh4_pg.C_LG_III001098	fgenesh4_pg.C_LG_III001098	At1g63930.1	hypothetical protein : similar to putative protein GB:CAA20474 [Arabidopsis thaliana]	trichocarpa	Unique
PtpAffx.203307.1.S1_at	-1.36363	-9.67083	0.00194822	pmrna:pmrna6560	fgenesh4_pg.C_LG_III001181	fgenesh4_pg.C_LG_III001181	At1g64430.1	unknown protein : : supported by cDNA: gi_17529265	trichocarpa	Unique
PtpAffx.203309.1.S1_at	-0.897487	-8.13385	0.00373008	pmrna:pmrna6565	gw1.III.1126.1	gw1.III.1126.1	At5g24270.1	calcium sensor homolog (gb|AAC26110.1) : : supported by cDNA: gi_11065946_gb_AF192886.1_AF192886	trichocarpa	Unique
PtpAffx.203355.1.S1_at	-1.83622	-6.60962	0.00800563	pmrna:pmrna6683	fgenesh4_pg.C_LG_III001300	fgenesh4_pg.C_LG_III001300	At2g34910.1	hypothetical protein : predicted by genefinder	trichocarpa	Unique
PtpAffx.203357.1.S1_at	-2.50162	-14.263	0.000458532	pmrna:pmrna6685	eugene3.00031262	eugene3.00031262	At1g30840.1	expressed protein : :supported by full-length cDNA: Ceres:113990.	trichocarpa	Unique
PtpAffx.203360.1.S1_at	-3.98372	-9.80853	0.00184604	pmrna:pmrna6689	estExt_fgenesh4_pg.C_LG_III1296	estExt_fgenesh4_pg.C_LG_III1296	At3g49670.1	leucine-rich repeat transmembrane protein kinase	trichocarpa	Unique
PtpAffx.203416.1.S1_at	-4.64593	-10.39	0.00148988	pmrna:pmrna6799	eugene3.00031382	eugene3.00031382	At5g14090.1	unknown protein :	trichocarpa	Unique
PtpAffx.203417.1.S1_at	-0.900631	-7.02357	0.00640154	pmrna:pmrna6802	gw1.III.798.1	gw1.III.798.1	At1g53390.1	ABC transporter family protein : similar to ATP-binding cassette	trichocarpa	Unique
PtpAffx.20342.1.A1_at	-1.572	-6.36665	0.00918986	CK089631	--	--	--	--	tremula x tremuloides	Unique
PtpAffx.203426.1.S1_at	-2.83077	-13.6696	0.000538686	pmrna:pmrna6827	eugene3.00031416	eugene3.00031416	At4g22980.1	putative protein : predicted protein	trichocarpa	Unique
PtpAffx.203431.1.S1_at	-3.65829	-37.6321	1.04e-05	pmrna:pmrna6837	estExt_Genewise1_v1.C_LG_III2334	estExt_Genewise1_v1.C_LG_III2334	At1g67360.2	stress related protein	trichocarpa	Unique
PtpAffx.203432.1.S1_at	-5.03225	-40.9817	6.92e-06	pmrna:pmrna6839	estExt_Genewise1_v1.C_LG_III1078	estExt_Genewise1_v1.C_LG_III1078	At1g27920.1	hypothetical protein : predicted by genemark.hmm	trichocarpa	Unique
PtpAffx.203467.1.S1_at	-0.649339	-10.2984	0.00154141	pmrna:pmrna6905	eugene3.00031498	eugene3.00031498	--	--	trichocarpa	Unique
PtpAffx.203468.1.S1_at	-2.66311	-11.2989	0.00110229	pmrna:pmrna6909	fgenesh4_pg.C_LG_III001529	fgenesh4_pg.C_LG_III001529	At1g80760.1	nodulin-like protein : similar to nodulin GB:CAA28471 GI:18710 from [Glycine max]	trichocarpa	Unique
PtpAffx.203480.1.S1_at	-3.17438	-10.7891	0.0013013	pmrna:pmrna6926	fgenesh4_pg.C_LG_III001549	fgenesh4_pg.C_LG_III001549	At2g07680.1	ABC transporter family protein :	trichocarpa	Unique
PtpAffx.203483.1.S1_at	-2.91275	-35.2209	1.38e-05	pmrna:pmrna6937	eugene3.00031534	eugene3.00031534	At2g24130.1	leucine-rich repeat transmembrane protein kinase	trichocarpa	Unique
PtpAffx.203487.1.S1_at	-3.0735	-8.91588	0.00266927	pmrna:pmrna6944	estExt_fgenesh4_pm.C_LG_III0634	estExt_fgenesh4_pm.C_LG_III0634	At1g80940.1	expressed protein : :supported by full-length cDNA: Ceres:37300.	trichocarpa	Unique
PtpAffx.203549.1.S1_at	-1.98084	-36.4319	1.21e-05	pmrna:pmrna7047	estExt_fgenesh4_pg.C_LG_III1668	estExt_fgenesh4_pg.C_LG_III1668	At5g13810.1	putative protein : contains similarity to unknown protein (emb|CAB72177.1):supported by full-length cDNA: Ceres:124023.	trichocarpa	Unique
PtpAffx.203592.1.S1_at	-2.97013	-10.1881	0.00160282	pmrna:pmrna7131	fgenesh4_pg.C_LG_III001784	fgenesh4_pg.C_LG_III001784	At1g64660.1	methionine:cystathionine gamma lyase	trichocarpa	Unique
PtpAffx.20364.1.A1_s_at	-0.586885	-12.2324	0.000812157	CV262391	fgenesh4_pg.C_LG_VIII000534 eugene3.00101883	fgenesh4_pg.C_LG_VIII000534	At1g51740.1	Expressed protein : : supported by full-length cDNA: Ceres: 258340.	trichocarpa x nigra	All probes match over all sequences
PtpAffx.203667.1.S1_at	-3.22162	-30.1228	2.47e-05	pmrna:pmrna7268	fgenesh4_pm.C_LG_IV000006	fgenesh4_pm.C_LG_IV000006	At2g32430.1	unknown protein :	trichocarpa	Unique
PtpAffx.203678.1.S1_at	-0.923963	-9.14786	0.00242584	pmrna:pmrna7285	fgenesh4_pg.C_LG_IV000041	fgenesh4_pg.C_LG_IV000041	At1g50660.1	unknown protein :	trichocarpa	Unique
PtpAffx.203694.1.S1_at	-2.79007	-6.82145	0.00711635	pmrna:pmrna7317	gw1.IV.1772.1	gw1.IV.1772.1	At4g21760.1	glycosyl hydrolase family 1 : beta-glucosidase	trichocarpa	Unique
PtpAffx.203696.1.S1_at	-5.60955	-10.1406	0.00163152	pmrna:pmrna7321	gw1.IV.1787.1	gw1.IV.1787.1	At4g21760.1	glycosyl hydrolase family 1 : beta-glucosidase	trichocarpa	Unique
PtpAffx.203701.1.S1_at	-2.98481	-43.6856	5.08e-06	pmrna:pmrna7329	fgenesh4_pg.C_LG_IV000081	fgenesh4_pg.C_LG_IV000081	At4g04900.1	hypothetical protein : similar to A. thaliana hypothetical protein F4P9.23	trichocarpa	Unique
PtpAffx.203711.1.S1_at	-1.15572	-6.3239	0.00940133	pmrna:pmrna7347	gw1.IV.1864.1	gw1.IV.1864.1	At4g21210.1	putative protein : sigma70 operon	trichocarpa	Unique
PtpAffx.203745.1.S1_at	-3.51316	-15.1803	0.000366219	pmrna:pmrna7401	gw1.IV.2175.1	gw1.IV.2175.1	At4g05120.1	putative protein : equilibrative nucleoside transporter 1	trichocarpa	Unique
PtpAffx.203749.1.S1_at	-2.66087	-24.7297	5.47e-05	pmrna:pmrna7415	fgenesh4_pm.C_LG_IV000069	fgenesh4_pm.C_LG_IV000069	At3g62980.1	transport inhibitor response 1 (TIR1)	trichocarpa	Unique
PtpAffx.203751.1.S1_at	-3.37972	-6.93198	0.0067027	pmrna:pmrna7417	eugene3.00040207	eugene3.00040207	At4g21500.1	hypothetical protein :	trichocarpa	Unique
PtpAffx.203758.1.S1_s_at	-1.11011	-7.51862	0.0049989	pmrna:pmrna7426	eugene3.00040217 gw1.3811.3.1	eugene3.00040217	At5g57580.1	calmodulin-binding protein : similar to calmodulin-binding protein TCB60 GI:1698548 from [Nicotiana tabacum]: supported by cDNA: gi_15810500_gb_AY056289.1_	trichocarpa	All probes match over all sequences
PtpAffx.203774.1.S1_at	-0.286039	-11.6158	0.000984311	pmrna:pmrna7455	grail3.0093008801	grail3.0093008801	At1g61110.1	NAM protein	trichocarpa	Unique
PtpAffx.203778.1.S1_at	-2.55028	-6.29431	0.00957364	pmrna:pmrna7462	grail3.0093009501	grail3.0093009501	At5g62940.1	Dof zinc finger protein : Dof zinc finger protein	trichocarpa	Unique
PtpAffx.203812.1.S1_s_at	-4.07869	-22.6498	7.67e-05	pmrna:pmrna7534	estExt_fgenesh4_pm.C_LG_IV0119	estExt_fgenesh4_pm.C_LG_IV0119	At1g17030.1	hypothetical protein : predicted by genemark.hmm	trichocarpa	All probes match over all sequences
PtpAffx.203824.1.S1_at	-2.03802	-12.8415	0.000675386	pmrna:pmrna7555	eugene3.00040366	eugene3.00040366	At4g18740.1	hypothetical protein :	trichocarpa	Unique
PtpAffx.203854.1.S1_at	-2.23027	-6.60334	0.008021	pmrna:pmrna7610	gw1.IV.2880.1	gw1.IV.2880.1	gi|27529768|dbj|BAC53903.1|	P700 chlorophyll a-apoprotein A2 [Pylaisia intricata]	trichocarpa	Unique
PtpAffx.203882.1.S1_at	-2.29495	-9.01253	0.00256547	pmrna:pmrna7667	gw1.IV.3044.1	gw1.IV.3044.1	At5g62940.1	Dof zinc finger protein : Dof zinc finger protein	trichocarpa	Unique
PtpAffx.203882.1.S1_x_at	-2.48775	-9.1353	0.0024415	pmrna:pmrna7667	gw1.IV.3044.1	gw1.IV.3044.1	At5g62940.1	Dof zinc finger protein : Dof zinc finger protein	trichocarpa	Probes cross hyb with other sequences
PtpAffx.203923.1.S1_at	-2.29621	-7.47038	0.00511677	pmrna:pmrna7742	fgenesh4_pg.C_LG_IV000572	fgenesh4_pg.C_LG_IV000572	At1g73830.1	putative helix-loop-helix DNA-binding protein : contains Pfam profile: PF00010 Helix-loop-helix DNA-binding domain	trichocarpa	Unique
PtpAffx.203942.1.S1_s_at	-2.36741	-12.5705	0.000730884	pmrna:pmrna7779	fgenesh4_pg.C_LG_IV000616	fgenesh4_pg.C_LG_IV000616	At1g66810.1	C-x8-C-x5-C-x3-H type Zinc finger protein	trichocarpa	All probes match over all sequences
PtpAffx.203966.1.S1_s_at	-4.89358	-9.78431	0.00186527	pmrna:pmrna7822	gw1.IV.3498.1 gw1.XI.2439.1 gw1.1199.35.1	gw1.IV.3498.1	gi|6449254|gb|AAF08896.1|	NADH dehydrogenase [Ullucus tuberosus]	trichocarpa	All probes match over all sequences
PtpAffx.203967.1.S1_at	-0.672058	-6.60681	0.0080059	pmrna:pmrna7823	eugene3.00040652	eugene3.00040652	At1g27700.1	putative clathrin-coat assembly protein : similar to hypothetical protein GB:AAF24961 GI:6693035 from [Arabidopsis thaliana]: supported by cDNA: gi_15450632_gb_AY052684.1_	trichocarpa	Unique
PtpAffx.204014.1.S1_at	-2.55624	-8.19518	0.00361913	pmrna:pmrna7917	eugene3.00040765	eugene3.00040765	At5g23980.1	FRO2 homolog : : supported by cDNA: gi_18087543	trichocarpa	Unique
PtpAffx.204065.1.S1_at	-1.7706	-15.141	0.000369643	pmrna:pmrna8017	gw1.IV.4155.1	gw1.IV.4155.1	At5g15900.1	putative protein : several hypothetical proteins - Arabidopsis thaliana	trichocarpa	Unique
PtpAffx.2041.1.S1_at	-2.77466	-27.9916	3.38e-05	CK093762	estExt_Genewise1_v1.C_LG_VII2917	estExt_Genewise1_v1.C_LG_VII2917	At2g23360.1	unknown protein :	trichocarpa	Unique
PtpAffx.204183.1.S1_at	-2.16347	-7.91535	0.00412107	pmrna:pmrna8236	eugene3.00041122	eugene3.00041122	At3g02100.1	putative UDP-glucosyl transferase : similar to UDP-glucose glucosyltransferase GB:BAA34687	trichocarpa	Unique
PtpAffx.204230.1.S1_at	-3.80572	-10.6582	0.00136364	pmrna:pmrna8319	fgenesh4_pg.C_LG_IV001324	fgenesh4_pg.C_LG_IV001324	At5g66440.1	putative protein : similar to unknown protein (pir||T05276): supported by cDNA: gi_15292834_gb_AY050851.1_	trichocarpa	Unique
PtpAffx.204236.1.S1_at	-0.850851	-6.27285	0.00967238	pmrna:pmrna8328	estExt_Genewise1_v1.C_LG_IV0651	estExt_Genewise1_v1.C_LG_IV0651	At4g39140.1	putative protein : :supported by full-length cDNA: Ceres:125922.	trichocarpa	Unique
PtpAffx.204248.1.S1_at	-3.57596	-33.1137	1.78e-05	pmrna:pmrna8355	fgenesh4_pm.C_LG_IV000488	fgenesh4_pm.C_LG_IV000488	At4g10550.1	subtilisin-like serine protease : contains similarity to subtilisin-like protease AIR3 GI:4218991 from [Arabidopsis thaliana]	trichocarpa	Unique
PtpAffx.204253.1.S1_at	-1.35614	-7.66036	0.00465828	pmrna:pmrna8370	estExt_Genewise1_v1.C_LG_IV0789	estExt_Genewise1_v1.C_LG_IV0789	At4g38950.1	kinesin like protein : kinesin-related protein - Xenopus laevis	trichocarpa	Unique
PtpAffx.204261.1.S1_at	-1.63971	-9.35779	0.00221623	pmrna:pmrna8390	eugene3.00041273	eugene3.00041273	At4g38840.1	auxin-induced protein - like : auxin-inducible SAUR gene	trichocarpa	Unique
PtpAffx.204265.1.S1_at	-8.08258	-46.1324	4.12e-06	pmrna:pmrna8395	eugene3.00041277	eugene3.00041277	At4g38840.1	auxin-induced protein - like : auxin-inducible SAUR gene	trichocarpa	Unique
PtpAffx.204265.1.S1_x_at	-6.10051	-20.8348	0.000106229	pmrna:pmrna8395	eugene3.00041277	eugene3.00041277	At4g38840.1	auxin-induced protein - like : auxin-inducible SAUR gene	trichocarpa	Probes cross hyb with other sequences
PtpAffx.204268.1.S1_at	-2.49556	-33.0168	1.79e-05	pmrna:pmrna8400	gw1.IV.906.1	gw1.IV.906.1	At5g18020.1	auxin-induced protein-like :	trichocarpa	Unique
PtpAffx.204269.1.S1_at	-4.95956	-9.41634	0.00216886	pmrna:pmrna8401	gw1.IV.913.1	gw1.IV.913.1	At4g34770.1	putative protein : small auxin up-regulated RNA	trichocarpa	Unique
PtpAffx.204290.1.S1_at	-2.17198	-13.6168	0.00054607	pmrna:pmrna8439	estExt_fgenesh4_pg.C_LG_IV1425	estExt_fgenesh4_pg.C_LG_IV1425	At4g34880.1	amidase - like protein : amidase	trichocarpa	Unique
PtpAffx.204304.1.S1_at	-0.91234	-7.50404	0.00503195	pmrna:pmrna8467	estExt_fgenesh4_pg.C_LG_IV1455	estExt_fgenesh4_pg.C_LG_IV1455	At2g20990.1	expressed protein : :supported by full-length cDNA: Ceres:39669.	trichocarpa	Unique
PtpAffx.204369.1.S1_at	-1.27722	-19.4396	0.000140165	pmrna:pmrna8588	fgenesh4_pm.C_LG_IX000015	fgenesh4_pm.C_LG_IX000015	At2g17260.1	putative ligand-gated ion channel protein : similar to ligand-gated ion channels and to A. thaliana protein T21B4.3: supported by cDNA: gi_2708330_gb_AF038557.1_AF038557	trichocarpa	Unique
PtpAffx.204461.1.S1_at	-1.6714	-11.4979	0.00102751	pmrna:pmrna8747	gw1.IX.651.1	gw1.IX.651.1	At3g44820.1	non-phototropic hypocotyl 3-like protein : non-phototropic hypocotyl 3 - Arabidopsis thaliana	trichocarpa	Unique
PtpAffx.204496.1.S1_s_at	-3.9305	-20.8649	0.000105845	pmrna:pmrna8823	gw1.IX.969.1 eugene3.00090281	gw1.IX.969.1	At1g29430.1	auxin-induced protein	trichocarpa	All probes match over all sequences
PtpAffx.204506.1.S1_s_at	-0.963394	-7.92436	0.00410103	pmrna:pmrna8841	gw1.IX.1047.1	gw1.IX.1047.1	At2g17020.1	F-box protein family	trichocarpa	All probes match over all sequences
PtpAffx.204516.1.S1_at	-2.67766	-20.6243	0.000110882	pmrna:pmrna8860	gw1.IX.1094.1	gw1.IX.1094.1	At4g39790.1	putative protein : bZIP protein	trichocarpa	Unique
PtpAffx.204532.1.S1_at	-2.74663	-7.30146	0.00555795	pmrna:pmrna8897	gw1.IX.1220.1	gw1.IX.1220.1	gi|31580894|dbj|BAC77549.1|	RNA polymerase beta'' subunit [Nicotiana sylvestris]	trichocarpa	Unique
PtpAffx.204567.1.S1_at	-5.31546	-6.50544	0.00848853	pmrna:pmrna8963	gw1.IX.1472.1	gw1.IX.1472.1	At4g38840.1	auxin-induced protein - like : auxin-inducible SAUR gene	trichocarpa	Unique
PtpAffx.204569.1.S1_at	-4.78982	-6.26572	0.00969923	pmrna:pmrna8965	gw1.IX.1477.1	gw1.IX.1477.1	At4g38840.1	auxin-induced protein - like : auxin-inducible SAUR gene	trichocarpa	Unique
PtpAffx.204570.1.S1_at	-3.44335	-6.37711	0.00913953	pmrna:pmrna8966	grail3.0001034701	grail3.0001034701	At4g38840.1	auxin-induced protein - like : auxin-inducible SAUR gene	trichocarpa	Unique
PtpAffx.204605.1.S1_at	-5.17203	-14.4924	0.000431792	pmrna:pmrna9045	fgenesh4_pg.C_LG_IX000466	fgenesh4_pg.C_LG_IX000466	At4g34560.1	putative protein : : supported by cDNA: gi_20466331	trichocarpa	Unique
PtpAffx.204617.1.S1_at	-2.26249	-26.3347	4.27e-05	pmrna:pmrna9071	estExt_Genewise1_v1.C_LG_IX1814	estExt_Genewise1_v1.C_LG_IX1814	At1g75180.1	expressed protein : : supported by full-length cDNA: Ceres: 148308.	trichocarpa	Unique
PtpAffx.204675.1.S1_at	-2.59714	-11.3738	0.00107417	pmrna:pmrna9201	fgenesh4_pg.C_LG_IX000628	fgenesh4_pg.C_LG_IX000628	At4g34000.1	abscisic acid responsive elements-binding factor(ABF3) : identical to abscisic acid responsive elements-binding factor (ABF3) GI:6739280 from [Arabidopsis thaliana]: supported by cDNA: gi_15451049_gb_AY054605.1_	trichocarpa	Unique
PtpAffx.204705.1.S1_at	-1.73294	-13.2123	0.000608023	pmrna:pmrna9268	fgenesh4_pg.C_LG_IX000697	fgenesh4_pg.C_LG_IX000697	At1g66140.1	C2H2-type zinc finger protein	trichocarpa	Unique
PtpAffx.204722.1.S1_at	-4.26913	-10.3924	0.00148871	pmrna:pmrna9303	grail3.0001067101	grail3.0001067101	At3g49940.1	putative protein : hypothetical protein - Arabidopsis thaliana	trichocarpa	Unique
PtpAffx.204738.1.S1_at	-0.603893	-8.91009	0.00267303	pmrna:pmrna9327	eugene3.00090786	eugene3.00090786	At2g14680.1	unknown protein :	trichocarpa	Unique
PtpAffx.204775.1.S1_at	-1.04336	-7.10536	0.0061506	pmrna:pmrna9400	gw1.IX.2836.1	gw1.IX.2836.1	At2g14170.1	putative methylmalonate semi-aldehyde dehydrogenase :	trichocarpa	Unique
PtpAffx.204785.1.S1_at	-2.69963	-11.0391	0.00119493	pmrna:pmrna9432	eugene3.00090901	eugene3.00090901	At5g07150.1	putative protein : protein kinase Xa21 - Oryza sativa	trichocarpa	Unique
PtpAffx.204796.1.S1_at	-4.25755	-18.3375	0.000174939	pmrna:pmrna9449	gw1.IX.3002.1	gw1.IX.3002.1	At2g30070.1	high affinity K+ transporter (AtKUP1 AtKT1p) : identical to GB:AF029876: supported by cDNA: gi_2654087_gb_AF033118.1_AF033118	trichocarpa	Unique
PtpAffx.2048.1.S1_a_at	-4.58494	-14.925	0.000388529	CV260061	estExt_fgenesh4_pg.C_LG_III1085	estExt_fgenesh4_pg.C_LG_III1085	At4g23496.1	Expressed protein : : supported by full-length cDNA: Ceres: 104784.	trichocarpa x nigra	Probes match on alternative forms of same gene
PtpAffx.2048.1.S1_x_at	-5.18665	-21.4978	9.41e-05	CV260061	estExt_fgenesh4_pg.C_LG_III1085	estExt_fgenesh4_pg.C_LG_III1085	At4g23496.1	Expressed protein : : supported by full-length cDNA: Ceres: 104784.	trichocarpa x nigra	Probes cross hyb with other sequences
PtpAffx.2048.2.S1_a_at	-5.64663	-20.5276	0.00011288	CV248586	estExt_fgenesh4_pg.C_LG_I0880	estExt_fgenesh4_pg.C_LG_I0880	At4g23496.1	Expressed protein : : supported by full-length cDNA: Ceres: 104784.	trichocarpa	Unique
PtpAffx.2048.2.S1_at	-3.7164	-13.0417	0.00063788	CV248586	estExt_fgenesh4_pg.C_LG_I0880 estExt_fgenesh4_pg.C_LG_III1085	estExt_fgenesh4_pg.C_LG_I0880	At4g23496.1	Expressed protein : : supported by full-length cDNA: Ceres: 104784.	trichocarpa	Probes match on alternative forms of same gene
PtpAffx.204871.1.S1_x_at	-3.76276	-91.1974	2.48e-07	pmrna:pmrna9626	gw1.IX.3536.1	gw1.IX.3536.1	At5g12870.1	myb family transcription factor : contains PFAM profile: myb DNA binding domain PF00249	trichocarpa	Probes cross hyb with other sequences
PtpAffx.204875.1.S1_s_at	-1.02203	-8.13586	0.003728	pmrna:pmrna9632	estExt_Genewise1_v1.C_LG_IX3545	estExt_Genewise1_v1.C_LG_IX3545	At1g51350.1	hypothetical chloroplast lumen protein : predicted by genscan: supported by cDNA: gi_20260481	trichocarpa	All probes match over all sequences
PtpAffx.204887.1.S1_at	-2.3664	-12.1034	0.000843331	pmrna:pmrna9653	fgenesh4_pg.C_LG_IX001077	fgenesh4_pg.C_LG_IX001077	gi|34903258|ref|NP_912976.1|	unnamed protein product [Oryza sativa (japonica cultivar-group)]	trichocarpa	Unique
PtpAffx.205002.1.S1_at	-1.15411	-6.86231	0.0069559	pmrna:pmrna9897	fgenesh4_pg.C_LG_IX001320	fgenesh4_pg.C_LG_IX001320	At3g60070.1	putative protein : hypothetical protein At2g44280 - Arabidopsis thaliana	trichocarpa	Unique
PtpAffx.205003.1.S1_at	-1.62116	-9.25913	0.00231371	pmrna:pmrna9899	gw1.IX.4440.1	gw1.IX.4440.1	At4g25835.1	putative mitochondrial protein : Homo sapiens h-bcs1 (BCS1) mRNA	trichocarpa	Unique
PtpAffx.205035.1.S1_at	-3.2888	-19.157	0.000147835	pmrna:pmrna9973	gw1.IX.4681.1	gw1.IX.4681.1	gi|131150|sp|P06512|PSAB_SPIOL	Photosystem I P700 chlorophyll A apoprotein A2 (PsaB) (PSI-B) >gi|11497524|ref|NP_054932.1| photosystem I P700 apoprotein A2 [Spinacia oleracea] >gi|7636105|emb|CAB88725.1| PSI P700 apoprotein A2 [Spinacia oleracea] >gi|81515|pir||S00445 photosystem I protein A2 - spinach chloroplast >gi|225422|prf||1303218B gene psaB	trichocarpa	Unique
PtpAffx.205061.1.S1_at	-2.37172	-8.8068	0.00278878	pmrna:pmrna10024	gw1.IX.4877.1	gw1.IX.4877.1	At2g28250.1	putative protein kinase : contains a protein kinase domain profile (PDOC00100): supported by cDNA: gi_17529341	trichocarpa	Unique
PtpAffx.205085.1.S1_at	-1.56141	-6.60885	0.00800563	pmrna:pmrna10080	gw1.IX.5.1	gw1.IX.5.1	At2g27950.1	unknown protein :	trichocarpa	Unique
PtpAffx.205086.1.S1_at	-1.38834	-10.6224	0.00137706	pmrna:pmrna10081	eugene3.00091601	eugene3.00091601	--	--	trichocarpa	Unique
PtpAffx.205088.1.S1_at	-1.51054	-18.5798	0.000167348	pmrna:pmrna10083	gw1.IX.12.1	gw1.IX.12.1	At5g39990.1	N-acetylglucosaminyltransferase family (Core-2:I-Branching enzyme family) : contains Pfam profile: PF02485 Core-2:I-Branching enzyme	trichocarpa	Unique
PtpAffx.205106.1.S1_s_at	-0.854582	-8.02623	0.00391715	pmrna:pmrna10108	gw1.V.2382.1 eugene3.00050016 gw1.V.2426.1	gw1.V.2382.1	At4g27190.1	disease resistance protein (NBS-LRR class)	trichocarpa	All probes match over all sequences
PtpAffx.205111.1.S1_at	-1.95447	-25.1683	5.09e-05	pmrna:pmrna10116	eugene3.00050010	eugene3.00050010	At3g13275.1	hypothetical protein : predicted by glimmerA: supported by Brassica genomic sequence alignment.	trichocarpa	Unique
PtpAffx.205113.1.S1_at	-0.776914	-11.9327	0.000886931	pmrna:pmrna10123	fgenesh4_pg.C_LG_V000020	fgenesh4_pg.C_LG_V000020	gi|4139038|gb|AAD03672.1|	resistance protein candidate RGC2K [Lactuca sativa] >gi|7489353|pir||T30559 resistance protein RGC2K - garden lettuce	trichocarpa	Unique
PtpAffx.205193.1.S1_at	-5.36187	-10.9542	0.00122824	pmrna:pmrna10285	gw1.V.2919.1	gw1.V.2919.1	gi|37533592|ref|NP_921098.1|	putative Glucan 1	trichocarpa	Unique
PtpAffx.205242.1.S1_at	-2.08453	-15.2269	0.000361857	pmrna:pmrna10387	eugene3.00050282	eugene3.00050282	At5g04190.1	phytochrome kinase substrate 1 - like protein :	trichocarpa	Unique
PtpAffx.205243.1.S1_at	-2.78432	-9.34171	0.00223398	pmrna:pmrna10389	eugene3.00050284	eugene3.00050284	At5g23280.1	unknown protein :	trichocarpa	Unique
PtpAffx.205265.1.S1_at	-0.666089	-7.99635	0.00396817	pmrna:pmrna10442	gw1.V.3423.1	gw1.V.3423.1	At1g79570.1	hypothetical protein : contains similarity to protein kinase (PK6) GI:170046 from [Glycine max]	trichocarpa	Unique
PtpAffx.205280.1.S1_at	-3.33504	-10.9433	0.0012327	pmrna:pmrna10467	fgenesh4_pg.C_LG_V000373	fgenesh4_pg.C_LG_V000373	At3g12890.1	expressed protein : :supported by full-length cDNA: Ceres:158736.	trichocarpa	Unique
PtpAffx.205352.1.S1_at	-0.683518	-7.62254	0.00475799	pmrna:pmrna10597	fgenesh4_pg.C_LG_V000519	fgenesh4_pg.C_LG_V000519	At5g67030.1	zeaxanthin epoxidase precursor (LOS6:ABA1)(ZEP) : identical to GI:9857296 AtABA1: supported by cDNA: gi_10444087_gb_AF281655.1_AF281655	trichocarpa	Unique
PtpAffx.205403.1.S1_at	-0.576385	-7.44557	0.00517833	pmrna:pmrna10700	fgenesh4_pg.C_LG_V000642	fgenesh4_pg.C_LG_V000642	--	--	trichocarpa	Unique
PtpAffx.205518.1.S1_at	-2.32661	-10.5017	0.00143127	pmrna:pmrna10907	gw1.V.5160.1	gw1.V.5160.1	At1g75710.1	unknown protein :	trichocarpa	Unique
PtpAffx.205538.1.S1_at	-0.40306	-8.31224	0.00342084	pmrna:pmrna10956	gw1.V.5344.1	gw1.V.5344.1	At1g77500.1	unknown protein : similar to GB:AAD41429	trichocarpa	Unique
PtpAffx.205563.1.S1_x_at	-0.562743	-13.9402	0.000501883	pmrna:pmrna10997	estExt_Genewise1_v1.C_LG_V0054	estExt_Genewise1_v1.C_LG_V0054	At4g21470.1	putative protein :	trichocarpa	Probes cross hyb with other sequences
PtpAffx.20557.2.S1_a_at	-6.05476	-11.6049	0.000987258	CV262102	grail3.0033014101	grail3.0033014101	At1g47410.1	hypothetical protein : identical to hypothetical protein GB:AAD46041 GI:5668815 from [Arabidopsis thaliana]	trichocarpa x nigra	Probes match on alternative forms of same gene
PtpAffx.205574.1.S1_at	-2.64042	-6.37271	0.00915845	pmrna:pmrna11015	eugene3.00050928	eugene3.00050928	At1g76990.1	expressed protein : similar to putative uridylyl transferase GI:4406764 from [Arabidopsis thaliana]:supported by full-length cDNA: Ceres:40049.	trichocarpa	Unique
PtpAffx.205574.1.S1_s_at	-3.32208	-17.3901	0.000213944	pmrna:pmrna11015	estExt_fgenesh4_pm.C_LG_II0341 eugene3.00050928	estExt_fgenesh4_pm.C_LG_II0341	At1g76990.1	expressed protein : similar to putative uridylyl transferase GI:4406764 from [Arabidopsis thaliana]:supported by full-length cDNA: Ceres:40049.	trichocarpa	All probes match over all sequences
PtpAffx.205574.1.S1_x_at	-2.51865	-10.1544	0.00162273	pmrna:pmrna11015	eugene3.00050928	eugene3.00050928	At1g76990.1	expressed protein : similar to putative uridylyl transferase GI:4406764 from [Arabidopsis thaliana]:supported by full-length cDNA: Ceres:40049.	trichocarpa	Probes cross hyb with other sequences
PtpAffx.205610.1.S1_at	-7.23582	-114.348	1e-07	pmrna:pmrna11074	gw1.V.321.1	gw1.V.321.1	At1g43650.1	nodulin-like protein : similar to MtN21 GB:CAA75575 GI:2598575 from [Medicago truncatula] (Mol. Plant Microbe Interact. 9 (4)	trichocarpa	Unique
PtpAffx.205674.1.S1_at	-1.16268	-8.71151	0.00290358	pmrna:pmrna11204	gw1.V.742.1	gw1.V.742.1	At5g45110.1	regulatory protein NPR1-like: transcription factor inhibitor I kappa B-like :	trichocarpa	Unique
PtpAffx.205681.1.S1_at	-1.47526	-11.0701	0.001182	pmrna:pmrna11221	grail3.0002040401	grail3.0002040401	At2g27310.1	unknown protein : : supported by cDNA: gi_13877666	trichocarpa	Unique
PtpAffx.205681.1.S1_x_at	-1.35378	-8.34445	0.003377	pmrna:pmrna11221	grail3.0002040401	grail3.0002040401	At2g27310.1	unknown protein : : supported by cDNA: gi_13877666	trichocarpa	Probes cross hyb with other sequences
PtpAffx.205683.1.S1_at	-4.92977	-40.549	7.25e-06	pmrna:pmrna11224	eugene3.00051154	eugene3.00051154	At5g46610.1	putative protein : strong similarity to unknown protein (pir||T05083)	trichocarpa	Unique
PtpAffx.205690.1.S1_at	-1.41465	-9.02629	0.0025518	pmrna:pmrna11239	estExt_fgenesh4_pm.C_LG_V0494	estExt_fgenesh4_pm.C_LG_V0494	At3g63200.1	putative protein : latex protein allergen Hev b 7 - Hevea brasiliensis	trichocarpa	Unique
PtpAffx.205691.1.S1_at	-3.11099	-7.26373	0.00565124	pmrna:pmrna11241	fgenesh4_pg.C_LG_V001263	fgenesh4_pg.C_LG_V001263	At4g02780.1	copalyl diphosphate synthase (CPS) (ent-kaurene synthetase A) : identical to GI:571330 [PMID: 7994182]: formerly called ent-kaurene synthetase A: supported by cDNA: gi_571329_gb_U11034.1_ATU11034	trichocarpa	Unique
PtpAffx.205744.1.S1_at	-2.724	-12.4732	0.000753584	pmrna:pmrna11337	eugene3.00051272	eugene3.00051272	--	--	trichocarpa	Unique
PtpAffx.205769.1.S1_at	-0.480931	-6.22235	0.0099472	pmrna:pmrna11403	estExt_fgenesh4_pg.C_LG_V1405	estExt_fgenesh4_pg.C_LG_V1405	At5g44090.1	protein phosphatase 2A 62 kDa B regulatory subunit (gb|AAD45158.1) : : supported by cDNA: gi_5533378_gb_AF165429.1_AF165429	trichocarpa	Unique
PtpAffx.205772.1.S1_at	-4.23145	-7.58196	0.00485144	pmrna:pmrna11408	gw1.V.1354.1	gw1.V.1354.1	At4g28560.1	leucine rich repeat protein family (fragment) : contains leucine rich-repeat domains Pfam:PF00560	trichocarpa	Unique
PtpAffx.205785.1.S1_at	-2.68669	-9.33447	0.00223956	pmrna:pmrna11442	gw1.V.1448.1	gw1.V.1448.1	At1g27620.1	putative hypersensitivity-related protein : similar to GB:CAA64636	trichocarpa	Unique
PtpAffx.205796.1.S1_at	-3.85111	-8.31816	0.00341254	pmrna:pmrna11458	gw1.V.1501.1	gw1.V.1501.1	At1g19720.1	DYW7 protein : identical to DYW7 protein of unknown function GB:CAA06829 from [Arabidopsis thaliana] (Plant Mol. Biol. 42 (4)	trichocarpa	Unique
PtpAffx.205797.1.S1_at	-4.56452	-9.87071	0.00180282	pmrna:pmrna11460	gw1.V.1513.1	gw1.V.1513.1	At1g19720.1	DYW7 protein : identical to DYW7 protein of unknown function GB:CAA06829 from [Arabidopsis thaliana] (Plant Mol. Biol. 42 (4)	trichocarpa	Unique
PtpAffx.205826.1.S1_at	-0.719633	-22.4392	7.94e-05	pmrna:pmrna11525	grail3.0002067101	grail3.0002067101	At1g75750.1	expressed protein : :supported by full-length cDNA: Ceres:9435.	trichocarpa	Unique
PtpAffx.205852.1.S1_at	-4.15401	-23.3978	6.78e-05	pmrna:pmrna11599	fgenesh4_pg.C_LG_V001609	fgenesh4_pg.C_LG_V001609	At1g53470.1	hypothetical protein : similar to hypothetical protein GB:AAF18595 GI:6598357 from [Arabidopsis thaliana]	trichocarpa	Unique
PtpAffx.205852.1.S1_s_at	-3.88607	-63.3092	1.05e-06	pmrna:pmrna11599	fgenesh4_pg.C_LG_V001609 fgenesh4_pg.C_scaffold_1291000001	fgenesh4_pg.C_LG_V001609	At1g53470.1	hypothetical protein : similar to hypothetical protein GB:AAF18595 GI:6598357 from [Arabidopsis thaliana]	trichocarpa	All probes match over all sequences
PtpAffx.205853.1.S1_at	-6.37008	-90.2194	2.55e-07	pmrna:pmrna11600	fgenesh4_pm.C_LG_V000678	fgenesh4_pm.C_LG_V000678	At1g53470.1	hypothetical protein : similar to hypothetical protein GB:AAF18595 GI:6598357 from [Arabidopsis thaliana]	trichocarpa	Unique
PtpAffx.205860.1.S1_at	-1.58577	-6.3872	0.00908891	pmrna:pmrna11621	estExt_fgenesh4_pg.C_LG_V1618	estExt_fgenesh4_pg.C_LG_V1618	At4g35190.1	putative protein : ctf	trichocarpa	Unique
PtpAffx.205901.1.S1_s_at	-1.56987	-13.7122	0.000533988	pmrna:pmrna11698	grail3.0002083101	grail3.0002083101	At1g76460.1	RRM-containing protein : contains Pfam profile: PF00076 RNA recognition motif. (a.k.a. RRM	trichocarpa	All probes match over all sequences
PtpAffx.205927.1.S1_at	-2.65041	-11.0967	0.00117127	pmrna:pmrna11762	gw1.VI.1639.1	gw1.VI.1639.1	At5g47800.1	photoreceptor-interacting protein-like :	trichocarpa	Unique
PtpAffx.205936.1.S1_at	-0.770178	-14.0834	0.000482982	pmrna:pmrna11780	fgenesh4_pg.C_LG_VI000051	fgenesh4_pg.C_LG_VI000051	At5g47690.1	putative protein : strong similarity to unknown protein (gb|AAF07790.1)	trichocarpa	Unique
PtpAffx.205955.1.S1_at	-1.90981	-6.96285	0.00660108	pmrna:pmrna11818	fgenesh4_pg.C_LG_VI000091	fgenesh4_pg.C_LG_VI000091	At3g51970.1	wax synthase-like protein : wax synthase - Simmondsia chinensis	trichocarpa	Unique
PtpAffx.205958.1.S1_at	-4.19471	-18.3023	0.000176012	pmrna:pmrna11825	eugene3.00060115	eugene3.00060115	At5g45480.1	putative protein : similar to unknown protein (pir||T04430)	trichocarpa	Unique
PtpAffx.205966.1.S1_s_at	-2.41561	-9.94562	0.00175236	pmrna:pmrna11836	fgenesh4_pm.C_LG_VI000041	fgenesh4_pm.C_LG_VI000041	At4g12560.1	F-box protein family : putative proteins - Arabidopsis thaliana	trichocarpa	All probes match over all sequences
PtpAffx.205973.1.S1_at	-2.70743	-9.52107	0.00207594	pmrna:pmrna11845	fgenesh4_pg.C_LG_VI000127	fgenesh4_pg.C_LG_VI000127	--	--	trichocarpa	Unique
PtpAffx.205974.1.S1_at	-2.62868	-18.2346	0.000177727	pmrna:pmrna11846	fgenesh4_pg.C_LG_VI000128	fgenesh4_pg.C_LG_VI000128	At1g53420.1	leucine-rich repeat transmembrane protein kinase	trichocarpa	Unique
PtpAffx.205975.1.S1_at	-4.69888	-27.0114	3.91e-05	pmrna:pmrna11847	fgenesh4_pg.C_LG_VI000129	fgenesh4_pg.C_LG_VI000129	At1g53430.1	receptor-like serine:threonine kinase	trichocarpa	Unique
PtpAffx.205976.1.S1_at	-3.78293	-14.4209	0.000439027	pmrna:pmrna11848	fgenesh4_pg.C_LG_VI000130	fgenesh4_pg.C_LG_VI000130	At1g35710.1	leucine-rich repeat transmembrane protein kinase	trichocarpa	Unique
PtpAffx.205977.1.S1_at	-2.63418	-13.1247	0.000621062	pmrna:pmrna11849	fgenesh4_pg.C_LG_VI000131	fgenesh4_pg.C_LG_VI000131	At1g53430.1	receptor-like serine:threonine kinase	trichocarpa	Unique
PtpAffx.205978.1.S1_at	-2.52514	-8.52743	0.00313776	pmrna:pmrna11850	eugene3.00060137	eugene3.00060137	At3g50950.1	disease resistance protein (CC-NBS-LRR class)	trichocarpa	Unique
PtpAffx.205982.1.S1_at	-4.5535	-21.2455	9.88e-05	pmrna:pmrna11857	fgenesh4_pg.C_LG_VI000139	fgenesh4_pg.C_LG_VI000139	At4g16480.1	membrane transporter like protein :	trichocarpa	Unique
PtpAffx.206012.1.S1_at	-2.93896	-16.4588	0.000263709	pmrna:pmrna11917	fgenesh4_pg.C_LG_VI000216	fgenesh4_pg.C_LG_VI000216	At1g06330.1	hypothetical protein : contains similarity to copper chaperone GI:4165309 from [Caenorhabditis elegans]	trichocarpa	Unique
PtpAffx.206017.1.S1_at	-2.39695	-19.111	0.000148893	pmrna:pmrna11925	eugene3.00060245	eugene3.00060245	At2g41070.2	bZIP family transcription factor : contains a bZIP transcription factor basic domain signature (PDOC00036)	trichocarpa	Unique
PtpAffx.206096.1.S1_at	-3.00331	-18.4874	0.000169604	pmrna:pmrna12078	fgenesh4_pg.C_LG_VI000369	fgenesh4_pg.C_LG_VI000369	At3g08550.1	hypothetical protein :	trichocarpa	Unique
PtpAffx.206122.1.S1_at	-4.05665	-8.75801	0.00283593	pmrna:pmrna12139	eugene3.00060471	eugene3.00060471	At2g41820.1	leucine-rich repeat transmembrane protein kinase	trichocarpa	Unique
PtpAffx.206122.1.S1_x_at	-4.47498	-11.1154	0.00116369	pmrna:pmrna12139	eugene3.00060471	eugene3.00060471	At2g41820.1	leucine-rich repeat transmembrane protein kinase	trichocarpa	Probes cross hyb with other sequences
PtpAffx.206136.1.S1_at	-3.87376	-14.3175	0.000451165	pmrna:pmrna12170	fgenesh4_pg.C_LG_VI000456	fgenesh4_pg.C_LG_VI000456	At3g53720.1	putative protein : several hypothetical Na(+):H(+) antiporter	trichocarpa	Unique
PtpAffx.206149.1.S1_s_at	-2.34586	-7.14189	0.00603705	pmrna:pmrna12201	gw1.VI.1595.1 gw1.XVIII.136.1	gw1.VI.1595.1	At5g52600.1	similar to myb family transcription factor : temporary automated functional assignment	trichocarpa	All probes match over all sequences
PtpAffx.206193.1.S1_s_at	-1.44495	-9.26157	0.00231198	pmrna:pmrna12300	estExt_fgenesh4_pg.C_LG_VI0583 eugene3.00060638	estExt_fgenesh4_pg.C_LG_VI0583	At2g24420.1	expressed protein : : supported by cDNA: gi_16930416_gb_AF419562.1_AF419562	trichocarpa	All probes match over all sequences
PtpAffx.206221.1.S1_at	-1.7188	-16.113	0.000285085	pmrna:pmrna12349	grail3.0023014901	grail3.0023014901	At5g67250.1	SKP1 interacting partner 2 (SKIP2) : identical to SKP1 interacting partner 2 GI:10716949 from [Arabidopsis thaliana]	trichocarpa	Unique
PtpAffx.206225.1.S1_at	-4.58893	-8.53917	0.00312646	pmrna:pmrna12358	gw1.VI.1187.1	gw1.VI.1187.1	At2g37460.1	nodulin-like protein : :supported by full-length cDNA: Ceres:16393.	trichocarpa	Unique
PtpAffx.206282.1.S1_at	-6.79661	-27.8275	3.46e-05	pmrna:pmrna12451	estExt_fgenesh4_pg.C_LG_VI0728	estExt_fgenesh4_pg.C_LG_VI0728	At2g37900.1	putative peptide:amino acid transporter :	trichocarpa	Unique
PtpAffx.206373.1.S1_at	-1.38042	-6.94201	0.00667062	pmrna:pmrna12651	eugene3.00060986	eugene3.00060986	At4g33200.1	myosin - like protein : unconventional myosin	trichocarpa	Unique
PtpAffx.206420.1.S1_at	-1.69384	-6.32949	0.00937751	pmrna:pmrna12751	grail3.0030001201	grail3.0030001201	--	--	trichocarpa	Unique
PtpAffx.206426.1.S1_at	-1.25272	-6.59564	0.00805478	pmrna:pmrna12762	eugene3.00061121	eugene3.00061121	At5g06510.1	transcription factor-like protein : :supported by full-length cDNA: Ceres:114015.	trichocarpa	Unique
PtpAffx.206572.1.S1_at	-1.60152	-6.51032	0.00846283	pmrna:pmrna13040	fgenesh4_pg.C_LG_VI001344	fgenesh4_pg.C_LG_VI001344	At3g51680.1	short-chain alcohol dehydrogenase-like protein : short-chain alcohol dehydrogenase - Zea mays	trichocarpa	Unique
PtpAffx.206584.1.S1_s_at	-0.965204	-7.93714	0.00407567	pmrna:pmrna13058	gw1.VI.714.1 gw1.XVI.2361.1	gw1.VI.714.1	At2g36080.1	putative DNA-binding protein RAV2 :	trichocarpa	All probes match over all sequences
PtpAffx.206592.1.S1_at	-0.306095	-6.63227	0.00790018	pmrna:pmrna13079	fgenesh4_pm.C_LG_VI000599	fgenesh4_pm.C_LG_VI000599	At2g36210.1	hypothetical protein : predicted by genscan	trichocarpa	Unique
PtpAffx.206593.1.S1_at	-0.79804	-9.73682	0.00190201	pmrna:pmrna13082	fgenesh4_pg.C_LG_VI001387	fgenesh4_pg.C_LG_VI001387	At3g11470.1	unknown protein : similar to unknown protein GB:AAC05345 [Arabidopsis thaliana]: supported by cDNA: gi_17979265	trichocarpa	Unique
PtpAffx.2066.1.S1_at	-1.54345	-8.11041	0.00376592	CK091245	gw1.XII.78.1 gw1.XV.1549.1	gw1.XII.78.1	At3g62270.1	putative protein : anion exchanger 3	trichocarpa	Unique
PtpAffx.206627.1.S1_at	-2.44954	-12.7128	0.000700332	pmrna:pmrna13156	fgenesh4_pg.C_LG_VI001464	fgenesh4_pg.C_LG_VI001464	gi|49823526|gb|AAT68746.1|	hypothetical protein At3g43930 [Arabidopsis thaliana]	trichocarpa	Unique
PtpAffx.206644.1.S1_at	-0.388175	-6.64247	0.00785427	pmrna:pmrna13191	estExt_Genewise1_v1.C_LG_VI0901	estExt_Genewise1_v1.C_LG_VI0901	At2g26350.1	putative peroxisome assembly protein PER8 : : supported by full-length cDNA: Ceres: 31774.	trichocarpa	Unique
PtpAffx.206703.1.S1_at	-0.965677	-15.032	0.00037957	pmrna:pmrna13305	estExt_fgenesh4_pm.C_LG_VI0704	estExt_fgenesh4_pm.C_LG_VI0704	At5g47020.1	putative protein : strong similarity to unknown protein (emb|CAB87688.1)	trichocarpa	Unique
PtpAffx.206703.1.S1_s_at	-0.898213	-11.6908	0.000960338	pmrna:pmrna13305	estExt_fgenesh4_pm.C_LG_VI0704	estExt_fgenesh4_pm.C_LG_VI0704	At5g47020.1	putative protein : strong similarity to unknown protein (emb|CAB87688.1)	trichocarpa	All probes match over all sequences
PtpAffx.206710.1.S1_at	-3.36217	-6.67371	0.00771493	pmrna:pmrna13318	gw1.VI.2184.1	gw1.VI.2184.1	At3g16500.1	phytochrome-associated protein 1 (PAP1) : nearly identical to phytochrome-associated protein 1 (PAP1) GB:AF088281 [Arabidopsis thaliana] (sequence discrepancy at (232-242 (this): 213-217 (GB:AF088281))):supported by full-length cDNA: Ceres:38146.	trichocarpa	Unique
PtpAffx.206752.1.S1_at	-0.6325	-6.39182	0.00905888	pmrna:pmrna13402	eugene3.00061767	eugene3.00061767	At5g16860.1	putative protein : various predicted proteins	trichocarpa	Unique
PtpAffx.206774.1.S1_at	-1.33287	-6.73299	0.00746403	pmrna:pmrna13450	fgenesh4_pg.C_LG_VI001776	fgenesh4_pg.C_LG_VI001776	At4g32440.1	putative protein : predicted protein	trichocarpa	Unique
PtpAffx.20679.1.A1_at	-0.212778	-7.9473	0.00405634	CV253633	--	--	--	--	trichocarpa	Unique
PtpAffx.206797.1.S1_s_at	-0.759639	-9.83092	0.00183278	pmrna:pmrna13493	eugene3.00061864	eugene3.00061864	At2g25430.1	expressed protein : :supported by full-length cDNA: Ceres:12895.	trichocarpa	All probes match over all sequences
PtpAffx.206812.1.S1_at	-1.98623	-10.8085	0.00129363	pmrna:pmrna13524	gw1.VI.421.1	gw1.VI.421.1	At2g25290.1	unknown protein :	trichocarpa	Unique
PtpAffx.206902.1.S1_at	-0.904183	-16.2156	0.000278701	pmrna:pmrna13699	gw1.VII.529.1	gw1.VII.529.1	At2g20650.1	hypothetical protein : predicted by grail	trichocarpa	Unique
PtpAffx.206903.1.S1_at	-2.54278	-8.4271	0.00326548	pmrna:pmrna13700	gw1.VII.534.1	gw1.VII.534.1	At4g28380.1	extensin-like protein : extensin-like protein	trichocarpa	Unique
PtpAffx.206903.1.S1_s_at	-4.5477	-17.9949	0.000188997	pmrna:pmrna13700	gw1.VII.534.1	gw1.VII.534.1	At4g28380.1	extensin-like protein : extensin-like protein	trichocarpa	All probes match over all sequences
PtpAffx.206916.1.S1_at	-3.66902	-22.4056	7.99e-05	pmrna:pmrna13734	eugene3.00070120	eugene3.00070120	At4g28500.1	similar to NAM protein	trichocarpa	Unique
PtpAffx.206927.1.S1_at	-0.798963	-6.34369	0.00930574	pmrna:pmrna13750	gw1.VII.684.1	gw1.VII.684.1	At3g59580.1	putative protein : nodule inception protein nin - Lotus japonicus	trichocarpa	Unique
PtpAffx.206936.1.S1_s_at	-3.51847	-9.98079	0.00172927	pmrna:pmrna13760	gw1.VII.712.1 gw1.64.440.1	gw1.VII.712.1	At4g37650.1	SHORT-ROOT (SHR) :	trichocarpa	All probes match over all sequences
PtpAffx.206983.1.S1_at	-4.10215	-38.9535	8.71e-06	pmrna:pmrna13833	fgenesh4_pm.C_LG_VII000086	fgenesh4_pm.C_LG_VII000086	At5g40390.1	glycosyl hydrolase family 36 : similar to seed imbibition protein GB:AAA32975 GI:167100 from [Hordeum vulgare]: supported by cDNA: gi_17065409	trichocarpa	Unique
PtpAffx.207037.1.S1_at	-3.9943	-18.2601	0.000177265	pmrna:pmrna13945	fgenesh4_pm.C_LG_VII000123	fgenesh4_pm.C_LG_VII000123	At3g18670.1	hypothetical protein : predicted by genscan+	trichocarpa	Unique
PtpAffx.207102.1.S1_at	-3.76126	-14.1345	0.000476789	pmrna:pmrna14078	estExt_fgenesh4_pg.C_LG_VII0468	estExt_fgenesh4_pg.C_LG_VII0468	At1g10380.1	Expressed protein : : supported by full-length cDNA: Ceres: 156978.	trichocarpa	Unique
PtpAffx.207256.1.S1_at	-1.50299	-6.54868	0.00826572	pmrna:pmrna14387	fgenesh4_pm.C_LG_VII000313	fgenesh4_pm.C_LG_VII000313	At3g50120.1	putative protein : some putative proteins - Arabidopsis thaliana and Oryza sativa	trichocarpa	Unique
PtpAffx.207326.1.S1_s_at	-3.16979	-37.9496	1e-05	pmrna:pmrna14525	gw1.VII.3291.1	gw1.VII.3291.1	At2g23760.1	BEL1-like homeobox 4 protein (BLH4) : : supported by cDNA: gi_13877512_gb_AF353092.1_AF353092	trichocarpa	All probes match over all sequences
PtpAffx.207364.1.S1_x_at	-4.32376	-6.39711	0.00903156	pmrna:pmrna14610	gw1.VII.3584.1	gw1.VII.3584.1	At4g36540.1	putative protein : : supported by full-length cDNA: Ceres: 123997.	trichocarpa	Probes cross hyb with other sequences
PtpAffx.207403.1.S1_at	-2.52119	-11.6209	0.000982742	pmrna:pmrna14694	estExt_Genewise1_v1.C_LG_VII3858	estExt_Genewise1_v1.C_LG_VII3858	At3g51150.1	putative protein : centromere protein E - Homo sapiens	trichocarpa	Unique
PtpAffx.207417.1.S1_at	-1.03456	-8.22788	0.003563	pmrna:pmrna14720	gw1.VII.3970.1	gw1.VII.3970.1	At5g10520.1	Pto kinase interactor - like protein : Pto kinase interactor 1	trichocarpa	Unique
PtpAffx.207436.1.S1_at	-1.74164	-10.4341	0.0014652	pmrna:pmrna14767	gw1.VII.85.1	gw1.VII.85.1	At1g10150.1	expressed protein : similar to ESTs gb|T20511	trichocarpa	Unique
PtpAffx.207486.1.S1_at	-2.33856	-6.94728	0.00665228	pmrna:pmrna14864	eugene3.00080044	eugene3.00080044	At1g16860.1	expressed protein : contains similarity to merozoite surface protein 2 (MSP-2) GI:1657451 from (Plasmodium falciparum): supported by cDNA: gi_15292906_gb_AY050887.1_	trichocarpa	Unique
PtpAffx.207486.1.S1_x_at	-2.20155	-13.5277	0.000557659	pmrna:pmrna14864	eugene3.00080044	eugene3.00080044	At1g16860.1	expressed protein : contains similarity to merozoite surface protein 2 (MSP-2) GI:1657451 from (Plasmodium falciparum): supported by cDNA: gi_15292906_gb_AY050887.1_	trichocarpa	Probes cross hyb with other sequences
PtpAffx.207504.1.S1_at	-1.79747	-16.5858	0.000257814	pmrna:pmrna14907	eugene3.00080085	eugene3.00080085	At5g65090.1	inositol-1	trichocarpa	Unique
PtpAffx.207513.1.S1_at	-0.924712	-12.1048	0.000843331	pmrna:pmrna14922	fgenesh4_pg.C_LG_VIII000107	fgenesh4_pg.C_LG_VIII000107	At5g16010.1	steroid 5alpha-reductase-like protein : steroid 5alpha-reductase - Rattus norvegicus	trichocarpa	Unique
PtpAffx.207528.1.S1_x_at	-0.52932	-7.9572	0.00404322	pmrna:pmrna14944	fgenesh4_pg.C_LG_VIII000128	fgenesh4_pg.C_LG_VIII000128	At3g11760.1	unknown protein :	trichocarpa	Probes cross hyb with other sequences
PtpAffx.207549.1.S1_at	-2.60247	-13.952	0.000500377	pmrna:pmrna14982	fgenesh4_pm.C_LG_VIII000069	fgenesh4_pm.C_LG_VIII000069	At3g54290.1	expressed protein : :supported by full-length cDNA: Ceres:41550.	trichocarpa	Unique
PtpAffx.207575.1.S1_at	-0.872035	-13.8778	0.000510276	pmrna:pmrna15036	eugene3.00080225	eugene3.00080225	At4g40045.1	Expressed protein : : supported by full-length cDNA: Ceres: 22456.	trichocarpa	Unique
PtpAffx.207632.1.S1_at	-0.790544	-34.0602	1.6e-05	pmrna:pmrna15131	gw1.VIII.1618.1	gw1.VIII.1618.1	At2g45290.1	putative transketolase precursor : : supported by cDNA: gi_15982841_gb_AY057528.1_	trichocarpa	Unique
PtpAffx.207638.1.S1_s_at	-2.305	-6.99746	0.00649487	pmrna:pmrna15142	fgenesh4_pg.C_LG_VIII000301	fgenesh4_pg.C_LG_VIII000301	At4g30080.1	transcription factor-like protein : Arabidopsis thaliana auxin response factor 4 (ARF4) - Arabidopsis thaliana	trichocarpa	All probes match over all sequences
PtpAffx.207700.1.S1_at	-0.605741	-7.03642	0.0063638	pmrna:pmrna15279	eugene3.00080469	eugene3.00080469	At3g12590.1	unknown protein :	trichocarpa	Unique
PtpAffx.207730.1.S1_at	-2.87556	-27.3223	3.78e-05	pmrna:pmrna15363	estExt_fgenesh4_pm.C_LG_VIII0230	estExt_fgenesh4_pm.C_LG_VIII0230	At3g53960.1	transporter-like protein : oligopeptide transporter (LeOPT1) - Lycopersicon esculentum	trichocarpa	Unique
PtpAffx.207742.1.S1_s_at	-6.02757	-16.289	0.00027406	pmrna:pmrna15390	grail3.0049028801 grail3.0022016501	grail3.0049028801	At5g05790.1	putative protein : contains similarity to I-box binding factor	trichocarpa	All probes match over all sequences
PtpAffx.207753.1.S1_at	-1.97902	-8.06247	0.00384525	pmrna:pmrna15429	eugene3.00080618	eugene3.00080618	At3g08510.1	phosphoinositide specific phospholipase C(AtPLC2) : identical to phosphoinositide specific phospholipase C(AtPLC2) GI:857374 [Arabidopsis thaliana]	trichocarpa	Unique
PtpAffx.207758.1.S1_at	-2.05548	-18.4024	0.000171921	pmrna:pmrna15436	gw1.VIII.1357.1	gw1.VIII.1357.1	At2g40130.1	expressed protein : : supported by cDNA: gi_15450730_gb_AY053407.1_	trichocarpa	Unique
PtpAffx.207759.1.S1_at	-4.5668	-42.344	5.94e-06	pmrna:pmrna15437	grail3.0010001601	grail3.0010001601	At1g07200.1	unknown protein : : supported by cDNA: gi_20260489	trichocarpa	Unique
PtpAffx.207829.1.S1_at	-4.44833	-11.3002	0.00110224	pmrna:pmrna15553	fgenesh4_pg.C_LG_VIII000710	fgenesh4_pg.C_LG_VIII000710	At1g79430.1	transfactor	trichocarpa	Unique
PtpAffx.207835.1.S1_at	-4.95195	-32.5733	1.88e-05	pmrna:pmrna15562	eugene3.00080763	eugene3.00080763	At3g12750.1	putative zinc transporter : identical to putative zinc transporter GB:AAC24197 from [Arabidopsis thaliana]	trichocarpa	Unique
PtpAffx.20785.1.S1_at	-0.906931	-6.73099	0.00747073	CV263096	estExt_fgenesh4_pg.C_440143 eugene3.00040740	estExt_fgenesh4_pg.C_440143	At1g27190.1	leucine-rich repeat transmembrane protein kinase	trichocarpa x nigra	Unique
PtpAffx.207856.1.S1_at	-2.10956	-12.1923	0.000821841	pmrna:pmrna15598	fgenesh4_pg.C_LG_VIII000757	fgenesh4_pg.C_LG_VIII000757	At1g26810.1	hypothetical protein : predicted by genemark.hmm	trichocarpa	Unique
PtpAffx.207887.1.S1_at	-0.294842	-8.99892	0.00257991	pmrna:pmrna15658	gw1.VIII.2549.1	gw1.VIII.2549.1	At3g29320.1	glucan phosphorylase	trichocarpa	Unique
PtpAffx.207972.1.S1_s_at	-6.24929	-19.9795	0.000125545	pmrna:pmrna15829	gw1.VIII.2926.1	gw1.VIII.2926.1	At1g75090.1	putative DNA-3-methyladenine glycosylase I : similar to putative DNA-3-methyladenine glycosylase I (TAG I) GB:P05100 [Escherichia coli]: supported by cDNA: gi_14334651_gb_AY034999.1_	trichocarpa	All probes match over all sequences
PtpAffx.208062.1.S1_at	-1.4593	-11.3615	0.00107849	pmrna:pmrna16003	fgenesh4_pm.C_LG_VIII000565	fgenesh4_pm.C_LG_VIII000565	At1g70900.1	expressed protein : :supported by full-length cDNA: Ceres:8932.	trichocarpa	Unique
PtpAffx.208068.1.S1_at	-0.266264	-9.46304	0.00212604	pmrna:pmrna16026	gw1.VIII.935.1	gw1.VIII.935.1	At2g01630.1	glycosyl hydrolase family 17 (beta-1	trichocarpa	Unique
PtpAffx.208098.1.S1_at	-2.26594	-6.48893	0.00856242	pmrna:pmrna16084	grail3.0010067501	grail3.0010067501	At2g01910.1	unknown protein :	trichocarpa	Unique
PtpAffx.208099.1.S1_at	-2.17716	-6.95769	0.00661786	pmrna:pmrna16085	grail3.0010067601	grail3.0010067601	At2g01910.1	unknown protein :	trichocarpa	Unique
PtpAffx.208135.1.S1_at	-3.00622	-11.6962	0.000959311	pmrna:pmrna16166	fgenesh4_pm.C_LG_VIII000647	fgenesh4_pm.C_LG_VIII000647	At1g14350.1	myb family transcription factor : contains PFAM profile: PF00249 myb-like DNA binding domain: supported by cDNA: gi_15375304_gb_AF371982.2_AF371982	trichocarpa	Unique
PtpAffx.208184.1.S1_s_at	-0.912864	-14.0697	0.000484889	pmrna:pmrna16286	fgenesh4_pg.C_LG_VIII001446 fgenesh4_pg.C_LG_VIII001448	fgenesh4_pg.C_LG_VIII001446	At5g43630.1	unknown protein :	trichocarpa	All probes match over all sequences
PtpAffx.208197.1.S1_s_at	-2.15468	-73.1976	5.67e-07	pmrna:pmrna16305	eugene3.00081538	eugene3.00081538	At4g14380.1	hypothetical protein :	trichocarpa	All probes match over all sequences
PtpAffx.208209.1.S1_at	-1.71675	-13.1558	0.000617161	pmrna:pmrna16338	fgenesh4_pm.C_LG_VIII000725	fgenesh4_pm.C_LG_VIII000725	At2g33385.1	unknown protein :	trichocarpa	Unique
PtpAffx.208209.1.S1_x_at	-1.78176	-11.1025	0.00116957	pmrna:pmrna16338	fgenesh4_pm.C_LG_VIII000725	fgenesh4_pm.C_LG_VIII000725	At2g33385.1	unknown protein :	trichocarpa	Probes cross hyb with other sequences
PtpAffx.208213.1.S1_at	-0.525692	-9.15843	0.00241549	pmrna:pmrna16345	grail3.0009021001	grail3.0009021001	At2g33350.1	hypothetical protein : predicted by genscan	trichocarpa	Unique
PtpAffx.208240.1.S1_at	-3.37914	-10.9997	0.00120917	pmrna:pmrna16403	grail3.0009026901	grail3.0009026901	At3g57810.2	auxin-regulated protein :	trichocarpa	Unique
PtpAffx.208247.1.S1_at	-1.00719	-11.8271	0.000919409	pmrna:pmrna16416	eugene3.00081664	eugene3.00081664	At1g27850.1	transposon protein	trichocarpa	Unique
PtpAffx.208258.1.S1_at	-2.57603	-12.4552	0.00075657	pmrna:pmrna16437	gw1.VIII.612.1	gw1.VIII.612.1	At1g67710.1	F12A21.15 : hypothetical protein	trichocarpa	Unique
PtpAffx.208308.1.S1_at	-0.864326	-14.9204	0.000388529	pmrna:pmrna16523	fgenesh4_pm.C_LG_VIII000816	fgenesh4_pm.C_LG_VIII000816	At1g59820.1	chromaffin granule ATPase II homolog	trichocarpa	Unique
PtpAffx.208309.1.S1_at	-1.02267	-34.0015	1.61e-05	pmrna:pmrna16524	eugene3.00081804	eugene3.00081804	--	--	trichocarpa	Unique
PtpAffx.208326.1.S1_at	-2.31267	-8.52315	0.0031405	pmrna:pmrna16556	eugene3.00081839	eugene3.00081839	At5g15150.1	homeobox-leucine zipper protein	trichocarpa	Unique
PtpAffx.208421.1.S1_at	-0.93398	-8.61392	0.00302593	pmrna:pmrna16735	estExt_Genewise1_v1.C_LG_X3573	estExt_Genewise1_v1.C_LG_X3573	At3g16857.1	ARR1 protein	trichocarpa	Unique
PtpAffx.208421.1.S1_s_at	-0.755674	-7.37509	0.00536613	pmrna:pmrna16735	estExt_Genewise1_v1.C_LG_X3573	estExt_Genewise1_v1.C_LG_X3573	At3g16857.1	ARR1 protein	trichocarpa	All probes match over all sequences
PtpAffx.208431.1.S1_s_at	-4.06259	-10.9987	0.00120923	pmrna:pmrna16750	estExt_fgenesh4_pg.C_LG_X0029	estExt_fgenesh4_pg.C_LG_X0029	At3g17510.1	expressed protein : similar to serine:threonine kinase GB:CAA73067 from [Sorghum bicolor]: supported by cDNA: gi_11066951_gb_AF302112.1_AF302112	trichocarpa	All probes match over all sequences
PtpAffx.208464.1.S1_at	-6.58438	-26.5232	4.16e-05	pmrna:pmrna16815	grail3.0108000201	grail3.0108000201	--	--	trichocarpa	Unique
PtpAffx.208464.1.S1_x_at	-7.30762	-21.9812	8.51e-05	pmrna:pmrna16815	grail3.0108000201	grail3.0108000201	--	--	trichocarpa	Probes cross hyb with other sequences
PtpAffx.208502.1.S1_at	-2.75232	-15.4474	0.000343379	pmrna:pmrna16880	fgenesh4_pm.C_LG_X000073	fgenesh4_pm.C_LG_X000073	At3g05030.1	putative sodium proton exchanger : similar to sodium proton exchanger Nhx1 GB:AAD16946 [Arabidopsis thaliana]: supported by cDNA: gi_19919839	trichocarpa	Unique
PtpAffx.208519.1.S1_at	-0.870446	-7.26851	0.00564061	pmrna:pmrna16903	estExt_Genewise1_v1.C_LG_X4145	estExt_Genewise1_v1.C_LG_X4145	At5g19010.1	MAP kinase -like protein : ATMPK9	trichocarpa	Unique
PtpAffx.208520.1.S1_x_at	-0.357729	-9.91412	0.00177318	pmrna:pmrna16904	eugene3.00100219	eugene3.00100219	At1g21680.1	expressed protein : ESTs gb|N96028	trichocarpa	Probes cross hyb with other sequences
PtpAffx.208531.1.S1_at	-4.48683	-18.3108	0.00017597	pmrna:pmrna16925	eugene3.00100246	eugene3.00100246	At4g15530.1	pyruvate	trichocarpa	Unique
PtpAffx.208580.1.S1_at	-2.01582	-8.4495	0.00323283	pmrna:pmrna17019	eugene3.00100356	eugene3.00100356	At5g46050.1	peptide transporter : : supported by cDNA: gi_17381201	trichocarpa	Unique
PtpAffx.208583.1.S1_x_at	-4.76779	-32.3705	1.91e-05	pmrna:pmrna17030	gw1.X.4574.1	gw1.X.4574.1	At2g33385.1	unknown protein :	trichocarpa	Probes cross hyb with other sequences
PtpAffx.208591.1.S1_at	-2.69141	-6.58311	0.00810627	pmrna:pmrna17048	gw1.X.4624.1	gw1.X.4624.1	At2g33310.1	auxin regulated protein (IAA13) : GB:S58499:supported by full-length cDNA: Ceres:13741.	trichocarpa	Unique
PtpAffx.208650.1.S1_s_at	-2.04335	-20.3183	0.000117405	pmrna:pmrna17170	fgenesh4_pg.C_LG_X000544 fgenesh4_pg.C_LG_X000547 fgenesh4_pg.C_LG_X000550	fgenesh4_pg.C_LG_X000544	At1g67790.1	F12A21.8 : hypothetical protein	trichocarpa	All probes match over all sequences
PtpAffx.208684.1.S1_at	-4.87718	-12.1717	0.000828285	pmrna:pmrna17223	fgenesh4_pg.C_LG_X000604	fgenesh4_pg.C_LG_X000604	At1g17100.1	SOUL-like protein : Similar to SOUL Protein [Mus musculus] (gi|4886906) and [Homo sapiens] (gi|4886910). Location of ests PAP043 5' (gb|Z27017)	trichocarpa	Unique
PtpAffx.208704.1.S1_at	-1.56336	-13.5531	0.000554389	pmrna:pmrna17263	estExt_fgenesh4_pg.C_LG_X0645	estExt_fgenesh4_pg.C_LG_X0645	--	--	trichocarpa	Unique
PtpAffx.208719.1.S1_at	-1.55272	-8.11265	0.00376401	pmrna:pmrna17289	gw1.X.5498.1	gw1.X.5498.1	At1g06620.1	oxidoreductase	trichocarpa	Unique
PtpAffx.208762.1.S1_at	-2.45912	-10.0927	0.00165831	pmrna:pmrna17373	gw1.X.5823.1	gw1.X.5823.1	At1g05470.1	hypothetical protein : contains similarity to synaptojanin 2 isoform beta GI:3241985 from [Mus musculus]	trichocarpa	Unique
PtpAffx.208790.1.S1_at	-4.45894	-17.0624	0.000229413	pmrna:pmrna17423	estExt_fgenesh4_pg.C_LG_X0813	estExt_fgenesh4_pg.C_LG_X0813	At1g55020.1	lipoxygenase	trichocarpa	Unique
PtpAffx.2088.1.A1_at	-2.51542	-7.97479	0.00401043	CK088698	--	--	--	--	trichocarpa	Unique
PtpAffx.208830.1.S1_s_at	-3.01903	-22.4525	7.93e-05	pmrna:pmrna17509	grail3.0006012101	grail3.0006012101	At3g20640.1	hypothetical protein : predicted by genemark.hmm	trichocarpa	All probes match over all sequences
PtpAffx.208879.1.S1_at	-1.02137	-17.1366	0.000226943	pmrna:pmrna17605	gw1.X.6524.1	gw1.X.6524.1	At1g23180.1	unknown protein :	trichocarpa	Unique
PtpAffx.208919.1.S1_at	-1.927	-7.40766	0.00528142	pmrna:pmrna17686	fgenesh4_pg.C_LG_X001084	fgenesh4_pg.C_LG_X001084	At3g02600.1	putative phosphatidate phosphohydrolase : similar to phosphatidate phosphohydrolase GB:AAB50246 from [Rattus norvegicus]:supported by full-length cDNA: Ceres:121374.	trichocarpa	Unique
PtpAffx.208922.1.S1_at	-3.90907	-50.6079	2.77e-06	pmrna:pmrna17690	gw1.X.53.1	gw1.X.53.1	At1g15050.1	putative glycerol kinase : identical to SP:P34893 from [Arabidopsis thaliana] (J. Mol. Biol. 251 (4)	trichocarpa	Unique
PtpAffx.208930.1.S1_s_at	-1.66257	-7.15699	0.00598605	pmrna:pmrna17702	gw1.X.95.1 gw1.3780.1.1	gw1.X.95.1	At1g25390.1	wall-associated kinase	trichocarpa	All probes match over all sequences
PtpAffx.208936.1.S1_at	-0.918758	-8.6057	0.00303622	pmrna:pmrna17710	gw1.X.136.1	gw1.X.136.1	At1g25375.1	expressed protein : : supported by cDNA: gi_16209690_gb_AY057608.1_	trichocarpa	Unique
PtpAffx.208961.1.S1_at	-2.99946	-17.2025	0.000223481	pmrna:pmrna17763	fgenesh4_pm.C_LG_X000501	fgenesh4_pm.C_LG_X000501	At3g18440.1	unknown protein : : supported by cDNA: gi_20466393	trichocarpa	Unique
PtpAffx.208967.1.S1_s_at	-6.99545	-14.5666	0.000423247	pmrna:pmrna17773	estExt_fgenesh4_pm.C_LG_X0500	estExt_fgenesh4_pm.C_LG_X0500	At1g25530.1	lysine and histidine specific transporter	trichocarpa	All probes match over all sequences
PtpAffx.208987.1.S1_at	-3.91843	-21.7014	9.02e-05	pmrna:pmrna17808	fgenesh4_pg.C_LG_X001203	fgenesh4_pg.C_LG_X001203	At3g25620.1	ABC transporter family protein : similar to GB:AAC61893 from [Bactrocera tryoni] (Insect Mol. Biol. 6 (4)	trichocarpa	Unique
PtpAffx.209007.1.S1_x_at	-0.244396	-9.74815	0.00189143	pmrna:pmrna17846	fgenesh4_pg.C_LG_X001236	fgenesh4_pg.C_LG_X001236	--	--	trichocarpa	Probes cross hyb with other sequences
PtpAffx.209015.1.S1_at	-1.18992	-6.89805	0.00681996	pmrna:pmrna17858	gw1.X.498.1	gw1.X.498.1	At1g13630.1	hypothetical protein : contains Pfam profile: PF01535 PPR repeat	trichocarpa	Unique
PtpAffx.209025.1.S1_at	-3.5975	-17.8161	0.000195615	pmrna:pmrna17875	fgenesh4_pg.C_LG_X001266	fgenesh4_pg.C_LG_X001266	At2g26710.1	cytochrome P450	trichocarpa	Unique
PtpAffx.209103.1.S1_at	-1.35131	-7.53382	0.00496892	pmrna:pmrna18007	gw1.X.741.1	gw1.X.741.1	At1g48110.1	unknown protein :	trichocarpa	Unique
PtpAffx.209110.1.S1_s_at	-5.51806	-17.4818	0.000210257	pmrna:pmrna18021	fgenesh4_pg.C_LG_X001398 eugene3.13140003	fgenesh4_pg.C_LG_X001398	At4g15233.1	similar to ABC transporter family protein : temporary automated functional assignment	trichocarpa	All probes match over all sequences
PtpAffx.209137.1.S1_at	-1.4497	-11.2141	0.00113017	pmrna:pmrna18088	fgenesh4_pg.C_LG_X001465	fgenesh4_pg.C_LG_X001465	At1g13970.1	hypothetical protein : predicted by genemark.hmm	trichocarpa	Unique
PtpAffx.209171.1.S1_at	-0.414158	-13.4652	0.000564988	pmrna:pmrna18158	estExt_fgenesh4_pg.C_LG_X1515	estExt_fgenesh4_pg.C_LG_X1515	At4g27640.1	putative protein : Ran_GTP binding protein 5	trichocarpa	Unique
PtpAffx.209193.1.S1_at	-2.90008	-8.14251	0.00371719	pmrna:pmrna18185	fgenesh4_pm.C_LG_X000667	fgenesh4_pm.C_LG_X000667	At1g16310.1	hypothetical protein : predicted by genscan+: supported by cDNA: gi_17529247	trichocarpa	Unique
PtpAffx.209209.1.S1_at	-4.86344	-9.59723	0.00200953	pmrna:pmrna18213	gw1.X.1347.1	gw1.X.1347.1	At3g12710.1	expressed protein : contains similarity to 3-methyladenine-DNA glycosidase I GB:P05100 from [Escherichia coli]:supported by full-length cDNA: Ceres:116541.	trichocarpa	Unique
PtpAffx.209240.1.S1_at	-1.00061	-8.84655	0.00274605	pmrna:pmrna18270	estExt_fgenesh4_pm.C_LG_X0700	estExt_fgenesh4_pm.C_LG_X0700	At3g56200.1	putative protein : neuronal glutamine transporter - Rattus norvegicus	trichocarpa	Unique
PtpAffx.209254.1.S1_s_at	-1.11845	-9.84614	0.00182064	pmrna:pmrna18291	estExt_Genewise1_v1.C_LG_X1591	estExt_Genewise1_v1.C_LG_X1591	At2g40320.1	hypothetical protein : predicted by genscan and genefinder	trichocarpa	All probes match over all sequences
PtpAffx.209277.1.S1_at	-2.45776	-61.6786	1.18e-06	pmrna:pmrna18330	gw1.X.1734.1	gw1.X.1734.1	At2g40130.1	expressed protein : : supported by cDNA: gi_15450730_gb_AY053407.1_	trichocarpa	Unique
PtpAffx.209294.1.S1_at	-4.34329	-11.9422	0.000883992	pmrna:pmrna18367	gw1.X.1848.1	gw1.X.1848.1	At2g39980.1	putative anthocyanin 5-aromatic acyltransferase : : supported by cDNA: gi_13937225_gb_AF372968.1_AF372968	trichocarpa	Unique
PtpAffx.209296.1.S1_at	-5.38616	-11.0099	0.00120357	pmrna:pmrna18373	grail3.0022016501	grail3.0022016501	At5g05790.1	putative protein : contains similarity to I-box binding factor	trichocarpa	Unique
PtpAffx.209302.1.S1_at	-1.98492	-7.76101	0.00443504	pmrna:pmrna18386	fgenesh4_pm.C_LG_X000775	fgenesh4_pm.C_LG_X000775	At2g39890.1	proline transporter 1 : :supported by full-length cDNA: Ceres:39048.	trichocarpa	Unique
PtpAffx.209318.1.S1_at	-3.48256	-6.83538	0.00705508	pmrna:pmrna18412	gw1.X.1996.1	gw1.X.1996.1	At1g19270.1	unknown protein :	trichocarpa	Unique
PtpAffx.209352.1.S1_at	-1.61708	-6.37877	0.00913068	pmrna:pmrna18517	estExt_fgenesh4_pm.C_LG_X0835	estExt_fgenesh4_pm.C_LG_X0835	At2g39480.1	ABC transporter family protein : related to multi drug resistance proteins and P-glycoproteins	trichocarpa	Unique
PtpAffx.209352.1.S1_s_at	-1.74306	-6.68584	0.00765949	pmrna:pmrna18517	estExt_fgenesh4_pm.C_LG_X0835	estExt_fgenesh4_pm.C_LG_X0835	At2g39480.1	ABC transporter family protein : related to multi drug resistance proteins and P-glycoproteins	trichocarpa	All probes match over all sequences
PtpAffx.209352.1.S1_x_at	-1.71491	-8.73726	0.0028657	pmrna:pmrna18517	estExt_fgenesh4_pm.C_LG_X0835	estExt_fgenesh4_pm.C_LG_X0835	At2g39480.1	ABC transporter family protein : related to multi drug resistance proteins and P-glycoproteins	trichocarpa	Probes cross hyb with other sequences
PtpAffx.209367.1.S1_at	-0.909775	-6.60912	0.00800563	pmrna:pmrna18549	gw1.X.2425.1	gw1.X.2425.1	At2g39340.1	unknown protein :	trichocarpa	Unique
PtpAffx.209375.1.S1_at	-2.08577	-8.77427	0.00281688	pmrna:pmrna18567	gw1.X.2501.1	gw1.X.2501.1	At4g36920.1	apetala2 protein : : supported by cDNA: gi_533708_gb_U12546.1_ATU12546	trichocarpa	Unique
PtpAffx.209398.1.S1_at	-2.16653	-7.17544	0.00593301	pmrna:pmrna18615	fgenesh4_pg.C_LG_X002018	fgenesh4_pg.C_LG_X002018	At2g28880.1	putative para-aminobenzoate synthase and glutamine amidotransferase	trichocarpa	Unique
PtpAffx.2094.1.A1_at	-1.31923	-8.13094	0.00373052	CK087479	gw1.VI.1783.1	gw1.VI.1783.1	At5g20230.1	blue copper binding protein : :supported by full-length cDNA: Ceres:7767.	tremula x tremuloides	Unique
PtpAffx.209404.1.S1_at	-4.26406	-24.0405	6.11e-05	pmrna:pmrna18627	estExt_fgenesh4_pm.C_LG_X0888	estExt_fgenesh4_pm.C_LG_X0888	At4g30080.1	transcription factor-like protein : Arabidopsis thaliana auxin response factor 4 (ARF4) - Arabidopsis thaliana	trichocarpa	Unique
PtpAffx.209405.1.S1_at	-0.490998	-7.56982	0.00487362	pmrna:pmrna18629	eugene3.00102172	eugene3.00102172	At3g54800.1	putative protein : various predicted proteins	trichocarpa	Unique
PtpAffx.209407.1.S1_at	-1.65049	-10.6897	0.00134918	pmrna:pmrna18634	fgenesh4_pg.C_LG_X002039	fgenesh4_pg.C_LG_X002039	At3g54780.1	putative protein : various predicted proteins	trichocarpa	Unique
PtpAffx.209485.1.S1_at	-2.29128	-6.75631	0.0073796	pmrna:pmrna18809	gw1.X.3254.1	gw1.X.3254.1	At5g65090.1	inositol-1	trichocarpa	Unique
PtpAffx.209548.1.S1_at	-0.510758	-7.72629	0.00450506	pmrna:pmrna18915	grail3.0106015501	grail3.0106015501	At5g04670.1	putative protein : BRL protein	trichocarpa	Unique
PtpAffx.209550.1.S1_at	-0.600524	-6.60718	0.0080059	pmrna:pmrna18917	grail3.0106016001	grail3.0106016001	At3g22435.1	Expressed protein : : supported by cDNA: gi_15081712_gb_AY048249.1_	trichocarpa	Unique
PtpAffx.209577.1.S1_x_at	-2.19737	-16.7436	0.000248315	pmrna:pmrna18955	estExt_fgenesh4_pg.C_LG_XI0025	estExt_fgenesh4_pg.C_LG_XI0025	At1g11700.1	unknown protein : ESTs gb|R65381 and gb|T44635 come from this gene: supported by cDNA: gi_13194779	trichocarpa	Probes cross hyb with other sequences
PtpAffx.209671.1.S1_at	-0.806507	-8.01688	0.00393249	pmrna:pmrna19088	eugene3.00110190	eugene3.00110190	At4g22290.1	putative protein : probable membrane protein	trichocarpa	Unique
PtpAffx.209672.1.S1_at	-2.77245	-14.9404	0.000387507	pmrna:pmrna19089	gw1.XI.1709.1	gw1.XI.1709.1	At1g62400.1	protein kinase	trichocarpa	Unique
PtpAffx.209672.1.S1_s_at	-4.69811	-46.9729	3.87e-06	pmrna:pmrna19089	gw1.XI.1709.1 gw1.166.158.1	gw1.XI.1709.1	At1g62400.1	protein kinase	trichocarpa	All probes match over all sequences
PtpAffx.209699.1.S1_at	-5.12521	-7.59002	0.00482876	pmrna:pmrna19143	grail3.0091000801	grail3.0091000801	At3g21270.1	Dof zinc finger protein : identical to Dof zinc finger protein ADOF2 GI:3608263 from [Arabidopsis thaliana]: supported by cDNA: gi_15027980_gb_AY045847.1_	trichocarpa	Unique
PtpAffx.209715.1.S1_at	-3.46592	-19.4446	0.000140165	pmrna:pmrna19176	eugene3.00110299	eugene3.00110299	At2g28470.1	glycosyl hydrolase family 35 (beta-galactosidase) : similar to Beta-galactosidase precursor SP:P48980 from [Lycopersicon esculentum]	trichocarpa	Unique
PtpAffx.209822.1.S1_at	-3.31309	-9.24784	0.00232439	pmrna:pmrna19366	gw1.XI.2811.1	gw1.XI.2811.1	At5g42570.1	expressed protein : :supported by full-length cDNA: Ceres:1558.	trichocarpa	Unique
PtpAffx.209844.1.S1_a_at	-0.944293	-6.76299	0.00735471	pmrna:pmrna19407	gw1.XI.2931.1	gw1.XI.2931.1	At1g55860.1	ubiquitin-protein ligase 1 (UPL1)	trichocarpa	Probes match on alternative forms of same gene
PtpAffx.209865.1.S1_at	-2.02574	-6.50531	0.00848853	pmrna:pmrna19440	fgenesh4_pg.C_LG_XI000695	fgenesh4_pg.C_LG_XI000695	At3g15095.1	unknown protein :	trichocarpa	Unique
PtpAffx.209899.1.S1_at	-2.91197	-7.86606	0.00420949	pmrna:pmrna19511	gw1.XI.3300.1	gw1.XI.3300.1	At1g29195.1	Expressed protein : : supported by full-length cDNA: Ceres: 39178.	trichocarpa	Unique
PtpAffx.209902.1.S1_s_at	-3.29673	-20.7898	0.000107221	pmrna:pmrna19515	estExt_Genewise1_v1.C_LG_XI3306	estExt_Genewise1_v1.C_LG_XI3306	At2g34150.1	hypothetical protein : predicted by genefinder	trichocarpa	All probes match over all sequences
PtpAffx.209926.1.S1_at	-0.499322	-6.85369	0.00698733	pmrna:pmrna19564	gw1.XI.3479.1	gw1.XI.3479.1	At1g78660.1	gamma glutamyl hydrolase	trichocarpa	Unique
PtpAffx.209941.1.S1_at	-5.12575	-13.8403	0.000516427	pmrna:pmrna19608	eugene3.00110845	eugene3.00110845	At3g14440.1	9-cis-epoxycarotenoid dioxygenase [neoxanthin cleavage enzyme](NC1)(NCED1)	trichocarpa	Unique
PtpAffx.209941.1.S1_s_at	-5.83721	-15.0128	0.000381073	pmrna:pmrna19608	eugene3.00110845	eugene3.00110845	At3g14440.1	9-cis-epoxycarotenoid dioxygenase [neoxanthin cleavage enzyme](NC1)(NCED1)	trichocarpa	All probes match over all sequences
PtpAffx.209941.1.S1_x_at	-4.90453	-17.7632	0.000197699	pmrna:pmrna19608	eugene3.00110845	eugene3.00110845	At3g14440.1	9-cis-epoxycarotenoid dioxygenase [neoxanthin cleavage enzyme](NC1)(NCED1)	trichocarpa	Probes cross hyb with other sequences
PtpAffx.209962.1.S1_at	-4.68992	-10.4393	0.0014652	pmrna:pmrna19647	eugene3.00110899	eugene3.00110899	At5g53870.1	putative protein : contains similarity to phytocyanin:early nodulin-like protein	trichocarpa	Unique
PtpAffx.209962.1.S1_s_at	-3.00901	-8.39213	0.0033105	pmrna:pmrna19647	eugene3.00110899	eugene3.00110899	At5g53870.1	putative protein : contains similarity to phytocyanin:early nodulin-like protein	trichocarpa	All probes match over all sequences
PtpAffx.209992.1.S1_at	-4.39034	-10.8105	0.00129294	pmrna:pmrna19712	fgenesh4_pm.C_LG_XI000323	fgenesh4_pm.C_LG_XI000323	gi|4190976|dbj|BAA74451.1|	cytokinin-specific binding protein [Vigna radiata]	trichocarpa	Unique
PtpAffx.209999.1.S1_s_at	-3.89713	-18.7998	0.000159551	pmrna:pmrna19724	eugene3.00110990	eugene3.00110990	At5g54240.1	putative protein : strong similarity to unknown protein (pir||T05759)	trichocarpa	All probes match over all sequences
PtpAffx.210013.1.S1_at	-0.457548	-11.8645	0.000908486	pmrna:pmrna19743	eugene3.00111053	eugene3.00111053	At3g20640.1	hypothetical protein : predicted by genemark.hmm	trichocarpa	Unique
PtpAffx.210016.1.S1_at	-3.12082	-25.4719	4.89e-05	pmrna:pmrna19746	eugene3.00111056	eugene3.00111056	At5g54530.1	putative protein : similar to unknown protein (gb|AAF02153.1)	trichocarpa	Unique
PtpAffx.210056.1.S1_s_at	-1.6446	-8.32193	0.00340711	pmrna:pmrna19812	eugene3.00111128 gw1.XI.503.1	eugene3.00111128	At5g54860.1	putative protein : contains similarity to integral membrane protein: supported by cDNA: gi_20147214	trichocarpa	All probes match over all sequences
PtpAffx.21007.1.S1_at	-2.57649	-40.7628	7.1e-06	CV283962	eugene3.00012158	eugene3.00012158	--	--	trichocarpa x deltoides	Unique
PtpAffx.210071.1.S1_at	-1.35957	-7.61936	0.00476321	pmrna:pmrna19838	eugene3.00111155	eugene3.00111155	At1g17230.1	putative leucine-rich receptor protein kinase : 34% identical to leucine-rich receptor-like protein kinase [Ipomoea nil] (gi|1684913) and 35% identical to leucine-rich receptor-like protein kinase [Malus domestica] (gi|3641252)	trichocarpa	Unique
PtpAffx.210107.1.S1_s_at	-6.25315	-40.3435	7.39e-06	pmrna:pmrna19917	eugene3.00111246 eugene3.00111249	eugene3.00111246	At5g64700.1	nodulin-like protein :	trichocarpa	All probes match over all sequences
PtpAffx.210118.1.S1_at	-4.71689	-17.0882	0.000229413	pmrna:pmrna19937	eugene3.00111265	eugene3.00111265	At4g10500.1	putative Fe(II):ascorbate oxidase : SRG1 protein - Arabidopsis thaliana	trichocarpa	Unique
PtpAffx.210122.1.S1_at	-5.35402	-17.4839	0.000210257	pmrna:pmrna19946	eugene3.00111276	eugene3.00111276	At4g10490.1	putative flavanone 3-beta-hydroxylase : naringenin 3-dioxygenase (EC 1.14.11.9) - China aster	trichocarpa	Unique
PtpAffx.210123.1.S1_at	-4.45682	-14.8455	0.000395239	pmrna:pmrna19947	fgenesh4_pg.C_LG_XI001300	fgenesh4_pg.C_LG_XI001300	At4g10500.1	putative Fe(II):ascorbate oxidase : SRG1 protein - Arabidopsis thaliana	trichocarpa	Unique
PtpAffx.210139.1.S1_s_at	-2.55284	-9.748	0.00189143	pmrna:pmrna19979	eugene3.00111313 eugene3.08070002	eugene3.00111313	At5g11720.1	glycosyl hydrolase family 31 : similar to alpha-glucosidase precursor SP:O04893 from [Spinacia oleracea]: supported by cDNA: gi_15450744_gb_AY053414.1_	trichocarpa	All probes match over all sequences
PtpAffx.210145.1.S1_at	-1.90292	-25.9768	4.52e-05	pmrna:pmrna19989	gw1.XI.1016.1	gw1.XI.1016.1	At1g30600.1	putative serine proteinase : Strong similarity to gb|U80583 proteinase TMP from Lycopersicon esculentum and is a member of the PF|00082 subtilase family: supported by cDNA: gi_18175991	trichocarpa	Unique
PtpAffx.210203.1.S1_at	-1.56603	-7.08159	0.00622455	pmrna:pmrna20098	eugene3.00120091	eugene3.00120091	At5g52870.1	putative protein : similar to unknown protein (gb|AAF24565.1): supported by cDNA: gi_15028096_gb_AY045905.1_	trichocarpa	Unique
PtpAffx.21021.1.S1_a_at	-4.19037	-8.8058	0.00278962	CV265487	grail3.0037014402	grail3.0037014402	At4g29100.1	putative protein : hypothetical protein - Arabidopsis thaliana	trichocarpa x nigra	Probes match on alternative forms of same gene
PtpAffx.21021.2.S1_at	-3.64208	-7.24649	0.00570609	CV266481	grail3.0052004202	grail3.0052004202	At4g29100.1	putative protein : hypothetical protein - Arabidopsis thaliana	trichocarpa x nigra	Unique
PtpAffx.210278.1.S1_at	-7.52173	-159.965	3.49e-08	pmrna:pmrna20217	estExt_Genewise1_v1.C_LG_XII0103	estExt_Genewise1_v1.C_LG_XII0103	At5g60490.1	fasciclin-like arabinogalactan-protein (FLA12) : :supported by full-length cDNA: Ceres:15239.	trichocarpa	Unique
PtpAffx.210298.1.S1_s_at	-1.27455	-9.01815	0.00256101	pmrna:pmrna20261	grail3.0069004201 eugene3.00120251	grail3.0069004201	At2g01070.1	unknown protein : similar to membrane protein PTM1 precursor isolog GB:AAB65479	trichocarpa	All probes match over all sequences
PtpAffx.210311.1.S1_at	-2.28571	-9.13012	0.00244509	pmrna:pmrna20291	eugene3.00120279	eugene3.00120279	At5g44700.1	leucine-rich repeat transmembrane protein kinase	trichocarpa	Unique
PtpAffx.2104.1.S1_at	-0.898096	-6.66824	0.00773715	BP933396	gw1.I.4741.1	gw1.I.4741.1	At5g55630.1	outward rectifying potassium channel KCO : :supported by full-length cDNA: Ceres:32253.	nigra	Unique
PtpAffx.210423.1.S1_at	-2.26496	-12.1038	0.000843331	pmrna:pmrna20473	eugene3.00120460	eugene3.00120460	At3g18290.1	zinc finger protein	trichocarpa	Unique
PtpAffx.210443.1.S1_at	-0.569483	-7.75255	0.00445214	pmrna:pmrna20510	fgenesh4_pg.C_LG_XII000503	fgenesh4_pg.C_LG_XII000503	At1g48960.1	expressed protein : similar to hypothetical protein GI:7770340 from (Arabidopsis thaliana):supported by full-length cDNA: Ceres:114920.	trichocarpa	Unique
PtpAffx.210560.1.S1_at	-3.24955	-7.92804	0.00409382	pmrna:pmrna20717	gw1.XII.979.1	gw1.XII.979.1	At5g13700.1	polyamine oxidase :	trichocarpa	Unique
PtpAffx.210601.1.S1_s_at	-0.681162	-8.29694	0.00344724	pmrna:pmrna20798	eugene3.00120811	eugene3.00120811	At4g24680.1	putative protein : histidine-rich calcium-binding protein precursor	trichocarpa	All probes match over all sequences
PtpAffx.210638.1.S1_at	-2.41884	-6.38668	0.00909105	pmrna:pmrna20866	gw1.XII.1594.1	gw1.XII.1594.1	At5g63410.1	leucine-rich repeat transmembrane protein kinase	trichocarpa	Unique
PtpAffx.210687.1.S1_at	-1.6357	-6.87431	0.00691114	pmrna:pmrna20954	fgenesh4_pg.C_LG_XII001024	fgenesh4_pg.C_LG_XII001024	At5g50915.1	Expressed protein : : supported by full-length cDNA: Ceres: 36971.	trichocarpa	Unique
PtpAffx.210726.1.S1_at	-2.65057	-14.6825	0.000412543	pmrna:pmrna21044	estExt_fgenesh4_pg.C_LG_XII1103	estExt_fgenesh4_pg.C_LG_XII1103	At5g52430.1	unknown protein : Common family member At4g25620 [Arabidopsis thaliana]	trichocarpa	Unique
PtpAffx.21075.1.S1_at	-8.0767	-9.44283	0.00214577	DN496337	gw1.IV.886.1 gw1.IV.898.1 gw1.IX.1448.1 gw1.IV.888.1	gw1.IV.886.1	At4g38840.1	auxin-induced protein - like : auxin-inducible SAUR gene	tremula	Unique
PtpAffx.210768.1.S1_s_at	-1.21235	-7.06655	0.00627607	pmrna:pmrna21129	estExt_fgenesh4_pm.C_LG_XII0459	estExt_fgenesh4_pm.C_LG_XII0459	At5g52030.1	putative protein : similar to unknown protein (pir||C69291): supported by cDNA: gi_19699284	trichocarpa	All probes match over all sequences
PtpAffx.210813.1.S1_s_at	-3.03099	-7.32018	0.00551087	pmrna:pmrna21229	grail3.0079017801 gw1.382.16.1	grail3.0079017801	At2g35130.1	hypothetical protein : predicted by genscan	trichocarpa	All probes match over all sequences
PtpAffx.210851.1.S1_at	-4.47454	-15.0176	0.00038099	pmrna:pmrna21311	estExt_Genewise1_v1.C_LG_XIII0604	estExt_Genewise1_v1.C_LG_XIII0604	At1g74150.1	hypothetical protein : predicted by genemark.hmm	trichocarpa	Unique
PtpAffx.210862.1.S1_at	-5.32556	-10.265	0.00156092	pmrna:pmrna21332	eugene3.00130094	eugene3.00130094	At3g62630.1	putative protein : putative protein At2g15760 - Arabidopsis thaliana	trichocarpa	Unique
PtpAffx.210906.1.S1_at	-2.00624	-8.18975	0.003625	pmrna:pmrna21427	fgenesh4_pm.C_LG_XIII000091	fgenesh4_pm.C_LG_XIII000091	At3g47110.1	leucine-rich repeat transmembrane protein kinase	trichocarpa	Unique
PtpAffx.210907.1.S1_at	-3.57091	-29.2365	2.82e-05	pmrna:pmrna21428	eugene3.00130192	eugene3.00130192	At3g05340.1	hypothetical protein : predicted by genscan	trichocarpa	Unique
PtpAffx.210964.1.S1_at	-2.36648	-7.83345	0.00427068	pmrna:pmrna21540	gw1.XIII.1311.1	gw1.XIII.1311.1	At5g27950.1	kinesin-related protein : kinesin heavy chain-like protein	trichocarpa	Unique
PtpAffx.211022.1.S1_at	-1.06677	-11.1218	0.00116176	pmrna:pmrna21660	gw1.XIII.1724.1	gw1.XIII.1724.1	At3g04380.1	hypothetical protein : predicted by genscan+	trichocarpa	Unique
PtpAffx.211024.1.S1_at	-1.11373	-6.30994	0.00947769	pmrna:pmrna21662	gw1.XIII.1730.1	gw1.XIII.1730.1	At3g04350.1	expressed protein : : supported by cDNA: gi_15450690_gb_AY052713.1_	trichocarpa	Unique
PtpAffx.21103.1.S1_at	-3.20598	-8.74037	0.0028616	CV262518	eugene3.00060068	eugene3.00060068	At4g16370.1	isp4 like protein : : supported by cDNA: gi_15451019_gb_AY054590.1_	trichocarpa x nigra	Unique
PtpAffx.211039.1.S1_at	-2.67168	-10.4829	0.00144337	pmrna:pmrna21687	eugene3.00130503	eugene3.00130503	At2g33170.1	putative receptor-like protein kinase :	trichocarpa	Unique
PtpAffx.211074.1.S1_at	-2.22689	-7.31501	0.00552003	pmrna:pmrna21755	gw1.XIII.2055.1	gw1.XIII.2055.1	At2g23840.1	unknown protein :	trichocarpa	Unique
PtpAffx.211077.1.S1_at	-4.02018	-7.8791	0.00418967	pmrna:pmrna21760	eugene3.00130592	eugene3.00130592	At5g18240.1	transfactor-like protein : : supported by cDNA: gi_14596180_gb_AY042878.1_	trichocarpa	Unique
PtpAffx.211092.1.S1_at	-2.58078	-11.6305	0.000981242	pmrna:pmrna21790	estExt_Genewise1_v1.C_LG_XIII2148	estExt_Genewise1_v1.C_LG_XIII2148	At3g03770.1	leucine-rich repeat transmembrane protein kinase	trichocarpa	Unique
PtpAffx.211114.1.S1_at	-1.93054	-13.5668	0.000553818	pmrna:pmrna21834	eugene3.00130671	eugene3.00130671	At5g17910.1	putative protein : predicted proteins	trichocarpa	Unique
PtpAffx.211129.1.S1_at	-3.29729	-7.97214	0.00401556	pmrna:pmrna21867	eugene3.00130712	eugene3.00130712	At5g12080.1	putative protein : strong similarity to unknown protein (emb|CAB87679.1): supported by cDNA: gi_18700072	trichocarpa	Unique
PtpAffx.211140.1.S1_s_at	-3.96939	-6.31576	0.00944863	pmrna:pmrna21887	eugene3.00130740	eugene3.00130740	At5g17540.1	putative protein : hypersensitivity-related gene product HSR201 - Nicotiana tabacum	trichocarpa	All probes match over all sequences
PtpAffx.211147.1.S1_at	-4.40883	-23.2424	6.94e-05	pmrna:pmrna21907	gw1.XIII.2539.1	gw1.XIII.2539.1	At1g64950.1	cytochrome p450	trichocarpa	Unique
PtpAffx.211154.1.S1_x_at	-1.18265	-6.40096	0.00901367	pmrna:pmrna21928	gw1.XIII.2607.1	gw1.XIII.2607.1	At5g16730.1	putative protein : predicted proteins - Arabidopsis thaliana and Oryza sativa	trichocarpa	Probes cross hyb with other sequences
PtpAffx.211200.1.S1_at	-2.20551	-6.79882	0.0072061	pmrna:pmrna22010	gw1.XIII.2928.1	gw1.XIII.2928.1	At5g54840.1	SGP1 monomeric G-protein (emb|CAB54517.1) :	trichocarpa	Unique
PtpAffx.211216.1.S1_at	-2.56537	-12.9087	0.000664561	pmrna:pmrna22035	eugene3.00130905	eugene3.00130905	At5g36110.1	cytochrome p450 family :	trichocarpa	Unique
PtpAffx.211243.1.S1_s_at	-1.72435	-11.7254	0.000951001	pmrna:pmrna22071	fgenesh4_pg.C_LG_VIII001640 fgenesh4_pg.C_LG_VIII001642 fgenesh4_pg.C_LG_XI000166 eugene3.00130976	fgenesh4_pg.C_LG_VIII001640	--	--	trichocarpa	All probes match over all sequences
PtpAffx.211294.1.S1_at	-3.51452	-8.86754	0.00272521	pmrna:pmrna22147	eugene3.00131099	eugene3.00131099	At1g03670.1	hypothetical protein : similar to hypothetical protein GB:Z97336	trichocarpa	Unique
PtpAffx.211294.1.S1_x_at	-3.46502	-44.8772	4.54e-06	pmrna:pmrna22147	eugene3.00131099	eugene3.00131099	At1g03670.1	hypothetical protein : similar to hypothetical protein GB:Z97336	trichocarpa	Probes cross hyb with other sequences
PtpAffx.211342.1.S1_at	-6.29117	-103.05	1.46e-07	pmrna:pmrna22234	eugene3.00131210	eugene3.00131210	At5g60490.1	fasciclin-like arabinogalactan-protein (FLA12) : :supported by full-length cDNA: Ceres:15239.	trichocarpa	Unique
PtpAffx.211342.1.S1_x_at	-6.43669	-65.4004	9.04e-07	pmrna:pmrna22234	eugene3.00131210	eugene3.00131210	At5g60490.1	fasciclin-like arabinogalactan-protein (FLA12) : :supported by full-length cDNA: Ceres:15239.	trichocarpa	Probes cross hyb with other sequences
PtpAffx.211355.1.S1_s_at	-4.94993	-22.1382	8.41e-05	pmrna:pmrna22257	eugene3.00131235	eugene3.00131235	At2g40435.1	unknown protein :	trichocarpa	All probes match over all sequences
PtpAffx.211440.1.S1_at	-0.928456	-7.79689	0.00434917	pmrna:pmrna22421	fgenesh4_pg.C_LG_XIV000091	fgenesh4_pg.C_LG_XIV000091	At1g49890.1	expressed protein : : supported by cDNA: gi_15028144_gb_AY046022.1_	trichocarpa	Unique
PtpAffx.211498.1.S1_s_at	-2.47156	-46.2861	4.07e-06	pmrna:pmrna22534	gw1.XIV.996.1	gw1.XIV.996.1	At4g00750.1	hypothetical protein :	trichocarpa	All probes match over all sequences
PtpAffx.211504.1.S1_s_at	-1.57647	-44.948	4.54e-06	pmrna:pmrna22541	estExt_fgenesh4_pg.C_LG_XIV0205 grail3.0035010701	estExt_fgenesh4_pg.C_LG_XIV0205	At4g17980.1	NAM (no apical meristem) - like protein :	trichocarpa	All probes match over all sequences
PtpAffx.211507.1.S1_at	-1.55198	-12.522	0.000742041	pmrna:pmrna22548	estExt_fgenesh4_pg.C_LG_XIV0215	estExt_fgenesh4_pg.C_LG_XIV0215	At4g10150.1	putative protein : RING-H2 finger protein RHA1a	trichocarpa	Unique
PtpAffx.21151.2.A1_a_at	-6.78467	-153.75	3.49e-08	CV261811	estExt_fgenesh4_pm.C_LG_XIII0118	estExt_fgenesh4_pm.C_LG_XIII0118	At5g27370.1	putative protein : hypothetical proteins - Arabidopsis thaliana	trichocarpa x nigra	Probes match on alternative forms of same gene
PtpAffx.211599.1.S1_at	-0.269844	-6.54986	0.00825959	pmrna:pmrna22728	grail3.0035027101	grail3.0035027101	At3g61660.1	hypothetical protein :	trichocarpa	Unique
PtpAffx.211628.1.S1_at	-1.65498	-17.6305	0.000202145	pmrna:pmrna22788	fgenesh4_pm.C_LG_XIV000206	fgenesh4_pm.C_LG_XIV000206	At4g27740.1	putative protein : uncharacterized protein	trichocarpa	Unique
PtpAffx.211633.1.S1_at	-4.74915	-56.4173	1.76e-06	pmrna:pmrna22798	fgenesh4_pg.C_LG_XIV000450	fgenesh4_pg.C_LG_XIV000450	At2g46640.1	hypothetical protein : predicted by genscan and genefinder	trichocarpa	Unique
PtpAffx.211645.1.S1_at	-2.52291	-83.048	3.2e-07	pmrna:pmrna22818	gw1.XIV.1905.1	gw1.XIV.1905.1	At2g46770.1	NAM (no apical meristem)-like protein :	trichocarpa	Unique
PtpAffx.211669.1.S1_at	-1.80762	-6.60725	0.0080059	pmrna:pmrna22876	eugene3.00140556	eugene3.00140556	At3g62070.1	putative protein : hypothetical protein F14M4.23 - Arabidopsis thaliana	trichocarpa	Unique
PtpAffx.211669.1.S1_x_at	-1.93083	-12.686	0.000705229	pmrna:pmrna22876	eugene3.00140556	eugene3.00140556	At3g62070.1	putative protein : hypothetical protein F14M4.23 - Arabidopsis thaliana	trichocarpa	Probes cross hyb with other sequences
PtpAffx.211681.1.S1_s_at	-1.51665	-6.41742	0.0089164	pmrna:pmrna22898	fgenesh4_pg.C_LG_II001901 gw1.XIV.2130.1	fgenesh4_pg.C_LG_II001901	At4g01840.1	putative potassium channel : :supported by full-length cDNA: Ceres:119611.	trichocarpa	All probes match over all sequences
PtpAffx.211693.1.S1_at	-5.70311	-6.99096	0.00650971	pmrna:pmrna22921	fgenesh4_pg.C_LG_XIV000570	fgenesh4_pg.C_LG_XIV000570	At3g62270.1	putative protein : anion exchanger 3	trichocarpa	Unique
PtpAffx.211739.1.S1_at	-2.53298	-7.08435	0.0062145	pmrna:pmrna23005	fgenesh4_pg.C_LG_XIV000653	fgenesh4_pg.C_LG_XIV000653	--	--	trichocarpa	Unique
PtpAffx.211761.1.S1_at	-2.60332	-8.71094	0.00290372	pmrna:pmrna23057	eugene3.00140746	eugene3.00140746	At1g02860.1	expressed protein : contains similarity to peroxin-2 GI:6103008 from [Pichia pastoris]:supported by full-length cDNA: Ceres:96370.	trichocarpa	Unique
PtpAffx.21178.1.S1_at	-5.31381	-28.3131	3.2e-05	BU887045	estExt_fgenesh4_pg.C_LG_I0515	estExt_fgenesh4_pg.C_LG_I0515	--	--	tremula x tremuloides	Unique
PtpAffx.211808.1.S1_s_at	-5.89462	-34.9127	1.42e-05	pmrna:pmrna23156	eugene3.00140856	eugene3.00140856	--	--	trichocarpa	All probes match over all sequences
PtpAffx.21187.1.A1_at	-0.696939	-7.82833	0.00427957	BU886275	eugene3.00141286	eugene3.00141286	At1g45150.1	hypothetical protein : predicted by genemark.hmm	tremula x tremuloides	Unique
PtpAffx.211898.1.S1_at	-4.14437	-13.5693	0.000553818	pmrna:pmrna23371	eugene3.00141092	eugene3.00141092	At2g04850.1	expressed protein : :supported by full-length cDNA: Ceres:113395.	trichocarpa	Unique
PtpAffx.211917.1.S1_at	-0.771767	-14.9972	0.000382299	pmrna:pmrna23407	grail3.0012031801	grail3.0012031801	At2g05250.1	expressed protein : : supported by cDNA: gi_15983798_gb_AY056805.1_	trichocarpa	Unique
PtpAffx.211928.1.S1_at	-2.63054	-12.562	0.000731482	pmrna:pmrna23424	fgenesh4_pg.C_LG_XIV001072	fgenesh4_pg.C_LG_XIV001072	--	--	trichocarpa	Unique
PtpAffx.212180.1.S1_at	-3.04941	-14.8078	0.000398985	pmrna:pmrna23879	gw1.XIX.785.1	gw1.XIX.785.1	gi|72667|pir||F2SPD2	photosystem II protein D2 [validated] - spinach chloroplast >gi|11497520|ref|NP_054928.1| photosystem II protein D2 [Spinacia oleracea] >gi|7636101|emb|CAB88721.1| PSII D2 protein [Spinacia oleracea] >gi|552887|gb|AAA84630.1| 32 Kd-like protein >gi|131297|sp|P06005|PSBD_SPIOL Photosystem II D2 protein (Photosystem Q(A) protein) (PSII D2 protein)	trichocarpa	Unique
PtpAffx.212181.1.S1_at	-2.21729	-9.65881	0.0019581	pmrna:pmrna23880	grail3.0099000801	grail3.0099000801	At5g16730.1	putative protein : predicted proteins - Arabidopsis thaliana and Oryza sativa	trichocarpa	Unique
PtpAffx.212191.1.S1_at	-4.19944	-7.97211	0.00401556	pmrna:pmrna23896	gw1.XIX.855.1	gw1.XIX.855.1	At3g56270.1	putative protein : Centrosome- and Golgi-localized PKN-associated protein - Homo sapiens	trichocarpa	Unique
PtpAffx.212201.1.S1_x_at	-2.19972	-6.38503	0.00909698	pmrna:pmrna23916	fgenesh4_pg.C_LG_XIX000363	fgenesh4_pg.C_LG_XIX000363	At2g38430.1	hypothetical protein : predicted by genscan	trichocarpa	Probes cross hyb with other sequences
PtpAffx.212209.1.S1_s_at	-4.21744	-16.4426	0.000264664	pmrna:pmrna23936	gw1.XIX.991.1	gw1.XIX.991.1	At3g04030.1	transfactor-like : similar to transfactor GB:BAA75684 [Nicotiana tabacum]: supported by cDNA: gi_18377832	trichocarpa	All probes match over all sequences
PtpAffx.212214.1.S1_at	-1.12876	-7.2076	0.00583789	pmrna:pmrna23943	grail3.0065002601	grail3.0065002601	At5g18210.1	Brn1-like protein :	trichocarpa	Unique
PtpAffx.212222.1.S1_at	-2.72025	-9.61557	0.00199438	pmrna:pmrna23959	estExt_fgenesh4_pg.C_LG_XIX0409	estExt_fgenesh4_pg.C_LG_XIX0409	At5g18170.1	glutamate dehydrogenase (EC 1.4.1.-) 1 (pir||S71217) : : supported by cDNA: gi_15146203_gb_AY049243.1_	trichocarpa	Unique
PtpAffx.212225.1.S1_at	-2.2723	-9.21205	0.00236286	pmrna:pmrna23968	estExt_fgenesh4_pg.C_LG_XIX0417	estExt_fgenesh4_pg.C_LG_XIX0417	At5g19780.1	tubulin alpha-5 chain : : supported by cDNA: gi_14532775_gb_AY040012.1_	trichocarpa	Unique
PtpAffx.212239.1.S1_at	-3.8287	-25.1999	5.07e-05	pmrna:pmrna23995	estExt_fgenesh4_pm.C_LG_XIX0116	estExt_fgenesh4_pm.C_LG_XIX0116	At3g03770.1	leucine-rich repeat transmembrane protein kinase	trichocarpa	Unique
PtpAffx.212290.1.S1_at	-4.27139	-15.0125	0.000381073	pmrna:pmrna24098	gw1.XIX.1560.1	gw1.XIX.1560.1	At2g40460.1	putative PTR2 family peptide transporter : : supported by cDNA: gi_17380881	trichocarpa	Unique
PtpAffx.212336.1.S1_at	-0.746578	-30.4085	2.4e-05	pmrna:pmrna24184	eugene3.00190673	eugene3.00190673	At5g40700.1	putative protein : predicted protein	trichocarpa	Unique
PtpAffx.212353.1.S1_at	-0.94491	-7.96348	0.00403362	pmrna:pmrna24212	gw1.XIX.1944.1	gw1.XIX.1944.1	At4g09140.1	MLH1 protein : : supported by cDNA: gi_13430731_gb_AF360278.1_AF360278	trichocarpa	Unique
PtpAffx.212357.1.S1_at	-1.38554	-6.68273	0.00767038	pmrna:pmrna24223	fgenesh4_pg.C_LG_XIX000729	fgenesh4_pg.C_LG_XIX000729	At1g35460.1	bHLH protein : similar to GI:6166283 from [Pinus taeda]: supported by cDNA: gi_15724177_gb_AF411791.1_AF411791	trichocarpa	Unique
PtpAffx.212430.1.S1_at	-2.4342	-9.19952	0.00237482	pmrna:pmrna24360	estExt_fgenesh4_pm.C_LG_XIX0262	estExt_fgenesh4_pm.C_LG_XIX0262	At5g62460.1	expressed protein : : supported by cDNA: gi_16974606_gb_AY060581.1_	trichocarpa	Unique
PtpAffx.212461.1.S1_at	-0.603988	-12.0788	0.000849621	pmrna:pmrna24414	estExt_fgenesh4_pg.C_LG_XIX0940	estExt_fgenesh4_pg.C_LG_XIX0940	At1g55150.1	ethylene-responsive DEAD:DEAH box RNA helicase protein	trichocarpa	Unique
PtpAffx.212482.1.S1_s_at	-0.260344	-7.90117	0.00414968	pmrna:pmrna24451	fgenesh4_pm.C_LG_XIX000299	fgenesh4_pm.C_LG_XIX000299	At2g40435.1	unknown protein :	trichocarpa	All probes match over all sequences
PtpAffx.21257.1.S1_at	-1.40056	-6.70547	0.00756838	CX172566	eugene3.01470073	eugene3.01470073	At2g24395.1	hypothetical protein : predicted by genemarkHMM	deltoides	Unique
PtpAffx.212671.1.S1_at	-1.9701	-6.97993	0.00654307	pmrna:pmrna24788	fgenesh4_pm.C_LG_XV000098	fgenesh4_pm.C_LG_XV000098	At1g48780.1	hypothetical protein : predicted by genemark.hmm	trichocarpa	Unique
PtpAffx.212760.1.S1_s_at	-0.761813	-8.32506	0.00340213	pmrna:pmrna24957	estExt_Genewise1_v1.C_LG_XV1376	estExt_Genewise1_v1.C_LG_XV1376	At5g62570.1	calmodulin-binding protein : similar to calmodulin-binding protein TCB60 GI:1698548 from [Nicotiana tabacum]	trichocarpa	All probes match over all sequences
PtpAffx.212779.1.S1_at	-1.50003	-7.35129	0.00542364	pmrna:pmrna25011	gw1.XV.1549.1	gw1.XV.1549.1	At3g62270.1	putative protein : anion exchanger 3	trichocarpa	Unique
PtpAffx.212822.1.S1_at	-4.6255	-10.1885	0.00160282	pmrna:pmrna25092	eugene3.00150653	eugene3.00150653	--	--	trichocarpa	Unique
PtpAffx.212854.1.S1_at	-2.13195	-44.7999	4.56e-06	pmrna:pmrna25155	estExt_fgenesh4_pg.C_LG_XV0666	estExt_fgenesh4_pg.C_LG_XV0666	At5g63380.1	4-coumarate-CoA ligase-like protein :	trichocarpa	Unique
PtpAffx.212870.1.S1_at	-0.348263	-10.0149	0.00170793	pmrna:pmrna25188	eugene3.00150744	eugene3.00150744	At1g07530.1	transcription factor scarecrow-like 14	trichocarpa	Unique
PtpAffx.212877.1.S1_at	-2.44395	-7.90899	0.00413564	pmrna:pmrna25202	fgenesh4_pm.C_LG_XV000296	fgenesh4_pm.C_LG_XV000296	At4g24910.1	putative protein : various predicted proteins	trichocarpa	Unique
PtpAffx.212888.1.S1_at	-2.2589	-7.66782	0.00464607	pmrna:pmrna25227	eugene3.00150782	eugene3.00150782	At5g13090.1	putative protein : predicted proteins - Arabidopsis thaliana:supported by full-length cDNA: Ceres:2537.	trichocarpa	Unique
PtpAffx.212901.1.S1_at	-2.22584	-6.96123	0.00660631	pmrna:pmrna25247	eugene3.00150802	eugene3.00150802	At5g50790.1	MtN3-like protein : :supported by full-length cDNA: Ceres:114681.	trichocarpa	Unique
PtpAffx.212906.1.S1_s_at	-2.84476	-8.4174	0.00327412	pmrna:pmrna25254	fgenesh4_pg.C_LG_XV000768 gw1.XV.2316.1 fgenesh4_pg.C_scaffold_14586000001 fgenesh4_pg.C_scaffold_1473000002	fgenesh4_pg.C_LG_XV000768	At3g48770.1	hypothetical protein :	trichocarpa	All probes match over all sequences
PtpAffx.212914.1.S1_at	-1.65456	-13.6723	0.000538686	pmrna:pmrna25267	eugene3.00150826	eugene3.00150826	At5g50900.1	putative protein : similar to unknown protein (pir||T02475): supported by cDNA: gi_14532769_gb_AY040009.1_	trichocarpa	Unique
PtpAffx.212914.1.S1_x_at	-1.68435	-7.36372	0.00539263	pmrna:pmrna25267	eugene3.00150826	eugene3.00150826	At5g50900.1	putative protein : similar to unknown protein (pir||T02475): supported by cDNA: gi_14532769_gb_AY040009.1_	trichocarpa	Probes cross hyb with other sequences
PtpAffx.212922.1.S1_at	-4.61341	-51.9647	2.41e-06	pmrna:pmrna25279	gw1.XV.2382.1	gw1.XV.2382.1	At1g28110.1	serine carboxypeptidase II	trichocarpa	Unique
PtpAffx.212971.1.S1_s_at	-3.50586	-17.9814	0.000188997	pmrna:pmrna25376	fgenesh4_pg.C_LG_XV000901	fgenesh4_pg.C_LG_XV000901	At3g06880.1	hypothetical protein : predicted by genscan+	trichocarpa	All probes match over all sequences
PtpAffx.212971.1.S1_x_at	-2.47801	-9.27199	0.00230069	pmrna:pmrna25376	fgenesh4_pg.C_LG_XV000901	fgenesh4_pg.C_LG_XV000901	At3g06880.1	hypothetical protein : predicted by genscan+	trichocarpa	Probes cross hyb with other sequences
PtpAffx.213067.1.S1_at	-4.78431	-14.2383	0.000461998	pmrna:pmrna25571	gw1.XV.3231.1	gw1.XV.3231.1	At3g03620.1	unknown protein : similar to F16N3.20 GB:AAD46034 [Arabidopsis thaliana]	trichocarpa	Unique
PtpAffx.213067.1.S1_s_at	-6.82708	-15.2649	0.000359771	pmrna:pmrna25571	gw1.XV.3231.1 gw1.XV.3238.1	gw1.XV.3231.1	At3g03620.1	unknown protein : similar to F16N3.20 GB:AAD46034 [Arabidopsis thaliana]	trichocarpa	All probes match over all sequences
PtpAffx.213148.1.S1_at	-0.610096	-7.54186	0.00495161	pmrna:pmrna25727	fgenesh4_pm.C_LG_XVI000025	fgenesh4_pm.C_LG_XVI000025	At4g12560.1	F-box protein family : putative proteins - Arabidopsis thaliana	trichocarpa	Unique
PtpAffx.213224.1.S1_at	-2.15601	-22.7108	7.62e-05	pmrna:pmrna25869	fgenesh4_pg.C_LG_XVI000226	fgenesh4_pg.C_LG_XVI000226	At3g11980.1	male sterility protein 2 (MS2) : nearly identical to male sterility protein 2 (MS2) SP:Q08891 (Arabidopsis thaliana (Mouse-ear cress))	trichocarpa	Unique
PtpAffx.213247.1.S1_s_at	-1.36264	-7.26534	0.00564896	pmrna:pmrna25905	estExt_Genewise1_v1.C_LG_XVI1225	estExt_Genewise1_v1.C_LG_XVI1225	At3g56760.1	calcium-dependent protein kinase-like : CDPK-related protein kinase - Arabidopsis thaliana	trichocarpa	All probes match over all sequences
PtpAffx.213263.1.S1_x_at	-2.79366	-19.1765	0.000147369	pmrna:pmrna25945	eugene3.00160335	eugene3.00160335	At3g50150.1	putative protein : some putative proteins - Arabidopsis thaliana and Oryza sativa	trichocarpa	Probes cross hyb with other sequences
PtpAffx.213264.1.S1_s_at	-1.90567	-8.48465	0.00318234	pmrna:pmrna25946	eugene3.00160336 fgenesh4_pg.C_scaffold_6556000001	eugene3.00160336	At3g50180.1	putative protein : various predicted genes	trichocarpa	All probes match over all sequences
PtpAffx.213267.1.S1_at	-3.15857	-7.49242	0.00506669	pmrna:pmrna25950	eugene3.00160340	eugene3.00160340	At3g50180.1	putative protein : various predicted genes	trichocarpa	Unique
PtpAffx.213288.1.S1_s_at	-4.18055	-8.95986	0.00261939	pmrna:pmrna25984	gw1.XVI.1468.1	gw1.XVI.1468.1	At4g20990.1	carbonic anhydrase -like protein : carbonic anhydrase	trichocarpa	All probes match over all sequences
PtpAffx.213321.1.S1_s_at	-3.32249	-11.1206	0.00116176	pmrna:pmrna26056	fgenesh4_pg.C_LG_XVI000404	fgenesh4_pg.C_LG_XVI000404	At3g57670.1	zinc finger - like protein : finger protein pcp1	trichocarpa	All probes match over all sequences
PtpAffx.213341.1.S1_at	-4.86675	-93.5035	2.27e-07	pmrna:pmrna26095	gw1.XVI.1824.1	gw1.XVI.1824.1	At2g41660.1	expressed protein : :supported by full-length cDNA: Ceres:35456.	trichocarpa	Unique
PtpAffx.213378.1.S1_at	-5.37513	-16.0462	0.000290246	pmrna:pmrna26176	eugene3.00160595	eugene3.00160595	At3g11690.1	expressed protein : : supported by cDNA: gi_14334501_gb_AY034942.1_	trichocarpa	Unique
PtpAffx.213384.1.S1_at	-1.76217	-13.8424	0.000516427	pmrna:pmrna26189	fgenesh4_pg.C_LG_XVI000550	fgenesh4_pg.C_LG_XVI000550	At3g11760.1	unknown protein :	trichocarpa	Unique
PtpAffx.213404.1.S1_at	-1.85347	-6.46547	0.00866826	pmrna:pmrna26223	fgenesh4_pg.C_LG_XVI000585	fgenesh4_pg.C_LG_XVI000585	At2g01820.1	putative receptor-like protein kinase :	trichocarpa	Unique
PtpAffx.213515.1.S1_at	-2.63026	-7.44086	0.00518836	pmrna:pmrna26417	gw1.XVI.2928.1	gw1.XVI.2928.1	At1g70280.1	unknown protein : similar to hypothetical protein GI:9755656 from [Arabidopsis thaliana]: supported by cDNA: gi_17065223	trichocarpa	Unique
PtpAffx.213517.1.S1_at	-5.13772	-20.1218	0.00012161	pmrna:pmrna26422	eugene3.00160857	eugene3.00160857	At3g50950.1	disease resistance protein (CC-NBS-LRR class)	trichocarpa	Unique
PtpAffx.213519.1.S1_at	-0.485845	-7.37504	0.00536613	pmrna:pmrna26424	fgenesh4_pg.C_LG_XVI000816	fgenesh4_pg.C_LG_XVI000816	--	--	trichocarpa	Unique
PtpAffx.213617.1.S1_at	-1.27159	-11.6706	0.000967591	pmrna:pmrna26593	fgenesh4_pg.C_LG_XVI001062	fgenesh4_pg.C_LG_XVI001062	At5g01260.1	putative protein : various alpha amylases from diverse species: supported by cDNA: gi_16323040_gb_AY057624.1_	trichocarpa	Unique
PtpAffx.213691.1.S1_at	-2.82039	-12.2357	0.000812091	pmrna:pmrna26728	eugene3.00161231	eugene3.00161231	At5g03570.1	putative protein :	trichocarpa	Unique
PtpAffx.213728.1.S1_at	-0.410587	-7.2775	0.0056192	pmrna:pmrna26793	eugene3.00161315	eugene3.00161315	--	--	trichocarpa	Unique
PtpAffx.213737.1.S1_at	-4.38689	-15.4684	0.000341045	pmrna:pmrna26810	eugene3.00161335	eugene3.00161335	At5g01930.1	glycosyl hydrolase family 5:cellulase ((1-4)-beta-mannan endohydrolase) : mannan endo-1	trichocarpa	Unique
PtpAffx.213739.1.S1_at	-0.248477	-7.87054	0.00420243	pmrna:pmrna26822	eugene3.00161347	eugene3.00161347	At1g32070.1	expressed protein : :supported by full-length cDNA: Ceres:22071.	trichocarpa	Unique
PtpAffx.213746.1.S1_at	-0.91607	-9.87859	0.00179613	pmrna:pmrna26834	gw1.XVI.494.1	gw1.XVI.494.1	At5g01970.1	putative protein : putative protein At2g30530 - Arabidopsis thaliana	trichocarpa	Unique
PtpAffx.213753.1.S1_at	-1.39161	-7.84859	0.00424453	pmrna:pmrna26859	gw1.XVI.567.1	gw1.XVI.567.1	At1g79620.1	leucine-rich repeat transmembrane protein kinase	trichocarpa	Unique
PtpAffx.213753.1.S1_s_at	-3.15466	-7.27855	0.00561751	pmrna:pmrna26859	gw1.XVI.567.1	gw1.XVI.567.1	At1g79620.1	leucine-rich repeat transmembrane protein kinase	trichocarpa	All probes match over all sequences
PtpAffx.213801.1.S1_at	-1.05303	-24.1032	6.04e-05	pmrna:pmrna26937	eugene3.00170083	eugene3.00170083	--	--	trichocarpa	Unique
PtpAffx.213805.1.S1_at	-0.465146	-8.86953	0.00272364	pmrna:pmrna26944	eugene3.00170091	eugene3.00170091	gi|41688712|sp|Q8S8V9|RPOA_ATRBE	DNA-directed RNA polymerase alpha chain (PEP) (Plastid-encoded RNA polymerase alpha subunit) (RNA polymerase alpha subunit) >gi|20068363|emb|CAC88076.1| RNA polymerase alpha subunit [Atropa belladonna] >gi|28261749|ref|NP_783263.1| RNA polymerase alpha chain [Atropa belladonna]	trichocarpa	Unique
PtpAffx.213826.1.S1_at	-4.13641	-8.21871	0.00357802	pmrna:pmrna26982	gw1.XVII.421.1	gw1.XVII.421.1	At5g64240.1	expressed protein : strong similarity to unknown protein (gb|AAD11574.1):supported by full-length cDNA: Ceres:29895.	trichocarpa	Unique
PtpAffx.213827.1.S1_at	-4.1367	-6.86939	0.00692846	pmrna:pmrna26983	gw1.XVII.423.1	gw1.XVII.423.1	At1g02170.1	hypothetical protein common family : similar to At4g25110	trichocarpa	Unique
PtpAffx.213886.1.S1_at	-1.24531	-25.338	4.97e-05	pmrna:pmrna27081	gw1.XVII.770.1	gw1.XVII.770.1	At3g63240.1	inositol-1	trichocarpa	Unique
PtpAffx.213944.1.S1_at	-0.715827	-12.3221	0.000791065	pmrna:pmrna27186	fgenesh4_pg.C_LG_XVII000406	fgenesh4_pg.C_LG_XVII000406	At3g28860.1	multidrug resistance P-glycoprotein	trichocarpa	Unique
PtpAffx.214000.1.S1_at	-1.80568	-10.0585	0.00168003	pmrna:pmrna27274	eugene3.00170500	eugene3.00170500	At1g13740.1	expressed protein : : supported by cDNA: gi_15810574_gb_AY056326.1_	trichocarpa	Unique
PtpAffx.214069.1.S1_s_at	-0.691017	-6.28831	0.00960469	pmrna:pmrna27400	gw1.VI.493.1 gw1.XVIII.884.1	gw1.VI.493.1	At5g51710.1	potassium:proton antiporter family : related to glutathione-regulated potassium-efflux system protein [Escherichia coli] GP|606284|gb|AAA58147: supported by full-length cDNA: Ceres:118693.	trichocarpa	All probes match over all sequences
PtpAffx.214184.1.S1_at	-5.21386	-15.8634	0.000305168	pmrna:pmrna27591	gw1.XVIII.1497.1	gw1.XVIII.1497.1	At4g32500.1	potassium channel - protein :	trichocarpa	Unique
PtpAffx.214197.1.S1_x_at	-0.702918	-6.83871	0.00704468	pmrna:pmrna27627	eugene3.00180434	eugene3.00180434	At4g32330.1	putative protein : : supported by cDNA: gi_14334555_gb_AY035182.1_	trichocarpa	Probes cross hyb with other sequences
PtpAffx.214222.1.S1_at	-0.669616	-10.9224	0.00124245	pmrna:pmrna27672	grail3.0007031001	grail3.0007031001	At5g11040.1	putative protein : predicted proteins	trichocarpa	Unique
PtpAffx.214265.1.S1_at	-3.0287	-16.5893	0.000257763	pmrna:pmrna27763	grail3.0007039601	grail3.0007039601	At4g25760.1	expressed protein : hypothetical protein - Arabidopsis thaliana	trichocarpa	Unique
PtpAffx.214266.1.S1_s_at	-1.96704	-8.13085	0.00373052	pmrna:pmrna27764	fgenesh4_pg.C_LG_XVIII000550 eugene3.02350003 eugene3.02350017	fgenesh4_pg.C_LG_XVIII000550	At3g07040.1	disease resistance protein RPM1 (CC-NBS-LRR class)	trichocarpa	All probes match over all sequences
PtpAffx.214310.1.S1_at	-2.58449	-6.92915	0.00671001	pmrna:pmrna27835	gw1.XVIII.2303.1	gw1.XVIII.2303.1	At3g24330.1	glycosyl hydrolase family 17 : similar to elicitor inducible chitinase Nt-SubE76 GI:11071974 from [Nicotiana tabacum]	trichocarpa	Unique
PtpAffx.214331.1.S1_at	-1.62656	-6.66293	0.00775805	pmrna:pmrna27869	gw1.XVIII.2371.1	gw1.XVIII.2371.1	At4g32350.1	putative protein : trichohyalin - human	trichocarpa	Unique
PtpAffx.214358.1.S1_at	-1.77469	-7.48962	0.00507177	pmrna:pmrna27926	gw1.XVIII.2536.1	gw1.XVIII.2536.1	At2g44970.1	unknown protein : identical to GB:AAC31827: supported by cDNA: gi_18377627	trichocarpa	Unique
PtpAffx.214444.1.S1_at	-1.49996	-23.3376	6.84e-05	pmrna:pmrna28089	grail3.0020024501	grail3.0020024501	At4g28080.1	putative protein : 150-kD protein	trichocarpa	Unique
[truncated: 1,159 more rows]
