# Supplementary material for: Genome scale transcriptome analysis of shoot organogenesis in Populus
Source: BMC Plant Biol. 2009 Nov 17;9:132. doi: 10.1186/1471-2229-9-132 (PMC2784466; doi:10.1186/1471-2229-9-132)
Supplement: Additional file 2 — Regulated genes at each stage identified by LIMMA. 2a. CIM3-CIM0 down. 2b. CIM3-CIM0 up. 2c. SIM0-CIM0 down. 2d. SIM0-CIM0 up. 2e. SIM3-CIM0 down. 2f. SIM3-CIM0 up. 2g. SIM8-CIM0 down. 2h. SIM8-CIM0 up [file 1471-2229-9-132-S2.ZIP › Supp2/Supp2h SIM8-CIM0_Up.xls]

## Sheet: SIM8-CIM0
Affy ID	M	t	P	Public ID	Gene Model(s)	Preferred Gene Model	AGI match	Annotation	organism	Target type description
Ptp.10.1.A1_at	4.06674	10.6797	0.00135436	CK087557	eugene3.00020821	eugene3.00020821	At1g37130.1	nitrate reductase	tremula x tremuloides	Unique
Ptp.100.1.S1_a_at	0.587119	6.34067	0.00932172	BU834161	--	--	--	--	tremula x tremuloides	Probes match on alternative forms of same gene
Ptp.1064.1.A1_at	5.46322	8.23714	0.0035467	CV238103	estExt_Genewise1_v1.C_LG_X5311	estExt_Genewise1_v1.C_LG_X5311	At1g60590.1	polygalacturonase	trichocarpa	Unique
Ptp.1072.1.A1_s_at	0.835954	9.46578	0.0021245	CV280108	grail3.0022002301	grail3.0022002301	At3g12680.1	hypothetical protein : contains Pfam profile PF00642 zinc finger protein: supported by cDNA: gi_16797660	trichocarpa x deltoides	All probes match over all sequences
Ptp.1137.1.S1_at	1.04945	8.46526	0.00320877	CV226891	gw1.IX.2154.1	gw1.IX.2154.1	At3g19220.1	expressed protein : : supported by cDNA: gi_16649110_gb_AY059925.1_	trichocarpa	Unique
Ptp.1148.1.S1_s_at	4.28204	10.5237	0.00142326	CK100484	gw1.I.3549.1	gw1.I.3549.1	At1g22360.1	UDP-glucose glucosyltransferase : identical to UDP-glucose glucosyltransferase GI:3928543 from [Arabidopsis thaliana]: supported by cDNA: gi_12083243_gb_AF332418.1_AF332418	tremula x tremuloides	All probes match over all sequences
Ptp.1148.2.S1_at	3.83046	11.3692	0.00107605	CK089838	gw1.I.3549.1	gw1.I.3549.1	At1g22360.1	UDP-glucose glucosyltransferase : identical to UDP-glucose glucosyltransferase GI:3928543 from [Arabidopsis thaliana]: supported by cDNA: gi_12083243_gb_AF332418.1_AF332418	tremula x tremuloides	Unique
Ptp.1188.1.A1_at	2.42445	10.2582	0.00156343	CK089860	fgenesh4_pg.C_LG_III001068	fgenesh4_pg.C_LG_III001068	At1g63710.1	cytochrome P450	tremula x tremuloides	Unique
Ptp.124.1.S1_at	4.5213	21.7202	8.99e-05	AF181993.1	grail3.0040026601	grail3.0040026601	At4g34160.1	Cyclin D3:1 :	tremula x tremuloides	Unique
Ptp.1247.1.S1_s_at	1.44135	20.3357	0.000117042	CK112058	estExt_fgenesh4_pg.C_LG_VI1672	estExt_fgenesh4_pg.C_LG_VI1672	At5g11520.1	aspartate aminotransferase (Asp3) : : supported by cDNA: gi_15292662_gb_AY050765.1_	tremula x tremuloides	All probes match over all sequences
Ptp.1289.1.S1_at	5.62886	7.37965	0.00535749	CK092600	gw1.I.26.1	gw1.I.26.1	At5g09730.1	glycosyl hydrolase family 3 : beta-xylosidase	tremula x tremuloides	Unique
Ptp.1306.1.A1_at	0.737106	8.30908	0.00342494	CV248198	eugene3.00570219	eugene3.00570219	At5g66680.1	dolichyl-di-phosphooligosaccharide-protein glycotransferase (oligosaccharyltransferase)-like : :supported by full-length cDNA: Ceres:18419.	trichocarpa	Unique
Ptp.1319.1.A1_at	2.63375	13.3256	0.000588169	CF235627	gw1.XVI.2349.1	gw1.XVI.2349.1	At3g02875.1	IAA-amino acid hydrolase (ILR1) : identical to IAA-amino acid hydrolase (ILR1) GB:U23794 [Arabidopsis thaliana]:supported by full-length cDNA: Ceres:259555.	alba x tremula	Unique
Ptp.1338.1.A1_at	0.489026	7.42299	0.00523269	CV245431	eugene3.00280304	eugene3.00280304	At5g03730.1	SERINE:THREONINE-PROTEIN KINASE CTR1 : : supported by cDNA: gi_166679	trichocarpa	Unique
Ptp.1359.1.A1_at	1.10796	8.55747	0.00310251	CK091802	fgenesh4_pm.C_LG_XIV000303 gw1.II.2846.1	fgenesh4_pm.C_LG_XIV000303	At3g55010.1	phosphoribosylformylglycinamidine cyclo-ligase precursor : : supported by cDNA: gi_16974614_gb_AY060585.1_	trichocarpa	Unique
Ptp.1367.1.A1_at	0.814514	9.39778	0.00218252	CV265700	estExt_fgenesh4_pm.C_LG_IV0368	estExt_fgenesh4_pm.C_LG_IV0368	At4g18400.1	expressed protein : : supported by full-length cDNA: Ceres: 14794.	trichocarpa x nigra	Unique
Ptp.1377.1.S1_at	1.61292	11.7429	0.000945598	CV260575	grail3.0003069401	grail3.0003069401	At1g21750.1	putative protein disulfide isomerase precursor : Similar to gb|Z11499 protein disulfide isomerase from Medicago sativa. ESTs gb|AI099693	trichocarpa x nigra	Unique
Ptp.1377.1.S1_x_at	1.50517	12.3945	0.000771719	CV260575	grail3.0003069401	grail3.0003069401	At1g21750.1	putative protein disulfide isomerase precursor : Similar to gb|Z11499 protein disulfide isomerase from Medicago sativa. ESTs gb|AI099693	trichocarpa x nigra	Probes cross hyb with other sequences
Ptp.1393.2.S1_s_at	0.864858	8.51895	0.00314514	BU837443	estExt_Genewise1_v1.C_LG_IX2340	estExt_Genewise1_v1.C_LG_IX2340	At2g15290.1	expressed protein : : supported by cDNA: gi_15982806_gb_AY057510.1_	tremula x tremuloides	All probes match over all sequences
Ptp.1398.1.S1_s_at	1.31567	10.4137	0.00147549	DN488079	grail3.0049021504 estExt_Genewise1_v1.C_LG_X2172	grail3.0049021504	At3g55440.1	cytosolic triosephosphatisomerase : :supported by full-length cDNA: Ceres:28516.	tremula x tremuloides	All probes match over all sequences
Ptp.140.1.S1_at	2.49462	18.0821	0.00018425	AJ278671.1	estExt_Genewise1_v1.C_LG_XIII1983	estExt_Genewise1_v1.C_LG_XIII1983	At5g18100.1	copper:zinc superoxide dismutase (CSD3) : identical to copper:zinc superoxide dismutase GI:3273755	tremula x tremuloides	Unique
Ptp.1401.1.S1_s_at	0.461846	6.90383	0.00680146	CV259837	grail3.0058002602	grail3.0058002602	At1g05620.1	expressed protein : :supported by full-length cDNA: Ceres:39571.	trichocarpa x nigra	All probes match over all sequences
Ptp.1405.1.S1_at	1.5901	6.77253	0.00731409	CK093260	gw1.XIV.2525.1	gw1.XIV.2525.1	At2g47590.1	photolyase:blue-light receptor (PHR2) : :supported by full-length cDNA: Ceres:34800.	tremula x tremuloides	Unique
Ptp.1416.1.A1_s_at	0.910492	8.22163	0.00357402	CV247793	eugene3.00002535	eugene3.00002535	At5g48580.1	FKBP-type peptidyl-prolyl cis-trans isomerase	trichocarpa	All probes match over all sequences
Ptp.1424.1.S1_s_at	0.907599	6.82882	0.00707761	CV250396	estExt_Genewise1_v1.C_LG_I2658	estExt_Genewise1_v1.C_LG_I2658	At4g15000.1	ribosomal protein : :supported by full-length cDNA: Ceres:15384.	trichocarpa	All probes match over all sequences
Ptp.1436.1.S1_at	5.11907	14.068	0.000484889	AF349443.1	estExt_fgenesh4_pg.C_LG_XIX0984	estExt_fgenesh4_pg.C_LG_XIX0984	At1g73325.1	similar to Dr4(protease inhibitor) : temporary automated functional assignment	tremuloides	Unique
Ptp.1436.1.S1_x_at	4.99478	14.5227	0.00042847	AF349443.1	estExt_fgenesh4_pg.C_LG_XIX0984	estExt_fgenesh4_pg.C_LG_XIX0984	At1g73325.1	similar to Dr4(protease inhibitor) : temporary automated functional assignment	tremuloides	Probes cross hyb with other sequences
Ptp.15.1.S1_at	4.61456	18.2672	0.000177265	CK088785	fgenesh4_pg.C_LG_III001848	fgenesh4_pg.C_LG_III001848	At4g25650.1	putative protein : cell death suppressor protein lls1	tremula x tremuloides	Unique
Ptp.1501.1.A1_s_at	2.74975	6.89705	0.00682371	CK093594	gw1.VII.3677.1 eugene3.00071138	gw1.VII.3677.1	At2g18190.1	putative AAA-type ATPase :	tremula x tremuloides	All probes match over all sequences
Ptp.1512.1.S1_s_at	3.41752	17.0628	0.000229413	CV270596	estExt_fgenesh4_pm.C_LG_XIX0169	estExt_fgenesh4_pm.C_LG_XIX0169	At5g05270.1	putative protein : contains similarity to chalcone-flavonone isomerase (chalcone isomerase)supported by full-length cDNA: Ceres:40439.	trichocarpa x nigra	All probes match over all sequences
Ptp.1519.1.S1_s_at	1.16022	6.28342	0.00962938	BU898007	estExt_Genewise1_v1.C_LG_I5063 gw1.I.5086.1	estExt_Genewise1_v1.C_LG_I5063	At1g53530.1	hypothetical protein : contains similarity to mitochondrial inner membrane protease subunit 1 GB:P28627 from (Saccharomyces cerevisiae)	tremula x tremuloides	All probes match over all sequences
Ptp.1544.2.S1_at	1.01332	6.87094	0.00692607	CK087724	estExt_fgenesh4_pm.C_LG_V0429	estExt_fgenesh4_pm.C_LG_V0429	At1g43170.1	ribosomal protein : identical to ribosomal protein GI:166858 from [Arabidopsis thaliana]:supported by full-length cDNA: Ceres:14534.	tremula x tremuloides	Unique
Ptp.1556.1.A1_at	0.788737	12.5107	0.000744477	CV283141	grail3.0024007102	grail3.0024007102	At1g12050.1	fumarylacetoacetate hydrolase-like protein : similar to fumarylacetoacetate hydrolase	trichocarpa x deltoides	Unique
Ptp.157.1.S1_s_at	1.17867	9.03903	0.00253982	CV241931	estExt_Genewise1_v1.C_1500126	estExt_Genewise1_v1.C_1500126	At1g09640.1	elongation factor 1B-gamma	trichocarpa	All probes match over all sequences
Ptp.1582.1.A1_at	2.17629	11.0462	0.00119126	CV258382	estExt_fgenesh4_pg.C_LG_I2179	estExt_fgenesh4_pg.C_LG_I2179	At5g14450.1	early nodule-specific protein - like : early nodule-specific protein	trichocarpa x deltoides	Unique
Ptp.1587.1.S1_s_at	0.586361	7.17219	0.00594589	CF232525	eugene3.00080140 eugene3.45490001	eugene3.00080140	At5g04800.1	40S ribosomal protein S17 -like : 40S ribosomal protein S17	alba x tremula	All probes match over all sequences
Ptp.1588.1.S1_s_at	2.55426	10.6417	0.00136758	AJ849327.1	eugene3.00102165	eugene3.00102165	At3g54820.1	aquaporin:MIP - like protein : aquaporin 2	tremula x tremuloides	All probes match over all sequences
Ptp.1603.1.A1_at	1.23855	12.8583	0.000672972	CK092042	gw1.I.8071.1	gw1.I.8071.1	At2g19640.1	putative SET-domain transcriptional regulator : : supported by cDNA: gi_14334523_gb_AY034953.1_	tremula x tremuloides	Unique
Ptp.1671.1.A1_at	2.20181	12.4252	0.00076556	CK092825	gw1.XIV.1323.1	gw1.XIV.1323.1	At3g61440.1	cysteine synthase AtcysC1 : :supported by full-length cDNA: Ceres:32851.	tremula x tremuloides	Unique
Ptp.1694.1.S1_s_at	0.413655	6.339	0.00932613	CK093498	estExt_fgenesh4_pm.C_LG_XV0274	estExt_fgenesh4_pm.C_LG_XV0274	At5g60160.1	aspartyl aminopeptidase - like protein : aspartyl aminopeptidase	tremula x tremuloides	All probes match over all sequences
Ptp.1712.1.A1_at	1.84092	13.492	0.000561369	CV265772	gw1.IV.1491.1	gw1.IV.1491.1	At2g17120.1	expressed protein : similar to hypothetical protein GB:AAB81674:supported by full-length cDNA: Ceres:6280.	trichocarpa x nigra	Unique
Ptp.1717.1.A1_at	4.19053	12.3499	0.000783062	CV272748	estExt_Genewise1_v1.C_1070026 fgenesh4_pg.C_LG_XI000947	estExt_Genewise1_v1.C_1070026	At3g15240.1	unknown protein :	trichocarpa x nigra	Unique
Ptp.172.1.S1_s_at	0.920189	6.97054	0.00656986	CV248945	grail3.0001089401	grail3.0001089401	At2g19740.1	60S ribosomal protein L31 : : supported by cDNA: gi_15450424_gb_AY052313.1_	trichocarpa	All probes match over all sequences
Ptp.1845.1.A1_s_at	0.499874	7.94686	0.00405647	CV256202	estExt_fgenesh4_pg.C_1400054 estExt_fgenesh4_pm.C_LG_I1266	estExt_fgenesh4_pg.C_1400054	At1g30580.1	putative GTP-binding protein : Similar to WO8E3.3 gi|3880615 putative GTP-binding protein from C. elegans cosmid gb|Z92773. EST gb|AA597331 comes from this gene:supported by full-length cDNA: Ceres:18981.	trichocarpa x deltoides	All probes match over all sequences
Ptp.1851.1.S1_s_at	0.732044	9.39427	0.00218546	CV250325	estExt_Genewise1_v1.C_LG_XVI2163	estExt_Genewise1_v1.C_LG_XVI2163	At1g70600.1	60S ribosomal protein L27A : identical to 60S ribosomal protein L27A GB:P49637 (Arabidopsis thaliana):supported by full-length cDNA: Ceres:15789.	trichocarpa	All probes match over all sequences
Ptp.1860.1.A1_at	2.73745	7.40393	0.00529091	CK093687	gw1.I.3668.1	gw1.I.3668.1	At3g18800.1	expressed protein : :supported by full-length cDNA: Ceres:270508.	tremula x tremuloides	Unique
Ptp.1876.2.S1_a_at	1.29032	9.42899	0.00215849	CN524523	eugene3.00080363	eugene3.00080363	At1g29150.1	26S proteasome regulatory subunit (RPN6)	trichocarpa x deltoides	Probes match on alternative forms of same gene
Ptp.1984.1.S1_x_at	1.25401	7.61683	0.00476576	CF936983	estExt_fgenesh4_kg.C_LG_II0025	estExt_fgenesh4_kg.C_LG_II0025	At2g34480.1	60S ribosomal protein L18A : : supported by cDNA: gi_14596030_gb_AY042803.1_	tomentiglandulosa	Probes cross hyb with other sequences
Ptp.2004.1.A1_at	1.16522	12.0157	0.000865468	CK093656	gw1.97.147.1 fgenesh4_pg.C_LG_III000191	gw1.97.147.1	At1g54220.1	dihydrolipoamide S-acetyltransferase	tremula x tremuloides	Unique
Ptp.2008.1.S1_at	1.32108	6.55213	0.00824793	BU831257	gw1.X.386.1	gw1.X.386.1	At3g25690.1	unknown protein : Common family members: At4g18570	euphratica	Unique
Ptp.2020.1.S1_s_at	2.66514	6.28473	0.00962449	CF227942	eugene3.00120841	eugene3.00120841	At4g24780.1	putative pectate lyase : pectate lyase	alba x tremula	All probes match over all sequences
Ptp.2023.1.S1_at	1.74095	11.3112	0.00109764	CK087912	eugene3.00060168	eugene3.00060168	At4g16400.1	hypothetical protein :	tremula x tremuloides	Unique
Ptp.2023.1.S1_s_at	1.67241	6.78819	0.00724695	CK087912	eugene3.00060168	eugene3.00060168	At4g16400.1	hypothetical protein :	tremula x tremuloides	All probes match over all sequences
Ptp.2031.1.S1_at	0.618464	7.51199	0.00501334	CB240521	gw1.II.1826.1	gw1.II.1826.1	At1g77770.1	unknown protein : similar to GB:AAC28186	alba x tremula var. glandulosa	Unique
Ptp.2034.1.A1_at	0.77239	6.57723	0.0081329	CK088204	estExt_fgenesh4_pg.C_LG_III0576	estExt_fgenesh4_pg.C_LG_III0576	At4g17370.1	putative protein :	tremula x tremuloides	Unique
Ptp.205.1.A1_at	0.690107	6.54005	0.00831453	CV258761	gw1.VI.1832.1	gw1.VI.1832.1	At3g53900.1	uracil phosphoribosyltransferase-like protein : uracil phosphoribosyltransferase - Nicotiana tabacum	trichocarpa x nigra	Unique
Ptp.2062.1.A1_at	1.47081	6.30045	0.00953752	CV236307	estExt_fgenesh4_pg.C_LG_XII0034	estExt_fgenesh4_pg.C_LG_XII0034	At3g17770.1	dihydroxyacetone kinase	trichocarpa	Unique
Ptp.2081.1.A1_s_at	1.35503	13.5518	0.000554389	CV272057	estExt_fgenesh4_pg.C_LG_II0662	estExt_fgenesh4_pg.C_LG_II0662	At1g77120.1	alcohol dehydrogenase : identical to alcohol dehydrogenase GI:469467 from [Arabidopsis thaliana]: supported by full-length cDNA: Ceres: 4033.	trichocarpa x nigra	All probes match over all sequences
Ptp.2088.1.S1_at	1.32312	16.1868	0.000280453	BI126758	grail3.0038019202 grail3.0044016201	grail3.0038019202	At1g65930.1	isocitrate dehydrogenase	tremula x tremuloides	Unique
Ptp.2120.1.S1_at	0.813601	9.96572	0.00173924	CK089943	estExt_Genewise1_v1.C_1330158	estExt_Genewise1_v1.C_1330158	At4g11420.1	putative protein : a 162 kDa component of a multi-protein complex phosphorylated by Src - Mus musculus	tremula x tremuloides	Unique
Ptp.2132.2.A1_a_at	0.834127	7.07465	0.00624719	CV273144	estExt_fgenesh4_kg.C_LG_IX0036	estExt_fgenesh4_kg.C_LG_IX0036	At5g13450.1	delta subunit of mitochondrial F1-ATPase : : supported by cDNA: gi_14190494_gb_AF380647.1_AF380647	trichocarpa x deltoides	Probes match on alternative forms of same gene
Ptp.2138.1.S1_s_at	0.825129	6.28339	0.00962938	CX183011	estExt_Genewise1_v1.C_LG_III0629	estExt_Genewise1_v1.C_LG_III0629	At1g27350.1	unknown protein : similar to ESTs gb|T20610 and gb|AA586199	euramericana	All probes match over all sequences
Ptp.2141.1.A1_s_at	1.66579	16.2464	0.000276505	CV239739	estExt_Genewise1_v1.C_1450038	estExt_Genewise1_v1.C_1450038	At5g57020.1	N-myristoyl transferase : :supported by full-length cDNA: Ceres:36525.	trichocarpa	All probes match over all sequences
Ptp.2145.1.A1_at	0.872742	6.29422	0.00957364	CV280771	gw1.XVI.341.1	gw1.XVI.341.1	At3g08740.1	putative elongation factor P (EF-P) : similar to elongation factor P (EF-P) GB:Q54760 [Synechococcus PCC7942]:supported by full-length cDNA: Ceres:2242.	trichocarpa x deltoides	Unique
Ptp.2149.1.S1_at	4.75459	15.418	0.000346489	CK089576	estExt_fgenesh4_pg.C_LG_II2092	estExt_fgenesh4_pg.C_LG_II2092	--	--	tremula x tremuloides	Unique
Ptp.2154.1.A1_at	3.54011	16.2639	0.000275084	CK093723	--	--	--	--	tremula x tremuloides	Unique
Ptp.2183.1.S1_s_at	1.48061	7.78286	0.0043801	CK113874	grail3.0060007502	grail3.0060007502	At5g46160.1	50S ribosomal protein L14 : : supported by cDNA: gi_16604451	tremula x tremuloides	All probes match over all sequences
Ptp.2185.1.S1_s_at	4.06584	9.60076	0.00200694	CK318489	eugene3.01310099	eugene3.01310099	At1g09310.1	expressed protein : ESTs gb|T20589	deltoides	All probes match over all sequences
Ptp.2190.1.S1_at	1.4383	10.7438	0.00132189	BU867120	gw1.I.1137.1	gw1.I.1137.1	At2g29260.1	putative tropinone reductase :	tremula	Unique
Ptp.221.1.S1_s_at	1.27419	8.02544	0.00391797	CF233014	estExt_Genewise1_v1.C_LG_XVII1414	estExt_Genewise1_v1.C_LG_XVII1414	At5g15610.1	putative protein : hypothetical protein F14P3.15 - Arabidopsis thaliana	alba x tremula	All probes match over all sequences
Ptp.2226.1.S1_at	7.01958	15.2384	0.000361513	CK089488	eugene3.00031073	eugene3.00031073	At1g64160.1	disease resistance response protein family: dirigent protein family : similar to dirigent protein GB:AAF25365 GI:6694709 from [Thuja plicata]: similar to pathogenesis-related protein [Pisum sativum] gi:4585273 gb:AAD25355	tremula x tremuloides	Unique
Ptp.224.1.A1_at	2.27481	15.4982	0.000337952	CK095285	--	--	--	--	tremula	Unique
Ptp.2244.1.A1_s_at	3.45927	8.43785	0.00324938	CV270349	estExt_Genewise1_v1.C_LG_VII1401	estExt_Genewise1_v1.C_LG_VII1401	At5g09760.1	pectin methylesterase - like protein : pectin methylesterase	trichocarpa x nigra	All probes match over all sequences
Ptp.2272.1.A1_at	0.70979	6.23918	0.00984395	CK087425	estExt_fgenesh4_pm.C_1630013	estExt_fgenesh4_pm.C_1630013	At5g56940.1	30S ribosomal protein S16 : : supported by full-length cDNA: Ceres: 20539.	trichocarpa x nigra	Unique
Ptp.2289.1.S1_at	0.441712	7.10737	0.00614689	CK093247	grail3.0079015002	grail3.0079015002	At5g51510.1	expressed protein : :supported by full-length cDNA: Ceres:20287.	tremula x tremuloides	Unique
Ptp.2301.1.A1_at	0.934608	6.34727	0.00928921	CV237242	estExt_fgenesh4_pm.C_1230010 estExt_fgenesh4_pm.C_LG_IV0341 estExt_fgenesh4_pm.C_LG_IV0340	estExt_fgenesh4_pm.C_1230010	At3g02360.1	6-phosphogluconate dehydrogenase	trichocarpa	Unique
Ptp.2303.1.S1_at	1.39791	7.39756	0.00530763	CV245799	gw1.I.9767.1	gw1.I.9767.1	At1g08470.1	strictosidine synthase-related : similar to strictosidine synthase [Rauvolfia serpentina][SP|P15324]: supported by cDNA: gi_16930480_gb_AF419594.1_AF419594	trichocarpa	Unique
Ptp.2316.1.S1_at	1.54968	9.8304	0.00183278	CX178514	estExt_fgenesh4_pg.C_LG_II1684	estExt_fgenesh4_pg.C_LG_II1684	At3g62030.1	peptidylprolyl isomerase ROC4 : :supported by full-length cDNA: Ceres:29220.	euramericana	Unique
Ptp.2332.2.A1_a_at	1.36337	6.81955	0.00712262	CV241155	estExt_fgenesh4_pm.C_LG_VIII0801	estExt_fgenesh4_pm.C_LG_VIII0801	At1g60810.1	ATP citrate-lyase	trichocarpa	Probes match on alternative forms of same gene
Ptp.2344.1.A1_at	4.47064	14.2389	0.000461998	CV243674	estExt_Genewise1_v1.C_LG_V0405	estExt_Genewise1_v1.C_LG_V0405	At1g71695.1	peroxidase	trichocarpa	Unique
Ptp.2344.1.A1_x_at	4.59321	15.2577	0.000360203	CV243674	estExt_Genewise1_v1.C_LG_V0405	estExt_Genewise1_v1.C_LG_V0405	At1g71695.1	peroxidase	trichocarpa	Probes cross hyb with other sequences
Ptp.2346.1.S1_at	1.47191	7.68397	0.00460755	CK093262	estExt_fgenesh4_pm.C_LG_IV0341 estExt_fgenesh4_pm.C_LG_IV0340 estExt_fgenesh4_pm.C_1230010	estExt_fgenesh4_pm.C_LG_IV0341	At3g02360.1	6-phosphogluconate dehydrogenase	tremula x tremuloides	Unique
Ptp.2358.1.S1_at	1.40971	7.44024	0.00518944	CV230841	estExt_fgenesh4_pm.C_LG_XII0191	estExt_fgenesh4_pm.C_LG_XII0191	At1g74030.1	putative enolase : similar to ENOLASE (2-PHOSPHOGLYCERATE DEHYDRATASE) GB:P15007 from [Drosophila melanogaste]: supported by cDNA: gi_14334609_gb_AY034978.1_	trichocarpa	Unique
Ptp.237.1.S1_s_at	0.682924	6.4284	0.00886252	CV280778	gw1.86.222.1	gw1.86.222.1	At2g02500.1	putative sugar nucleotide phosphorylase : : supported by cDNA: gi_12697582_dbj_AB037876.1_AB037876	euramericana	All probes match over all sequences
Ptp.2381.1.S1_at	1.20515	6.2697	0.00968066	CV274280	eugene3.00160970	eugene3.00160970	--	--	trichocarpa x deltoides	Unique
Ptp.2388.1.A1_s_at	0.842853	10.2641	0.00156102	CV241230	grail3.0116001202	grail3.0116001202	At4g26410.1	putative protein :	trichocarpa	All probes match over all sequences
Ptp.2438.1.A1_at	0.602862	6.96419	0.00659579	CV238862	gw1.X.2554.1 gw1.X.2540.1	gw1.X.2554.1	At2g35790.1	expressed protein : : supported by cDNA: gi_14596214_gb_AY042895.1_	trichocarpa	Unique
Ptp.2455.1.S1_at	1.23528	7.01973	0.00640916	CK092820	grail3.0079015101	grail3.0079015101	gi|34907260|ref|NP_914977.1|	P0504E02.26 [Oryza sativa (japonica cultivar-group)] >gi|20161323|dbj|BAB90247.1| unknown protein [Oryza sativa (japonica cultivar-group)] >gi|20160783|dbj|BAB89724.1| unknown protein [Oryza sativa (japonica cultivar-group)]	tremula x tremuloides	Unique
Ptp.2457.1.S1_s_at	1.49668	10.0301	0.00169837	CV264623	eugene3.00130033	eugene3.00130033	gi|29650092|gb|AAO85809.1|	S-adenosylmethionine synthetase [Salvia miltiorrhiza]	trichocarpa x nigra	All probes match over all sequences
Ptp.2463.1.S1_a_at	1.79184	8.84125	0.00275125	CV257616	estExt_fgenesh4_pg.C_LG_XIII0199	estExt_fgenesh4_pg.C_LG_XIII0199	At3g04720.1	hevein-like protein precursor (PR-4) : identical to hevein-like protein precursor GB:P43082 [Arabidopsis thaliana]	trichocarpa x deltoides	Probes match on alternative forms of same gene
Ptp.2463.1.S1_s_at	1.14019	6.50037	0.00851006	CV257616	estExt_fgenesh4_pg.C_LG_XIII0199	estExt_fgenesh4_pg.C_LG_XIII0199	At3g04720.1	hevein-like protein precursor (PR-4) : identical to hevein-like protein precursor GB:P43082 [Arabidopsis thaliana]	trichocarpa x deltoides	All probes match over all sequences
Ptp.2463.2.S1_at	1.8999	8.21108	0.00359247	DN484793	estExt_fgenesh4_pg.C_LG_XIII0199	estExt_fgenesh4_pg.C_LG_XIII0199	At3g04720.1	hevein-like protein precursor (PR-4) : identical to hevein-like protein precursor GB:P43082 [Arabidopsis thaliana]	tremula x tremuloides	Unique
Ptp.2477.1.S1_s_at	6.43531	21.0749	0.000101034	CV226314	estExt_fgenesh4_pg.C_1270062	estExt_fgenesh4_pg.C_1270062	At1g62510.1	similar to 14KD proline-rich protein DC2.15 precursor (sp|P14009): similar to ESTs emb|Z17709 and emb|Z47685 : similar to hybrid proline-rich protein GB:CAA59472 GI:4454097 from [Catharanthus roseus]	trichocarpa	All probes match over all sequences
Ptp.2480.1.S1_at	0.925162	8.5052	0.00315712	BU883064	grail3.0024031501	grail3.0024031501	At2g41530.1	putative esterase D : :supported by full-length cDNA: Ceres:37276.	trichocarpa	Unique
Ptp.2497.1.S1_at	1.91836	7.65723	0.00466521	CK093570	grail3.0021004601	grail3.0021004601	At5g16940.1	putative protein : predicted protein	tremula x tremuloides	Unique
Ptp.2497.1.S1_s_at	1.69855	6.21897	0.00996946	CK093570	grail3.0021004601	grail3.0021004601	At5g16940.1	putative protein : predicted protein	tremula x tremuloides	All probes match over all sequences
Ptp.2560.1.S1_s_at	1.00254	11.84	0.00091562	CV270621	eugene3.00130653	eugene3.00130653	At5g17770.1	NADH-cytochrome b5 reductase : :supported by full-length cDNA: Ceres:17432.	trichocarpa x nigra	All probes match over all sequences
Ptp.2560.2.S1_a_at	1.36592	9.33107	0.00224169	BU835696	eugene3.00130653	eugene3.00130653	At5g17770.1	NADH-cytochrome b5 reductase : :supported by full-length cDNA: Ceres:17432.	tremula x tremuloides	Probes match on alternative forms of same gene
Ptp.2560.3.S1_s_at	1.2341	12.1976	0.0008207	CK092469	eugene3.00130653	eugene3.00130653	At5g17770.1	NADH-cytochrome b5 reductase : :supported by full-length cDNA: Ceres:17432.	tremula x tremuloides	All probes match over all sequences
Ptp.2561.1.A1_s_at	0.568619	7.13021	0.0060759	CV247249	estExt_fgenesh4_pg.C_LG_V1341	estExt_fgenesh4_pg.C_LG_V1341	At5g09510.1	ribosomal protein S15-like : ribosomal protein S15 - Arabidopsis thaliana	trichocarpa	All probes match over all sequences
Ptp.2582.1.S1_s_at	1.27961	7.31801	0.00551312	CV239439	estExt_fgenesh4_pg.C_LG_V0629	estExt_fgenesh4_pg.C_LG_V0629	At4g38100.1	expressed protein : :supported by full-length cDNA: Ceres:21.	trichocarpa	All probes match over all sequences
Ptp.2607.1.S1_x_at	3.65639	30.562	2.37e-05	CV245762	eugene3.00180810	eugene3.00180810	At5g38420.1	ribulose bisphosphate carboxylase small chain 2b precursor (RuBisCO small subunit 2b) (sp|P10797) : : supported by cDNA: gi_16649138_gb_AY059939.1_	trichocarpa	Probes cross hyb with other sequences
Ptp.2607.2.S1_a_at	3.89325	18.7576	0.000160992	BU894129	gw1.1295.3.1 eugene3.00180810	gw1.1295.3.1	At1g67090.1	ribulose-bisphosphate carboxylase small unit	tremula x tremuloides	Probes match on alternative forms of same gene
Ptp.2608.1.S1_s_at	0.322646	8.3982	0.00329948	CV276221	eugene3.00060645	eugene3.00060645	At5g41685.1	Expressed protein : : supported by cDNA: gi_13605534_gb_AF361593.1_AF361593	trichocarpa x deltoides	All probes match over all sequences
Ptp.2639.1.S1_at	0.695298	7.52239	0.00499469	CV273032	eugene3.00060477	eugene3.00060477	At3g57490.1	40S ribosomal protein S2 homolog : 40S ribosomal protein S2 - Arabidopsis thaliana	trichocarpa x deltoides	Unique
Ptp.2651.1.A1_at	0.837339	9.69359	0.00193176	CK091953	eugene3.00070635	eugene3.00070635	At5g10010.1	hypothetical protein :	tremula x tremuloides	Unique
Ptp.2662.1.S1_s_at	0.575737	8.57769	0.00307456	CK092954	grail3.0050011101	grail3.0050011101	At3g62360.1	putative protein : Pm5 protein - Homo sapiens	tremula x tremuloides	All probes match over all sequences
Ptp.2685.1.S1_at	2.44621	14.3196	0.000451143	CK113401	grail3.0018042001	grail3.0018042001	At4g23885.1	Expressed protein : : supported by full-length cDNA: Ceres: 28506.	tremula x tremuloides	Unique
Ptp.2685.1.S1_s_at	1.65633	7.71851	0.00452486	CK113401	grail3.0018042001	grail3.0018042001	At4g23885.1	Expressed protein : : supported by full-length cDNA: Ceres: 28506.	tremula x tremuloides	All probes match over all sequences
Ptp.2724.1.S1_s_at	1.8428	7.31419	0.00552072	DN503650	estExt_Genewise1_v1.C_1320075	estExt_Genewise1_v1.C_1320075	At3g21400.1	unknown protein :	tremula x tremuloides	All probes match over all sequences
Ptp.2754.1.A1_at	0.607234	6.51505	0.00843816	CV243178	estExt_Genewise1_v1.C_LG_VIII1820	estExt_Genewise1_v1.C_LG_VIII1820	At1g13270.1	methionine aminopeptidase I (MAP1)	trichocarpa	Unique
Ptp.2780.1.S1_at	3.22556	11.7039	0.000956615	CV262913	estExt_Genewise1_v1.C_LG_VIII0273	estExt_Genewise1_v1.C_LG_VIII0273	At3g48140.1	B12D-like protein : B12D protein - Hordeum vulgare	trichocarpa x nigra	Unique
Ptp.2780.1.S1_s_at	2.30265	12.805	0.000679929	CV262913	estExt_Genewise1_v1.C_LG_VIII0273	estExt_Genewise1_v1.C_LG_VIII0273	At3g48140.1	B12D-like protein : B12D protein - Hordeum vulgare	trichocarpa x nigra	All probes match over all sequences
Ptp.2783.1.A1_at	2.47883	8.5416	0.00312483	CV262385	eugene3.00081763	eugene3.00081763	At5g40460.1	putative protein : predicted protein	trichocarpa x nigra	Unique
Ptp.2791.1.S1_s_at	1.40685	7.15731	0.00598605	DN497793	grail3.0032012901	grail3.0032012901	At4g21740.1	hypothetical protein :	tremula x tremuloides	All probes match over all sequences
Ptp.2798.1.S1_at	8.25145	13.2253	0.000605456	CV272884	--	--	--	--	trichocarpa	Unique
Ptp.280.1.A1_at	2.16359	21.1793	0.00010011	BP930644	fgenesh4_pm.C_LG_II000371	fgenesh4_pm.C_LG_II000371	At1g77490.1	thylakoid-bound ascorbate peroxidase	nigra	Unique
Ptp.2808.1.S1_at	3.28687	8.80836	0.00278786	DN485934	gw1.44.255.1	gw1.44.255.1	At5g56890.1	Expressed protein : : supported by cDNA: gi_20453161	tremula x tremuloides	Unique
Ptp.2813.1.S1_at	2.21406	16.842	0.000241659	BU816193	estExt_Genewise1_v1.C_LG_II0234	estExt_Genewise1_v1.C_LG_II0234	At4g02580.1	predicted NADH dehydrogenase 24 kD subunit : similar to N. crassa NADH-ubiquinone dehydrogenase 24 kD subunit precursor	trichocarpa x deltoides	Unique
Ptp.2853.1.S1_at	3.11972	7.40832	0.00528052	DN494248	eugene3.00011141	eugene3.00011141	At3g12480.1	unknown protein :	tremula x tremuloides	Unique
Ptp.2855.1.A1_at	4.91893	24.3403	5.81e-05	BU828038	eugene3.00100655	eugene3.00100655	--	--	trichocarpa x nigra	Unique
Ptp.287.1.A1_s_at	1.31285	7.07315	0.00625145	AJ774516	eugene3.00011055	eugene3.00011055	At3g15640.1	putative cytochrome c oxidase subunit Vb : similar to cytochrome oxidase IV GB:223590 [Bos taurus]: contains Pfam profile: PF01215 cytochrome c oxidase subunit Vb:supported by full-length cDNA: Ceres:34224.	euphratica	All probes match over all sequences
Ptp.289.1.S1_at	5.38401	26.739	4.05e-05	CN520220	gw1.XV.3329.1	gw1.XV.3329.1	At3g61250.1	myb DNA-binding protein (MYB17) : contains PFAM profile: Myb-like DNA-binding domain PF00249	tremula x tremuloides	Unique
Ptp.2900.1.S1_at	1.04548	7.28511	0.00559589	DN493665	eugene3.01270003 eugene3.00030889	eugene3.01270003	At1g12420.1	hypothetical protein :	tremula x tremuloides	Unique
Ptp.2903.1.A1_s_at	6.75623	11.9266	0.000889014	BP934529	gw1.XII.485.1 gw1.XII.484.1	gw1.XII.485.1	At3g22370.1	alternative oxidase 1a precursor : identical to GB:Q39219 from [Arabidopsis thaliana]:supported by full-length cDNA: Ceres:116257.	nigra	All probes match over all sequences
Ptp.2915.1.S1_at	2.47467	26.7377	4.05e-05	DN496177	gw1.XIV.1519.1	gw1.XIV.1519.1	At5g24090.1	glycosyl hydrolase family 18 (acidic endochitinase) : almost identical to acidic endochitinase GI:166664 from [Arabidopsis thaliana]	tremula	Unique
Ptp.2919.1.S1_a_at	2.3002	11.7722	0.000934977	CV267068	--	--	--	--	trichocarpa x nigra	Probes match on alternative forms of same gene
Ptp.2933.1.A1_at	2.74526	7.18581	0.00590371	CV267151	--	--	--	--	tremula x tremuloides	Unique
Ptp.2956.2.S1_at	0.615272	10.3597	0.00150654	BU867019	gw1.IV.3768.1	gw1.IV.3768.1	At5g17240.1	unknown protein :	tremula	Unique
Ptp.2967.1.S1_s_at	1.4214	11.0114	0.00120357	DN489007	grail3.0024004101	grail3.0024004101	At5g47720.1	acetoacyl-CoA-thiolase : :supported by full-length cDNA: Ceres:93821.	tremula	All probes match over all sequences
Ptp.2973.1.S1_at	5.02883	8.2318	0.00355786	DN488249	gw1.XIII.74.1	gw1.XIII.74.1	At4g03230.1	putative receptor kinase :	tremula x tremuloides	Unique
Ptp.2993.1.S1_at	6.81105	14.3078	0.000452558	CX658401	estExt_fgenesh4_pm.C_LG_II1069	estExt_fgenesh4_pm.C_LG_II1069	At3g02885.1	Expressed protein : : supported by cDNA: gi_1289319_gb_U53221.1_ATU53221	alba x tremula var. glandulosa	Unique
Ptp.303.2.A1_at	2.85723	6.21661	0.00998277	CK088209	gw1.XIX.2748.1	gw1.XIX.2748.1	At4g03210.1	xyloglucan endotransglycosylase	alba x tremula var. glandulosa	Unique
Ptp.3030.1.S1_at	0.850247	6.99439	0.00650053	DN484799	gw1.X.1285.1	gw1.X.1285.1	At1g79440.1	succinic semialdehyde dehydrogenase (gabD)	tremula x tremuloides	Unique
Ptp.3030.1.S1_s_at	0.820857	8.20385	0.00360531	DN484799	gw1.X.1285.1	gw1.X.1285.1	At1g79440.1	succinic semialdehyde dehydrogenase (gabD)	tremula x tremuloides	All probes match over all sequences
Ptp.3031.1.S1_at	7.05835	7.03684	0.00636332	DN494218	--	--	--	--	tremula x tremuloides	Unique
Ptp.3032.1.S1_s_at	3.57632	17.1848	0.000224554	DN494443	eugene3.00400327 eugene3.00400328	eugene3.00400327	At5g42830.1	N-hydroxycinnamoyl benzoyltransferase-like protein :	tremula x tremuloides	All probes match over all sequences
Ptp.3041.1.S1_at	1.60674	7.00502	0.00646779	BU885243	gw1.1700.5.1 gw1.IV.2236.1	gw1.1700.5.1	At2g34660.1	glutathione S-conjugate ABC transporter (AtMRP2) : almost identical to MgATP-energized glutathione S-conjugate pump GI:2909781 from [Arabidopsis thaliana]: supported by cDNA: gi_2909780_gb_AF020288.1_AF020288	tremula x tremuloides	Unique
Ptp.3067.1.S1_at	0.850746	8.35875	0.00336124	AJ744954.1	estExt_Genewise1_v1.C_LG_III0403	estExt_Genewise1_v1.C_LG_III0403	At1g51760.1	IAA-Ala hydrolase (IAR3) : identical to IAA-Ala hydrolase (IAR3) [Arabidopsis thaliana] GI:3421384: supported by cDNA: gi_14030706_gb_AF375444.1_AF375444	alba x tremula	Unique
Ptp.3067.1.S1_s_at	0.832056	9.08452	0.00248999	AJ744954.1	estExt_Genewise1_v1.C_LG_III0403	estExt_Genewise1_v1.C_LG_III0403	At1g51760.1	IAA-Ala hydrolase (IAR3) : identical to IAA-Ala hydrolase (IAR3) [Arabidopsis thaliana] GI:3421384: supported by cDNA: gi_14030706_gb_AF375444.1_AF375444	alba x tremula	All probes match over all sequences
Ptp.3068.1.S1_at	0.862119	9.49374	0.00209758	CV265985	grail3.0028022801	grail3.0028022801	At3g09890.1	expressed protein : :supported by full-length cDNA: Ceres:19531.	trichocarpa x nigra	Unique
Ptp.3127.1.S1_s_at	1.24109	6.21796	0.00997486	AJ777838	gw1.VI.935.1	gw1.VI.935.1	At4g26270.1	pyrophosphate-dependent phosphofructo-1-kinase : pyrophosphate-dependent phosphofructo-1-kinase	euphratica	All probes match over all sequences
Ptp.3136.1.S1_at	1.2696	14.6643	0.000414452	CV248044	eugene3.00400106	eugene3.00400106	At4g09320.1	nucleoside-diphosphate kinase : :supported by full-length cDNA: Ceres:30158.	trichocarpa	Unique
Ptp.3168.1.S1_at	4.09546	14.1278	0.00047716	CX659317	grail3.0036009801 estExt_Genewise1_v1.C_LG_X4725 estExt_Genewise1_v1.C_LG_X4748	grail3.0036009801	At2g29460.1	glutathione transferase	alba x tremula var. glandulosa	Unique
Ptp.318.1.A1_at	2.07547	10.8684	0.00127004	CK088300	--	--	--	--	tremula x tremuloides	Unique
Ptp.3227.1.S1_s_at	0.893928	8.65762	0.00297044	BU816637	estExt_Genewise1_v1.C_LG_XI0540	estExt_Genewise1_v1.C_LG_XI0540	At2g38130.1	putative acetyltransferase :	tremula x tremuloides	All probes match over all sequences
Ptp.323.1.S1_s_at	3.91113	10.7776	0.00130678	CK088337	gw1.14009.1.1 estExt_fgenesh4_pm.C_570040	gw1.14009.1.1	At3g51240.1	flavanone 3-hydroxylase (FH3) : :supported by full-length cDNA: Ceres:36653.	tremula x tremuloides	All probes match over all sequences
Ptp.3238.1.S1_s_at	1.63957	7.87033	0.00420243	CV264475	eugene3.00071331	eugene3.00071331	At3g19990.1	hypothetical protein : predicted by genemark.hmm	trichocarpa x nigra	All probes match over all sequences
Ptp.3244.1.S1_at	6.06653	22.788	7.54e-05	CV260954	grail3.0024029101	grail3.0024029101	--	--	trichocarpa x nigra	Unique
Ptp.3289.1.A1_at	3.05632	6.22544	0.00992409	AJ775163	eugene3.00040123	eugene3.00040123	--	--	euphratica	Unique
Ptp.3327.1.S1_s_at	3.86885	7.61817	0.00476484	CV264775	estExt_Genewise1_v1.C_LG_XV2908	estExt_Genewise1_v1.C_LG_XV2908	At5g62350.1	ripening-related protein - like : ripening-related protein	trichocarpa x nigra	All probes match over all sequences
Ptp.3333.2.A1_at	1.93182	7.0795	0.00623149	CX658805	--	--	--	--	trichocarpa	Unique
Ptp.3366.1.S1_at	0.475321	6.64336	0.0078503	BU810222	eugene3.00120626 eugene3.60380001	eugene3.00120626	At3g47610.1	putative protein : activating signal cointegrator 1 - Homo sapiens	tremula x tremuloides	Unique
Ptp.3369.1.S1_at	0.803614	7.46941	0.00511909	DN485480	estExt_fgenesh4_pg.C_LG_XI0860 gw1.178.65.1	estExt_fgenesh4_pg.C_LG_XI0860	At3g14860.1	hypothetical protein : predicted by genemark.hmm: supported by cDNA: gi_20260313	tremula x tremuloides	Unique
Ptp.3438.1.S1_at	0.592831	6.9775	0.00655084	CN519429	grail3.0066017503	grail3.0066017503	At1g20910.1	hypothetical protein : predicted by genscan+	trichocarpa x deltoides	Unique
Ptp.3507.1.S1_s_at	2.45952	16.4097	0.000266902	BP931120	gw1.II.1507.1	gw1.II.1507.1	At1g09970.1	leucine-rich repeat transmembrane protein kinase	nigra	All probes match over all sequences
Ptp.3507.2.S1_at	2.3342	13.6685	0.000538686	DN492469	gw1.II.1507.1	gw1.II.1507.1	At1g09970.1	leucine-rich repeat transmembrane protein kinase	tremula x tremuloides	Unique
Ptp.3508.1.S1_at	1.50441	6.35757	0.00922865	BU895259	estExt_Genewise1_v1.C_LG_XV1100	estExt_Genewise1_v1.C_LG_XV1100	At1g18270.1	unknown protein : : supported by cDNA: gi_18176245	tremula x tremuloides	Unique
Ptp.3510.1.S1_at	8.21143	19.4605	0.000139765	CX659046	eugene3.00070258 estExt_Genewise1_v1.C_LG_VII1106	eugene3.00070258	--	--	alba x tremula var. glandulosa	Unique
Ptp.3515.1.S1_s_at	0.580768	6.27167	0.00967655	DN502082	estExt_fgenesh4_pm.C_LG_III0713	estExt_fgenesh4_pm.C_LG_III0713	At5g57330.1	apospory-associated protein C : : supported by cDNA: gi_20260439	trichocarpa	All probes match over all sequences
Ptp.3520.1.A1_s_at	4.53184	7.2704	0.0056354	CV258205	estExt_fgenesh4_pm.C_LG_XV0458	estExt_fgenesh4_pm.C_LG_XV0458	At3g48990.1	4-coumarate-CoA ligase -like protein : 4-coumarate-CoA ligase enzyme	trichocarpa x deltoides	All probes match over all sequences
Ptp.357.1.S1_at	1.73171	8.577	0.00307456	CV242353	eugene3.00091203	eugene3.00091203	At5g58800.1	quinone reductase family : similar to 1	trichocarpa	Unique
Ptp.3683.2.S1_s_at	0.985865	7.26512	0.00564896	DN501534	estExt_Genewise1_v1.C_LG_XIV4108	estExt_Genewise1_v1.C_LG_XIV4108	At5g65940.1	3-hydroxyisobutyryl-coenzyme A hydrolase : : supported by cDNA: gi_8572759_gb_AF276301.1_AF276301	tremula x tremuloides	All probes match over all sequences
Ptp.3694.1.S1_at	1.80094	12.831	0.000675589	DN501465	estExt_fgenesh4_pg.C_LG_VIII0975	estExt_fgenesh4_pg.C_LG_VIII0975	At1g68850.1	peroxidase	tremula x tremuloides	Unique
Ptp.3718.1.S1_at	5.36917	9.13419	0.00244162	DN491471	eugene3.00021197	eugene3.00021197	At4g09680.1	putative protein :	trichocarpa	Unique
Ptp.3720.1.S1_at	1.19239	6.58007	0.008121	CX657369	grail3.0011005801	grail3.0011005801	At5g10830.1	embryonic abundant protein -like : embryonic abundant protein EMB34	alba x tremula var. glandulosa	Unique
Ptp.3730.1.A1_at	3.4299	6.2975	0.00955707	CV232031	--	--	--	--	tremula	Unique
Ptp.3750.1.A1_at	2.31492	6.33066	0.00937208	CV281580	fgenesh4_pg.C_LG_X002285	fgenesh4_pg.C_LG_X002285	At4g39200.1	ribosomal protein S25 : ribosomal protein S25	trichocarpa x deltoides	Unique
Ptp.3757.1.A1_at	0.18793	6.32696	0.00939342	BU896413	estExt_fgenesh4_pm.C_1330018 gw1.XIII.810.1	estExt_fgenesh4_pm.C_1330018	At2g47700.1	unknown protein :	tremula x tremuloides	Unique
Ptp.3773.1.S1_at	8.40702	10.6245	0.0013761	DN488787	eugene3.126580001 grail3.0085002501	eugene3.126580001	--	--	tremula	Unique
Ptp.3775.2.S1_a_at	1.12455	7.86974	0.00420243	BU863918	estExt_Genewise1_v1.C_LG_III2036	estExt_Genewise1_v1.C_LG_III2036	At3g15660.1	expressed protein : :supported by full-length cDNA: Ceres:32287.	tremula	Probes match on alternative forms of same gene
Ptp.3776.1.S1_x_at	3.82302	7.71384	0.00453608	CV276886	estExt_Genewise1_v1.C_LG_IV3602	estExt_Genewise1_v1.C_LG_IV3602	At2g38540.1	putative nonspecific lipid-transfer protein : : supported by cDNA: gi_15146309_gb_AY049296.1_	trichocarpa x deltoides	Probes cross hyb with other sequences
Ptp.3786.1.S1_at	5.41587	15.3854	0.000349504	CX655023	grail3.0018034701	grail3.0018034701	At5g52830.1	WRKY family transcription factor : : supported by cDNA: gi_15991727_gb_AF418310.1_AF418310	alba x tremula var. glandulosa	Unique
Ptp.3788.1.A1_at	8.45497	12.4038	0.000770276	CV276438	eugene3.00140537	eugene3.00140537	At3g61980.1	expressed protein : :supported by full-length cDNA: Ceres:20358.	trichocarpa x deltoides	Unique
Ptp.3788.1.A1_s_at	8.36806	10.0096	0.00170957	CV276438	eugene3.00140537	eugene3.00140537	At3g61980.1	expressed protein : :supported by full-length cDNA: Ceres:20358.	trichocarpa x deltoides	All probes match over all sequences
Ptp.3799.1.S1_s_at	6.0994	9.1061	0.00246744	BU884353	eugene3.00070021	eugene3.00070021	--	--	tremula x tremuloides	All probes match over all sequences
Ptp.3803.2.A1_a_at	3.95887	8.29272	0.00345335	CV256720	estExt_Genewise1_v1.C_LG_VI1670	estExt_Genewise1_v1.C_LG_VI1670	At3g56970.1	bHLH protein : NULL	trichocarpa x deltoides	Probes match on alternative forms of same gene
Ptp.3805.1.S1_at	3.20139	7.18839	0.0058949	CV274329	estExt_fgenesh4_pg.C_LG_XVII0326	estExt_fgenesh4_pg.C_LG_XVII0326	At5g62740.1	putative protein : hypersensitive-induced response protein HIR3	trichocarpa x deltoides	Unique
Ptp.3810.1.S1_at	4.2601	10.4355	0.0014652	CV253278	gw1.XI.3528.1 estExt_Genewise1_v1.C_1820057	gw1.XI.3528.1	At1g78780.1	expressed protein : contains similarity to pathogen-related protein GI:499073 from [Hordeum vulgare]:supported by full-length cDNA: Ceres:772.	trichocarpa x deltoides	Unique
Ptp.3815.1.S1_at	1.25696	8.13026	0.00373095	DN488408	estExt_fgenesh4_pg.C_LG_IX0114	estExt_fgenesh4_pg.C_LG_IX0114	At2g24190.1	putative carbonyl reductase :	tremula x tremuloides	Unique
Ptp.3826.1.A1_s_at	7.16502	8.61233	0.00302593	DN497984	estExt_fgenesh4_pg.C_LG_IV0209 estExt_fgenesh4_pg.C_LG_IV0210 eugene3.00040193	estExt_fgenesh4_pg.C_LG_IV0209	At1g24020.1	Bet v I allergen family : similar to major pollen allergen Bet v 1 GB:CAA96544 GI:1321726 from [Betula pendula]: supported by full-length cDNA: Ceres: 6145.	tremula x tremuloides	All probes match over all sequences
Ptp.3840.1.S1_s_at	4.37563	10.0778	0.00166563	BU885246	gw1.28.836.1	gw1.28.836.1	At3g09920.1	putative phosphatidylinositol-4-phosphate 5-kinase : similar to phosphatidylinositol-4-phosphate 5-kinase GB:CAB53377 [Arabidopsis thaliana]	trichocarpa x nigra	All probes match over all sequences
Ptp.3852.1.S1_at	3.04394	12.0965	0.000845034	BU884637	eugene3.00091019 eugene3.20690001 fgenesh4_pm.C_LG_IX000475 fgenesh4_pg.C_LG_IX000970	eugene3.00091019	At4g37980.1	cinnamyl-alcohol dehydrogenase ELI3-1 : : supported by cDNA: gi_13430625_gb_AF360225.1_AF360225	tremula x tremuloides	Unique
Ptp.3871.1.S1_at	4.5783	6.84831	0.00701179	CA926586	gw1.III.803.1	gw1.III.803.1	At1g80160.1	expressed protein : :supported by full-length cDNA: Ceres:21663.	tremuloides	Unique
Ptp.3890.1.S1_at	6.00756	8.87317	0.00271931	DN489074	estExt_fgenesh4_pg.C_1290056	estExt_fgenesh4_pg.C_1290056	At5g60920.1	phytochelatin synthetase - like protein : putative phytochelatin synthetase	trichocarpa	Unique
Ptp.3906.1.S1_at	3.75844	9.61985	0.00199023	DN498709	eugene3.00020387	eugene3.00020387	--	--	tremula	Unique
Ptp.3919.1.S1_at	3.39083	8.17891	0.00364391	BU888638	eugene3.00080513 eugene3.00101960	eugene3.00080513	At5g02220.1	Expressed protein : : supported by full-length cDNA: Ceres: 147593.	tremula	Unique
Ptp.3920.1.S1_at	2.102	9.71734	0.00191662	CX168810	eugene3.00160180	eugene3.00160180	--	--	deltoides	Unique
Ptp.3932.1.S1_at	6.62715	30.4085	2.4e-05	DN497278	gw1.VII.1642.1	gw1.VII.1642.1	At3g14880.1	hypothetical protein : predicted by genemark.hmm	tremula	Unique
Ptp.3947.1.S1_s_at	7.91278	19.2687	0.000144537	CV253657	eugene3.01520027	eugene3.01520027	At5g06860.1	polygalacturonase inhibiting protein (PGIP1) : identical to polygalacturonase inhibiting protein 1 (PGIP1) [Arabidopsis thaliana] gi|7800199|gb|AAF69827: contains leucine rich-repeat (LRR) domains Pfam:PF00560	trichocarpa x deltoides	All probes match over all sequences
Ptp.3954.1.S1_a_at	2.74879	11.8005	0.000928913	BP936963	gw1.XIX.1276.1	gw1.XIX.1276.1	At1g64980.1	unknown protein :	nigra	Probes match on alternative forms of same gene
Ptp.3954.2.S1_at	2.42205	9.47533	0.00211627	CV268320	gw1.XIX.1276.1	gw1.XIX.1276.1	At1g64980.1	unknown protein :	trichocarpa x nigra	Unique
Ptp.3963.1.S1_at	4.35683	9.94374	0.00175236	DN488508	estExt_fgenesh4_pg.C_LG_XIII0042	estExt_fgenesh4_pg.C_LG_XIII0042	At4g02080.1	SAR1:GTP-binding secretory factor : :supported by full-length cDNA: Ceres:94610.	tremula	Unique
Ptp.3979.1.S1_at	2.97054	6.55668	0.00822437	DN489014	gw1.XV.3072.1 gw1.XV.3066.1	gw1.XV.3072.1	At1g68530.1	very-long-chain fatty acid condensing enzyme (CUT1) : identical to very-long-chain fatty acid condensing enzyme (CUT1) GB:AF129511 (required for cuticular wax biosynthesis and pollen fertility: Millar	tremula	Unique
Ptp.3999.1.S1_x_at	2.37158	11.7937	0.000930436	CF936633	eugene3.00120577	eugene3.00120577	At1g73880.1	putative glucosyltransferase : similar to glucosyltransferase GB:AAB36653 from [Nicotiana tabacum]: supported by cDNA: gi_20260127	trichocarpa	Probes cross hyb with other sequences
Ptp.4007.1.A1_at	7.43797	37.8021	1.02e-05	CX659756	grail3.0012028301	grail3.0012028301	At5g35735.1	Expressed protein : : supported by full-length cDNA: Ceres: 32450.	alba x tremula var. glandulosa	Unique
Ptp.4024.1.S1_a_at	1.90854	9.55946	0.0020431	CK104504	grail3.0175000802	grail3.0175000802	At3g22890.1	ATP sulfurylase	tremula	Unique
Ptp.4024.1.S1_at	1.61788	7.13699	0.00605359	CK104504	grail3.0175000802	grail3.0175000802	At3g22890.1	ATP sulfurylase	tremula	Probes match on alternative forms of same gene
Ptp.4034.1.S1_at	1.31994	6.76957	0.00732482	CV236614	estExt_Genewise1_v1.C_LG_I1344	estExt_Genewise1_v1.C_LG_I1344	At2g28790.1	putative thaumatin : :supported by full-length cDNA: Ceres:2058.	trichocarpa	Unique
Ptp.4040.1.S1_s_at	1.07228	7.7867	0.00437301	BU861549	estExt_fgenesh4_pm.C_LG_IV0530	estExt_fgenesh4_pm.C_LG_IV0530	At4g35000.1	ascorbate peroxidase	tremula	All probes match over all sequences
Ptp.4043.1.A1_s_at	1.97321	13.5058	0.000559298	CV236960	eugene3.00280289	eugene3.00280289	At3g52990.1	pyruvate kinase - like protein : pyruvate kinase	trichocarpa	All probes match over all sequences
Ptp.4044.1.S1_s_at	1.60902	10.012	0.00170802	DN494458	fgenesh4_pg.C_LG_III000827	fgenesh4_pg.C_LG_III000827	--	--	tremula x tremuloides	All probes match over all sequences
Ptp.4050.15.A1_x_at	0.587966	7.47763	0.00509653	CV278546	--	--	--	--	trichocarpa x deltoides	Probes cross hyb with other sequences
Ptp.4054.1.S1_a_at	3.10601	27.2118	3.84e-05	CF229309	eugene3.00151093	eugene3.00151093	At2g36530.1	enolase (2-phospho-D-glycerate hydroylase) : : supported by cDNA: gi_15809969_gb_AY054253.1_	alba x tremula	Probes match on alternative forms of same gene
Ptp.4054.1.S1_s_at	2.25254	29.7123	2.63e-05	CF229309	eugene3.00151093	eugene3.00151093	At2g36530.1	enolase (2-phospho-D-glycerate hydroylase) : : supported by cDNA: gi_15809969_gb_AY054253.1_	alba x tremula	All probes match over all sequences
Ptp.4063.1.S1_at	4.602	10.1779	0.00160911	CV253300	--	--	--	--	tremula	Unique
Ptp.4063.2.S1_a_at	5.21331	25.3987	4.93e-05	CV253391	fgenesh4_pg.C_scaffold_57000048	fgenesh4_pg.C_scaffold_57000048	At4g37380.1	putative protein : various predicted proteins	tremula x tremuloides	Probes match on alternative forms of same gene
Ptp.4069.1.A1_at	8.46178	7.66257	0.00465494	CA931925	eugene3.00190854	eugene3.00190854	At3g54420.1	glycosyl hydrolase family 19 (class IV chitinase) : almost identical to class IV chitinase from GI:2597826 [Arabidopsis thaliana]	tremuloides	Unique
Ptp.4100.1.A1_a_at	1.03602	6.59591	0.00805478	BP930485	estExt_fgenesh4_pg.C_LG_II0641	estExt_fgenesh4_pg.C_LG_II0641	At1g43710.1	histidine decarboxylase	nigra	Probes match on alternative forms of same gene
Ptp.4102.2.A1_a_at	4.54631	13.9495	0.000500377	CV256358	gw1.127.232.1	gw1.127.232.1	At4g17260.1	lactate dehydrogenase (LDH1) : :supported by full-length cDNA: Ceres:33509.	trichocarpa x deltoides	Probes match on alternative forms of same gene
Ptp.4116.1.S1_at	8.20901	8.1763	0.00364817	CV283544	gw1.82.136.1	gw1.82.136.1	At3g18440.1	unknown protein : : supported by cDNA: gi_20466393	tremula	Unique
Ptp.4116.1.S1_s_at	6.49245	6.83654	0.00705243	CV283544	eugene3.00660144	eugene3.00660144	At1g52340.1	short chain alcohol dehydrogenase	trichocarpa x deltoides	All probes match over all sequences
Ptp.4130.1.S1_s_at	5.8466	9.04637	0.0025315	CX167925	fgenesh4_pg.C_LG_VI000552	fgenesh4_pg.C_LG_VI000552	At5g57123.1	expressed protein : : supported by full-length cDNA: Ceres: 268527.	deltoides	All probes match over all sequences
Ptp.415.1.A1_at	0.782737	8.6744	0.0029543	CK088975	estExt_fgenesh4_pg.C_LG_V1322	estExt_fgenesh4_pg.C_LG_V1322	At3g54640.1	tryptophan synthase alpha chain : : supported by full-length cDNA: Ceres: 40110.	tremula x tremuloides	Unique
Ptp.4177.1.S1_at	8.1276	13.3362	0.000588169	BU837681	gw1.V.3090.1	gw1.V.3090.1	At5g09970.1	cytochrome p450 family :	tremula x tremuloides	Unique
Ptp.4190.1.S1_x_at	1.15732	7.6121	0.0047792	CV256252	estExt_fgenesh4_pm.C_LG_I0166	estExt_fgenesh4_pm.C_LG_I0166	At3g23990.1	mitochondrial chaperonin hsp60 : identical to mitochondrial chaperonin hsp60 GB:Z11547 [Arabidopsis thaliana] (Plant Mol. Biol. 18 (5)	trichocarpa x deltoides	Probes cross hyb with other sequences
Ptp.4195.1.S1_at	2.52494	8.81632	0.00277971	BU881509	eugene3.00280289	eugene3.00280289	At3g52990.1	pyruvate kinase - like protein : pyruvate kinase	trichocarpa	Unique
Ptp.4204.1.S1_at	2.53662	12.5431	0.000736825	BU827018	gw1.VIII.1377.1	gw1.VIII.1377.1	At5g16290.1	acetolactate synthase-like protein :	tremula x tremuloides	Unique
Ptp.4207.1.A1_at	0.869813	8.41866	0.00327412	DN490407	grail3.0011006201	grail3.0011006201	At5g09270.1	expressed protein : :supported by full-length cDNA: Ceres:38657.	tremula x tremuloides	Unique
Ptp.4215.1.S1_at	1.5056	6.78341	0.00726329	BU832870	gw1.20655.2.1 eugene3.00081065	gw1.20655.2.1	At1g68760.1	putative mutT protein : contains Pfam profile: PF00293 Bacterial mutT protein: similar to mutator MutT protein GB:AAB85793 [Methanobacterium thermoautotrophicum]	tremula x tremuloides	Unique
Ptp.4219.1.S1_at	6.04605	14.6621	0.000414455	AY665682.1	eugene3.00110271	eugene3.00110271	gi|51872305|gb|AAU12257.1|	polyphenol oxidase [Populus balsamifera subsp. trichocarpa x Populus deltoides]	trichocarpa x deltoides	Unique
Ptp.4219.1.S1_s_at	8.69411	25.4238	4.92e-05	AY665682.1	eugene3.00110271	eugene3.00110271	gi|51872305|gb|AAU12257.1|	polyphenol oxidase [Populus balsamifera subsp. trichocarpa x Populus deltoides]	trichocarpa x deltoides	All probes match over all sequences
Ptp.4245.1.S1_at	0.785358	8.42087	0.00327351	CK091861	gw1.66.399.1	gw1.66.399.1	At5g22330.1	Ruv DNA-helicase-like protein : :supported by full-length cDNA: Ceres:113109.	trichocarpa	Unique
Ptp.4250.1.S1_at	1.24529	6.25011	0.00979092	CV243634	eugene3.00111332	eugene3.00111332	At1g25260.1	expressed protein : contains similarity to 60S acidic ribosomal protein GI:5815233 from [Homo sapiens]:supported by full-length cDNA: Ceres:6288.	trichocarpa	Unique
Ptp.4254.1.S1_at	1.06773	8.04953	0.00387198	BU836595	grail3.0108002501	grail3.0108002501	At1g26940.1	expressed protein : :supported by full-length cDNA: Ceres:19020.	tremula x tremuloides	Unique
Ptp.4288.1.S1_at	2.43279	6.23067	0.00989546	DN499435	estExt_fgenesh4_pg.C_LG_VII1056	estExt_fgenesh4_pg.C_LG_VII1056	At5g66750.1	helicase	tremula x tremuloides	Unique
Ptp.4294.1.S1_at	0.525349	6.4992	0.00851524	DN499365	estExt_fgenesh4_pg.C_2580005	estExt_fgenesh4_pg.C_2580005	At3g03100.1	expressed protein : : supported by full-length cDNA: Ceres: 37796.	tremula x tremuloides	Unique
Ptp.4329.1.S1_s_at	0.836331	11.99	0.000870069	CV275002	--	--	--	--	euphratica	All probes match over all sequences
Ptp.4331.1.S1_at	0.730848	7.38979	0.00532854	CV236103	eugene3.00120705	eugene3.00120705	At2g31610.1	40S ribosomal protein S3	trichocarpa	Unique
Ptp.4336.1.S1_at	0.614495	7.07162	0.0062572	CV256598	estExt_fgenesh4_pm.C_LG_XVI0258	estExt_fgenesh4_pm.C_LG_XVI0258	At2g36130.1	cyclophilin-like protein : :supported by full-length cDNA: Ceres:124189.	trichocarpa x deltoides	Unique
Ptp.4346.1.S1_at	0.61441	6.51529	0.00843816	CV272072	estExt_Genewise1_v1.C_LG_VIII1101	estExt_Genewise1_v1.C_LG_VIII1101	At5g59613.1	Expressed protein : : supported by cDNA: gi_20148460	trichocarpa x nigra	Unique
Ptp.4348.1.A1_at	0.696396	6.45808	0.00871152	CV239296	gw1.201.85.1 gw1.XIII.1587.1	gw1.201.85.1	At3g04605.1	Mutator-like transposase : similar to MURA transposase of maize Mutator transposon: supported by cDNA: gi_18389285	trichocarpa	Unique
Ptp.4369.1.S1_s_at	1.73209	10.2774	0.00155441	BU809437	estExt_fgenesh4_pg.C_LG_VIII0329	estExt_fgenesh4_pg.C_LG_VIII0329	At4g25030.1	putative protein : :supported by full-length cDNA: Ceres:16463.	tremula x tremuloides	All probes match over all sequences
Ptp.4371.2.A1_s_at	1.16561	8.35868	0.00336124	CV239801	estExt_fgenesh4_kg.C_LG_VIII0028	estExt_fgenesh4_kg.C_LG_VIII0028	At1g74270.1	putative ribosomal protein : similar to ribosomal protein L33B GB:NP_014877 from [Saccharomyces cerevisiae]: supported by full-length cDNA: Ceres: 20141.	trichocarpa	All probes match over all sequences
Ptp.4380.1.S1_s_at	1.16644	6.24911	0.00979724	CV247627	estExt_Genewise1_v1.C_440299	estExt_Genewise1_v1.C_440299	gi|29824329|gb|AAP04125.1|	unknown protein [Arabidopsis thaliana]	trichocarpa	All probes match over all sequences
Ptp.4396.1.S1_at	1.45178	8.879	0.00271045	CK091251	grail3.0002075501	grail3.0002075501	At1g76150.1	hypothetical protein : contains similarity to 17-beta-hydroxysteroid dehydrogenase type IV GI:2315980 from [Gallus gallus]: supported by cDNA: gi_17979530	trichocarpa	Unique
Ptp.4396.1.S1_s_at	0.778848	9.35814	0.00221623	CK091251	grail3.0002075501	grail3.0002075501	At1g76150.1	hypothetical protein : contains similarity to 17-beta-hydroxysteroid dehydrogenase type IV GI:2315980 from [Gallus gallus]: supported by cDNA: gi_17979530	trichocarpa	All probes match over all sequences
Ptp.4409.1.S1_at	0.87749	10.1566	0.0016219	CV268536	estExt_fgenesh4_pg.C_LG_VI1594	estExt_fgenesh4_pg.C_LG_VI1594	At4g32930.1	putative protein : predicted protein	trichocarpa x nigra	Unique
Ptp.4433.1.S1_at	3.47693	19.6772	0.000133584	CA923846	eugene3.00410187	eugene3.00410187	gi|34495197|emb|CAE02644.1|	ornithine decarboxylase [Lotus corniculatus var. japonicus]	trichocarpa	Unique
Ptp.4435.1.S1_s_at	1.05349	13.8362	0.000516748	CV258200	eugene3.00130661	eugene3.00130661	At5g17710.1	chloroplast GrpE protein : : supported by cDNA: gi_13878046_gb_AF370286.1_AF370286	trichocarpa x deltoides	All probes match over all sequences
Ptp.4449.1.S1_at	0.782044	11.2875	0.00110479	CK113560	grail3.0045021802	grail3.0045021802	At4g38490.1	Expressed protein : : supported by cDNA: gi_15451093_gb_AY054627.1_	tremula x tremuloides	Unique
Ptp.4451.1.S1_x_at	0.669031	7.86237	0.00421789	BU836816	estExt_Genewise1_v1.C_LG_X2037	estExt_Genewise1_v1.C_LG_X2037	At1g74270.1	putative ribosomal protein : similar to ribosomal protein L33B GB:NP_014877 from [Saccharomyces cerevisiae]: supported by full-length cDNA: Ceres: 20141.	tremula x tremuloides	Probes cross hyb with other sequences
Ptp.4454.1.S1_s_at	0.57931	6.25714	0.00975377	CV277402	estExt_Genewise1_v1.C_LG_XI3485	estExt_Genewise1_v1.C_LG_XI3485	At2g34250.1	putative protein transport protein SEC61 alpha subunit : :supported by full-length cDNA: Ceres:4598.	trichocarpa x deltoides	All probes match over all sequences
Ptp.4471.1.S1_at	3.49553	9.94822	0.00175073	CV272113	eugene3.00071013	eugene3.00071013	At5g66590.1	putative protein : contains similarity to pathogenesis-related protein:supported by full-length cDNA: Ceres:2152.	trichocarpa x nigra	Unique
Ptp.4485.1.S1_at	0.864851	6.25253	0.00978023	DN484830	gw1.XIV.733.1	gw1.XIV.733.1	At2g45270.1	putative O-sialoglycoprotein endopeptidase : :supported by full-length cDNA: Ceres:112264.	tremula x tremuloides	Unique
Ptp.4493.1.S1_s_at	1.13271	8.43588	0.0032516	CK091001	grail3.0001062402	grail3.0001062402	At4g34215.1	Expressed protein : : supported by full-length cDNA: Ceres: 6401.	trichocarpa	All probes match over all sequences
Ptp.4506.1.S1_s_at	7.77406	25.3922	4.93e-05	CV280595	eugene3.01970025 eugene3.01970027 estExt_Genewise1_v1.C_1970084	eugene3.01970025	At5g24090.1	glycosyl hydrolase family 18 (acidic endochitinase) : almost identical to acidic endochitinase GI:166664 from [Arabidopsis thaliana]	trichocarpa x deltoides	All probes match over all sequences
Ptp.4516.1.S1_s_at	0.487701	6.29235	0.00958341	BI125281	grail3.0001036102	grail3.0001036102	At2g21270.1	putative ubiquitin fusion-degradation protein : :supported by full-length cDNA: Ceres:34470.	tremula x tremuloides	All probes match over all sequences
Ptp.4538.1.A1_at	4.60368	95.022	2.11e-07	DN490336	fgenesh4_pg.C_LG_IX001042	fgenesh4_pg.C_LG_IX001042	At3g57650.1	1-acylcerol-3-phosphate acyltransferase - like protein : 1-acylcerol-3-phosphate acyltransferase	tremula x tremuloides	Unique
Ptp.4540.2.S1_s_at	1.61297	7.36541	0.00538734	BU898298	eugene3.01370032	eugene3.01370032	At5g64620.1	invertase inhibitor homolog (emb|CAA73335.1) : :supported by full-length cDNA: Ceres:25884.	tremula x tremuloides	All probes match over all sequences
Ptp.4542.1.S1_at	4.41985	11.4194	0.00105571	BU826842	gw1.XIV.1519.1	gw1.XIV.1519.1	At5g24090.1	glycosyl hydrolase family 18 (acidic endochitinase) : almost identical to acidic endochitinase GI:166664 from [Arabidopsis thaliana]	tremula x tremuloides	Unique
Ptp.4556.1.S1_s_at	3.72474	6.65404	0.00779412	CV250148	eugene3.00160402	eugene3.00160402	At2g05990.1	enoyl-ACP reductase (enr-A) :	trichocarpa	All probes match over all sequences
Ptp.4557.1.S1_s_at	4.47781	8.59503	0.00305079	CX170372	grail3.0035001101	grail3.0035001101	At2g45190.1	expressed protein : : supported by cDNA: gi_3822215_gb_AF074948.1_AF074948	deltoides	All probes match over all sequences
Ptp.4568.1.A1_s_at	1.19707	9.41834	0.00216727	CV257286	estExt_Genewise1_v1.C_LG_XIX2192	estExt_Genewise1_v1.C_LG_XIX2192	At4g12600.1	Ribosomal protein L7Ae -like : various L7Ae ribosomal proteins: supported by full-length cDNA: Ceres: 33381.	trichocarpa x deltoides	All probes match over all sequences
Ptp.4574.1.S1_at	2.32493	43.9878	4.93e-06	DN490306	gw1.VI.437.1 gw1.XVI.2316.1	gw1.VI.437.1	At5g06270.1	B-type cyclin	tremula x tremuloides	Unique
Ptp.4578.1.S1_at	1.36621	7.20095	0.00585596	DN491549	estExt_Genewise1_v1.C_280470	estExt_Genewise1_v1.C_280470	At2g35795.1	expressed protein : :supported by full-length cDNA: Ceres:112110.	trichocarpa	Unique
Ptp.4590.1.S1_s_at	0.884686	6.84056	0.00703893	CV245441	eugene3.00060987	eugene3.00060987	At4g29830.1	G-protein beta family : G protein beta subunit-like protein	trichocarpa	All probes match over all sequences
Ptp.4592.1.S1_at	1.09057	7.63415	0.00472703	CV275994	gw1.XVII.1004.1	gw1.XVII.1004.1	At1g18800.1	expressed protein : contains similarity to set protein GI:338038 from [Homo sapiens]:supported by full-length cDNA: Ceres:27467.	trichocarpa x deltoides	Unique
Ptp.4592.1.S1_s_at	1.00032	7.53664	0.00496264	CV275994	gw1.XVII.1004.1	gw1.XVII.1004.1	At1g18800.1	expressed protein : contains similarity to set protein GI:338038 from [Homo sapiens]:supported by full-length cDNA: Ceres:27467.	trichocarpa x deltoides	All probes match over all sequences
Ptp.4597.2.S1_s_at	1.04341	7.68	0.00461497	CN524200	estExt_fgenesh4_kg.C_LG_XV0014	estExt_fgenesh4_kg.C_LG_XV0014	At2g18110.1	putative elongation factor beta-1 : :supported by full-length cDNA: Ceres:35337.	trichocarpa x deltoides	All probes match over all sequences
Ptp.4609.2.S1_a_at	1.15431	18.431	0.000170763	BU813736	estExt_fgenesh4_pg.C_LG_II2549	estExt_fgenesh4_pg.C_LG_II2549	At2g20390.1	expressed protein : : supported by full-length cDNA: Ceres: 91902.	tremula x tremuloides	Probes match on alternative forms of same gene
Ptp.4623.1.S1_at	1.68205	6.80639	0.00717694	BI131888	--	--	--	--	tremula x tremuloides	Unique
Ptp.4647.1.S1_at	3.44292	12.2871	0.000800538	CX175258	estExt_fgenesh4_pm.C_LG_XVI0442	estExt_fgenesh4_pm.C_LG_XVI0442	At5g54960.1	pyruvate decarboxylase (gb|AAB16855.1) :	deltoides	Unique
Ptp.4661.1.S1_s_at	2.94691	10.2904	0.00154546	CV256788	estExt_Genewise1_v1.C_LG_XI2337	estExt_Genewise1_v1.C_LG_XI2337	At5g54500.1	quinone reductase	trichocarpa x deltoides	All probes match over all sequences
Ptp.4667.1.S1_s_at	0.839358	10.1985	0.00160073	BU875168	estExt_Genewise1_v1.C_LG_I7789	estExt_Genewise1_v1.C_LG_I7789	At5g13110.1	glucose-6-phosphate 1-dehydrogenase : : supported by cDNA: gi_18086447	trichocarpa	All probes match over all sequences
Ptp.4668.1.S1_at	1.38468	8.51768	0.0031459	BI129970	grail3.0026031401	grail3.0026031401	At1g79140.1	unknown protein :	tremula x tremuloides	Unique
Ptp.4700.1.S1_s_at	1.53773	6.71166	0.00754262	AJ777045	eugene3.00070163	eugene3.00070163	--	--	euphratica	All probes match over all sequences
Ptp.4712.1.S1_at	1.05876	8.13492	0.00372871	CV257380	estExt_fgenesh4_pm.C_LG_XV0472	estExt_fgenesh4_pm.C_LG_XV0472	At5g56760.1	serine O-acetyltransferase (EC 2.3.1.30) Sat-52 (pir||S71207) : :supported by full-length cDNA: Ceres:119783.	trichocarpa x deltoides	Unique
Ptp.4737.1.A1_s_at	0.827923	7.80351	0.00433495	CV264357	eugene3.01400032	eugene3.01400032	At5g56090.1	putative protein : contains similarity to cytochrome oxidase assembly factor	trichocarpa x nigra	All probes match over all sequences
Ptp.4824.1.S1_at	0.95132	7.55464	0.00491672	CX175451	eugene3.01420045	eugene3.01420045	At4g34620.1	putative ribosomal protein S16 : ribosomal protein S16	deltoides	Unique
Ptp.4845.1.S1_at	1.77421	7.37689	0.00536435	CV274138	eugene3.00012291	eugene3.00012291	--	--	trichocarpa x deltoides	Unique
Ptp.4845.1.S1_x_at	1.63049	7.72898	0.00449848	CV274138	eugene3.00012291	eugene3.00012291	--	--	trichocarpa x deltoides	Probes cross hyb with other sequences
Ptp.485.1.S1_s_at	1.90275	6.21425	0.00999833	CX657140	eugene3.00081408	eugene3.00081408	At3g05990.1	hypothetical protein : similar to receptor protein kinases: GB:CAB43834	alba x tremula var. glandulosa	All probes match over all sequences
Ptp.4865.1.A1_s_at	0.530995	7.88232	0.00418569	BP931399	estExt_fgenesh4_pg.C_LG_XI0914	estExt_fgenesh4_pg.C_LG_XI0914	At3g14420.1	glycolate oxidase	nigra	All probes match over all sequences
Ptp.4894.3.S1_at	1.69508	8.97678	0.00260395	CK095785	--	--	--	--	trichocarpa x deltoides	Unique
Ptp.4901.1.S1_s_at	3.69915	7.53727	0.00496165	DN490502	grail3.0011004801	grail3.0011004801	At1g76980.1	hypothetical protein : predicted by genemark.hmm	tremula x tremuloides	All probes match over all sequences
Ptp.4904.1.S1_s_at	1.17567	6.95858	0.00661675	BU832457	estExt_Genewise1_v1.C_LG_I7940 estExt_fgenesh4_pm.C_LG_III0547	estExt_Genewise1_v1.C_LG_I7940	At1g29880.1	glycyl tRNA synthetase	tremula x tremuloides	All probes match over all sequences
Ptp.4905.1.A1_s_at	1.5672	7.44266	0.00518539	CV266124	estExt_fgenesh4_pg.C_LG_I0767	estExt_fgenesh4_pg.C_LG_I0767	--	--	trichocarpa x nigra	All probes match over all sequences
Ptp.4925.1.S1_s_at	1.20945	6.95653	0.00662134	BU812408	gw1.III.1304.1	gw1.III.1304.1	At1g72330.1	putative alanine aminotransferase : similar to alanine aminotransferase 2 GB:P34106 [Panicum miliaceum]: supported by cDNA: gi_14334825_gb_AY035086.1_	tremula x tremuloides	All probes match over all sequences
Ptp.4926.1.S1_s_at	0.551303	8.85803	0.00273326	BU871338	estExt_fgenesh4_pm.C_LG_IX0224 gw1.14068.1.1	estExt_fgenesh4_pm.C_LG_IX0224	At4g39090.1	cysteine proteinase RD19A : identical to thiol protease SP:P43296	trichocarpa	All probes match over all sequences
Ptp.4945.1.A1_at	3.30683	8.97423	0.00260684	CK096254	estExt_Genewise1_v1.C_LG_I8988	estExt_Genewise1_v1.C_LG_I8988	At3g48990.1	4-coumarate-CoA ligase -like protein : 4-coumarate-CoA ligase enzyme	tremula	Unique
Ptp.5000.1.S1_at	1.84285	6.45607	0.00871563	BI126964	gw1.II.2305.1 gw1.V.2026.1	gw1.II.2305.1	At5g42270.1	FtsH protease	tremula x tremuloides	Unique
Ptp.5009.1.S1_s_at	0.907294	9.46553	0.0021245	CV255944	fgenesh4_kg.C_LG_X000095	fgenesh4_kg.C_LG_X000095	At3g55620.1	eukaryotic translation initiation factor 6 (EIF-6) - like protein : eukaryotic translation initiation factor 6 (EIF-6)	trichocarpa x deltoides	All probes match over all sequences
Ptp.5073.1.S1_at	5.26456	9.96308	0.00173989	CV225491	estExt_Genewise1_v1.C_LG_XI0270	estExt_Genewise1_v1.C_LG_XI0270	At5g54500.1	quinone reductase	trichocarpa	Unique
Ptp.5106.1.S1_s_at	11.2778	14.7562	0.00040487	CX658509	grail3.0020020701	grail3.0020020701	At4g30380.1	blight-associated protein homolog : blight-associated protein p12 precursor - Citrus jambhiri	alba x tremula var. glandulosa	All probes match over all sequences
Ptp.5150.1.S1_at	8.25662	6.69304	0.00762678	CV275826	fgenesh4_pg.C_LG_VII000320	fgenesh4_pg.C_LG_VII000320	At1g73260.1	putative trypsin inhibitor : similar to trypsin inhibitor propeptide GB:AAB68964 [Brassica oleracea]: contains Pfam profile: PF00197 Trypsin and protease inhibitors: supported by cDNA: gi_15450971_gb_AY054566.1_	trichocarpa x deltoides	Unique
Ptp.5150.1.S1_s_at	9.49079	8.45562	0.00322484	CV275826	fgenesh4_pg.C_LG_VII000323	fgenesh4_pg.C_LG_VII000323	At1g73260.1	putative trypsin inhibitor : similar to trypsin inhibitor propeptide GB:AAB68964 [Brassica oleracea]: contains Pfam profile: PF00197 Trypsin and protease inhibitors: supported by cDNA: gi_15450971_gb_AY054566.1_	trichocarpa x deltoides	All probes match over all sequences
Ptp.5162.1.S1_s_at	1.56539	10.7272	0.00132855	CF936341	estExt_Genewise1_v1.C_LG_I1127	estExt_Genewise1_v1.C_LG_I1127	At2g29150.1	putative tropinone reductase :	tomentiglandulosa	All probes match over all sequences
Ptp.5169.1.S1_a_at	0.413882	6.73385	0.00746403	DN492575	estExt_Genewise1_v1.C_LG_VII0731	estExt_Genewise1_v1.C_LG_VII0731	At1g06130.1	glyoxalase II	tremula x tremuloides	Probes match on alternative forms of same gene
Ptp.5181.2.S1_at	2.6643	8.96448	0.00261546	BU810016	estExt_fgenesh4_pm.C_LG_V0552	estExt_fgenesh4_pm.C_LG_V0552	At2g38940.1	phosphate transporter (AtPT2) : identical to GB:U62331	tremula x tremuloides	Unique
Ptp.5185.1.S1_s_at	1.61237	7.61038	0.00478262	BU897435	fgenesh4_pg.C_LG_III001250	fgenesh4_pg.C_LG_III001250	At5g48655.2	Expressed protein :	tremula x tremuloides	All probes match over all sequences
Ptp.5192.1.S1_at	2.51332	10.771	0.0013092	CV231953	eugene3.00100679	eugene3.00100679	At3g23150.1	ethylene receptor	trichocarpa	Unique
Ptp.521.1.A1_at	2.5687	13.3281	0.000588169	CV267079	eugene3.00080776	eugene3.00080776	--	--	trichocarpa x nigra	Unique
Ptp.5211.1.S1_at	1.4272	36.522	1.2e-05	BU827287	grail3.0057016202	grail3.0057016202	--	--	trichocarpa	Unique
Ptp.5254.1.S1_s_at	1.93545	14.8502	0.00039511	AY229874.1	eugene3.00080776	eugene3.00080776	--	--	tremuloides	All probes match over all sequences
Ptp.5259.1.S1_at	1.12078	8.09749	0.00379011	CK114201	estExt_fgenesh4_pm.C_LG_IV0340 estExt_fgenesh4_pm.C_LG_IV0341	estExt_fgenesh4_pm.C_LG_IV0340	At3g02360.1	6-phosphogluconate dehydrogenase	trichocarpa	Unique
Ptp.5268.1.S1_at	1.03767	6.53666	0.00833048	BU892880	grail3.0096010101	grail3.0096010101	At2g35690.1	putative acyl-CoA oxidase : possibly a peroxisomal component: supported by cDNA: gi_20465712	tremula	Unique
Ptp.528.1.A1_at	2.10405	13.5721	0.000553573	CV269199	grail3.0095006301	grail3.0095006301	At3g10920.1	manganese superoxide dismutase (MSD1) : identical to manganese superoxide dismutase [Arabidopsis thaliana] gi|3273751|gb|AAC24832: supported by full-length cDNA: Ceres:14503.	trichocarpa x nigra	Unique
Ptp.5289.1.S1_at	4.35656	6.80279	0.00719048	BI068908	eugene3.00082005 eugene3.02130017	eugene3.00082005	At1g10360.1	glutathione transferase	tremula x tremuloides	Unique
Ptp.5289.1.S1_s_at	5.32797	10.5605	0.00140691	BI068908	eugene3.00082005 eugene3.02130017	eugene3.00082005	At1g10360.1	glutathione transferase	tremula x tremuloides	All probes match over all sequences
Ptp.5313.1.S1_s_at	0.73158	7.71158	0.00454205	CV271129	estExt_fgenesh4_pm.C_LG_III0216	estExt_fgenesh4_pm.C_LG_III0216	At3g49910.1	60S RIBOSOMAL PROTEIN - like : 60S RIBOSOMAL PROTEIN L26	trichocarpa x nigra	All probes match over all sequences
Ptp.5347.1.S1_s_at	2.58998	19.1838	0.000147369	DN486427	estExt_Genewise1_v1.C_LG_XIV0250	estExt_Genewise1_v1.C_LG_XIV0250	At1g02930.1	glutathione transferase	tremula	All probes match over all sequences
Ptp.5347.1.S1_x_at	1.90606	17.0623	0.000229413	DN486427	estExt_Genewise1_v1.C_LG_XIV0250	estExt_Genewise1_v1.C_LG_XIV0250	At1g02930.1	glutathione transferase	tremula	Probes cross hyb with other sequences
Ptp.5373.1.S1_s_at	2.36239	8.24537	0.00353326	DN483895	estExt_Genewise1_v1.C_LG_XV0224	estExt_Genewise1_v1.C_LG_XV0224	At5g53560.1	cytochrome b5 (dbj|BAA74839.1) : :supported by full-length cDNA: Ceres:31303.	tomentiglandulosa	All probes match over all sequences
Ptp.5390.1.S1_at	1.09174	10.1357	0.00163338	CK117286	gw1.66.497.1	gw1.66.497.1	At3g52740.1	expressed protein : : supported by cDNA: gi_15450654_gb_AY052695.1_	tremula x tremuloides	Unique
Ptp.5393.1.S1_s_at	0.722571	11.1329	0.00115853	BU837915	estExt_fgenesh4_pm.C_LG_IV0548	estExt_fgenesh4_pm.C_LG_IV0548	At4g38510.1	probable H+-transporting ATPase : H+-transporting ATPase (EC 3.6.1.35) 57K chain - Arabidopsis thaliana	tremula x tremuloides	All probes match over all sequences
Ptp.5401.1.S1_at	1.23095	7.74037	0.00447327	CV265855	grail3.0118002101	grail3.0118002101	--	--	trichocarpa x nigra	Unique
Ptp.5423.1.A1_at	4.66584	12.6789	0.000705762	CV240924	estExt_fgenesh4_pm.C_LG_II0465	estExt_fgenesh4_pm.C_LG_II0465	At5g65380.1	putative protein : strong similarity to unknown protein (emb|CAB89401.1): supported by cDNA: gi_14030730_gb_AF375456.1_AF375456	trichocarpa	Unique
Ptp.5427.1.A1_s_at	1.79011	8.45706	0.00322303	CV227057	estExt_fgenesh4_pg.C_1270057	estExt_fgenesh4_pg.C_1270057	At4g22570.1	adenine phosphoribosyltransferase (EC 2.4.2.7) - like protein : adenine phosphoribosyltransferase	trichocarpa	All probes match over all sequences
Ptp.5429.2.S1_s_at	1.01429	8.44717	0.00323492	CF230531	gw1.VIII.2707.1	gw1.VIII.2707.1	At4g34670.1	Putative S-phase-specific ribosomal protein : : supported by cDNA: gi_17064847	alba x tremula	All probes match over all sequences
Ptp.5469.1.S1_s_at	0.880751	8.48715	0.00317915	CX176421	estExt_fgenesh4_pm.C_LG_II0491	estExt_fgenesh4_pm.C_LG_II0491	At1g27530.1	expressed protein : Similar to gb|AF151884 CGI-126 protein from Homo sapiens. EST gb|Z18048 comes from this gene: supported by full-length cDNA: Ceres: 1715.	deltoides	All probes match over all sequences
Ptp.5488.1.S1_at	1.92098	8.3454	0.003377	AI162649	grail3.16386000101 fgenesh4_pm.C_LG_XVII000040	grail3.16386000101	--	--	tremula x tremuloides	Unique
Ptp.5518.1.S1_s_at	1.39091	9.47219	0.00211935	BU836017	grail3.0001016501	grail3.0001016501	At3g44750.1	putative histone deacetylase : similar to maize nucleolar histone deacetylase (U82815): supported by cDNA: gi_11066134_gb_AF195545.1_AF195545	tremula x tremuloides	All probes match over all sequences
Ptp.552.1.S1_at	1.00773	8.64787	0.00298541	CV249578	estExt_fgenesh4_kg.C_LG_X0001	estExt_fgenesh4_kg.C_LG_X0001	At5g28050.1	putative cytidine deaminase - like : putative cytidine deaminase	trichocarpa	Unique
Ptp.5530.1.S1_s_at	0.987463	9.17293	0.0024012	BP931521	gw1.I.9422.1	gw1.I.9422.1	At1g15390.1	expressed protein : Similar to gi|4377403 Polypeptide Deformylase from Chlamydia pneumoniae genome gb|AE001687: supported by cDNA: gi_11320951_gb_AF250959.1_AF250959	nigra	All probes match over all sequences
Ptp.5536.1.S1_at	3.30091	32.111	1.96e-05	CV254150	grail3.0273000301	grail3.0273000301	At2g29420.1	glutathione transferase	trichocarpa x deltoides	Unique
Ptp.5539.2.S1_a_at	0.998699	6.61769	0.00796759	CV244768	eugene3.01400002	eugene3.01400002	At5g56280.1	COP9 complex subunit 6 CSN6	trichocarpa	Probes match on alternative forms of same gene
Ptp.5539.3.S1_a_at	1.04154	6.43557	0.0088269	CV273441	eugene3.01400002	eugene3.01400002	At5g56280.1	COP9 complex subunit 6 CSN6	trichocarpa x deltoides	Probes match on alternative forms of same gene
Ptp.5540.1.S1_at	0.988717	6.79762	0.00720926	CV244976	estExt_fgenesh4_pm.C_280021	estExt_fgenesh4_pm.C_280021	At1g19130.1	expressed protein : :supported by full-length cDNA: Ceres:17545.	trichocarpa	Unique
Ptp.5583.1.S1_a_at	1.0731	10.2588	0.00156343	DN484875	estExt_fgenesh4_pm.C_LG_VI0225	estExt_fgenesh4_pm.C_LG_VI0225	At2g44120.2	60S ribosomal protein L7 :	tremula x tremuloides	Probes match on alternative forms of same gene
Ptp.5588.1.S1_at	1.22817	7.73781	0.00447833	CX654535	--	--	--	--	tremula x tremuloides	Unique
Ptp.5591.1.S1_s_at	1.13223	7.20898	0.00583789	AI165634	estExt_Genewise1_v1.C_LG_XVI1732	estExt_Genewise1_v1.C_LG_XVI1732	At3g57490.1	40S ribosomal protein S2 homolog : 40S ribosomal protein S2 - Arabidopsis thaliana	tremula x tremuloides	All probes match over all sequences
Ptp.5608.1.S1_s_at	1.45405	13.8951	0.000507437	CF229069	grail3.0002054501	grail3.0002054501	At1g06200.1	hypothetical protein : predicted by genscan+: supported by cDNA: gi_17065431	alba x tremula	All probes match over all sequences
Ptp.5617.1.S1_s_at	0.80118	8.50315	0.00315712	CV280449	estExt_Genewise1_v1.C_LG_IV1217	estExt_Genewise1_v1.C_LG_IV1217	At5g42190.1	E3 ubiquitin ligase SCF complex subunit	trichocarpa x deltoides	All probes match over all sequences
Ptp.5617.2.S1_a_at	1.00367	10.1809	0.00160706	CV281313	estExt_Genewise1_v1.C_LG_IV1217	estExt_Genewise1_v1.C_LG_IV1217	At5g42190.1	E3 ubiquitin ligase SCF complex subunit	trichocarpa x deltoides	Probes match on alternative forms of same gene
Ptp.5633.1.S1_at	0.970123	10.1583	0.0016219	CV280439	gw1.X.5793.1	gw1.X.5793.1	At3g04840.1	putative 40S ribosomal protein S3A (S phase specific) : similar to 40S ribosomal protein S3A (S phase specific protein GBIS289) GB:P49396 [Brassica rapa]:supported by full-length cDNA: Ceres:18185.	trichocarpa x deltoides	Unique
Ptp.5633.1.S1_x_at	0.933659	7.62663	0.00474749	CV280439	gw1.VIII.2707.1 gw1.X.5793.1	gw1.VIII.2707.1	At4g34670.1	Putative S-phase-specific ribosomal protein : : supported by cDNA: gi_17064847	trichocarpa x deltoides	Probes cross hyb with other sequences
Ptp.5635.1.S1_s_at	1.02738	15.3297	0.000354152	BU809496	gw1.122.33.1	gw1.122.33.1	At4g23630.1	putative protein : chS-Rex-b - Gallus gallus (chicken)	tremula x tremuloides	All probes match over all sequences
Ptp.5648.1.A1_at	0.988385	12.9624	0.000654607	CV230085	estExt_fgenesh4_pg.C_LG_I1460	estExt_fgenesh4_pg.C_LG_I1460	At1g51980.1	mitochondrial processing peptidase alpha subunit	trichocarpa	Unique
Ptp.5665.1.S1_s_at	1.23993	6.24155	0.00984243	AI162186	gw1.VI.1141.1	gw1.VI.1141.1	At5g01470.1	putative protein : :supported by full-length cDNA: Ceres:250006.	tremula x tremuloides	All probes match over all sequences
Ptp.5692.1.S1_s_at	0.614578	11.364	0.00107771	CV266749	eugene3.00010207 gw1.III.1966.1	eugene3.00010207	At3g12390.1	nascent polypeptide associated complex alpha chain	trichocarpa x nigra	All probes match over all sequences
Ptp.5695.1.S1_a_at	0.989786	7.4801	0.00509248	CV237546	estExt_Genewise1_v1.C_LG_X3691 estExt_fgenesh4_pg.C_13160002	estExt_Genewise1_v1.C_LG_X3691	At1g48350.1	ribosomal protein L18	trichocarpa	Probes match on alternative forms of same gene
Ptp.57.2.S1_a_at	1.55881	9.60957	0.00199904	CK088259	eugene3.00020715	eugene3.00020715	At5g52560.1	putative protein : similar to unknown protein (gb|AAD38661.1): supported by cDNA: gi_13430647_gb_AF360236.1_AF360236	tremula x tremuloides	Probes match on alternative forms of same gene
Ptp.5705.1.S1_at	2.72513	14.3219	0.000451079	BU830116	gw1.XI.3391.1	gw1.XI.3391.1	At4g33070.1	pyruvate decarboxylase-1 (Pdc1) : : supported by cDNA: gi_17979050	tremula x tremuloides	Unique
Ptp.5711.1.S1_at	7.09213	12.8331	0.000675589	AJ849329.1	eugene3.00060333	eugene3.00060333	At5g57090.1	auxin transport protein EIR1 (gb|AAC39513.1) : : supported by cDNA: gi_3377506_gb_AF056026.1_AF056026	tremula x tremuloides	Unique
Ptp.5714.1.S1_at	5.23038	8.78487	0.0028126	AJ646891.1	gw1.XV.1656.1	gw1.XV.1656.1	At1g12940.1	nitrate transporter	tremula x tremuloides	Unique
Ptp.5716.1.S1_at	4.44415	14.7183	0.000409235	AJ698935.1	fgenesh4_pg.C_LG_II000886	fgenesh4_pg.C_LG_II000886	At1g34580.1	monosaccharide transporter	tremula x tremuloides	Unique
Ptp.5735.1.S1_at	4.70662	10.6702	0.0013575	CK087947	eugene3.00051427	eugene3.00051427	At1g75590.1	expressed protein : :supported by full-length cDNA: Ceres:34358.	tremula x tremuloides	Unique
Ptp.5741.1.S1_at	0.580261	7.20935	0.00583789	AJ770518	estExt_Genewise1_v1.C_LG_XI2343	estExt_Genewise1_v1.C_LG_XI2343	At1g11430.1	DAG protein	euphratica	Unique
Ptp.5747.2.A1_s_at	1.59001	7.52353	0.00499281	CV274965	--	--	--	--	trichocarpa x deltoides	All probes match over all sequences
Ptp.5748.1.S1_s_at	1.02519	11.902	0.000896412	CX657082	gw1.III.1613.1 grail3.0029004201	gw1.III.1613.1	At1g62510.1	similar to 14KD proline-rich protein DC2.15 precursor (sp|P14009): similar to ESTs emb|Z17709 and emb|Z47685 : similar to hybrid proline-rich protein GB:CAA59472 GI:4454097 from [Catharanthus roseus]	alba x tremula var. glandulosa	All probes match over all sequences
Ptp.5761.1.S1_at	1.36758	19.0179	0.00015131	AI161593	estExt_fgenesh4_pg.C_LG_II0662	estExt_fgenesh4_pg.C_LG_II0662	At1g77120.1	alcohol dehydrogenase : identical to alcohol dehydrogenase GI:469467 from [Arabidopsis thaliana]: supported by full-length cDNA: Ceres: 4033.	tremula x tremuloides	Unique
Ptp.5764.1.S1_at	1.26519	6.95751	0.00661786	CV271603	estExt_fgenesh4_pm.C_LG_IX0206	estExt_fgenesh4_pm.C_LG_IX0206	At2g21250.1	mannose 6-phosphate reductase (NADPH-dependent)	trichocarpa x nigra	Unique
Ptp.5764.1.S1_s_at	1.19258	9.82805	0.00183288	CV271603	estExt_fgenesh4_pm.C_LG_IX0206	estExt_fgenesh4_pm.C_LG_IX0206	At2g21250.1	mannose 6-phosphate reductase (NADPH-dependent)	trichocarpa x nigra	All probes match over all sequences
Ptp.5773.1.S1_at	2.66675	6.53786	0.00832576	AI164488	gw1.XVI.3501.1	gw1.XVI.3501.1	At2g38060.1	putative Na+-dependent inorganic phosphate cotransporter :	tremula x tremuloides	Unique
Ptp.5785.1.S1_s_at	0.671402	9.76521	0.00187951	CV246306	estExt_fgenesh4_pm.C_880007	estExt_fgenesh4_pm.C_880007	At4g13850.1	glycine-rich RNA-binding protein AtGRP2 : glycine-rich RNA binding protein 2	trichocarpa	All probes match over all sequences
Ptp.5818.1.S1_s_at	2.21365	24.3656	5.81e-05	CV270959	eugene3.00111154	eugene3.00111154	At3g20390.1	translational inhibitor protein	trichocarpa x nigra	All probes match over all sequences
Ptp.5821.1.S1_at	2.78055	7.29057	0.00558535	CV240646	estExt_Genewise1_v1.C_LG_VII0868	estExt_Genewise1_v1.C_LG_VII0868	At2g31570.1	glutathione peroxidase	trichocarpa	Unique
Ptp.5824.2.S1_a_at	2.45104	11.9422	0.000883992	CV231964	estExt_Genewise1_v1.C_LG_VI2079	estExt_Genewise1_v1.C_LG_VI2079	At4g32690.1	Expressed protein : : supported by cDNA: gi_14165162_gb_AF376062.1_AF376062	trichocarpa	Probes match on alternative forms of same gene
Ptp.5845.1.S1_s_at	2.6484	20.1613	0.000120601	CV130955	eugene3.00080009	eugene3.00080009	At5g08570.1	pyruvate kinase :	deltoides	All probes match over all sequences
Ptp.5861.1.S1_s_at	1.49141	7.5165	0.00500217	CV254275	estExt_Genewise1_v1.C_LG_VI0137	estExt_Genewise1_v1.C_LG_VI0137	At2g01490.1	expressed protein : :supported by full-length cDNA: Ceres:41002.	trichocarpa x deltoides	All probes match over all sequences
Ptp.5866.1.S1_s_at	0.843193	6.98037	0.00654228	BU833097	eugene3.00111242 estExt_Genewise1_v1.C_LG_XI0817	eugene3.00111242	At4g10450.1	putative ribosomal protein L9	tremula x tremuloides	All probes match over all sequences
Ptp.5887.1.S1_at	1.63211	7.82883	0.00427957	BU813794	grail3.0047011701	grail3.0047011701	At5g13120.1	peptidyl-prolyl isomerase protein : SP:Q9ASS6: chloroplast stromal cyclophilin (ROC4) - Arabidopsis thaliana	tremula x tremuloides	Unique
Ptp.5901.1.S1_at	1.8617	9.48079	0.00211185	BU826487	estExt_Genewise1_v1.C_LG_XVI0292	estExt_Genewise1_v1.C_LG_XVI0292	At2g38540.1	putative nonspecific lipid-transfer protein : : supported by cDNA: gi_15146309_gb_AY049296.1_	tremula x tremuloides	Unique
Ptp.5935.1.S1_at	1.04382	10.4531	0.00145911	AJ775718	estExt_fgenesh4_pm.C_LG_II1163	estExt_fgenesh4_pm.C_LG_II1163	At4g29040.1	26S proteasome AAA-ATPase subunit RPT2a : Drosophila melanogaster 26S proteasome subunit 4 ATPase	euphratica	Unique
Ptp.5940.1.S1_at	3.54142	16.2798	0.00027406	BU830416	eugene3.36160002 eugene3.14540001 eugene3.00160247	eugene3.36160002	At2g40890.1	cytochrome p450	tremula x tremuloides	Unique
Ptp.5972.1.S1_s_at	2.88612	11.5211	0.00101808	CA924729	estExt_Genewise1_v1.C_290436	estExt_Genewise1_v1.C_290436	At4g17600.1	Lil3 protein : :supported by full-length cDNA: Ceres:29150.	tremuloides	All probes match over all sequences
Ptp.5980.3.A1_a_at	5.0589	7.28479	0.00559589	CV269409	estExt_fgenesh4_pg.C_LG_VI1270	estExt_fgenesh4_pg.C_LG_VI1270	At2g18660.1	hypothetical protein : predicted by genscan: supported by cDNA: gi_17529069	trichocarpa x nigra	Probes match on alternative forms of same gene
Ptp.5981.1.S1_a_at	5.97609	6.81523	0.00713859	CK100790	grail3.0035001101	grail3.0035001101	At2g45190.1	expressed protein : : supported by cDNA: gi_3822215_gb_AF074948.1_AF074948	tremula x tremuloides	Probes match on alternative forms of same gene
Ptp.5987.1.A1_at	0.822714	8.25147	0.00352215	CV280411	fgenesh4_pg.C_LG_VII001101	fgenesh4_pg.C_LG_VII001101	At3g53620.1	inorganic pyrophosphatase -like protein : inorganic pyrophosphatase	trichocarpa x deltoides	Unique
Ptp.599.1.S1_at	1.40867	9.51036	0.00208352	CK103114	gw1.V.1669.1	gw1.V.1669.1	At1g19860.1	expressed protein : :supported by full-length cDNA: Ceres:111757.	tremula x tremuloides	Unique
Ptp.60.1.S1_at	1.28297	7.03536	0.00636482	CV274368	gw1.XII.1080.1	gw1.XII.1080.1	At4g25340.1	putative protein : immunophilin FKBP46 - Spodoptera frugiperda (fall armyworm)	trichocarpa x deltoides	Unique
Ptp.6009.1.S1_at	1.42364	10.3681	0.00150223	CV273718	eugene3.00121256	eugene3.00121256	At3g12790.1	unknown protein : similar to unknown protein GB:AAD37022 from [Arabidopsis thaliana]	trichocarpa x deltoides	Unique
Ptp.6039.1.S1_at	1.37062	7.85023	0.00424089	CV230087	eugene3.00140323	eugene3.00140323	At5g41340.1	E2	trichocarpa	Unique
Ptp.6044.1.S1_a_at	3.27927	10.301	0.00154052	CF936914	eugene3.38480001 gw1.XIII.803.1	eugene3.38480001	--	--	tomentiglandulosa	Probes match on alternative forms of same gene
Ptp.6046.1.A1_at	1.3013	8.52464	0.00314034	CV237021	eugene3.00101008	eugene3.00101008	At1g03400.1	putative 1-aminocyclopropane-1-carboxylate oxidase : similar to ESTs emb|Z34690	trichocarpa	Unique
Ptp.605.1.A1_at	1.48185	7.00265	0.00647794	CK089297	gw1.28.691.1	gw1.28.691.1	At5g03330.1	putative protein :	trichocarpa x deltoides	Unique
Ptp.6052.1.S1_s_at	5.97924	8.01833	0.00393035	BI122423	grail3.0009044702	grail3.0009044702	At1g73010.1	expressed protein : :supported by full-length cDNA: Ceres:19976.	tremula x tremuloides	All probes match over all sequences
Ptp.6057.1.S1_at	4.8837	18.0963	0.000183738	CK090638	gw1.I.9239.1	gw1.I.9239.1	At4g22880.1	putative leucoanthocyanidin dioxygenase (LDOX) : :supported by full-length cDNA: Ceres:42959.	trichocarpa	Unique
Ptp.6057.1.S1_s_at	2.73356	15.9689	0.000296091	CK090638	gw1.I.9239.1	gw1.I.9239.1	At4g22880.1	putative leucoanthocyanidin dioxygenase (LDOX) : :supported by full-length cDNA: Ceres:42959.	trichocarpa	All probes match over all sequences
Ptp.6077.1.S1_s_at	1.53004	8.67819	0.00294913	BI122891	estExt_fgenesh4_pg.C_LG_X1782	estExt_fgenesh4_pg.C_LG_X1782	--	--	tremula x tremuloides	All probes match over all sequences
Ptp.6081.1.S1_at	0.873191	17.7669	0.000197699	CV271579	gw1.VIII.2574.1	gw1.VIII.2574.1	At5g42740.1	glucose-6-phosphate isomerase	trichocarpa x nigra	Unique
Ptp.6097.1.S1_x_at	2.58805	37.3752	1.07e-05	CV236222	eugene3.00151093	eugene3.00151093	At2g36530.1	enolase (2-phospho-D-glycerate hydroylase) : : supported by cDNA: gi_15809969_gb_AY054253.1_	trichocarpa	Probes cross hyb with other sequences
Ptp.6147.1.S1_s_at	1.17827	6.40761	0.00897376	CA823443	estExt_fgenesh4_kg.C_LG_XIX0008	estExt_fgenesh4_kg.C_LG_XIX0008	At1g65290.1	acyl carrier protein	trichocarpa x deltoides	All probes match over all sequences
Ptp.617.1.S1_at	4.85749	10.7601	0.00131372	CV259942	estExt_Genewise1_v1.C_LG_IV1424	estExt_Genewise1_v1.C_LG_IV1424	At4g38400.1	putative pollen allergen : pollen allergen - Pinus radiata	trichocarpa x nigra	Unique
Ptp.6180.1.S1_s_at	1.96095	8.0941	0.00379573	BU819271	estExt_Genewise1_v1.C_LG_I8516	estExt_Genewise1_v1.C_LG_I8516	At5g42050.1	putative protein : similar to unknown protein (sp|P37707):supported by full-length cDNA: Ceres:6903.	tremula	All probes match over all sequences
Ptp.6181.1.S1_at	2.48067	8.15259	0.00369758	CV232234	fgenesh4_pg.C_LG_IV000726	fgenesh4_pg.C_LG_IV000726	At1g11050.1	Ser:Thr protein kinase isolog : : supported by cDNA: gi_20466405	trichocarpa	Unique
Ptp.6196.1.S1_at	2.36393	9.20721	0.00236645	CK103984	estExt_fgenesh4_pm.C_LG_VIII0731 gw1.X.4692.1	estExt_fgenesh4_pm.C_LG_VIII0731	At3g23920.1	glycosyl hydrolase family 14 (beta-amylase) : similar to beta-amylase PCT-BMYI from [Solanum tuberosum]: supported by cDNA: gi_14194172_gb_AF367293.1_AF367293	tremula	Unique
Ptp.6210.1.S1_at	2.68617	10.6021	0.00138745	CV267239	--	--	--	--	trichocarpa	Unique
Ptp.6210.1.S1_s_at	2.89894	11.0106	0.00120357	CV267239	--	--	--	--	trichocarpa	All probes match over all sequences
Ptp.6212.1.S1_at	1.20684	13.9252	0.000503484	CX174523	estExt_Genewise1_v1.C_LG_V5281	estExt_Genewise1_v1.C_LG_V5281	At1g77540.1	expressed protein : similar to GB:AAD41433:supported by full-length cDNA: Ceres:146543.	deltoides	Unique
Ptp.6212.1.S1_s_at	1.15343	6.66054	0.00776532	CX174523	estExt_Genewise1_v1.C_LG_V5281	estExt_Genewise1_v1.C_LG_V5281	At1g77540.1	expressed protein : similar to GB:AAD41433:supported by full-length cDNA: Ceres:146543.	deltoides	All probes match over all sequences
Ptp.6218.1.S1_at	10.6235	17.6327	0.000202145	BU898141	eugene3.00030749	eugene3.00030749	--	--	tremula x tremuloides	Unique
Ptp.624.1.S1_at	2.04821	7.75129	0.00445268	CK088287	estExt_fgenesh4_pg.C_LG_VI1808	estExt_fgenesh4_pg.C_LG_VI1808	At5g11160.1	adenine phosphoribosyltransferase - like protein : adenine phosphoribosyltransferase	tremula x tremuloides	Unique
Ptp.6241.1.S1_at	3.68678	15.7627	0.000312913	DN500661	gw1.VIII.1962.1 gw1.X.5894.1	gw1.VIII.1962.1	At3g04910.1	putative mitogen activated protein kinase kinase : similar to mitogen activated protein kinase kinase GB:AAC32599 [Oryza sativa]: supported by cDNA: gi_20302595	tremula x tremuloides	Unique
Ptp.6243.1.S1_at	1.93764	8.34156	0.00337939	CK111229	estExt_fgenesh4_pg.C_LG_XVI1334	estExt_fgenesh4_pg.C_LG_XVI1334	At1g09780.1	putative 2	tremula	Unique
Ptp.6254.2.S1_s_at	3.4265	6.31055	0.00947646	CV241102	grail3.0029012401	grail3.0029012401	At4g17670.1	expressed protein : :supported by full-length cDNA: Ceres:6709.	trichocarpa	All probes match over all sequences
Ptp.6262.1.S1_at	0.845808	15.1384	0.000369643	CV268811	estExt_fgenesh4_pg.C_LG_I2224	estExt_fgenesh4_pg.C_LG_I2224	At5g40650.1	succinate dehydrogenase iron-protein subunit -like : succinate dehydrogenase iron-protein subunit (SDHB)	trichocarpa x nigra	Unique
Ptp.6274.1.S1_x_at	1.60115	7.90825	0.00413581	CV240720	estExt_Genewise1_v1.C_LG_I8960	estExt_Genewise1_v1.C_LG_I8960	At4g11600.1	glutathione peroxidase	trichocarpa	Probes cross hyb with other sequences
Ptp.6337.1.S1_s_at	0.869787	7.86097	0.00421864	DN485388	estExt_fgenesh4_pg.C_400147	estExt_fgenesh4_pg.C_400147	At3g60210.1	chloroplast chaperonin 10	trichocarpa	All probes match over all sequences
Ptp.6349.1.S1_at	1.8924	8.32968	0.00339678	CV270564	--	--	--	--	nigra	Unique
Ptp.6358.1.S1_s_at	0.731944	9.99944	0.00171514	BI127167	estExt_Genewise1_v1.C_LG_XIV0188	estExt_Genewise1_v1.C_LG_XIV0188	At2g20420.1	succinyl-CoA ligase beta subunit : :supported by full-length cDNA: Ceres:36904.	tremula x tremuloides	All probes match over all sequences
Ptp.6383.1.S1_a_at	1.47479	18.7021	0.00016249	CV242252	gw1.3879.4.1 gw1.739.9.1	gw1.3879.4.1	At4g03520.1	putative M-type thioredoxin : similar to A. thaliana protein F21B7.7	trichocarpa	Probes match on alternative forms of same gene
Ptp.6405.1.S1_s_at	2.10042	9.57056	0.00203215	BU813943	gw1.28.1038.1	gw1.28.1038.1	At5g03720.1	heat shock transcription factor -like protein : heat shock transcription factor HSF1	trichocarpa	All probes match over all sequences
Ptp.6419.1.S1_at	1.98241	13.0125	0.000645073	CF235831	grail3.0038019202 grail3.0044016201	grail3.0038019202	At1g65930.1	isocitrate dehydrogenase	alba x tremula	Unique
Ptp.6421.1.S1_at	3.00456	10.6322	0.00137241	BU867947	gw1.XIV.1323.1	gw1.XIV.1323.1	At3g61440.1	cysteine synthase AtcysC1 : :supported by full-length cDNA: Ceres:32851.	trichocarpa	Unique
Ptp.6442.1.S1_at	5.39857	12.6764	0.000705837	BU868019	gw1.127.232.1	gw1.127.232.1	At4g17260.1	lactate dehydrogenase (LDH1) : :supported by full-length cDNA: Ceres:33509.	trichocarpa	Unique
Ptp.6448.1.S1_at	1.0958	7.88204	0.00418569	CV234520	gw1.I.9007.1	gw1.I.9007.1	At5g41210.1	glutathione transferase	trichocarpa	Unique
Ptp.6449.1.S1_at	2.98906	10.7703	0.0013092	CK092554	estExt_Genewise1_v1.C_LG_VI2231	estExt_Genewise1_v1.C_LG_VI2231	At3g11530.1	expressed protein : : supported by full-length cDNA: Ceres: 29837.	tremula x tremuloides	Unique
Ptp.6457.1.S1_s_at	0.647888	7.20345	0.00585014	BU812499	estExt_fgenesh4_pg.C_LG_VII0743	estExt_fgenesh4_pg.C_LG_VII0743	At1g79230.1	mercaptopyruvate sulfurtransferase (Mst1:Rdh1) : identical to mercaptopyruvate sulfurtransferase GI:6009981 and thiosulfate sulfurtransferase GI:5834508 from [Arabidopsis thaliana]:supported by full-length cDNA: Ceres:32130.	tremula x tremuloides	All probes match over all sequences
Ptp.6483.1.S1_s_at	1.90035	10.9913	0.00121322	CN520003	gw1.I.7987.1	gw1.I.7987.1	At5g64680.1	unknown protein :	trichocarpa x deltoides	All probes match over all sequences
Ptp.6488.1.S1_s_at	1.35022	11.2387	0.00112167	CN524704	gw1.V.1452.1	gw1.V.1452.1	At2g37990.1	expressed protein : :supported by full-length cDNA: Ceres:40538.	trichocarpa x deltoides	All probes match over all sequences
Ptp.6517.2.S1_at	2.37653	10.3829	0.00149426	BU894763	--	--	--	--	tremula x tremuloides	Unique
Ptp.654.1.S1_at	1.02218	10.8013	0.00129612	CX174493	estExt_fgenesh4_pg.C_LG_VII1235	estExt_fgenesh4_pg.C_LG_VII1235	At4g37830.1	putative protein : :supported by full-length cDNA: Ceres:8286.	deltoides	Unique
Ptp.654.1.S1_s_at	1.18678	9.02125	0.00255705	CX174493	estExt_fgenesh4_pg.C_LG_VII1235	estExt_fgenesh4_pg.C_LG_VII1235	At4g37830.1	putative protein : :supported by full-length cDNA: Ceres:8286.	deltoides	All probes match over all sequences
Ptp.6547.1.S1_s_at	2.92008	6.5592	0.00821849	CV261555	gw1.28.1110.1	gw1.28.1110.1	At1g80120.1	hypothetical protein : predicted by genscan+	trichocarpa x nigra	All probes match over all sequences
Ptp.6549.1.S1_at	1.3897	8.67017	0.00295848	CV257562	grail3.0019015501	grail3.0019015501	At4g36750.1	quinone reductase family : similar to 1	trichocarpa x deltoides	Unique
Ptp.6552.2.S1_s_at	1.76483	7.6086	0.00478623	BU881960	gw1.VII.274.1	gw1.VII.274.1	At3g20000.1	membrane import protein	trichocarpa	All probes match over all sequences
Ptp.6555.1.A1_at	0.782936	10.3313	0.00152259	CV245201	estExt_fgenesh4_pg.C_1350050	estExt_fgenesh4_pg.C_1350050	At1g55970.1	CREB-binding protein	tremula x tremuloides	Unique
Ptp.6557.1.A1_s_at	1.64799	13.3904	0.000579803	CK096256	estExt_fgenesh4_pm.C_LG_VIII0091	estExt_fgenesh4_pm.C_LG_VIII0091	At3g52990.1	pyruvate kinase - like protein : pyruvate kinase	tremula	All probes match over all sequences
Ptp.6563.2.S1_at	2.5677	22.3934	8e-05	CF235021	gw1.VI.2059.1	gw1.VI.2059.1	At4g32270.1	hypothetical protein :	tremula	Unique
Ptp.6569.1.S1_at	3.57877	7.35476	0.00541747	BP924568	eugene3.00060083	eugene3.00060083	--	--	nigra	Unique
Ptp.6576.1.S1_at	1.14701	6.31073	0.00947646	CX177635	fgenesh4_pg.C_LG_XII000913	fgenesh4_pg.C_LG_XII000913	At5g63310.1	nucleotide diphosphate kinase Ia (emb|CAB58230.1) : : supported by cDNA: gi_3063660_gb_AF058391.1_AF058391	euramericana	Unique
Ptp.6580.1.S1_a_at	8.83722	16.6846	0.000251801	DN490196	estExt_Genewise1_v1.C_LG_VI1054	estExt_Genewise1_v1.C_LG_VI1054	At4g19810.1	glycosyl hydrolase family 18 : similar to chitinase:lysozyme GI:467689 from [Nicotiana tabacum]	tremula x tremuloides	Probes match on alternative forms of same gene
Ptp.6592.1.A1_s_at	3.96833	8.48201	0.00318303	CK319937	eugene3.00100729 fgenesh4_pg.C_scaffold_255000002 eugene3.02550009 gw1.8222.4.1 gw1.922.2.1	eugene3.00100729	At5g43760.1	beta-ketoacyl-CoA synthase : : supported by cDNA: gi_14334713_gb_AY035030.1_	deltoides	All probes match over all sequences
Ptp.6605.1.S1_s_at	1.53117	8.57621	0.00307516	CB239812	estExt_Genewise1_v1.C_LG_IV4414 eugene3.00110468	estExt_Genewise1_v1.C_LG_IV4414	At5g46290.1	3-oxoacyl-[acyl-carrier-protein] synthase I precursor (beta-ketoacyl-acp synthase I) (KAS I) (sp|P52410) : :supported by full-length cDNA: Ceres:38900.	trichocarpa x deltoides	All probes match over all sequences
Ptp.6614.1.S1_at	6.75758	9.45794	0.00213006	DN490337	eugene3.00061408	eugene3.00061408	At2g47140.1	putative alcohol dehydrogenase : : supported by cDNA: gi_13878112_gb_AF370319.1_AF370319	tremula x tremuloides	Unique
Ptp.6616.1.S1_a_at	0.906065	7.31667	0.00551592	CV278062	estExt_fgenesh4_pg.C_LG_I2842	estExt_fgenesh4_pg.C_LG_I2842	At3g13120.1	30S ribosomal protein S10	trichocarpa x deltoides	Probes match on alternative forms of same gene
Ptp.6617.1.S1_s_at	0.84342	12.9488	0.000656411	CK094139	gw1.VII.169.1 gw1.135.115.1	gw1.VII.169.1	At1g16720.1	unknown protein : : supported by cDNA: gi_17065111	tremula	All probes match over all sequences
Ptp.6619.1.S1_s_at	1.38692	7.97144	0.00401628	AJ777834	estExt_Genewise1_v1.C_LG_X3745	estExt_Genewise1_v1.C_LG_X3745	At1g53910.1	AP2 domain protein RAP2.12 : identical to AP2 domain containing protein GI:2281649 from [Arabidopsis thaliana]:supported by full-length cDNA: Ceres:42960.	euphratica	All probes match over all sequences
Ptp.6633.1.S1_at	0.596052	12.8699	0.000671245	CV265141	estExt_fgenesh4_pg.C_860139	estExt_fgenesh4_pg.C_860139	At4g19420.1	pectinacetylesterase family : contains Pfam profile: PF03283 pectinacetylesterase	euphratica	Unique
Ptp.6646.3.S1_at	2.10207	9.64979	0.00196552	DN497795	estExt_fgenesh4_pg.C_LG_I0874	estExt_fgenesh4_pg.C_LG_I0874	At1g63940.1	monodehydroascorbate reductase	tremula x tremuloides	Unique
Ptp.6649.1.S1_s_at	5.14281	30.2233	2.43e-05	DN500314	fgenesh4_pg.C_scaffold_29000177	fgenesh4_pg.C_scaffold_29000177	At1g32450.1	peptide transporter PTR2-B	tremula	All probes match over all sequences
Ptp.6683.2.A1_at	3.49971	19.8176	0.000130039	DN490332	eugene3.00131126 eugene3.09770002 gw1.977.6.1	eugene3.00131126	--	--	tremula x tremuloides	Unique
Ptp.6692.1.S1_at	1.44986	15.8708	0.000304638	CK109395	estExt_fgenesh4_pg.C_LG_IX0369	estExt_fgenesh4_pg.C_LG_IX0369	At2g21160.1	putative signal sequence receptor	tremula x tremuloides	Unique
Ptp.6708.1.S1_at	0.730539	6.98767	0.00651898	CV257169	estExt_fgenesh4_pg.C_LG_V1671	estExt_fgenesh4_pg.C_LG_V1671	At1g42960.1	expressed protein : : supported by cDNA: gi_13878130_gb_AF370328.1_AF370328	trichocarpa x deltoides	Unique
Ptp.6708.1.S1_x_at	1.15864	8.48322	0.00318303	CV257169	estExt_fgenesh4_pg.C_LG_V1671	estExt_fgenesh4_pg.C_LG_V1671	At1g42960.1	expressed protein : : supported by cDNA: gi_13878130_gb_AF370328.1_AF370328	trichocarpa x deltoides	Probes cross hyb with other sequences
Ptp.6711.1.S1_s_at	3.87032	17.9915	0.000188997	CV236299	eugene3.00140920	eugene3.00140920	At5g13930.1	chalcone synthase (naringenin-chalcone synthase) (testa 4 protein) (sp|P13114) : :supported by full-length cDNA: Ceres:38370.	trichocarpa	All probes match over all sequences
Ptp.6712.1.S1_at	0.918646	7.81634	0.00430785	CV235223	gw1.I.2708.1	gw1.I.2708.1	At5g20890.1	T-complex protein 1	trichocarpa	Unique
Ptp.6715.1.S1_at	1.37943	6.55798	0.00821934	CV245131	estExt_fgenesh4_pm.C_LG_I1197	estExt_fgenesh4_pm.C_LG_I1197	At3g20390.1	translational inhibitor protein	trichocarpa	Unique
Ptp.6722.1.S1_at	8.63484	12.3085	0.000795054	CF936619	estExt_fgenesh4_pg.C_LG_X0154	estExt_fgenesh4_pg.C_LG_X0154	At3g16670.1	unknown protein : : supported by cDNA: gi_20856563	tomentiglandulosa	Unique
Ptp.6753.1.S1_s_at	3.28539	11.4599	0.00104243	CV244011	gw1.VI.2442.1 eugene3.156320001	gw1.VI.2442.1	At4g24380.1	putative protein : dihydrofolate reductase - Schizosaccharomyces pombe	trichocarpa	All probes match over all sequences
Ptp.679.1.S1_at	1.1421	6.59087	0.00808041	CK087516	--	--	--	--	tremula x tremuloides	Unique
Ptp.6800.1.S1_at	2.70257	8.57464	0.00307728	CV233122	estExt_Genewise1_v1.C_LG_XIV0762	estExt_Genewise1_v1.C_LG_XIV0762	At5g51560.1	leucine-rich repeat transmembrane protein kinase	trichocarpa	Unique
Ptp.6806.2.S1_s_at	1.12287	6.56712	0.00818511	CV270030	eugene3.01420066	eugene3.01420066	At1g73180.1	expressed protein : :supported by full-length cDNA: Ceres:108165.	trichocarpa x nigra	All probes match over all sequences
Ptp.6811.1.S1_at	2.73234	11.5702	0.000999756	BU830393	estExt_fgenesh4_pg.C_LG_III1345	estExt_fgenesh4_pg.C_LG_III1345	At1g57820.1	transcription factor	tremula x tremuloides	Unique
Ptp.6838.2.S1_a_at	5.29593	10.8383	0.00128339	BU825633	grail3.0149000101 eugene3.01490008 grail3.0149000701 fgenesh4_pg.C_scaffold_149000024 fgenesh4_pg.C_scaffold_149000025 estExt_fgenesh4_pg.C_6010001	grail3.0149000101	--	--	tremula x tremuloides	Probes match on alternative forms of same gene
Ptp.6839.2.S1_at	2.39694	7.42512	0.00522951	CX183522	estExt_Genewise1_v1.C_660593	estExt_Genewise1_v1.C_660593	At4g38260.1	putative protein : gene T10 protein - mouse	euramericana	Unique
Ptp.6892.1.S1_at	0.921911	7.9357	0.00407858	DN499828	estExt_fgenesh4_pg.C_LG_I0761	estExt_fgenesh4_pg.C_LG_I0761	At1g64550.1	ABC transporter family protein : similar to ABC transporter protein GB:AAF31030 GI:6899653 from [Leishmania major]	tremula x tremuloides	Unique
Ptp.69.1.S1_at	0.631571	7.34399	0.00544322	CX655077	eugene3.00011477	eugene3.00011477	At5g12410.1	putative protein : similarity to proteins of unknown function from human and mouse	alba x tremula var. glandulosa	Unique
Ptp.6902.1.S1_x_at	1.11987	6.73103	0.00747073	CV236177	estExt_fgenesh4_kg.C_LG_I0088	estExt_fgenesh4_kg.C_LG_I0088	At4g34290.1	putative protein : various predicted proteins: supported by full-length cDNA: Ceres: 17912.	trichocarpa	Probes cross hyb with other sequences
Ptp.6922.1.S1_at	8.03439	13.4523	0.000566507	BU825739	gw1.XI.1781.1	gw1.XI.1781.1	At1g27970.1	nuclear transport factor 2	trichocarpa x deltoides	Unique
Ptp.6922.1.S1_s_at	5.56036	11.7947	0.000930436	BU825739	estExt_Genewise1_v1.C_770111	estExt_Genewise1_v1.C_770111	gi|7106538|dbj|BAA92224.1|	similar to PR-10 [Vigna unguiculata]	tremula x tremuloides	All probes match over all sequences
Ptp.6926.1.A1_at	1.32345	6.97656	0.00655225	CV271761	gw1.I.1992.1	gw1.I.1992.1	At5g12200.1	dihydropyrimidinase : : supported by cDNA: gi_13878036_gb_AF370281.1_AF370281	trichocarpa x nigra	Unique
Ptp.6928.1.A1_at	2.76021	6.84267	0.00703043	CV246843	estExt_fgenesh4_pg.C_LG_IX0014	estExt_fgenesh4_pg.C_LG_IX0014	At4g38210.1	expansin	trichocarpa	Unique
Ptp.6932.1.A1_s_at	0.996879	12.7541	0.000691909	CV241157	eugene3.00012030	eugene3.00012030	At4g35850.1	putative protein : CRP1	trichocarpa	All probes match over all sequences
Ptp.6936.1.S1_at	1.91238	6.43784	0.00881415	BU888078	eugene3.00150357	eugene3.00150357	--	--	tremula	Unique
Ptp.6938.1.S1_a_at	3.7397	7.75093	0.00445268	DN488574	gw1.XIII.2995.1	gw1.XIII.2995.1	At5g54890.1	putative protein : similar to unknown protein (emb|CAA18192.1)	trichocarpa	Probes match on alternative forms of same gene
Ptp.6940.1.S1_at	5.47172	13.3261	0.000588169	BU829342	grail3.0026027301	grail3.0026027301	--	--	tremula x tremuloides	Unique
Ptp.6945.1.S1_at	1.04039	9.18027	0.00239317	CV282639	fgenesh4_pm.C_LG_XIX000155	fgenesh4_pm.C_LG_XIX000155	At3g02780.1	isopentenyl diphosphate:dimethylallyl diphosphate isomerase (IPP2) : identical to isopentenyl diphosphate:dimethylallyl diphosphate isomerase (IPP2) GB:U49259 [Arabidopsis thaliana]: supported by cDNA: gi_1293564_gb_U49259.1_ATU49259	trichocarpa x deltoides	Unique
Ptp.6948.1.S1_at	12.0781	71.6647	6.03e-07	CV243899	--	--	--	--	trichocarpa	Unique
Ptp.6958.1.S1_s_at	4.70403	28.3905	3.16e-05	DN488765	eugene3.00140929	eugene3.00140929	At4g15550.1	glucosyltransferase like protein : : supported by cDNA: gi_2149126_gb_U81293.1_ATU81293	tremula	All probes match over all sequences
Ptp.6959.1.S1_at	6.49386	15.3531	0.000352028	DN489015	eugene3.00150905	eugene3.00150905	At4g17600.1	Lil3 protein : :supported by full-length cDNA: Ceres:29150.	tremula	Unique
Ptp.6966.1.S1_s_at	1.22656	11.5669	0.00100033	CV239698	fgenesh4_pm.C_LG_XII000156	fgenesh4_pm.C_LG_XII000156	At1g73660.1	putative protein kinase : contains Pfam profile: PF00069 eukaryotic protein kinase domain: supported by cDNA: gi_20466321	trichocarpa	All probes match over all sequences
Ptp.6973.1.S1_s_at	2.17574	10.8828	0.00126254	CV257729	estExt_Genewise1_v1.C_LG_X4562	estExt_Genewise1_v1.C_LG_X4562	At4g26740.1	embryo-specific protein 1 (ATS1) : putative Ca2+-binding EF-hand protein: supported by cDNA: gi_17380857	trichocarpa x deltoides	All probes match over all sequences
Ptp.6995.1.S1_at	6.38938	10.6488	0.00136642	DN496975	grail3.0024002001	grail3.0024002001	--	--	tremula	Unique
Ptp.6999.1.S1_at	5.1965	12.4225	0.000766024	CV272247	--	--	--	--	tremula	Unique
Ptp.70.1.A1_at	2.90928	46.4221	4.07e-06	CK095705	estExt_fgenesh4_pm.C_LG_XVIII0241	estExt_fgenesh4_pm.C_LG_XVIII0241	At5g19550.1	aspartate aminotransferase Asp2 : : supported by cDNA: gi_693689_gb_U15033.1_ATU15033	tremula	Unique
Ptp.7001.1.S1_at	7.11231	12.5633	0.000731482	CX655784	estExt_fgenesh4_pg.C_LG_XIX0853 gw1.XIX.2366.1	estExt_fgenesh4_pg.C_LG_XIX0853	At3g54420.1	glycosyl hydrolase family 19 (class IV chitinase) : almost identical to class IV chitinase from GI:2597826 [Arabidopsis thaliana]	alba x tremula var. glandulosa	Unique
Ptp.7018.1.S1_at	3.59385	9.9283	0.00176334	CV254697	estExt_Genewise1_v1.C_1400018	estExt_Genewise1_v1.C_1400018	At5g56260.1	expressed protein : similar to bacterial S-adenosylmethionine:2-demethylmenaquinone methyltransferases	trichocarpa x deltoides	Unique
Ptp.7026.1.S1_s_at	2.83109	8.7902	0.00280598	DN496899	grail3.0005042001 grail3.0005042401 eugene3.00150956 eugene3.38930002	grail3.0005042001	--	--	tremula	All probes match over all sequences
Ptp.7035.1.S1_at	0.995663	7.46201	0.00513771	CV253765	estExt_Genewise1_v1.C_LG_XVIII1452	estExt_Genewise1_v1.C_LG_XVIII1452	At5g11340.1	separation anxiety protein - like : separation anxiety protein	trichocarpa x deltoides	Unique
Ptp.7041.1.S1_at	4.11122	12.392	0.000772146	DN489067	gw1.XI.213.1 estExt_Genewise1_v1.C_16410003 gw1.XI.174.1 gw1.XI.205.1 gw1.XI.243.1	gw1.XI.213.1	At4g27290.1	putative receptor like kinase : receptor-like kinase SFR2	tremula	Unique
Ptp.7050.1.S1_s_at	1.7753	6.58694	0.00809325	BU877209	estExt_Genewise1_v1.C_LG_VIII2483	estExt_Genewise1_v1.C_LG_VIII2483	At2g28680.1	legumin-like protein : contains a 11-S plant seed storage protein signature (PS00305)	trichocarpa	All probes match over all sequences
Ptp.7068.1.S1_at	10.0714	16.0319	0.00029104	DN487969	estExt_Genewise1_v1.C_LG_XVIII2665	estExt_Genewise1_v1.C_LG_XVIII2665	At4g30170.1	peroxidase	tremula x tremuloides	Unique
Ptp.7090.1.S1_at	5.18032	14.4071	0.000439919	DN488217	gw1.II.3480.1	gw1.II.3480.1	At4g24480.1	putative protein kinase : putative protein kinase - Lycopersicon esculentum	tremula x tremuloides	Unique
Ptp.7096.1.S1_x_at	4.08733	19.3904	0.000141321	AB190439.1	estExt_fgenesh4_pg.C_LG_VIII1530 grail3.0009024601	estExt_fgenesh4_pg.C_LG_VIII1530	At2g29420.1	glutathione transferase	alba x tremula var. glandulosa	Probes cross hyb with other sequences
Ptp.7107.1.S1_at	2.27651	9.89465	0.00178561	DN488390	grail3.0006040101 gw1.12333.5.1	grail3.0006040101	At3g25600.1	calmodulin	tremula x tremuloides	Unique
Ptp.7126.1.S1_at	6.0518	11.8473	0.000913426	DN499762	eugene3.00061405	eugene3.00061405	At1g52340.1	short chain alcohol dehydrogenase	tremula x tremuloides	Unique
Ptp.7129.1.S1_at	4.20381	16.6596	0.000253044	CV274045	estExt_fgenesh4_pg.C_1320038	estExt_fgenesh4_pg.C_1320038	At4g02570.1	putative cullin-like 1 protein : similar to O. sativa cullin-like proteins: supported by cDNA: gi_15028160_gb_AY046030.1_	tremula x tremuloides	Unique
Ptp.7132.1.S1_at	6.80119	10.4751	0.00144595	CV273784	estExt_fgenesh4_pg.C_1970027	estExt_fgenesh4_pg.C_1970027	At5g24090.1	glycosyl hydrolase family 18 (acidic endochitinase) : almost identical to acidic endochitinase GI:166664 from [Arabidopsis thaliana]	trichocarpa x deltoides	Unique
Ptp.7134.1.S1_a_at	2.00369	16.3669	0.000269567	DN488452	estExt_Genewise1_v1.C_LG_IX1952	estExt_Genewise1_v1.C_LG_IX1952	At2g16060.1	class 1 non-symbiotic hemoglobin (AHB1) : identical to GP:2581783:U94998:supported by full-length cDNA: Ceres:18195.	tremula x tremuloides	Probes match on alternative forms of same gene
Ptp.7154.1.A1_at	4.23903	17.2569	0.000220689	CV282864	estExt_Genewise1_v1.C_LG_I2124	estExt_Genewise1_v1.C_LG_I2124	At5g58660.1	putative protein : fruit ripening expressed protein	trichocarpa x deltoides	Unique
Ptp.7154.2.A1_a_at	4.02629	18.2004	0.000179091	CV239104	estExt_Genewise1_v1.C_LG_I2124	estExt_Genewise1_v1.C_LG_I2124	At5g58660.1	putative protein : fruit ripening expressed protein	trichocarpa	Probes match on alternative forms of same gene
Ptp.7159.1.S1_at	3.79834	17.9146	0.000192573	CX654948	estExt_fgenesh4_pg.C_LG_IX0440	estExt_fgenesh4_pg.C_LG_IX0440	At2g16430.1	putative purple acid phosphatase precursor : : supported by cDNA: gi_20257482	alba x tremula var. glandulosa	Unique
Ptp.7160.1.S1_s_at	4.07658	8.65685	0.00297044	CV243014	eugene3.00130580	eugene3.00130580	At4g13180.1	short-chain alcohol dehydrogenase like protein : short-chain alcohol dehydrogenase -Picea abies	trichocarpa	All probes match over all sequences
Ptp.7160.2.A1_a_at	4.12378	13.0073	0.000646094	CV239819	eugene3.00130580	eugene3.00130580	At4g13180.1	short-chain alcohol dehydrogenase like protein : short-chain alcohol dehydrogenase -Picea abies	trichocarpa	Probes match on alternative forms of same gene
Ptp.7163.1.S1_at	6.88395	10.2535	0.0015655	DN488264	grail3.0053010302 grail3.0053010201 estExt_Genewise1_v1.C_75970001 grail3.0751000201	grail3.0053010302	At1g12740.1	cytochrome P450	tremula x tremuloides	Unique
Ptp.7167.1.S1_s_at	4.68113	59.5481	1.37e-06	DN497975	estExt_fgenesh4_pg.C_LG_XI0229	estExt_fgenesh4_pg.C_LG_XI0229	At1g11580.1	pectin methylesterase	tremula x tremuloides	All probes match over all sequences
Ptp.7199.1.S1_s_at	0.901248	8.41035	0.00328231	CX654989	estExt_Genewise1_v1.C_LG_XI2898	estExt_Genewise1_v1.C_LG_XI2898	At3g13120.1	30S ribosomal protein S10	alba x tremula var. glandulosa	All probes match over all sequences
Ptp.7265.1.S1_s_at	0.570121	6.98427	0.00652888	CX658727	eugene3.00050832	eugene3.00050832	At1g44835.1	unknown protein :	alba x tremula var. glandulosa	All probes match over all sequences
Ptp.7280.1.S1_at	2.49517	15.0655	0.000375772	CV245409	gw1.IX.2492.1	gw1.IX.2492.1	At5g21090.1	leucine-rich repeat protein : : supported by cDNA: gi_13358181_gb_AF324989.2_AF324989	trichocarpa	Unique
Ptp.7285.1.S1_at	0.701461	6.55909	0.00821849	DN492423	gw1.XII.1196.1	gw1.XII.1196.1	At5g53400.1	putative protein : contains similarity to nuclear movement protein nudC:supported by full-length cDNA: Ceres:38105.	tremula x tremuloides	Unique
Ptp.7335.1.S1_at	3.60799	10.1822	0.00160659	CV275412	estExt_Genewise1_v1.C_LG_VI1602	estExt_Genewise1_v1.C_LG_VI1602	At2g41690.1	putative heat shock transcription factor :	trichocarpa x deltoides	Unique
Ptp.7354.1.S1_at	3.72498	12.0774	0.000849621	DN494943	gw1.VI.700.1	gw1.VI.700.1	At2g36220.1	expressed protein : :supported by full-length cDNA: Ceres:12251.	tremula x tremuloides	Unique
Ptp.7393.1.S1_at	5.39759	19.5302	0.00013769	CV282731	estExt_Genewise1_v1.C_LG_II1285	estExt_Genewise1_v1.C_LG_II1285	At2g47520.1	putative AP2 domain transcription factor : : supported by cDNA: gi_18491272	trichocarpa x deltoides	Unique
Ptp.7394.1.A1_at	4.69362	16.5548	0.000259253	DN485870	gw1.II.2011.1	gw1.II.2011.1	At1g76360.1	putative protein kinase : similar to protein kinase (APK1A): contains Pfam profile: PF00069 Eukaryotic protein kinase domain	tremula x tremuloides	Unique
Ptp.7398.1.S1_at	3.87528	8.77908	0.00281398	CV248275	grail3.0014003601	grail3.0014003601	At1g78815.1	Expressed protein : : supported by full-length cDNA: Ceres: 230925.	trichocarpa	Unique
Ptp.7407.1.A1_s_at	1.46506	6.53427	0.00833666	CV258092	grail3.0071006401	grail3.0071006401	At2g42610.1	expressed protein : : supported by cDNA: gi_6691164_gb_AF218765.1_AF218765	trichocarpa x deltoides	All probes match over all sequences
Ptp.7419.1.S1_at	5.05157	7.38296	0.00534849	DN485435	eugene3.00090084	eugene3.00090084	At3g52525.1	similar to similar to unknown protein (gb|AAB63094.1) : temporary automated functional assignment	tremula x tremuloides	Unique
Ptp.7429.1.S1_s_at	4.85469	14.6394	0.000415789	BU813678	--	--	--	--	trichocarpa	All probes match over all sequences
Ptp.7449.1.S1_s_at	1.08259	11.6222	0.000982605	CV238723	gw1.X.3909.1	gw1.X.3909.1	At4g15940.1	isomerase like protein : :supported by full-length cDNA: Ceres:40913.	trichocarpa	All probes match over all sequences
Ptp.7477.1.S1_at	3.96213	6.29155	0.00958577	CV267944	gw1.XII.1668.1	gw1.XII.1668.1	At1g74460.1	putative lipase:acylhydrolase : contains Pfam profile: PF00657 lipase:acylhydrolase with GDSL-like motif: similar to anther-specific pro-rich protein APG GB:P40603 [Brassica napus] (Plant J 1993 Jan:3(1):111-20):supported by full-length cDNA: Ceres:30001.	trichocarpa x nigra	Unique
Ptp.7528.1.S1_s_at	3.03174	9.25089	0.00232142	CK102716	fgenesh4_pg.C_LG_IX000395	fgenesh4_pg.C_LG_IX000395	At1g75590.1	expressed protein : :supported by full-length cDNA: Ceres:34358.	tremula x tremuloides	All probes match over all sequences
Ptp.7556.1.S1_at	1.07001	7.59586	0.00481372	CV242517	estExt_fgenesh4_pm.C_LG_I1266	estExt_fgenesh4_pm.C_LG_I1266	At1g30580.1	putative GTP-binding protein : Similar to WO8E3.3 gi|3880615 putative GTP-binding protein from C. elegans cosmid gb|Z92773. EST gb|AA597331 comes from this gene:supported by full-length cDNA: Ceres:18981.	trichocarpa	Unique
Ptp.7559.2.S1_a_at	0.830466	7.75093	0.00445268	CX656604	estExt_Genewise1_v1.C_LG_III1414	estExt_Genewise1_v1.C_LG_III1414	At4g03120.1	putative C-type U1 snRNP : similar to U1 small nuclear ribonucleoprotein C:supported by full-length cDNA: Ceres:20753.	alba x tremula var. glandulosa	Probes match on alternative forms of same gene
Ptp.7583.1.S1_at	2.69563	17.4957	0.000210247	DN484749	--	--	--	--	tremula x tremuloides	Unique
Ptp.7584.1.A1_s_at	2.53159	8.61359	0.00302593	CV251166	estExt_fgenesh4_pm.C_LG_XVI0031	estExt_fgenesh4_pm.C_LG_XVI0031	At3g51970.1	wax synthase-like protein : wax synthase - Simmondsia chinensis	trichocarpa	All probes match over all sequences
Ptp.7599.2.S1_at	0.56681	6.41557	0.00892639	BU813871	fgenesh4_pg.C_scaffold_281000005	fgenesh4_pg.C_scaffold_281000005	At5g49290.1	disease resistance protein-like :	tremula	Unique
Ptp.7601.1.S1_s_at	3.30891	8.52189	0.00314114	BU814226	estExt_fgenesh4_pg.C_LG_XV0039 gw1.2650.2.1	estExt_fgenesh4_pg.C_LG_XV0039	At1g05260.1	peroxidase	tremula x tremuloides	All probes match over all sequences
Ptp.7607.1.S1_at	5.76557	8.49832	0.00316404	BU813493	eugene3.00010517	eugene3.00010517	At5g13220.1	putative protein : predicted proteins	tremula x tremuloides	Unique
Ptp.7607.1.S1_s_at	6.34385	9.57342	0.00202973	BU813493	eugene3.00010517	eugene3.00010517	At5g13220.1	putative protein : predicted proteins	tremula x tremuloides	All probes match over all sequences
Ptp.7624.1.S1_s_at	1.396	6.87008	0.0069264	DN487941	estExt_Genewise1_v1.C_LG_XIV2927	estExt_Genewise1_v1.C_LG_XIV2927	At1g12920.1	eukaryotic peptide chain release factor subunit 1	tremula x tremuloides	All probes match over all sequences
Ptp.7634.1.S1_at	4.2875	11.186	0.00113915	DN488365	--	--	--	--	tremula x tremuloides	Unique
Ptp.7639.1.S1_at	4.84783	11.7403	0.000946276	DN497746	eugene3.00100492 eugene3.12430001	eugene3.00100492	At1g24430.1	hypothetical protein : similar to deacetylvindoline 4-O-acetyltransferase	tremula x tremuloides	Unique
Ptp.7644.1.S1_at	6.42954	15.0681	0.000375729	DN497986	gw1.I.4215.1	gw1.I.4215.1	At2g14610.1	pathogenesis-related PR-1-like protein : identical to GB:M90508: supported by cDNA: gi_166860_gb_M90508.1_ATHRPRP1A	tremula x tremuloides	Unique
Ptp.7644.1.S1_s_at	7.49036	12.1186	0.000841219	DN497986	gw1.I.4215.1	gw1.I.4215.1	At2g14610.1	pathogenesis-related PR-1-like protein : identical to GB:M90508: supported by cDNA: gi_166860_gb_M90508.1_ATHRPRP1A	tremula x tremuloides	All probes match over all sequences
Ptp.7650.2.A1_at	6.07971	16.5449	0.000259349	DN488603	eugene3.00180884	eugene3.00180884	At2g18670.1	putative RING zinc finger protein : : supported by full-length cDNA: Ceres: 92525.	tremula	Unique
Ptp.7663.1.S1_at	1.25443	6.36933	0.00917676	CX169891	estExt_Genewise1_v1.C_LG_XII0064	estExt_Genewise1_v1.C_LG_XII0064	At3g17980.1	unknown protein : contains Pfam profile:PF00168 C2 domain	deltoides	Unique
Ptp.7679.1.S1_a_at	3.1656	6.28392	0.00962875	DN498847	eugene3.00070748	eugene3.00070748	At5g08260.1	serine-type carboxypeptidase II-like protein : carboxypeptidase D - Triticum aestivum	tremula x tremuloides	Probes match on alternative forms of same gene
Ptp.7679.2.S1_s_at	3.24637	6.47114	0.00863552	CV130889	eugene3.00070748	eugene3.00070748	At5g08260.1	serine-type carboxypeptidase II-like protein : carboxypeptidase D - Triticum aestivum	deltoides	All probes match over all sequences
Ptp.7683.1.S1_at	1.3993	10.5087	0.00142843	BU814841	grail3.0001025501	grail3.0001025501	At4g38460.1	geranylgeranyl pyrophosphate synthase (GGPS)(farnesyltranstransferase)	tremula x tremuloides	Unique
Ptp.7695.1.S1_s_at	4.90793	12.6791	0.000705762	BU862504	fgenesh4_pg.C_LG_IX000531	fgenesh4_pg.C_LG_IX000531	At2g15040.1	putative disease resistance protein :	tremula	All probes match over all sequences
Ptp.7698.1.S1_at	3.44168	7.57896	0.00485614	DN488864	fgenesh4_pg.C_LG_IX001029	fgenesh4_pg.C_LG_IX001029	--	--	tremula	Unique
Ptp.7706.1.S1_at	1.03702	6.86752	0.00693288	BU888206	eugene3.00880027	eugene3.00880027	At4g14010.1	expressed protein : :supported by full-length cDNA: Ceres:7346.	tremula	Unique
Ptp.773.1.A1_at	1.55364	13.6804	0.00053756	CK089089	estExt_fgenesh4_pg.C_LG_XV1054	estExt_fgenesh4_pg.C_LG_XV1054	At5g51820.1	phosphoglucomutase (emb|CAB64725.1) : : supported by cDNA: gi_12004569_gb_AF216580.1_AF216580	tremula x tremuloides	Unique
Ptp.7746.1.S1_at	1.09245	8.38325	0.00332373	CV274955	gw1.II.532.1	gw1.II.532.1	At4g01895.1	Expressed protein : : supported by full-length cDNA: Ceres: 28726.	trichocarpa x deltoides	Unique
Ptp.7764.1.S1_at	2.71447	8.54657	0.00311839	DN489656	grail3.0006059701	grail3.0006059701	At1g10380.1	Expressed protein : : supported by full-length cDNA: Ceres: 156978.	tremula x tremuloides	Unique
Ptp.7764.1.S1_s_at	3.31182	12.053	0.000853742	DN489656	grail3.0006059701	grail3.0006059701	At1g10380.1	Expressed protein : : supported by full-length cDNA: Ceres: 156978.	tremula x tremuloides	All probes match over all sequences
Ptp.7777.1.S1_at	0.96722	8.34045	0.00337943	DN499119	grail3.0106009902	grail3.0106009902	At5g22040.1	unknown protein :	tremula x tremuloides	Unique
Ptp.7810.1.S1_at	2.00422	9.88945	0.00178725	DN499549	estExt_fgenesh4_pg.C_LG_II0926	estExt_fgenesh4_pg.C_LG_II0926	At4g09040.1	RRM-containing protein : ribonucleoprotein A - Nicotiana sylvestris	trichocarpa x deltoides	Unique
Ptp.7826.1.S1_at	3.12417	8.61515	0.00302593	DN499766	--	--	--	--	tremula x tremuloides	Unique
Ptp.7834.1.S1_at	1.53669	10.5405	0.0014132	CV241427	fgenesh4_pm.C_LG_XIII000297	fgenesh4_pm.C_LG_XIII000297	At2g43030.1	50S ribosomal protein L3 : :supported by full-length cDNA: Ceres:142861.	euphratica	Unique
Ptp.784.1.A1_at	2.91412	8.81064	0.00278659	CK089206	gw1.VIII.2124.1	gw1.VIII.2124.1	At1g48100.1	polygalacturonase	tremula x tremuloides	Unique
Ptp.7851.1.S1_at	0.947739	10.7687	0.00130973	DN499782	--	--	--	--	tremula x tremuloides	Unique
Ptp.7881.1.S1_at	2.47053	10.5192	0.00142412	DN500586	gw1.II.3509.1 grail3.2637000102	gw1.II.3509.1	At5g42800.1	dihydroflavonol 4-reductase :	tremula x tremuloides	Unique
Ptp.7888.1.S1_at	2.91967	24.1763	5.96e-05	DN500883	eugene3.00060107	eugene3.00060107	--	--	tremula x tremuloides	Unique
Ptp.7897.1.S1_at	2.55894	8.11181	0.00376449	DN500802	estExt_fgenesh4_pg.C_LG_II1710	estExt_fgenesh4_pg.C_LG_II1710	At1g04120.1	ABC transporter family protein : Strong similarity to MRP-like ABC transporter gb|U92650 from A. thaliana and canalicular multi-drug resistance protein gb|L49379 from Rattus norvegicus: supported by cDNA: gi_10197657_gb_AF225908.1_AF225908	tremula x tremuloides	Unique
Ptp.79.1.S1_at	0.946057	7.3369	0.00545899	CF234576	estExt_Genewise1_v1.C_440425	estExt_Genewise1_v1.C_440425	At3g16780.1	putative ribosomal protein : similar to ribosomal protein L19 GB:CAA45090 from [Homo sapiens]:supported by full-length cDNA: Ceres:27978.	alba x tremula	Unique
Ptp.7902.1.S1_at	3.67033	7.48955	0.00507177	DN501432	fgenesh4_pg.C_LG_I000582 eugene3.00031319	fgenesh4_pg.C_LG_I000582	At5g13330.1	putative protein : AP2 domain containing protein RAP2.6	tremula x tremuloides	Unique
Ptp.7908.1.S1_at	6.16405	14.1035	0.000480704	CV262985	eugene3.00060338	eugene3.00060338	--	--	trichocarpa x nigra	Unique
Ptp.794.1.S1_s_at	0.400055	6.28701	0.00960963	CV240249	estExt_fgenesh4_pm.C_LG_XVIII0083 estExt_Genewise1_v1.C_LG_VI0122	estExt_fgenesh4_pm.C_LG_XVIII0083	At5g25760.1	E2	trichocarpa	All probes match over all sequences
Ptp.7971.1.S1_s_at	2.7021	7.11427	0.0061277	DN492783	estExt_fgenesh4_pm.C_LG_V0467	estExt_fgenesh4_pm.C_LG_V0467	At1g53580.1	glyoxalase II	tremula x tremuloides	All probes match over all sequences
Ptp.8030.1.S1_at	4.26985	9.88885	0.00178725	CA821322	estExt_Genewise1_v1.C_401069	estExt_Genewise1_v1.C_401069	At5g48810.1	cytochrome b5 (dbj|BAA74840.1) : : supported by full-length cDNA: Ceres: 27167.	trichocarpa x deltoides	Unique
Ptp.8030.1.S1_s_at	7.12374	13.2184	0.000606832	CA821322	estExt_Genewise1_v1.C_401069	estExt_Genewise1_v1.C_401069	At5g48810.1	cytochrome b5 (dbj|BAA74840.1) : : supported by full-length cDNA: Ceres: 27167.	trichocarpa x deltoides	All probes match over all sequences
Ptp.8031.1.A1_at	1.49193	11.1534	0.00114926	DN485987	gw1.IX.1501.1	gw1.IX.1501.1	At4g38890.1	putative protein : unknown mRNA	tremula x tremuloides	Unique
Ptp.8049.1.S1_at	5.94559	7.54239	0.00495097	BU886936	fgenesh4_pg.C_LG_XI000015 eugene3.00040049	fgenesh4_pg.C_LG_XI000015	--	--	tremula x tremuloides	Unique
Ptp.8049.1.S1_s_at	7.40034	15.5825	0.000330687	BU886936	eugene3.00040049	eugene3.00040049	--	--	tremula x tremuloides	All probes match over all sequences
Ptp.8056.1.S1_at	1.58827	7.89115	0.00417071	DN498527	fgenesh4_pm.C_LG_XVII000028 gw1.I.3631.1	fgenesh4_pm.C_LG_XVII000028	At2g22450.1	putative GTP cyclohydrolase :	tremula	Unique
Ptp.806.1.S1_at	0.774324	8.28478	0.00346877	CK089622	eugene3.00040615	eugene3.00040615	At1g66730.1	DNA ligase I	tremula x tremuloides	Unique
Ptp.8075.1.A1_at	1.16079	6.33137	0.00936839	DN491800	estExt_fgenesh4_pg.C_LG_XIII0140	estExt_fgenesh4_pg.C_LG_XIII0140	At5g27330.1	glutamic acid-rich protein : hypothetical protein T12H1.9 - Arabidopsis thaliana	trichocarpa	Unique
Ptp.8121.1.S1_at	1.48169	7.8465	0.00424618	DN492926	gw1.III.1300.1	gw1.III.1300.1	At1g72340.1	putative translation initiation factor EIF-2B alpha subunit : similar to translation initiation factor EIF-2B alpha subunit GB:Q64270 [Rattus norvegicus]:supported by full-length cDNA: Ceres:22437.	tremula x tremuloides	Unique
Ptp.8143.1.S1_at	2.03573	7.87713	0.00419215	DN492537	--	--	--	--	tremula x tremuloides	Unique
Ptp.8143.1.S1_s_at	2.46615	9.20649	0.00236645	DN492537	gw1.168.93.1 grail3.0168001901 fgenesh4_pg.C_scaffold_168000040 fgenesh4_pg.C_scaffold_168000044 fgenesh4_pg.C_scaffold_168000052 grail3.2001000201 eugene3.02360007 grail3.0236000701 eugene3.07380004	gw1.168.93.1	At3g14650.1	cytochrome P450	tremula x tremuloides	All probes match over all sequences
Ptp.83.2.S1_s_at	3.49338	29.2861	2.81e-05	CN549780	gw1.V.402.1	gw1.V.402.1	At1g71695.1	peroxidase	trichocarpa x deltoides	All probes match over all sequences
Ptp.831.1.S1_s_at	3.16377	6.26266	0.00972189	CK089527	eugene3.00190830	eugene3.00190830	At3g15030.1	unknown protein : similar to TCP3 GB:AAC24010 [Arabidopsis thaliana]: supported by cDNA: gi_20453148	tremula x tremuloides	All probes match over all sequences
Ptp.851.1.S1_at	1.46686	9.41229	0.00217028	BI127099	gw1.II.3963.1	gw1.II.3963.1	At5g64460.1	ZW10-like protein : : supported by cDNA: gi_14334941_gb_AY035144.1_	tremula x tremuloides	Unique
Ptp.879.1.A1_at	0.982557	6.53632	0.00833114	CK093442	estExt_Genewise1_v1.C_LG_X2563	estExt_Genewise1_v1.C_LG_X2563	At4g25030.1	putative protein : :supported by full-length cDNA: Ceres:16463.	tremula x tremuloides	Unique
Ptp.927.1.A1_at	3.90681	10.4392	0.0014652	CV262606	gw1.40.81.1 gw1.II.3778.1	gw1.40.81.1	At1g02065.1	similar to squamosa promoter-binding protein homolog : temporary automated functional assignment	trichocarpa x nigra	Unique
Ptp.938.1.A1_s_at	1.91951	6.26857	0.00968398	CK089594	gw1.VI.2253.1	gw1.VI.2253.1	At2g41510.1	putative cytokinin oxidase :	tremula x tremuloides	All probes match over all sequences
Ptp.980.1.A1_s_at	3.46471	14.0159	0.000491105	BP933095	estExt_fgenesh4_pm.C_LG_II0967	estExt_fgenesh4_pm.C_LG_II0967	At5g35735.1	Expressed protein : : supported by full-length cDNA: Ceres: 32450.	nigra	All probes match over all sequences
Ptp.984.1.S1_at	1.7	7.68091	0.0046143	CK089896	gw1.X.5990.1	gw1.X.5990.1	At5g27600.1	long-chain-fatty-acid--CoA ligase-like protein : long-chain-fatty-acid--CoA ligase - Brassica napus	tremula x tremuloides	Unique
Ptp.987.1.S1_at	2.11438	7.88682	0.00417864	BU895364	estExt_Genewise1_v1.C_LG_II0603	estExt_Genewise1_v1.C_LG_II0603	At1g66480.1	hypothetical protein :	trichocarpa	Unique
PtpAffx.100048.1.A1_at	3.83957	6.52097	0.00840911	BP934827	fgenesh4_pm.C_LG_I001042	fgenesh4_pm.C_LG_I001042	At2g15480.1	putative glucosyltransferase :	nigra	Unique
PtpAffx.10026.1.S1_at	1.19663	8.01225	0.00394001	BP933558	gw1.XVI.2010.1	gw1.XVI.2010.1	At3g58470.1	putative protein : several hypothetical proteins - Saccharomyces cerevisiae: supported by cDNA: gi_16648682_gb_AY058117.1_	nigra	Unique
PtpAffx.100451.1.S1_at	1.09505	7.31343	0.00552251	AJ779025	grail3.0015031201	grail3.0015031201	At5g50870.1	ubiquitin-conjugating enzyme-like protein : : supported by cDNA: gi_17644162	euphratica	Unique
PtpAffx.10049.1.S1_at	2.22784	13.3531	0.000586292	CV243328	eugene3.00130706	eugene3.00130706	At3g54680.1	proteophosphoglycan-related : proteophosphoglycan [Leishmania major] gi|5420389|emb|CAB46680: supported by full-length cDNA: Ceres:6954.	trichocarpa	Unique
PtpAffx.100598.1.A1_at	1.56451	9.58623	0.00201854	CX183319	eugene3.00061946	eugene3.00061946	At4g31805.1	WRKY family transcription factor : identical to WRKY DNA-binding protein 18 (WRKY18) GI:13506730 from [Arabidopsis thaliana]	euramericana	Unique
PtpAffx.100638.1.A1_at	1.12002	7.75997	0.00443504	CX181431	eugene3.00060989	eugene3.00060989	At2g19385.1	Expressed protein : : supported by full-length cDNA: Ceres: 114879.	euramericana	Unique
PtpAffx.10070.1.A1_at	1.67189	7.31229	0.00552578	BP931733	--	--	--	--	tremula	Unique
PtpAffx.100742.1.S1_at	2.99606	13.1971	0.000609237	CV242765	--	--	--	--	tremula x tremuloides	Unique
PtpAffx.100746.1.S1_at	1.16595	6.48084	0.00859493	DN498388	estExt_fgenesh4_pm.C_LG_X0017	estExt_fgenesh4_pm.C_LG_X0017	At3g06960.1	expressed protein : : supported by cDNA: gi_14194138_gb_AF367275.1_AF367275	tremula	Unique
PtpAffx.100749.1.S1_at	3.32201	7.67762	0.00462141	CV269142	grail3.0094006501	grail3.0094006501	At2g38470.1	WRKY family transcription factor : contains Pfam profile: PF03106 WRKY DNA -binding domain:: supported by cDNA: gi_21105638	trichocarpa x nigra	Unique
PtpAffx.1008.1.S1_s_at	0.914686	6.66687	0.0077439	CV259569	estExt_Genewise1_v1.C_LG_I9035	estExt_Genewise1_v1.C_LG_I9035	At1g63250.1	DEAD:DEAH box RNA helicase	trichocarpa x nigra	All probes match over all sequences
PtpAffx.100975.1.S1_s_at	1.18809	9.06758	0.00250827	CF234985	gw1.XV.810.1	gw1.XV.810.1	At3g18240.1	expressed protein : :supported by full-length cDNA: Ceres:10221.: supported by cDNA: gi_11908119	alba x tremula	All probes match over all sequences
PtpAffx.1010.1.S1_at	0.691952	6.47165	0.00863532	CK110579	estExt_fgenesh4_pm.C_LG_VII0033	estExt_fgenesh4_pm.C_LG_VII0033	At4g28450.1	G-protein beta family : SOF1 (involved in rRNA processing) protein-yeast: supported by cDNA: gi_13937178_gb_AF372943.1_AF372943	tremula x tremuloides	Unique
PtpAffx.101228.1.A1_at	4.21373	13.2751	0.000597106	CV272744	eugene3.01220019	eugene3.01220019	--	--	trichocarpa x nigra	Unique
PtpAffx.101629.1.A1_at	0.855653	7.22	0.00580051	CV257257	--	--	--	--	tremula	Unique
PtpAffx.101646.1.A1_s_at	8.04221	13.6504	0.000541571	CV256588	grail3.0751000201	grail3.0751000201	At1g12740.1	cytochrome P450	trichocarpa x deltoides	All probes match over all sequences
PtpAffx.101757.1.A1_s_at	1.1018	6.45997	0.00869997	CV252630	eugene3.00071126	eugene3.00071126	At4g34910.1	DEAD:DEAH box RNA helicase protein	trichocarpa	All probes match over all sequences
PtpAffx.102128.1.A1_at	2.33498	7.08057	0.00622792	CV236844	eugene3.00080137	eugene3.00080137	At5g03700.1	S-receptor kinase - like protein : S-receptor kinase homolog precursor	trichocarpa	Unique
PtpAffx.10247.2.S1_at	1.63701	6.6157	0.00797535	CV261717	--	--	--	--	tremula x tremuloides	Unique
PtpAffx.10261.1.S1_a_at	3.56884	9.51773	0.00207749	CV258795	eugene3.00060073 eugene3.00160122	eugene3.00060073	At3g22160.1	expressed protein : :supported by full-length cDNA: Ceres:8081.	trichocarpa x nigra	Probes match on alternative forms of same gene
PtpAffx.10261.2.A1_at	4.99339	12.5639	0.000731482	CV253181	eugene3.00060073	eugene3.00060073	At3g22160.1	expressed protein : :supported by full-length cDNA: Ceres:8081.	trichocarpa x deltoides	Unique
PtpAffx.1030.1.S1_s_at	1.81201	10.195	0.00160134	CV270748	estExt_Genewise1_v1.C_LG_XVI0292	estExt_Genewise1_v1.C_LG_XVI0292	At2g38540.1	putative nonspecific lipid-transfer protein : : supported by cDNA: gi_15146309_gb_AY049296.1_	trichocarpa x nigra	All probes match over all sequences
PtpAffx.1030.1.S1_x_at	2.69534	9.47068	0.00211968	CV270748	estExt_Genewise1_v1.C_LG_XVI0292	estExt_Genewise1_v1.C_LG_XVI0292	At2g38540.1	putative nonspecific lipid-transfer protein : : supported by cDNA: gi_15146309_gb_AY049296.1_	trichocarpa x nigra	Probes cross hyb with other sequences
PtpAffx.103209.1.S1_at	0.756032	7.74773	0.00445978	CF229607	estExt_fgenesh4_pg.C_1450059	estExt_fgenesh4_pg.C_1450059	At1g72550.1	putative phenylalanyl-tRNA synthetase beta-subunit: PheHB : similar to phenylalanyl-tRNA synthetase beta-subunit (PheHB) GB:5032011 [Homo sapiens]: supported by cDNA: gi_17065261	alba x tremula	Unique
PtpAffx.103261.1.S1_a_at	0.910811	9.67629	0.00194506	CN524624	estExt_fgenesh4_pm.C_1450034	estExt_fgenesh4_pm.C_1450034	At4g26220.1	caffeoyl-CoA 3-O-methyltransferase	trichocarpa x deltoides	Probes match on alternative forms of same gene
PtpAffx.10330.5.S1_a_at	0.802333	6.62567	0.00792656	CX173789	eugene3.00140255	eugene3.00140255	At4g00585.1	Expressed protein : : supported by full-length cDNA: Ceres: 18459.	deltoides	Probes match on alternative forms of same gene
PtpAffx.10355.2.S1_at	12.099	73.5446	5.65e-07	CX659733	eugene3.00120328 gw1.3140.1.1 fgenesh4_pg.C_scaffold_3140000002	eugene3.00120328	At1g05260.1	peroxidase	alba x tremula var. glandulosa	Unique
PtpAffx.10359.1.S1_at	1.60786	9.17925	0.00239381	CV231230	--	--	--	--	trichocarpa	Unique
PtpAffx.10363.1.S1_at	1.56742	7.7	0.00456951	CV264628	gw1.I.9245.1	gw1.I.9245.1	At1g12550.1	hypothetical protein :	trichocarpa x nigra	Unique
PtpAffx.103804.1.A1_at	0.291724	7.33613	0.00546022	CK091197	estExt_fgenesh4_kg.C_LG_XVI0032	estExt_fgenesh4_kg.C_LG_XVI0032	At5g03345.1	Expressed protein : : supported by full-length cDNA: Ceres: 22246.	tremula x tremuloides	Unique
PtpAffx.10405.1.S1_x_at	8.07616	16.6395	0.000254139	CV267912	--	--	--	--	trichocarpa	Probes cross hyb with other sequences
PtpAffx.10405.2.A1_x_at	1.56846	13.331	0.000588169	CV273487	--	--	--	--	trichocarpa	Probes cross hyb with other sequences
PtpAffx.10405.5.S1_at	8.93458	22.1268	8.41e-05	DN493379	--	--	--	--	trichocarpa x deltoides	Unique
PtpAffx.104103.1.S1_at	1.02312	7.38349	0.00534849	CA826353	grail3.0152006201	grail3.0152006201	gi|51090579|dbj|BAD36031.1|	hypothetical protein [Oryza sativa (japonica cultivar-group)]	trichocarpa x deltoides	Unique
PtpAffx.104180.1.S1_at	11.6655	23.1036	7.11e-05	AJ780277	eugene3.10700003	eugene3.10700003	--	--	euphratica	Unique
PtpAffx.10446.1.S1_a_at	9.15458	8.06233	0.00384525	D32166.1	fgenesh4_pm.C_LG_I000271	fgenesh4_pm.C_LG_I000271	At1g02800.1	glycosyl hydrolase family 9 (endo-1	alba	Probes match on alternative forms of same gene
PtpAffx.10446.2.S1_at	8.08033	7.51478	0.00500464	AB025796.1	gw1.III.1493.1	gw1.III.1493.1	At1g02800.1	glycosyl hydrolase family 9 (endo-1	alba	Unique
PtpAffx.104537.1.S1_at	4.35291	7.25296	0.00568677	DN492791	estExt_fgenesh4_pg.C_LG_II0181	estExt_fgenesh4_pg.C_LG_II0181	At1g21590.1	hypothetical protein : similar to Pto kinase interactor 1 GB:AAC61805 GI:3668069 from [Lycopersicon esculentum]: supported by cDNA: gi_18086337	tremula x tremuloides	Unique
PtpAffx.104760.1.S1_at	6.12362	7.31613	0.00551683	AJ773942	estExt_fgenesh4_pm.C_LG_II1167	estExt_fgenesh4_pm.C_LG_II1167	At4g28780.1	Proline-rich APG - like protein : proline-rich protein APG	euphratica	Unique
PtpAffx.104839.1.S1_at	1.48186	6.88579	0.00687099	CA824643	estExt_Genewise1_v1.C_LG_IV0352	estExt_Genewise1_v1.C_LG_IV0352	At3g18940.1	expressed protein : :supported by full-length cDNA: Ceres:75.	trichocarpa x deltoides	Unique
PtpAffx.105150.1.S1_at	2.43085	12.7018	0.000702454	DN489996	estExt_fgenesh4_pg.C_LG_XIV0417	estExt_fgenesh4_pg.C_LG_XIV0417	At5g53030.1	putative protein : similar to unknown protein (pir||T09020): supported by cDNA: gi_18253030	tremula x tremuloides	Unique
PtpAffx.106163.1.A1_at	1.5801	6.23544	0.00986724	CV240193	grail3.0074009801	grail3.0074009801	At5g12330.1	lateral root primordia (LRP1) :	trichocarpa	Unique
PtpAffx.106173.1.S1_s_at	5.88959	8.38529	0.00332059	DN484577	eugene3.00020691 eugene3.38120002	eugene3.00020691	At4g19950.1	putative protein : p48 eggshell protein gene	tremula	All probes match over all sequences
PtpAffx.106228.1.A1_at	2.19195	8.36496	0.00335066	DN492097	gw1.IV.245.1 gw1.XVII.1414.1	gw1.IV.245.1	At3g29770.1	alpha:beta hydrolase	trichocarpa	Unique
PtpAffx.1066.5.A1_x_at	8.71734	11.7326	0.000948268	CV258984	eugene3.01230050	eugene3.01230050	--	--	trichocarpa x nigra	Probes cross hyb with other sequences
PtpAffx.106779.1.S1_at	2.95137	10.0257	0.0017005	CX658962	fgenesh4_pg.C_LG_XIV000324	fgenesh4_pg.C_LG_XIV000324	At2g22590.1	putative anthocyanidin-3-glucoside rhamnosyltransferase : : supported by cDNA: gi_15450576_gb_AY052656.1_	alba x tremula var. glandulosa	Unique
PtpAffx.1068.1.A1_at	1.03012	6.65612	0.00778595	CV261465	gw1.XV.2475.1	gw1.XV.2475.1	At3g23760.1	expressed protein : : supported by full-length cDNA: Ceres: 5176.	trichocarpa x nigra	Unique
PtpAffx.10695.1.A1_at	3.9431	8.58792	0.00306082	CV255466	--	--	--	--	trichocarpa x deltoides	Unique
PtpAffx.107166.1.S1_s_at	1.47015	8.70309	0.00291455	CV257356	estExt_fgenesh4_pg.C_LG_IX1058	estExt_fgenesh4_pg.C_LG_IX1058	At1g51410.1	cinnamyl alcohol dehydrogenase	trichocarpa x deltoides	All probes match over all sequences
PtpAffx.107166.2.S1_at	2.47651	8.53655	0.00313075	CX178098	estExt_fgenesh4_pg.C_LG_I1820 estExt_fgenesh4_pg.C_LG_IX1058	estExt_fgenesh4_pg.C_LG_I1820	At5g19440.1	cinnamyl-alcohol dehydrogenase - like protein : cinnamyl-alcohol dehydrogenase	euramericana	Unique
PtpAffx.107323.1.S1_s_at	1.44692	8.84628	0.00274605	CV228267	estExt_fgenesh4_pg.C_290233	estExt_fgenesh4_pg.C_290233	At4g17760.1	hypothetical protein :	tremula x tremuloides	All probes match over all sequences
PtpAffx.10751.3.S1_at	3.47143	7.60598	0.00478908	DN497383	gw1.328.7.1 fgenesh4_pm.C_LG_II001094	gw1.328.7.1	At1g71090.1	expressed protein : : supported by cDNA: gi_15028380_gb_AY045993.1_	tremula	Unique
PtpAffx.10759.1.S1_at	4.81338	6.67342	0.00771513	CV266358	fgenesh4_pg.C_LG_V000198	fgenesh4_pg.C_LG_V000198	At4g39700.1	copper chaperone (CCH)-related : low similarity to copper homeostasis factor [GI:3168840][PMID:9701579]: similar to farnesylated proteins GMFP7 [Glycine max][GI:4097573] and ATFP7 [GI:4097555]: contains heavy-metal-associated domain PF00403	trichocarpa x nigra	Unique
PtpAffx.107876.1.A1_at	4.91289	12.1256	0.000839438	CV262541	gw1.IV.348.1	gw1.IV.348.1	At5g39220.1	putative protein : predicted proteins - different species	trichocarpa x nigra	Unique
PtpAffx.107986.1.A1_at	4.22554	9.28587	0.00228376	CV262040	grail3.0003046201	grail3.0003046201	At1g03220.1	unknown protein : Strong similarity to gb|D14550 extracellular dermal glycoprotein (EDGP) precursor from Daucus carota. ESTs gb|H37281	trichocarpa x nigra	Unique
PtpAffx.107986.1.A1_s_at	6.45326	13.1664	0.000615175	CV262040	grail3.0003046201	grail3.0003046201	At1g03220.1	unknown protein : Strong similarity to gb|D14550 extracellular dermal glycoprotein (EDGP) precursor from Daucus carota. ESTs gb|H37281	trichocarpa x nigra	All probes match over all sequences
PtpAffx.10840.2.A1_a_at	1.45349	7.5714	0.00487158	CV244038	estExt_fgenesh4_pg.C_LG_XVIII0004	estExt_fgenesh4_pg.C_LG_XVIII0004	At4g31130.1	putative protein : :supported by full-length cDNA: Ceres:8077.	trichocarpa	Probes match on alternative forms of same gene
PtpAffx.108979.1.S1_s_at	1.60243	11.4295	0.00105272	AJ777490	eugene3.00130338	eugene3.00130338	At4g14880.1	cytosolic O-acetylserine(thiol)lyase (EC 4.2.99.8) : : supported by cDNA: gi_15027936_gb_AY045825.1_	euphratica	All probes match over all sequences
PtpAffx.109035.1.S1_s_at	2.52541	8.41812	0.00327412	CA821685	eugene3.00040513	eugene3.00040513	At2g33770.1	E2	trichocarpa x deltoides	All probes match over all sequences
PtpAffx.10911.1.S1_at	5.33976	9.05316	0.00252412	BP931086	eugene3.00110945	eugene3.00110945	At4g27450.1	putative protein : stem-specific protein - Nicotiana tabacum	nigra	Unique
PtpAffx.109285.1.S1_at	1.15011	7.178	0.00592584	CX658202	grail3.0013020201	grail3.0013020201	At5g11810.1	putative protein :	alba x tremula var. glandulosa	Unique
PtpAffx.1099.4.A1_at	1.10036	7.20891	0.00583789	CV272037	--	--	--	--	tremula x tremuloides	Unique
PtpAffx.109909.1.S1_at	4.99943	10.5453	0.0014108	CV270799	gw1.V.3862.1	gw1.V.3862.1	At1g49520.1	hypothetical protein : predicted by genscan+	trichocarpa	Unique
PtpAffx.110158.2.A1_s_at	1.74799	10.6163	0.00138082	CV263040	estExt_Genewise1_v1.C_LG_III1154	estExt_Genewise1_v1.C_LG_III1154	At5g47910.1	respiratory burst oxidase protein : : supported by cDNA: gi_3242788_gb_AF055357.1_AF055357	trichocarpa x nigra	All probes match over all sequences
PtpAffx.110205.1.S1_at	11.2598	84.1245	3.06e-07	CF234168	eugene3.00070998	eugene3.00070998	--	--	alba x tremula	Unique
PtpAffx.11032.1.S1_at	1.8485	10.5546	0.00140947	CV283925	grail3.0049021504	grail3.0049021504	At3g55440.1	cytosolic triosephosphatisomerase : :supported by full-length cDNA: Ceres:28516.	trichocarpa x deltoides	Unique
PtpAffx.110895.1.S1_at	2.90619	9.20606	0.00236645	AJ773262	estExt_Genewise1_v1.C_LG_X0255	estExt_Genewise1_v1.C_LG_X0255	At1g68570.1	peptide transporter	euphratica	Unique
PtpAffx.110996.1.S1_at	0.968635	12.7618	0.000689976	BU811034	eugene3.00031378 estExt_Genewise1_v1.C_LG_I7789	eugene3.00031378	At5g13110.1	glucose-6-phosphate 1-dehydrogenase : : supported by cDNA: gi_18086447	tremula x tremuloides	Unique
PtpAffx.110996.1.S1_s_at	1.0734	8.27219	0.00348949	BU811034	estExt_Genewise1_v1.C_LG_I7789	estExt_Genewise1_v1.C_LG_I7789	At5g13110.1	glucose-6-phosphate 1-dehydrogenase : : supported by cDNA: gi_18086447	tremula x tremuloides	All probes match over all sequences
PtpAffx.111108.1.S1_at	0.789762	6.39914	0.00902183	BU821471	gw1.XI.3552.1	gw1.XI.3552.1	At3g14920.1	hypothetical protein :	tremula	Unique
PtpAffx.111453.1.S1_at	0.916555	7.35315	0.00542248	CK092842	estExt_Genewise1_v1.C_LG_IX3489	estExt_Genewise1_v1.C_LG_IX3489	At2g28490.1	putative seed storage protein (vicilin-like) :	tremula x tremuloides	Unique
PtpAffx.111457.1.S1_at	4.06056	13.5089	0.000559298	CX169051	eugene3.00031334	eugene3.00031334	At1g28100.1	unknown protein :	deltoides	Unique
PtpAffx.111499.1.S1_at	1.00569	6.44656	0.00876613	BU834614	gw1.8129.1.1 gw1.II.580.1 gw1.1525.2.1	gw1.8129.1.1	At1g05190.1	putative chloroplast 50S ribosomal protein	tremula x tremuloides	Unique
PtpAffx.111508.1.S1_at	1.23361	8.27824	0.00347966	BU833873	--	--	--	--	tremula x tremuloides	Unique
PtpAffx.111525.1.S1_at	1.58245	9.16291	0.00241315	BU832205	fgenesh4_pm.C_LG_II000289	fgenesh4_pm.C_LG_II000289	At5g09970.1	cytochrome p450 family :	tremula x tremuloides	Unique
PtpAffx.112057.1.S1_s_at	5.5029	22.9461	7.3e-05	CV240582	estExt_fgenesh4_pg.C_LG_XIV0898	estExt_fgenesh4_pg.C_LG_XIV0898	At2g31680.1	GTP-binding protein	trichocarpa	All probes match over all sequences
PtpAffx.11208.1.A1_at	2.99364	11.196	0.00113627	CV255185	gw1.XVIII.2175.1	gw1.XVIII.2175.1	At4g31550.1	WRKY family transcription factor : contains Pfam profile: PF03106 WRKY DNA -binding domain	trichocarpa x deltoides	Unique
PtpAffx.112170.1.S1_at	2.15391	7.9759	0.00400852	AJ768529	eugene3.00012780 eugene3.00012778 gw1.2001.2.1	eugene3.00012780	At1g17050.1	geranyl diphosphate synthase (GPPS)(dimethylallyltransferase)	euphratica	Unique
PtpAffx.112241.1.S1_at	5.79815	24.8634	5.36e-05	CX176487	eugene3.00180704	eugene3.00180704	At2g46225.1	expressed protein : supported by cDNA: Ceres:13319: supported by cDNA: 13319.	deltoides	Unique
PtpAffx.112412.1.S1_at	0.653952	6.30749	0.00949315	CV243842	grail3.0006045401	grail3.0006045401	At1g69070.1	hypothetical protein : predicted by genemark.hmm	trichocarpa	Unique
PtpAffx.11250.1.S1_at	2.76332	8.32642	0.0034001	CV246956	gw1.II.3071.1	gw1.II.3071.1	At1g63220.1	putative elicitor-responsive gene : similar to elicitor-responsive gene-3 GB:AAC35866 from [Oryza sativa]:supported by full-length cDNA: Ceres:18965.	trichocarpa	Unique
PtpAffx.112822.1.A1_at	4.23783	8.5318	0.00313373	BP935258	eugene3.00011103	eugene3.00011103	At1g80440.1	expressed protein : contains two Kelch motifs: supported by full-length cDNA: Ceres: 32885.	nigra	Unique
PtpAffx.112899.1.A1_at	0.871729	8.92714	0.00265482	BP934649	eugene3.00130679	eugene3.00130679	At1g33110.1	unknown protein : : supported by cDNA: gi_17065359	nigra	Unique
PtpAffx.113217.1.S1_s_at	0.471361	8.18121	0.00364143	CN520202	grail3.0007029201	grail3.0007029201	At4g32130.1	hypothetical protein : : supported by cDNA: gi_18252218	trichocarpa x deltoides	All probes match over all sequences
PtpAffx.113258.1.S1_at	2.95522	9.56995	0.00203215	CV259774	fgenesh4_pm.C_LG_XIV000473	fgenesh4_pm.C_LG_XIV000473	At5g55560.1	putative protein : contains similarity to NRK-related kinase	trichocarpa x nigra	Unique
PtpAffx.113361.1.S1_at	1.51293	6.47397	0.00862256	CX185369	gw1.XIX.1660.1	gw1.XIX.1660.1	At2g40760.1	rhodanese-like family protein :	euramericana	Unique
PtpAffx.114251.1.A1_at	3.70084	7.27787	0.00561899	CV265805	eugene3.00051099	eugene3.00051099	At4g18170.1	WRKY family transcription factor : similar to DNA-binding protein 2 GI:4322940 from [Nicotiana tabacum]: contains Pfam profile: PF03106 WRKY DNA -binding domain: supported by cDNA: gi_17064157	trichocarpa x nigra	Unique
PtpAffx.114479.1.S1_at	2.5746	7.02558	0.00639913	CV257184	gw1.II.3520.1	gw1.II.3520.1	At4g34160.1	Cyclin D3:1 :	trichocarpa x deltoides	Unique
PtpAffx.11476.1.S1_at	1.05291	7.90032	0.00415024	CV264485	estExt_fgenesh4_pm.C_LG_X0783	estExt_fgenesh4_pm.C_LG_X0783	At2g39800.1	delta-1-pyrroline 5-carboxylase synthetase (P5C1) : identical to SP:P54887:P5C1_ARATH: supported by cDNA: gi_1532270_dbj_D32138.1_ATHATP5CS	trichocarpa x nigra	Unique
PtpAffx.114792.1.A1_s_at	3.39876	8.76886	0.0028228	CV243536	gw1.29.221.1	gw1.29.221.1	At5g17540.1	putative protein : hypersensitivity-related gene product HSR201 - Nicotiana tabacum	trichocarpa	All probes match over all sequences
PtpAffx.11491.1.S1_at	3.39093	9.50453	0.0020883	DN496224	gw1.IV.2596.1	gw1.IV.2596.1	At4g18910.1	major intrinsic protein (MIP)- like : nodulin-26	tremula	Unique
PtpAffx.11493.1.S1_at	5.37737	27.1092	3.89e-05	CV263491	eugene3.00280312	eugene3.00280312	At4g15233.1	similar to ABC transporter family protein : temporary automated functional assignment	nigra	Unique
PtpAffx.115018.1.A1_at	1.03928	20.8849	0.000105428	CV254773	estExt_Genewise1_v1.C_LG_XIV2606	estExt_Genewise1_v1.C_LG_XIV2606	At2g47760.1	Not56-like protein : : supported by cDNA: gi_16226530_gb_AF428424.1_AF428424	trichocarpa x deltoides	Unique
PtpAffx.115155.2.S1_a_at	3.78475	8.07353	0.00383	BU826541	eugene3.68730001 gw1.III.413.1 eugene3.00010865	eugene3.68730001	At4g23500.1	polygalacturonase	tremula x tremuloides	Unique
PtpAffx.115155.2.S1_at	4.03124	9.30081	0.00226915	BU826541	eugene3.00010865 gw1.III.413.1	eugene3.00010865	At4g23500.1	polygalacturonase	tremula x tremuloides	Probes match on alternative forms of same gene
PtpAffx.115286.1.A1_at	1.4506	7.15699	0.00598605	CV256686	grail3.0025002102	grail3.0025002102	At3g09890.1	expressed protein : :supported by full-length cDNA: Ceres:19531.	trichocarpa x deltoides	Unique
PtpAffx.115917.1.S1_s_at	1.81114	12.1261	0.000839438	AI162503	estExt_fgenesh4_pm.C_LG_I0627	estExt_fgenesh4_pm.C_LG_I0627	At5g58760.1	putative protein : damage-specific DNA binding protein 2	tremula x tremuloides	All probes match over all sequences
PtpAffx.1161.1.A1_at	6.02648	9.94395	0.00175236	CV242557	grail3.0187001701	grail3.0187001701	At5g47220.1	ethylene responsive element binding factor 2 (EREBP-2) : identical to ethylene responsive element binding factor 2 GI:3434969 from [Arabidopsis thaliana] :supported by full-length cDNA: Ceres:3012.	trichocarpa	Unique
PtpAffx.116237.1.A1_a_at	3.43017	10.2535	0.0015655	CV280738	estExt_fgenesh4_pg.C_LG_VII0442	estExt_fgenesh4_pg.C_LG_VII0442	At5g10380.1	putative protein : various predicted proteins	trichocarpa x deltoides	Probes match on alternative forms of same gene
PtpAffx.11626.1.A1_a_at	6.96446	13.9776	0.000496549	CV227545	gw1.VI.1723.1	gw1.VI.1723.1	At2g06925.1	Expressed protein : : supported by full-length cDNA: Ceres: 7600.	trichocarpa	Probes match on alternative forms of same gene
PtpAffx.116443.1.S1_at	0.786652	7.61864	0.00476443	CK102240	eugene3.00160841 estExt_fgenesh4_pm.C_280088	eugene3.00160841	At3g09840.1	putative transitional endoplasmic reticulum ATPase : identical to cell division cycle protein 48 (CDC48) homolog GB:P54609 (EMBO J. 14 (22)	tremula x tremuloides	Unique
PtpAffx.11646.1.S1_at	1.2949	14.4497	0.000436373	CV258006	gw1.X.4580.1	gw1.X.4580.1	At5g35620.1	eIF4Eiso protein (emb|CAA71579.1) : :supported by full-length cDNA: Ceres:23770.	trichocarpa x deltoides	Unique
PtpAffx.11652.1.S1_at	1.46606	8.8319	0.00276166	CV263128	grail3.0035005702	grail3.0035005702	At2g45440.1	putative dihydrodipicolinate synthase : :supported by full-length cDNA: Ceres:26817.	trichocarpa x nigra	Unique
PtpAffx.116687.1.A1_at	0.982307	9.21328	0.00236195	CV262560	gw1.XIX.1660.1	gw1.XIX.1660.1	At2g40760.1	rhodanese-like family protein :	trichocarpa x nigra	Unique
PtpAffx.1167.1.S1_at	0.928814	6.73484	0.00746315	CV242562	estExt_fgenesh4_pg.C_LG_V1144	estExt_fgenesh4_pg.C_LG_V1144	At1g71750.1	hypoxanthine ribosyl transferase	trichocarpa	Unique
PtpAffx.116726.1.S1_at	0.712913	7.09561	0.00617781	CK090806	estExt_Genewise1_v1.C_LG_IX3662	estExt_Genewise1_v1.C_LG_IX3662	At2g13540.1	putative cap-binding protein : : supported by cDNA: gi_15192737_gb_AF272891.1_AF272891	trichocarpa	Unique
PtpAffx.117004.2.S1_a_at	3.60138	13.543	0.000555264	CX174168	estExt_fgenesh4_pg.C_860138	estExt_fgenesh4_pg.C_860138	At5g45280.1	pectinacetylesterase	deltoides	Probes match on alternative forms of same gene
PtpAffx.117027.1.S1_a_at	2.54331	10.7484	0.00131932	CV232507	grail3.0028011501 gw1.XVI.2663.1	grail3.0028011501	At3g09640.1	ascorbate peroxidase (APX) : identical to ascorbate peroxidase [Arabidopsis thaliana] gi|555576|emb|CAA56340:	trichocarpa	Probes match on alternative forms of same gene
PtpAffx.117121.1.S1_s_at	2.33402	9.33677	0.00223889	CX167944	estExt_fgenesh4_pm.C_LG_X0673	estExt_fgenesh4_pm.C_LG_X0673	At4g02860.1	putative protein : similar to T5J8.17: supported by cDNA: gi_20466357	deltoides	All probes match over all sequences
PtpAffx.11727.1.A1_at	3.35067	7.09556	0.00617781	CF229671	fgenesh4_pg.C_LG_VIII001460	fgenesh4_pg.C_LG_VIII001460	--	--	alba x tremula	Unique
PtpAffx.11747.1.S1_at	6.25533	27.8353	3.46e-05	CV254756	estExt_fgenesh4_pg.C_LG_XI0229	estExt_fgenesh4_pg.C_LG_XI0229	At1g11580.1	pectin methylesterase	trichocarpa x deltoides	Unique
PtpAffx.11747.2.A1_a_at	6.7443	29.2404	2.82e-05	CV264358	gw1.IV.1811.1 estExt_fgenesh4_pg.C_LG_XI0229	gw1.IV.1811.1	At5g53370.1	pectinesterase : : supported by cDNA: gi_15293286_gb_AY051077.1_	trichocarpa x nigra	Probes match on alternative forms of same gene
PtpAffx.117473.1.S1_at	7.20044	11.8889	0.000900508	DN496167	grail3.0023024001	grail3.0023024001	At5g59720.1	heat shock protein 18 : :supported by full-length cDNA: Ceres:97197.	tremula	Unique
PtpAffx.118124.1.S1_at	2.79714	11.2084	0.00113202	CV242600	gw1.VIII.1377.1	gw1.VIII.1377.1	At5g16290.1	acetolactate synthase-like protein :	trichocarpa	Unique
PtpAffx.11823.1.S1_at	1.05171	7.51845	0.0049989	CV275313	eugene3.00031668	eugene3.00031668	At3g07910.1	expressed protein : :supported by full-length cDNA: Ceres:24905.	trichocarpa x deltoides	Unique
PtpAffx.118574.2.S1_s_at	2.48997	10.4182	0.00147386	CX185849	grail3.2637000102	grail3.2637000102	--	--	euramericana	All probes match over all sequences
PtpAffx.11859.3.A1_a_at	0.398576	6.71092	0.00754389	CV251392	estExt_fgenesh4_kg.C_LG_VI0064	estExt_fgenesh4_kg.C_LG_VI0064	At4g29480.1	putative protein : hypothetical protein T25K17.20 - Arabidopsis thaliana	trichocarpa	Probes match on alternative forms of same gene
PtpAffx.118825.1.S1_at	0.646766	6.74106	0.00743945	CX172872	eugene3.00050246	eugene3.00050246	At2g21870.1	putative ATP synthase : :supported by full-length cDNA: Ceres:31766.	deltoides	Unique
PtpAffx.118928.1.S1_at	0.946898	8.98966	0.00258783	DN500975	eugene3.00121083	eugene3.00121083	At4g23430.1	putative protein : rape mRNA	trichocarpa	Unique
PtpAffx.11898.1.A1_at	1.00943	7.04928	0.00633051	CV247840	estExt_fgenesh4_pm.C_LG_IV0451	estExt_fgenesh4_pm.C_LG_IV0451	At4g39235.1	Expressed protein : : supported by full-length cDNA: Ceres: 147351.	trichocarpa	Unique
PtpAffx.119129.1.A1_at	3.71628	6.65589	0.00778595	DN491700	eugene3.00180734	eugene3.00180734	At4g28890.1	putative protein : various hypothetical and putative proteins in Arabidopsis thaliana	trichocarpa	Unique
PtpAffx.119354.2.A1_s_at	1.62222	10.1348	0.00163338	CV264820	estExt_fgenesh4_pm.C_LG_XV0475	estExt_fgenesh4_pm.C_LG_XV0475	At4g25640.1	putative protein : NorM	trichocarpa x nigra	All probes match over all sequences
PtpAffx.119396.1.A1_at	2.13929	7.51575	0.00500241	CV266382	fgenesh4_pm.C_LG_XVII000103	fgenesh4_pm.C_LG_XVII000103	At5g39890.1	putative protein : hypothetical protein F8M21.10 - Arabidopsis thaliana	trichocarpa x nigra	Unique
PtpAffx.119469.1.S1_at	4.10605	7.59349	0.00481938	BP931170	estExt_fgenesh4_pg.C_LG_XV0039	estExt_fgenesh4_pg.C_LG_XV0039	At1g05260.1	peroxidase	nigra	Unique
PtpAffx.119636.1.S1_at	0.947182	6.37783	0.00913587	CX183550	gw1.XIX.1572.1	gw1.XIX.1572.1	At5g01230.1	cell division - like protein : JM23 protein	euramericana	Unique
PtpAffx.11967.1.S1_s_at	1.18604	7.41428	0.00526196	CA821582	estExt_fgenesh4_pm.C_280021	estExt_fgenesh4_pm.C_280021	At1g19130.1	expressed protein : :supported by full-length cDNA: Ceres:17545.	trichocarpa x deltoides	All probes match over all sequences
PtpAffx.119811.1.S1_s_at	5.67878	12.1375	0.000837193	CF936569	fgenesh4_pg.C_LG_II000536	fgenesh4_pg.C_LG_II000536	At2g43000.1	NAM (no apical meristem)-like protein :	tomentiglandulosa	All probes match over all sequences
PtpAffx.119949.2.S1_a_at	1.02175	6.42078	0.00890402	BU871163	estExt_fgenesh4_pg.C_LG_I1746	estExt_fgenesh4_pg.C_LG_I1746	At3g46580.1	putative protein : methyl-CpG-binding protein 2 - Homo sapiens	trichocarpa	Probes match on alternative forms of same gene
PtpAffx.120002.1.S1_s_at	5.13581	24.4364	5.74e-05	DN502057	estExt_fgenesh4_pm.C_LG_XV0458	estExt_fgenesh4_pm.C_LG_XV0458	At3g48990.1	4-coumarate-CoA ligase -like protein : 4-coumarate-CoA ligase enzyme	trichocarpa	All probes match over all sequences
PtpAffx.12009.1.A1_at	3.45854	12.0155	0.000865468	CV243758	gw1.V.2779.1	gw1.V.2779.1	At4g39955.1	Expressed protein : : supported by full-length cDNA: Ceres: 114014.	trichocarpa	Unique
PtpAffx.12016.2.S1_a_at	0.954269	8.91104	0.00267303	CX174164	gw1.VIII.2033.1 estExt_Genewise1_v1.C_LG_X4893	gw1.VIII.2033.1	At1g24360.1	putative 3-oxoacyl [acyl-carrier protein] reductase : similar to proteins from several bacterial species	deltoides	Probes match on alternative forms of same gene
PtpAffx.12016.3.S1_at	0.968706	7.0439	0.00634704	CV243485	gw1.VIII.2033.1	gw1.VIII.2033.1	At1g24360.1	putative 3-oxoacyl [acyl-carrier protein] reductase : similar to proteins from several bacterial species	trichocarpa	Unique
PtpAffx.120271.1.S1_at	1.91914	8.52791	0.00313776	CN523236	gw1.V.903.1	gw1.V.903.1	At1g03110.1	expressed protein : : supported by cDNA: gi_13877930_gb_AF370228.1_AF370228	trichocarpa x deltoides	Unique
PtpAffx.12036.3.S1_at	1.10391	6.2339	0.00987444	CV264070	--	--	--	--	trichocarpa	Unique
PtpAffx.12059.1.S1_at	9.66489	9.89561	0.00178561	CA927399	estExt_fgenesh4_pg.C_LG_VIII0936	estExt_fgenesh4_pg.C_LG_VIII0936	At3g01420.1	feebly-like protein : contains similarity to feebly protein GB:S70648 [Lycopersicon esculentum]: supported by cDNA: gi_14595998_gb_AY042787.1_	tremuloides	Unique
PtpAffx.121010.1.A1_at	1.88659	9.21971	0.00235538	CV257240	gw1.V.687.1	gw1.V.687.1	At3g59080.1	putative protein : CND41	trichocarpa x deltoides	Unique
PtpAffx.121024.1.A1_at	2.73542	6.68028	0.00768	CV240122	gw1.13302.2.1 eugene3.00060229	gw1.13302.2.1	At2g29490.1	glutathione transferase	trichocarpa	Unique
PtpAffx.121079.1.A1_at	1.33492	9.81473	0.00184313	CV255179	eugene3.00080911	eugene3.00080911	At3g08900.1	putative reversibly glycosylatable polypeptide : similar to reversibly glycosylatable polypeptide GB:AAB88408 [Pisum sativum] (Possible component of Golgi beta-glucan synthase)	trichocarpa x deltoides	Unique
PtpAffx.1213.1.S1_a_at	2.27701	6.41493	0.00892931	CV244506	eugene3.00051077	eugene3.00051077	At2g42840.1	En:Spm-like transposon protein : related to En:Spm transposon family of maize:supported by full-length cDNA: Ceres:41214.	trichocarpa	Probes match on alternative forms of same gene
PtpAffx.1213.3.A1_a_at	2.53723	8.51254	0.00315117	CK091512	eugene3.00051077	eugene3.00051077	At2g42840.1	En:Spm-like transposon protein : related to En:Spm transposon family of maize:supported by full-length cDNA: Ceres:41214.	trichocarpa	Probes match on alternative forms of same gene
PtpAffx.121347.1.A1_at	1.88431	10.1916	0.00160267	CV243482	eugene3.00051204	eugene3.00051204	At3g63250.1	homocysteine S-methyltransferase AtHMT-2 : : supported by cDNA: gi_16226445_gb_AF428402.1_AF428402	trichocarpa	Unique
PtpAffx.121599.1.A1_at	3.71883	15.902	0.000301826	CV241717	estExt_fgenesh4_pm.C_LG_IX0449	estExt_fgenesh4_pm.C_LG_IX0449	At1g14980.1	10 kDa chaperonin (CPN10) : identical to SP:P34893 from [Arabidopsis thaliana]:supported by full-length cDNA: Ceres:26943.	trichocarpa	Unique
PtpAffx.121779.1.S1_at	1.7268	6.63162	0.00790263	CV226842	gw1.77.142.1 eugene3.00100064	gw1.77.142.1	At3g16810.1	expressed protein : contains Pfam profile:PF00806 Pumilio-family RNA binding domains: supported by cDNA: gi_15010673_gb_AY045638.1_	trichocarpa	Unique
PtpAffx.12184.1.S1_a_at	3.3862	10.2878	0.00154702	CN524707	grail3.0102003601	grail3.0102003601	At3g17610.1	bZIP family transcription factor : similar to TGACG-motif binding factor GI:2934884 from [Glycine max]: contains Pfam profile: PF00170 bZIP transcription factor: supported by full-length cDNA: Ceres: 35429.	trichocarpa x deltoides	Probes match on alternative forms of same gene
PtpAffx.12192.3.S1_at	1.56454	9.69573	0.00193086	BU827922	estExt_fgenesh4_pg.C_LG_X2076	estExt_fgenesh4_pg.C_LG_X2076	At5g04430.1	KH domain protein Nova	tremula x tremuloides	Unique
PtpAffx.122394.1.S1_at	5.49947	7.19972	0.00585955	CK319249	gw1.I.26.1	gw1.I.26.1	At5g09730.1	glycosyl hydrolase family 3 : beta-xylosidase	deltoides	Unique
PtpAffx.122394.1.S1_s_at	4.92235	7.4084	0.00528052	CK319249	gw1.I.26.1	gw1.I.26.1	At5g09730.1	glycosyl hydrolase family 3 : beta-xylosidase	deltoides	All probes match over all sequences
PtpAffx.12244.1.A1_at	3.98884	13.7786	0.000525244	CV258802	gw1.VIII.1137.1	gw1.VIII.1137.1	At3g25780.1	expressed protein : :supported by full-length cDNA: Ceres:3457.	trichocarpa x nigra	Unique
PtpAffx.12263.1.A1_s_at	1.86868	8.42534	0.003267	CV263163	estExt_Genewise1_v1.C_LG_I1532	estExt_Genewise1_v1.C_LG_I1532	At5g12860.1	2-oxoglutarate:malate translocator precursor -like protein : 2-oxoglutarate:malate translocator precursor	trichocarpa x nigra	All probes match over all sequences
PtpAffx.122897.1.A1_at	1.36701	9.32211	0.00225036	CV262422	fgenesh4_pg.C_LG_VI001572	fgenesh4_pg.C_LG_VI001572	At2g26070.1	hypothetical protein : predicted by genscan	trichocarpa x nigra	Unique
PtpAffx.123000.2.S1_at	0.86086	7.28665	0.00559589	CX186850	gw1.II.1674.1	gw1.II.1674.1	At1g36310.1	expressed protein : similar to Yml014wp GB:NP_013698 from [Saccharomyces cerevisiae]:supported by full-length cDNA: Ceres:34418.	euramericana	Unique
PtpAffx.123170.1.S1_at	0.482202	9.05413	0.00252349	CV236141	estExt_Genewise1_v1.C_LG_XV2139	estExt_Genewise1_v1.C_LG_XV2139	At3g48590.1	transcription factor Hap5a : : supported by full-length cDNA: Ceres: 21604.	trichocarpa	Unique
PtpAffx.123370.1.S1_s_at	1.3127	8.9489	0.00263092	AJ779213	estExt_Genewise1_v1.C_LG_VIII1769	estExt_Genewise1_v1.C_LG_VIII1769	At4g08790.1	nitrilase 1 like protein : nitrilase 1 - Mus musculus	euphratica	All probes match over all sequences
PtpAffx.12353.1.A1_at	8.91401	31.3413	2.15e-05	CX653443	--	--	--	--	tremula x tremuloides	Unique
PtpAffx.124035.1.S1_s_at	2.16201	10.516	0.00142517	CK116741	eugene3.00080895	eugene3.00080895	At1g13750.1	unknown protein : : supported by cDNA: gi_20466208	tremula x tremuloides	All probes match over all sequences
PtpAffx.124165.1.S1_at	2.7181	7.93271	0.00408469	CN523540	eugene3.00070338	eugene3.00070338	At3g23600.1	expressed protein : contains Pfam profile: PF01738 Dienelactone hydrolase family:supported by full-length cDNA: Ceres:11339.	trichocarpa x deltoides	Unique
PtpAffx.124389.1.S1_at	1.36641	8.25455	0.00351705	BU809679	estExt_fgenesh4_pg.C_LG_II0641	estExt_fgenesh4_pg.C_LG_II0641	At1g43710.1	histidine decarboxylase	tremula x tremuloides	Unique
PtpAffx.12439.5.S1_a_at	1.09729	7.88277	0.00418569	CX178906	estExt_Genewise1_v1.C_LG_XI2776	estExt_Genewise1_v1.C_LG_XI2776	At5g55530.1	putative protein : similar to unknown protein (pir||T07080)	euramericana	Probes match on alternative forms of same gene
PtpAffx.125.1.S1_at	1.3225	16.8537	0.000240949	CV236197	estExt_fgenesh4_pg.C_LG_III1005	estExt_fgenesh4_pg.C_LG_III1005	At1g63160.1	replication factor	trichocarpa	Unique
PtpAffx.125211.1.S1_s_at	1.47014	17.4361	0.000211993	CK100112	gw1.I.1828.1 gw1.IX.3282.1	gw1.I.1828.1	At4g26900.1	glutamine amidotransferase:cyclase : : supported by cDNA: gi_3219163_dbj_AB006210.1_AB006210	tremula x tremuloides	All probes match over all sequences
PtpAffx.125364.1.S1_at	1.64634	7.17601	0.00593187	CV240151	eugene3.00040798	eugene3.00040798	At3g03270.2	expressed protein :	trichocarpa	Unique
PtpAffx.1257.3.A1_at	10.287	21.5682	9.29e-05	CA934446	gw1.III.2711.1	gw1.III.2711.1	At1g62500.1	putative proline-rich cell wall protein (pir|IS52985): similar to ESTs gb|AI239404	tremuloides	Unique
PtpAffx.125836.1.A1_at	2.98421	7.95961	0.00403998	BP934176	eugene3.00120592	eugene3.00120592	At5g61210.1	syntaxin SNAP33 : :supported by full-length cDNA: Ceres:14562.	nigra	Unique
PtpAffx.125857.1.A1_at	1.2519	6.27054	0.00967844	BP933327	gw1.82.6.1	gw1.82.6.1	At3g29760.1	unknown protein :	trichocarpa x nigra	Unique
PtpAffx.126009.1.S1_at	1.6145	6.38472	0.00909698	CX181135	fgenesh4_pm.C_LG_II000988	fgenesh4_pm.C_LG_II000988	At3g07870.1	F-box protein family : : supported by cDNA: gi_15983478_gb_AF424614.1_AF424614	euramericana	Unique
PtpAffx.126071.1.S1_at	3.84622	23.2271	6.95e-05	CX187314	gw1.XI.3391.1	gw1.XI.3391.1	At4g33070.1	pyruvate decarboxylase-1 (Pdc1) : : supported by cDNA: gi_17979050	euramericana	Unique
PtpAffx.126071.1.S1_s_at	3.70613	11.5837	0.000994839	CX187314	estExt_fgenesh4_pg.C_LG_IV0428 gw1.XI.3391.1 grail3.19782000101 eugene3.01840014	estExt_fgenesh4_pg.C_LG_IV0428	At5g54960.1	pyruvate decarboxylase (gb|AAB16855.1) :	euramericana	All probes match over all sequences
PtpAffx.126410.1.S1_s_at	4.13543	10.5981	0.00138856	CX183751	estExt_Genewise1_v1.C_LG_VI1602	estExt_Genewise1_v1.C_LG_VI1602	At2g41690.1	putative heat shock transcription factor :	euramericana	All probes match over all sequences
PtpAffx.1269.3.S1_at	4.12687	10.0005	0.0017151	CV262340	estExt_fgenesh4_pg.C_LG_III0563	estExt_fgenesh4_pg.C_LG_III0563	At5g17550.1	putative protein : PxF protein - Rattus rattus	tremula x tremuloides	Unique
PtpAffx.126959.1.A1_at	2.9599	7.58415	0.00484517	CV277847	eugene3.00050138	eugene3.00050138	--	--	trichocarpa x deltoides	Unique
PtpAffx.12708.1.A1_at	6.67252	15.2317	0.000361784	CV256109	grail3.0061011101	grail3.0061011101	At2g47260.1	WRKY family transcription factor : contains Pfam profile: PF03106 WRKY DNA -binding domain :supported by full-length cDNA: Ceres:114256.	trichocarpa x deltoides	Unique
PtpAffx.1271.1.A1_at	2.07311	10.0917	0.00165831	CV235333	eugene3.00160104	eugene3.00160104	At3g21760.1	putative UDP-glucose glucosyltransferase : similar to GB:Q40284 from [Manihot esculenta]: supported by cDNA: gi_13937235_gb_AF372973.1_AF372973	trichocarpa	Unique
PtpAffx.12712.1.S1_at	6.20678	10.4359	0.0014652	CK317784	estExt_Genewise1_v1.C_LG_VI1108	estExt_Genewise1_v1.C_LG_VI1108	At2g29170.1	putative tropinone reductase :	deltoides	Unique
PtpAffx.12733.1.S1_at	1.64417	6.53503	0.00833568	CK102307	grail3.0036010201	grail3.0036010201	At1g67420.1	hypothetical protein : predicted by genemark.hmm	tremula x tremuloides	Unique
PtpAffx.127435.1.A1_at	4.2508	15.2941	0.000357263	CV257866	eugene3.00151257	eugene3.00151257	At5g36970.1	putative protein : harpin inducing protein (hin1)	trichocarpa x deltoides	Unique
PtpAffx.127955.1.A1_at	1.35957	7.15815	0.00598605	CV237995	eugene3.00121011	eugene3.00121011	At5g50980.1	putative protein : similar to unknown protein (gb|AAD34762.1)	trichocarpa	Unique
PtpAffx.127968.2.A1_a_at	3.3636	6.93835	0.006682	BP933920	fgenesh4_pg.C_scaffold_40000309	fgenesh4_pg.C_scaffold_40000309	At5g67090.1	subtilisin-like serine protease : contains similarity to subtilisin-like protease ag12 GI:757522 from [Alnus glutinosa]	nigra	Unique
PtpAffx.127968.2.A1_at	3.12581	10.2998	0.00154087	BP933920	fgenesh4_pg.C_scaffold_40000309 estExt_Genewise1_v1.C_400832	fgenesh4_pg.C_scaffold_40000309	At5g67090.1	subtilisin-like serine protease : contains similarity to subtilisin-like protease ag12 GI:757522 from [Alnus glutinosa]	nigra	Probes match on alternative forms of same gene
PtpAffx.12800.1.S1_a_at	10.0077	16.1329	0.000283462	CV273568	estExt_fgenesh4_pg.C_LG_IX0522	estExt_fgenesh4_pg.C_LG_IX0522	At5g48485.1	Expressed protein : : supported by full-length cDNA: Ceres: 13962.	trichocarpa x deltoides	Probes match on alternative forms of same gene
PtpAffx.128034.1.A1_at	0.635246	8.10645	0.00377378	BP934018	--	--	--	--	trichocarpa x deltoides	Unique
PtpAffx.128912.1.S1_at	1.54602	7.95413	0.00404948	CN519256	estExt_Genewise1_v1.C_1500126	estExt_Genewise1_v1.C_1500126	At1g09640.1	elongation factor 1B-gamma	trichocarpa x deltoides	Unique
PtpAffx.128949.1.A1_s_at	0.936626	7.12674	0.00608613	CV236382	eugene3.39940001 eugene3.00181192	eugene3.39940001	At5g20500.1	glutaredoxin : :supported by full-length cDNA: Ceres:115597.	trichocarpa	All probes match over all sequences
PtpAffx.1290.1.A1_s_at	2.39982	8.81477	0.00278125	CV233665	gw1.VI.2127.1	gw1.VI.2127.1	At2g36570.1	leucine-rich repeat transmembrane protein kinase	trichocarpa	All probes match over all sequences
PtpAffx.12902.1.A1_at	0.956869	6.3647	0.00919761	CV235977	estExt_fgenesh4_pg.C_LG_II0918	estExt_fgenesh4_pg.C_LG_II0918	At1g11870.1	putative seryl-tRNA synthetase : similar to GB:CAA73496: supported by cDNA: gi_16226852_gb_AF428351.1_AF428351	trichocarpa	Unique
PtpAffx.129455.1.A1_at	3.65369	9.54156	0.00205908	CK094917	eugene3.00191044	eugene3.00191044	--	--	tremula	Unique
PtpAffx.129776.1.S1_at	1.32705	16.5721	0.000258205	BU823997	grail3.0732000301	grail3.0732000301	--	--	tremula x tremuloides	Unique
PtpAffx.1302.4.A1_at	7.50165	8.95164	0.0026291	CV260010	eugene3.00140535	eugene3.00140535	At4g01575.1	Expressed protein : : supported by full-length cDNA: Ceres: 29072.	trichocarpa x nigra	Unique
PtpAffx.1303.1.S1_a_at	1.17076	9.79348	0.00185822	CV232657	gw1.IV.3685.1	gw1.IV.3685.1	At3g59990.1	putative protein : ETHIONINE AMINOPEPTIDASE 2 (EC 3.4.11.18) - Mus musculus	trichocarpa	Unique
PtpAffx.1303.1.S1_at	1.14248	6.80261	0.00719048	CV232657	gw1.IV.3685.1	gw1.IV.3685.1	At3g59990.1	putative protein : ETHIONINE AMINOPEPTIDASE 2 (EC 3.4.11.18) - Mus musculus	trichocarpa	Probes match on alternative forms of same gene
PtpAffx.130385.1.S1_at	0.47747	7.12775	0.00608378	BU890088	fgenesh4_pg.C_LG_IX000743	fgenesh4_pg.C_LG_IX000743	At3g19650.1	hypothetical protein : predicted by genscan+	tremula	Unique
PtpAffx.1307.1.S1_at	1.12314	9.69766	0.00193059	CV259888	eugene3.00010884 estExt_fgenesh4_pg.C_7460003	eugene3.00010884	At1g63770.1	putative aminopeptidase : similar to aminopeptidase N (alpha-aminoacylpeptide hydrolase) GB:P04825 [Escherichia coli]: contains Pfam profile: PF00099 Zinc-binding metalloprotease domain	trichocarpa x nigra	Unique
PtpAffx.131057.1.A1_at	3.99461	8.50817	0.00315579	CX656262	grail3.0014003601	grail3.0014003601	At1g78815.1	Expressed protein : : supported by full-length cDNA: Ceres: 230925.	alba x tremula var. glandulosa	Unique
PtpAffx.131074.1.S1_s_at	0.669315	6.94097	0.00667416	CB184965	eugene3.00151135	eugene3.00151135	At5g51880.1	expressed protein : : supported by full-length cDNA: Ceres: 21548.	alba x tremula var. glandulosa	All probes match over all sequences
PtpAffx.13160.1.A1_at	2.54858	10.0369	0.00169407	CV254230	grail3.0123009201	grail3.0123009201	At3g02580.1	sterol-C5-desaturase : identical to GB:AAD12944 from [Arabidopsis thaliana]:supported by full-length cDNA: Ceres:7564.	tremula	Unique
PtpAffx.131927.1.S1_at	2.47244	7.95918	0.00403998	BU872585	estExt_fgenesh4_pg.C_LG_I2179	estExt_fgenesh4_pg.C_LG_I2179	At5g14450.1	early nodule-specific protein - like : early nodule-specific protein	trichocarpa	Unique
PtpAffx.131946.1.S1_s_at	5.61565	9.04611	0.0025315	BU893117	eugene3.00041157	eugene3.00041157	At3g18830.1	sugar transport	tremula	All probes match over all sequences
PtpAffx.132201.1.A1_at	0.675089	7.37456	0.00536613	DN486336	estExt_fgenesh4_pm.C_LG_I1064	estExt_fgenesh4_pm.C_LG_I1064	At3g19630.1	unknown protein :	tremula	Unique
PtpAffx.132381.1.A1_at	1.77935	11.4219	0.00105494	BP931391	fgenesh4_pg.C_LG_VIII000278	fgenesh4_pg.C_LG_VIII000278	At2g39110.1	putative protein kinase : contains a protein kinase domain profile (PDOC00100)	nigra	Unique
PtpAffx.132394.1.A1_at	0.4481	6.89824	0.00681996	BP930701	eugene3.00080009	eugene3.00080009	At5g08570.1	pyruvate kinase :	nigra	Unique
PtpAffx.132407.2.A1_a_at	0.967359	6.70413	0.00757477	BP930395	fgenesh4_pg.C_scaffold_137000032	fgenesh4_pg.C_scaffold_137000032	At4g13640.1	putative protein : WERBP-1 - Nicotiana tabacum	nigra	Probes match on alternative forms of same gene
PtpAffx.132590.1.S1_at	1.67267	9.37994	0.00219986	CX175225	estExt_Genewise1_v1.C_LG_III2419	estExt_Genewise1_v1.C_LG_III2419	--	--	deltoides	Unique
PtpAffx.132698.1.S1_at	6.27127	9.43113	0.00215734	CV254187	--	--	--	--	tremula	Unique
PtpAffx.132698.2.S1_at	9.7463	48.48	3.35e-06	CX655024	estExt_fgenesh4_pg.C_LG_I1487	estExt_fgenesh4_pg.C_LG_I1487	At4g19160.1	putative protein : : supported by cDNA: gi_15292760_gb_AY050814.1_	euphratica	Unique
PtpAffx.133289.1.S1_at	2.88485	7.90413	0.00414384	DN494986	gw1.XV.472.1	gw1.XV.472.1	At1g66920.1	receptor serine:threonine kinase PR5K	tremula x tremuloides	Unique
PtpAffx.13344.2.S1_a_at	1.97504	8.72105	0.00288995	CV254122	grail3.0003068301	grail3.0003068301	At1g01720.1	NAC domain protein	trichocarpa x deltoides	Probes match on alternative forms of same gene
PtpAffx.133471.1.A1_at	3.57833	6.69645	0.00761105	CV272920	gw1.V.914.1	gw1.V.914.1	At2g48140.1	expressed protein : :supported by full-length cDNA: Ceres:4074.	trichocarpa x deltoides	Unique
PtpAffx.133484.1.A1_at	4.59741	9.73476	0.001903	CV269380	--	--	--	--	tremula x tremuloides	Unique
PtpAffx.133511.1.S1_at	3.1527	8.86639	0.00272626	CV273097	fgenesh4_pg.C_LG_X000434 gw1.X.4735.1	fgenesh4_pg.C_LG_X000434	At2g29420.1	glutathione transferase	trichocarpa x deltoides	Unique
PtpAffx.133584.1.A1_at	5.79492	7.21853	0.00580544	CV270143	grail3.0054008101	grail3.0054008101	At5g63090.1	putative protein : similar to unknown protein (gb|AAB60912.1): supported by cDNA: gi_17484099	trichocarpa x nigra	Unique
PtpAffx.133609.1.A1_at	2.00036	8.09305	0.00379613	CV271560	--	--	--	--	trichocarpa x nigra	Unique
PtpAffx.133720.1.A1_at	0.973249	6.58024	0.008121	CV265493	eugene3.01970014 estExt_Genewise1_v1.C_LG_XII1000	eugene3.01970014	At4g27940.1	putative protein : protein kinase LePK7	trichocarpa x nigra	Unique
PtpAffx.133756.1.A1_at	3.4018	17.0462	0.00023029	CV257806	fgenesh4_pm.C_LG_VI000496 gw1.XVI.1869.1	fgenesh4_pm.C_LG_VI000496	At5g06710.1	homeobox-leucine zipper protein HAT14 (HD-Zip protein 14) : contains similarity to homeodomain leucine zipper protein	trichocarpa x deltoides	Unique
PtpAffx.13385.1.S1_at	1.70319	9.47089	0.00211968	BP934488	estExt_fgenesh4_pm.C_860049	estExt_fgenesh4_pm.C_860049	At5g61510.1	quinone oxidoreductase - like protein : quinone oxidoreductase homolog	nigra	Unique
PtpAffx.13385.2.S1_at	0.873786	7.66979	0.0046432	BP930079	estExt_fgenesh4_pg.C_290219	estExt_fgenesh4_pg.C_290219	At5g61510.1	quinone oxidoreductase - like protein : quinone oxidoreductase homolog	nigra	Unique
PtpAffx.133902.1.A1_at	1.24183	6.5779	0.0081329	CV243404	fgenesh4_pg.C_LG_I002225	fgenesh4_pg.C_LG_I002225	--	--	trichocarpa	Unique
PtpAffx.133937.3.A1_a_at	1.20296	12.7784	0.000686222	CV275541	eugene3.00010201 eugene3.00010204	eugene3.00010201	At5g07900.1	expressed protein : :supported by full-length cDNA: Ceres:22350.	trichocarpa x deltoides	Probes match on alternative forms of same gene
PtpAffx.133944.1.A1_at	6.66659	33.5978	1.69e-05	CV255691	estExt_Genewise1_v1.C_LG_XIV3374	estExt_Genewise1_v1.C_LG_XIV3374	At1g62300.1	WRKY family transcription factor : similar to putative DNA-binding protein GI:7268215 from [Arabidopsis thaliana]: supported by cDNA: gi_12658409_gb_AF331712.1_AF331712	trichocarpa x deltoides	Unique
PtpAffx.133965.1.A1_at	2.12823	10.5818	0.00139456	CV254950	--	--	--	--	trichocarpa x deltoides	Unique
PtpAffx.133979.1.A1_at	5.0807	10.1267	0.00163798	CV254313	eugene3.00031698	eugene3.00031698	--	--	trichocarpa x deltoides	Unique
PtpAffx.134230.1.A1_at	0.922802	11.9091	0.000893911	CV243145	eugene3.00160412	eugene3.00160412	At3g15010.1	RNA-binding protein : contains Pfam profile: PF00076 RNA recognition motif. (a.k.a. RRM	trichocarpa	Unique
PtpAffx.134562.2.A1_at	2.24349	7.95271	0.00405121	DN486241	estExt_Genewise1_v1.C_LG_XVIII0587	estExt_Genewise1_v1.C_LG_XVIII0587	At3g43220.1	putative protein : KIAA0274 protein	tremula	Unique
PtpAffx.134631.1.A1_at	5.44206	8.81135	0.00278626	CV228409	estExt_Genewise1_v1.C_LG_III1492	estExt_Genewise1_v1.C_LG_III1492	At4g26370.1	putative protein : transcription termination factor nusB	trichocarpa x deltoides	Unique
PtpAffx.13469.1.S1_at	3.45805	9.19849	0.0023749	CX658940	gw1.40.567.1	gw1.40.567.1	At1g06870.1	chloroplast thylakoidal processing peptidase	deltoides	Unique
PtpAffx.134772.1.S1_s_at	2.98294	6.42367	0.00888834	DN483641	estExt_fgenesh4_pg.C_LG_XII0687	estExt_fgenesh4_pg.C_LG_XII0687	At5g61690.1	ABC transporter family protein : ABC transport protein	tomentiglandulosa	All probes match over all sequences
PtpAffx.13499.1.S1_s_at	0.32123	10.855	0.00127593	CK104585	estExt_fgenesh4_pg.C_LG_II2536	estExt_fgenesh4_pg.C_LG_II2536	At3g13080.1	ABC transporter family protein : almost identical to MRP-like ABC transporter GI:2316016 from [Arabidopsis thaliana]: contains Pfam profile: PF00005 ABC transporter: supported by cDNA: gi_2316015_gb_U92650.1_ATU92650	tremula	All probes match over all sequences
PtpAffx.135268.1.S1_s_at	1.7937	10.1366	0.00163338	CN523022	estExt_Genewise1_v1.C_1450038 gw1.1732.4.1	estExt_Genewise1_v1.C_1450038	At5g57020.1	N-myristoyl transferase : :supported by full-length cDNA: Ceres:36525.	trichocarpa x deltoides	All probes match over all sequences
PtpAffx.135307.1.S1_s_at	4.19901	14.8236	0.000396918	AJ768472	grail3.0024029101	grail3.0024029101	--	--	euphratica	All probes match over all sequences
PtpAffx.135397.1.S1_at	4.49649	9.25381	0.00231941	CX172761	eugene3.00010505	eugene3.00010505	At3g02040.1	expressed protein : :supported by full-length cDNA: Ceres:40090.	deltoides	Unique
PtpAffx.135442.1.S1_at	3.875	14.9163	0.000388545	CX654294	--	--	--	--	alba x tremula var. glandulosa	Unique
PtpAffx.13547.1.S1_s_at	0.657531	7.69743	0.00457461	CV244111	estExt_fgenesh4_pg.C_2150009	estExt_fgenesh4_pg.C_2150009	At2g26650.1	K+ transporter	trichocarpa	All probes match over all sequences
PtpAffx.13600.1.S1_at	0.735607	7.5285	0.00497917	CV260758	gw1.XV.2072.1	gw1.XV.2072.1	At5g63440.1	expressed protein : : supported by cDNA: gi_16226477_gb_AF428410.1_AF428410	trichocarpa x nigra	Unique
PtpAffx.136423.1.S1_s_at	2.35353	7.23626	0.00574353	BU819006	gw1.IV.2436.1	gw1.IV.2436.1	At1g17860.1	lemir (miraculin)	tremula	All probes match over all sequences
PtpAffx.1369.1.A1_s_at	3.57241	22.9451	7.3e-05	CV267794	eugene3.00040388	eugene3.00040388	At2g42610.1	expressed protein : : supported by cDNA: gi_6691164_gb_AF218765.1_AF218765	trichocarpa x nigra	All probes match over all sequences
PtpAffx.13691.1.A1_at	6.28873	21.1012	0.000100629	CK095870	grail3.0044012101	grail3.0044012101	At3g03210.1	unknown protein :	tremula	Unique
PtpAffx.136933.1.S1_s_at	0.785122	8.89674	0.00268903	AI166650	estExt_fgenesh4_pg.C_LG_III1149	estExt_fgenesh4_pg.C_LG_III1149	At1g64350.1	G-protein beta family : supported by cDNA: Ceres:35985: supported by cDNA: gi_13877918_gb_AF370222.1_AF370222	trichocarpa	All probes match over all sequences
PtpAffx.136959.1.S1_at	6.73018	14.3552	0.000446911	CV273130	eugene3.00100492	eugene3.00100492	At1g24430.1	hypothetical protein : similar to deacetylvindoline 4-O-acetyltransferase	trichocarpa x deltoides	Unique
PtpAffx.136959.1.S1_s_at	6.07524	16.5063	0.000261767	CV273130	eugene3.00100492 gw1.X.4991.1	eugene3.00100492	At1g24430.1	hypothetical protein : similar to deacetylvindoline 4-O-acetyltransferase	trichocarpa x deltoides	All probes match over all sequences
PtpAffx.137030.1.S1_s_at	1.21349	7.72128	0.00451729	BU882587	estExt_fgenesh4_pm.C_LG_XII0234	estExt_fgenesh4_pm.C_LG_XII0234	At1g26850.1	expressed protein : Location of ESTs 108M14T7	trichocarpa	All probes match over all sequences
PtpAffx.137256.1.S1_s_at	3.04766	7.85519	0.00423027	DN497322	estExt_fgenesh4_pm.C_LG_VI0759	estExt_fgenesh4_pm.C_LG_VI0759	At5g60990.1	DEAD:DEAH box RNA helicase protein	tremula	All probes match over all sequences
PtpAffx.137281.1.S1_at	2.41412	8.86026	0.00273128	CV235386	gw1.XIX.855.1	gw1.XIX.855.1	At3g56270.1	putative protein : Centrosome- and Golgi-localized PKN-associated protein - Homo sapiens	tremula x tremuloides	Unique
PtpAffx.13739.1.S1_at	1.59709	6.88009	0.00689082	CK104141	--	--	--	--	tremula	Unique
PtpAffx.137722.1.S1_at	1.72629	15.3745	0.000350514	CX174412	fgenesh4_pg.C_LG_IX001462	fgenesh4_pg.C_LG_IX001462	At3g45090.1	putative protein : 2-phosphoglycerate kinase - Methanococcus jannaschii	deltoides	Unique
PtpAffx.137961.1.S1_s_at	1.15871	9.20602	0.00236645	BU891279	fgenesh4_pg.C_LG_IX000104 estExt_fgenesh4_pm.C_LG_I0881	fgenesh4_pg.C_LG_IX000104	--	--	tremula	All probes match over all sequences
PtpAffx.138.1.S1_at	1.0781	7.91125	0.00413039	DN503510	--	--	--	--	trichocarpa	Unique
PtpAffx.138182.1.S1_at	5.39222	12.626	0.000717108	DN493334	eugene3.00031240	eugene3.00031240	--	--	trichocarpa x deltoides	Unique
PtpAffx.13823.1.S1_a_at	2.36547	10.6768	0.00135524	CK095337	--	--	--	--	tremula x tremuloides	Probes match on alternative forms of same gene
PtpAffx.138640.1.A1_at	1.77283	7.59148	0.00482502	BP936559	estExt_Genewise1_v1.C_LG_VIII1724	estExt_Genewise1_v1.C_LG_VIII1724	At1g07570.1	protein kinase APK1A : identical to SP:Q06548 from [Arabidopsis thaliana]	nigra	Unique
PtpAffx.139063.1.S1_at	4.69478	18.485	0.000169604	BP926381	grail3.0021016501 grail3.0021016401	grail3.0021016501	At4g15550.1	glucosyltransferase like protein : : supported by cDNA: gi_2149126_gb_U81293.1_ATU81293	nigra	Unique
PtpAffx.139165.1.S1_at	3.46152	6.84085	0.00703879	BP922839	eugene3.00050527 gw1.VII.1198.1	eugene3.00050527	At4g37370.1	cytochrome p450 family : cytochrome P450	nigra	Unique
PtpAffx.13918.1.S1_at	10.8489	41.8701	6.17e-06	CV262227	estExt_fgenesh4_pm.C_LG_IV0578	estExt_fgenesh4_pm.C_LG_IV0578	At5g25940.1	nodulin - like protein : early nodulin N93	trichocarpa x nigra	Unique
PtpAffx.139227.1.S1_at	3.21188	12.1199	0.000841151	CX658542	gw1.IX.862.1	gw1.IX.862.1	At2g17120.1	expressed protein : similar to hypothetical protein GB:AAB81674:supported by full-length cDNA: Ceres:6280.	alba x tremula var. glandulosa	Unique
PtpAffx.139435.1.S1_at	3.4779	11.5857	0.000994352	CX182004	--	--	--	--	euramericana	Unique
PtpAffx.139572.1.S1_s_at	6.86439	11.4545	0.00104408	CX178213	grail3.0003046201	grail3.0003046201	At1g03220.1	unknown protein : Strong similarity to gb|D14550 extracellular dermal glycoprotein (EDGP) precursor from Daucus carota. ESTs gb|H37281	euramericana	All probes match over all sequences
PtpAffx.140167.1.A1_at	2.23322	13.9712	0.000497477	CV270265	gw1.X.830.1 eugene3.00080895	gw1.X.830.1	At1g13750.1	unknown protein : : supported by cDNA: gi_20466208	trichocarpa x nigra	Unique
PtpAffx.140323.1.A1_at	0.828024	8.1206	0.00374979	CV258622	eugene3.00011104	eugene3.00011104	gi|50934557|ref|XP_476806.1|	unknown protein [Oryza sativa (japonica cultivar-group)] >gi|25553598|dbj|BAC24863.1| unknown protein [Oryza sativa (japonica cultivar-group)]	trichocarpa x nigra	Unique
PtpAffx.140430.1.A1_at	2.82198	7.12898	0.00608011	CV268445	grail3.0033029601 estExt_Genewise1_v1.C_LG_XIV0762	grail3.0033029601	At2g45340.1	leucine-rich repeat transmembrane protein kinase	trichocarpa x nigra	Unique
PtpAffx.140440.1.A1_at	0.441181	8.00397	0.00395458	CV258012	gw1.IV.1499.1	gw1.IV.1499.1	At2g32730.1	26S proteasome regulatory subunit (RPN2)	tremula x tremuloides	Unique
PtpAffx.140476.1.A1_at	3.84196	45.2548	4.45e-06	CV261364	gw1.VIII.1097.1	gw1.VIII.1097.1	At2g01760.1	putative two-component response regulator protein : :supported by full-length cDNA: Ceres:41875.	trichocarpa	Unique
PtpAffx.140477.1.A1_at	0.657957	7.35091	0.00542364	CV256944	gw1.I.6900.1	gw1.I.6900.1	At3g54380.1	auxin-regulated protein :	trichocarpa x deltoides	Unique
PtpAffx.140479.1.A1_at	5.43097	7.26966	0.00563718	CV256916	gw1.1955.1.1 gw1.17358.1.1 gw1.VI.1944.1 gw1.XVIII.1554.1	gw1.1955.1.1	At2g18660.1	hypothetical protein : predicted by genscan: supported by cDNA: gi_17529069	trichocarpa x deltoides	Unique
PtpAffx.140480.1.A1_at	1.45028	7.09957	0.00616623	CV256758	estExt_Genewise1_v1.C_LG_IV0101	estExt_Genewise1_v1.C_LG_IV0101	At3g29320.1	glucan phosphorylase	trichocarpa x deltoides	Unique
PtpAffx.140528.1.A1_a_at	2.38655	6.22923	0.00990191	CV235132	eugene3.00020746	eugene3.00020746	At1g21730.1	kinesin-related protein : Similar to gb|U06698 neuronal kinesin heavy chain from Homo sapiens and contains a PF|00225 Kinesin motor domain. EST gb|AA042507 comes from this gene	trichocarpa	Probes match on alternative forms of same gene
PtpAffx.140558.1.A1_at	4.83933	9.36231	0.00221414	CV253865	estExt_Genewise1_v1.C_LG_I4516	estExt_Genewise1_v1.C_LG_I4516	At1g04950.1	TATA binding protein-associated factor	alba x tremula	Unique
PtpAffx.140560.1.A1_at	2.45401	12.98	0.000651278	CV253855	gw1.VI.1243.1	gw1.VI.1243.1	At2g41710.1	putative AP2 domain transcription factor : pFAM domain (PF00847): supported by full-length cDNA: Ceres: 41462.	trichocarpa x deltoides	Unique
PtpAffx.140896.1.A1_s_at	0.942174	8.19207	0.00362251	CV266164	eugene3.00041116	eugene3.00041116	At5g15530.1	biotin carboxyl carrier protein 2 (BCCP2) : identical to biotin carboxyl carrier protein isoform 2 [Arabidopsis thaliana] gi|8886869|gb|AAF80592: supported by full-length cDNA: Ceres:25607.	trichocarpa x nigra	All probes match over all sequences
PtpAffx.140905.1.A1_at	2.41505	8.40496	0.00328926	BU832720	fgenesh4_pg.C_LG_XIV000034	fgenesh4_pg.C_LG_XIV000034	At2g22840.1	unknown protein :	tremula x tremuloides	Unique
PtpAffx.140928.1.A1_at	5.00149	11.1478	0.00115157	CV239658	fgenesh4_pg.C_LG_I000598 gw1.III.363.1	fgenesh4_pg.C_LG_I000598	At1g28130.1	auxin-regulated GH3 protein	trichocarpa	Unique
PtpAffx.14116.1.S1_at	2.18112	8.46977	0.00320044	CA825461	estExt_Genewise1_v1.C_LG_II1841	estExt_Genewise1_v1.C_LG_II1841	At4g02380.1	coded for by A. thaliana cDNA T46835 : similar to several small proteins (~100 aa) that are induced by heat	trichocarpa x deltoides	Unique
PtpAffx.141451.1.S1_s_at	0.300761	6.49561	0.00853154	BU833394	estExt_fgenesh4_pm.C_LG_II1163 eugene3.00141439	estExt_fgenesh4_pm.C_LG_II1163	At4g29040.1	26S proteasome AAA-ATPase subunit RPT2a : Drosophila melanogaster 26S proteasome subunit 4 ATPase	tremula x tremuloides	All probes match over all sequences
PtpAffx.14147.1.S1_at	1.54784	6.25552	0.00976329	CV244771	estExt_Genewise1_v1.C_LG_III1414	estExt_Genewise1_v1.C_LG_III1414	At4g03120.1	putative C-type U1 snRNP : similar to U1 small nuclear ribonucleoprotein C:supported by full-length cDNA: Ceres:20753.	trichocarpa	Unique
PtpAffx.141538.1.S1_s_at	2.93992	6.67894	0.00768499	CA822385	estExt_fgenesh4_pm.C_LG_V0552 eugene3.00051302 eugene3.186960001	estExt_fgenesh4_pm.C_LG_V0552	At2g38940.1	phosphate transporter (AtPT2) : identical to GB:U62331	trichocarpa x deltoides	All probes match over all sequences
PtpAffx.141994.1.S1_at	1.70782	13.1237	0.000621062	CX186922	estExt_fgenesh4_pg.C_410108	estExt_fgenesh4_pg.C_410108	At5g56760.1	serine O-acetyltransferase (EC 2.3.1.30) Sat-52 (pir||S71207) : :supported by full-length cDNA: Ceres:119783.	euramericana	Unique
PtpAffx.142183.1.S1_at	1.81329	6.48427	0.00858265	CK106850	estExt_Genewise1_v1.C_280107	estExt_Genewise1_v1.C_280107	At5g20650.1	putative protein : predicted protein	trichocarpa	Unique
PtpAffx.142388.1.S1_at	1.05708	7.74177	0.00447063	BU875071	eugene3.00031452	eugene3.00031452	At4g13720.1	auxin-regulated protein : putative oncogene protein	trichocarpa	Unique
PtpAffx.142471.1.A1_at	4.32572	6.75576	0.0073796	CK095710	gw1.66.785.1	gw1.66.785.1	At1g08010.1	GATA zinc finger protein : similar to PIR:T05288 from [Arabidopsis thaliana]	tremula x tremuloides	Unique
PtpAffx.142471.1.A1_s_at	4.08341	7.40103	0.0052982	CK095710	eugene3.06780002	eugene3.06780002	At2g36090.1	hypothetical protein : predicted by genscan and genefinder	tremula	All probes match over all sequences
PtpAffx.142717.1.S1_at	1.59045	17.7284	0.000199236	CA928215	eugene3.00081955	eugene3.00081955	At4g15640.1	hypothetical protein :	tremuloides	Unique
PtpAffx.142779.2.S1_at	0.466939	6.97146	0.00656672	AI166250	gw1.I.7696.1	gw1.I.7696.1	At1g67325.1	similar to RRM-containing RNA-binding protein	trichocarpa	Unique
PtpAffx.143342.1.S1_at	1.14132	15.2419	0.000361368	BU820080	eugene3.00051160	eugene3.00051160	At4g02820.1	hypothetical protein : : supported by cDNA: gi_17064737	tremula	Unique
PtpAffx.143510.1.S1_s_at	0.810132	23.967	6.18e-05	CK091696	eugene3.00030879	eugene3.00030879	At5g12900.1	putative protein : predicted proteins	trichocarpa	All probes match over all sequences
PtpAffx.14362.1.A1_s_at	3.22041	7.9237	0.00410103	CA925823	grail3.0149000101 eugene3.01490017 grail3.0149000701 fgenesh4_pg.C_scaffold_149000024 fgenesh4_pg.C_scaffold_149000025 estExt_fgenesh4_pg.C_6010001	grail3.0149000101	--	--	tremuloides	All probes match over all sequences
PtpAffx.143676.1.S1_at	1.12841	8.08446	0.0038106	DN499190	gw1.29.504.1 gw1.III.1082.1	gw1.29.504.1	At5g47435.1	Expressed protein : : supported by cDNA: gi_16648926_gb_AY059833.1_	tremula x tremuloides	Unique
PtpAffx.143820.1.S1_s_at	1.13357	8.70298	0.00291455	BU869316	estExt_fgenesh4_pg.C_LG_I2877	estExt_fgenesh4_pg.C_LG_I2877	At1g55840.1	polyphosphoinositide binding protein	trichocarpa	All probes match over all sequences
PtpAffx.143837.1.S1_a_at	0.768666	7.94795	0.00405562	CV268012	eugene3.00151157	eugene3.00151157	At4g26810.1	putative protein : other Arabidopsis hypothetical proteins	trichocarpa x nigra	Probes match on alternative forms of same gene
PtpAffx.143852.1.S1_s_at	3.12857	8.35831	0.00336124	DN494609	eugene3.00020746	eugene3.00020746	At1g21730.1	kinesin-related protein : Similar to gb|U06698 neuronal kinesin heavy chain from Homo sapiens and contains a PF|00225 Kinesin motor domain. EST gb|AA042507 comes from this gene	trichocarpa	All probes match over all sequences
PtpAffx.143974.1.S1_s_at	1.87881	6.61977	0.00795775	BU832117	fgenesh4_pg.C_LG_XVII000484	fgenesh4_pg.C_LG_XVII000484	At5g15550.1	G-protein beta family : YTM1 - Homo sapiens	tremula x tremuloides	All probes match over all sequences
PtpAffx.144144.1.S1_s_at	0.851435	6.56426	0.00819123	BU880665	grail3.0112005001	grail3.0112005001	At4g29490.1	putative protein	trichocarpa	All probes match over all sequences
PtpAffx.144157.1.S1_at	0.977021	6.48104	0.00859493	CK105988	--	--	--	--	tremula	Unique
PtpAffx.14425.1.S1_at	0.829473	7.56866	0.00487546	CV258584	estExt_fgenesh4_pm.C_880011	estExt_fgenesh4_pm.C_880011	At4g14030.1	selenium-binding protein like : : supported by cDNA: gi_17065115	trichocarpa x deltoides	Unique
PtpAffx.14429.1.A1_a_at	1.25141	7.64279	0.0047017	CK090453	estExt_Genewise1_v1.C_LG_XI1696	estExt_Genewise1_v1.C_LG_XI1696	At4g05530.1	coded for by A. thaliana cDNA Z18000 : :supported by full-length cDNA: Ceres:38543.	trichocarpa	Probes match on alternative forms of same gene
PtpAffx.144381.1.A1_at	1.07906	18.0799	0.00018425	BI137822	gw1.V.3541.1	gw1.V.3541.1	At2g34750.1	unknown protein : : supported by cDNA: gi_20465616	trichocarpa	Unique
PtpAffx.144446.1.S1_at	3.55908	13.8395	0.000516427	CN523829	estExt_fgenesh4_pg.C_LG_III1199	estExt_fgenesh4_pg.C_LG_III1199	At4g24040.1	glycosyl hydrolase family 37 (trehalase) : similar to trehalase 1 GMTRE1 GI:4559292 from [Glycine max]	trichocarpa x deltoides	Unique
PtpAffx.144449.1.S1_at	3.37701	7.03481	0.00636605	CN520248	eugene3.00440223	eugene3.00440223	At5g17310.1	UDP-glucose pyrophosphorylase : : supported by cDNA: gi_13430663_gb_AF360244.1_AF360244	trichocarpa x deltoides	Unique
PtpAffx.144588.2.S1_s_at	0.896528	6.69149	0.00763289	CX657349	grail3.0014005501	grail3.0014005501	At1g31660.1	bystin	alba x tremula var. glandulosa	All probes match over all sequences
PtpAffx.144596.1.S1_at	0.671662	7.6878	0.00459799	CK090451	grail3.0005022801	grail3.0005022801	At3g48470.1	hypothetical protein : predicted by genemarkHMM	trichocarpa	Unique
PtpAffx.144665.1.S1_at	1.75963	7.10404	0.00615393	DN499437	--	--	--	--	tremula x tremuloides	Unique
PtpAffx.1447.3.S1_s_at	0.796654	8.95749	0.00262145	CV233248	estExt_Genewise1_v1.C_400905	estExt_Genewise1_v1.C_400905	At4g07390.1	coded for by A. thaliana cDNA N64969 : :supported by full-length cDNA: Ceres:2296.	trichocarpa	All probes match over all sequences
PtpAffx.144716.1.S1_s_at	1.34093	6.63373	0.00789422	AI162937	grail3.0049029701	grail3.0049029701	At1g07310.1	extensin-related : related to extensin (class I) [Lycopersicon esculentum] gi|1345537|emb|CAA39215: supported by cDNA: gi_15451131_gb_AY054646.1_	tremula x tremuloides	All probes match over all sequences
PtpAffx.144790.1.S1_at	0.582831	10.3641	0.00150424	DN501625	grail3.0032015401	grail3.0032015401	--	--	trichocarpa	Unique
PtpAffx.144824.1.S1_at	1.79105	11.5447	0.00100907	BU808853	fgenesh4_pg.C_LG_VI001189 fgenesh4_pg.C_LG_XVIII000967	fgenesh4_pg.C_LG_VI001189	At4g31000.1	calmodulin-binding protein : similar to calmodulin-binding protein TCB60 GI:1698548 from [Nicotiana tabacum]: contains non-consensus donor splice site AT at exon 4: supported by cDNA gi:17065559	tremula x tremuloides	Unique
PtpAffx.144880.1.S1_s_at	1.92467	7.28195	0.00560486	BU874540	fgenesh4_pg.C_LG_XIX000948	fgenesh4_pg.C_LG_XIX000948	At2g30500.1	unknown protein :	trichocarpa	All probes match over all sequences
PtpAffx.145103.1.A1_at	2.35595	11.3105	0.00109764	DN487707	fgenesh4_pg.C_LG_XIX000948	fgenesh4_pg.C_LG_XIX000948	At2g30500.1	unknown protein :	tremula	Unique
PtpAffx.145218.1.A1_at	2.77017	9.12903	0.00244586	BP936462	gw1.XI.3391.1	gw1.XI.3391.1	At4g33070.1	pyruvate decarboxylase-1 (Pdc1) : : supported by cDNA: gi_17979050	nigra	Unique
PtpAffx.145296.1.A1_a_at	3.92385	9.79837	0.00185451	BP935032	eugene3.00031334	eugene3.00031334	At1g28100.1	unknown protein :	nigra	Probes match on alternative forms of same gene
PtpAffx.145296.2.A1_at	3.36145	8.88128	0.00270841	DN488541	eugene3.00031334	eugene3.00031334	At1g28100.1	unknown protein :	tremula	Unique
PtpAffx.145419.1.S1_at	3.31367	13.3224	0.000588169	DN499425	estExt_Genewise1_v1.C_LG_VIII1724	estExt_Genewise1_v1.C_LG_VIII1724	At1g07570.1	protein kinase APK1A : identical to SP:Q06548 from [Arabidopsis thaliana]	tremula x tremuloides	Unique
PtpAffx.145426.1.S1_at	1.47793	10.5145	0.00142531	BU811944	eugene3.00012778	eugene3.00012778	At1g17050.1	geranyl diphosphate synthase (GPPS)(dimethylallyltransferase)	tremula x tremuloides	Unique
PtpAffx.145511.1.S1_at	3.16452	8.4444	0.00323955	BP927294	fgenesh4_pm.C_LG_I001042	fgenesh4_pm.C_LG_I001042	At2g15480.1	putative glucosyltransferase :	nigra	Unique
PtpAffx.145596.1.S1_s_at	2.45272	6.58595	0.008096	BP922801	estExt_fgenesh4_pg.C_LG_VIII0590	estExt_fgenesh4_pg.C_LG_VIII0590	At5g05580.1	omega-3 fatty acid desaturase	nigra	All probes match over all sequences
PtpAffx.145701.1.S1_s_at	2.64315	13.3413	0.000587823	CA925381	estExt_fgenesh4_pg.C_LG_XIII0422	estExt_fgenesh4_pg.C_LG_XIII0422	At3g20500.1	purple acid phosphatase	tremuloides	All probes match over all sequences
PtpAffx.145921.1.S1_at	0.835542	7.44494	0.00517898	CV282466	fgenesh4_pg.C_LG_II001248	fgenesh4_pg.C_LG_II001248	At3g60340.1	palmitoyl-protein thioesterase precursor - like : palmitoyl-protein thioesterase precursor	trichocarpa x deltoides	Unique
PtpAffx.146161.1.S1_at	0.964085	7.25361	0.00568538	CX173062	gw1.XI.3836.1	gw1.XI.3836.1	At5g53860.1	auxin-regulated protein :	deltoides	Unique
PtpAffx.146199.1.A1_s_at	0.983764	6.29279	0.0095817	CV272864	estExt_fgenesh4_pm.C_LG_IV0542	estExt_fgenesh4_pm.C_LG_IV0542	At2g16860.1	Expressed protein : : supported by full-length cDNA: Ceres: 34622. : supported by cDNA: gi_20466269	trichocarpa x nigra	All probes match over all sequences
PtpAffx.146250.1.S1_at	1.65137	13.5912	0.000549575	CX169298	gw1.X.5990.1	gw1.X.5990.1	At5g27600.1	long-chain-fatty-acid--CoA ligase-like protein : long-chain-fatty-acid--CoA ligase - Brassica napus	deltoides	Unique
PtpAffx.146350.1.A1_s_at	0.719763	7.34245	0.00544802	CV282057	grail3.0036019502	grail3.0036019502	At3g26360.1	hypothetical protein : predicted by genemark.hmm	trichocarpa x deltoides	All probes match over all sequences
PtpAffx.14672.1.A1_a_at	1.779	15.928	0.000299591	CV240002	eugene3.00060178 eugene3.03470003	eugene3.00060178	--	--	trichocarpa	Probes match on alternative forms of same gene
PtpAffx.14672.1.A1_x_at	1.84343	12.4945	0.0007486	CV240002	eugene3.00060178 eugene3.03470003	eugene3.00060178	--	--	trichocarpa	Probes cross hyb with other sequences
PtpAffx.146766.1.A1_at	3.16488	12.3979	0.000771021	CV262936	--	--	--	--	trichocarpa x nigra	Unique
PtpAffx.146984.1.A1_at	6.36027	28.4784	3.13e-05	CV255718	eugene3.00001948	eugene3.00001948	At3g63010.1	putative protein : PrMC3	trichocarpa x deltoides	Unique
PtpAffx.147145.1.A1_s_at	0.576818	7.68203	0.00461185	CV230141	eugene3.00440082	eugene3.00440082	At1g55170.1	expressed protein : contains similarity to myosin heavy chain cardiac muscle specific isoform 1 GI:7416982 from [Argopecten irradians]: supported by full-length cDNA: Ceres: 121378.	trichocarpa	All probes match over all sequences
PtpAffx.147163.1.A1_at	0.702928	7.62051	0.00476056	CV267314	eugene3.00100176 gw1.477.12.1 gw1.X.4035.1 gw1.X.4060.1 gw1.477.4.1 fgenesh4_pg.C_scaffold_322000006 gw1.X.4030.1 gw1.X.4054.1	eugene3.00100176	--	--	trichocarpa x nigra	Unique
PtpAffx.147176.1.A1_s_at	0.763773	6.75456	0.00738443	CV281112	fgenesh4_pm.C_LG_XVIII000248 gw1.900.8.1	fgenesh4_pm.C_LG_XVIII000248	At4g28980.1	Cyclin-dependent kinase F:1 : : supported by cDNA: gi_14596056_gb_AY042816.1_	trichocarpa x deltoides	All probes match over all sequences
PtpAffx.147253.1.A1_at	1.5493	9.3123	0.00226024	CV264063	gw1.IV.1031.1	gw1.IV.1031.1	At3g19360.1	expressed protein : : supported by cDNA: gi_14335093_gb_AY037226.1_	trichocarpa x nigra	Unique
PtpAffx.147661.1.S1_s_at	1.11522	21.6056	9.22e-05	CF234046	eugene3.00570034	eugene3.00570034	--	--	alba x tremula	All probes match over all sequences
PtpAffx.147668.1.A1_a_at	1.02034	6.39175	0.00905888	CV239450	gw1.X.3007.1	gw1.X.3007.1	At2g28600.1	putative ATP-dependent RNA helicase :	trichocarpa	Probes match on alternative forms of same gene
PtpAffx.147971.1.S1_s_at	1.14623	13.7217	0.000533819	CN519509	eugene3.00081703	eugene3.00081703	At1g24510.1	T-complex chaperonin protein	trichocarpa x deltoides	All probes match over all sequences
PtpAffx.148023.1.S1_at	1.89618	10.6581	0.00136364	AJ769423	fgenesh4_pg.C_scaffold_395000004	fgenesh4_pg.C_scaffold_395000004	--	--	trichocarpa	Unique
PtpAffx.148337.1.S1_at	1.88872	8.60551	0.00303622	CN523697	estExt_Genewise1_v1.C_LG_XVIII1356	estExt_Genewise1_v1.C_LG_XVIII1356	At5g25590.1	putative protein : various predicted proteins	trichocarpa x deltoides	Unique
PtpAffx.148416.1.S1_s_at	1.64199	13.3405	0.000587823	CN520888	gw1.I.9767.1	gw1.I.9767.1	At1g08470.1	strictosidine synthase-related : similar to strictosidine synthase [Rauvolfia serpentina][SP|P15324]: supported by cDNA: gi_16930480_gb_AF419594.1_AF419594	trichocarpa x deltoides	All probes match over all sequences
PtpAffx.148480.1.S1_s_at	1.16226	6.50636	0.00848633	CN518887	estExt_fgenesh4_pm.C_880007	estExt_fgenesh4_pm.C_880007	At4g13850.1	glycine-rich RNA-binding protein AtGRP2 : glycine-rich RNA binding protein 2	trichocarpa x deltoides	All probes match over all sequences
PtpAffx.148778.1.S1_at	1.1382	10.1204	0.00164098	CK096493	gw1.X.4735.1 fgenesh4_pg.C_LG_X000434 gw1.X.4754.1 gw1.X.4735.1 fgenesh4_pg.C_scaffold_14298000001 eugene3.00100418	gw1.X.4735.1	At3g09270.1	glutathione transferase	tremula	Unique
PtpAffx.148894.1.S1_at	0.857397	6.2745	0.00966989	CX658964	estExt_Genewise1_v1.C_570142	estExt_Genewise1_v1.C_570142	At3g01360.1	hypothetical protein : predicted by genscan	alba x tremula var. glandulosa	Unique
PtpAffx.149393.1.S1_at	0.765225	7.34176	0.00544946	CN524402	gw1.VI.2288.1	gw1.VI.2288.1	At4g29960.1	expressed protein : :supported by full-length cDNA: Ceres:117732.	trichocarpa x deltoides	Unique
PtpAffx.149473.1.S1_at	6.68948	16.224	0.000278153	CA823445	fgenesh4_kg.C_scaffold_4511000001	fgenesh4_kg.C_scaffold_4511000001	At2g37410.1	putative protein translocase : : supported by cDNA: gi_13430691_gb_AF360258.1_AF360258	trichocarpa x deltoides	Unique
PtpAffx.149478.1.S1_s_at	2.24273	11.8303	0.000918817	CF231853	fgenesh4_pm.C_LG_II000371	fgenesh4_pm.C_LG_II000371	At1g77490.1	thylakoid-bound ascorbate peroxidase	alba x tremula	All probes match over all sequences
PtpAffx.149678.1.A1_at	1.87798	7.48656	0.00507888	AJ771832	gw1.I.3631.1	gw1.I.3631.1	At5g59750.1	GTP cyclohydrolase II : 3	euphratica	Unique
PtpAffx.149726.1.S1_at	7.68684	9.54034	0.00205908	DN497978	eugene3.00050202	eugene3.00050202	--	--	tremula x tremuloides	Unique
PtpAffx.1499.1.S1_at	2.0367	6.45082	0.00874246	CV273163	eugene3.00660166	eugene3.00660166	At2g27510.1	putative ferredoxin : : supported by full-length cDNA: Ceres: 26333.	trichocarpa x deltoides	Unique
PtpAffx.150069.1.S1_at	3.76489	8.24313	0.00353746	BU880319	grail3.0016003601	grail3.0016003601	--	--	trichocarpa	Unique
PtpAffx.1501.2.S1_at	3.08982	10.9541	0.00122824	CX178645	estExt_fgenesh4_pg.C_LG_I0625	estExt_fgenesh4_pg.C_LG_I0625	At5g59610.1	putative protein : heat shock protein 40 DnaJ	tremula	Unique
PtpAffx.150443.1.S1_at	3.94397	12.8203	0.000677888	DN499465	gw1.I.2901.1	gw1.I.2901.1	At3g27220.1	expressed protein : : supported by cDNA: gi_15081754_gb_AY048270.1_	tremula x tremuloides	Unique
PtpAffx.150473.1.S1_s_at	3.86568	11.2692	0.00110975	BU823504	estExt_Genewise1_v1.C_1070026	estExt_Genewise1_v1.C_1070026	At3g15240.1	unknown protein :	tremula	All probes match over all sequences
PtpAffx.150579.1.S1_s_at	1.21738	11.8257	0.000919409	BU823397	grail3.0021021301	grail3.0021021301	At3g07050.1	putative GTPase : contains Pfam profile: PF01926 GTPase of unknown function	tremula	All probes match over all sequences
PtpAffx.150652.1.S1_at	0.875858	7.30621	0.00554383	CK106078	estExt_fgenesh4_pm.C_LG_VII0321	estExt_fgenesh4_pm.C_LG_VII0321	At2g23420.1	unknown protein :	tremula	Unique
PtpAffx.15088.1.S1_at	2.46885	9.57368	0.00202973	CF936886	gw1.IX.3080.1 gw1.I.2076.1	gw1.IX.3080.1	At5g12330.1	lateral root primordia (LRP1) :	tomentiglandulosa	Unique
PtpAffx.150939.1.S1_at	0.525457	6.61175	0.00799865	BI129830	estExt_Genewise1_v1.C_LG_II3729	estExt_Genewise1_v1.C_LG_II3729	At4g01880.1	unknown protein : temporary automated functional assignment	tremula x tremuloides	Unique
PtpAffx.151091.1.S1_s_at	2.46017	11.5413	0.00101021	BI132008	gw1.I.3668.1	gw1.I.3668.1	At3g18800.1	expressed protein : :supported by full-length cDNA: Ceres:270508.	tremula x tremuloides	All probes match over all sequences
PtpAffx.151221.1.S1_s_at	1.0065	7.73741	0.00447844	BU821504	estExt_fgenesh4_pm.C_LG_XII0282	estExt_fgenesh4_pm.C_LG_XII0282	At5g62820.1	putative protein : MtN24	tremula	All probes match over all sequences
PtpAffx.151315.1.S1_at	3.28606	10.6726	0.0013575	BU881641	estExt_fgenesh4_pg.C_LG_II1899	estExt_fgenesh4_pg.C_LG_II1899	At2g48020.1	putative sugar transporter : :supported by full-length cDNA: Ceres:114959.	trichocarpa	Unique
PtpAffx.151656.1.A1_at	3.54034	9.04536	0.0025318	DN486771	--	--	--	--	tremula	Unique
PtpAffx.151850.1.A1_at	2.88978	6.21586	0.00998681	BP933761	gw1.VII.1198.1	gw1.VII.1198.1	At4g37370.1	cytochrome p450 family : cytochrome P450	nigra	Unique
PtpAffx.151874.1.A1_at	8.32204	15.5681	0.000332045	BP930352	fgenesh4_pg.C_LG_XIX000449	fgenesh4_pg.C_LG_XIX000449	At5g15120.1	putative protein : predicted proteins	nigra	Unique
PtpAffx.152030.1.S1_at	5.59081	9.02496	0.00255302	CA822109	--	--	--	--	tremula	Unique
PtpAffx.152030.1.S1_s_at	5.53397	10.0237	0.00170101	CA822109	estExt_fgenesh4_pg.C_LG_I2255	estExt_fgenesh4_pg.C_LG_I2255	At5g40780.1	amino acid permease : : supported by cDNA: gi_14194150	trichocarpa x deltoides	All probes match over all sequences
PtpAffx.152037.1.S1_at	1.57385	7.6062	0.00478908	AJ777662	gw1.I.2863.1	gw1.I.2863.1	At5g40770.1	prohibitin (gb|AAC49691.1) : :supported by full-length cDNA: Ceres:37298.	euphratica	Unique
PtpAffx.152043.1.S1_s_at	1.98255	11.9603	0.00087935	CX660131	estExt_fgenesh4_pm.C_LG_V0429	estExt_fgenesh4_pm.C_LG_V0429	At1g43170.1	ribosomal protein : identical to ribosomal protein GI:166858 from [Arabidopsis thaliana]:supported by full-length cDNA: Ceres:14534.	alba x tremula var. glandulosa	All probes match over all sequences
PtpAffx.152054.1.S1_s_at	3.76037	8.22147	0.00357402	BP926172	eugene3.01580058	eugene3.01580058	At1g72330.1	putative alanine aminotransferase : similar to alanine aminotransferase 2 GB:P34106 [Panicum miliaceum]: supported by cDNA: gi_14334825_gb_AY035086.1_	nigra	All probes match over all sequences
PtpAffx.152057.1.S1_s_at	0.782322	6.51153	0.00845819	CX174669	fgenesh4_pg.C_LG_I000814	fgenesh4_pg.C_LG_I000814	At5g62050.1	OXA1 protein (OXA1p) : :supported by full-length cDNA: Ceres:96723.	deltoides	All probes match over all sequences
PtpAffx.152148.1.S1_at	2.82289	9.98035	0.00172927	CV243166	--	--	--	--	nigra	Unique
PtpAffx.152186.1.S1_at	3.26918	10.0037	0.00171377	CX658611	estExt_Genewise1_v1.C_LG_I3228	estExt_Genewise1_v1.C_LG_I3228	At5g13180.1	NAM-like protein : hypothetical protein SENU5	alba x tremula var. glandulosa	Unique
PtpAffx.152254.1.S1_at	4.26894	15.5227	0.000335883	CF229310	eugene3.00110860	eugene3.00110860	At2g31090.1	expressed protein : :supported by full-length cDNA: Ceres:10986.	alba x tremula	Unique
PtpAffx.15228.1.S1_a_at	1.21714	9.45504	0.00213288	CA928560	eugene3.00012009	eugene3.00012009	At3g01640.1	expressed protein : similar to unknown protein GB:AAB38535 [Phalaenopsis sp. SM9108]: supported by cDNA: gi_16323052_gb_AY057630.1_	tremuloides	Probes match on alternative forms of same gene
PtpAffx.152322.1.A1_at	1.26676	6.38203	0.00910828	DN487182	grail3.0020023801	grail3.0020023801	--	--	trichocarpa x deltoides	Unique
PtpAffx.152594.1.S1_at	0.468417	7.178	0.00592584	DN496609	estExt_fgenesh4_pm.C_660098	estExt_fgenesh4_pm.C_660098	At4g38220.1	putative protein : aminoacylase I - Sus scrofa	tremula x tremuloides	Unique
PtpAffx.152688.1.S1_at	1.04883	6.52291	0.00839938	BU874050	fgenesh4_pg.C_scaffold_28000012	fgenesh4_pg.C_scaffold_28000012	At2g06050.1	12-oxophytodienoate reductase (OPR3)(DDE1) : nearly identical to DELAYED DEHISCENCE1 [GI:7688991] and to OPR3 [GI:10242314]: supported by cDNA: gi_15294261_gb_AF410322.1_AF410322	trichocarpa	Unique
PtpAffx.152726.1.S1_at	1.55206	7.30054	0.00555897	CX655976	gw1.178.65.1	gw1.178.65.1	At3g14860.1	hypothetical protein : predicted by genemark.hmm: supported by cDNA: gi_20260313	tremula x tremuloides	Unique
PtpAffx.153114.1.A1_at	4.18371	9.06363	0.00251241	CV269422	gw1.X.3657.1	gw1.X.3657.1	At5g46540.1	multidrug resistance protein	trichocarpa	Unique
PtpAffx.153129.1.A1_at	4.96032	11.3755	0.00107377	CV268824	eugene3.00120523	eugene3.00120523	At1g49030.1	unknown protein : contains similarity to flavonol-induced pollen germination protein (PGPS:D12) GI:4105794 from [Petunia hybrida]	trichocarpa x nigra	Unique
PtpAffx.153242.1.S1_s_at	3.28388	18.8447	0.000157796	CV264777	grail3.0095006301	grail3.0095006301	At3g10920.1	manganese superoxide dismutase (MSD1) : identical to manganese superoxide dismutase [Arabidopsis thaliana] gi|3273751|gb|AAC24832: supported by full-length cDNA: Ceres:14503.	trichocarpa x nigra	All probes match over all sequences
PtpAffx.153299.1.A1_at	1.2966	10.6519	0.00136622	CV262664	gw1.I.3229.1	gw1.I.3229.1	At5g41070.1	putative protein : similar to unknown protein (gb|AAD20688.1)	trichocarpa x nigra	Unique
PtpAffx.153366.1.A1_at	2.69983	6.58735	0.00809325	CV260109	--	--	--	--	trichocarpa x nigra	Unique
PtpAffx.153434.1.A1_s_at	1.59051	7.74712	0.00445978	CV264552	estExt_Genewise1_v1.C_LG_XIV3807	estExt_Genewise1_v1.C_LG_XIV3807	At5g48230.1	acetyl-CoA C-acetyltransferase : : supported by cDNA: gi_16604582_gb_AY059736.1_	trichocarpa x nigra	All probes match over all sequences
PtpAffx.153434.2.A1_at	2.25583	14.7719	0.000403522	CK094158	estExt_Genewise1_v1.C_LG_XIV3807	estExt_Genewise1_v1.C_LG_XIV3807	At5g48230.1	acetyl-CoA C-acetyltransferase : : supported by cDNA: gi_16604582_gb_AY059736.1_	tremula	Unique
PtpAffx.153458.2.A1_at	2.28071	7.32421	0.00549734	CV259601	eugene3.00081999	eugene3.00081999	At1g10480.1	zinc finger protein 5	trichocarpa x nigra	Unique
PtpAffx.153499.1.A1_at	2.52152	11.1723	0.00114366	CV255054	gw1.IX.3375.1 gw1.I.1725.1	gw1.IX.3375.1	At5g13700.1	polyamine oxidase :	trichocarpa x deltoides	Unique
PtpAffx.15351.1.S1_a_at	1.01667	6.33686	0.00933171	CV227554	estExt_Genewise1_v1.C_LG_I0264	estExt_Genewise1_v1.C_LG_I0264	At3g16170.1	putative long-chain acyl-CoA synthetase : similar to malonyl CoA synthetase GB:AAF28840 from [Bradyrhizobium japonicum]:supported by full-length cDNA: Ceres:113798.	trichocarpa	Probes match on alternative forms of same gene
PtpAffx.153729.1.A1_at	2.97892	8.48392	0.00318288	CV279999	eugene3.00140565	eugene3.00140565	At4g01720.1	WRKY family transcription factor : similar to wild oat DNA-binding protein ABF2	trichocarpa x deltoides	Unique
PtpAffx.153842.1.A1_s_at	3.68207	11.0936	0.00117255	CV240446	eugene3.01700024	eugene3.01700024	--	--	trichocarpa	All probes match over all sequences
PtpAffx.153960.1.A1_s_at	1.26574	7.20753	0.00583789	CV235434	eugene3.00820009	eugene3.00820009	At1g74210.1	putative glycerophosphodiester phosphodiesterase : similar to glycerophosphoryl diester phosphodiesterase GB:AAF12f49 from [Deinococcus radiodurans]:supported by full-length cDNA: Ceres:24182.	trichocarpa	All probes match over all sequences
PtpAffx.154011.1.A1_at	8.14904	27.7574	3.5e-05	CV232859	gw1.I.2901.1	gw1.I.2901.1	At3g27220.1	expressed protein : : supported by cDNA: gi_15081754_gb_AY048270.1_	trichocarpa	Unique
PtpAffx.15442.1.A1_a_at	3.31844	6.52055	0.0084103	DN495000	grail3.0014000701	grail3.0014000701	At1g29050.1	expressed protein : similar to hypothetical protein GB:AAB67625 GI:2342727 from [Arabidopsis thaliana]: supported by full-length cDNA: Ceres: 30068.	tremula x tremuloides	Probes match on alternative forms of same gene
PtpAffx.154504.1.S1_at	2.93239	10.7981	0.00129764	DN494185	estExt_fgenesh4_pm.C_LG_VIII0046	estExt_fgenesh4_pm.C_LG_VIII0046	At5g16010.1	steroid 5alpha-reductase-like protein : steroid 5alpha-reductase - Rattus norvegicus	tremula x tremuloides	Unique
PtpAffx.155063.1.S1_s_at	1.92058	8.80134	0.00279554	CK111096	gw1.II.3963.1	gw1.II.3963.1	At5g64460.1	ZW10-like protein : : supported by cDNA: gi_14334941_gb_AY035144.1_	tremula	All probes match over all sequences
PtpAffx.15518.3.A1_a_at	1.27427	6.49365	0.00853949	DN484823	grail3.0001128501	grail3.0001128501	At5g22100.1	similar to Probable RNA 3'-terminal phosphate cyclase-like protein. : temporary automated functional assignment	tremula x tremuloides	Probes match on alternative forms of same gene
PtpAffx.155333.1.S1_s_at	1.26949	6.34473	0.00930458	AI164213	grail3.0093011001 fgenesh4_pg.C_LG_IV000551 fgenesh4_pg.C_LG_IV000552	grail3.0093011001	At4g04920.1	hypothetical protein :	tremula x tremuloides	All probes match over all sequences
PtpAffx.156164.1.S1_at	1.59108	7.83908	0.00426306	CK098098	grail3.0035003102	grail3.0035003102	At3g60770.1	ribosomal protein S13 -like : AtRPS13A mRNA for cytoplasmic ribosomal protein S13	tremula x tremuloides	Unique
PtpAffx.156224.1.A1_at	0.254176	9.04992	0.00252737	CV241767	gw1.I.8383.1	gw1.I.8383.1	At5g41960.1	unknown protein :	tremula	Unique
PtpAffx.156493.1.S1_s_at	1.27865	11.1528	0.00114926	CN519416	eugene3.00061835	eugene3.00061835	At4g32400.1	mitochondrial carrier protein family : :supported by full-length cDNA: Ceres:12232.	trichocarpa x deltoides	All probes match over all sequences
PtpAffx.156723.1.S1_at	5.64396	14.1399	0.000476271	DN497265	gw1.I.2249.1	gw1.I.2249.1	At2g30140.1	putative glucosyltransferase : : supported by cDNA: gi_20260553	tremula	Unique
PtpAffx.156764.1.S1_at	2.50398	6.22197	0.0099472	DN487190	gw1.III.203.1	gw1.III.203.1	At3g12600.1	expressed protein : : supported by cDNA: gi_13358193_gb_AF325001.2_AF325001	tremula	Unique
PtpAffx.156778.1.S1_at	1.70891	13.5075	0.000559298	AI162289	gw1.185.17.1	gw1.185.17.1	At1g49230.1	RING-H2 finger protein RHA3a	trichocarpa	Unique
PtpAffx.15690.1.S1_at	3.5549	10.0376	0.00169407	BP932573	eugene3.00080237	eugene3.00080237	At1g08230.1	hypothetical protein : contains similarity to amino acid permease GI:7415521 from [Oryza sativa]	nigra	Unique
PtpAffx.156945.1.S1_at	3.36994	8.41302	0.00327858	BU831403	gw1.XV.2048.1	gw1.XV.2048.1	At2g26700.1	putative second messenger-dependent protein kinase :	tremula x tremuloides	Unique
PtpAffx.156945.1.S1_s_at	3.92713	14.6406	0.000415789	BU831403	gw1.XV.2048.1	gw1.XV.2048.1	At2g26700.1	putative second messenger-dependent protein kinase :	tremula x tremuloides	All probes match over all sequences
PtpAffx.15733.1.S1_a_at	1.05028	9.19831	0.0023749	DN489956	grail3.0081004501	grail3.0081004501	--	--	tremula x tremuloides	Probes match on alternative forms of same gene
PtpAffx.157404.1.S1_at	0.931848	7.30141	0.00555795	BU835618	grail3.0198004901	grail3.0198004901	At4g37920.1	putative protein :	tremula x tremuloides	Unique
PtpAffx.157405.1.S1_at	3.52136	9.91877	0.0017717	CF233029	eugene3.00190958	eugene3.00190958	--	--	alba x tremula	Unique
PtpAffx.157551.1.S1_s_at	2.50645	6.68747	0.00765385	AJ779884	eugene3.00150266	eugene3.00150266	At2g03800.1	unknown protein :	euphratica	All probes match over all sequences
PtpAffx.157739.1.S1_s_at	1.13822	6.65033	0.00781529	CN523268	estExt_fgenesh4_pm.C_LG_VI0248 grail3.0164004802	estExt_fgenesh4_pm.C_LG_VI0248	At5g35360.1	acetyl-CoA carboxylase : :supported by full-length cDNA: Ceres:20286.	trichocarpa x deltoides	All probes match over all sequences
PtpAffx.158042.2.A1_at	1.78784	33.5325	1.7e-05	CV280037	fgenesh4_pg.C_LG_XII000270	fgenesh4_pg.C_LG_XII000270	At5g53660.1	putative protein : similar to unknown protein (gb|AAB63610.1)	trichocarpa x deltoides	Unique
PtpAffx.158051.1.A1_at	0.842815	7.55278	0.00492199	DN488542	fgenesh4_pm.C_LG_I000672	fgenesh4_pm.C_LG_I000672	At2g29090.1	taxane 13-alpha-hydroxylase(cytochrome p450 family)	tremula	Unique
PtpAffx.158107.1.S1_at	1.29185	6.72905	0.00747894	CV267917	grail3.0032001601	grail3.0032001601	At4g26910.1	putative dihydrolipoamide succinyltransferase : dihydrolipoamide succinyltransferase (EC 2.3.1.61) precursor - rat	trichocarpa x nigra	Unique
PtpAffx.158190.1.A1_s_at	4.37548	33.2888	1.76e-05	BP935740	estExt_fgenesh4_pg.C_LG_I2255	estExt_fgenesh4_pg.C_LG_I2255	At5g40780.1	amino acid permease : : supported by cDNA: gi_14194150	tremula x tremuloides	All probes match over all sequences
PtpAffx.158197.1.A1_a_at	6.27792	19.8883	0.000127615	BP936089	fgenesh4_pg.C_LG_XI000889 fgenesh4_pg.C_LG_XI000890	fgenesh4_pg.C_LG_XI000889	--	--	nigra	Probes match on alternative forms of same gene
PtpAffx.158198.1.A1_s_at	2.58972	10.597	0.00138874	BP935407	eugene3.00410183	eugene3.00410183	At1g33811.1	unknown protein : : supported by cDNA: gi_20466731	nigra	All probes match over all sequences
PtpAffx.158262.1.A1_at	1.07658	7.4292	0.00522438	CX175178	--	--	--	--	deltoides	Unique
PtpAffx.158296.2.A1_a_at	1.11865	7.13919	0.00604564	CV268361	gw1.III.385.1	gw1.III.385.1	At4g20130.1	hypothetical protein :	trichocarpa x nigra	Probes match on alternative forms of same gene
PtpAffx.15840.1.S1_s_at	1.13488	14.4095	0.000439849	CV245081	estExt_fgenesh4_pm.C_1230010	estExt_fgenesh4_pm.C_1230010	At3g02360.1	6-phosphogluconate dehydrogenase	trichocarpa	All probes match over all sequences
PtpAffx.158416.1.S1_at	1.15191	7.58784	0.00483499	CV131381	fgenesh4_pg.C_LG_XIX000103	fgenesh4_pg.C_LG_XIX000103	At5g63620.1	alcohol dehydrogenase-like protein : :supported by full-length cDNA: Ceres:207201.	deltoides	Unique
PtpAffx.158527.1.S1_at	5.22922	16.1319	0.000283462	CA825767	estExt_fgenesh4_pm.C_LG_II0967	estExt_fgenesh4_pm.C_LG_II0967	At5g35735.1	Expressed protein : : supported by full-length cDNA: Ceres: 32450.	trichocarpa x deltoides	Unique
PtpAffx.158559.1.S1_at	3.37983	7.79596	0.00434935	CX659738	estExt_fgenesh4_pm.C_LG_IX0093	estExt_fgenesh4_pm.C_LG_IX0093	At1g08230.1	hypothetical protein : contains similarity to amino acid permease GI:7415521 from [Oryza sativa]	alba x tremula var. glandulosa	Unique
PtpAffx.158559.2.S1_a_at	2.46312	10.3126	0.00153415	CN517367	estExt_fgenesh4_pm.C_LG_IX0093	estExt_fgenesh4_pm.C_LG_IX0093	At1g08230.1	hypothetical protein : contains similarity to amino acid permease GI:7415521 from [Oryza sativa]	trichocarpa x deltoides	Probes match on alternative forms of same gene
PtpAffx.158569.1.S1_s_at	1.70129	6.99399	0.00650061	CX658936	gw1.V.4097.1	gw1.V.4097.1	At2g23320.1	WRKY family transcription factor : identical to WRKY DNA-binding protein 15 GI:13506742 from [Arabidopsis thaliana] : supported by cDNA: gi_13506742_gb_AF224704.1_AF224704	alba x tremula var. glandulosa	All probes match over all sequences
PtpAffx.158865.1.S1_at	6.39839	8.70119	0.00291691	CV276225	gw1.II.818.1	gw1.II.818.1	At4g18230.1	putative protein : predicted gene M02B7.4	tremula x tremuloides	Unique
PtpAffx.158888.1.S1_at	5.18494	8.51544	0.00314841	BU886189	estExt_fgenesh4_pg.C_LG_XVII0326	estExt_fgenesh4_pg.C_LG_XVII0326	At5g62740.1	putative protein : hypersensitive-induced response protein HIR3	tremula x tremuloides	Unique
PtpAffx.158888.1.S1_s_at	3.31019	6.83034	0.00707081	BU886189	estExt_fgenesh4_pg.C_LG_XVII0326	estExt_fgenesh4_pg.C_LG_XVII0326	At5g62740.1	putative protein : hypersensitive-induced response protein HIR3	tremula x tremuloides	All probes match over all sequences
PtpAffx.15891.1.A1_at	3.80793	8.13797	0.00372737	BP934426	gw1.IX.751.1	gw1.IX.751.1	At3g44610.1	protein kinase-like protein : protein kinase - Solanum berthaultii	tremula x tremuloides	Unique
PtpAffx.158921.1.S1_s_at	4.60108	7.89924	0.00415217	BP929076	estExt_fgenesh4_pg.C_LG_IX0010 eugene3.00660225	estExt_fgenesh4_pg.C_LG_IX0010	At1g76490.1	3-hydroxy-3-methylglutaryl CoA reductase (AA 1-592) : identical to hydroxy methylglutaryl CoA reductase (AA 1-592) GB:X15032 (Plant Mol. Biol. 13 (6)	nigra	All probes match over all sequences
PtpAffx.158993.1.S1_at	1.28225	8.52382	0.0031405	CX167735	eugene3.00102436	eugene3.00102436	At2g38680.1	hypothetical protein : predicted by genefinder	deltoides	Unique
PtpAffx.159115.1.A1_at	1.29266	9.25956	0.00231371	CX170499	--	--	--	--	deltoides	Unique
PtpAffx.159234.1.A1_at	2.67732	8.03507	0.00390288	CV282152	eugene3.00060298	eugene3.00060298	At1g68570.1	peptide transporter	trichocarpa x deltoides	Unique
PtpAffx.159361.1.A1_at	5.06649	11.9542	0.000880915	CV276176	fgenesh4_pm.C_LG_I001220	fgenesh4_pm.C_LG_I001220	At4g20390.1	putative protein : predicted proteins	trichocarpa x deltoides	Unique
PtpAffx.15954.1.A1_at	2.01176	11.7912	0.000931023	CV243813	estExt_Genewise1_v1.C_2320006	estExt_Genewise1_v1.C_2320006	At2g37500.1	putative glutamate:ornithine acetyltransferase : :supported by full-length cDNA: Ceres:121873.	trichocarpa	Unique
PtpAffx.159678.1.A1_at	4.39336	8.93242	0.00264711	CV238943	gw1.XIII.2246.1	gw1.XIII.2246.1	At1g69560.1	MYB-family transcription factor	trichocarpa	Unique
PtpAffx.159733.1.A1_at	0.908251	7.07406	0.00624857	CV274432	estExt_fgenesh4_pg.C_LG_I1954	estExt_fgenesh4_pg.C_LG_I1954	At2g34970.1	putative translation initiation factor eIF-2B epsilon subunit :	trichocarpa x deltoides	Unique
PtpAffx.159911.1.A1_at	3.22029	13.5985	0.000549087	CV264739	gw1.I.2249.1	gw1.I.2249.1	At2g30140.1	putative glucosyltransferase : : supported by cDNA: gi_20260553	trichocarpa x nigra	Unique
PtpAffx.159911.2.A1_at	6.38005	16.1497	0.00028301	CV255461	gw1.I.2249.1	gw1.I.2249.1	At2g30140.1	putative glucosyltransferase : : supported by cDNA: gi_20260553	trichocarpa x deltoides	Unique
PtpAffx.159991.1.A1_at	2.92122	8.38517	0.00332059	CV273056	grail3.0029005901	grail3.0029005901	At2g01410.1	hypothetical protein : predicted by genefinder	trichocarpa x deltoides	Unique
PtpAffx.160204.1.A1_at	0.857082	12.4598	0.00075657	CV242793	gw1.XVIII.1885.1	gw1.XVIII.1885.1	At4g31810.1	enoyl-CoA hydratase - like protein : enoyl-CoA hydratase	trichocarpa	Unique
PtpAffx.160244.1.A1_at	3.45641	7.10033	0.00616408	CV241278	fgenesh4_pg.C_LG_VII000303	fgenesh4_pg.C_LG_VII000303	--	--	trichocarpa	Unique
PtpAffx.160357.1.A1_at	4.61233	24.2195	5.91e-05	CV237372	estExt_fgenesh4_pg.C_1630016	estExt_fgenesh4_pg.C_1630016	At2g28120.1	nodulin-like protein : : supported by cDNA: gi_16209713_gb_AY057618.1_	trichocarpa	Unique
PtpAffx.160390.2.A1_at	3.18303	10.1461	0.00162792	BP932210	estExt_Genewise1_v1.C_LG_XV0083	estExt_Genewise1_v1.C_LG_XV0083	At5g24530.1	flavanone 3-hydroxylase-like protein : : supported by full-length cDNA: Ceres: 149654.	nigra	Unique
PtpAffx.16044.1.S1_at	3.20137	15.3498	0.000352146	CV255183	fgenesh4_pg.C_LG_III000262	fgenesh4_pg.C_LG_III000262	At1g54120.1	expressed protein : :supported by full-length cDNA: Ceres:94743.	trichocarpa x deltoides	Unique
PtpAffx.16061.2.S1_at	4.51337	14.5644	0.000423247	CX184035	eugene3.00040233	eugene3.00040233	At4g21620.1	putative protein : predicted proteins	euramericana	Unique
PtpAffx.160811.1.S1_s_at	2.59394	10.086	0.00166134	AJ778305	estExt_fgenesh4_pg.C_LG_XIII0422	estExt_fgenesh4_pg.C_LG_XIII0422	At3g20500.1	purple acid phosphatase	euphratica	All probes match over all sequences
PtpAffx.16084.1.A1_at	5.75487	14.1826	0.000470199	CV276370	estExt_fgenesh4_pm.C_LG_X0136	estExt_fgenesh4_pm.C_LG_X0136	At1g04040.1	expressed protein : Similar to acid phosphatase: Location of ESTs 110C2T7	trichocarpa x deltoides	Unique
PtpAffx.161219.2.S1_s_at	2.40174	16.8799	0.000239329	CN521085	eugene3.00140737	eugene3.00140737	At3g62830.1	dTDP-glucose 4-6-dehydratase homolog D18 : contains non-consensus CA donor splice site at exon 1 and TA acceptor splice site at exon 2	trichocarpa x deltoides	All probes match over all sequences
PtpAffx.16134.1.S1_at	1.07845	6.77114	0.00731878	CV263864	estExt_fgenesh4_pm.C_LG_II0485	estExt_fgenesh4_pm.C_LG_II0485	At5g10920.1	argininosuccinate lyase (AtArgH) : : supported by cDNA: gi_15028082_gb_AY045898.1_	trichocarpa x nigra	Unique
PtpAffx.161405.1.S1_s_at	0.854923	12.0711	0.000850383	CX179921	estExt_Genewise1_v1.C_700234	estExt_Genewise1_v1.C_700234	At3g04830.1	auxin-regulated protein : similar to GB:AAD49104 [Arabidopsis thaliana]	euramericana	All probes match over all sequences
PtpAffx.16148.1.S1_at	5.3772	13.3604	0.000585264	CV264435	eugene3.00011775	eugene3.00011775	At4g37980.1	cinnamyl-alcohol dehydrogenase ELI3-1 : : supported by cDNA: gi_13430625_gb_AF360225.1_AF360225	trichocarpa x nigra	Unique
PtpAffx.16155.1.S1_a_at	3.08545	9.66219	0.00195566	CV256312	--	--	--	--	trichocarpa x deltoides	Probes match on alternative forms of same gene
PtpAffx.16157.1.S1_s_at	4.57802	7.30416	0.00554952	BU809327	eugene3.00060882	eugene3.00060882	At2g38250.1	putative GT-1-like transcription factor : : supported by cDNA: gi_17981039	tremula x tremuloides	All probes match over all sequences
PtpAffx.162040.1.S1_at	11.1168	145.168	4.3e-08	CX169078	gw1.137.83.1 eugene3.00060017	gw1.137.83.1	At3g13310.1	DnaJ protein	deltoides	Unique
PtpAffx.162299.1.S1_at	2.36031	8.74843	0.00285084	CA824756	gw1.XIV.2623.1	gw1.XIV.2623.1	At1g02900.1	hypothetical protein : predicted by genemark.hmm	trichocarpa x deltoides	Unique
PtpAffx.162311.1.S1_at	6.44506	6.51611	0.00843517	BP933945	estExt_Genewise1_v1.C_1450155	estExt_Genewise1_v1.C_1450155	At2g19800.1	expressed protein : :supported by full-length cDNA: Ceres:254633.	nigra	Unique
PtpAffx.162367.1.S1_at	2.51361	7.0791	0.006232	CA821726	gw1.VIII.1377.1	gw1.VIII.1377.1	At5g16290.1	acetolactate synthase-like protein :	trichocarpa x deltoides	Unique
PtpAffx.162546.1.A1_at	2.54561	6.3419	0.0093159	CV272261	eugene3.00031167	eugene3.00031167	--	--	trichocarpa x nigra	Unique
PtpAffx.16260.1.S1_at	0.660127	7.85779	0.00422562	DN502874	eugene3.00090292	eugene3.00090292	At1g16210.1	expressed protein : ESTs gb|T04357 and gb|AA595092 come from this gene:supported by full-length cDNA: Ceres:114103.	tremula x tremuloides	Unique
PtpAffx.16281.1.S1_at	1.82921	8.93638	0.00264244	CK111959	eugene3.00010843	eugene3.00010843	At1g13130.1	glycosyl hydrolase family 5:cellulase : predicted by genscan	trichocarpa	Unique
PtpAffx.162945.1.S1_at	1.50716	10.2322	0.00157776	CX656532	estExt_fgenesh4_pg.C_2040023	estExt_fgenesh4_pg.C_2040023	--	--	alba x tremula var. glandulosa	Unique
PtpAffx.16305.1.S1_at	2.02855	8.95037	0.00262942	DN501355	--	--	--	--	tremula x tremuloides	Unique
PtpAffx.163092.1.S1_s_at	2.06256	9.08399	0.00248999	BU886689	grail3.0010057701 eugene3.00081210	grail3.0010057701	At1g15000.1	serine carboxypeptidase precursor	tremula x tremuloides	All probes match over all sequences
PtpAffx.163109.1.S1_s_at	2.13375	10.9117	0.00124806	BU886950	gw1.66.741.1	gw1.66.741.1	At5g60410.1	putative protein :	trichocarpa	All probes match over all sequences
PtpAffx.163198.1.S1_s_at	1.70469	6.44302	0.00878581	CN519986	estExt_Genewise1_v1.C_LG_XVI3139	estExt_Genewise1_v1.C_LG_XVI3139	At2g36885.1	Expressed protein : : supported by full-length cDNA: Ceres: 29157.	trichocarpa x deltoides	All probes match over all sequences
PtpAffx.163405.1.S1_at	0.618487	9.40324	0.0021779	CV254383	gw1.4084.3.1	gw1.4084.3.1	At1g77670.1	putative aminotransferase : similar to kynurenine aminotransferase GB:S48737 [Rattus norvegicus]	trichocarpa x deltoides	Unique
PtpAffx.163431.1.S1_at	2.31625	26.2425	4.33e-05	BU824828	gw1.XVI.3281.1 fgenesh4_pg.C_scaffold_7275000001 fgenesh4_pg.C_LG_XVI000948	gw1.XVI.3281.1	At2g19130.1	putative receptor-like protein kinase :	tremula x tremuloides	Unique
PtpAffx.163460.1.S1_s_at	4.96637	12.0191	0.00086543	BU823380	eugene3.00031845	eugene3.00031845	At4g25650.1	putative protein : cell death suppressor protein lls1	tremula	All probes match over all sequences
PtpAffx.163561.1.S1_a_at	4.52197	9.53474	0.00206337	BU879414	estExt_fgenesh4_pg.C_LG_VI1370	estExt_fgenesh4_pg.C_LG_VI1370	At3g52600.1	glycosyl hydrolase family 32 : almost identical to invertase GI:719270 from [Arabidopsis thaliana]	trichocarpa	Unique
PtpAffx.163561.1.S1_at	4.10416	7.80676	0.00432977	BU879414	estExt_fgenesh4_pg.C_LG_VI1370 gw1.XVI.2453.1	estExt_fgenesh4_pg.C_LG_VI1370	At3g52600.1	glycosyl hydrolase family 32 : almost identical to invertase GI:719270 from [Arabidopsis thaliana]	trichocarpa	Probes match on alternative forms of same gene
PtpAffx.163561.1.S1_x_at	3.9504	7.35191	0.00542364	BU879414	estExt_fgenesh4_pg.C_LG_VI1370	estExt_fgenesh4_pg.C_LG_VI1370	At3g52600.1	glycosyl hydrolase family 32 : almost identical to invertase GI:719270 from [Arabidopsis thaliana]	trichocarpa	Probes cross hyb with other sequences
PtpAffx.163562.1.S1_s_at	6.85649	10.5088	0.00142843	BU820381	estExt_Genewise1_v1.C_LG_XIX2217 estExt_Genewise1_v1.C_LG_XIX2228	estExt_Genewise1_v1.C_LG_XIX2217	--	--	tremula	All probes match over all sequences
PtpAffx.163629.2.S1_at	2.64878	9.44941	0.00213834	AJ778890	grail3.0010038502	grail3.0010038502	At4g16146.1	Expressed protein : : supported by full-length cDNA: Ceres: 30227.	euphratica	Unique
PtpAffx.163752.1.S1_s_at	1.66731	7.38014	0.00535685	DN499167	estExt_Genewise1_v1.C_LG_XIV2927	estExt_Genewise1_v1.C_LG_XIV2927	At1g12920.1	eukaryotic peptide chain release factor subunit 1	tremula x tremuloides	All probes match over all sequences
PtpAffx.163802.1.A1_at	3.67801	6.74135	0.00743945	CV244749	estExt_fgenesh4_pg.C_LG_IX0695	estExt_fgenesh4_pg.C_LG_IX0695	At2g14960.1	putative auxin-regulated protein :	trichocarpa	Unique
PtpAffx.163838.2.S1_a_at	1.13744	10.8176	0.00128877	BU879285	estExt_fgenesh4_pm.C_LG_VIII0532 estExt_fgenesh4_pg.C_LG_X1062	estExt_fgenesh4_pm.C_LG_VIII0532	At2g01140.1	putative aldolase : :supported by full-length cDNA: Ceres:22418.: supported by cDNA: gi_13358205	trichocarpa	Probes match on alternative forms of same gene
PtpAffx.163955.1.S1_s_at	1.03812	7.66646	0.00464815	CX183737	estExt_fgenesh4_pg.C_LG_II0728	estExt_fgenesh4_pg.C_LG_II0728	At1g77470.1	putative replication factor C : similar to replication factor C GB:P40937 [Homo sapiens]: supported by cDNA: gi_17529331	euramericana	All probes match over all sequences
PtpAffx.163982.1.S1_at	0.551212	6.28068	0.00964381	BU834923	fgenesh4_pg.C_LG_I002120	fgenesh4_pg.C_LG_I002120	At3g28370.1	hypothetical protein : predicted by genscan+	tremula x tremuloides	Unique
PtpAffx.164052.1.S1_at	3.96732	16.0326	0.00029104	AI165975	gw1.VIII.2124.1 gw1.X.736.1	gw1.VIII.2124.1	At1g48100.1	polygalacturonase	tremula x tremuloides	Unique
PtpAffx.164055.1.S1_at	1.86695	24.8105	5.38e-05	CV265520	eugene3.00050378	eugene3.00050378	At4g35260.1	NAD+ dependent isocitrate dehydrogenase subunit 1 : :supported by full-length cDNA: Ceres:12228.	trichocarpa x nigra	Unique
PtpAffx.164065.1.S1_s_at	1.24392	21.4565	9.44e-05	CF228170	gw1.VIII.152.1	gw1.VIII.152.1	At5g18900.1	putative protein : predicted proteins	alba x tremula	All probes match over all sequences
PtpAffx.164076.1.S1_at	0.796922	6.24409	0.00982719	AI163739	estExt_fgenesh4_pm.C_LG_II1112	estExt_fgenesh4_pm.C_LG_II1112	At5g48370.1	putative protein : contains similarity to acyl-CoA thioesterase	tremula x tremuloides	Unique
PtpAffx.16517.1.S1_at	4.68055	18.1292	0.000182492	CV255701	estExt_Genewise1_v1.C_LG_IV3894 estExt_Genewise1_v1.C_LG_IV3904	estExt_Genewise1_v1.C_LG_IV3894	At3g02720.1	expressed protein : contains Pfam profile: PF01965 ThiJ:PfpI family: supported by cDNA: gi_13430821_gb_AF360323.1_AF360323	trichocarpa x deltoides	Unique
PtpAffx.16539.1.A1_s_at	7.39666	8.78049	0.00281398	BP934558	gw1.40.168.1	gw1.40.168.1	At3g60480.1	putative protein : :supported by full-length cDNA: Ceres:5609.	trichocarpa x nigra	All probes match over all sequences
PtpAffx.166.2.S1_at	1.50307	6.63906	0.00787073	CV258192	fgenesh4_pg.C_LG_XV000919	fgenesh4_pg.C_LG_XV000919	At1g31200.1	hypothetical protein : predicted by genefinder	trichocarpa x deltoides	Unique
PtpAffx.16622.1.A1_at	2.3079	19.2388	0.000145435	BP931445	fgenesh4_pg.C_LG_IV000056	fgenesh4_pg.C_LG_IV000056	At3g26040.1	acyltransferase family : similar to deacetylvindoline 4-O-acetyltransferase [Catharanthus roseus][GI:4091808][PMID:9681034]	nigra	Unique
PtpAffx.16651.1.A1_at	2.55983	6.41972	0.00890686	BP930004	estExt_fgenesh4_pg.C_LG_XV0035	estExt_fgenesh4_pg.C_LG_XV0035	At5g54160.1	O-methyltransferase 1 : identical to O-methyltransferase 1 [Arabidopsis thaliana][GI:2781394]: supported by full-length cDNA: Ceres:33790.	nigra	Unique
PtpAffx.1670.1.S1_a_at	0.710581	6.83074	0.00707059	CV281748	grail3.0037004801	grail3.0037004801	At3g13990.1	hypothetical protein : predicted by genemark.hmm	trichocarpa x deltoides	Unique
PtpAffx.1670.1.S1_at	0.623749	7.16832	0.00595218	CV281748	fgenesh4_pg.C_LG_I001063 grail3.0037004801	fgenesh4_pg.C_LG_I001063	At3g13990.1	hypothetical protein : predicted by genemark.hmm	trichocarpa x deltoides	Probes match on alternative forms of same gene
PtpAffx.16744.1.S1_at	2.17614	7.70245	0.00456517	BP933720	gw1.XVIII.2586.1 eugene3.00180757	gw1.XVIII.2586.1	At1g35190.1	hyoscyamine 6-dioxygenase hydroxylase	nigra	Unique
PtpAffx.16868.1.S1_at	3.39194	11.3372	0.00108817	CV253653	gw1.XII.1434.1	gw1.XII.1434.1	At3g47740.1	ABC transporter family protein : ATP binding cassette transporter ABC1	trichocarpa x deltoides	Unique
PtpAffx.16969.1.S1_at	0.854528	6.91002	0.00677806	CV271321	grail3.0031027502	grail3.0031027502	At5g24650.1	putative protein : similar to unknown protein (emb|CAB62460.1):supported by full-length cDNA: Ceres:5684.	trichocarpa x nigra	Unique
PtpAffx.17000.1.S1_at	8.33633	10.7526	0.00131707	CV273185	--	--	--	--	trichocarpa x deltoides	Unique
PtpAffx.1704.2.S1_at	1.30408	6.73191	0.00746839	CK088122	--	--	--	--	tremula x tremuloides	Unique
PtpAffx.17054.1.A1_at	4.55656	23.615	6.6e-05	CV268637	--	--	--	--	trichocarpa x nigra	Unique
PtpAffx.17092.1.A1_at	3.10197	6.26056	0.00973501	CV241209	eugene3.00110765	eugene3.00110765	At2g42350.1	putative RING zinc finger protein :	trichocarpa	Unique
PtpAffx.17234.1.S1_at	7.06912	18.5482	0.000168211	CV261564	fgenesh4_pg.C_scaffold_145000035	fgenesh4_pg.C_scaffold_145000035	At2g19480.1	putative nucleosome assembly protein : : supported by cDNA: gi_20466609	trichocarpa	Unique
PtpAffx.17330.1.S1_at	3.49151	10.449	0.00146046	CV243084	estExt_fgenesh4_pg.C_290220	estExt_fgenesh4_pg.C_290220	At4g17940.1	putative protein : predicted protein	trichocarpa	Unique
PtpAffx.17539.1.S1_s_at	3.3368	16.5774	0.000258205	CV240425	estExt_fgenesh4_pg.C_LG_IX1183	estExt_fgenesh4_pg.C_LG_IX1183	At5g59030.1	copper transport protein : : supported by cDNA: gi_18496857	trichocarpa	All probes match over all sequences
PtpAffx.1772.1.S1_s_at	0.964802	18.51	0.000169129	AJ776602	estExt_fgenesh4_pg.C_290035	estExt_fgenesh4_pg.C_290035	At2g35010.1	thioredoxin	euphratica	All probes match over all sequences
PtpAffx.17757.2.S1_s_at	1.14704	6.9981	0.00649315	BI138883	eugene3.01230048	eugene3.01230048	At3g02420.1	expressed protein : :supported by full-length cDNA: Ceres:160403.	trichocarpa	All probes match over all sequences
PtpAffx.17792.2.A1_a_at	0.951906	6.28203	0.0096352	CV272918	eugene3.00061491	eugene3.00061491	At5g02740.1	putative protein : :supported by full-length cDNA: Ceres:17471.	trichocarpa x deltoides	Probes match on alternative forms of same gene
PtpAffx.17806.1.S1_at	2.33402	25.6434	4.77e-05	CV272450	estExt_fgenesh4_pg.C_LG_X1132	estExt_fgenesh4_pg.C_LG_X1132	At3g25900.1	homocysteine S-methyltransferase AtHMT-1 : identical to GB:AAF23821 from [Arabidopsis thaliana]: supported by cDNA: gi_17473822	trichocarpa x nigra	Unique
PtpAffx.17830.1.A1_at	0.929409	6.73487	0.00746315	CV271337	gw1.XV.1276.1	gw1.XV.1276.1	At1g18980.1	germin	trichocarpa x nigra	Unique
PtpAffx.17914.2.A1_a_at	3.61571	11.1683	0.00114483	CV257560	estExt_fgenesh4_pg.C_LG_VIII0467	estExt_fgenesh4_pg.C_LG_VIII0467	At2g39700.1	expansin	trichocarpa x deltoides	Probes match on alternative forms of same gene
PtpAffx.17914.3.A1_a_at	1.86258	8.65689	0.00297044	CK091997	fgenesh4_pg.C_LG_X001844 estExt_fgenesh4_pg.C_LG_VIII0467	fgenesh4_pg.C_LG_X001844	At2g39700.1	expansin	tremula x tremuloides	Unique
PtpAffx.17914.3.A1_at	4.98364	12.7939	0.000682836	CK091997	estExt_fgenesh4_pg.C_LG_VIII0467 fgenesh4_pg.C_LG_X001844	estExt_fgenesh4_pg.C_LG_VIII0467	At2g39700.1	expansin	tremula x tremuloides	Probes match on alternative forms of same gene
PtpAffx.17925.1.S1_at	1.47054	8.96688	0.00261403	AJ767519	estExt_Genewise1_v1.C_LG_I4275	estExt_Genewise1_v1.C_LG_I4275	At4g21860.1	Expressed protein : : supported by full-length cDNA: Ceres: 16643.	euphratica	Unique
PtpAffx.18052.1.S1_at	2.64606	6.7945	0.00722144	CV263365	--	--	--	--	tremula x tremuloides	Unique
PtpAffx.18176.1.A1_at	3.62974	10.1216	0.00164058	CV258282	gw1.158.139.1	gw1.158.139.1	At3g14205.1	Expressed protein : : supported by cDNA: gi_15215805_gb_AY050432.1_	trichocarpa	Unique
PtpAffx.18206.1.A1_s_at	2.80844	10.7387	0.00132391	CV257302	fgenesh4_pg.C_LG_X000693	fgenesh4_pg.C_LG_X000693	At1g55850.1	cellulose synthase catalytic subunit	trichocarpa x deltoides	All probes match over all sequences
PtpAffx.18218.1.S1_at	2.79033	7.97875	0.00400401	CV257165	gw1.XII.639.1 estExt_Genewise1_v1.C_53080003	gw1.XII.639.1	At1g04120.1	ABC transporter family protein : Strong similarity to MRP-like ABC transporter gb|U92650 from A. thaliana and canalicular multi-drug resistance protein gb|L49379 from Rattus norvegicus: supported by cDNA: gi_10197657_gb_AF225908.1_AF225908	trichocarpa x deltoides	Unique
PtpAffx.18295.2.A1_s_at	5.24524	38.8932	8.75e-06	CV253912	estExt_fgenesh4_pg.C_LG_X0484	estExt_fgenesh4_pg.C_LG_X0484	At3g04120.1	glyceraldehyde-3-phosphate dehydrogenase C subunit (GapC) : identical to glyceraldehyde-3-phosphate dehydrogenase C subunit (GapC) GB:M64116 [Arabidopsis thaliana] (Gene 104	trichocarpa x deltoides	All probes match over all sequences
PtpAffx.18295.5.S1_at	4.25635	9.10882	0.00246649	CK114049	gw1.VIII.2697.1 estExt_fgenesh4_pg.C_LG_X0484	gw1.VIII.2697.1	At3g04120.1	glyceraldehyde-3-phosphate dehydrogenase C subunit (GapC) : identical to glyceraldehyde-3-phosphate dehydrogenase C subunit (GapC) GB:M64116 [Arabidopsis thaliana] (Gene 104	trichocarpa	Unique
PtpAffx.18307.1.S1_at	8.69234	24.2213	5.91e-05	CV253713	--	--	--	--	trichocarpa	Unique
PtpAffx.18334.2.S1_a_at	0.58216	6.31136	0.00947429	CV232706	gw1.III.2255.1	gw1.III.2255.1	At1g32130.1	unknown protein :	trichocarpa	Probes match on alternative forms of same gene
PtpAffx.1841.1.S1_at	2.63847	8.30231	0.00343715	CV275991	gw1.XI.3394.1	gw1.XI.3394.1	At2g31090.1	expressed protein : :supported by full-length cDNA: Ceres:10986.	trichocarpa x deltoides	Unique
PtpAffx.18530.1.A1_at	0.817443	6.68295	0.00767038	CV259920	grail3.0090004401	grail3.0090004401	At3g13580.1	ribosomal protein	trichocarpa x nigra	Unique
PtpAffx.18595.1.S1_a_at	1.43162	11.5396	0.00101054	BU868736	gw1.VIII.1066.1 gw1.X.2734.1	gw1.VIII.1066.1	At2g39020.1	unknown protein :	trichocarpa	Unique
PtpAffx.18595.1.S1_at	2.04137	9.1592	0.00241521	BU868736	gw1.VIII.1066.1 gw1.X.2734.1	gw1.VIII.1066.1	At2g39020.1	unknown protein :	trichocarpa	Probes match on alternative forms of same gene
PtpAffx.18600.1.A1_at	1.71618	11.6906	0.000960338	CV241347	eugene3.00080514	eugene3.00080514	At2g39705.1	Expressed protein : : supported by full-length cDNA: Ceres: 27620.	trichocarpa	Unique
PtpAffx.18668.1.A1_at	0.96258	6.9224	0.0067345	CV238784	estExt_fgenesh4_pm.C_LG_IX0691	estExt_fgenesh4_pm.C_LG_IX0691	At2g28450.1	putative RNA methyltransferase :	trichocarpa	Unique
PtpAffx.18678.1.A1_s_at	1.76225	7.31459	0.00552043	CV238519	eugene3.00020729	eugene3.00020729	At1g21600.1	expressed protein : similar to hypothetical protein GB:AAD41412 GI:5263310 from [Arabidopsis thaliana]: supported by cDNA: gi_13265575_gb_AF324715.2_AF324715	trichocarpa	All probes match over all sequences
PtpAffx.18750.1.A1_s_at	1.97311	9.7554	0.00188567	CV235081	fgenesh4_pg.C_LG_I003114	fgenesh4_pg.C_LG_I003114	At5g11720.1	glycosyl hydrolase family 31 : similar to alpha-glucosidase precursor SP:O04893 from [Spinacia oleracea]: supported by cDNA: gi_15450744_gb_AY053414.1_	trichocarpa	All probes match over all sequences
PtpAffx.18811.1.A1_at	0.301386	6.4048	0.00898908	BP930449	--	--	--	--	tremula x tremuloides	Unique
PtpAffx.18823.1.S1_s_at	1.81091	6.40635	0.00898089	CV237410	eugene3.00010790	eugene3.00010790	--	--	trichocarpa	All probes match over all sequences
PtpAffx.19046.2.A1_s_at	2.02643	8.06128	0.00384689	CV259986	fgenesh4_pg.C_LG_III000067	fgenesh4_pg.C_LG_III000067	At2g35030.1	hypothetical protein : predicted by grail	trichocarpa x nigra	All probes match over all sequences
PtpAffx.19057.1.S1_at	0.597965	6.22545	0.00992409	CX655642	gw1.I.8094.1	gw1.I.8094.1	At3g46740.1	chloroplast import-associated channel protein homolog : chloroplast import-associated channel IAP75 - Pisum sativum	alba x tremula var. glandulosa	Unique
PtpAffx.19271.1.S1_s_at	0.730424	8.50388	0.00315712	CV252580	grail3.0033027302	grail3.0033027302	At3g60540.1	transport protein subunit - like : S61B_ARATH PROTEIN TRANSPORT PROTEIN SEC61 BETA SUBUNIT	trichocarpa	All probes match over all sequences
PtpAffx.1937.1.S1_a_at	1.48887	7.69449	0.00457894	CK093997	fgenesh4_pg.C_LG_III001250	fgenesh4_pg.C_LG_III001250	At5g48655.2	Expressed protein :	tremula	Probes match on alternative forms of same gene
PtpAffx.19561.1.S1_at	1.56088	8.08677	0.00380683	BU881131	gw1.147.249.1 gw1.6145.3.1	gw1.147.249.1	At3g57560.1	acetylglutamate kinase-like protein : acetylglutamate kinase - Synechocystis sp.	trichocarpa	Unique
PtpAffx.19606.1.A1_s_at	3.3886	22.048	8.45e-05	CV235432	estExt_Genewise1_v1.C_LG_X6296	estExt_Genewise1_v1.C_LG_X6296	At2g01770.1	putative membrane protein :	trichocarpa	All probes match over all sequences
PtpAffx.19666.1.A1_at	1.31247	9.61355	0.00199523	CV229370	gw1.XIX.1604.1	gw1.XIX.1604.1	At1g09795.1	Expressed protein : : supported by full-length cDNA: Ceres: 6319.	trichocarpa	Unique
PtpAffx.19676.1.S1_at	1.73356	6.97171	0.00656672	CX184740	gw1.40.1024.1 gw1.40.1007.1 eugene3.00140107 fgenesh4_pg.C_scaffold_40000359	gw1.40.1024.1	At4g37370.1	cytochrome p450 family : cytochrome P450	euramericana	Unique
PtpAffx.19778.1.S1_at	0.972456	6.52812	0.00837107	CV261423	fgenesh4_pg.C_LG_VII000340	fgenesh4_pg.C_LG_VII000340	At2g13690.1	expressed protein : :supported by full-length cDNA: Ceres:17483.	trichocarpa x nigra	Unique
PtpAffx.19782.1.S1_at	1.19843	11.1032	0.00116957	DN493430	gw1.70.568.1 eugene3.00130238	gw1.70.568.1	At5g19080.1	unknown protein : Common family members At5g03200	tremula	Unique
PtpAffx.19891.1.S1_at	3.982	15.633	0.000325259	CK317807	--	--	--	--	deltoides	Unique
PtpAffx.200014.1.S1_at	1.70867	19.4317	0.000140165	pmrna:pmrna21	gw1.I.6388.1	gw1.I.6388.1	At5g56510.1	pumilio-family RNA-binding protein	trichocarpa	Unique
PtpAffx.200016.1.S1_at	3.31277	11.3324	0.00108965	pmrna:pmrna25	fgenesh4_pg.C_LG_I000027	fgenesh4_pg.C_LG_I000027	At4g04220.1	disease resistance protein family : contains leucine rich-repeat (LRR) domains Pfam:PF00560	trichocarpa	Unique
PtpAffx.200038.1.S1_at	1.9148	8.10091	0.00378564	pmrna:pmrna67	fgenesh4_pg.C_LG_I000066	fgenesh4_pg.C_LG_I000066	At3g13620.1	expressed protein : contains similarity to transporter proteins: supported by cDNA: gi_15810468_gb_AY056273.1_	trichocarpa	Unique
PtpAffx.200066.1.S1_at	1.27623	11.2657	0.0011106	pmrna:pmrna121	fgenesh4_pg.C_LG_I000121	fgenesh4_pg.C_LG_I000121	At1g73240.1	expressed protein : :supported by full-length cDNA: Ceres:38940.	trichocarpa	Unique
PtpAffx.2002.1.S1_at	0.646645	12.1467	0.000834085	CK096583	eugene3.00290197	eugene3.00290197	At5g46740.1	ubiquitin-specific protease 21 (UBP21) : identical to ubiquitin-specific protease 21 GI:11993482 [Arabidopsis thaliana]: supported by cDNA: gi_11993481_gb_AF302669.1_AF302669	tremula x tremuloides	Unique
PtpAffx.200242.1.S1_s_at	1.14983	10.6412	0.00136758	pmrna:pmrna468	fgenesh4_pg.C_LG_I000537	fgenesh4_pg.C_LG_I000537	gi|53691250|ref|ZP_00130101.2|	COG0402: Cytosine deaminase and related metal-dependent hydrolases [Desulfovibrio desulfuricans G20]	trichocarpa	All probes match over all sequences
PtpAffx.200243.1.S1_s_at	2.08014	6.71195	0.00754243	pmrna:pmrna471	gw1.I.7821.1 eugene3.00031368	gw1.I.7821.1	At3g02000.1	putative glutaredoxin : similar to glutaredoxin GB:CAB10347 (Arabidopsis thaliana)	trichocarpa	All probes match over all sequences
PtpAffx.200265.1.S1_at	5.82369	21.749	8.95e-05	pmrna:pmrna513	fgenesh4_pg.C_LG_I000582	fgenesh4_pg.C_LG_I000582	At5g13330.1	putative protein : AP2 domain containing protein RAP2.6	trichocarpa	Unique
PtpAffx.200298.1.S1_at	3.54546	11.5685	0.00100007	pmrna:pmrna590	gw1.I.8182.1	gw1.I.8182.1	At2g34960.1	putative amino acid transporter : : supported by cDNA: gi_19699364	trichocarpa	Unique
PtpAffx.200309.1.S1_at	4.80828	9.01159	0.00256609	pmrna:pmrna607	fgenesh4_pg.C_LG_I000684	fgenesh4_pg.C_LG_I000684	--	--	trichocarpa	Unique
PtpAffx.200311.1.S1_at	0.729237	6.39688	0.00903156	pmrna:pmrna610	gw1.I.8199.1	gw1.I.8199.1	At1g33410.1	unknown protein :	trichocarpa	Unique
PtpAffx.200317.1.S1_at	4.39671	7.71729	0.00452753	pmrna:pmrna628	fgenesh4_pg.C_LG_I000705	fgenesh4_pg.C_LG_I000705	At5g07480.1	putative protein : 2-oxoglutarate-dependent dioxygenase - Solanum chacoense	trichocarpa	Unique
PtpAffx.200326.1.S1_x_at	4.51002	12.3529	0.000783062	pmrna:pmrna649	eugene3.00010686	eugene3.00010686	At4g24110.1	putative protein : predicted proteins	trichocarpa	Probes cross hyb with other sequences
PtpAffx.20034.1.S1_s_at	1.68782	6.46246	0.00868425	BI122896	estExt_fgenesh4_pm.C_LG_I0627	estExt_fgenesh4_pm.C_LG_I0627	At5g58760.1	putative protein : damage-specific DNA binding protein 2	tremula x tremuloides	All probes match over all sequences
PtpAffx.200360.1.S1_at	0.711517	7.04666	0.0063383	pmrna:pmrna721	fgenesh4_pg.C_LG_I000797	fgenesh4_pg.C_LG_I000797	At4g23940.1	FtsH protease	trichocarpa	Unique
PtpAffx.200370.1.S1_at	0.477575	6.47611	0.00861596	pmrna:pmrna739	fgenesh4_pg.C_LG_I000814	fgenesh4_pg.C_LG_I000814	At5g62050.1	OXA1 protein (OXA1p) : :supported by full-length cDNA: Ceres:96723.	trichocarpa	Unique
PtpAffx.200399.1.S1_s_at	2.6183	12.7727	0.000687523	pmrna:pmrna802	gw1.I.8782.1 gw1.III.756.1	gw1.I.8782.1	At1g64060.1	cytochrome b245 beta chain homolog RbohAp108	trichocarpa	All probes match over all sequences
PtpAffx.200436.1.S1_at	3.41382	7.69664	0.00457557	pmrna:pmrna877	eugene3.00010928	eugene3.00010928	At3g51970.1	wax synthase-like protein : wax synthase - Simmondsia chinensis	trichocarpa	Unique
PtpAffx.200472.1.S1_at	1.05101	8.80925	0.00278722	pmrna:pmrna952	gw1.I.9291.1	gw1.I.9291.1	At1g62950.1	leucine-rich repeat transmembrane protein kinase	trichocarpa	Unique
PtpAffx.200537.1.S1_at	5.11855	11.6143	0.000984316	pmrna:pmrna1070	gw1.I.9667.1	gw1.I.9667.1	At1g79960.1	hypothetical protein : predicted by genemark.hmm	trichocarpa	Unique
PtpAffx.200538.1.S1_at	4.99453	10.7965	0.00129813	pmrna:pmrna1071	fgenesh4_pg.C_LG_I001170	fgenesh4_pg.C_LG_I001170	gi|34906222|ref|NP_914458.1|	P0666G04.17 [Oryza sativa (japonica cultivar-group)]	trichocarpa	Unique
PtpAffx.200550.1.S1_at	2.13686	6.32438	0.00939954	pmrna:pmrna1092	grail3.0176001401	grail3.0176001401	At2g01290.1	putative ribose 5-phosphate isomerase : : supported by cDNA: gi_15809809_gb_AY054172.1_	trichocarpa	Unique
PtpAffx.200596.1.S1_s_at	1.08037	6.51494	0.00843816	pmrna:pmrna1178	fgenesh4_pg.C_LG_I001316 eugene3.00440015 eugene3.00440016	fgenesh4_pg.C_LG_I001316	At1g80510.1	expressed protein : : supported by cDNA: gi_16226718_gb_AF428472.1_AF428472	trichocarpa	All probes match over all sequences
PtpAffx.200669.1.S1_at	0.89259	8.50708	0.00315579	pmrna:pmrna1300	gw1.I.522.1	gw1.I.522.1	At3g45890.1	putative protein : predicted protein	trichocarpa	Unique
PtpAffx.200711.1.S1_x_at	0.663033	7.79608	0.00434935	pmrna:pmrna1372	gw1.I.743.1	gw1.I.743.1	At2g26060.1	G-protein beta family : :supported by full-length cDNA: Ceres:142426.	trichocarpa	Probes cross hyb with other sequences
PtpAffx.200720.1.S1_at	1.71988	10.1478	0.00162704	pmrna:pmrna1384	fgenesh4_pm.C_LG_I000617	fgenesh4_pm.C_LG_I000617	At1g50460.1	hexokinase	trichocarpa	Unique
PtpAffx.200766.1.S1_at	2.0613	8.93969	0.00263969	pmrna:pmrna1486	gw1.I.1137.1	gw1.I.1137.1	At2g29260.1	putative tropinone reductase :	trichocarpa	Unique
PtpAffx.200782.1.S1_at	3.11598	15.2145	0.000362835	pmrna:pmrna1513	gw1.I.1220.1	gw1.I.1220.1	At1g07530.1	transcription factor scarecrow-like 14	trichocarpa	Unique
PtpAffx.200802.1.S1_at	2.7916	6.71565	0.00752982	pmrna:pmrna1567	gw1.I.1402.1	gw1.I.1402.1	At5g59790.1	putative protein : various predicted proteins	trichocarpa	Unique
PtpAffx.200870.1.S1_at	1.59714	6.39976	0.00901898	pmrna:pmrna1702	eugene3.00011781	eugene3.00011781	gi|51090956|dbj|BAD35559.1|	gamma response I protein-like [Oryza sativa (japonica cultivar-group)] >gi|51090922|dbj|BAD35527.1| gamma response I protein-like [Oryza sativa (japonica cultivar-group)]	trichocarpa	Unique
PtpAffx.200872.1.S1_at	6.08976	7.45626	0.00514956	pmrna:pmrna1711	fgenesh4_pg.C_LG_I001957	fgenesh4_pg.C_LG_I001957	At1g12740.1	cytochrome P450	trichocarpa	Unique
PtpAffx.200895.1.S1_at	3.81181	20.6179	0.000110912	pmrna:pmrna1759	gw1.I.2076.1	gw1.I.2076.1	At5g12330.1	lateral root primordia (LRP1) :	trichocarpa	Unique
PtpAffx.200950.1.S1_at	2.30585	7.49458	0.005061	pmrna:pmrna1866	gw1.I.2445.1	gw1.I.2445.1	At5g14760.1	L-aspartate oxidase -like protein : L-aspartate oxidase	trichocarpa	Unique
PtpAffx.200956.1.S1_at	1.43205	20.49	0.000113902	pmrna:pmrna1876	fgenesh4_pm.C_LG_I000859	fgenesh4_pm.C_LG_I000859	At3g27770.1	expressed protein : : supported by cDNA: gi_16974601_gb_AY060578.1_	trichocarpa	Unique
PtpAffx.200963.1.S1_at	8.79297	10.0978	0.00165675	pmrna:pmrna1883	fgenesh4_pm.C_LG_I000861	fgenesh4_pm.C_LG_I000861	At1g60590.1	polygalacturonase	trichocarpa	Unique
PtpAffx.200963.1.S1_s_at	10.6805	18.4597	0.000170513	pmrna:pmrna1883	fgenesh4_pm.C_LG_I000861	fgenesh4_pm.C_LG_I000861	At1g60590.1	polygalacturonase	trichocarpa	All probes match over all sequences
PtpAffx.200976.1.S1_at	0.991957	7.01982	0.00640916	pmrna:pmrna1909	gw1.I.2609.1	gw1.I.2609.1	At5g40530.1	putative protein : KIAA0409 protein	trichocarpa	Unique
PtpAffx.201013.1.S1_at	4.99263	9.4395	0.00214916	pmrna:pmrna1989	estExt_fgenesh4_pg.C_LG_I2255	estExt_fgenesh4_pg.C_LG_I2255	At5g40780.1	amino acid permease : : supported by cDNA: gi_14194150	trichocarpa	Unique
PtpAffx.201014.1.S1_at	3.25035	6.32436	0.00939954	pmrna:pmrna1991	fgenesh4_pg.C_LG_I002273	fgenesh4_pg.C_LG_I002273	At5g40780.1	amino acid permease : : supported by cDNA: gi_14194150	trichocarpa	Unique
PtpAffx.201017.1.S1_at	9.00561	29.6972	2.63e-05	pmrna:pmrna1995	gw1.I.2901.1	gw1.I.2901.1	At3g27220.1	expressed protein : : supported by cDNA: gi_15081754_gb_AY048270.1_	trichocarpa	Unique
PtpAffx.201018.1.S1_at	2.19786	8.77778	0.00281429	pmrna:pmrna1996	gw1.I.2906.1	gw1.I.2906.1	At4g31970.1	cytochrome p450 family : flavonoid 3	trichocarpa	Unique
PtpAffx.201019.1.S1_s_at	3.05147	7.91909	0.00411171	pmrna:pmrna1997	gw1.I.2906.1 fgenesh4_pg.C_LG_I002282	gw1.I.2906.1	At4g31970.1	cytochrome p450 family : flavonoid 3	trichocarpa	All probes match over all sequences
PtpAffx.201062.1.S1_at	1.28013	10.5031	0.00143127	pmrna:pmrna2096	gw1.I.3229.1	gw1.I.3229.1	At5g41070.1	putative protein : similar to unknown protein (gb|AAD20688.1)	trichocarpa	Unique
PtpAffx.201085.1.S1_at	1.95485	8.54049	0.00312573	pmrna:pmrna2147	eugene3.00012234	eugene3.00012234	At4g13840.1	fatty acid elongase - like protein (cer2-like) : cer2	trichocarpa	Unique
PtpAffx.201110.1.S1_at	2.62271	10.0763	0.00166633	pmrna:pmrna2185	eugene3.00012267	eugene3.00012267	At2g32800.1	putative protein kinase : contains a protein kinase domain profile (PDOC00100): supported by cDNA: gi_13877680	trichocarpa	Unique
PtpAffx.201219.1.S1_at	0.963217	7.26562	0.00564896	pmrna:pmrna2423	gw1.I.4290.1	gw1.I.4290.1	At1g58290.1	glutamyl-tRNA reductase	trichocarpa	Unique
PtpAffx.201378.1.S1_at	9.54798	28.3422	3.18e-05	pmrna:pmrna2720	eugene3.00012825	eugene3.00012825	At5g66070.1	putative protein : contains similarity to unknown protein (gb|AAF18680.1)	trichocarpa	Unique
PtpAffx.201417.1.S1_s_at	4.42837	13.6056	0.000548231	pmrna:pmrna2797	gw1.I.5616.1 gw1.XI.848.1	gw1.I.5616.1	At2g46870.1	putative RAV-like B3 domain DNA binding protein :	trichocarpa	All probes match over all sequences
PtpAffx.201417.1.S1_x_at	2.1463	13.5954	0.000549401	pmrna:pmrna2797	gw1.I.5616.1	gw1.I.5616.1	At2g46870.1	putative RAV-like B3 domain DNA binding protein :	trichocarpa	Probes cross hyb with other sequences
PtpAffx.201546.1.S1_at	5.09005	17.3922	0.000213944	pmrna:pmrna3041	gw1.II.2011.1	gw1.II.2011.1	At1g76360.1	putative protein kinase : similar to protein kinase (APK1A): contains Pfam profile: PF00069 Eukaryotic protein kinase domain	trichocarpa	Unique
PtpAffx.201634.1.S1_at	7.07837	6.48373	0.00858265	pmrna:pmrna3234	fgenesh4_pg.C_LG_II000281	fgenesh4_pg.C_LG_II000281	At1g75450.1	cytokinin oxidase	trichocarpa	Unique
PtpAffx.201717.1.S1_at	1.13726	8.63025	0.00300758	pmrna:pmrna3411	fgenesh4_pm.C_LG_II000236	fgenesh4_pm.C_LG_II000236	At3g63270.1	putative protein : hypothetical protein AT4g29780 (F27B13.20) - Arabidopsis thaliana	trichocarpa	Unique
PtpAffx.201739.1.S1_at	0.91144	8.293	0.00345335	pmrna:pmrna3457	eugene3.00020503	eugene3.00020503	At1g03190.1	putative DNA repair protein : Strong similarity to gb|U04968 nucleotide excision repair protein (ERCC2) from Cricetulus grisseus: supported by cDNA: gi_6503085_gb_AF188623.1_AF188623	trichocarpa	Unique
PtpAffx.201744.1.S1_at	7.34386	12.4788	0.00075259	pmrna:pmrna3463	grail3.0003046201	grail3.0003046201	At1g03220.1	unknown protein : Strong similarity to gb|D14550 extracellular dermal glycoprotein (EDGP) precursor from Daucus carota. ESTs gb|H37281	trichocarpa	Unique
PtpAffx.201784.1.S1_at	2.37298	7.16006	0.00598289	pmrna:pmrna3559	eugene3.00020613	eugene3.00020613	At5g42440.1	serine:threonine protein kinase-like protein :	trichocarpa	Unique
PtpAffx.201799.1.S1_at	1.05588	6.38338	0.00910174	pmrna:pmrna3583	estExt_fgenesh4_pg.C_LG_II0626	estExt_fgenesh4_pg.C_LG_II0626	gi|56785207|dbj|BAD81925.1|	unknown protein [Oryza sativa (japonica cultivar-group)] >gi|56784763|dbj|BAD81984.1| unknown protein [Oryza sativa (japonica cultivar-group)]	trichocarpa	Unique
PtpAffx.201811.1.S1_at	4.03231	7.5662	0.00488276	pmrna:pmrna3608	eugene3.00020657	eugene3.00020657	At3g18710.1	hypothetical protein : predicted by genemark.hmm	trichocarpa	Unique
PtpAffx.201847.1.S1_at	1.03722	6.53886	0.00832077	pmrna:pmrna3675	eugene3.00020729	eugene3.00020729	At1g21600.1	expressed protein : similar to hypothetical protein GB:AAD41412 GI:5263310 from [Arabidopsis thaliana]: supported by cDNA: gi_13265575_gb_AF324715.2_AF324715	trichocarpa	Unique
PtpAffx.201858.1.S1_at	1.91949	8.14289	0.00371719	pmrna:pmrna3688	eugene3.00020745	eugene3.00020745	At1g21730.1	kinesin-related protein : Similar to gb|U06698 neuronal kinesin heavy chain from Homo sapiens and contains a PF|00225 Kinesin motor domain. EST gb|AA042507 comes from this gene	trichocarpa	Unique
PtpAffx.201885.1.S1_at	1.63871	9.29894	0.00227016	pmrna:pmrna3757	fgenesh4_pg.C_LG_II000812	fgenesh4_pg.C_LG_II000812	At1g37140.1	RNA-binding terminal ear1	trichocarpa	Unique
PtpAffx.201889.1.S1_at	2.06299	13.526	0.000557671	pmrna:pmrna3771	estExt_fgenesh4_pg.C_LG_II0817	estExt_fgenesh4_pg.C_LG_II0817	At1g22015.1	Expressed protein : : supported by full-length cDNA: Ceres: 115483.	trichocarpa	Unique
PtpAffx.201899.1.S1_at	3.25442	7.57858	0.00485614	pmrna:pmrna3786	grail3.0003077701	grail3.0003077701	At4g08550.1	hypothetical protein :	trichocarpa	Unique
PtpAffx.201939.1.S1_s_at	5.17186	14.3288	0.000450541	pmrna:pmrna3866	fgenesh4_pg.C_LG_II000931	fgenesh4_pg.C_LG_II000931	--	--	trichocarpa	All probes match over all sequences
PtpAffx.201940.1.S1_at	0.569583	8.81618	0.00277971	pmrna:pmrna3868	gw1.II.3029.1	gw1.II.3029.1	gi|50900348|ref|XP_450962.1|	putative queuine tRNA-ribosyltransferase [Oryza sativa (japonica cultivar-group)] >gi|47848408|dbj|BAD22266.1| putative queuine tRNA-ribosyltransferase [Oryza sativa (japonica cultivar-group)] >gi|47497688|dbj|BAD19755.1| putative queuine tRNA-ribosyltransferase [Oryza sativa (japonica cultivar-group)]	trichocarpa	Unique
PtpAffx.201964.1.S1_at	0.523912	10.6812	0.00135392	pmrna:pmrna3919	gw1.II.1196.1	gw1.II.1196.1	At1g58200.1	unknown protein :	trichocarpa	Unique
PtpAffx.201971.1.S1_at	1.83598	9.99793	0.0017159	pmrna:pmrna3940	gw1.II.3963.1	gw1.II.3963.1	At5g64460.1	ZW10-like protein : : supported by cDNA: gi_14334941_gb_AY035144.1_	trichocarpa	Unique
PtpAffx.201996.1.S1_s_at	1.72632	13.1968	0.000609237	pmrna:pmrna3980	estExt_Genewise1_v1.C_LG_II1748	estExt_Genewise1_v1.C_LG_II1748	At5g49630.1	amino acid permease 6 (emb CAA65051.1) :	trichocarpa	All probes match over all sequences
PtpAffx.202134.1.S1_at	0.400478	10.593	0.00139039	pmrna:pmrna4263	estExt_fgenesh4_pg.C_LG_II1290	estExt_fgenesh4_pg.C_LG_II1290	At3g20050.1	t-complex polypeptide 1 homologue : identical to t-complex polypeptide 1 homologue GB:D11351 [Arabidopsis thaliana]: supported by cDNA: gi_217870_dbj_D11351.1_ATHTCP1H	trichocarpa	Unique
PtpAffx.202187.1.S1_at	2.86237	8.65744	0.00297044	pmrna:pmrna4372	fgenesh4_pg.C_LG_II001404	fgenesh4_pg.C_LG_II001404	At4g00770.1	expressed protein : :supported by full-length cDNA: Ceres:37175.	trichocarpa	Unique
PtpAffx.202243.1.S1_at	2.15325	23.2838	6.89e-05	pmrna:pmrna4496	fgenesh4_pg.C_LG_II001537	fgenesh4_pg.C_LG_II001537	At5g41620.1	putative protein : strong similarity to unknown protein (gb|AAF24581.1)	trichocarpa	Unique
PtpAffx.202255.1.S1_at	1.18065	11.7787	0.000933583	pmrna:pmrna4520	eugene3.00021575	eugene3.00021575	At5g62990.1	putative protein : similar to unknown protein (pir||T01734)	trichocarpa	Unique
PtpAffx.20226.2.S1_at	1.09925	10.3499	0.00151197	BU824940	estExt_fgenesh4_pg.C_LG_VIII1684	estExt_fgenesh4_pg.C_LG_VIII1684	At4g32180.1	putative protein : gene C42D8.3	tremula x tremuloides	Unique
PtpAffx.202317.1.S1_at	0.597576	6.96941	0.00657264	pmrna:pmrna4642	grail3.0039026401	grail3.0039026401	At2g46900.1	expressed protein : : supported by cDNA: gi_14532607_gb_AY039928.1_	trichocarpa	Unique
PtpAffx.202327.1.S1_at	1.26046	12.0619	0.000852604	pmrna:pmrna4662	estExt_Genewise1_v1.C_LG_II0796	estExt_Genewise1_v1.C_LG_II0796	At4g01660.1	putative ABC transporter :	trichocarpa	Unique
PtpAffx.202413.1.S1_at	1.52215	9.77658	0.00187032	pmrna:pmrna4849	fgenesh4_pg.C_LG_II001900	fgenesh4_pg.C_LG_II001900	At2g47010.1	expressed protein : : supported by cDNA: gi_16612270_gb_AF439832.1_AF439832	trichocarpa	Unique
PtpAffx.202418.1.S1_at	4.38806	7.27607	0.00562249	pmrna:pmrna4854	estExt_fgenesh4_pm.C_LG_II0929	estExt_fgenesh4_pm.C_LG_II0929	At1g02530.1	multidrug resistance P-glycoprotein	trichocarpa	Unique
PtpAffx.202434.1.S1_at	2.51443	7.09806	0.0061704	pmrna:pmrna4878	eugene3.00001958	eugene3.00001958	--	--	trichocarpa	Unique
PtpAffx.202462.1.S1_at	0.686703	9.81204	0.00184522	pmrna:pmrna4928	eugene3.00002010	eugene3.00002010	At3g07810.1	heterogeneous nuclear ribonucleoprotein (hnRNP)	trichocarpa	Unique
PtpAffx.202485.1.S1_at	3.29315	6.2827	0.00963308	pmrna:pmrna4984	fgenesh4_pg.C_LG_II002055	fgenesh4_pg.C_LG_II002055	At3g20420.1	RNA helicase	trichocarpa	Unique
PtpAffx.202491.1.S1_at	7.08	24.8123	5.38e-05	pmrna:pmrna4991	gw1.II.3568.1	gw1.II.3568.1	At4g21990.1	PRH26 protein : :supported by full-length cDNA: Ceres:36866.	trichocarpa	Unique
PtpAffx.2025.1.S1_a_at	0.866948	6.71806	0.00751875	CK095014	gw1.IX.2483.1	gw1.IX.2483.1	At4g33910.1	putative protein : prolyl 4-hydroxylase alpha(II)-subunit	tremula	Unique
PtpAffx.2025.1.S1_at	1.3522	11.0916	0.00117282	CK095014	estExt_Genewise1_v1.C_LG_I4030	estExt_Genewise1_v1.C_LG_I4030	At4g33910.1	putative protein : prolyl 4-hydroxylase alpha(II)-subunit	tremula	Probes match on alternative forms of same gene
PtpAffx.202511.1.S1_at	0.826451	6.84291	0.00703043	pmrna:pmrna5027	gw1.II.2858.1	gw1.II.2858.1	At2g43180.1	putative carboxyphosphonoenolpyruvate mutase :	trichocarpa	Unique
PtpAffx.202524.1.S1_s_at	0.660123	7.55708	0.00491186	pmrna:pmrna5051	gw1.II.429.1	gw1.II.429.1	At1g05830.1	unknown protein :	trichocarpa	All probes match over all sequences
PtpAffx.202545.1.S1_at	3.08698	6.90853	0.00678288	pmrna:pmrna5099	gw1.II.2293.1	gw1.II.2293.1	At4g01240.1	hypothetical protein :	trichocarpa	Unique
PtpAffx.202652.1.S1_at	1.75908	6.56689	0.00818511	pmrna:pmrna5299	fgenesh4_pg.C_LG_II002417	fgenesh4_pg.C_LG_II002417	At5g48840.1	pantoate-beta-alanine ligase : :supported by full-length cDNA: Ceres:156371.	trichocarpa	Unique
PtpAffx.202661.1.S1_at	2.03813	6.89602	0.00682765	pmrna:pmrna5312	gw1.II.2495.1	gw1.II.2495.1	At5g48820.1	Kip-related protein 3 : similar to unknown protein (pir||T00797)	trichocarpa	Unique
PtpAffx.202751.1.S1_at	0.794339	8.31757	0.00341288	pmrna:pmrna5490	gw1.II.4059.1	gw1.II.4059.1	At1g75200.1	unknown protein : : supported by cDNA: gi_19423974	trichocarpa	Unique
PtpAffx.20282.1.A1_at	1.04008	12.6941	0.000704018	CK092229	gw1.XII.1646.1 gw1.XV.3482.1	gw1.XII.1646.1	At3g58660.1	putative protein : PBK1 protein	tremula x tremuloides	Unique
PtpAffx.202915.1.S1_at	0.976584	11.8928	0.000899823	pmrna:pmrna5773	gw1.III.2151.1	gw1.III.2151.1	At5g17250.1	unknown protein :	trichocarpa	Unique
PtpAffx.202998.1.S1_at	1.02947	7.54727	0.00493877	pmrna:pmrna5935	eugene3.00030464	eugene3.00030464	At1g72320.1	pumilio-family RNA-binding protein	trichocarpa	Unique
PtpAffx.203025.1.S1_at	1.10558	11.9857	0.000871347	pmrna:pmrna5988	estExt_fgenesh4_pg.C_LG_III0575	estExt_fgenesh4_pg.C_LG_III0575	At4g16700.1	decarboxylase like protein :	trichocarpa	Unique
PtpAffx.203058.1.S1_at	1.16213	9.16872	0.00240643	pmrna:pmrna6059	grail3.0089002601	grail3.0089002601	At3g30420.1	hypothetical protein : similar to hypothetical protein GB:AAD25621 from [Arabidopsis thaliana]	trichocarpa	Unique
PtpAffx.203138.1.S1_at	2.22185	8.50362	0.00315712	pmrna:pmrna6222	eugene3.00030779	eugene3.00030779	At4g19460.1	putative protein : various predicted proteins	trichocarpa	Unique
PtpAffx.203167.1.S1_at	1.06835	6.66262	0.00775805	pmrna:pmrna6276	fgenesh4_pm.C_LG_III000325	fgenesh4_pm.C_LG_III000325	At4g16510.1	expressed protein : : supported by cDNA: gi_15451033_gb_AY054597.1_	trichocarpa	Unique
PtpAffx.203194.1.S1_s_at	4.20994	7.66011	0.00465828	pmrna:pmrna6331	eugene3.00030892	eugene3.00030892	At4g22810.1	putative DNA binding protein : DNA-binding protein PD1	trichocarpa	All probes match over all sequences
PtpAffx.203226.1.S1_at	2.75142	6.80953	0.00716261	pmrna:pmrna6394	gw1.III.2519.1	gw1.III.2519.1	At4g32730.1	myb family transcription factor (PC-MYB1) : identical to PC-MYB1 GI:5678826 from [Arabidopsis thaliana]: supported by cDNA: gi_5678826_gb_AF151646.1_AF151646	trichocarpa	Unique
PtpAffx.203241.1.S1_at	3.23045	13.7803	0.000525244	pmrna:pmrna6420	fgenesh4_pm.C_LG_III000408	fgenesh4_pm.C_LG_III000408	At1g63480.1	DNA-binding protein	trichocarpa	Unique
PtpAffx.203250.1.S1_at	2.19205	6.37351	0.00915599	pmrna:pmrna6435	eugene3.00031009	eugene3.00031009	At4g23340.1	putative protein : ACC oxidase	trichocarpa	Unique
PtpAffx.203251.1.S1_at	1.1307	7.87725	0.00419215	pmrna:pmrna6436	gw1.III.614.1	gw1.III.614.1	At1g63660.1	GMP synthase : similar to GMP synthase GB:6323873 [Saccharomyces cerevisiae]	trichocarpa	Unique
PtpAffx.203287.1.S1_at	2.82759	7.02408	0.00640077	pmrna:pmrna6514	fgenesh4_pg.C_LG_III001141	fgenesh4_pg.C_LG_III001141	At4g23750.1	putative Ap2 domain protein : DNA-binding protein Pti6 - Lycopersicon esculentum	trichocarpa	Unique
PtpAffx.203333.1.S1_at	2.76336	6.34234	0.00931423	pmrna:pmrna6629	gw1.III.136.1	gw1.III.136.1	At5g60710.1	putative protein : predicted proteins	trichocarpa	Unique
PtpAffx.203374.1.S1_at	1.82833	10.1567	0.0016219	pmrna:pmrna6714	estExt_Genewise1_v1.C_LG_III1154	estExt_Genewise1_v1.C_LG_III1154	At5g47910.1	respiratory burst oxidase protein : : supported by cDNA: gi_3242788_gb_AF055357.1_AF055357	trichocarpa	Unique
PtpAffx.203374.1.S1_x_at	1.97855	13.7578	0.000528969	pmrna:pmrna6714	estExt_Genewise1_v1.C_LG_III1154	estExt_Genewise1_v1.C_LG_III1154	At5g47910.1	respiratory burst oxidase protein : : supported by cDNA: gi_3242788_gb_AF055357.1_AF055357	trichocarpa	Probes cross hyb with other sequences
PtpAffx.203578.1.S1_at	2.10907	6.42685	0.00886728	pmrna:pmrna7107	eugene3.00031740	eugene3.00031740	At2g03220.1	xyloglucan fucosyltransferase : identical(99%) to xyloglucan fucosyltransferase GI:5231145 from [Arabidopsis thaliana]	trichocarpa	Unique
PtpAffx.203584.1.S1_at	0.789922	11.4878	0.00103096	pmrna:pmrna7116	eugene3.00031749	eugene3.00031749	At3g11450.1	putative cell division related protein : similar to GlsA (required for asymmetric cell division) GB:AAD26632 [Volvox carteri f. nagariensis]	trichocarpa	Unique
PtpAffx.203591.1.S1_at	5.67723	6.90397	0.00680146	pmrna:pmrna7130	eugene3.00031777	eugene3.00031777	At1g64660.1	methionine:cystathionine gamma lyase	trichocarpa	Unique
PtpAffx.203631.1.S1_at	4.30587	14.8236	0.000396918	pmrna:pmrna7195	eugene3.00031845	eugene3.00031845	At4g25650.1	putative protein : cell death suppressor protein lls1	trichocarpa	Unique
PtpAffx.2037.1.A1_s_at	1.21492	13.7924	0.000523797	CK094301	estExt_fgenesh4_pg.C_860155	estExt_fgenesh4_pg.C_860155	At2g35610.1	unknown protein : : supported by cDNA: gi_18377746	tremula	All probes match over all sequences
PtpAffx.203786.1.S1_at	3.47931	7.26491	0.00564896	pmrna:pmrna7474	grail3.0093011001	grail3.0093011001	At4g04920.1	hypothetical protein :	trichocarpa	Unique
PtpAffx.203806.1.S1_s_at	2.31987	10.3596	0.00150654	pmrna:pmrna7524	gw1.IV.2585.1 gw1.IV.2579.1	gw1.IV.2585.1	At1g29730.1	receptor-like serine threonine kinase	trichocarpa	All probes match over all sequences
PtpAffx.203814.1.S1_at	2.06616	6.63698	0.00787881	pmrna:pmrna7537	eugene3.00040348	eugene3.00040348	At1g29300.1	unknown protein : similar to hypothetical protein GB:AAD15392 GI:4263706 from [Arabidopsis thaliana]: supported by cDNA: gi_20466323	trichocarpa	Unique
PtpAffx.203814.1.S1_x_at	1.85995	7.44846	0.00517259	pmrna:pmrna7537	eugene3.00040348	eugene3.00040348	At1g29300.1	unknown protein : similar to hypothetical protein GB:AAD15392 GI:4263706 from [Arabidopsis thaliana]: supported by cDNA: gi_20466323	trichocarpa	Probes cross hyb with other sequences
PtpAffx.203817.1.S1_at	2.77112	6.27902	0.00965338	pmrna:pmrna7546	eugene3.00040356	eugene3.00040356	At1g29270.1	hypothetical protein : predicted by genemark.hmm	trichocarpa	Unique
PtpAffx.203819.1.S1_at	0.557632	10.6632	0.00136184	pmrna:pmrna7548	eugene3.00040359	eugene3.00040359	At3g47570.1	leucine-rich repeat transmembrane protein kinase	trichocarpa	Unique
PtpAffx.203851.1.S1_at	5.19103	16.4852	0.000262364	pmrna:pmrna7601	eugene3.00040425	eugene3.00040425	At1g28680.1	anthranilate N-hydroxycinnamoyl:benzoyltransferase	trichocarpa	Unique
PtpAffx.203851.1.S1_s_at	4.57794	19.375	0.000141381	pmrna:pmrna7601	eugene3.00040425	eugene3.00040425	At1g28680.1	anthranilate N-hydroxycinnamoyl:benzoyltransferase	trichocarpa	All probes match over all sequences
PtpAffx.203863.1.S1_at	4.01412	7.40067	0.00529831	pmrna:pmrna7630	eugene3.00040452	eugene3.00040452	At4g35160.1	O-methyltransferase	trichocarpa	Unique
PtpAffx.203864.1.S1_at	3.46476	8.90804	0.00267468	pmrna:pmrna7631	fgenesh4_pg.C_LG_IV000468	fgenesh4_pg.C_LG_IV000468	At4g35160.1	O-methyltransferase	trichocarpa	Unique
PtpAffx.203919.1.S1_at	4.96084	13.13	0.000621062	pmrna:pmrna7735	fgenesh4_pg.C_LG_IV000564	fgenesh4_pg.C_LG_IV000564	At3g02550.1	expressed protein : :supported by full-length cDNA: Ceres:20907	trichocarpa	Unique
PtpAffx.203959.1.S1_s_at	1.47678	7.10275	0.00615739	pmrna:pmrna7812	gw1.IV.3466.1 fgenesh4_pg.C_scaffold_911000001	gw1.IV.3466.1	At5g40010.1	putative protein : BCS1 nuclear gene encoding mitochondrial protein - Homo sapiens	trichocarpa	All probes match over all sequences
PtpAffx.203981.1.S1_at	2.95743	6.31729	0.00943999	pmrna:pmrna7854	gw1.IV.3612.1	gw1.IV.3612.1	At1g74460.1	putative lipase:acylhydrolase : contains Pfam profile: PF00657 lipase:acylhydrolase with GDSL-like motif: similar to anther-specific pro-rich protein APG GB:P40603 [Brassica napus] (Plant J 1993 Jan:3(1):111-20):supported by full-length cDNA: Ceres:30001.	trichocarpa	Unique
PtpAffx.204049.1.S1_s_at	6.45863	25.5579	4.83e-05	pmrna:pmrna7985	fgenesh4_pg.C_LG_IV000861 eugene3.00040272 eugene3.00040275 grail3.0038022401	fgenesh4_pg.C_LG_IV000861	At3g16520.2	putative glucosyltransferase : similar to UDP-glucose glucosyltransferase GB:X77459 [Manihot esculenta]	trichocarpa	All probes match over all sequences
PtpAffx.204071.1.S1_s_at	0.946212	25.5484	4.83e-05	pmrna:pmrna8037	gw1.IV.4231.1 fgenesh4_pg.C_LG_IV000927	gw1.IV.4231.1	At3g02490.1	unknown protein :	trichocarpa	All probes match over all sequences
PtpAffx.204123.1.S1_at	1.89674	16.7245	0.000249416	pmrna:pmrna8134	gw1.IV.4613.1	gw1.IV.4613.1	At3g02110.1	putative serine carboxypeptidase II : similar to serine carboxypeptidase II (CP-MII) GB:CAA70815 [Hordeum vulgare]:supported by full-length cDNA: Ceres:42069.	trichocarpa	Unique
PtpAffx.204130.1.S1_at	0.449921	9.76141	0.00188212	pmrna:pmrna8143	gw1.IV.16.1	gw1.IV.16.1	At1g69390.1	expressed protein : : supported by full-length cDNA: Ceres: 96657.	trichocarpa	Unique
PtpAffx.204132.1.S1_s_at	0.890798	6.35544	0.00923949	pmrna:pmrna8147	estExt_Genewise1_v1.C_LG_IV0024	estExt_Genewise1_v1.C_LG_IV0024	At5g14520.1	pescadillo - like protein : embryonic development allele: hi2	trichocarpa	All probes match over all sequences
PtpAffx.204158.1.S1_at	3.90229	12.2582	0.000806522	pmrna:pmrna8192	eugene3.00041079	eugene3.00041079	At1g74650.1	myb family transcription factor : similar to myb protein cY13 GI:928930 from [Arabidopsis thaliana]: contains Pfam profile: PF00249 myb DNA-binding domain	trichocarpa	Unique
PtpAffx.204168.1.S1_at	9.28882	24.9233	5.29e-05	pmrna:pmrna8214	fgenesh4_pg.C_LG_IV001198	fgenesh4_pg.C_LG_IV001198	At3g29970.1	gene_id:K17E7.15~unknown protein :	trichocarpa	Unique
PtpAffx.204335.1.S1_at	4.35405	7.52578	0.00498756	pmrna:pmrna8532	gw1.IV.1405.1	gw1.IV.1405.1	At1g47670.1	lysine and histidine specific transporter	trichocarpa	Unique
PtpAffx.204357.1.S1_at	3.81587	6.49782	0.0085214	pmrna:pmrna8566	gw1.IV.1550.1	gw1.IV.1550.1	At4g33790.1	male sterility 2-like protein : male sterility protein 2	trichocarpa	Unique
PtpAffx.204364.1.S1_at	6.16214	10.0924	0.00165831	pmrna:pmrna8576	estExt_fgenesh4_pg.C_LG_IX0010	estExt_fgenesh4_pg.C_LG_IX0010	At1g76490.1	3-hydroxy-3-methylglutaryl CoA reductase (AA 1-592) : identical to hydroxy methylglutaryl CoA reductase (AA 1-592) GB:X15032 (Plant Mol. Biol. 13 (6)	trichocarpa	Unique
PtpAffx.204395.1.S1_at	1.79053	18.7377	0.000161402	pmrna:pmrna8626	eugene3.00090062	eugene3.00090062	At3g52740.1	expressed protein : : supported by cDNA: gi_15450654_gb_AY052695.1_	trichocarpa	Unique
PtpAffx.204420.1.S1_at	2.42844	7.09441	0.00618174	pmrna:pmrna8690	grail3.0001010701	grail3.0001010701	At1g74470.1	geranylgeranyl reductase : identical to geranylgeranyl reductase GB:Y14044 [Arabidopsis thaliana] (involvement: chlorophyll	trichocarpa	Unique
PtpAffx.204426.1.S1_at	1.15229	8.36519	0.00335066	pmrna:pmrna8701	eugene3.00090140	eugene3.00090140	At5g20990.1	MOLYBDOPTERIN BIOSYNTHESIS CNX1 PROTEIN : : supported by cDNA: gi_1263313_gb_L47323.1_ATHCNX1R	trichocarpa	Unique
PtpAffx.204459.1.S1_at	3.81437	13.4959	0.000560848	pmrna:pmrna8744	fgenesh4_pm.C_LG_IX000087	fgenesh4_pm.C_LG_IX000087	At5g22810.1	GDSL-motif lipase:hydrolase-like protein :	trichocarpa	Unique
PtpAffx.204485.1.S1_s_at	1.15143	6.29176	0.00958577	pmrna:pmrna8801	gw1.IX.834.1	gw1.IX.834.1	At1g08280.1	sialyltransferase family : contains Pfam profile: PF00777 sialyltransferase (Glycosyltransferase family 29)	trichocarpa	All probes match over all sequences
PtpAffx.204500.1.S1_at	5.17001	9.03466	0.00254484	pmrna:pmrna8828	fgenesh4_pg.C_LG_IX000266	fgenesh4_pg.C_LG_IX000266	At1g47670.1	lysine and histidine specific transporter	trichocarpa	Unique
PtpAffx.204500.1.S1_s_at	6.70549	11.0117	0.00120357	pmrna:pmrna8828	fgenesh4_pg.C_LG_IX000266 eugene3.155120001	fgenesh4_pg.C_LG_IX000266	At1g47670.1	lysine and histidine specific transporter	trichocarpa	All probes match over all sequences
PtpAffx.204536.1.S1_x_at	4.57351	6.46977	0.0086417	pmrna:pmrna8907	eugene3.00090357	eugene3.00090357	At2g16660.1	nodulin-like protein : : supported by cDNA: gi_17979282	trichocarpa	Probes cross hyb with other sequences
PtpAffx.204558.1.S1_at	4.64409	13.8476	0.000515851	pmrna:pmrna8953	gw1.IX.1416.1	gw1.IX.1416.1	At2g21210.1	putative auxin-regulated protein :	trichocarpa	Unique
PtpAffx.204608.1.S1_at	1.61242	10.3099	0.0015351	pmrna:pmrna9051	eugene3.00090493	eugene3.00090493	At4g25730.1	putative protein : pmt2 methyltransferase - Schizosaccharomyces pombe	trichocarpa	Unique
PtpAffx.204632.1.S1_at	4.83182	15.1345	0.000369643	pmrna:pmrna9105	fgenesh4_pg.C_LG_IX000531	fgenesh4_pg.C_LG_IX000531	At2g15040.1	putative disease resistance protein :	trichocarpa	Unique
PtpAffx.204664.1.S1_at	0.808235	6.61677	0.00797182	pmrna:pmrna9183	gw1.IX.2139.1	gw1.IX.2139.1	At1g49670.1	ARP protein	trichocarpa	Unique
PtpAffx.204809.1.S1_at	0.292638	6.93953	0.00667861	pmrna:pmrna9481	eugene3.00090949	eugene3.00090949	At5g49700.1	putative protein : contains similarity to AT-hook DNA-binding protein	trichocarpa	Unique
PtpAffx.204825.1.S1_s_at	1.04989	8.3439	0.003377	pmrna:pmrna9518	gw1.IX.3200.1	gw1.IX.3200.1	At3g52140.1	putative protein : 150-kD protein cluA - Dictyostelium discoideum	trichocarpa	All probes match over all sequences
PtpAffx.204850.1.S1_at	1.20853	7.50868	0.00502148	pmrna:pmrna9584	grail3.0001095301	grail3.0001095301	At5g52820.1	Notchless protein homolog :	trichocarpa	Unique
PtpAffx.204884.1.S1_at	0.624018	6.26609	0.00969803	pmrna:pmrna9650	gw1.IX.3601.1	gw1.IX.3601.1	At1g51450.1	unknown protein :	trichocarpa	Unique
PtpAffx.204885.1.S1_at	1.16752	11.0123	0.00120357	pmrna:pmrna9651	fgenesh4_pg.C_LG_IX001074	fgenesh4_pg.C_LG_IX001074	At3g21090.1	ABC transporter family protein : similar to ATP-binding cassette	trichocarpa	Unique
PtpAffx.204922.1.S1_at	1.3665	8.50768	0.00315579	pmrna:pmrna9736	fgenesh4_pm.C_LG_IX000566	fgenesh4_pm.C_LG_IX000566	At3g47000.1	glycosyl hydrolase family 3 : beta-D-glucan exohydrolase	trichocarpa	Unique
PtpAffx.204958.1.S1_at	2.45954	6.68575	0.00765949	pmrna:pmrna9807	estExt_fgenesh4_pg.C_LG_IX1223	estExt_fgenesh4_pg.C_LG_IX1223	At2g29090.1	taxane 13-alpha-hydroxylase(cytochrome p450 family)	trichocarpa	Unique
PtpAffx.205059.1.S1_at	3.5637	6.33881	0.00932613	pmrna:pmrna10020	gw1.IX.4856.1	gw1.IX.4856.1	At5g60700.1	putative protein :	trichocarpa	Unique
PtpAffx.205071.1.S1_s_at	2.1744	7.37366	0.00536799	pmrna:pmrna10049	gw1.IX.4971.1 gw1.163.31.1	gw1.IX.4971.1	At5g57620.1	myb family transcription factor : contains PFAM profile: myb DNA binding domain PF00249: supported by cDNA: gi_3941447_gb_AF062878.1_AF062878	trichocarpa	All probes match over all sequences
PtpAffx.205127.1.S1_s_at	5.31879	6.78469	0.00726008	pmrna:pmrna10151	gw1.V.2501.1 eugene3.00050044	gw1.V.2501.1	At2g23180.1	cytochrome P450	trichocarpa	All probes match over all sequences
PtpAffx.205148.1.S1_at	5.65497	18.2619	0.000177265	pmrna:pmrna10187	eugene3.00050077	eugene3.00050077	At3g52430.1	putative protein : other hypothetical proteins in Arabidopsis thaliana: supported by cDNA: gi_6457330_gb_AF188329.1_AF188329	trichocarpa	Unique
PtpAffx.205167.1.S1_s_at	6.37751	9.21692	0.00235847	pmrna:pmrna10229	fgenesh4_pm.C_LG_V000052 gw1.1355.3.1	fgenesh4_pm.C_LG_V000052	At1g17840.1	ABC transporter family protein : similar to ABC transporter GI:10280532 from [Homo sapiens]	trichocarpa	All probes match over all sequences
PtpAffx.205172.1.S1_at	3.54981	21.7983	8.87e-05	pmrna:pmrna10239	eugene3.00050136	eugene3.00050136	At4g39955.1	Expressed protein : : supported by full-length cDNA: Ceres: 114014.	trichocarpa	Unique
PtpAffx.205210.1.S1_at	1.23608	6.80122	0.00719668	pmrna:pmrna10322	fgenesh4_pg.C_LG_V000227	fgenesh4_pg.C_LG_V000227	At4g39640.1	putative gamma-glutamyltransferase : gamma-glutamyltransferase	trichocarpa	Unique
PtpAffx.205239.1.S1_at	1.45917	7.57942	0.00485614	pmrna:pmrna10384	gw1.V.3253.1	gw1.V.3253.1	At5g23310.1	iron superoxide dismutase (FSD3) : identical to iron superoxide dismutase 3 [Arabidopsis thaliana] gi|3273757|gb|AAC24834: supported by full-length cDNA: Ceres:26637.	trichocarpa	Unique
PtpAffx.205240.1.S1_at	0.972746	9.13849	0.00243783	pmrna:pmrna10385	estExt_fgenesh4_pg.C_LG_V0296	estExt_fgenesh4_pg.C_LG_V0296	At5g23300.1	dihydroorotate dehydrogenase precursor (dihydroorotate oxidase) (sp|P32746) : : supported by cDNA: gi_16448_emb_X62909.1_ATPYRD	trichocarpa	Unique
PtpAffx.205275.1.S1_at	4.93117	13.0695	0.000632629	pmrna:pmrna10461	gw1.V.3497.1	gw1.V.3497.1	At1g59950.1	aldo:keto reductase	trichocarpa	Unique
PtpAffx.205294.1.S1_at	1.08154	6.606	0.00800742	pmrna:pmrna10498	gw1.V.3639.1	gw1.V.3639.1	At2g17570.1	undecaprenyl pyrophosphate synthetase (UPP synthetase) family : contains putative undecaprenyl diphosphate synthase domain [PF01255]: similar to dehydrodolichyl diphosphate synthetase (DEDOL-PP synthase) [GI:796076] and S. cerevisiae Rer2 [SP|P35196]: supported by cDNA: gi_14423545_gb_AF387010.1_AF387010	trichocarpa	Unique
PtpAffx.205315.1.S1_at	1.10317	7.66859	0.00464479	pmrna:pmrna10532	estExt_Genewise1_v1.C_LG_V3716	estExt_Genewise1_v1.C_LG_V3716	At2g23740.1	putative C2H2-type zinc finger protein : likely a nucleic acid binding protein	trichocarpa	Unique
PtpAffx.205322.1.S1_at	2.04488	8.63309	0.00300312	pmrna:pmrna10545	gw1.V.3808.1	gw1.V.3808.1	At3g50390.1	G-protein beta family : myosin heavy chain kinase B	trichocarpa	Unique
PtpAffx.205341.1.S1_at	2.616	6.47409	0.00862256	pmrna:pmrna10573	fgenesh4_pm.C_LG_V000203	fgenesh4_pm.C_LG_V000203	At2g15790.1	expressed protein : : supported by cDNA: gi_13442982_gb_AY026065.1_	trichocarpa	Unique
PtpAffx.205391.1.S1_at	1.61734	9.99134	0.00172149	pmrna:pmrna10677	estExt_fgenesh4_pm.C_LG_V0246	estExt_fgenesh4_pm.C_LG_V0246	At1g58440.1	squalene monooxygenase	trichocarpa	Unique
PtpAffx.205395.1.S1_at	0.779483	6.95005	0.00664398	pmrna:pmrna10686	gw1.V.4396.1	gw1.V.4396.1	At4g38020.1	hypothetical protein :	trichocarpa	Unique
PtpAffx.205460.1.S1_at	3.48195	6.41945	0.00890686	pmrna:pmrna10792	grail3.0083003701	grail3.0083003701	At1g22500.1	RING-H2 zinc finger protein ATL5	trichocarpa	Unique
PtpAffx.205524.1.S1_at	1.78414	10.4645	0.00145277	pmrna:pmrna10916	fgenesh4_pg.C_LG_V000940	fgenesh4_pg.C_LG_V000940	At2g41705.1	Expressed protein : : supported by cDNA: gi_13605678_gb_AF361820.1_AF361820	trichocarpa	Unique
PtpAffx.205576.1.S1_at	0.850355	7.19605	0.00587141	pmrna:pmrna11019	gw1.V.119.1	gw1.V.119.1	At1g77050.1	DEAD:DEAH box RNA helicase	trichocarpa	Unique
PtpAffx.205584.1.S1_at	11.6465	52.0744	2.4e-06	pmrna:pmrna11033	gw1.V.169.1	gw1.V.169.1	At1g43800.1	Expressed protein : : supported by cDNA: 12758.	trichocarpa	Unique
PtpAffx.205584.1.S1_s_at	10.9073	29.4532	2.75e-05	pmrna:pmrna11033	gw1.V.169.1	gw1.V.169.1	At1g43800.1	Expressed protein : : supported by cDNA: 12758.	trichocarpa	All probes match over all sequences
PtpAffx.205596.1.S1_at	1.04229	6.36259	0.00920481	pmrna:pmrna11049	fgenesh4_pg.C_LG_V001073	fgenesh4_pg.C_LG_V001073	At1g43770.1	hypothetical protein : predicted by genemark.hmm	trichocarpa	Unique
PtpAffx.205601.1.S1_at	5.35452	6.31431	0.00945601	pmrna:pmrna11055	fgenesh4_pg.C_LG_V001079	fgenesh4_pg.C_LG_V001079	--	--	trichocarpa	Unique
PtpAffx.205631.1.S1_at	2.7362	7.42808	0.00522606	pmrna:pmrna11123	estExt_fgenesh4_pg.C_LG_V1137	estExt_fgenesh4_pg.C_LG_V1137	At4g09750.1	putative protein : ribitol dehydrogenase isolog - Arabidopsis thaliana	trichocarpa	Unique
PtpAffx.205668.1.S1_at	1.59674	13.1464	0.000617893	pmrna:pmrna11190	gw1.V.687.1	gw1.V.687.1	At3g59080.1	putative protein : CND41	trichocarpa	Unique
PtpAffx.205669.1.S1_at	2.02514	12.5765	0.000729366	pmrna:pmrna11192	gw1.V.697.1	gw1.V.697.1	At1g06560.1	unknown protein :	trichocarpa	Unique
PtpAffx.205670.1.S1_at	1.49188	6.69198	0.00763156	pmrna:pmrna11193	gw1.V.697.1	gw1.V.697.1	At1g06560.1	unknown protein :	trichocarpa	Unique
PtpAffx.205687.1.S1_at	1.58874	13.3242	0.000588169	pmrna:pmrna11230	eugene3.00051162	eugene3.00051162	At1g03170.1	expressed protein : :supported by full-length cDNA: Ceres:36143.	trichocarpa	Unique
PtpAffx.205695.1.S1_s_at	0.960004	16.9149	0.000237441	pmrna:pmrna11247	grail3.0002043001	grail3.0002043001	At4g02720.1	unknown protein : temporary automated functional assignment	trichocarpa	All probes match over all sequences
PtpAffx.205695.1.S1_x_at	1.21437	6.88096	0.00688773	pmrna:pmrna11247	grail3.0002043001	grail3.0002043001	At4g02720.1	unknown protein : temporary automated functional assignment	trichocarpa	Probes cross hyb with other sequences
PtpAffx.205697.1.S1_at	3.11037	7.74262	0.00446912	pmrna:pmrna11251	grail3.0002043301	grail3.0002043301	At4g14860.1	hypothetical protein :	trichocarpa	Unique
PtpAffx.205699.1.S1_at	4.45106	17.1042	0.000228753	pmrna:pmrna11257	grail3.0002044001	grail3.0002044001	At3g22600.1	expressed protein : contains Pfam profile:PF00279 LTP:Plant lipid transfer protein family:supported by full-length cDNA: Ceres:19287.	trichocarpa	Unique
PtpAffx.205754.1.S1_at	1.43496	6.72418	0.0074953	pmrna:pmrna11360	gw1.V.1187.1	gw1.V.1187.1	At2g31240.1	putative kinesin light chain : : supported by cDNA: gi_17380951	trichocarpa	Unique
PtpAffx.205756.1.S1_at	2.30438	12.6487	0.000712521	pmrna:pmrna11366	eugene3.00051302	eugene3.00051302	At2g38940.1	phosphate transporter (AtPT2) : identical to GB:U62331	trichocarpa	Unique
PtpAffx.205806.1.S1_x_at	1.92935	6.25052	0.0097894	pmrna:pmrna11477	gw1.V.1588.1	gw1.V.1588.1	At1g19790.1	hypothetical protein : similar to zinc finger protein SHI-like GI:10177429 from (Arabidopsis thaliana)	trichocarpa	Probes cross hyb with other sequences
PtpAffx.205813.1.S1_at	2.72364	7.22584	0.00578098	pmrna:pmrna11499	grail3.0002064201	grail3.0002064201	At1g19850.1	auxin response transcription factor : identical to transcription factor GI:2961085 from [Arabidopsis thaliana]: supported by cDNA: gi_2982221_gb_AF037229.1_AF037229	trichocarpa	Unique
PtpAffx.205813.1.S1_x_at	2.52249	6.56492	0.00818858	pmrna:pmrna11499	grail3.0002064201	grail3.0002064201	At1g19850.1	auxin response transcription factor : identical to transcription factor GI:2961085 from [Arabidopsis thaliana]: supported by cDNA: gi_2982221_gb_AF037229.1_AF037229	trichocarpa	Probes cross hyb with other sequences
PtpAffx.205848.1.S1_at	4.03217	13.0775	0.000631659	pmrna:pmrna11587	fgenesh4_pm.C_LG_V000671	fgenesh4_pm.C_LG_V000671	At1g20270.1	expressed protein : similar to putative prolyl 4-hydroxylase	trichocarpa	Unique
PtpAffx.205878.1.S1_at	9.09975	20.4808	0.000114024	pmrna:pmrna11654	gw1.V.2132.1	gw1.V.2132.1	At4g38260.1	putative protein : gene T10 protein - mouse	trichocarpa	Unique
PtpAffx.205903.1.S1_at	2.59822	6.93092	0.0067054	pmrna:pmrna11702	gw1.V.2261.1	gw1.V.2261.1	At1g20900.1	putative DNA-binding protein : similar to GB:CAA16566 and the location of ESTs 115I5T7	trichocarpa	Unique
PtpAffx.205942.1.S1_at	0.661927	7.88465	0.00418263	pmrna:pmrna11793	gw1.VI.1373.1	gw1.VI.1373.1	At4g15110.1	cytochrome p450	trichocarpa	Unique
PtpAffx.205963.1.S1_s_at	0.669982	8.23839	0.00354548	pmrna:pmrna11833	fgenesh4_pg.C_LG_VI000113 fgenesh4_pg.C_LG_XVI000467	fgenesh4_pg.C_LG_VI000113	At4g12570.1	polyubiquitin-like protein : polyubiquitin 6 - red alga (Gracilaria verrucosa)	trichocarpa	All probes match over all sequences
PtpAffx.206002.1.S1_at	0.751224	7.65004	0.00468296	pmrna:pmrna11902	eugene3.00060204	eugene3.00060204	At4g16660.1	HSP like protein : : supported by cDNA: gi_15293148_gb_AY051008.1_	trichocarpa	Unique
PtpAffx.206009.1.S1_s_at	1.11205	6.39567	0.00903868	pmrna:pmrna11912	estExt_fgenesh4_pg.C_LG_VI0209	estExt_fgenesh4_pg.C_LG_VI0209	At3g22330.1	putative RNA helicase : similar to RNA helicase GB:CAA09196 from [Arabidopsis thaliana]: supported by cDNA: gi_17064851	trichocarpa	All probes match over all sequences
PtpAffx.206059.1.S1_s_at	1.00124	9.69946	0.00193038	pmrna:pmrna12009	estExt_fgenesh4_pg.C_LG_VI0304	estExt_fgenesh4_pg.C_LG_VI0304	At5g53460.1	NADH-dependent glutamate synthase :	trichocarpa	All probes match over all sequences
PtpAffx.206061.1.S1_at	2.63681	8.79899	0.00279784	pmrna:pmrna12012	gw1.VI.1084.1	gw1.VI.1084.1	At2g41190.1	expressed protein : : supported by cDNA: gi_14532707_gb_AY039978.1_	trichocarpa	Unique
PtpAffx.206119.1.S1_at	0.946219	7.02065	0.00640916	pmrna:pmrna12134	eugene3.00060466	eugene3.00060466	At1g60080.1	hypothetical protein : predicted by genemark.hmm	trichocarpa	Unique
PtpAffx.206168.1.S1_at	1.41824	6.60938	0.00800563	pmrna:pmrna12241	gw1.VI.1302.1	gw1.VI.1302.1	At3g10700.1	galactokinase-like protein : similar to galactokinase GB:CAB44216 [Lactococcus lactis]	trichocarpa	Unique
PtpAffx.20626.1.S1_at	1.71037	9.22061	0.00235494	CV227655	eugene3.00020187	eugene3.00020187	At2g17880.1	putative DnaJ protein : :supported by full-length cDNA: Ceres:22711.	trichocarpa	Unique
PtpAffx.206333.1.S1_at	0.898271	7.18817	0.0058949	pmrna:pmrna12575	gw1.VI.955.1	gw1.VI.955.1	At5g60250.1	putative protein : various predicted proteins	trichocarpa	Unique
PtpAffx.206345.1.S1_at	4.39276	15.3268	0.000354206	pmrna:pmrna12596	gw1.VI.2755.1	gw1.VI.2755.1	At2g30970.1	aspartate aminotransferase (AAT1) : identical to GB:U15026:supported by full-length cDNA: Ceres:34360.	trichocarpa	Unique
PtpAffx.206393.1.S1_at	12.5133	239.063	7.02e-09	pmrna:pmrna12703	fgenesh4_pg.C_LG_VI000988	fgenesh4_pg.C_LG_VI000988	At2g19590.1	1-aminocyclopropane-1-carboxylate oxidase : : supported by cDNA: gi_13877864_gb_AF370195.1_AF370195	trichocarpa	Unique
PtpAffx.206393.1.S1_s_at	12.4772	92.1445	2.38e-07	pmrna:pmrna12703	fgenesh4_pg.C_LG_VI000988	fgenesh4_pg.C_LG_VI000988	At2g19590.1	1-aminocyclopropane-1-carboxylate oxidase : : supported by cDNA: gi_13877864_gb_AF370195.1_AF370195	trichocarpa	All probes match over all sequences
PtpAffx.206397.1.S1_at	10.5538	7.62656	0.00474749	pmrna:pmrna12708	gw1.VI.977.1	gw1.VI.977.1	At5g56970.1	cytokinin oxidase : : supported by cDNA: gi_11120509_gb_AF303979.1_AF303979	trichocarpa	Unique
PtpAffx.206406.1.S1_at	0.813407	17.4766	0.000210381	pmrna:pmrna12729	eugene3.00061082	eugene3.00061082	At2g26650.1	K+ transporter	trichocarpa	Unique
PtpAffx.206453.1.S1_at	1.14803	6.70994	0.00754818	pmrna:pmrna12804	gw1.VI.2038.1	gw1.VI.2038.1	At3g58480.1	putative protein : At2g26190 - Arabidopsis thaliana	trichocarpa	Unique
PtpAffx.206476.1.S1_at	3.11735	9.42667	0.00216063	pmrna:pmrna12841	fgenesh4_pm.C_LG_VI000496	fgenesh4_pm.C_LG_VI000496	At5g06710.1	homeobox-leucine zipper protein HAT14 (HD-Zip protein 14) : contains similarity to homeodomain leucine zipper protein	trichocarpa	Unique
PtpAffx.206503.1.S1_at	2.2315	7.13293	0.00606783	pmrna:pmrna12900	fgenesh4_pg.C_LG_VI001189	fgenesh4_pg.C_LG_VI001189	At4g31000.1	calmodulin-binding protein : similar to calmodulin-binding protein TCB60 GI:1698548 from [Nicotiana tabacum]: contains non-consensus donor splice site AT at exon 4: supported by cDNA gi:17065559	trichocarpa	Unique
PtpAffx.206575.1.S1_at	3.80315	8.85122	0.00274035	pmrna:pmrna13044	fgenesh4_pg.C_LG_VI001348	fgenesh4_pg.C_LG_VI001348	At1g52340.1	short chain alcohol dehydrogenase	trichocarpa	Unique
PtpAffx.206581.1.S1_at	1.12869	11.4535	0.00104408	pmrna:pmrna13052	fgenesh4_pg.C_LG_VI001355	fgenesh4_pg.C_LG_VI001355	At3g02875.1	IAA-amino acid hydrolase (ILR1) : identical to IAA-amino acid hydrolase (ILR1) GB:U23794 [Arabidopsis thaliana]:supported by full-length cDNA: Ceres:259555.	trichocarpa	Unique
PtpAffx.206656.1.S1_s_at	0.703288	7.95202	0.00405202	pmrna:pmrna13215	gw1.VI.1753.1	gw1.VI.1753.1	At4g33090.1	aminopeptidase- like protein : aminopeptidase	trichocarpa	All probes match over all sequences
PtpAffx.206697.1.S1_at	1.03451	7.22055	0.0057995	pmrna:pmrna13288	estExt_fgenesh4_pg.C_LG_VI1588	estExt_fgenesh4_pg.C_LG_VI1588	At3g20430.1	unknown protein :	trichocarpa	Unique
PtpAffx.206765.1.S1_at	0.629667	7.03802	0.0063613	pmrna:pmrna13428	gw1.VI.1821.1	gw1.VI.1821.1	At5g11320.1	putative protein : probable flavin-containing monooxygenase	trichocarpa	Unique
PtpAffx.206771.1.S1_at	2.50005	7.82623	0.00428441	pmrna:pmrna13445	eugene3.00061814	eugene3.00061814	At3g15980.1	putative coatomer complex subunit : similar to subunit of coatomer complex GB:X70476 from [Homo sapiens]	trichocarpa	Unique
PtpAffx.206846.1.S1_at	2.4998	6.79913	0.0072061	pmrna:pmrna13591	gw1.VI.226.1	gw1.VI.226.1	At5g10820.1	putative protein : lignostilbene-alpha	trichocarpa	Unique
PtpAffx.206889.1.S1_at	1.45965	11.2529	0.00111603	pmrna:pmrna13677	gw1.VII.459.1	gw1.VII.459.1	At3g59820.1	putative protein : leucine zipper-EF-hand containing transmembrane protein 1 - Mus musculus	trichocarpa	Unique
PtpAffx.206893.1.S1_at	2.67617	10.3141	0.00153355	pmrna:pmrna13684	fgenesh4_pg.C_LG_VII000062	fgenesh4_pg.C_LG_VII000062	gi|34895286|ref|NP_908985.1|	putative receptor kinase [Oryza sativa (japonica cultivar-group)]	trichocarpa	Unique
PtpAffx.206929.1.S1_at	2.43645	6.83868	0.00704468	pmrna:pmrna13752	grail3.0058011101	grail3.0058011101	At2g01570.1	putative RGA1	trichocarpa	Unique
PtpAffx.20696.1.S1_at	5.75628	8.96308	0.00261598	CX654772	estExt_Genewise1_v1.C_LG_XVI2794	estExt_Genewise1_v1.C_LG_XVI2794	At2g42790.1	putative citrate synthase : :supported by full-length cDNA: Ceres:17416.	tremula x tremuloides	Unique
PtpAffx.206964.1.S1_at	1.27621	13.517	0.000559008	pmrna:pmrna13804	fgenesh4_pg.C_LG_VII000186	fgenesh4_pg.C_LG_VII000186	At2g31450.1	putative endonuclease : :supported by full-length cDNA: Ceres:125401.	trichocarpa	Unique
PtpAffx.207071.1.S1_at	1.08423	14.4349	0.000437881	pmrna:pmrna14015	eugene3.00070445	eugene3.00070445	At2g31305.1	Expressed protein : : supported by full-length cDNA: Ceres: 268863.	trichocarpa	Unique
PtpAffx.207083.1.S1_at	5.16058	11.4982	0.00102751	pmrna:pmrna14043	gw1.VII.1647.1	gw1.VII.1647.1	At5g64440.1	putative protein : contains similarity to glutamyl-tRNA amidotransferase subunit A: supported by cDNA: gi_8163874_gb_AF223949.1_AF223949	trichocarpa	Unique
PtpAffx.207220.1.S1_at	2.84004	11.4475	0.00104608	pmrna:pmrna14323	fgenesh4_pm.C_LG_VII000290	fgenesh4_pm.C_LG_VII000290	At1g56120.1	wall-associated kinase 2	trichocarpa	Unique
PtpAffx.207223.1.S1_at	3.81095	14.381	0.000443083	pmrna:pmrna14327	fgenesh4_pg.C_LG_VII000768	fgenesh4_pg.C_LG_VII000768	At1g56160.1	myb family transcription factor : contains Pfam profile: PF00249 myb-like DNA-binding domain	trichocarpa	Unique
PtpAffx.207223.1.S1_x_at	4.42537	14.1509	0.000475828	pmrna:pmrna14327	fgenesh4_pg.C_LG_VII000768	fgenesh4_pg.C_LG_VII000768	At1g56160.1	myb family transcription factor : contains Pfam profile: PF00249 myb-like DNA-binding domain	trichocarpa	Probes cross hyb with other sequences
PtpAffx.207305.1.S1_at	3.51334	6.48337	0.00858265	pmrna:pmrna14487	gw1.VII.3180.1	gw1.VII.3180.1	At2g23540.1	putative GDSL-motif lipase:hydrolase : similar to APG proteins: pFAM domain PF00657: supported by cDNA: gi_20466295	trichocarpa	Unique
PtpAffx.20731.1.A1_at	9.07895	16.0703	0.000288323	CX653973	gw1.XVI.3350.1	gw1.XVI.3350.1	At3g09270.1	glutathione transferase	alba x tremula var. glandulosa	Unique
PtpAffx.207310.1.S1_at	1.51606	13.074	0.000632218	pmrna:pmrna14494	fgenesh4_pg.C_LG_VII000973	fgenesh4_pg.C_LG_VII000973	At5g66980.1	putative protein : similar to unknown protein (gb|AAF30309.1)	trichocarpa	Unique
PtpAffx.207330.1.S1_at	4.29605	6.43513	0.00882833	pmrna:pmrna14531	eugene3.00071024	eugene3.00071024	At2g23770.1	putative protein kinase : contains a protein kinase domain profile (PDOC00100)	trichocarpa	Unique
PtpAffx.207339.1.S1_at	1.16023	6.70949	0.0075493	pmrna:pmrna14560	gw1.VII.3415.1	gw1.VII.3415.1	At5g49530.1	putative protein : contains similarity to unknown protein (dbj|BAA91655.1)	trichocarpa	Unique
PtpAffx.207342.1.S1_at	1.40766	7.52386	0.00499281	pmrna:pmrna14566	fgenesh4_pg.C_LG_VII001050	fgenesh4_pg.C_LG_VII001050	At2g18500.1	hypothetical protein : predicted by genefinder and genscan	trichocarpa	Unique
PtpAffx.207348.1.S1_at	3.21095	6.83361	0.00706188	pmrna:pmrna14584	fgenesh4_pg.C_LG_VII001069	fgenesh4_pg.C_LG_VII001069	At1g75170.1	unknown protein : : supported by cDNA: gi_17979168	trichocarpa	Unique
PtpAffx.207413.1.S1_at	3.69129	8.02486	0.00391844	pmrna:pmrna14714	eugene3.00071219	eugene3.00071219	At3g50940.1	BCS1 protein-like protein : BCS1 protein precursor - yeast	trichocarpa	Unique
PtpAffx.207418.1.S1_at	5.2622	13.7142	0.000533988	pmrna:pmrna14721	gw1.VII.3975.1	gw1.VII.3975.1	At5g10510.1	ovule development protein	trichocarpa	Unique
PtpAffx.207424.1.S1_at	0.946251	7.40425	0.00529091	pmrna:pmrna14733	gw1.VII.4027.1	gw1.VII.4027.1	At4g38090.1	putative protein : hypothetical protein HI0722 (pepQ 5'region) -E.coli	trichocarpa	Unique
PtpAffx.207433.1.S1_at	5.22346	14.677	0.000413087	pmrna:pmrna14756	fgenesh4_pm.C_LG_VII000500	fgenesh4_pm.C_LG_VII000500	At4g37770.1	1-aminocyclopropane-1-carboxylate synthase - like protein : 1-aminocyclopropane-1-carboxylate synthase	trichocarpa	Unique
PtpAffx.207438.1.S1_at	3.09045	6.47139	0.00863547	pmrna:pmrna14771	eugene3.00071282	eugene3.00071282	--	--	trichocarpa	Unique
PtpAffx.207445.1.S1_at	3.64131	7.80285	0.00433495	pmrna:pmrna14784	fgenesh4_pg.C_LG_VII001282	fgenesh4_pg.C_LG_VII001282	At1g49100.1	light repressible receptor protein kinase	trichocarpa	Unique
PtpAffx.20746.1.S1_at	1.90044	8.79981	0.0027973	CV244887	gw1.XIV.2953.1	gw1.XIV.2953.1	At4g18880.1	heat shock transcription factor - like protein : heat shock transcription factor	trichocarpa	Unique
PtpAffx.207573.1.S1_at	5.07116	10.4922	0.00143784	pmrna:pmrna15030	fgenesh4_pg.C_LG_VIII000208	fgenesh4_pg.C_LG_VIII000208	At5g49690.1	anthocyanidin-3-glucoside rhamnosyltransferase-like :	trichocarpa	Unique
PtpAffx.207574.1.S1_s_at	3.46445	8.29248	0.00345335	pmrna:pmrna15035	grail3.0090017601	grail3.0090017601	At5g03680.1	GT2 -like protein : GT2	trichocarpa	All probes match over all sequences
PtpAffx.207584.1.S1_at	2.06078	8.41785	0.00327412	pmrna:pmrna15052	estExt_fgenesh4_pm.C_LG_VIII0091	estExt_fgenesh4_pm.C_LG_VIII0091	At3g52990.1	pyruvate kinase - like protein : pyruvate kinase	trichocarpa	Unique
PtpAffx.207661.1.S1_s_at	0.606046	6.26611	0.00969803	pmrna:pmrna15206	estExt_fgenesh4_pg.C_LG_VIII0364	estExt_fgenesh4_pg.C_LG_VIII0364	At2g20280.1	hypothetical protein : predicted by genefinder	trichocarpa	All probes match over all sequences
PtpAffx.207725.1.S1_at	6.52512	14.6371	0.000415789	pmrna:pmrna15350	gw1.VIII.2258.1	gw1.VIII.2258.1	At5g02070.1	putative protein kinase : wall-associated kinase 2 wak2 - Arabidopsis thaliana	trichocarpa	Unique
PtpAffx.207726.1.S1_at	1.7389	11.6108	0.00098547	pmrna:pmrna15353	gw1.VIII.2487.1	gw1.VIII.2487.1	At2g39800.1	delta-1-pyrroline 5-carboxylase synthetase (P5C1) : identical to SP:P54887:P5C1_ARATH: supported by cDNA: gi_1532270_dbj_D32138.1_ATHATP5CS	trichocarpa	Unique
PtpAffx.207743.1.S1_at	8.88811	19.3659	0.000141381	pmrna:pmrna15396	gw1.VIII.1749.1	gw1.VIII.1749.1	At2g39980.1	putative anthocyanin 5-aromatic acyltransferase : : supported by cDNA: gi_13937225_gb_AF372968.1_AF372968	trichocarpa	Unique
PtpAffx.20776.1.S1_at	1.18365	10.5988	0.00138856	BP925997	gw1.VIII.742.1	gw1.VIII.742.1	At2g03220.1	xyloglucan fucosyltransferase : identical(99%) to xyloglucan fucosyltransferase GI:5231145 from [Arabidopsis thaliana]	nigra	Unique
PtpAffx.207783.1.S1_at	0.752423	7.78001	0.00438647	pmrna:pmrna15474	fgenesh4_pm.C_LG_VIII000290	fgenesh4_pm.C_LG_VIII000290	At5g05450.1	DEAD:DEAH box RNA helicase protein	trichocarpa	Unique
PtpAffx.207811.1.S1_at	3.35797	7.76939	0.00441418	pmrna:pmrna15527	estExt_fgenesh4_pg.C_LG_VIII0680	estExt_fgenesh4_pg.C_LG_VIII0680	At1g65610.1	glycosyl hydrolase family 9 (endo-1	trichocarpa	Unique
PtpAffx.207814.1.S1_at	4.56326	14.4047	0.000439997	pmrna:pmrna15530	grail3.0010011101	grail3.0010011101	At1g65620.1	unknown protein : : supported by cDNA: gi_17227155	trichocarpa	Unique
PtpAffx.207844.1.S1_at	1.69557	8.93666	0.00264244	pmrna:pmrna15577	gw1.VIII.2112.1	gw1.VIII.2112.1	At1g16280.1	DEAD:DEAH box RNA helicase	trichocarpa	Unique
PtpAffx.207850.1.S1_at	1.69624	7.62449	0.00475322	pmrna:pmrna15584	eugene3.00080787	eugene3.00080787	At3g19850.1	hypothetical protein : similar to hypothetical protein GB:AAD50054 from [Arabidopsis thaliana]	trichocarpa	Unique
PtpAffx.207854.1.S1_at	2.06859	22.1237	8.41e-05	pmrna:pmrna15590	gw1.VIII.894.1	gw1.VIII.894.1	At1g69600.1	hypothetical protein : predicted by genemark.hmm	trichocarpa	Unique
PtpAffx.207862.1.S1_at	2.9362	18.2359	0.000177727	pmrna:pmrna15609	estExt_fgenesh4_pg.C_LG_VIII0760	estExt_fgenesh4_pg.C_LG_VIII0760	At1g18750.1	MADS-box protein : similar to homeodomain transcription factor (AGL30) GI:3461830 from [Arabidopsis thaliana]	trichocarpa	Unique
PtpAffx.207896.1.S1_at	4.0359	12.8392	0.00067549	pmrna:pmrna15675	eugene3.00080894	eugene3.00080894	At1g10380.1	Expressed protein : : supported by full-length cDNA: Ceres: 156978.	trichocarpa	Unique
PtpAffx.207897.1.S1_at	0.990848	7.29789	0.00556458	pmrna:pmrna15676	eugene3.00080895	eugene3.00080895	At1g13750.1	unknown protein : : supported by cDNA: gi_20466208	trichocarpa	Unique
PtpAffx.207935.1.S1_at	2.94648	8.41436	0.00327803	pmrna:pmrna15748	gw1.VIII.261.1	gw1.VIII.261.1	At5g49520.1	WRKY family transcription factor : contains Pfam profile: PF03106 WRKY DNA -binding domain: supported by cDNA: gi_17064165	trichocarpa	Unique
PtpAffx.207935.1.S1_x_at	2.84971	6.4577	0.00871236	pmrna:pmrna15748	gw1.VIII.261.1	gw1.VIII.261.1	At5g49520.1	WRKY family transcription factor : contains Pfam profile: PF03106 WRKY DNA -binding domain: supported by cDNA: gi_17064165	trichocarpa	Probes cross hyb with other sequences
PtpAffx.207940.1.S1_at	4.61166	13.694	0.00053611	pmrna:pmrna15758	gw1.VIII.2243.1	gw1.VIII.2243.1	At2g23540.1	putative GDSL-motif lipase:hydrolase : similar to APG proteins: pFAM domain PF00657: supported by cDNA: gi_20466295	trichocarpa	Unique
PtpAffx.207985.1.S1_at	2.54896	14.3587	0.000446648	pmrna:pmrna15851	grail3.0010044301	grail3.0010044301	At1g68760.1	putative mutT protein : contains Pfam profile: PF00293 Bacterial mutT protein: similar to mutator MutT protein GB:AAB85793 [Methanobacterium thermoautotrophicum]	trichocarpa	Unique
PtpAffx.207986.1.S1_s_at	3.10283	17.2094	0.000223456	pmrna:pmrna15852	gw1.VIII.2928.1 fgenesh4_pg.C_LG_X001201	gw1.VIII.2928.1	At3g25640.1	hypothetical protein : predicted by genemark.hmm	trichocarpa	All probes match over all sequences
PtpAffx.207987.1.S1_at	4.8743	14.5388	0.000426744	pmrna:pmrna15853	gw1.VIII.2940.1	gw1.VIII.2940.1	At1g68780.1	leucine rich repeat protein family : contains leucine rich-repeat (LRR) domains Pfam:PF00560	trichocarpa	Unique
PtpAffx.208008.1.S1_at	4.49544	14.1268	0.00047716	pmrna:pmrna15891	gw1.VIII.1158.1	gw1.VIII.1158.1	At1g25480.1	hypothetical protein : similar to unknown protein GI:4914368 from [Arabidopsis thaliana]	trichocarpa	Unique
PtpAffx.208023.1.S1_at	2.17519	13.6406	0.000542824	pmrna:pmrna15928	eugene3.00081140	eugene3.00081140	At1g25370.1	Expressed protein : : supported by full-length cDNA: Ceres: 118770.	trichocarpa	Unique
PtpAffx.208025.1.S1_at	3.78769	6.65625	0.00778595	pmrna:pmrna15931	eugene3.00081145	eugene3.00081145	At1g68360.1	putative zinc finger protein : similar to zinc finger protein 6 GB:S55886	trichocarpa	Unique
PtpAffx.208063.1.S1_at	1.20299	6.92653	0.00671766	pmrna:pmrna16013	estExt_fgenesh4_pm.C_LG_VIII0567	estExt_fgenesh4_pm.C_LG_VIII0567	At1g70770.1	unknown protein : identical to unknown protein GB:AAD55492 [Arabidopsis thaliana]	trichocarpa	Unique
PtpAffx.208081.1.S1_x_at	2.05848	7.87092	0.00420243	pmrna:pmrna16053	eugene3.00081272	eugene3.00081272	At1g14810.1	aspartate-semialdehyde dehydrogenase	trichocarpa	Probes cross hyb with other sequences
PtpAffx.208095.1.S1_s_at	0.885166	6.49606	0.00853011	pmrna:pmrna16078	gw1.VIII.845.1	gw1.VIII.845.1	At5g57890.1	anthranilate synthase beta chain : :supported by full-length cDNA: Ceres:6495.	trichocarpa	All probes match over all sequences
PtpAffx.208104.1.S1_at	3.32718	6.83134	0.00706979	pmrna:pmrna16098	fgenesh4_pg.C_LG_VIII001255	fgenesh4_pg.C_LG_VIII001255	At2g02010.1	glutamate decarboxylase : : supported by cDNA: gi_13605709_gb_AF361836.1_AF361836	trichocarpa	Unique
PtpAffx.208128.1.S1_s_at	0.948042	11.247	0.00111819	pmrna:pmrna16142	gw1.VIII.2106.1 gw1.X.6174.1	gw1.VIII.2106.1	At5g26830.1	threonyl-tRNA synthetase : : supported by cDNA: gi_15081625_gb_AY048205.1_	trichocarpa	All probes match over all sequences
PtpAffx.208150.1.S1_at	2.74395	28.855	2.98e-05	pmrna:pmrna16198	gw1.VIII.1962.1	gw1.VIII.1962.1	At3g04910.1	putative mitogen activated protein kinase kinase : similar to mitogen activated protein kinase kinase GB:AAC32599 [Oryza sativa]: supported by cDNA: gi_20302595	trichocarpa	Unique
PtpAffx.208208.1.S1_at	3.74905	10.5305	0.00141941	pmrna:pmrna16332	gw1.VIII.2586.1	gw1.VIII.2586.1	At5g46050.1	peptide transporter : : supported by cDNA: gi_17381201	trichocarpa	Unique
PtpAffx.208216.1.S1_s_at	1.48684	12.8601	0.000672876	pmrna:pmrna16350	gw1.VIII.192.1	gw1.VIII.192.1	At4g13330.1	hypothetical protein :	trichocarpa	All probes match over all sequences
PtpAffx.208241.1.S1_s_at	1.43252	7.60605	0.00478908	pmrna:pmrna16404	gw1.VIII.587.1	gw1.VIII.587.1	At5g43230.1	putative protein : strong similarity to unknown protein (gb|AAF03435.1)	trichocarpa	All probes match over all sequences
PtpAffx.208288.1.S1_at	3.12811	8.32217	0.00340711	pmrna:pmrna16484	grail3.0009034701	grail3.0009034701	At1g24590.1	hypothetical protein : contains AP2 domain	trichocarpa	Unique
PtpAffx.208346.1.S1_s_at	1.50902	7.84333	0.0042532	pmrna:pmrna16593	fgenesh4_pg.C_LG_VIII001785 fgenesh4_pg.C_scaffold_1817000002	fgenesh4_pg.C_LG_VIII001785	At5g18860.1	putative protein : : supported by cDNA: gi_19310426	trichocarpa	All probes match over all sequences
PtpAffx.208375.1.S1_at	2.43622	6.22737	0.00991356	pmrna:pmrna16658	estExt_fgenesh4_pm.C_LG_VIII0869	estExt_fgenesh4_pm.C_LG_VIII0869	At4g37370.1	cytochrome p450 family : cytochrome P450	trichocarpa	Unique
PtpAffx.208398.1.S1_s_at	3.8165	8.36723	0.00334768	pmrna:pmrna16696	eugene3.00081999	eugene3.00081999	At1g10480.1	zinc finger protein 5	trichocarpa	All probes match over all sequences
PtpAffx.208407.1.S1_at	1.72473	9.12184	0.0024531	pmrna:pmrna16711	fgenesh4_pg.C_LG_VIII001931	fgenesh4_pg.C_LG_VIII001931	At2g38280.1	putative AMP deaminase : : supported by cDNA: gi_15810524_gb_AY056301.1_	trichocarpa	Unique
PtpAffx.208408.1.S1_at	2.01248	9.94873	0.00175073	pmrna:pmrna16712	fgenesh4_pm.C_LG_VIII000902	fgenesh4_pm.C_LG_VIII000902	At2g38280.1	putative AMP deaminase : : supported by cDNA: gi_15810524_gb_AY056301.1_	trichocarpa	Unique
PtpAffx.208467.1.S1_at	1.71664	6.66563	0.00774987	pmrna:pmrna16819	estExt_Genewise1_v1.C_LG_X3843	estExt_Genewise1_v1.C_LG_X3843	At3g06810.1	acetyl-coA dehydrogenase	trichocarpa	Unique
PtpAffx.20863.1.A1_at	9.69694	15.3648	0.000351146	BU837354	gw1.70.85.1 gw1.VII.1374.1 estExt_fgenesh4_pg.C_700001 eugene3.00050005 eugene3.00050003	gw1.70.85.1	At1g77120.1	alcohol dehydrogenase : identical to alcohol dehydrogenase GI:469467 from [Arabidopsis thaliana]: supported by full-length cDNA: Ceres: 4033.	tremula x tremuloides	Unique
PtpAffx.20869.1.A1_at	2.72725	10.4878	0.00144055	CK105210	eugene3.00090987 eugene3.00090986	eugene3.00090987	At4g15350.1	cytochrome p450 family : contains Pfam profile: PF00067 cytochrome P450	tremula	Unique
PtpAffx.208744.1.S1_s_at	0.765594	7.33782	0.00545899	pmrna:pmrna17338	estExt_fgenesh4_pg.C_LG_X0733	estExt_fgenesh4_pg.C_LG_X0733	At3g22960.1	pyruvate kinase	trichocarpa	All probes match over all sequences
PtpAffx.208756.1.S1_at	3.42451	21.9437	8.56e-05	pmrna:pmrna17362	fgenesh4_pm.C_LG_X000304	fgenesh4_pm.C_LG_X000304	At3g22800.1	hypothetical protein : similar to extensin-like protein GB:CAB40769 from [Arabidopsis thaliana]	trichocarpa	Unique
PtpAffx.20877.1.A1_at	0.734673	6.83065	0.00707059	CA927413	estExt_fgenesh4_pm.C_880012	estExt_fgenesh4_pm.C_880012	At3g23790.1	AMP-binding protein	tremuloides	Unique
PtpAffx.208807.1.S1_x_at	1.30112	6.4561	0.00871563	pmrna:pmrna17463	estExt_fgenesh4_pg.C_LG_X0857	estExt_fgenesh4_pg.C_LG_X0857	At1g26850.1	expressed protein : Location of ESTs 108M14T7	trichocarpa	Probes cross hyb with other sequences
PtpAffx.208810.1.S1_at	1.05563	6.39187	0.00905888	pmrna:pmrna17470	grail3.0006008801	grail3.0006008801	At1g10522.1	Expressed protein : : supported by full-length cDNA: Ceres: 264189.	trichocarpa	Unique
PtpAffx.208817.1.S1_at	1.77869	11.7858	0.000931816	pmrna:pmrna17485	gw1.X.6174.1	gw1.X.6174.1	At5g26830.1	threonyl-tRNA synthetase : : supported by cDNA: gi_15081625_gb_AY048205.1_	trichocarpa	Unique
PtpAffx.208897.1.S1_s_at	3.17002	10.2251	0.00158254	pmrna:pmrna17648	grail3.0006025801	grail3.0006025801	At2g01300.1	predicted by genscan and genefinder : :supported by full-length cDNA: Ceres:120459.	trichocarpa	All probes match over all sequences
PtpAffx.208920.1.S1_at	1.2092	7.87297	0.00420243	pmrna:pmrna17687	estExt_Genewise1_v1.C_LG_X0047	estExt_Genewise1_v1.C_LG_X0047	At1g49540.1	hypothetical protein : similar to hypothetical protein GB:AAD43147 GI:5430747 from [Arabidopsis thaliana]	trichocarpa	Unique
PtpAffx.208925.1.S1_at	2.69295	7.11909	0.00611396	pmrna:pmrna17696	eugene3.00101133	eugene3.00101133	At1g66860.1	expressed protein : :supported by full-length cDNA: Ceres:100969.	trichocarpa	Unique
PtpAffx.208975.1.S1_at	0.649095	7.02423	0.00640077	pmrna:pmrna17787	gw1.X.364.1	gw1.X.364.1	At1g25580.1	unknown protein : similar to hypothetical protein GI:6016718 from [Arabidopsis thaliana]	trichocarpa	Unique
PtpAffx.208983.1.S1_s_at	5.67076	8.46075	0.00321711	pmrna:pmrna17803	eugene3.00101248	eugene3.00101248	--	--	trichocarpa	All probes match over all sequences
PtpAffx.208984.1.S1_at	2.09986	6.72456	0.0074953	pmrna:pmrna17804	fgenesh4_pg.C_LG_X001201	fgenesh4_pg.C_LG_X001201	At3g25640.1	hypothetical protein : predicted by genemark.hmm	trichocarpa	Unique
PtpAffx.209031.1.S1_s_at	0.716188	8.89923	0.00268744	pmrna:pmrna17884	eugene3.00101332	eugene3.00101332	At1g69070.1	hypothetical protein : predicted by genemark.hmm	trichocarpa	All probes match over all sequences
PtpAffx.20905.1.S1_at	3.16726	16.2922	0.00027406	CV130907	fgenesh4_pm.C_LG_XVIII000233	fgenesh4_pm.C_LG_XVIII000233	At3g24503.1	Expressed protein : : supported by cDNA: gi_15912240_gb_AY056398.1_	deltoides	Unique
PtpAffx.209066.1.S1_at	1.09258	9.00582	0.00257338	pmrna:pmrna17938	fgenesh4_pg.C_LG_X001319	fgenesh4_pg.C_LG_X001319	At5g58040.1	putative protein : predicted proteins	trichocarpa	Unique
PtpAffx.209125.1.S1_at	0.646975	7.11295	0.00612963	pmrna:pmrna18055	eugene3.00101499	eugene3.00101499	At1g26610.1	zinc-finger protein (ZPT4-4)	trichocarpa	Unique
PtpAffx.209182.1.S1_at	4.2982	19.8133	0.000130039	pmrna:pmrna18171	gw1.X.1190.1	gw1.X.1190.1	At1g50280.1	hypothetical protein : contains similarity to non-phototropic hypocotyl 3 GB:AAF05914 GI:6224712 from [Arabidopsis thaliana]: supported by cDNA: gi_19310600	trichocarpa	Unique
PtpAffx.209212.1.S1_at	2.27739	9.4062	0.0021749	pmrna:pmrna18217	estExt_fgenesh4_pm.C_LG_X0673	estExt_fgenesh4_pm.C_LG_X0673	At4g02860.1	putative protein : similar to T5J8.17: supported by cDNA: gi_20466357	trichocarpa	Unique
PtpAffx.209224.1.S1_at	3.4964	7.5159	0.00500241	pmrna:pmrna18233	fgenesh4_pg.C_LG_X001601	fgenesh4_pg.C_LG_X001601	At1g65610.1	glycosyl hydrolase family 9 (endo-1	trichocarpa	Unique
PtpAffx.209324.1.S1_at	1.68161	6.22673	0.00991705	pmrna:pmrna18438	gw1.X.2072.1	gw1.X.2072.1	At3g04570.1	expressed protein : similar to putative DNA-binding proteins: GB:AAB82621	trichocarpa	Unique
PtpAffx.209325.1.S1_at	0.786827	8.04204	0.00388722	pmrna:pmrna18439	gw1.X.2075.1	gw1.X.2075.1	At1g74260.1	putative phosphoribosylformylglycinamidine synthase : similar to GB:KIAA0361 from [Homo sapiens]	trichocarpa	Unique
PtpAffx.209332.1.S1_at	1.95947	10.2204	0.00158528	pmrna:pmrna18462	eugene3.00101975	eugene3.00101975	At3g55470.1	elicitor responsive:phloem -like protein : FIERG2 protein	trichocarpa	Unique
PtpAffx.209344.1.S1_at	1.82852	12.1098	0.000842755	pmrna:pmrna18493	fgenesh4_pg.C_LG_X001879	fgenesh4_pg.C_LG_X001879	At1g65520.1	hypothetical protein : similar to carnitine racemase like protein GI:7268149 from [Arabidopsis thaliana]	trichocarpa	Unique
PtpAffx.209344.1.S1_s_at	1.96827	11.1694	0.00114473	pmrna:pmrna18493	fgenesh4_pg.C_LG_X001879	fgenesh4_pg.C_LG_X001879	At1g65520.1	hypothetical protein : similar to carnitine racemase like protein GI:7268149 from [Arabidopsis thaliana]	trichocarpa	All probes match over all sequences
PtpAffx.209362.1.S1_s_at	7.37569	8.76412	0.00283025	pmrna:pmrna18538	grail3.0022031901 eugene3.25360003 eugene3.26580001 grail3.0022032101	grail3.0022031901	--	--	trichocarpa	All probes match over all sequences
PtpAffx.209373.1.S1_at	1.147	17.3981	0.000213944	pmrna:pmrna18564	eugene3.00102096	eugene3.00102096	At3g45740.1	putative protein : CDP-alcohol phosphatidyltransferase - Schizosaccharomyces pombe	trichocarpa	Unique
PtpAffx.209412.1.S1_at	4.48586	21.7735	8.91e-05	pmrna:pmrna18642	fgenesh4_pm.C_LG_X000906	fgenesh4_pm.C_LG_X000906	At3g60750.1	transketolase - like protein : transketolase	trichocarpa	Unique
PtpAffx.209444.1.S1_at	1.48311	16.6551	0.000253044	pmrna:pmrna18709	gw1.X.2964.1	gw1.X.2964.1	At3g10530.1	hypothetical protein : similar to hypothetical protein GB:P40055 [Saccharomyces cerevisiae]	trichocarpa	Unique
PtpAffx.209452.1.S1_at	4.3787	6.28468	0.00962449	pmrna:pmrna18727	eugene3.00102296	eugene3.00102296	gi|26451841|dbj|BAC43013.1|	unknown protein [Arabidopsis thaliana] >gi|28416777|gb|AAO42919.1| At3g29034 [Arabidopsis thaliana] >gi|30689454|ref|NP_850646.1| expressed protein [Arabidopsis thaliana]	trichocarpa	Unique
PtpAffx.209486.1.S1_s_at	4.90626	7.92785	0.00409382	pmrna:pmrna18810	gw1.X.3259.1	gw1.X.3259.1	At3g10720.2	putative pectinesterase : contains similarity to pectinesterase GB:AAB57671 [Citrus sinensis]	trichocarpa	All probes match over all sequences
PtpAffx.209490.1.S1_at	2.02554	6.34453	0.00930458	pmrna:pmrna18815	eugene3.00102403	eugene3.00102403	gi|51091950|dbj|BAD35479.1|	unknown protein [Oryza sativa (japonica cultivar-group)]	trichocarpa	Unique
PtpAffx.209557.1.S1_at	5.69145	8.33232	0.00339193	pmrna:pmrna18924	grail3.0106016201	grail3.0106016201	At5g03680.1	GT2 -like protein : GT2	trichocarpa	Unique
PtpAffx.209605.1.S1_at	2.37209	6.37048	0.0091716	pmrna:pmrna18993	gw1.XI.1362.1	gw1.XI.1362.1	At4g22070.1	WRKY family transcription factor : identical to WRKY transcription factor 31 (WRKY31) GI:15990589 from [Arabidopsis thaliana] : supported by cDNA: gi_15990589_gb_AY052648.1_	trichocarpa	Unique
PtpAffx.209858.1.S1_s_at	1.6602	8.2285	0.003563	pmrna:pmrna19432	eugene3.00110631	eugene3.00110631	At3g15030.1	unknown protein : similar to TCP3 GB:AAC24010 [Arabidopsis thaliana]: supported by cDNA: gi_20453148	trichocarpa	All probes match over all sequences
PtpAffx.209952.1.S1_x_at	1.30732	7.00861	0.00645453	pmrna:pmrna19626	gw1.XI.3766.1	gw1.XI.3766.1	At5g53950.1	CUC2 (dbj|BAA19529.1) :	trichocarpa	Probes cross hyb with other sequences
PtpAffx.210010.1.S1_at	2.51839	6.23961	0.00984395	pmrna:pmrna19739	gw1.XI.225.1	gw1.XI.225.1	At4g27290.1	putative receptor like kinase : receptor-like kinase SFR2	trichocarpa	Unique
PtpAffx.210055.1.S1_s_at	1.12651	6.49329	0.00853949	pmrna:pmrna19811	eugene3.00111127	eugene3.00111127	At4g12560.1	F-box protein family : putative proteins - Arabidopsis thaliana	trichocarpa	All probes match over all sequences
PtpAffx.210076.1.S1_at	0.412954	7.33192	0.00547307	pmrna:pmrna19850	gw1.XI.621.1	gw1.XI.621.1	At3g15140.1	expressed protein : : supported by cDNA: gi_16930516_gb_AF419612.1_AF419612	trichocarpa	Unique
PtpAffx.210095.1.S1_at	0.585567	9.02782	0.00255113	pmrna:pmrna19883	fgenesh4_pg.C_LG_XI001238	fgenesh4_pg.C_LG_XI001238	At5g65950.1	unknown protein : : supported by cDNA: gi_20466411	trichocarpa	Unique
PtpAffx.210097.1.S1_at	2.44464	6.83218	0.00706814	pmrna:pmrna19886	estExt_fgenesh4_pm.C_LG_XI0390	estExt_fgenesh4_pm.C_LG_XI0390	At2g17370.1	3-hydroxy-3-methylglutaryl-coenzyme A reductase 2 : (HMG2 protein catalyzes the conversion of 3-hydroxy-3-methylgluatryl-CoA to mevalonate	trichocarpa	Unique
PtpAffx.210115.1.S1_at	2.71391	7.59462	0.00481672	pmrna:pmrna19932	gw1.XI.848.1	gw1.XI.848.1	At1g01030.1	DNA-binding protein	trichocarpa	Unique
PtpAffx.210115.1.S1_x_at	3.38097	16.1459	0.00028301	pmrna:pmrna19932	gw1.XI.848.1	gw1.XI.848.1	At1g01030.1	DNA-binding protein	trichocarpa	Probes cross hyb with other sequences
PtpAffx.210159.1.S1_at	0.222944	7.27338	0.0056279	pmrna:pmrna20018	fgenesh4_pg.C_LG_XII000004	fgenesh4_pg.C_LG_XII000004	At2g22410.1	hypothetical protein : predicted by genscan: supported by cDNA: gi_18086348	trichocarpa	Unique
PtpAffx.210188.1.S1_s_at	4.12148	18.6327	0.000165355	pmrna:pmrna20072	eugene3.00120064	eugene3.00120064	At2g27660.1	hypothetical protein : predicted by genscan	trichocarpa	All probes match over all sequences
PtpAffx.210193.1.S1_at	0.615253	7.01164	0.00644127	pmrna:pmrna20079	grail3.0031005901	grail3.0031005901	gi|42572315|ref|NP_974253.1|	HhH-GPD base excision DNA repair family protein [Arabidopsis thaliana]	trichocarpa	Unique
PtpAffx.210235.1.S1_at	0.778909	8.83853	0.00275361	pmrna:pmrna20149	estExt_fgenesh4_pg.C_LG_XII0132	estExt_fgenesh4_pg.C_LG_XII0132	At5g53170.1	FtsH protease	trichocarpa	Unique
PtpAffx.210243.1.S1_at	1.41489	6.9401	0.00667718	pmrna:pmrna20166	gw1.XII.1350.1	gw1.XII.1350.1	At3g49160.1	pyruvate kinase -like protein : various pyruvate kinases from procaryotes: supported by cDNA: gi_18176181	trichocarpa	Unique
PtpAffx.210247.1.S1_at	1.31665	6.26891	0.00968398	pmrna:pmrna20173	fgenesh4_pg.C_LG_XII000155	fgenesh4_pg.C_LG_XII000155	At5g07040.1	C3HC4-type RING zinc finger protein-like :	trichocarpa	Unique
PtpAffx.210281.1.S1_at	0.802889	17.652	0.000201973	pmrna:pmrna20224	fgenesh4_pg.C_LG_XII000210	fgenesh4_pg.C_LG_XII000210	At4g07950.1	putative DNA-directed RNA polymerase subunit : similar to A. fulgidus DNA-directed RNA polymerase subunit M	trichocarpa	Unique
PtpAffx.210388.1.S1_at	0.700665	8.07823	0.00382438	pmrna:pmrna20414	eugene3.00120386	eugene3.00120386	At1g48570.1	hypothetical protein : predicted by genemark.hmm: supported by cDNA: gi_17473843	trichocarpa	Unique
PtpAffx.210397.1.S1_s_at	3.36327	10.5913	0.00139102	pmrna:pmrna20433	fgenesh4_pm.C_LG_XII000158	fgenesh4_pm.C_LG_XII000158	At2g36800.1	putative glucosyl transferase : : supported by cDNA: gi_17065333	trichocarpa	All probes match over all sequences
PtpAffx.210419.1.S1_at	3.65257	11.8741	0.000904857	pmrna:pmrna20469	fgenesh4_pg.C_LG_XII000453	fgenesh4_pg.C_LG_XII000453	At1g18390.1	wall-associated kinase	trichocarpa	Unique
PtpAffx.210421.1.S1_at	3.07108	6.27091	0.00967844	pmrna:pmrna20471	estExt_fgenesh4_pg.C_LG_XII0454	estExt_fgenesh4_pg.C_LG_XII0454	At5g57580.1	calmodulin-binding protein : similar to calmodulin-binding protein TCB60 GI:1698548 from [Nicotiana tabacum]: supported by cDNA: gi_15810500_gb_AY056289.1_	trichocarpa	Unique
PtpAffx.210450.1.S1_at	1.91217	19.9011	0.000127325	pmrna:pmrna20520	gw1.XII.1118.1	gw1.XII.1118.1	At1g68800.1	hypothetical protein : residues 80 to 140 nearly identical to cyc1a protein (nuclear flower development gene cycloidea) GB:AAF07239 [Antirrhinum siculum]	trichocarpa	Unique
PtpAffx.210564.1.S1_at	2.10653	7.48433	0.00508452	pmrna:pmrna20726	gw1.XII.82.1	gw1.XII.82.1	At5g14750.1	myb family transcription factor : contains PFAM profile: Myb DNA binding domain PF00249	trichocarpa	Unique
PtpAffx.210568.1.S1_at	5.40332	10.4147	0.00147549	pmrna:pmrna20731	gw1.XII.81.1	gw1.XII.81.1	At5g62520.1	putative protein : similar to unknown protein (pir||T07711):supported by full-length cDNA: Ceres:23920.	trichocarpa	Unique
PtpAffx.210589.1.S1_at	0.36567	7.69544	0.00457781	pmrna:pmrna20764	fgenesh4_pg.C_LG_XII000829	fgenesh4_pg.C_LG_XII000829	At1g55150.1	ethylene-responsive DEAD:DEAH box RNA helicase protein	trichocarpa	Unique
PtpAffx.210610.1.S1_x_at	2.30465	6.35795	0.00922838	pmrna:pmrna20813	grail3.0015020701	grail3.0015020701	At2g31880.1	leucine-rich repeat transmembrane protein kinase	trichocarpa	Probes cross hyb with other sequences
PtpAffx.210621.1.S1_s_at	0.360705	6.6951	0.00761714	pmrna:pmrna20833	eugene3.00120855 fgenesh4_pg.C_LG_XV000646	eugene3.00120855	At5g50320.1	histone acetyltransferase : :supported by full-length cDNA: Ceres:123936.	trichocarpa	All probes match over all sequences
PtpAffx.210625.1.S1_at	2.60618	9.37418	0.00220361	pmrna:pmrna20838	fgenesh4_pg.C_LG_XII000908	fgenesh4_pg.C_LG_XII000908	At1g24440.1	expressed protein : weak similarity to C3HC4 zinc finger:supported by full-length cDNA: Ceres:156298.	trichocarpa	Unique
PtpAffx.210700.1.S1_at	1.40659	8.47956	0.0031861	pmrna:pmrna20982	gw1.XII.1740.1 eugene3.00121011	gw1.XII.1740.1	At5g19920.1	TipD - like WD repeat protein : TipD	trichocarpa	Unique
PtpAffx.210729.1.S1_at	1.27416	6.91933	0.00674738	pmrna:pmrna21048	fgenesh4_pg.C_LG_XII001114	fgenesh4_pg.C_LG_XII001114	At3g61415.1	Expressed protein : : supported by full-length cDNA: Ceres: 123065.	trichocarpa	Unique
PtpAffx.210771.1.S1_at	1.54283	9.08712	0.00248878	pmrna:pmrna21133	gw1.XII.1638.1	gw1.XII.1638.1	At4g23030.1	putative protein :	trichocarpa	Unique
PtpAffx.210786.1.S1_at	2.75431	23.8663	6.28e-05	pmrna:pmrna21162	fgenesh4_pg.C_LG_XII001240	fgenesh4_pg.C_LG_XII001240	At2g26330.1	putative receptor-like protein kinase	trichocarpa	Unique
PtpAffx.210787.1.S1_at	4.47995	15.9948	0.0002942	pmrna:pmrna21164	grail3.0079012101	grail3.0079012101	--	--	trichocarpa	Unique
PtpAffx.210790.1.S1_s_at	0.967018	6.74083	0.00743945	pmrna:pmrna21170	fgenesh4_pg.C_LG_XII001247	fgenesh4_pg.C_LG_XII001247	At5g51640.1	putative protein : strong similarity to unknown protein (pir||T10216): supported by cDNA: gi_13122291_dbj_AB047810.1_AB047810	trichocarpa	All probes match over all sequences
PtpAffx.210792.1.S1_at	2.2308	6.3376	0.00932848	pmrna:pmrna21173	eugene3.00121224	eugene3.00121224	--	--	trichocarpa	Unique
PtpAffx.210823.1.S1_at	1.11271	8.41943	0.00327412	pmrna:pmrna21246	gw1.XIII.413.1	gw1.XIII.413.1	At5g26675.1	flap endonuclease - like protein : OsFEN-1	trichocarpa	Unique
PtpAffx.210871.1.S1_at	0.940617	7.38131	0.00535361	pmrna:pmrna21350	gw1.XIII.692.1	gw1.XIII.692.1	At2g40650.1	expressed protein : :supported by full-length cDNA: Ceres:35168.	trichocarpa	Unique
PtpAffx.210881.1.S1_at	2.54458	27.9784	3.39e-05	pmrna:pmrna21363	fgenesh4_pm.C_LG_XIII000059	fgenesh4_pm.C_LG_XIII000059	At3g05600.1	putative epoxide hydrolase : similar to epoxide hydrolase GB:BAA09852 from [Glycine max]:supported by full-length cDNA: Ceres:1355.	trichocarpa	Unique
PtpAffx.210897.1.S1_s_at	5.14129	8.53573	0.00313142	pmrna:pmrna21409	eugene3.00010517 eugene3.00130173 eugene3.00160865	eugene3.00010517	At5g13220.1	putative protein : predicted proteins	trichocarpa	All probes match over all sequences
PtpAffx.210899.1.S1_at	1.19081	7.3696	0.00537867	pmrna:pmrna21412	eugene3.00130177	eugene3.00130177	At1g09040.1	hypothetical protein : predicted by genefinder	trichocarpa	Unique
PtpAffx.210974.1.S1_at	2.03143	9.16062	0.00241398	pmrna:pmrna21560	eugene3.00130350	eugene3.00130350	At3g04860.1	expressed protein : similar to putative protein GB:CAB40986 [Arabidopsis thaliana]:supported by full-length cDNA: Ceres:5170.	trichocarpa	Unique
PtpAffx.210974.1.S1_x_at	1.72867	7.36893	0.00537998	pmrna:pmrna21560	eugene3.00130350	eugene3.00130350	At3g04860.1	expressed protein : similar to putative protein GB:CAB40986 [Arabidopsis thaliana]:supported by full-length cDNA: Ceres:5170.	trichocarpa	Probes cross hyb with other sequences
PtpAffx.211.1.A1_a_at	2.87152	7.42708	0.00522706	DN495737	grail3.0053021901	grail3.0053021901	At2g30150.1	putative glucosyltransferase :	tremula	Unique
PtpAffx.211.1.A1_at	2.64304	6.21883	0.00996946	DN495737	grail3.0053021901	grail3.0053021901	At2g30150.1	putative glucosyltransferase :	tremula	Probes match on alternative forms of same gene
PtpAffx.211009.1.S1_at	3.51784	14.5447	0.000426167	pmrna:pmrna21633	fgenesh4_pg.C_LG_XIII000223	fgenesh4_pg.C_LG_XIII000223	At2g30830.1	putative dioxygenase :	trichocarpa	Unique
PtpAffx.211104.1.S1_s_at	3.93074	8.90133	0.00268484	pmrna:pmrna21816	eugene3.00130647 eugene3.00130648	eugene3.00130647	At5g17810.1	homeodomain protein : predicted proteins	trichocarpa	All probes match over all sequences
PtpAffx.211106.1.S1_s_at	5.42153	9.31669	0.00225597	pmrna:pmrna21818	gw1.XIII.2246.1	gw1.XIII.2246.1	At1g69560.1	MYB-family transcription factor	trichocarpa	All probes match over all sequences
PtpAffx.211116.1.S1_s_at	4.28594	13.8602	0.000513566	pmrna:pmrna21837	gw1.XIII.2315.1 gw1.XIII.2326.1	gw1.XIII.2315.1	At3g03620.1	unknown protein : similar to F16N3.20 GB:AAD46034 [Arabidopsis thaliana]	trichocarpa	All probes match over all sequences
PtpAffx.211119.1.S1_at	2.85468	9.33486	0.00223956	pmrna:pmrna21840	gw1.XIII.2326.1	gw1.XIII.2326.1	At3g03620.1	unknown protein : similar to F16N3.20 GB:AAD46034 [Arabidopsis thaliana]	trichocarpa	Unique
PtpAffx.211201.1.S1_at	1.42562	9.19606	0.00237726	pmrna:pmrna22013	eugene3.00130883	eugene3.00130883	At5g54850.1	unknown protein :	trichocarpa	Unique
PtpAffx.211225.1.S1_at	0.907868	7.77176	0.00440811	pmrna:pmrna22048	eugene3.00130918	eugene3.00130918	At5g54910.1	DEAD:DEAH box RNA helicase protein	trichocarpa	Unique
PtpAffx.211464.1.S1_at	5.33114	10.8591	0.00127412	pmrna:pmrna22471	eugene3.00140147	eugene3.00140147	At5g62280.1	putative protein : predicted proteins	trichocarpa	Unique
PtpAffx.211536.1.S1_at	1.12886	6.60766	0.0080059	pmrna:pmrna22606	eugene3.00140290	eugene3.00140290	At3g61350.1	SKP1 interacting partner 4 (SKIP4)	trichocarpa	Unique
PtpAffx.211570.1.S1_at	4.95077	8.44773	0.00323492	pmrna:pmrna22678	fgenesh4_pg.C_LG_XIV000342	fgenesh4_pg.C_LG_XIV000342	At5g41570.1	WRKY family transcription factor : identical to WRKY transcription factor 24 (WRKY24) GI:15384230 from [Arabidopsis thaliana] : supported by cDNA: gi_15384230_gb_AF404864.1_AF404864	trichocarpa	Unique
PtpAffx.211570.1.S1_x_at	4.73178	9.30686	0.00226432	pmrna:pmrna22678	fgenesh4_pg.C_LG_XIV000342	fgenesh4_pg.C_LG_XIV000342	At5g41570.1	WRKY family transcription factor : identical to WRKY transcription factor 24 (WRKY24) GI:15384230 from [Arabidopsis thaliana] : supported by cDNA: gi_15384230_gb_AF404864.1_AF404864	trichocarpa	Probes cross hyb with other sequences
PtpAffx.211583.1.S1_at	3.12016	7.94086	0.00406972	pmrna:pmrna22701	eugene3.00140379	eugene3.00140379	At5g24090.1	glycosyl hydrolase family 18 (acidic endochitinase) : almost identical to acidic endochitinase GI:166664 from [Arabidopsis thaliana]	trichocarpa	Unique
PtpAffx.211657.1.S1_at	2.27418	25.2556	5.01e-05	pmrna:pmrna22842	gw1.XIV.1973.1	gw1.XIV.1973.1	At2g46870.1	putative RAV-like B3 domain DNA binding protein :	trichocarpa	Unique
PtpAffx.211657.1.S1_s_at	4.41942	39.1578	8.49e-06	pmrna:pmrna22842	gw1.II.760.1 gw1.XIV.1973.1	gw1.II.760.1	At2g46870.1	putative RAV-like B3 domain DNA binding protein :	trichocarpa	All probes match over all sequences
PtpAffx.211676.1.S1_at	0.410364	6.79872	0.0072061	pmrna:pmrna22888	gw1.XIV.2092.1	gw1.XIV.2092.1	At3g62120.1	multifunctional aminoacyl-tRNA ligase-like protein : multifunctional aminoacyl-tRNA ligase - Homo sapiens	trichocarpa	Unique
PtpAffx.211762.1.S1_at	2.02614	10.642	0.00136758	pmrna:pmrna23059	fgenesh4_pg.C_LG_XIV000708	fgenesh4_pg.C_LG_XIV000708	At1g04120.1	ABC transporter family protein : Strong similarity to MRP-like ABC transporter gb|U92650 from A. thaliana and canalicular multi-drug resistance protein gb|L49379 from Rattus norvegicus: supported by cDNA: gi_10197657_gb_AF225908.1_AF225908	trichocarpa	Unique
PtpAffx.211796.1.S1_at	2.941	7.47858	0.00509605	pmrna:pmrna23134	eugene3.00140831	eugene3.00140831	At1g59500.1	auxin-regulated protein GH3	trichocarpa	Unique
PtpAffx.211853.1.S1_at	5.39045	33.2415	1.77e-05	pmrna:pmrna23258	grail3.0012015001	grail3.0012015001	At2g31980.1	putative cysteine proteinase inhibitor B (cystatin B) : :supported by full-length cDNA: Ceres:35447.	trichocarpa	Unique
PtpAffx.211877.1.S1_x_at	0.670763	6.93038	0.0067054	pmrna:pmrna23319	fgenesh4_pm.C_LG_XIV000440	fgenesh4_pm.C_LG_XIV000440	At4g04340.1	unknown protein : temporary automated functional assignment	trichocarpa	Probes cross hyb with other sequences
PtpAffx.211903.1.S1_s_at	0.84132	7.57097	0.00487158	pmrna:pmrna23384	gw1.XIV.3680.1	gw1.XIV.3680.1	At2g04740.1	unknown protein : predicted by genefinder	trichocarpa	All probes match over all sequences
PtpAffx.211913.1.S1_s_at	1.24981	9.84488	0.00182123	pmrna:pmrna23399	fgenesh4_pm.C_LG_XIV000477	fgenesh4_pm.C_LG_XIV000477	At3g07770.1	putative heat-shock protein : similar to heat-shock protein precursor GB:S49340 [Secale cereale]: contains Pfam profile: Heat shock hsp90 proteins	trichocarpa	All probes match over all sequences
PtpAffx.211958.1.S1_at	1.65293	7.51674	0.00500217	pmrna:pmrna23479	eugene3.00141212	eugene3.00141212	At4g08330.1	putative protein :	trichocarpa	Unique
PtpAffx.211969.1.S1_at	1.11226	8.62777	0.0030097	pmrna:pmrna23499	eugene3.00141234	eugene3.00141234	At3g47630.1	putative protein : proline transport helper PTH1 - Candida albicans	trichocarpa	Unique
PtpAffx.211985.1.S1_at	1.85237	9.49769	0.0020943	pmrna:pmrna23538	fgenesh4_pg.C_LG_XIV001202	fgenesh4_pg.C_LG_XIV001202	At1g04120.1	ABC transporter family protein : Strong similarity to MRP-like ABC transporter gb|U92650 from A. thaliana and canalicular multi-drug resistance protein gb|L49379 from Rattus norvegicus: supported by cDNA: gi_10197657_gb_AF225908.1_AF225908	trichocarpa	Unique
PtpAffx.2120.1.S1_at	3.79705	33.8696	1.63e-05	CV259911	gw1.28.1122.1	gw1.28.1122.1	At2g38640.1	unknown protein :	tremula	Unique
PtpAffx.2120.2.S1_a_at	9.3778	33.9322	1.62e-05	CK097107	eugene3.00191063	eugene3.00191063	--	--	tremula	Probes match on alternative forms of same gene
PtpAffx.2120.3.S1_at	9.26903	46.5357	4.06e-06	CF232315	eugene3.00191063	eugene3.00191063	--	--	alba x tremula	Unique
PtpAffx.212071.1.S1_at	3.5393	9.624	0.00198625	pmrna:pmrna23691	fgenesh4_pm.C_LG_XIV000597	fgenesh4_pm.C_LG_XIV000597	At1g48910.1	flavin-containing monooxygenase	trichocarpa	Unique
PtpAffx.212083.1.S1_at	2.7762	7.51673	0.00500217	pmrna:pmrna23708	eugene3.00190020	eugene3.00190020	At5g14930.2	expressed protein :	trichocarpa	Unique
PtpAffx.212088.1.S1_at	2.18648	11.6067	0.000986906	pmrna:pmrna23715	gw1.XIX.153.1	gw1.XIX.153.1	At4g08990.1	Met2-type cytosine DNA-methyltransferase-like protein : DNA (cytosine-5-)-methyltransferase - Arabidopsis thaliana	trichocarpa	Unique
PtpAffx.212088.1.S1_s_at	2.18594	13.2102	0.000608147	pmrna:pmrna23715	fgenesh4_pm.C_LG_IV000376 gw1.XIX.153.1	fgenesh4_pm.C_LG_IV000376	At4g13610.1	DNA (cytosine-5-)-methyltransferase - like protein : DNA (cytosine-5-)-methyltransferase	trichocarpa	All probes match over all sequences
PtpAffx.212106.1.S1_at	1.5727	7.03435	0.00636686	pmrna:pmrna23742	estExt_fgenesh4_pg.C_LG_XIX0080	estExt_fgenesh4_pg.C_LG_XIX0080	At5g23580.1	calcium-dependent protein kinase (pir||S71196) : : supported by cDNA: gi_836937_gb_U20388.1_ATACDPK9	trichocarpa	Unique
PtpAffx.212107.1.S1_at	2.23295	7.33677	0.00545899	pmrna:pmrna23744	eugene3.00190080	eugene3.00190080	At4g31980.1	putative protein : EREBP-4 homolog	trichocarpa	Unique
PtpAffx.212146.1.S1_at	6.14867	10.0573	0.00168048	pmrna:pmrna23819	gw1.XIX.599.1	gw1.XIX.599.1	At3g28580.1	hypothetical protein : predicted by genemark.hmm: supported by cDNA: gi_18175626	trichocarpa	Unique
PtpAffx.212196.1.S1_at	2.94967	7.72145	0.00451729	pmrna:pmrna23911	gw1.XIX.914.1	gw1.XIX.914.1	At3g02940.1	myb family transcription factor : contains Pfam profile: PF00249 Myb-like DNA-binding domain: supported by cDNA: gi_15375289_gb_AF249310.2_AF249310	trichocarpa	Unique
PtpAffx.212292.1.S1_at	11.8325	35.0215	1.41e-05	pmrna:pmrna24100	eugene3.00190563	eugene3.00190563	At3g05550.1	unknown protein :	trichocarpa	Unique
PtpAffx.212343.1.S1_at	1.14744	6.27589	0.00966767	pmrna:pmrna24194	eugene3.00190683	eugene3.00190683	At1g71691.1	hypothetical protein : predicted by genemark.hmm	trichocarpa	Unique
PtpAffx.212367.1.S1_at	1.6488	9.33476	0.00223956	pmrna:pmrna24239	fgenesh4_pg.C_LG_XIX000744	fgenesh4_pg.C_LG_XIX000744	At1g14050.1	Expressed protein : : supported by full-length cDNA: Ceres: 29867.	trichocarpa	Unique
PtpAffx.212419.1.S1_at	4.57617	9.63398	0.00197787	pmrna:pmrna24326	gw1.XIX.2284.1	gw1.XIX.2284.1	At2g42360.1	putative RING zinc finger protein : : supported by cDNA: gi_18491286	trichocarpa	Unique
PtpAffx.212451.1.S1_at	1.31549	8.74768	0.00285087	pmrna:pmrna24390	gw1.XIX.2541.1	gw1.XIX.2541.1	At1g09575.1	Expressed protein : : supported by cDNA: gi_15810220_gb_AY056149.1_	trichocarpa	Unique
PtpAffx.212458.1.S1_at	3.22875	12.8836	0.000668489	pmrna:pmrna24405	gw1.XIX.2583.1	gw1.XIX.2583.1	At1g06840.1	leucine-rich repeat transmembrane protein kinase	trichocarpa	Unique
PtpAffx.212510.1.S1_s_at	2.32302	9.49984	0.00209245	pmrna:pmrna24499	fgenesh4_pg.C_LG_XIX001038 eugene3.00191056 eugene3.00191057 eugene3.48300001	fgenesh4_pg.C_LG_XIX001038	At1g03940.1	hypothetical protein : Nearly identical to Arabidopis protein F21B7.22	trichocarpa	All probes match over all sequences
PtpAffx.212593.1.S1_x_at	5.99366	21.9862	8.51e-05	pmrna:pmrna24670	eugene3.00150158 eugene3.12440001 eugene3.27450001 eugene3.06540004	eugene3.00150158	--	--	trichocarpa	Probes cross hyb with other sequences
PtpAffx.212649.1.S1_at	2.78373	9.89134	0.00178725	pmrna:pmrna24753	eugene3.00150266	eugene3.00150266	At2g03800.1	unknown protein :	trichocarpa	Unique
PtpAffx.212665.1.S1_at	1.08261	8.77898	0.00281398	pmrna:pmrna24777	gw1.XV.720.1	gw1.XV.720.1	At3g18400.1	organ separation protein	trichocarpa	Unique
PtpAffx.212665.1.S1_x_at	1.86349	11.7234	0.000951417	pmrna:pmrna24777	gw1.XV.720.1	gw1.XV.720.1	At3g18400.1	organ separation protein	trichocarpa	Probes cross hyb with other sequences
PtpAffx.212675.1.S1_s_at	3.38108	12.6318	0.000716331	pmrna:pmrna24792	gw1.XV.769.1	gw1.XV.769.1	At5g57580.1	calmodulin-binding protein : similar to calmodulin-binding protein TCB60 GI:1698548 from [Nicotiana tabacum]: supported by cDNA: gi_15810500_gb_AY056289.1_	trichocarpa	All probes match over all sequences
PtpAffx.212730.1.S1_at	0.710497	7.07717	0.00623823	pmrna:pmrna24902	fgenesh4_pm.C_LG_XV000155	fgenesh4_pm.C_LG_XV000155	At3g47940.1	heat shock protein-like protein : heat-shock protein hsp40	trichocarpa	Unique
PtpAffx.212816.1.S1_s_at	4.41484	10.193	0.0016024	pmrna:pmrna25084	fgenesh4_pg.C_LG_XV000597	fgenesh4_pg.C_LG_XV000597	At5g50210.1	putative protein : similar to unknown protein (gb|AAF26953.1):supported by full-length cDNA: Ceres:15702.	trichocarpa	All probes match over all sequences
PtpAffx.212855.1.S1_at	1.29429	6.36164	0.00920848	pmrna:pmrna25156	eugene3.00150714	eugene3.00150714	At1g29320.1	hypothetical protein : predicted by genemark.hmm	trichocarpa	Unique
PtpAffx.212858.1.S1_x_at	1.21716	8.32728	0.0034001	pmrna:pmrna25162	gw1.XV.2041.1	gw1.XV.2041.1	At1g56110.1	SAR DNA binding protein	trichocarpa	Probes cross hyb with other sequences
PtpAffx.212862.1.S1_at	7.11663	22.0322	8.45e-05	pmrna:pmrna25167	gw1.XV.2048.1	gw1.XV.2048.1	At2g26700.1	putative second messenger-dependent protein kinase :	trichocarpa	Unique
PtpAffx.212862.1.S1_s_at	3.64561	8.84163	0.00275125	pmrna:pmrna25167	gw1.XV.2048.1	gw1.XV.2048.1	At2g26700.1	putative second messenger-dependent protein kinase :	trichocarpa	All probes match over all sequences
PtpAffx.212872.1.S1_s_at	4.97687	15.2548	0.00036027	pmrna:pmrna25193	fgenesh4_pg.C_LG_XV000706	fgenesh4_pg.C_LG_XV000706	At1g13750.1	unknown protein : : supported by cDNA: gi_20466208	trichocarpa	All probes match over all sequences
PtpAffx.212897.1.S1_s_at	1.20726	6.52646	0.00837889	pmrna:pmrna25241	gw1.XV.2267.1	gw1.XV.2267.1	At5g50780.1	putative protein : strong similarity to unknown protein (pir||T05518)	trichocarpa	All probes match over all sequences
PtpAffx.212948.1.S1_at	4.9703	8.76889	0.0028228	pmrna:pmrna25339	fgenesh4_pg.C_LG_XV000856	fgenesh4_pg.C_LG_XV000856	At5g61660.1	structural protein - like : glycine-rich cell wall structural protein 1 precursor	trichocarpa	Unique
PtpAffx.212989.1.S1_at	1.31973	17.6717	0.000201294	pmrna:pmrna25402	eugene3.00150990	eugene3.00150990	At5g04690.1	putative protein : predicted proteins	trichocarpa	Unique
PtpAffx.212998.1.S1_s_at	6.71413	22.6949	7.62e-05	pmrna:pmrna25415	gw1.XV.2734.1 fgenesh4_pg.C_scaffold_418000002	gw1.XV.2734.1	At4g37760.1	squalene monooxygenase (squalene epoxidase)(SE)	trichocarpa	All probes match over all sequences
PtpAffx.213045.1.S1_at	3.57336	9.70905	0.00192276	pmrna:pmrna25528	gw1.XV.3109.1	gw1.XV.3109.1	At5g15800.1	MADS-box protein AGL2 : : supported by cDNA: gi_166589_gb_M55551.1_ATHAGL2A	trichocarpa	Unique
PtpAffx.213077.1.S1_at	3.29452	11.2438	0.00111939	pmrna:pmrna25591	eugene3.00151195	eugene3.00151195	At3g61150.1	homeodomain protein	trichocarpa	Unique
PtpAffx.213077.1.S1_s_at	2.76231	10.3858	0.00149258	pmrna:pmrna25591	eugene3.00151195	eugene3.00151195	At3g61150.1	homeodomain protein	trichocarpa	All probes match over all sequences
PtpAffx.213163.1.S1_a_at	2.62833	16.3779	0.000268807	pmrna:pmrna25754	gw1.XVI.771.1	gw1.XVI.771.1	At3g22120.1	unknown protein : similar to cell wall-plasma membrane linker protein GB:CAA64425 from [Brassica napus]	trichocarpa	Probes match on alternative forms of same gene
PtpAffx.213163.1.S1_x_at	1.09191	8.12434	0.00374387	pmrna:pmrna25754	gw1.XVI.771.1	gw1.XVI.771.1	At3g22120.1	unknown protein : similar to cell wall-plasma membrane linker protein GB:CAA64425 from [Brassica napus]	trichocarpa	Probes cross hyb with other sequences
PtpAffx.213203.1.S1_at	1.32304	7.19469	0.00587463	pmrna:pmrna25831	eugene3.00160211	eugene3.00160211	At2g01570.1	putative RGA1	trichocarpa	Unique
PtpAffx.213251.1.S1_at	0.87098	8.47733	0.00318971	pmrna:pmrna25919	gw1.XVI.1294.1	gw1.XVI.1294.1	At3g12600.1	expressed protein : : supported by cDNA: gi_13358193_gb_AF325001.2_AF325001	trichocarpa	Unique
PtpAffx.213290.1.S1_at	2.68361	10.6616	0.00136238	pmrna:pmrna25988	gw1.XVI.1482.1	gw1.XVI.1482.1	At2g41510.1	putative cytokinin oxidase :	trichocarpa	Unique
PtpAffx.213309.1.S1_at	7.53869	13.4263	0.00057196	pmrna:pmrna26031	grail3.0004011501	grail3.0004011501	At5g06860.1	polygalacturonase inhibiting protein (PGIP1) : identical to polygalacturonase inhibiting protein 1 (PGIP1) [Arabidopsis thaliana] gi|7800199|gb|AAF69827: contains leucine rich-repeat (LRR) domains Pfam:PF00560	trichocarpa	Unique
PtpAffx.213326.1.S1_at	1.50562	8.84124	0.00275125	pmrna:pmrna26064	gw1.XVI.1707.1	gw1.XVI.1707.1	At3g08040.1	MATE efflux family protein	trichocarpa	Unique
PtpAffx.213398.1.S1_at	4.7021	12.4091	0.000769345	pmrna:pmrna26212	fgenesh4_pg.C_LG_XVI000572	fgenesh4_pg.C_LG_XVI000572	At3g52450.1	putative protein : arm repeat containing protein ARC1 -Brassica napus	trichocarpa	Unique
PtpAffx.213423.1.S1_s_at	1.46091	8.34051	0.00337943	pmrna:pmrna26248	fgenesh4_pg.C_LG_XVI000610	fgenesh4_pg.C_LG_XVI000610	At5g22250.1	CCR4-associated factor-like protein : : supported by cDNA: gi_17381057	trichocarpa	All probes match over all sequences
PtpAffx.213426.1.S1_at	2.92587	6.48652	0.00857236	pmrna:pmrna26254	gw1.XVI.2323.1	gw1.XVI.2323.1	At1g52340.1	short chain alcohol dehydrogenase	trichocarpa	Unique
PtpAffx.213445.1.S1_at	1.76583	13.5615	0.000553818	pmrna:pmrna26290	eugene3.00160714	eugene3.00160714	At3g52610.1	expressed protein : : supported by cDNA: gi_14334447_gb_AY034915.1_	trichocarpa	Unique
PtpAffx.213445.1.S1_s_at	1.80959	14.625	0.000416727	pmrna:pmrna26290	eugene3.00160714	eugene3.00160714	At3g52610.1	expressed protein : : supported by cDNA: gi_14334447_gb_AY034915.1_	trichocarpa	All probes match over all sequences
PtpAffx.213450.1.S1_at	2.18758	7.06256	0.00628863	pmrna:pmrna26300	gw1.XVI.2517.1	gw1.XVI.2517.1	At5g03870.1	putative protein : predicted proteins	trichocarpa	Unique
PtpAffx.213460.1.S1_at	0.978496	6.38489	0.00909698	pmrna:pmrna26316	eugene3.00160743	eugene3.00160743	At2g37370.1	hypothetical protein : predicted by genscan and genefinder	trichocarpa	Unique
PtpAffx.213466.1.S1_x_at	2.31409	9.29168	0.00227752	pmrna:pmrna26328	gw1.XVI.2587.1	gw1.XVI.2587.1	At2g37330.1	unknown protein : predicted by genscan and genefinder: supported by cDNA: gi_18252848	trichocarpa	Probes cross hyb with other sequences
PtpAffx.213531.1.S1_s_at	6.69067	22.9495	7.3e-05	pmrna:pmrna26443	gw1.XVI.3042.1 gw1.1385.1.1	gw1.XVI.3042.1	--	--	trichocarpa	All probes match over all sequences
PtpAffx.213622.1.S1_at	0.948277	7.45205	0.00516305	pmrna:pmrna26602	estExt_fgenesh4_pg.C_LG_XVI1059	estExt_fgenesh4_pg.C_LG_XVI1059	At5g01520.1	putative protein : putative proteins - Arabidopsis thaliana: supported by cDNA: gi_15292802_gb_AY050835.1_	trichocarpa	Unique
PtpAffx.213685.1.S1_at	2.3277	6.99429	0.00650053	pmrna:pmrna26718	fgenesh4_pm.C_LG_XVI000470	fgenesh4_pm.C_LG_XVI000470	At3g51670.1	putative protein : polyphosphoinositide binding protein Ssh2 - Glycine max	trichocarpa	Unique
PtpAffx.213685.1.S1_s_at	2.14958	6.86901	0.00692904	pmrna:pmrna26718	fgenesh4_pm.C_LG_XVI000470	fgenesh4_pm.C_LG_XVI000470	At3g51670.1	putative protein : polyphosphoinositide binding protein Ssh2 - Glycine max	trichocarpa	All probes match over all sequences
PtpAffx.213695.1.S1_at	3.99043	9.30857	0.00226363	pmrna:pmrna26735	eugene3.00161238	eugene3.00161238	At3g51680.1	short-chain alcohol dehydrogenase-like protein : short-chain alcohol dehydrogenase - Zea mays	trichocarpa	Unique
PtpAffx.213819.1.S1_at	0.930298	7.05933	0.00629964	pmrna:pmrna26972	gw1.XVII.344.1	gw1.XVII.344.1	At3g21110.1	phosphoribosyamidoimidazole-succinocarboxamide synthase	trichocarpa	Unique
PtpAffx.213838.1.S1_at	1.48013	13.8051	0.000521447	pmrna:pmrna27002	grail3.0078007201	grail3.0078007201	At4g13630.1	putative protein : IFA-binding protein	trichocarpa	Unique
PtpAffx.213841.1.S1_at	6.02498	30.4034	2.4e-05	pmrna:pmrna27005	gw1.XVII.506.1	gw1.XVII.506.1	At4g13620.1	AP2 domain transcription factor (RAP2)	trichocarpa	Unique
PtpAffx.213851.1.S1_at	0.915721	10.8016	0.00129612	pmrna:pmrna27019	fgenesh4_pg.C_LG_XVII000196	fgenesh4_pg.C_LG_XVII000196	At4g15570.1	SEN1 like protein :	trichocarpa	Unique
PtpAffx.213858.1.S1_at	0.542949	6.68234	0.00767069	pmrna:pmrna27037	gw1.XVII.610.1	gw1.XVII.610.1	At5g40490.1	RRM-containing RNA-binding protein	trichocarpa	Unique
PtpAffx.21390.1.S1_at	1.17639	8.55948	0.00310041	DN501726	gw1.152.97.1	gw1.152.97.1	At5g06830.1	CDK5 activator-binding protein-like :	trichocarpa	Unique
PtpAffx.213996.1.S1_at	3.46822	8.02616	0.00391715	pmrna:pmrna27266	eugene3.00170492	eugene3.00170492	At3g29400.1	hypothetical protein : predicted by genemark.hmm	trichocarpa	Unique
PtpAffx.214039.1.S1_at	0.637579	7.90815	0.00413581	pmrna:pmrna27339	grail3.0103003701	grail3.0103003701	At4g33060.1	putative protein : peptidyl-prolyl cis-trans isomerase	trichocarpa	Unique
PtpAffx.214084.1.S1_at	1.77252	8.89407	0.00269158	pmrna:pmrna27421	gw1.XVIII.929.1	gw1.XVIII.929.1	At5g39040.1	ABC transporter family protein : TAP-like ABC transporter	trichocarpa	Unique
PtpAffx.214127.1.S1_s_at	4.74792	11.2517	0.00111613	pmrna:pmrna27497	gw1.XVIII.1200.1 fgenesh4_pg.C_LG_XVIII000267	gw1.XVIII.1200.1	At3g63520.1	9-cis-epoxycarotenoid dioxygenase [neoxanthin cleavage enzyme](NC1)(NCED1) : identical to putative 9-cis-epoxy-carotenoid dioxygenase [GI:3096910]	trichocarpa	All probes match over all sequences
PtpAffx.214134.1.S1_at	2.32402	7.14544	0.00602391	pmrna:pmrna27504	eugene3.00180298	eugene3.00180298	At1g10340.1	expressed protein : : supported by cDNA: gi_13937239_gb_AF372975.1_AF372975	trichocarpa	Unique
PtpAffx.21419.1.S1_at	4.29917	7.88762	0.00417746	DN501541	fgenesh4_pm.C_LG_I001167	fgenesh4_pm.C_LG_I001167	At1g55850.1	cellulose synthase catalytic subunit	trichocarpa	Unique
PtpAffx.214216.1.S1_at	1.08248	7.53212	0.00497127	pmrna:pmrna27661	estExt_Genewise1_v1.C_LG_XVIII1717	estExt_Genewise1_v1.C_LG_XVIII1717	At1g80490.1	unknown protein : contains WD domain (G-beta repeat)	trichocarpa	Unique
PtpAffx.214335.1.S1_at	5.70876	10.0385	0.00169407	pmrna:pmrna27877	fgenesh4_pg.C_LG_XVIII000671	fgenesh4_pg.C_LG_XVIII000671	At5g19650.1	putative protein : predicted proteins - Arabidopsis thaliana	trichocarpa	Unique
PtpAffx.214348.1.S1_at	3.64942	11.22	0.00112831	pmrna:pmrna27904	eugene3.00180717	eugene3.00180717	At3g06880.1	hypothetical protein : predicted by genscan+	trichocarpa	Unique
PtpAffx.214354.1.S1_at	0.942185	8.68096	0.00294814	pmrna:pmrna27916	gw1.XVIII.2504.1	gw1.XVIII.2504.1	At5g51130.1	putative protein : contains similarity to unknown protein (pir||T26512)	trichocarpa	Unique
PtpAffx.214374.1.S1_s_at	1.89185	9.35769	0.00221623	pmrna:pmrna27972	eugene3.00180807	eugene3.00180807	At2g18900.1	unknown protein :	trichocarpa	All probes match over all sequences
PtpAffx.214461.1.S1_at	3.7186	6.9035	0.00680172	pmrna:pmrna28120	estExt_fgenesh4_pm.C_LG_XVIII0344	estExt_fgenesh4_pm.C_LG_XVIII0344	At5g48930.1	anthranilate N-benzoyltransferase : :supported by full-length cDNA: Ceres:114130.	trichocarpa	Unique
PtpAffx.214482.1.S1_at	1.74821	8.66494	0.00296454	pmrna:pmrna28166	fgenesh4_pg.C_LG_XVIII000967	fgenesh4_pg.C_LG_XVIII000967	At4g31000.1	calmodulin-binding protein : similar to calmodulin-binding protein TCB60 GI:1698548 from [Nicotiana tabacum]: contains non-consensus donor splice site AT at exon 4: supported by cDNA gi:17065559	trichocarpa	Unique
PtpAffx.214485.1.S1_s_at	2.22047	6.51676	0.00843407	pmrna:pmrna28171	fgenesh4_pg.C_LG_XVIII000975 fgenesh4_pg.C_scaffold_2487000001	fgenesh4_pg.C_LG_XVIII000975	At4g19810.1	glycosyl hydrolase family 18 : similar to chitinase:lysozyme GI:467689 from [Nicotiana tabacum]	trichocarpa	All probes match over all sequences
PtpAffx.214507.1.S1_at	6.40717	15.6401	0.000324714	pmrna:pmrna28213	fgenesh4_pg.C_LG_XVIII001010	fgenesh4_pg.C_LG_XVIII001010	At3g60670.1	putative protein : various predicted Arabidopsis thaliana proteins	trichocarpa	Unique
PtpAffx.214507.1.S1_s_at	5.17122	36.5529	1.2e-05	pmrna:pmrna28213	fgenesh4_pg.C_LG_XVIII001010 eugene3.01520043	fgenesh4_pg.C_LG_XVIII001010	At3g60670.1	putative protein : various predicted Arabidopsis thaliana proteins	trichocarpa	All probes match over all sequences
PtpAffx.214507.1.S1_x_at	6.56252	14.0246	0.000490665	pmrna:pmrna28213	fgenesh4_pg.C_LG_XVIII001010	fgenesh4_pg.C_LG_XVIII001010	At3g60670.1	putative protein : various predicted Arabidopsis thaliana proteins	trichocarpa	Probes cross hyb with other sequences
PtpAffx.214530.1.S1_at	2.80155	10.1243	0.00163939	pmrna:pmrna28243	eugene3.00181086	eugene3.00181086	At1g49390.1	flavonol synthase	trichocarpa	Unique
PtpAffx.214530.1.S1_x_at	2.59134	12.2329	0.000812157	pmrna:pmrna28243	eugene3.00181086	eugene3.00181086	At1g49390.1	flavonol synthase	trichocarpa	Probes cross hyb with other sequences
PtpAffx.214531.1.S1_at	2.10932	7.33741	0.00545899	pmrna:pmrna28244	eugene3.00181087	eugene3.00181087	At5g54000.1	ethylene-forming-enzyme-like dioxygenase :	trichocarpa	Unique
PtpAffx.214740.1.S1_s_at	4.32668	13.7199	0.000533819	pmrna:pmrna28573	eugene3.00041157 eugene3.10530002	eugene3.00041157	At3g18830.1	sugar transport	trichocarpa	All probes match over all sequences
PtpAffx.214813.1.S1_at	3.28356	16.9002	0.000237944	pmrna:pmrna28670	estExt_Genewise1_v1.C_1070026	estExt_Genewise1_v1.C_1070026	At3g15240.1	unknown protein :	trichocarpa	Unique
PtpAffx.214884.1.S1_s_at	4.73149	12.8124	0.000678983	pmrna:pmrna28796	gw1.IV.3358.1 eugene3.10990001	gw1.IV.3358.1	At2g04080.1	hypothetical protein : similar to hypothetical protein GB:AAC27412	trichocarpa	All probes match over all sequences
PtpAffx.214885.1.S1_s_at	3.02217	11.9406	0.000884112	pmrna:pmrna28797	gw1.IV.3358.1 gw1.1099.3.1	gw1.IV.3358.1	At2g04080.1	hypothetical protein : similar to hypothetical protein GB:AAC27412	trichocarpa	All probes match over all sequences
PtpAffx.214885.1.S1_x_at	3.31492	12.1608	0.000831047	pmrna:pmrna28797	gw1.1099.3.1	gw1.1099.3.1	At1g66780.1	MATE efflux family protein	trichocarpa	Probes cross hyb with other sequences
PtpAffx.21490.2.S1_at	10.2716	23.4887	6.68e-05	CX653568	eugene3.00091361 eugene3.10700002	eugene3.00091361	At5g43580.1	unknown protein :	alba x tremula var. glandulosa	Unique
PtpAffx.215077.1.S1_s_at	4.56694	24.5509	5.65e-05	pmrna:pmrna29042	eugene3.01170065 eugene3.01170066	eugene3.01170065	At5g17540.1	putative protein : hypersensitivity-related gene product HSR201 - Nicotiana tabacum	trichocarpa	All probes match over all sequences
PtpAffx.215090.1.S1_s_at	5.07848	14.5911	0.000420904	pmrna:pmrna29065	eugene3.00041157 eugene3.10530002 eugene3.118240001	eugene3.00041157	At3g18830.1	sugar transport	trichocarpa	All probes match over all sequences
PtpAffx.215138.1.S1_at	3.15548	9.76163	0.00188212	pmrna:pmrna29156	estExt_fgenesh4_pg.C_1180070	estExt_fgenesh4_pg.C_1180070	At4g17670.1	expressed protein : :supported by full-length cDNA: Ceres:6709.	trichocarpa	Unique
PtpAffx.215138.1.S1_x_at	3.22201	13.2393	0.000603557	pmrna:pmrna29156	estExt_fgenesh4_pg.C_1180070	estExt_fgenesh4_pg.C_1180070	At4g17670.1	expressed protein : :supported by full-length cDNA: Ceres:6709.	trichocarpa	Probes cross hyb with other sequences
PtpAffx.215144.1.S1_at	8.59242	25.7756	4.68e-05	pmrna:pmrna29173	eugene3.01180090	eugene3.01180090	--	--	trichocarpa	Unique
PtpAffx.215196.1.S1_at	1.89966	7.11658	0.00612127	pmrna:pmrna29245	gw1.12018.5.1	gw1.12018.5.1	At5g46330.1	leucine-rich repeat transmembrane protein kinase	trichocarpa	Unique
PtpAffx.21524.1.S1_s_at	8.71063	15.3008	0.000356682	DN485247	eugene3.00070254 eugene3.00070258 estExt_Genewise1_v1.C_LG_VII1106	eugene3.00070254	At3g22060.1	receptor kinase common family	trichocarpa	All probes match over all sequences
PtpAffx.215266.1.S1_at	1.76846	13.561	0.000553818	pmrna:pmrna29357	fgenesh4_pg.C_scaffold_120000092	fgenesh4_pg.C_scaffold_120000092	At5g10460.1	putative protein :	trichocarpa	Unique
PtpAffx.215318.1.S1_s_at	4.81301	8.13562	0.003728	pmrna:pmrna29438	fgenesh4_pg.C_LG_XV000856 fgenesh4_pg.C_scaffold_12206000001	fgenesh4_pg.C_LG_XV000856	At5g61660.1	structural protein - like : glycine-rich cell wall structural protein 1 precursor	trichocarpa	All probes match over all sequences
PtpAffx.215344.1.S1_at	4.12663	6.78246	0.00726711	pmrna:pmrna29475	eugene3.01220013	eugene3.01220013	At5g24030.1	putative protein : contains similarity to unknown protein (pir||T02898)	trichocarpa	Unique
PtpAffx.215377.1.S1_at	3.53145	6.66925	0.00773263	pmrna:pmrna29531	gw1.122.229.1	gw1.122.229.1	At5g39760.1	putative protein : predicted proteins	trichocarpa	Unique
PtpAffx.215447.1.S1_at	1.30335	9.00113	0.00257816	pmrna:pmrna29646	eugene3.01230071	eugene3.01230071	At5g16040.1	UVB-resistance protein-like : UVB-resistance protein UVR8 - Arabidopsis thaliana	trichocarpa	Unique
PtpAffx.215454.1.S1_at	5.37658	8.77928	0.00281398	pmrna:pmrna29658	fgenesh4_pm.C_scaffold_123000043	fgenesh4_pm.C_scaffold_123000043	At1g67100.1	hypothetical protein : similar to hypothetical protein GI:6553940 from [Arabidopsis thaliana]	trichocarpa	Unique
PtpAffx.215454.1.S1_s_at	6.04574	9.51663	0.00207749	pmrna:pmrna29658	fgenesh4_pm.C_scaffold_123000043	fgenesh4_pm.C_scaffold_123000043	At1g67100.1	hypothetical protein : similar to hypothetical protein GI:6553940 from [Arabidopsis thaliana]	trichocarpa	All probes match over all sequences
PtpAffx.215757.1.S1_s_at	1.97566	7.87124	0.00420243	pmrna:pmrna30137	gw1.XVIII.929.1 gw1.129.177.1 gw1.129.186.1 gw1.129.191.1 gw1.129.198.1	gw1.XVIII.929.1	At5g39040.1	ABC transporter family protein : TAP-like ABC transporter	trichocarpa	All probes match over all sequences
PtpAffx.215797.1.S1_at	1.48175	10.8976	0.00125537	pmrna:pmrna30189	gw1.130.69.1	gw1.130.69.1	At2g19940.1	putative N-acetyl-gamma-glutamyl-phosphate reductase : : supported by cDNA: gi_16604367_gb_AY058082.1_	trichocarpa	Unique
PtpAffx.215807.1.S1_at	1.69689	7.65702	0.00466521	pmrna:pmrna30208	fgenesh4_pg.C_scaffold_130000036	fgenesh4_pg.C_scaffold_130000036	At2g15760.1	Calmodulin-binding protein : similar to AR781 GI:1669593 from [Arabidopsis thaliana]: AR781 complements pheromone receptor deficient mutant of Shizosaccharomyces pombe:supported by full-length cDNA: Ceres:5.	trichocarpa	Unique
PtpAffx.215808.1.S1_s_at	3.3131	10.2755	0.00155536	pmrna:pmrna30211	eugene3.01300046 fgenesh4_pg.C_scaffold_130000040	eugene3.01300046	At3g48700.1	putative protein : PrMC3 - Pinus radiata	trichocarpa	All probes match over all sequences
PtpAffx.215865.1.S1_s_at	1.66787	11.9176	0.000891597	pmrna:pmrna30298	gw1.131.39.1	gw1.131.39.1	At5g26707.1	glutamyl-tRNA synthetase : : supported by cDNA: gi_3435195_gb_AF067773.1_AF067773	trichocarpa	All probes match over all sequences
PtpAffx.215889.1.S1_s_at	1.54452	11.1673	0.00114485	pmrna:pmrna30347	fgenesh4_pg.C_scaffold_131000069 eugene3.16440001	fgenesh4_pg.C_scaffold_131000069	At3g60470.1	putative protein : various predicted proteins	trichocarpa	All probes match over all sequences
PtpAffx.215916.1.S1_at	1.77155	11.2075	0.00113202	pmrna:pmrna30384	fgenesh4_pg.C_scaffold_131000100	fgenesh4_pg.C_scaffold_131000100	At5g26820.1	putative protein : ferroportin1	trichocarpa	Unique
PtpAffx.215952.1.S1_at	3.15053	9.89124	0.00178725	pmrna:pmrna30432	gw1.132.31.1	gw1.132.31.1	At2g23540.1	putative GDSL-motif lipase:hydrolase : similar to APG proteins: pFAM domain PF00657: supported by cDNA: gi_20466295	trichocarpa	Unique
PtpAffx.216000.1.S1_at	3.43992	10.6057	0.00138542	pmrna:pmrna30509	eugene3.01330027	eugene3.01330027	At5g47910.1	respiratory burst oxidase protein : : supported by cDNA: gi_3242788_gb_AF055357.1_AF055357	trichocarpa	Unique
PtpAffx.216034.1.S1_at	1.06535	6.97402	0.00656243	pmrna:pmrna30582	fgenesh4_pm.C_scaffold_133000039	fgenesh4_pm.C_scaffold_133000039	At1g09190.1	hypothetical protein : identical to GB:AAC24086 which contains similarity to a membrane-associated salt-inducible protein	trichocarpa	Unique
PtpAffx.216041.1.S1_x_at	0.97062	8.09089	0.00379846	pmrna:pmrna30597	fgenesh4_pm.C_scaffold_133000046	fgenesh4_pm.C_scaffold_133000046	At1g56440.1	hypothetical protein : contains Pfam profile: PF00515: TPR Domain	trichocarpa	Probes cross hyb with other sequences
PtpAffx.216043.1.S1_s_at	9.44987	14.1459	0.000476271	pmrna:pmrna30600	eugene3.01330126 gw1.133.251.1	eugene3.01330126	At5g24530.1	flavanone 3-hydroxylase-like protein : : supported by full-length cDNA: Ceres: 149654.	trichocarpa	All probes match over all sequences
PtpAffx.216044.1.S1_at	10.1024	11.3785	0.00107273	pmrna:pmrna30601	gw1.133.251.1	gw1.133.251.1	At5g24530.1	flavanone 3-hydroxylase-like protein : : supported by full-length cDNA: Ceres: 149654.	trichocarpa	Unique
PtpAffx.216126.1.S1_s_at	0.780796	7.08183	0.00622455	pmrna:pmrna30715	fgenesh4_pg.C_scaffold_135000008	fgenesh4_pg.C_scaffold_135000008	At5g23610.1	putative protein : similar to unknown protein (gb|AAD12714.1)	trichocarpa	All probes match over all sequences
PtpAffx.216142.1.S1_s_at	0.655733	7.62969	0.00474028	pmrna:pmrna30747	eugene3.01350058	eugene3.01350058	At1g79020.1	hypothetical protein : similar to unknown protein GI:9989052 from [Arabidopsis thaliana]	trichocarpa	All probes match over all sequences
PtpAffx.216226.1.S1_at	0.590498	11.3947	0.00106643	pmrna:pmrna30877	eugene3.138380001	eugene3.138380001	--	--	trichocarpa	Unique
PtpAffx.21623.1.A1_at	2.12198	6.48792	0.00856605	DN489699	eugene3.00010191	eugene3.00010191	At4g12560.1	F-box protein family : putative proteins - Arabidopsis thaliana	tremula x tremuloides	Unique
PtpAffx.21623.2.A1_a_at	2.00453	7.90152	0.00414968	CV256983	eugene3.00010191	eugene3.00010191	At4g12560.1	F-box protein family : putative proteins - Arabidopsis thaliana	trichocarpa x deltoides	Probes match on alternative forms of same gene
PtpAffx.216289.1.S1_at	0.611811	7.82039	0.00429827	pmrna:pmrna30962	eugene3.01400007	eugene3.01400007	At4g26450.1	putative protein :	trichocarpa	Unique
PtpAffx.216299.1.S1_at	0.327585	6.75572	0.0073796	pmrna:pmrna30984	eugene3.01400030	eugene3.01400030	At5g23810.1	amino acid transporter : : supported by cDNA: gi_15529170_gb_AY052209.1_	trichocarpa	Unique
PtpAffx.216333.1.S1_at	2.58682	7.66266	0.00465494	pmrna:pmrna31046	fgenesh4_pg.C_scaffold_1414000003	fgenesh4_pg.C_scaffold_1414000003	At5g61820.1	putative protein : MtN19	trichocarpa	Unique
PtpAffx.216341.1.S1_s_at	5.1274	26.7069	4.05e-05	pmrna:pmrna31055	fgenesh4_pg.C_LG_IX000531 fgenesh4_pg.C_scaffold_14215000001 fgenesh4_pg.C_scaffold_18994000001	fgenesh4_pg.C_LG_IX000531	At2g15040.1	putative disease resistance protein :	trichocarpa	All probes match over all sequences
PtpAffx.216589.1.S1_at	1.59722	7.34508	0.00544057	pmrna:pmrna31470	fgenesh4_pg.C_scaffold_147000065	fgenesh4_pg.C_scaffold_147000065	At5g24850.1	DNA photolyase - like protein : DNA photolyase - Synechocystis sp.	trichocarpa	Unique
PtpAffx.216621.1.S1_at	1.50802	7.14912	0.00601228	pmrna:pmrna31524	gw1.148.3.1	gw1.148.3.1	At5g40850.1	urophorphyrin III methylase (gb|AAB92676.1) : : supported by cDNA: gi_1146164_gb_L47479.1_ATHUPM1R	trichocarpa	Unique
PtpAffx.216635.1.S1_at	0.656185	7.38326	0.00534849	pmrna:pmrna31546	gw1.148.75.1	gw1.148.75.1	At3g10230.1	lycopene beta cyclase : identical to lycopene beta cyclase GI:1399183|GB:AAB53337 [Arabidopsis thaliana]: supported by cDNA: gi_1399182_gb_U50739.1_ATU50739	trichocarpa	Unique
PtpAffx.216798.1.S1_at	1.61333	13.7407	0.000531555	pmrna:pmrna31817	gw1.152.165.1	gw1.152.165.1	At5g34930.1	putative protein : embryonic abundant protein EMB20	trichocarpa	Unique
PtpAffx.216810.1.S1_s_at	0.982388	7.27643	0.00562229	pmrna:pmrna31842	eugene3.00030501 eugene3.153010001 estExt_fgenesh4_pg.C_290044	eugene3.00030501	At2g35720.1	putative DnaJ protein :	trichocarpa	All probes match over all sequences
PtpAffx.216865.1.S1_s_at	1.7997	9.91555	0.00177314	pmrna:pmrna31907	fgenesh4_pg.C_LG_XVIII000967 fgenesh4_pg.C_LG_VI001189 fgenesh4_pg.C_scaffold_15492000001	fgenesh4_pg.C_LG_XVIII000967	At4g31000.1	calmodulin-binding protein : similar to calmodulin-binding protein TCB60 GI:1698548 from [Nicotiana tabacum]: contains non-consensus donor splice site AT at exon 4: supported by cDNA gi:17065559	trichocarpa	All probes match over all sequences
PtpAffx.216900.1.S1_s_at	8.98566	10.0817	0.00166273	pmrna:pmrna31954	fgenesh4_pg.C_scaffold_155000014	fgenesh4_pg.C_scaffold_155000014	At3g29970.1	gene_id:K17E7.15~unknown protein :	trichocarpa	All probes match over all sequences
PtpAffx.216914.1.S1_at	2.96113	14.8905	0.000391117	pmrna:pmrna31985	eugene3.01550047	eugene3.01550047	At3g47520.1	chloroplast NAD-dependent malate dehydrogenase : : supported by cDNA: gi_3256065_emb_Y13987.1_ATMDH	trichocarpa	Unique
PtpAffx.216957.1.S1_s_at	3.7714	6.64835	0.00782584	pmrna:pmrna32038	fgenesh4_pm.C_LG_VI000563 fgenesh4_pg.C_scaffold_15731000001	fgenesh4_pm.C_LG_VI000563	At5g57800.1	lipid transfer protein: glossy1 homolog :	trichocarpa	All probes match over all sequences
PtpAffx.217053.1.S1_at	3.26607	16.7544	0.000247658	pmrna:pmrna32177	eugene3.01580058	eugene3.01580058	At1g72330.1	putative alanine aminotransferase : similar to alanine aminotransferase 2 GB:P34106 [Panicum miliaceum]: supported by cDNA: gi_14334825_gb_AY035086.1_	trichocarpa	Unique
PtpAffx.217237.1.S1_at	5.75063	13.9121	0.000505795	pmrna:pmrna32423	fgenesh4_pg.C_scaffold_164000005	fgenesh4_pg.C_scaffold_164000005	At5g08370.1	glycosyl hydrolase family 27 (alpha-galactosidase:melibiase) : similar to alpha-galactosidase SP:Q42656 from [Coffea arabica]:supported by full-length cDNA: Ceres:156141.	trichocarpa	Unique
PtpAffx.217245.1.S1_at	1.33288	7.52927	0.00497765	pmrna:pmrna32432	eugene3.01640014	eugene3.01640014	At5g58130.1	putative protein : fibrinogen-binding protein	trichocarpa	Unique
PtpAffx.217245.1.S1_s_at	1.35945	6.83616	0.00705243	pmrna:pmrna32432	eugene3.01640014	eugene3.01640014	At5g58130.1	putative protein : fibrinogen-binding protein	trichocarpa	All probes match over all sequences
PtpAffx.217339.1.S1_s_at	4.25018	8.59885	0.00304529	pmrna:pmrna32557	gw1.VII.3180.1 eugene3.16680001	gw1.VII.3180.1	At2g23540.1	putative GDSL-motif lipase:hydrolase : similar to APG proteins: pFAM domain PF00657: supported by cDNA: gi_20466295	trichocarpa	All probes match over all sequences
PtpAffx.217349.1.S1_at	4.88038	10.4576	0.00145628	pmrna:pmrna32570	gw1.166.31.1	gw1.166.31.1	At1g62300.1	WRKY family transcription factor : similar to putative DNA-binding protein GI:7268215 from [Arabidopsis thaliana]: supported by cDNA: gi_12658409_gb_AF331712.1_AF331712	trichocarpa	Unique
PtpAffx.217349.1.S1_x_at	4.75682	13.9103	0.000505795	pmrna:pmrna32570	gw1.166.31.1	gw1.166.31.1	At1g62300.1	WRKY family transcription factor : similar to putative DNA-binding protein GI:7268215 from [Arabidopsis thaliana]: supported by cDNA: gi_12658409_gb_AF331712.1_AF331712	trichocarpa	Probes cross hyb with other sequences
PtpAffx.217529.1.S1_s_at	5.20595	15.7404	0.000315147	pmrna:pmrna32824	gw1.IV.3358.1 gw1.1708.2.1	gw1.IV.3358.1	At2g04080.1	hypothetical protein : similar to hypothetical protein GB:AAC27412	trichocarpa	All probes match over all sequences
PtpAffx.217533.1.S1_at	2.04342	7.81498	0.00430982	pmrna:pmrna32835	gw1.170.45.1	gw1.170.45.1	At3g51270.1	putative protein : several hypothetical proteins of different species	trichocarpa	Unique
PtpAffx.217696.1.S1_s_at	1.24928	6.7368	0.00745673	pmrna:pmrna33059	eugene3.00070751 eugene3.17790001	eugene3.00070751	At1g17330.1	hypothetical protein : predicted by genemark.hmm	trichocarpa	All probes match over all sequences
PtpAffx.217775.1.S1_a_at	0.320866	6.76098	0.00736311	pmrna:pmrna33172	gw1.VI.402.1 fgenesh4_pg.C_scaffold_18086000001	gw1.VI.402.1	At5g58160.1	strong similarity to unknown protein (gb|AAD23008.1) :	trichocarpa	Probes match on alternative forms of same gene
PtpAffx.217788.1.S1_at	5.42353	15.5638	0.000332045	pmrna:pmrna33191	eugene3.01800014	eugene3.01800014	At5g18310.1	putative protein : predicted proteins	trichocarpa	Unique
PtpAffx.217860.1.S1_s_at	4.61477	8.67914	0.00294829	pmrna:pmrna33285	grail3.0033012902 grail3.1829000101	grail3.0033012902	At4g25000.1	alpha-amylase - like protein : alpha-amylase	trichocarpa	All probes match over all sequences
PtpAffx.217873.1.S1_s_at	3.675	10.9584	0.00122673	pmrna:pmrna33312	estExt_Genewise1_v1.C_LG_X6296 eugene3.18300001	estExt_Genewise1_v1.C_LG_X6296	At2g01770.1	putative membrane protein :	trichocarpa	All probes match over all sequences
PtpAffx.217901.1.S1_at	1.99507	8.52834	0.00313776	pmrna:pmrna33351	gw1.1844.6.1	gw1.1844.6.1	At1g17170.1	glutathione transferase	trichocarpa	Unique
PtpAffx.218.1.S1_at	4.69854	7.72898	0.00449848	CV283923	gw1.VI.501.1	gw1.VI.501.1	At1g72510.1	unknown protein :	trichocarpa x deltoides	Unique
PtpAffx.218018.1.S1_s_at	3.87835	11.2674	0.0011102	pmrna:pmrna33518	fgenesh4_pg.C_LG_IV000468 fgenesh4_pm.C_scaffold_187000003	fgenesh4_pg.C_LG_IV000468	At4g35160.1	O-methyltransferase	trichocarpa	All probes match over all sequences
PtpAffx.218028.1.S1_x_at	3.08386	8.40762	0.00328617	pmrna:pmrna33536	eugene3.01870028	eugene3.01870028	At5g45960.1	GDSL-motif lipase:hydrolase protein : :supported by full-length cDNA: Ceres:115897.	trichocarpa	Probes cross hyb with other sequences
PtpAffx.218286.1.S1_at	2.12126	6.87882	0.00689526	pmrna:pmrna33842	fgenesh4_pg.C_scaffold_197000013	fgenesh4_pg.C_scaffold_197000013	At1g14820.1	SEC14 cytosolic factor	trichocarpa	Unique
PtpAffx.218288.1.S1_at	0.771863	6.29138	0.00958577	pmrna:pmrna33844	gw1.197.36.1	gw1.197.36.1	At4g27950.1	putative protein : DNA-binding protein Pti6	trichocarpa	Unique
PtpAffx.218310.1.S1_s_at	0.872075	9.12239	0.0024531	pmrna:pmrna33879	eugene3.19850003 gw1.VII.3365.1	eugene3.19850003	At5g66690.1	UTP-glucose glucosyltransferase : :supported by full-length cDNA: Ceres:151441.	trichocarpa	All probes match over all sequences
PtpAffx.218316.1.S1_at	0.613898	7.13945	0.00604564	pmrna:pmrna33886	fgenesh4_pg.C_scaffold_19875000001	fgenesh4_pg.C_scaffold_19875000001	At3g50130.1	putative protein : some putative proteins - Arabidopsis thaliana and Oryza sativa	trichocarpa	Unique
PtpAffx.218335.1.S1_at	5.12576	17.4563	0.000211304	pmrna:pmrna33907	eugene3.19960001	eugene3.19960001	At2g28120.1	nodulin-like protein : : supported by cDNA: gi_16209713_gb_AY057618.1_	trichocarpa	Unique
PtpAffx.218442.1.S1_x_at	3.8355	9.59839	0.00200894	pmrna:pmrna34055	eugene3.02020017	eugene3.02020017	--	--	trichocarpa	Probes cross hyb with other sequences
PtpAffx.218457.1.S1_s_at	1.42708	7.65023	0.00468296	pmrna:pmrna34079	fgenesh4_pg.C_LG_VIII000188 gw1.1266.10.1 gw1.2033.4.1 fgenesh4_pm.C_LG_VIII000081 gw1.938.10.1	fgenesh4_pg.C_LG_VIII000188	At1g14540.1	anionic peroxidase	trichocarpa	All probes match over all sequences
PtpAffx.218503.1.S1_s_at	0.602804	9.82912	0.00183278	pmrna:pmrna34151	fgenesh4_pg.C_scaffold_170000025 gw1.20508.1.1	fgenesh4_pg.C_scaffold_170000025	At5g48380.1	receptor-like protein kinase : : supported by cDNA: gi_13605826_gb_AF367312.1_AF367312	trichocarpa	All probes match over all sequences
PtpAffx.218532.1.S1_s_at	7.31557	31.6658	2.06e-05	pmrna:pmrna34187	eugene3.02050011	eugene3.02050011	At2g14960.1	putative auxin-regulated protein :	trichocarpa	All probes match over all sequences
PtpAffx.218611.1.S1_at	3.36914	7.8315	0.00427339	pmrna:pmrna34291	fgenesh4_pg.C_scaffold_208000019	fgenesh4_pg.C_scaffold_208000019	At4g13920.1	disease resistance protein family (LRR) : contains leucine rich-repeat domains Pfam:PF00560	trichocarpa	Unique
PtpAffx.218966.1.S1_s_at	4.72054	8.4056	0.00328926	pmrna:pmrna34737	eugene3.00640191 fgenesh4_pg.C_LG_I000332 eugene3.02220016 fgenesh4_pg.C_scaffold_15576000001	eugene3.00640191	At2g01570.1	putative RGA1	trichocarpa	All probes match over all sequences
PtpAffx.219046.1.S1_at	3.27315	19.5649	0.000136498	pmrna:pmrna34844	fgenesh4_pg.C_scaffold_228000004	fgenesh4_pg.C_scaffold_228000004	At3g48280.1	similar to cytochrome p450 family : temporary automated functional assignment	trichocarpa	Unique
PtpAffx.21922.1.A1_at	4.34591	20.2427	0.000119013	CV235106	estExt_fgenesh4_pg.C_1350039	estExt_fgenesh4_pg.C_1350039	At5g08640.1	flavonol synthase (FLS) (sp Q96330) : :supported by full-length cDNA: Ceres:23924.	trichocarpa	Unique
PtpAffx.219286.1.S1_s_at	4.08032	8.63379	0.00300312	pmrna:pmrna35158	fgenesh4_pg.C_LG_XIII000466 eugene3.25410001	fgenesh4_pg.C_LG_XIII000466	At2g38050.1	3-oxo-5-alpha-steroid 4-dehydrogenase : identical to GB:U53860: contains a steroid 5-alpha reductase	trichocarpa	All probes match over all sequences
PtpAffx.219321.1.S1_s_at	5.10225	13.173	0.000613854	pmrna:pmrna35206	gw1.XVIII.1235.1 eugene3.25930001 eugene3.06690001	gw1.XVIII.1235.1	At1g52190.1	peptide transporter	trichocarpa	All probes match over all sequences
PtpAffx.219447.1.S1_s_at	3.90262	6.54147	0.00830674	pmrna:pmrna35368	fgenesh4_pm.C_LG_V000066 eugene3.27040001	fgenesh4_pm.C_LG_V000066	At5g10260.1	Ras family GTP-binding protein	trichocarpa	All probes match over all sequences
PtpAffx.219687.1.S1_at	0.861387	6.33751	0.00932848	pmrna:pmrna35661	eugene3.00280007	eugene3.00280007	At5g09380.1	putative protein : DNA-directed RNA polymerase III chain C53 - Saccharomyces cerevisiae	trichocarpa	Unique
PtpAffx.219691.1.S1_at	1.35101	7.01383	0.00643346	pmrna:pmrna35671	fgenesh4_pm.C_scaffold_28000012	fgenesh4_pm.C_scaffold_28000012	At2g06030.1	hypothetical protein :	trichocarpa	Unique
PtpAffx.219727.1.S1_at	1.79387	13.6931	0.00053611	pmrna:pmrna35741	eugene3.00280096	eugene3.00280096	At2g26440.1	putative pectinesterase : : supported by cDNA: gi_18176444	trichocarpa	Unique
PtpAffx.219782.1.S1_at	0.809331	7.2339	0.00575141	pmrna:pmrna35857	gw1.28.761.1	gw1.28.761.1	At5g03430.1	putative protein : : supported by cDNA: gi_14423557_gb_AF387016.1_AF387016	trichocarpa	Unique
PtpAffx.219802.1.S1_at	2.69091	12.0046	0.000867896	pmrna:pmrna35911	fgenesh4_pg.C_scaffold_28000260	fgenesh4_pg.C_scaffold_28000260	At5g03820.1	putative protein : proline-rich protein APG	trichocarpa	Unique
PtpAffx.219808.1.S1_at	6.23238	10.7774	0.00130678	pmrna:pmrna35918	gw1.28.964.1	gw1.28.964.1	At5g03790.1	homeodomain protein : similar to homeobox-leucine zipper protein Athb-7 SP:P46897 from [Arabidopsis thaliana]	trichocarpa	Unique
PtpAffx.219809.1.S1_s_at	6.52953	16.466	0.000263316	pmrna:pmrna35920	fgenesh4_pg.C_scaffold_28000268	fgenesh4_pg.C_scaffold_28000268	At3g10040.1	unknown protein : predicted by genscan	trichocarpa	All probes match over all sequences
PtpAffx.219816.1.S1_s_at	0.999812	9.3778	0.00220113	pmrna:pmrna35937	fgenesh4_pm.C_scaffold_28000139	fgenesh4_pm.C_scaffold_28000139	At2g36485.1	Expressed protein : : supported by cDNA: gi_15450487_gb_AY052345.1_	trichocarpa	All probes match over all sequences
PtpAffx.219834.1.S1_s_at	1.62025	13.1512	0.00061758	pmrna:pmrna35982	eugene3.00280350	eugene3.00280350	At3g08650.1	unknown protein : : supported by cDNA: gi_20466593	trichocarpa	All probes match over all sequences
PtpAffx.220024.1.S1_at	1.7485	8.87051	0.00272288	pmrna:pmrna36273	gw1.29.384.1	gw1.29.384.1	At5g46920.1	putative protein : contains similarity to maturase-related protein	trichocarpa	Unique
PtpAffx.220027.1.S1_at	2.04384	8.80748	0.00278849	pmrna:pmrna36278	eugene3.00290142	eugene3.00290142	At2g38740.1	expressed protein : :supported by full-length cDNA: Ceres:40283.	trichocarpa	Unique
PtpAffx.220048.1.S1_at	3.71876	12.9289	0.000660838	pmrna:pmrna36320	eugene3.00290188	eugene3.00290188	At4g17800.1	hypothetical protein : : supported by cDNA: gi_17933298	trichocarpa	Unique
PtpAffx.220102.1.S1_s_at	1.03748	15.7712	0.000312236	pmrna:pmrna36424	estExt_Genewise1_v1.C_290455	estExt_Genewise1_v1.C_290455	At4g37740.1	putative protein : predicted proteins	trichocarpa	All probes match over all sequences
PtpAffx.220126.1.S1_at	4.42809	18.3461	0.000174685	pmrna:pmrna36467	fgenesh4_pg.C_scaffold_29000348	fgenesh4_pg.C_scaffold_29000348	At4g27870.1	putative protein : putative proteins from Arabidopsis thaliana: supported by cDNA: gi_15912252_gb_AY056404.1_	trichocarpa	Unique
PtpAffx.220128.1.S1_at	3.36845	9.6697	0.00194875	pmrna:pmrna36470	gw1.29.221.1	gw1.29.221.1	At5g17540.1	putative protein : hypersensitivity-related gene product HSR201 - Nicotiana tabacum	trichocarpa	Unique
PtpAffx.220135.1.S1_at	1.78379	8.12287	0.00374621	pmrna:pmrna36479	gw1.29.280.1	gw1.29.280.1	At5g04620.1	8-amino-7-oxononanoate synthase - like protein : 8-amino-7-oxononanoate synthase	trichocarpa	Unique
PtpAffx.220162.1.S1_x_at	3.18011	7.65092	0.00468241	pmrna:pmrna36516	eugene3.30070003 estExt_Genewise1_v1.C_16410003	eugene3.30070003	At4g27290.1	putative receptor like kinase : receptor-like kinase SFR2	trichocarpa	Probes cross hyb with other sequences
PtpAffx.220211.1.S1_s_at	1.07288	6.85902	0.0069676	pmrna:pmrna36568	eugene3.30470001 eugene3.00700110 eugene3.00700113	eugene3.30470001	At3g59760.1	cysteine synthase : : supported by cDNA: gi_20466509	trichocarpa	All probes match over all sequences
PtpAffx.2203.3.S1_at	1.67976	8.85882	0.00273282	CV254597	fgenesh4_pg.C_LG_VI000763 grail3.0025009501	fgenesh4_pg.C_LG_VI000763	At5g23860.1	Expressed protein : : supported by cDNA: gi_15451225_gb_AY054693.1_	trichocarpa x deltoides	Unique
PtpAffx.220713.1.S1_s_at	2.84819	9.40834	0.00217296	pmrna:pmrna37129	gw1.I.464.1 gw1.VI.2497.1 gw1.3428.4.1	gw1.I.464.1	At3g16370.1	putative APG protein : similar to anter-specific proline-rich protein APG precursor SP:P40602 (Arabidopsis thaliana): contains Pfam profile: PF00657 Lipase Acylhydrolase with GDSL-like motif: supported by cDNA: gi_18700185	trichocarpa	All probes match over all sequences
PtpAffx.220828.1.S1_s_at	0.784966	6.24309	0.00983348	pmrna:pmrna37274	eugene3.00070864 eugene3.36420001	eugene3.00070864	At5g67240.1	exonuclease	trichocarpa	All probes match over all sequences
PtpAffx.220885.1.S1_s_at	0.876324	6.27005	0.0096806	pmrna:pmrna37351	eugene3.01420069 eugene3.37650001	eugene3.01420069	At2g43650.1	unknown protein : : supported by cDNA: gi_20466445	trichocarpa	All probes match over all sequences
PtpAffx.220902.1.S1_s_at	0.763843	8.99805	0.00258041	pmrna:pmrna37376	eugene3.00121004 gw1.1063.2.1 fgenesh4_pg.C_scaffold_3796000001	eugene3.00121004	--	--	trichocarpa	All probes match over all sequences
PtpAffx.220978.1.S1_s_at	1.93239	6.48047	0.00859583	pmrna:pmrna37486	estExt_fgenesh4_pg.C_LG_XII0034 fgenesh4_pg.C_LG_XIX000987 gw1.397.1.1	estExt_fgenesh4_pg.C_LG_XII0034	At3g17770.1	dihydroxyacetone kinase	trichocarpa	All probes match over all sequences
PtpAffx.220980.1.S1_s_at	3.42751	7.66422	0.00465425	pmrna:pmrna37488	fgenesh4_pg.C_scaffold_397000005 gw1.40.513.1 gw1.40.521.1	fgenesh4_pg.C_scaffold_397000005	At4g31940.1	cytochrome p450	trichocarpa	All probes match over all sequences
PtpAffx.22099.1.S1_a_at	4.71098	17.8129	0.000195615	CV257329	estExt_fgenesh4_pg.C_LG_VIII1506	estExt_fgenesh4_pg.C_LG_VIII1506	At4g13430.1	putative protein : various predicted 3-isopropylmalate dehydratases:aconitate hydratases: supported by cDNA: gi_15027970_gb_AY045842.1_	trichocarpa x deltoides	Probes match on alternative forms of same gene
PtpAffx.22099.2.A1_s_at	0.708549	8.77728	0.00281429	CN519960	estExt_fgenesh4_pg.C_LG_X0404	estExt_fgenesh4_pg.C_LG_X0404	At4g13430.1	putative protein : various predicted 3-isopropylmalate dehydratases:aconitate hydratases: supported by cDNA: gi_15027970_gb_AY045842.1_	trichocarpa x deltoides	All probes match over all sequences
PtpAffx.221068.1.S1_at	0.723564	6.81657	0.00713274	pmrna:pmrna37638	gw1.40.182.1	gw1.40.182.1	At2g44660.1	putative glucosyltransferase :	trichocarpa	Unique
PtpAffx.221146.1.S1_s_at	10.2409	17.8999	0.000193021	pmrna:pmrna37783	gw1.40.540.1 gw1.5479.5.1	gw1.40.540.1	At4g31940.1	cytochrome p450	trichocarpa	All probes match over all sequences
PtpAffx.2212.1.A1_at	4.01476	17.6507	0.000201973	CA826370	gw1.XIX.599.1	gw1.XIX.599.1	At3g28580.1	hypothetical protein : predicted by genemark.hmm: supported by cDNA: gi_18175626	trichocarpa x deltoides	Unique
PtpAffx.2212.1.A1_s_at	7.23888	27.094	3.89e-05	CA826370	gw1.XIX.599.1	gw1.XIX.599.1	At3g28580.1	hypothetical protein : predicted by genemark.hmm: supported by cDNA: gi_18175626	trichocarpa x deltoides	All probes match over all sequences
PtpAffx.221207.1.S1_at	3.30449	8.27502	0.00348502	pmrna:pmrna37916	gw1.40.978.1	gw1.40.978.1	At4g37360.1	cytochrome p450 family : cytochrome P450 monooxygenase	trichocarpa	Unique
PtpAffx.221341.1.S1_at	3.3011	142.308	4.56e-08	pmrna:pmrna38172	eugene3.00410183	eugene3.00410183	At1g33811.1	unknown protein : : supported by cDNA: gi_20466731	trichocarpa	Unique
PtpAffx.221435.1.S1_s_at	2.46259	12.0534	0.000853742	pmrna:pmrna38321	eugene3.04390001	eugene3.04390001	At2g04160.1	subtilisin-like serine protease AIR3 : almost identical to subtilisin-like protease AIR3 GI:4218991 from [Arabidopsis thaliana]	trichocarpa	All probes match over all sequences
PtpAffx.22152.1.S1_at	5.77629	25.0049	5.23e-05	CV280223	gw1.I.4198.1	gw1.I.4198.1	At1g50030.1	unknown protein : contains similarity to phosphatidylinositol 3-kinase TOR1 GB:AAD16273 GI:4323240 from [Filobasidiella neoformans]: supported by cDNA: gi_12002901	tremula x tremuloides	Unique
PtpAffx.221598.1.S1_at	3.42162	14.6499	0.000415615	pmrna:pmrna38565	gw1.44.613.1	gw1.44.613.1	At3g48950.1	polygalacturonase	trichocarpa	Unique
PtpAffx.221671.1.S1_at	1.6688	9.67304	0.00194722	pmrna:pmrna38672	eugene3.46830001	eugene3.46830001	At4g29250.1	expressed protein : :supported by full-length cDNA: Ceres:125897.	trichocarpa	Unique
PtpAffx.221805.1.S1_s_at	4.89658	15.9058	0.000301693	pmrna:pmrna38864	gw1.XVII.506.1 fgenesh4_pg.C_scaffold_5164000001	gw1.XVII.506.1	At4g13620.1	AP2 domain transcription factor (RAP2)	trichocarpa	All probes match over all sequences
PtpAffx.221833.1.S1_x_at	2.76137	9.66387	0.00195451	pmrna:pmrna38911	fgenesh4_pg.C_scaffold_5335000002	fgenesh4_pg.C_scaffold_5335000002	At5g20400.1	ethylene-forming-enzyme-like dioxygenase-like protein : ethylene-forming-enzyme-like dioxygenase - Prunus armeniaca	trichocarpa	Probes cross hyb with other sequences
PtpAffx.221984.1.S1_s_at	4.90749	7.44707	0.005174	pmrna:pmrna39147	gw1.57.15.1	gw1.57.15.1	At2g18160.1	bZIP family transcription factor : contains a bZIP transcription factor basic domain signature (PDOC00036): supported by cDNA: gi_14335073_gb_AY037216.1_	trichocarpa	All probes match over all sequences
PtpAffx.222019.1.S1_at	1.3339	11.2712	0.00110975	pmrna:pmrna39209	fgenesh4_pg.C_scaffold_5844000001	fgenesh4_pg.C_scaffold_5844000001	--	--	trichocarpa	Unique
PtpAffx.22222.1.A1_at	7.89591	10.333	0.00152188	CV240869	eugene3.00070646	eugene3.00070646	At5g09970.1	cytochrome p450 family :	trichocarpa	Unique
PtpAffx.222222.1.S1_at	2.59315	9.90901	0.00177617	pmrna:pmrna39496	gw1.64.83.1	gw1.64.83.1	At1g05280.1	hypothetical protein : Similar to hypothetical protein PID|e327464 (gb|Z97338)	trichocarpa	Unique
PtpAffx.222229.1.S1_at	0.417317	6.23612	0.00986435	pmrna:pmrna39505	estExt_fgenesh4_pm.C_640013	estExt_fgenesh4_pm.C_640013	At3g21820.1	unknown protein :	trichocarpa	Unique
PtpAffx.222253.1.S1_at	1.07403	6.5565	0.00822437	pmrna:pmrna39544	estExt_Genewise1_v1.C_640293	estExt_Genewise1_v1.C_640293	At2g47680.1	putative ATP-dependent RNA helicase A :	trichocarpa	Unique
PtpAffx.222276.1.S1_s_at	4.09069	10.9734	0.00122083	pmrna:pmrna39586	eugene3.00640124 estExt_fgenesh4_pg.C_640120	eugene3.00640124	--	--	trichocarpa	All probes match over all sequences
PtpAffx.222308.1.S1_s_at	3.36362	12.1673	0.000829473	pmrna:pmrna39630	eugene3.02220016 eugene3.00640190 eugene3.00640191	eugene3.02220016	At2g01570.1	putative RGA1	trichocarpa	All probes match over all sequences
PtpAffx.222311.1.S1_at	0.823027	7.74752	0.00445978	pmrna:pmrna39634	fgenesh4_pg.C_scaffold_64000187	fgenesh4_pg.C_scaffold_64000187	At5g40520.1	putative protein : predicted proteins	trichocarpa	Unique
PtpAffx.222327.1.S1_x_at	4.34345	27.0238	3.91e-05	pmrna:pmrna39659	estExt_Genewise1_v1.C_640538	estExt_Genewise1_v1.C_640538	At2g20570.1	expressed protein : : supported by cDNA: gi_15451039_gb_AY054600.1_	trichocarpa	Probes cross hyb with other sequences
PtpAffx.222332.1.S1_s_at	2.65152	7.87012	0.00420243	pmrna:pmrna39674	estExt_fgenesh4_pg.C_640230	estExt_fgenesh4_pg.C_640230	At1g03790.1	hypothetical protein : contains Cys3His zinc finger domain	trichocarpa	All probes match over all sequences
PtpAffx.222412.1.S1_at	4.61149	6.67897	0.00768499	pmrna:pmrna39784	fgenesh4_pg.C_scaffold_66000005	fgenesh4_pg.C_scaffold_66000005	At2g36430.1	hypothetical protein : predicted by genscan and genefinder: supported by cDNA: gi_18377794	trichocarpa	Unique
PtpAffx.2225.1.S1_at	1.7658	8.48199	0.00318303	BP935950	--	--	--	--	trichocarpa	Unique
PtpAffx.222504.1.S1_s_at	3.68014	7.1853	0.00590371	pmrna:pmrna39980	gw1.66.684.1	gw1.66.684.1	At1g20900.1	putative DNA-binding protein : similar to GB:CAA16566 and the location of ESTs 115I5T7	trichocarpa	All probes match over all sequences
PtpAffx.222507.1.S1_at	3.89808	6.8988	0.00681996	pmrna:pmrna39985	gw1.66.708.1	gw1.66.708.1	At5g06740.1	lectin-like protein kinase :	trichocarpa	Unique
PtpAffx.222632.1.S1_s_at	2.56064	6.2953	0.00956902	pmrna:pmrna40177	fgenesh4_pg.C_LG_XVIII000975 gw1.7012.1.1	fgenesh4_pg.C_LG_XVIII000975	At4g19810.1	glycosyl hydrolase family 18 : similar to chitinase:lysozyme GI:467689 from [Nicotiana tabacum]	trichocarpa	All probes match over all sequences
PtpAffx.222633.1.S1_at	6.39902	11.2821	0.00110651	pmrna:pmrna40178	fgenesh4_pg.C_scaffold_7018000001	fgenesh4_pg.C_scaffold_7018000001	At1g20560.1	expressed protein : : supported by cDNA: gi_13937176_gb_AF372942.1_AF372942	trichocarpa	Unique
PtpAffx.222633.1.S1_s_at	5.50612	7.65691	0.00466521	pmrna:pmrna40178	fgenesh4_pg.C_scaffold_7018000001	fgenesh4_pg.C_scaffold_7018000001	At1g20560.1	expressed protein : : supported by cDNA: gi_13937176_gb_AF372942.1_AF372942	trichocarpa	All probes match over all sequences
PtpAffx.222645.1.S1_s_at	3.24701	8.58508	0.00306446	pmrna:pmrna40191	eugene3.07050001 fgenesh4_pg.C_scaffold_44000215	eugene3.07050001	At3g47580.1	leucine-rich repeat transmembrane protein kinase	trichocarpa	All probes match over all sequences
PtpAffx.222664.1.S1_at	6.93063	6.98448	0.00652888	pmrna:pmrna40216	gw1.70.14.1	gw1.70.14.1	gi|6979324|gb|AAF34417.1|	hypothetical protein	trichocarpa	Unique
PtpAffx.222739.1.S1_s_at	4.37174	8.20425	0.00360531	pmrna:pmrna40359	eugene3.00700163	eugene3.00700163	At3g46280.1	putative protein : serine:threonine-specific protein kinase (EC 2.7.1.-) lrrpk	trichocarpa	All probes match over all sequences
PtpAffx.222743.1.S1_at	0.375716	7.08511	0.00621369	pmrna:pmrna40365	eugene3.00700168	eugene3.00700168	At2g32910.1	unknown protein :	trichocarpa	Unique
PtpAffx.222747.1.S1_at	0.701171	7.24338	0.00571761	pmrna:pmrna40370	fgenesh4_pg.C_scaffold_70000170	fgenesh4_pg.C_scaffold_70000170	At3g04970.1	unknown protein	trichocarpa	Unique
PtpAffx.222781.1.S1_at	3.77715	11.5074	0.00102382	pmrna:pmrna40426	eugene3.00700227	eugene3.00700227	At3g07040.1	disease resistance protein RPM1 (CC-NBS-LRR class)	trichocarpa	Unique
PtpAffx.222847.1.S1_s_at	4.209	9.63745	0.00197467	pmrna:pmrna40529	gw1.40.513.1 gw1.40.521.1 eugene3.72900001	gw1.40.513.1	At4g31940.1	cytochrome p450	trichocarpa	All probes match over all sequences
PtpAffx.222860.1.S1_s_at	2.77924	6.27066	0.00967844	pmrna:pmrna40550	fgenesh4_pg.C_scaffold_168000040 fgenesh4_pg.C_scaffold_168000044 eugene3.01680052 eugene3.02360009 eugene3.02360013 gw1.236.50.1 fgenesh4_pg.C_scaffold_738000001 eugene3.07380004	fgenesh4_pg.C_scaffold_168000040	At3g14690.1	cytochrome P450	trichocarpa	All probes match over all sequences
PtpAffx.222985.1.S1_at	1.52901	7.26419	0.00565065	pmrna:pmrna40740	gw1.77.142.1	gw1.77.142.1	At3g16810.1	expressed protein : contains Pfam profile:PF00806 Pumilio-family RNA binding domains: supported by cDNA: gi_15010673_gb_AY045638.1_	trichocarpa	Unique
PtpAffx.223223.1.S1_s_at	2.1197	7.48725	0.00507762	pmrna:pmrna41102	gw1.XVIII.339.1 eugene3.08640001	gw1.XVIII.339.1	At2g17220.1	putative protein kinase : contains a protein kinase domain profile (PDOC00100):supported by full-length cDNA: Ceres:13257.	trichocarpa	All probes match over all sequences
PtpAffx.223240.1.S1_at	1.12754	8.09403	0.00379573	pmrna:pmrna41130	gw1.86.17.1	gw1.86.17.1	At2g40360.1	putative WD-40 repeat protein :	trichocarpa	Unique
PtpAffx.223252.1.S1_at	3.75609	8.26659	0.00349734	pmrna:pmrna41155	fgenesh4_pg.C_scaffold_86000038	fgenesh4_pg.C_scaffold_86000038	--	--	trichocarpa	Unique
PtpAffx.223290.1.S1_at	0.700838	16.0305	0.00029104	pmrna:pmrna41212	gw1.86.235.1	gw1.86.235.1	At5g39960.1	putative protein : GTP-binding proteins - different species	trichocarpa	Unique
PtpAffx.223323.1.S1_at	2.75957	6.61828	0.0079655	pmrna:pmrna41259	fgenesh4_pm.C_scaffold_86000052	fgenesh4_pm.C_scaffold_86000052	At4g19380.1	putative protein : predicted protein MTCY20G9	trichocarpa	Unique
PtpAffx.223327.1.S1_at	5.8331	8.7474	0.00285087	pmrna:pmrna41264	fgenesh4_pg.C_scaffold_86000151	fgenesh4_pg.C_scaffold_86000151	At4g19230.1	cytochrome p450 family : cytochrome P450	trichocarpa	Unique
PtpAffx.223421.1.S1_at	3.34114	21.1609	0.000100279	pmrna:pmrna41422	eugene3.00880028	eugene3.00880028	--	--	trichocarpa	Unique
PtpAffx.223450.1.S1_at	5.14893	6.78637	0.00725268	pmrna:pmrna41470	gw1.88.251.1	gw1.88.251.1	At5g13080.1	WRKY family transcription factor : WRKY DNA binding protein - Solanum tuberosum	trichocarpa	Unique
PtpAffx.223562.1.S1_s_at	1.08335	6.36197	0.00920769	pmrna:pmrna41616	gw1.XVII.269.1 eugene3.93140001	gw1.XVII.269.1	At5g09450.1	putative protein : DNA-binding protein - Triticum aestivum	trichocarpa	All probes match over all sequences
PtpAffx.223632.1.S1_s_at	0.546295	6.50422	0.00849304	pmrna:pmrna41715	gw1.VII.3719.1 estExt_Genewise1_v1.C_9650001	gw1.VII.3719.1	At4g18905.1	Expressed protein : : supported by cDNA: gi_15292898_gb_AY050883.1_	trichocarpa	All probes match over all sequences
PtpAffx.223633.1.S1_at	3.14784	7.34499	0.00544057	pmrna:pmrna41716	eugene3.09660001	eugene3.09660001	--	--	trichocarpa	Unique
PtpAffx.223652.1.S1_at	1.76416	7.48175	0.00509177	pmrna:pmrna41744	eugene3.00970008	eugene3.00970008	At1g80080.1	leucine rich repeat protein family : contains leucine rich-repeat domains Pfam:PF00560	trichocarpa	Unique
PtpAffx.223864.1.S1_at	4.07899	9.97915	0.00172974	pmrna:pmrna42084	fgenesh4_pg.C_scaffold_2477000001	fgenesh4_pg.C_scaffold_2477000001	--	--	trichocarpa	Unique
PtpAffx.223864.1.S1_s_at	4.80888	7.3958	0.00531154	pmrna:pmrna42084	fgenesh4_pg.C_scaffold_2477000001	fgenesh4_pg.C_scaffold_2477000001	--	--	trichocarpa	All probes match over all sequences
PtpAffx.223937.1.S1_at	6.28216	10.7914	0.00130038	pmrna:pmrna42162	fgenesh4_pg.C_scaffold_6505000001	fgenesh4_pg.C_scaffold_6505000001	--	--	trichocarpa	Unique
PtpAffx.224138.1.S1_at	2.23	7.45141	0.00516417	pmrna:pmrna42392	fgenesh4_pm.C_LG_I000127	fgenesh4_pm.C_LG_I000127	At5g12890.1	glucosyltransferase -like protein : glucosyltransferase IS5a	trichocarpa	Unique
PtpAffx.224158.1.S1_s_at	4.47795	11.0264	0.00119865	pmrna:pmrna42431	gw1.I.9590.1 gw1.I.9606.1	gw1.I.9590.1	At1g08510.1	acyl-(acyl carrier protein) thioesterase	trichocarpa	All probes match over all sequences
PtpAffx.224159.1.S1_at	3.03193	55.5348	1.84e-06	pmrna:pmrna42432	gw1.I.9606.1	gw1.I.9606.1	At1g08510.1	acyl-(acyl carrier protein) thioesterase	trichocarpa	Unique
PtpAffx.224182.1.S1_at	3.03935	10.7296	0.00132756	pmrna:pmrna42482	gw1.I.3549.1	gw1.I.3549.1	At1g22360.1	UDP-glucose glucosyltransferase : identical to UDP-glucose glucosyltransferase GI:3928543 from [Arabidopsis thaliana]: supported by cDNA: gi_12083243_gb_AF332418.1_AF332418	trichocarpa	Unique
PtpAffx.224218.1.S1_at	0.605544	11.4244	0.0010545	pmrna:pmrna42563	fgenesh4_pg.C_LG_I003318	fgenesh4_pg.C_LG_I003318	At1g30760.1	FAD-linked oxidoreductase family : similar to SP|P30986 reticuline oxidase precursor (Berberine-bridge-forming enzyme) (BBE) (Tetrahydroprotoberberine synthase) [Eschscholzia californica]: contains PF01565 FAD binding domain	trichocarpa	Unique
PtpAffx.224227.1.S1_at	3.53524	6.73464	0.00746315	pmrna:pmrna42589	eugene3.00020387	eugene3.00020387	--	--	trichocarpa	Unique
PtpAffx.224248.1.S1_s_at	5.62678	13.7017	0.000535519	pmrna:pmrna42632	estExt_fgenesh4_pm.C_LG_II0734	estExt_fgenesh4_pm.C_LG_II0734	At2g22590.1	putative anthocyanidin-3-glucoside rhamnosyltransferase : : supported by cDNA: gi_15450576_gb_AY052656.1_	trichocarpa	All probes match over all sequences
PtpAffx.224371.1.S1_at	4.08254	13.3407	0.000587823	pmrna:pmrna42842	gw1.IV.2015.1	gw1.IV.2015.1	At1g11330.1	receptor-like protein kinase	trichocarpa	Unique
PtpAffx.224379.1.S1_s_at	5.47312	16.1371	0.000283462	pmrna:pmrna42854	eugene3.00040197	eugene3.00040197	At4g05070.1	coded for by A. thaliana cDNA T44741 : : supported by cDNA: gi_18175931	trichocarpa	All probes match over all sequences
PtpAffx.224381.1.S1_at	4.68437	19.5646	0.000136498	pmrna:pmrna42859	eugene3.00040275	eugene3.00040275	--	--	trichocarpa	Unique
PtpAffx.224381.1.S1_s_at	5.77368	31.703	2.06e-05	pmrna:pmrna42859	eugene3.00040272 eugene3.00040275 grail3.0038022401	eugene3.00040272	At4g01070.1	putative flavonol glucosyltransferase : similar to Manihot esculenta flavonol 3-O-glucosyltransferase 5	trichocarpa	All probes match over all sequences
PtpAffx.224383.1.S1_s_at	3.5797	8.11241	0.00376401	pmrna:pmrna42862	gw1.IV.2431.1	gw1.IV.2431.1	At5g08350.1	putative protein : FH protein interacting protein FIP1	trichocarpa	All probes match over all sequences
PtpAffx.224385.1.S1_at	3.95472	13.202	0.000609087	pmrna:pmrna42866	gw1.IV.2623.1	gw1.IV.2623.1	At4g32300.1	S-receptor kinase -like protein : serine:threonine-specific protein kinase PK10 precursor	trichocarpa	Unique
PtpAffx.224474.1.S1_at	6.22367	9.42177	0.00216526	pmrna:pmrna43040	eugene3.00050689	eugene3.00050689	At5g64260.1	phi-1-like protein : :supported by full-length cDNA: Ceres:37357.	trichocarpa	Unique
PtpAffx.224489.1.S1_at	2.87747	8.46998	0.00320044	pmrna:pmrna43071	gw1.V.1049.1	gw1.V.1049.1	At5g43760.1	beta-ketoacyl-CoA synthase : : supported by cDNA: gi_14334713_gb_AY035030.1_	trichocarpa	Unique
PtpAffx.224491.1.S1_at	1.403	8.84029	0.0027518	pmrna:pmrna43075	eugene3.00051401	eugene3.00051401	At1g09850.1	cysteine protease XBCP3 : identical to papain-like cysteine peptidase XBCP3 GI:14600257 from [Arabidopsis thaliana]	trichocarpa	Unique
PtpAffx.224492.1.S1_at	0.699746	7.35151	0.00542364	pmrna:pmrna43077	estExt_fgenesh4_pm.C_LG_V0622	estExt_fgenesh4_pm.C_LG_V0622	At1g19880.1	unknown protein :	trichocarpa	Unique
PtpAffx.224501.1.S1_at	3.50956	9.39894	0.00218181	pmrna:pmrna43092	eugene3.00060085	eugene3.00060085	--	--	trichocarpa	Unique
PtpAffx.224509.1.S1_at	6.69676	31.0419	2.25e-05	pmrna:pmrna43113	eugene3.00060224	eugene3.00060224	At1g22400.1	UDP-glucose glucosyltransferase	trichocarpa	Unique
PtpAffx.224543.1.S1_at	0.651937	9.85153	0.00181655	pmrna:pmrna43170	eugene3.00070107	eugene3.00070107	--	--	trichocarpa	Unique
PtpAffx.224583.1.S1_at	5.67414	9.89075	0.00178725	pmrna:pmrna43248	gw1.VII.221.1	gw1.VII.221.1	At1g78960.1	lupeol synthase (LUP1)	trichocarpa	Unique
PtpAffx.224629.1.S1_s_at	6.08837	12.9539	0.00065591	pmrna:pmrna43350	gw1.X.4762.1 fgenesh4_pg.C_scaffold_3983000002 gw1.7940.4.1 gw1.942.4.1	gw1.X.4762.1	At3g09270.1	glutathione transferase	trichocarpa	All probes match over all sequences
PtpAffx.224633.1.S1_s_at	4.03308	12.4307	0.000764099	pmrna:pmrna43360	eugene3.00100463 fgenesh4_pg.C_LG_X000480 fgenesh4_pg.C_scaffold_887000001	eugene3.00100463	At3g26040.1	acyltransferase family : similar to deacetylvindoline 4-O-acetyltransferase [Catharanthus roseus][GI:4091808][PMID:9681034]	trichocarpa	All probes match over all sequences
PtpAffx.224634.1.S1_s_at	5.43636	10.0382	0.00169407	pmrna:pmrna43363	eugene3.00100492 gw1.X.4991.1	eugene3.00100492	At1g24430.1	hypothetical protein : similar to deacetylvindoline 4-O-acetyltransferase	trichocarpa	All probes match over all sequences
PtpAffx.224646.1.S1_at	1.04487	6.83136	0.00706979	pmrna:pmrna43391	gw1.X.6334.1	gw1.X.6334.1	At1g34300.1	hypothetical protein : contains similarity to receptor-like protein kinase GI:6979335 from [Oryza sativa]: supported by cDNA: gi_19699083	trichocarpa	Unique
PtpAffx.224701.1.S1_s_at	8.82546	20.2346	0.000119013	pmrna:pmrna43508	gw1.XI.1914.1 gw1.XI.1918.1 fgenesh4_pg.C_LG_XI000272 gw1.1233.3.1	gw1.XI.1914.1	At4g21410.1	serine threonine kinase - like protein : : supported by cDNA: gi_18650593	trichocarpa	All probes match over all sequences
PtpAffx.224709.1.S1_s_at	2.5503	8.87903	0.00271045	pmrna:pmrna43521	fgenesh4_pg.C_LG_XI000359 eugene3.00110348 gw1.901.9.1	fgenesh4_pg.C_LG_XI000359	At1g11330.1	receptor-like protein kinase	trichocarpa	All probes match over all sequences
PtpAffx.224710.1.S1_s_at	1.31325	8.61256	0.00302593	pmrna:pmrna43522	fgenesh4_pg.C_LG_XI000360 fgenesh4_pg.C_LG_XI000362 gw1.XI.2234.1	fgenesh4_pg.C_LG_XI000360	At1g11330.1	receptor-like protein kinase	trichocarpa	All probes match over all sequences
PtpAffx.224771.1.S1_s_at	4.01048	8.70406	0.00291441	pmrna:pmrna43612	gw1.XI.174.1 gw1.XI.181.1 gw1.XI.207.1	gw1.XI.174.1	At4g27290.1	putative receptor like kinase : receptor-like kinase SFR2	trichocarpa	All probes match over all sequences
PtpAffx.224773.1.S1_s_at	3.68636	7.8627	0.00421789	pmrna:pmrna43615	fgenesh4_pg.C_LG_XI001080 gw1.XI.228.1	fgenesh4_pg.C_LG_XI001080	At4g27290.1	putative receptor like kinase : receptor-like kinase SFR2	trichocarpa	All probes match over all sequences
PtpAffx.224775.1.S1_at	2.67852	6.87869	0.00689526	pmrna:pmrna43618	gw1.XI.243.1	gw1.XI.243.1	At4g27290.1	putative receptor like kinase : receptor-like kinase SFR2	trichocarpa	Unique
PtpAffx.224864.1.S1_at	1.78099	8.07707	0.00382609	pmrna:pmrna43746	gw1.XIII.3356.1	gw1.XIII.3356.1	At4g02340.1	coded for by A. thaliana cDNA T04215 : similar to epoxide hydrolases: supported by cDNA: gi_20856514	trichocarpa	Unique
PtpAffx.224889.1.S1_at	1.75348	6.4568	0.00871549	pmrna:pmrna43797	gw1.XIV.3632.1	gw1.XIV.3632.1	At5g47530.1	putative protein : similar to unknown protein (pir||H71441)	trichocarpa	Unique
PtpAffx.224900.1.S1_at	3.03035	8.19005	0.003625	pmrna:pmrna43824	gw1.XIX.75.1	gw1.XIX.75.1	At5g35370.1	receptor-like protein kinase - like protein : receptor-like protein kinase	trichocarpa	Unique
PtpAffx.224964.1.S1_at	5.85031	12.5294	0.000740016	pmrna:pmrna43908	estExt_Genewise1_v1.C_LG_XIX2228	estExt_Genewise1_v1.C_LG_XIX2228	At5g09360.1	laccase (diphenol oxidase) family : similar to laccase [Pinus taeda][GI:13661201]	trichocarpa	Unique
PtpAffx.224981.1.S1_at	3.07924	23.61	6.6e-05	pmrna:pmrna43942	grail3.0075013801	grail3.0075013801	--	--	trichocarpa	Unique
PtpAffx.225063.1.S1_s_at	1.03245	8.44181	0.003244	pmrna:pmrna44145	eugene3.00061861 gw1.XVIII.1617.1	eugene3.00061861	At4g32300.1	S-receptor kinase -like protein : serine:threonine-specific protein kinase PK10 precursor	trichocarpa	All probes match over all sequences
PtpAffx.225137.1.S1_s_at	2.9201	19.9135	0.000127054	pmrna:pmrna44260	gw1.XIX.75.1 gw1.117.255.1	gw1.XIX.75.1	At5g35370.1	receptor-like protein kinase - like protein : receptor-like protein kinase	trichocarpa	All probes match over all sequences
PtpAffx.225170.1.S1_at	6.72222	10.9252	0.00124128	pmrna:pmrna44316	gw1.1233.3.1	gw1.1233.3.1	At4g21410.1	serine threonine kinase - like protein : : supported by cDNA: gi_18650593	trichocarpa	Unique
PtpAffx.225247.1.S1_at	6.26818	6.88095	0.00688773	pmrna:pmrna44461	fgenesh4_pg.C_scaffold_140000067	fgenesh4_pg.C_scaffold_140000067	At4g20820.1	FAD-linked oxidoreductase family : similar to SP|P30986 reticuline oxidase precursor (Berberine-bridge-forming enzyme) (BBE) (Tetrahydroprotoberberine synthase) [Eschscholzia californica]: contains PF01565 FAD binding domain	trichocarpa	Unique
PtpAffx.225249.1.S1_s_at	7.04083	14.1858	0.000469955	pmrna:pmrna44464	eugene3.01400071 gw1.140.268.1	eugene3.01400071	--	--	trichocarpa	All probes match over all sequences
PtpAffx.225285.1.S1_at	1.89935	7.81602	0.00430785	pmrna:pmrna44526	eugene3.01500045	eugene3.01500045	At5g07010.1	steroid sulfotransferase-like protein : :supported by full-length cDNA: Ceres:124067.	trichocarpa	Unique
PtpAffx.225305.1.S1_s_at	2.12759	6.67093	0.00772705	pmrna:pmrna44559	estExt_Genewise1_v1.C_1580154	estExt_Genewise1_v1.C_1580154	At3g14240.1	subtilisin-like serine protease : contains similarity to SBT1 GI:1771160 from [Lycopersicon esculentum]:supported by full-length cDNA: Ceres:106539.	trichocarpa	All probes match over all sequences
PtpAffx.225360.1.S1_at	2.35303	6.44018	0.00880208	pmrna:pmrna44658	gw1.184.39.1	gw1.184.39.1	At3g47110.1	leucine-rich repeat transmembrane protein kinase	trichocarpa	Unique
PtpAffx.225360.1.S1_s_at	5.26497	10.4299	0.00146779	pmrna:pmrna44658	gw1.184.39.1 eugene3.01840019	gw1.184.39.1	At3g47110.1	leucine-rich repeat transmembrane protein kinase	trichocarpa	All probes match over all sequences
PtpAffx.225371.1.S1_s_at	7.07554	18.315	0.00017596	pmrna:pmrna44680	fgenesh4_pg.C_scaffold_193000016 eugene3.01930021	fgenesh4_pg.C_scaffold_193000016	At5g65940.1	3-hydroxyisobutyryl-coenzyme A hydrolase : : supported by cDNA: gi_8572759_gb_AF276301.1_AF276301	trichocarpa	All probes match over all sequences
PtpAffx.225372.1.S1_at	7.97928	17.7085	0.000199675	pmrna:pmrna44681	eugene3.01930021	eugene3.01930021	--	--	trichocarpa	Unique
PtpAffx.225375.1.S1_at	1.97343	12.2305	0.000812157	pmrna:pmrna44687	fgenesh4_pg.C_scaffold_19785000001	fgenesh4_pg.C_scaffold_19785000001	At2g04160.1	subtilisin-like serine protease AIR3 : almost identical to subtilisin-like protease AIR3 GI:4218991 from [Arabidopsis thaliana]	trichocarpa	Unique
PtpAffx.225395.1.S1_s_at	1.65754	24.1202	6.03e-05	pmrna:pmrna44716	gw1.I.5354.1 gw1.I.5359.1 gw1.202.9.1 gw1.202.78.1 gw1.202.91.1 gw1.202.94.1 gw1.9052.1.1	gw1.I.5354.1	At4g21390.1	serine:threonine kinase - like protein : serine:threonine kinase BRLK	trichocarpa	All probes match over all sequences
PtpAffx.225408.1.S1_at	0.943429	10.1577	0.0016219	pmrna:pmrna44734	gw1.2116.3.1	gw1.2116.3.1	At4g27290.1	putative receptor like kinase : receptor-like kinase SFR2	trichocarpa	Unique
PtpAffx.225458.1.S1_x_at	0.185571	6.52416	0.0083926	pmrna:pmrna44818	gw1.246.2.1	gw1.246.2.1	At5g45160.1	GTP-binding protein-like: root hair defective 3 protein-like :	trichocarpa	Probes cross hyb with other sequences
PtpAffx.225469.1.S1_s_at	2.4103	10.5478	0.0014108	pmrna:pmrna44836	fgenesh4_pg.C_scaffold_256000008 eugene3.02560008 fgenesh4_pg.C_scaffold_256000012 eugene3.02560012	fgenesh4_pg.C_scaffold_256000008	At3g52970.1	cytochrome p450 family : cytochrome P450 76A2	trichocarpa	All probes match over all sequences
PtpAffx.225544.1.S1_s_at	3.91579	6.77817	0.00728827	pmrna:pmrna44968	eugene3.00160247 eugene3.14540001 eugene3.36160002	eugene3.00160247	At2g40890.1	cytochrome p450	trichocarpa	All probes match over all sequences
PtpAffx.225565.1.S1_at	3.51212	7.07595	0.00624253	pmrna:pmrna44999	fgenesh4_pg.C_scaffold_3983000002 gw1.7940.4.1 gw1.942.4.1	fgenesh4_pg.C_scaffold_3983000002	At3g09270.1	glutathione transferase	trichocarpa	Unique
PtpAffx.225598.1.S1_at	1.98698	6.28199	0.0096352	pmrna:pmrna45054	gw1.41.417.1	gw1.41.417.1	At5g36110.1	cytochrome p450 family :	trichocarpa	Unique
PtpAffx.225620.1.S1_at	1.15524	6.52785	0.00837121	pmrna:pmrna45081	gw1.443.3.1	gw1.443.3.1	At5g60900.1	S-receptor kinase homolog 2 precursor : S-receptor kinase homolog 2 precursor	trichocarpa	Unique
PtpAffx.225630.1.S1_at	4.57266	11.757	0.000940247	pmrna:pmrna45101	fgenesh4_pg.C_scaffold_44000215	fgenesh4_pg.C_scaffold_44000215	At3g47570.1	leucine-rich repeat transmembrane protein kinase	trichocarpa	Unique
PtpAffx.225804.1.S1_at	1.19244	7.11324	0.00612963	pmrna:pmrna45406	eugene3.00770103	eugene3.00770103	At5g36930.1	disease resistance protein (TIR-NBS-LRR class)	trichocarpa	Unique
PtpAffx.22583.1.S1_at	2.23929	7.66858	0.00464479	BU889496	--	--	--	--	tremula	Unique
PtpAffx.225845.1.S1_s_at	1.91413	6.44001	0.00880208	pmrna:pmrna45468	fgenesh4_pg.C_LG_XI000360 gw1.901.9.1	fgenesh4_pg.C_LG_XI000360	At1g11330.1	receptor-like protein kinase	trichocarpa	All probes match over all sequences
PtpAffx.227.1.S1_at	1.44121	6.54436	0.00829092	BU829157	fgenesh4_pg.C_LG_IX000889	fgenesh4_pg.C_LG_IX000889	At5g12360.1	putative protein :	tremula x tremuloides	Unique
PtpAffx.2271.1.S1_at	6.11447	10.9791	0.00121843	CA933996	grail3.0020019002	grail3.0020019002	At4g11650.1	osmotin precursor : :supported by full-length cDNA: Ceres:13796.	tremuloides	Unique
PtpAffx.2271.1.S1_s_at	6.86938	10.2425	0.00157157	CA933996	grail3.0020019002	grail3.0020019002	At4g11650.1	osmotin precursor : :supported by full-length cDNA: Ceres:13796.	tremuloides	All probes match over all sequences
PtpAffx.2274.1.S1_at	3.75981	8.18034	0.00364168	CV262526	estExt_fgenesh4_pm.C_LG_VII0110	estExt_fgenesh4_pm.C_LG_VII0110	At1g78270.1	UDP-glucose glucosyltransferase	trichocarpa x nigra	Unique
PtpAffx.22761.2.A1_at	0.440966	8.99384	0.0025836	DN488407	eugene3.00180195	eugene3.00180195	At4g29810.1	MAP kinase kinase 2 : : supported by cDNA: gi_14326470_gb_AF385688.1_AF385688	tremula x tremuloides	Unique
PtpAffx.22785.1.A1_at	10.5863	18.4013	0.000171921	DN487455	--	--	--	--	tremula	Unique
PtpAffx.2279.1.S1_at	0.756264	8.60425	0.00303769	CV256342	grail3.0053004202	grail3.0053004202	At5g13780.1	putative protein : contains similarity to N-acetyltransferase: supported by full-length cDNA: Ceres: 30545.	trichocarpa x deltoides	Unique
PtpAffx.22842.1.S1_a_at	0.569333	7.73546	0.00448334	DN492322	eugene3.00700013	eugene3.00700013	At5g09350.1	putative protein : Phosphatidylinositol 4-kinase - Arabidopsis thaliana	trichocarpa x nigra	Probes match on alternative forms of same gene
PtpAffx.22916.1.A1_at	3.47552	8.10741	0.00377241	CN520839	fgenesh4_pm.C_LG_X000819	fgenesh4_pm.C_LG_X000819	At1g07570.1	protein kinase APK1A : identical to SP:Q06548 from [Arabidopsis thaliana]	trichocarpa x deltoides	Unique
PtpAffx.23061.2.A1_at	1.62298	8.37814	0.00333091	CV256615	eugene3.00290112	eugene3.00290112	At4g17070.1	expressed protein : : supported by cDNA: gi_15912320_gb_AY056438.1_	trichocarpa x deltoides	Unique
PtpAffx.2318.1.S1_s_at	5.28018	9.5754	0.00202891	CV239303	eugene3.00090357	eugene3.00090357	At2g16660.1	nodulin-like protein : : supported by cDNA: gi_17979282	trichocarpa	All probes match over all sequences
PtpAffx.23267.1.A1_at	2.1575	20.2565	0.000118944	CV255349	fgenesh4_pg.C_LG_XIX000891	fgenesh4_pg.C_LG_XIX000891	At1g05710.1	expressed protein : similar to unknown protein GB:AAD24850:supported by full-length cDNA: Ceres:3900.	trichocarpa x deltoides	Unique
PtpAffx.23326.1.S1_a_at	1.15546	7.62209	0.00475799	CV258177	fgenesh4_pg.C_LG_XVIII000903	fgenesh4_pg.C_LG_XVIII000903	At4g30810.1	SERINE CARBOXYPEPTIDASE II - like protein : serine-type carboxypeptidase	trichocarpa x deltoides	Probes match on alternative forms of same gene
PtpAffx.23330.1.S1_at	4.06175	10.8356	0.00128455	CX656526	estExt_fgenesh4_pm.C_LG_I1193	estExt_fgenesh4_pm.C_LG_I1193	At1g17020.1	SRG1-like protein : Strong homology to SRG1 protein	alba x tremula var. glandulosa	Unique
PtpAffx.2334.2.A1_a_at	0.895281	6.59329	0.00806658	CV245546	estExt_Genewise1_v1.C_LG_XVIII3067	estExt_Genewise1_v1.C_LG_XVIII3067	At1g17890.1	GDP-L-fucose synthetase	trichocarpa	Probes match on alternative forms of same gene
PtpAffx.23373.2.A1_a_at	0.837353	10.1731	0.00161197	CV270716	estExt_fgenesh4_pg.C_LG_V0531	estExt_fgenesh4_pg.C_LG_V0531	At2g23420.1	unknown protein :	trichocarpa x nigra	Probes match on alternative forms of same gene
PtpAffx.23392.2.S1_a_at	0.48807	8.11256	0.00376401	BU873783	gw1.IX.3922.1 eugene3.00091234	gw1.IX.3922.1	At2g29580.1	RRM-containing RNA-binding protein	trichocarpa	Probes match on alternative forms of same gene
PtpAffx.23427.1.S1_s_at	4.35126	20.2743	0.000118524	CV280572	estExt_fgenesh4_pg.C_LG_VIII1530 grail3.0009024601	estExt_fgenesh4_pg.C_LG_VIII1530	At2g29420.1	glutathione transferase	trichocarpa x deltoides	All probes match over all sequences
PtpAffx.23456.1.S1_at	8.08324	19.1679	0.00014755	CV275692	eugene3.00050956 eugene3.00050955	eugene3.00050956	At1g78780.1	expressed protein : contains similarity to pathogen-related protein GI:499073 from [Hordeum vulgare]:supported by full-length cDNA: Ceres:772.	trichocarpa x deltoides	Unique
PtpAffx.23537.1.S1_at	2.03946	9.32649	0.00224536	CF234126	estExt_Genewise1_v1.C_281127	estExt_Genewise1_v1.C_281127	At3g08590.1	putative 2	alba x tremula	Unique
PtpAffx.23537.1.S1_s_at	2.18186	11.3592	0.00107915	CF234126	estExt_Genewise1_v1.C_281127	estExt_Genewise1_v1.C_281127	At3g08590.1	putative 2	alba x tremula	All probes match over all sequences
PtpAffx.23593.1.S1_a_at	2.57314	8.53434	0.00313259	CX179559	--	--	--	--	tremula x tremuloides	Unique
PtpAffx.23593.1.S1_at	2.26798	9.91841	0.0017717	CX179559	gw1.XVI.910.1 gw1.XVI.921.1	gw1.XVI.910.1	At1g22400.1	UDP-glucose glucosyltransferase	euramericana	Probes match on alternative forms of same gene
PtpAffx.2376.2.A1_s_at	1.2189	8.95659	0.00262203	BP934123	gw1.II.830.1	gw1.II.830.1	At1g01300.1	chloroplast nucleoid DNA binding protein	nigra	All probes match over all sequences
PtpAffx.2382.1.A1_at	1.00489	7.27517	0.00562487	CV258649	grail3.0024032201	grail3.0024032201	At3g57290.1	translation initiation factor 3 -like protein : mammary tumor-associated protein INT6 - Homo sapiens	trichocarpa x nigra	Unique
PtpAffx.2386.1.S1_at	1.26633	6.74229	0.00743713	CV273766	gw1.IX.4482.1	gw1.IX.4482.1	At3g12490.1	cysteine proteinase inhibitor	trichocarpa x deltoides	Unique
PtpAffx.24312.1.S1_a_at	0.886027	9.4133	0.00216977	DN487476	eugene3.00061955	eugene3.00061955	At5g25080.1	putative protein : small unique nuclear receptor co-repressor (SUN-CoR) - Mus musculus	tremula	Probes match on alternative forms of same gene
PtpAffx.24322.2.S1_a_at	3.67756	7.87157	0.00420243	CV244167	gw1.IX.3095.1	gw1.IX.3095.1	At2g26870.1	putative phospholipase C :	trichocarpa	Unique
PtpAffx.24322.2.S1_at	3.36958	7.06641	0.00627607	CV244167	gw1.IX.3095.1	gw1.IX.3095.1	At2g26870.1	putative phospholipase C :	trichocarpa	Probes match on alternative forms of same gene
PtpAffx.24353.1.A1_a_at	8.30828	15.8726	0.000304638	CV274454	fgenesh4_pg.C_LG_V001079	fgenesh4_pg.C_LG_V001079	--	--	trichocarpa x deltoides	Probes match on alternative forms of same gene
PtpAffx.24353.2.A1_x_at	8.14695	14.4534	0.000436373	CV263592	fgenesh4_pg.C_LG_V001079	fgenesh4_pg.C_LG_V001079	--	--	trichocarpa x nigra	Probes cross hyb with other sequences
PtpAffx.24447.1.A1_at	1.58706	6.71306	0.00753744	CV259247	gw1.II.200.1	gw1.II.200.1	At3g07320.1	glycosyl hydrolase family 17 : similar to beta-1	trichocarpa x nigra	Unique
PtpAffx.24491.2.S1_at	3.13052	7.18883	0.00589467	CV273830	grail3.0009013401	grail3.0009013401	At3g22930.1	calmodulin	trichocarpa x deltoides	Unique
PtpAffx.24508.1.S1_a_at	0.935138	9.52941	0.00206896	CV262767	estExt_Genewise1_v1.C_LG_VII0362	estExt_Genewise1_v1.C_LG_VII0362	At2g43950.1	expressed protein : : supported by cDNA: gi_15028228_gb_AY045937.1_	trichocarpa x nigra	Probes match on alternative forms of same gene
PtpAffx.24564.2.A1_a_at	1.86026	8.35237	0.00337127	CV272077	estExt_fgenesh4_pg.C_1330041	estExt_fgenesh4_pg.C_1330041	At5g27760.1	putative protein : predicted protein	trichocarpa x nigra	Probes match on alternative forms of same gene
PtpAffx.24591.1.A1_at	0.845253	6.53685	0.00833048	DN486654	estExt_fgenesh4_pg.C_LG_XII0272	estExt_fgenesh4_pg.C_LG_XII0272	At4g00850.1	coded for by A. thaliana cDNA T45454 : : supported by cDNA: gi_14190376_gb_AF378866.1_AF378866	tremula	Unique
PtpAffx.24713.1.A1_at	1.03922	8.23701	0.0035467	CV249144	estExt_fgenesh4_pg.C_LG_XI0654	estExt_fgenesh4_pg.C_LG_XI0654	At5g39850.1	40S ribosomal protein S9-like : 40S ribosomal protein S9 - Chlamydomonas sp.	trichocarpa	Unique
PtpAffx.2472.1.S1_at	0.819138	10.1156	0.00164391	CV257171	eugene3.00051228	eugene3.00051228	At3g63410.1	putative chloroplast inner envelope protein : membrane protein	trichocarpa x deltoides	Unique
PtpAffx.249.100.A1_s_at	2.7179	32.5393	1.88e-05	CX175247	gw1.V.402.1	gw1.V.402.1	At1g71695.1	peroxidase	deltoides	All probes match over all sequences
PtpAffx.249.100.A1_x_at	2.84147	10.5185	0.00142412	CX175247	gw1.V.402.1	gw1.V.402.1	At1g71695.1	peroxidase	deltoides	Probes cross hyb with other sequences
PtpAffx.249.116.A1_a_at	1.42569	11.262	0.00111206	CV263735	estExt_fgenesh4_pm.C_LG_I0130	estExt_fgenesh4_pm.C_LG_I0130	At3g57930.1	putative protein : hypothetical protein T24P15.10 - Arabidopsis thaliana	trichocarpa x nigra	Probes match on alternative forms of same gene
PtpAffx.249.127.A1_at	1.76888	11.1774	0.00114185	CV227299	grail3.0096010101	grail3.0096010101	At2g35690.1	putative acyl-CoA oxidase : possibly a peroxisomal component: supported by cDNA: gi_20465712	trichocarpa	Unique
PtpAffx.249.14.A1_x_at	3.00395	7.3873	0.0053356	M25341.1	--	--	--	--	trichocarpa	Probes cross hyb with other sequences
PtpAffx.249.187.S1_at	3.29802	6.27856	0.0096535	BP933230	--	--	--	--	tremula	Unique
PtpAffx.249.2.S1_at	1.33361	13.0418	0.00063788	D83226.1	gw1.III.1613.1	gw1.III.1613.1	At1g62510.1	similar to 14KD proline-rich protein DC2.15 precursor (sp|P14009): similar to ESTs emb|Z17709 and emb|Z47685 : similar to hybrid proline-rich protein GB:CAA59472 GI:4454097 from [Catharanthus roseus]	nigra	Unique
PtpAffx.249.227.A1_a_at	0.968583	12.0093	0.000867007	CV239782	eugene3.01330075	eugene3.01330075	At1g56260.1	hypothetical protein : predicted by genemark.hmm	tremula	Probes match on alternative forms of same gene
PtpAffx.249.26.A1_s_at	3.30694	46.4644	4.07e-06	BP933372	gw1.V.402.1	gw1.V.402.1	At1g71695.1	peroxidase	nigra	All probes match over all sequences
PtpAffx.249.278.A1_s_at	2.04542	6.79051	0.00723695	BP934983	estExt_fgenesh4_pg.C_LG_XIV1000	estExt_fgenesh4_pg.C_LG_XIV1000	At5g14780.1	formate dehydrogenase (FDH) : :supported by full-length cDNA: Ceres:7530.	nigra	All probes match over all sequences
PtpAffx.249.318.A1_s_at	1.09301	7.15593	0.00598938	CV130443	estExt_fgenesh4_pm.C_290034	estExt_fgenesh4_pm.C_290034	At2g35690.1	putative acyl-CoA oxidase : possibly a peroxisomal component: supported by cDNA: gi_20465712	deltoides	All probes match over all sequences
PtpAffx.249.375.S1_at	1.16578	7.53819	0.00496165	CV254666	eugene3.00011281	eugene3.00011281	At3g16050.1	putative ethylene-inducible protein : similar to ethylene-inducible protein GB:M88254 from [Hevea brasiliensis]: supported by cDNA: gi_4103951_gb_AF029980.1_AF029980	trichocarpa x deltoides	Unique
PtpAffx.249.38.A1_a_at	1.39167	17.7639	0.000197699	DN500585	estExt_fgenesh4_pg.C_LG_V0410	estExt_fgenesh4_pg.C_LG_V0410	At1g20696.1	Expressed protein : : supported by full-length cDNA: Ceres: 11938.	tremula x tremuloides	Probes match on alternative forms of same gene
PtpAffx.249.384.S1_at	1.71704	19.9323	0.000126548	CV272115	gw1.I.2892.1	gw1.I.2892.1	At5g59440.1	thymidylate kinase - like protein : thymidylate kinase	trichocarpa x nigra	Unique
PtpAffx.249.401.A1_at	0.804942	10.7382	0.00132391	CV226789	--	--	--	--	trichocarpa	Unique
PtpAffx.249.411.A1_a_at	0.946665	13.7316	0.000532392	CV267444	estExt_fgenesh4_pg.C_LG_V0410	estExt_fgenesh4_pg.C_LG_V0410	At1g20696.1	Expressed protein : : supported by full-length cDNA: Ceres: 11938.	trichocarpa x nigra	Probes match on alternative forms of same gene
PtpAffx.249.437.S1_a_at	10.0553	21.3511	9.64e-05	BU880413	estExt_Genewise1_v1.C_14340008	estExt_Genewise1_v1.C_14340008	gi|881610|gb|AAA68962.1|	trypsin inhibitor	trichocarpa	Probes match on alternative forms of same gene
PtpAffx.249.47.A1_s_at	3.02889	9.6587	0.0019581	CV256610	--	--	--	--	trichocarpa x deltoides	All probes match over all sequences
PtpAffx.249.474.S1_at	1.14265	14.0187	0.000490931	CN523975	estExt_fgenesh4_pm.C_LG_VII0202	estExt_fgenesh4_pm.C_LG_VII0202	At2g22240.1	putative myo-inositol 1-phosphate synthase : : supported by cDNA: gi_15450746_gb_AY053415.1_	trichocarpa x deltoides	Unique
PtpAffx.249.478.A1_s_at	2.78617	35.0662	1.41e-05	CF235544	estExt_fgenesh4_pm.C_1210019	estExt_fgenesh4_pm.C_1210019	At2g36460.1	putative fructose bisphosphate aldolase : :supported by full-length cDNA: Ceres:13024.	alba x tremula	All probes match over all sequences
PtpAffx.249.52.S1_x_at	4.42154	18.7283	0.000161402	CN520728	estExt_fgenesh4_pg.C_LG_XIX0984	estExt_fgenesh4_pg.C_LG_XIX0984	At1g73325.1	similar to Dr4(protease inhibitor) : temporary automated functional assignment	trichocarpa x deltoides	Probes cross hyb with other sequences
PtpAffx.249.570.S1_a_at	4.52462	13.9803	0.00049639	CV256339	estExt_fgenesh4_pm.C_LG_VII0202	estExt_fgenesh4_pm.C_LG_VII0202	At2g22240.1	putative myo-inositol 1-phosphate synthase : : supported by cDNA: gi_15450746_gb_AY053415.1_	trichocarpa x deltoides	Probes match on alternative forms of same gene
PtpAffx.249.579.S1_at	1.72091	9.32659	0.00224536	CV284025	gw1.VIII.2306.1 gw1.X.2488.1	gw1.VIII.2306.1	At5g13510.1	ribosomal protein L10-like : ribosomal protein L10- Nicotiana tabacum	trichocarpa x deltoides	Unique
PtpAffx.249.692.A1_s_at	0.771515	9.09451	0.00248192	DN491523	gw1.VI.320.1	gw1.VI.320.1	At2g26260.1	3-beta-hydroxysteroid dehydrogenase :	tremula	All probes match over all sequences
PtpAffx.249.7.S1_x_at	4.6098	14.6065	0.000419344	AY378088.1	estExt_fgenesh4_pg.C_LG_XIX0984	estExt_fgenesh4_pg.C_LG_XIX0984	At1g73325.1	similar to Dr4(protease inhibitor) : temporary automated functional assignment	trichocarpa x deltoides	Probes cross hyb with other sequences
PtpAffx.249.706.S1_at	2.33158	8.25167	0.00352215	CV232310	eugene3.00280131	eugene3.00280131	At5g02950.1	PWWP domain protein : predicted protein	tremula	Unique
PtpAffx.249.76.S1_a_at	3.64034	14.4564	0.000436251	CK091111	gw1.XVI.771.1	gw1.XVI.771.1	At3g22120.1	unknown protein : similar to cell wall-plasma membrane linker protein GB:CAA64425 from [Brassica napus]	trichocarpa	Probes match on alternative forms of same gene
PtpAffx.25004.4.S1_a_at	5.57134	7.78536	0.00437593	CV237911	grail3.0076005601	grail3.0076005601	At5g01870.1	lipid-transfer protein-like : lipid-transfer protein - Nicotiana glauca	trichocarpa	Probes match on alternative forms of same gene
PtpAffx.25004.5.A1_a_at	0.808154	7.22808	0.00577282	CV239237	estExt_Genewise1_v1.C_LG_X1716	estExt_Genewise1_v1.C_LG_X1716	At5g05610.1	nucleic acid binding protein-like : :supported by full-length cDNA: Ceres:111750.	trichocarpa	Probes match on alternative forms of same gene
PtpAffx.25041.1.S1_at	1.21584	10.9584	0.00122673	CV236081	gw1.VI.932.1	gw1.VI.932.1	At4g29260.1	acid phosphatase-like protein : acid phosphatase-1 (EC 3.1.3.-) - Lycopersicon esculentum	trichocarpa	Unique
PtpAffx.25116.1.A1_at	1.33221	6.6909	0.00763489	CV228813	gw1.XVI.3468.1 gw1.VI.2222.1	gw1.XVI.3468.1	At3g54130.1	Machado-Joseph disease MJD1a -like protein : Machado-Joseph disease MJD1a protein	trichocarpa	Unique
PtpAffx.2515.1.A1_a_at	0.415946	8.76221	0.00283093	CV262688	--	--	--	--	trichocarpa	Probes match on alternative forms of same gene
PtpAffx.25173.1.A1_a_at	0.646276	6.76732	0.00733457	CV243954	eugene3.00280258	eugene3.00280258	At3g53130.1	cytochrome p450 family : CYTOCHROME P450 97B2	trichocarpa	Probes match on alternative forms of same gene
PtpAffx.254.1.S1_s_at	1.74019	10.5017	0.00143127	CV268035	eugene3.00140599	eugene3.00140599	At2g47115.1	unknown protein :	trichocarpa x nigra	All probes match over all sequences
PtpAffx.25404.1.S1_at	0.567292	9.68488	0.00193919	CF232803	eugene3.00061217	eugene3.00061217	At3g12120.1	omega-6 fatty acid desaturase	nigra	Unique
PtpAffx.25444.1.S1_s_at	5.38859	22.7165	7.62e-05	CV274263	estExt_Genewise1_v1.C_LG_X4725 grail3.0036009801	estExt_Genewise1_v1.C_LG_X4725	At2g29460.1	glutathione transferase	trichocarpa x deltoides	All probes match over all sequences
PtpAffx.25444.1.S1_x_at	5.94343	22.23	8.26e-05	CV274263	estExt_Genewise1_v1.C_LG_X4725 grail3.0036009801	estExt_Genewise1_v1.C_LG_X4725	At2g29460.1	glutathione transferase	trichocarpa x deltoides	Probes cross hyb with other sequences
PtpAffx.2559.2.A1_a_at	1.89975	6.43679	0.00881989	CV258008	eugene3.00031873 fgenesh4_pg.C_scaffold_3758000001	eugene3.00031873	At1g58170.1	disease resistance response protein-related: dirigent protein-related : similar to dirigent protein [Thuja plicata] gi|6694699|gb|AAF25360: similar to pathogenesis-related protein [Pisum sativum] gi|4585273|gb|AAD25355	trichocarpa x deltoides	Unique
[truncated: 657 more rows]
