# Supplementary material for: Genome scale transcriptome analysis of shoot organogenesis in Populus
Source: BMC Plant Biol. 2009 Nov 17;9:132. doi: 10.1186/1471-2229-9-132 (PMC2784466; doi:10.1186/1471-2229-9-132)
Supplement: Additional file 3 — Counts and percentages of regulated genes by GO category. [file 1471-2229-9-132-S3.XLS]

## Sheet: Summary
Count*: Number of identified gene in each class
%: Percentage of total number of up- or down-regulated genes at each stage
		B vs. A				C vs. A				D vs. A				E vs. A
		Up		down		Up		Down		Up		Down		Up		Down
GO category	Function category	Count*	%	Count*	%	Count*	%	Count*	%	Count*	%	Count*	%	Count*	%	Count*	%
	cell organization and biogenesis	307	0.0711967	249	0.0521794	160	0.050681	210	0.0530705	126	0.0418188	225	0.0586396	108	0.0431138	168	0.0552632
	developmental processes	220	0.0510204	211	0.0442163	153	0.0484637	182	0.0459944	126	0.0418188	209	0.0544696	129	0.051497	156	0.0513158
	DNA or RNA metabolism	61	0.0141466	26	0.00544845	25	0.00791891	23	0.00581248	23	0.00763359	27	0.00703675	18	0.00718563	21	0.00690789
	electron transport or energy pathways	127	0.0294527	204	0.0427494	113	0.0357935	155	0.0391711	111	0.0368404	90	0.0234558	98	0.0391218	74	0.0243421
	other biological processes	1841	0.426948	2066	0.432942	1360	0.430789	1747	0.441496	1207	0.400597	1737	0.452697	1046	0.417565	1358	0.446711
Biological	other cellular processes	1559	0.361549	1484	0.310981	1117	0.353817	1210	0.305787	1026	0.340524	1167	0.304144	905	0.361277	906	0.298026
Process	other metabolic processes	1648	0.382189	1586	0.332355	1224	0.38771	1276	0.322467	1136	0.377033	1184	0.308574	1009	0.402794	922	0.303289
	protein metabolism	671	0.155612	562	0.11777	387	0.122585	474	0.119788	342	0.113508	456	0.118843	296	0.118164	356	0.117105
	response to abiotic or biotic stimulus	223	0.0517161	328	0.0687343	201	0.063668	260	0.0657063	184	0.0610687	234	0.0609851	154	0.061477	190	0.0625
	response to stress	224	0.0519481	244	0.0511316	196	0.0620843	191	0.0482689	194	0.0643877	175	0.0456085	167	0.0666667	151	0.0496711
	signal transduction	100	0.0231911	176	0.0368818	83	0.0262908	145	0.0366439	86	0.028543	161	0.0419599	62	0.0247505	136	0.0447368
	transcription	191	0.044295	279	0.0584661	171	0.0541653	231	0.0583776	157	0.0521075	259	0.0675007	134	0.053493	212	0.0697368
	transport	264	0.0612245	282	0.0590947	185	0.0585999	252	0.0636846	163	0.0540989	268	0.0698462	140	0.0558882	204	0.0671053
	cell wall	74	0.0171614	31	0.00649623	48	0.0152043	36	0.0090978	47	0.0155991	36	0.00938233	47	0.0187625	29	0.00953947
	chloroplast	301	0.0698052	802	0.168064	199	0.0630345	555	0.140258	198	0.0657152	302	0.0787073	187	0.0746507	238	0.0782895
	cytosol	118	0.0273655	47	0.00984912	63	0.0199557	40	0.0101087	63	0.0209094	33	0.00860047	67	0.0267465	29	0.00953947
	ER	42	0.00974026	5	0.00104778	33	0.010453	9	0.00227445	30	0.00995685	14	0.00364868	29	0.0115768	6	0.00197368
	extracellular	24	0.00556586	19	0.00398156	23	0.0072854	20	0.00505433	23	0.00763359	18	0.00469116	23	0.00918164	9	0.00296053
	Golgi apparatus	21	0.00487013	20	0.00419111	8	0.00253405	21	0.00530705	7	0.00232327	26	0.00677613	4	0.00159681	19	0.00625
Cellular	mitochondria	345	0.0800093	119	0.0249371	178	0.0563826	96	0.0242608	167	0.0554265	91	0.0237164	132	0.0526946	60	0.0197368
Component	nucleus	342	0.0793135	371	0.0777452	270	0.0855242	301	0.0760677	215	0.0713575	347	0.0904352	191	0.0762475	267	0.0878289
	other cellular components	1592	0.369202	1668	0.349539	1055	0.334178	1330	0.336113	928	0.307999	1265	0.329685	806	0.321756	995	0.327303
	other cytoplasmic components	470	0.108998	527	0.110436	248	0.0785556	392	0.0990649	236	0.0783272	238	0.0620276	217	0.0866267	159	0.0523026
	other intracellular components	569	0.131957	641	0.134325	281	0.0890086	464	0.117261	253	0.0839695	332	0.0865259	235	0.0938124	237	0.0779605
	other membranes	865	0.200603	1144	0.239732	738	0.233766	1007	0.254486	701	0.232658	898	0.234037	574	0.229142	699	0.229934
	plasma membrane	42	0.00974026	79	0.0165549	37	0.01172	80	0.0202173	36	0.0119482	83	0.0216315	25	0.00998004	68	0.0223684
	plastid	64	0.0148423	367	0.076907	45	0.014254	242	0.0611574	47	0.0155991	86	0.0224133	45	0.0179641	54	0.0177632
	ribosome	144	0.0333952	50	0.0104778	32	0.0101362	46	0.011625	36	0.0119482	8	0.00208496	45	0.0179641	6	0.00197368
	DNA or RNA binding	252	0.0584416	264	0.0553227	162	0.0513145	204	0.0515542	145	0.0481248	215	0.0560334	115	0.0459082	175	0.0575658
	hydrolase activity	483	0.112013	418	0.0875943	336	0.10643	361	0.0912307	293	0.0972453	346	0.0901746	280	0.111776	260	0.0855263
	kinase activity	202	0.046846	256	0.0536463	185	0.0585999	236	0.0596411	176	0.0584135	273	0.0711493	127	0.0506986	220	0.0723684
	nucleic acid binding	123	0.028525	75	0.0157167	71	0.0224897	60	0.015163	45	0.0149353	62	0.0161585	45	0.0179641	48	0.0157895
	nucleotide binding	284	0.0658627	158	0.0331098	174	0.0551156	162	0.0409401	146	0.0484567	167	0.0435236	116	0.0463074	129	0.0424342
	other binding	386	0.0895176	510	0.106873	305	0.0966107	368	0.0929997	270	0.0896117	358	0.0933021	211	0.0842315	281	0.0924342
Molecular	other enzyme activity	645	0.149583	507	0.106245	514	0.162813	397	0.100329	510	0.169267	304	0.0792286	441	0.176048	233	0.0766447
Function	other molecular functions	917	0.212662	1149	0.24078	671	0.212544	963	0.243366	592	0.196482	911	0.237425	510	0.203593	698	0.229605
	protein binding	260	0.0602968	362	0.0758592	191	0.0605005	290	0.0732878	157	0.0521075	321	0.0836591	124	0.049501	265	0.0871711
	receptor binding or activity	18	0.0041744	25	0.00523889	16	0.0050681	16	0.00404347	13	0.00431464	18	0.00469116	11	0.00439122	16	0.00526316
	structural molecule activity	150	0.0347866	96	0.0201174	36	0.0114032	77	0.0194592	39	0.0129439	45	0.0117279	47	0.0187625	35	0.0115132
	transcription factor activity	194	0.0449907	360	0.0754401	170	0.0538486	303	0.0765732	168	0.0557584	347	0.0904352	146	0.0582834	284	0.0934211
	transferase activity	409	0.0948516	341	0.0714585	358	0.113399	289	0.0730351	322	0.10687	301	0.0784467	287	0.114571	224	0.0736842
	transporter activity	239	0.0554267	248	0.0519698	173	0.0547989	213	0.0538287	159	0.0527713	230	0.0599427	136	0.0542914	180	0.0592105
