# Supplementary material for: Genome scale transcriptome analysis of shoot organogenesis in Populus
Source: BMC Plant Biol. 2009 Nov 17;9:132. doi: 10.1186/1471-2229-9-132 (PMC2784466; doi:10.1186/1471-2229-9-132)
Supplement: Additional file 4 — Regulated transcription factors at each stage. 4a. CIM3-CIM0 down. 4b. CIM3-CIM0 up. 4c. SIM0-CIM0 down. 4d. SIM0-CIM0 up. 4e. SIM3-CIM0 down. 4f. SIM3-CIM0 up. 4g. SIM8-CIM0 down. 4h. SIM8-CIM0 up [file 1471-2229-9-132-S4.ZIP]

Archive with 9 entries (8 files):
- Supp4/Supp4a CIM3-CIM0_Down TF.xls
- Supp4/Supp4b CIM3-CIM0_Up TF.xls
- Supp4/Supp4c SIM0-CIM0_Down TF.xls
- Supp4/Supp4d SIM0-CIM0_Up TF.xls
- Supp4/Supp4e SIM3-CIM0_Down TF.xls
- Supp4/Supp4f SIM3-CIM0_Up TF.xls
- Supp4/Supp4g SIM8-CIM0_Down TF.xls
- Supp4/Supp4h SIM8-CIM0_Up TF.xls
- Supp4/
