# Supplementary material for: Genome scale transcriptome analysis of shoot organogenesis in Populus
Source: BMC Plant Biol. 2009 Nov 17;9:132. doi: 10.1186/1471-2229-9-132 (PMC2784466; doi:10.1186/1471-2229-9-132)
Supplement: Additional file 4 — Regulated transcription factors at each stage. 4a. CIM3-CIM0 down. 4b. CIM3-CIM0 up. 4c. SIM0-CIM0 down. 4d. SIM0-CIM0 up. 4e. SIM3-CIM0 down. 4f. SIM3-CIM0 up. 4g. SIM8-CIM0 down. 4h. SIM8-CIM0 up [file 1471-2229-9-132-S4.ZIP › Supp4/Supp4a CIM3-CIM0_Down TF.xls]

## Sheet: CIM3_CIM0_Down_TF
Affy ID	M	t	P	Public ID	Gene Model(s)	Preferred Gene Model	AGI match	Annotation	organism	Target type description	Poplar ID	Gene Family
Ptp.1010.1.A1_at	-2.55339	-6.63974	0.00548895	CK090040	grail3.0161002301	grail3.0161002301	At2g42280.1	bHLH protein : similar to GP|2262147|AC002330	tremula x tremuloides	Unique	grail3.0161002301	bHLH
Ptp.1010.1.A1_s_at	-2.06117	-13.5101	0.000424947	CK090040	grail3.0161002301	grail3.0161002301	At2g42280.1	bHLH protein : similar to GP|2262147|AC002330	tremula x tremuloides	All probes match over all sequences	grail3.0161002301	bHLH
Ptp.1032.1.S1_at	-1.74956	-9.73693	0.0013518	AY515151.1	estExt_fgenesh4_pm.C_LG_IV0339	estExt_fgenesh4_pm.C_LG_IV0339	At3g02380.1	Zinc finger protein CONSTANS-LIKE 2 (COL2) : identical to putative flowering-time gene CONSTANS (COL2) GB:AAB67879 GI:1507699 SP:Q96502 (Arabidopsis thaliana):supported by full-length cDNA: Ceres:949.	deltoides	Unique	estExt_fgenesh4_pm.C_LG_IV0339	C2C2-CO-like
Ptp.1065.1.S1_at	-1.60321	-5.94569	0.00822899	CV259198	estExt_fgenesh4_pg.C_1500013	estExt_fgenesh4_pg.C_1500013	At1g59750.1	auxin response transcription factor (ARF1) : identical to auxin response factor 1 GI:2245378 from [Arabidopsis thaliana]: supported by cDNA: gi_2245377_gb_U83245.1_ATU83245	tremula x tremuloides	Unique	estExt_fgenesh4_pg.C_1500013	ARF
Ptp.1082.1.A1_a_at	-1.22972	-6.97452	0.00457884	BI122772	estExt_fgenesh4_pg.C_1370033	estExt_fgenesh4_pg.C_1370033	At2g01060.1	transfactor-like protein : similar to transfactor GB:BAA75684 from [Nicotiana tabacum]:supported by full-length cDNA: Ceres:115924.	tremula x tremuloides	Unique	estExt_fgenesh4_pg.C_1370033	GARP-G2-like
Ptp.1082.1.A1_at	-1.02148	-6.88722	0.00478707	BI122772	estExt_fgenesh4_pg.C_1370033	estExt_fgenesh4_pg.C_1370033	At2g01060.1	transfactor-like protein : similar to transfactor GB:BAA75684 from [Nicotiana tabacum]:supported by full-length cDNA: Ceres:115924.	tremula x tremuloides	Probes match on alternative forms of same gene	estExt_fgenesh4_pg.C_1370033	GARP-G2-like
Ptp.1108.1.A1_a_at	-4.39718	-15.8807	0.000248004	CV280255	estExt_fgenesh4_pm.C_820020	estExt_fgenesh4_pm.C_820020	At1g25440.1	CONSTANS B-box zinc finger family protein : similar to zinc finger protein GI:3618318 from [Oryza sativa]	trichocarpa x deltoides	Probes match on alternative forms of same gene	estExt_fgenesh4_pm.C_820020	C2C2-CO-like
Ptp.1108.1.A1_s_at	-3.36205	-16.8135	0.000198264	CV280255	estExt_fgenesh4_pm.C_820020	estExt_fgenesh4_pm.C_820020	At1g25440.1	CONSTANS B-box zinc finger family protein : similar to zinc finger protein GI:3618318 from [Oryza sativa]	trichocarpa x deltoides	All probes match over all sequences	estExt_fgenesh4_pm.C_820020	C2C2-CO-like
Ptp.1156.1.S1_at	-2.41935	-6.30852	0.00662665	CK089349	gw1.II.1158.1	gw1.II.1158.1	At5g52660.1	myb family transcription factor : contains PFAM profile: PF00249 myb-like DNA-binding domain: supported by full-length cDNA: Ceres:37702.	tremula x tremuloides	Unique	gw1.II.1158.1	MYB-related
Ptp.116.1.S1_s_at	-2.75023	-7.51273	0.0034855	CK117323	gw1.122.261.1	gw1.122.261.1	At1g17950.1	myb family trnscription factor : similar to myb-like protein GI:6979341 from [Oryza sativa]:supported by full-length cDNA: Ceres:267121.	tremula x tremuloides	All probes match over all sequences	gw1.122.261.1	MYB
Ptp.117.1.S1_at	-0.768966	-5.84761	0.00875997	AY307373.1	estExt_Genewise1_v1.C_LG_XVI2944 estExt_Genewise1_v1.C_280728	estExt_Genewise1_v1.C_LG_XVI2944	At5g03410.1	DPB transcription factor : :supported by full-length cDNA: Ceres:206791.	tremula x tremuloides	Unique	estExt_Genewise1_v1.C_LG_XVI2944	E2F-DP
Ptp.1172.1.S1_s_at	-1.25654	-7.15548	0.00415411	CV275494	gw1.XIV.3795.1	gw1.XIV.3795.1	At4g14540.1	CCAAT-binding transcription factor subunit A(CBF-A) :	trichocarpa x deltoides	All probes match over all sequences	gw1.XIV.3795.1	CCAAT-HAP3
Ptp.1190.1.S1_at	-1.50304	-6.24629	0.00688631	CK089886	gw1.57.317.1 gw1.VII.3295.1	gw1.57.317.1	At4g36860.1	putative protein : : supported by cDNA: gi_17065045	tremula x tremuloides	Unique	gw1.57.317.1	LIM
Ptp.1251.1.A1_s_at	-0.987694	-10.4472	0.00104488	CV239468	estExt_fgenesh4_pm.C_290035	estExt_fgenesh4_pm.C_290035	At5g47390.1	Myb-related transcription activator-like : :supported by full-length cDNA: Ceres:102806.	trichocarpa	All probes match over all sequences	estExt_fgenesh4_pm.C_290035	MYB-related
Ptp.1258.1.S1_s_at	-1.963	-11.347	0.000782559	CV256207	fgenesh4_pm.C_LG_XV000148 grail3.0015005801	fgenesh4_pm.C_LG_XV000148	At3g01470.1	homeobox-leucine zipper protein HAT5 (HD-ZIP protein 5) (HD-ZIP protein ATHB-1) : identical to homeobox-leucine zipper protein HAT5 (HD-ZIP protein 5) (HD-ZIP protein ATHB-1) GB:Q02283 [Arabidopsis thaliana]: supported by cDNA: gi_16648821_gb_AY058188.1_	trichocarpa x deltoides	All probes match over all sequences	fgenesh4_pm.C_LG_XV000148	HB
Ptp.127.1.S1_s_at	-1.27009	-6.12877	0.00737535	CV247464	estExt_fgenesh4_pg.C_LG_XIII0196	estExt_fgenesh4_pg.C_LG_XIII0196	At5g43700.1	auxin-induced protein AUX2-11 (sp P33077) : : supported by cDNA: gi_12083197	trichocarpa	All probes match over all sequences	estExt_fgenesh4_pg.C_LG_XIII0196	AUX-IAA
Ptp.1282.1.S1_at	-1.10703	-10.738	0.000946038	CK093527	estExt_Genewise1_v1.C_LG_X4086	estExt_Genewise1_v1.C_LG_X4086	At2g47900.1	F-box containing tubby family protein : : supported by cDNA: gi_18377639	tremula x tremuloides	Unique	estExt_Genewise1_v1.C_LG_X4086	TLP
Ptp.1482.1.S1_s_at	-0.605346	-6.27695	0.00675278	CK097596	estExt_fgenesh4_pm.C_LG_VIII0830	estExt_fgenesh4_pm.C_LG_VIII0830	At5g18830.1	squamosa promoter binding protein-like 7 : : supported by cDNA: gi_13605911_gb_AF367355.1_AF367355	trichocarpa x deltoides	All probes match over all sequences	estExt_fgenesh4_pm.C_LG_VIII0830	SBP
Ptp.1500.1.A1_at	-3.64445	-13.6818	0.000407379	CV280347	eugene3.00090345	eugene3.00090345	At4g38620.1	putative transcription factor (MYB4) : : supported by cDNA: gi_3941411_gb_AF062860.1_AF062860	trichocarpa x deltoides	Unique	eugene3.00090345	MYB
Ptp.1518.2.S1_a_at	-1.275	-6.33212	0.00653363	DN493105	estExt_fgenesh4_pg.C_LG_III0436 fgenesh4_pm.C_LG_I000560	estExt_fgenesh4_pg.C_LG_III0436	At1g30490.1	HD-Zip transcription factor	tremula x tremuloides	Probes match on alternative forms of same gene	estExt_fgenesh4_pg.C_LG_III0436	HB
Ptp.164.1.S1_at	-2.52528	-6.17714	0.00716495	CV251881	estExt_Genewise1_v1.C_LG_XVII1072	estExt_Genewise1_v1.C_LG_XVII1072	At1g74660.1	expressed protein : :supported by full-length cDNA: Ceres:14583.	trichocarpa	Unique	estExt_Genewise1_v1.C_LG_XVII1072	ZF-HD
Ptp.2195.1.S1_at	-1.90024	-7.50837	0.00349394	BU829946	grail3.0052008101	grail3.0052008101	At3g16500.1	phytochrome-associated protein 1 (PAP1) : nearly identical to phytochrome-associated protein 1 (PAP1) GB:AF088281 [Arabidopsis thaliana] (sequence discrepancy at (232-242 (this): 213-217 (GB:AF088281))):supported by full-length cDNA: Ceres:38146.	tremula x tremuloides	Unique	grail3.0052008101	AUX-IAA
Ptp.2260.1.S1_at	-0.744634	-6.87929	0.00480768	CV266397	eugene3.00640010	eugene3.00640010	At4g15180.1	hypothetical protein :	trichocarpa x nigra	Unique	eugene3.00640010	PcG
Ptp.2380.1.A1_s_at	-4.83015	-8.47769	0.00222411	CV251955	fgenesh4_pm.C_LG_I001083	fgenesh4_pm.C_LG_I001083	At1g10200.1	putative transcription factor : similar to transcription factor SF3 (pir|IS37656): similar to ESTs gb|T42207	trichocarpa	All probes match over all sequences	fgenesh4_pm.C_LG_I001083	LIM
Ptp.2617.1.S1_at	-1.18798	-5.92894	0.0083205	AY442257.1	grail3.0074003801	grail3.0074003801	At3g51950.1	putative protein : :supported by full-length cDNA: Ceres:7104.	alba x tremula	Unique	grail3.0074003801	C3H
Ptp.265.1.S1_at	-4.62886	-7.16167	0.00413904	CK109640	gw1.X.1095.1	gw1.X.1095.1	At1g26780.1	myb-related protein	tremula x tremuloides	Unique	gw1.X.1095.1	MYB
Ptp.265.1.S1_s_at	-4.05335	-9.30874	0.00158282	CK109640	grail3.0102003601	grail3.0102003601	At3g17610.1	bZIP family transcription factor : similar to TGACG-motif binding factor GI:2934884 from [Glycine max]: contains Pfam profile: PF00170 bZIP transcription factor: supported by full-length cDNA: Ceres: 35429.	tremula x tremuloides	All probes match over all sequences	grail3.0102003601	bZIP
Ptp.2743.1.S1_at	-2.05676	-8.97065	0.00181767	CK109706	eugene3.00030654	eugene3.00030654	At1g32700.1	expressed protein : similar to hypothetical protein GB:AAF25968 GI:6714272 from [Arabidopsis thaliana]:supported by full-length cDNA: Ceres:206224.	tremula x tremuloides	Unique	eugene3.00030654	PLATZ
Ptp.2823.1.S1_s_at	-1.57062	-9.69602	0.00137434	CV245174	eugene3.00150845	eugene3.00150845	At5g62000.1	auxin response factor - like protein : auxin response factor 9	trichocarpa	All probes match over all sequences	eugene3.00150845	ARF
Ptp.2911.1.S1_at	-2.42512	-13.2749	0.000451571	DN500434	estExt_Genewise1_v1.C_LG_VI1097	estExt_Genewise1_v1.C_LG_VI1097	At2g35940.1	BEL1-like homeobox 1 protein (BLH1) : : supported by cDNA: gi_13877516_gb_AF353094.1_AF353094	tremula x tremuloides	Unique	estExt_Genewise1_v1.C_LG_VI1097	HB
Ptp.2911.1.S1_s_at	-2.21372	-13.5504	0.000421402	DN500434	estExt_Genewise1_v1.C_LG_VI1097 gw1.XVI.2211.1	estExt_Genewise1_v1.C_LG_VI1097	At2g35940.1	BEL1-like homeobox 1 protein (BLH1) : : supported by cDNA: gi_13877516_gb_AF353094.1_AF353094	tremula x tremuloides	All probes match over all sequences	estExt_Genewise1_v1.C_LG_VI1097	HB
Ptp.3012.1.A1_at	-1.18136	-6.18489	0.00712694	DN485765	estExt_fgenesh4_pm.C_LG_X0542	estExt_fgenesh4_pm.C_LG_X0542	At1g69010.1	putative DNA-binding protein : : Pfam HMM hit: helix-loop-helix DNA-binding domain:supported by full-length cDNA: Ceres:27793.	tremula x tremuloides	Unique	estExt_fgenesh4_pm.C_LG_X0542	bHLH
Ptp.3060.1.S1_at	-4.52922	-15.5631	0.000266526	CV246518	grail3.0001068602	grail3.0001068602	At1g10200.1	putative transcription factor : similar to transcription factor SF3 (pir|IS37656): similar to ESTs gb|T42207	trichocarpa	Unique	grail3.0001068602	LIM
Ptp.3303.1.S1_at	-3.15189	-18.1158	0.000150417	CV267868	estExt_Genewise1_v1.C_LG_IX4631	estExt_Genewise1_v1.C_LG_IX4631	At2g35940.1	BEL1-like homeobox 1 protein (BLH1) : : supported by cDNA: gi_13877516_gb_AF353094.1_AF353094	trichocarpa x nigra	Unique	estExt_Genewise1_v1.C_LG_IX4631	HB
Ptp.3535.1.A1_at	-2.27147	-11.6166	0.000717738	BP934674	grail3.0024010601	grail3.0024010601	At1g50600.1	scarecrow-like protein : similar to SCARECROW GB:AAB06318 GI:1497987 from (Arabidopsis thaliana): supported by cDNA: gi_14334475_gb_AY034929.1_	nigra	Unique	grail3.0024010601	GRAS
Ptp.3539.1.S1_x_at	-2.44103	-6.11918	0.00741742	CV280165	estExt_fgenesh4_pm.C_LG_V0730	estExt_fgenesh4_pm.C_LG_V0730	At1g21000.1	expressed protein : Location of ESTs 152C14T7	trichocarpa x deltoides	Probes cross hyb with other sequences	estExt_fgenesh4_pm.C_LG_V0730	PLATZ
Ptp.3556.1.S1_at	-1.13774	-9.58225	0.00142864	DN493136	estExt_fgenesh4_pm.C_820020	estExt_fgenesh4_pm.C_820020	At1g25440.1	CONSTANS B-box zinc finger family protein : similar to zinc finger protein GI:3618318 from [Oryza sativa]	tremula x tremuloides	Unique	estExt_fgenesh4_pm.C_820020	C2C2-CO-like
Ptp.3781.1.S1_at	-1.41762	-7.40463	0.00367581	DN498839	grail3.0089001701	grail3.0089001701	At5g67420.1	putative protein : similar to unknown protein (emb|CAB62102.1):supported by full-length cDNA: Ceres:40250.	tremula x tremuloides	Unique	grail3.0089001701	AS2
Ptp.3926.1.S1_at	-0.403978	-5.71061	0.00955101	DN488871	gw1.IX.1363.1	gw1.IX.1363.1	At3g19860.1	bHLH protein : similar to GB:AAB72192 from [Arabidopsis thaliana]: supported by cDNA: gi_17473643	tremula	Unique	gw1.IX.1363.1	bHLH
Ptp.4232.1.S1_s_at	-0.97759	-6.3488	0.00646866	DN490020	estExt_Genewise1_v1.C_LG_XVI3514	estExt_Genewise1_v1.C_LG_XVI3514	At2g38090.1	putative MYB family transcription factor :	tremula x tremuloides	All probes match over all sequences	estExt_Genewise1_v1.C_LG_XVI3514	MYB-related
Ptp.4282.1.S1_s_at	-1.15304	-12.8819	0.000500005	CX659089	gw1.XVII.474.1	gw1.XVII.474.1	At3g24120.1	transfactor	alba x tremula var. glandulosa	All probes match over all sequences	gw1.XVII.474.1	GARP-G2-like
Ptp.4282.3.S1_s_at	-1.85315	-7.83751	0.00297683	CV241113	gw1.XVII.474.1 gw1.I.3491.1	gw1.XVII.474.1	At3g24120.1	transfactor	trichocarpa	All probes match over all sequences	gw1.XVII.474.1	GARP-G2-like
Ptp.4473.1.S1_at	-2.35185	-7.89573	0.00289382	BU828781	eugene3.00640055	eugene3.00640055	At2g46410.1	myb-related protein CAPRICE (CPC) : identical to myb-related protein CAPRICE (CPC) GI:2346965 from [Arabidopsis thaliana]: supported by cDNA: gi_2346965_dbj_AB004871.1_AB004871	tremula x tremuloides	Unique	eugene3.00640055	MYB-related
Ptp.4563.1.S1_at	-1.59021	-9.77025	0.0013366	DN490347	estExt_fgenesh4_pg.C_LG_IX0442	estExt_fgenesh4_pg.C_LG_IX0442	At4g39100.1	ES43 like protein : ES43 protein - barley	tremula x tremuloides	Unique	estExt_fgenesh4_pg.C_LG_IX0442	PHD
Ptp.4800.1.S1_at	-2.34397	-9.75983	0.00134244	CK102316	gw1.70.171.1	gw1.70.171.1	At3g04730.1	auxin-induced protein : identical to GB:AAB84353 (IAA16) [Arabidopsis thaliana]: early auxin-induced gene: member of a multigene family of early auxin-induced genes isolated from Arabidopsis using yeast two-hybrid system with IAA1:supported by full-length	tremula x tremuloides	Unique	gw1.70.171.1	AUX-IAA
Ptp.4900.1.S1_s_at	-2.81146	-12.2279	0.000594729	AB079510.1	grail3.0126006201	grail3.0126006201	At1g10200.1	putative transcription factor : similar to transcription factor SF3 (pir|IS37656): similar to ESTs gb|T42207	kitakamiensis	All probes match over all sequences	grail3.0126006201	LIM
Ptp.4928.1.S1_at	-5.65702	-12.0716	0.000623639	CV283448	estExt_fgenesh4_pg.C_LG_IX0131	estExt_fgenesh4_pg.C_LG_IX0131	At2g21530.1	unknown protein :	trichocarpa x deltoides	Unique	estExt_fgenesh4_pg.C_LG_IX0131	FHA
Ptp.5221.1.S1_s_at	-2.02789	-8.85195	0.00190366	CV282964	estExt_fgenesh4_pm.C_LG_XII0386	estExt_fgenesh4_pm.C_LG_XII0386	At1g59750.1	auxin response transcription factor (ARF1) : identical to auxin response factor 1 GI:2245378 from [Arabidopsis thaliana]: supported by cDNA: gi_2245377_gb_U83245.1_ATU83245	trichocarpa x deltoides	All probes match over all sequences	estExt_fgenesh4_pm.C_LG_XII0386	ARF
Ptp.5226.1.S1_at	-1.2858	-6.58513	0.00566511	CK093043	fgenesh4_pg.C_scaffold_2789000001 grail3.0001051501 gw1.130.33.1	fgenesh4_pg.C_scaffold_2789000001	At3g18990.1	unknown protein : similar to unknown protein GB:AAD43153 from [Arabidopsis thaliana]	tremula x tremuloides	Unique	fgenesh4_pg.C_scaffold_2789000001	ABI3-VP1
Ptp.5317.1.S1_s_at	-0.658102	-5.65133	0.00993307	BU832693	estExt_fgenesh4_pm.C_290035	estExt_fgenesh4_pm.C_290035	At5g47390.1	Myb-related transcription activator-like : :supported by full-length cDNA: Ceres:102806.	tremula x tremuloides	All probes match over all sequences	estExt_fgenesh4_pm.C_290035	MYB-related
Ptp.5399.1.S1_at	-1.73799	-7.64462	0.00326382	CA824881	gw1.XIV.1147.1	gw1.XIV.1147.1	At1g01780.1	LIM domain protein	trichocarpa x deltoides	Unique	gw1.XIV.1147.1	LIM
Ptp.5551.1.S1_at	-4.07984	-51.1556	2.66e-06	AI161594	fgenesh4_pm.C_LG_I001083	fgenesh4_pm.C_LG_I001083	At1g10200.1	putative transcription factor : similar to transcription factor SF3 (pir|IS37656): similar to ESTs gb|T42207	tremula x tremuloides	Unique	fgenesh4_pm.C_LG_I001083	LIM
Ptp.5647.1.S1_at	-1.14257	-7.00786	0.00449892	DN493660	estExt_Genewise1_v1.C_LG_IX1644 gw1.IV.685.1	estExt_Genewise1_v1.C_LG_IX1644	At4g34610.1	homeodomain protein : similaritry to homeotic protein BEL1	tremula x tremuloides	Unique	estExt_Genewise1_v1.C_LG_IX1644	HB
Ptp.5793.1.S1_s_at	-1.66888	-5.67119	0.00980478	BP929020	grail3.0010062402	grail3.0010062402	At3g17860.1	expressed protein : :supported by full-length cDNA: Ceres:12707.	nigra	All probes match over all sequences	grail3.0010062402	ZIM
Ptp.5835.1.S1_at	-2.74979	-5.66224	0.00986264	CV131717	fgenesh4_pm.C_LG_II000166	fgenesh4_pm.C_LG_II000166	At1g25280.1	F-box containing tubby family protein : similar to putative Tub family protein GI:3738302 from [Arabidopsis thaliana]	deltoides	Unique	fgenesh4_pm.C_LG_II000166	TLP
Ptp.5842.1.A1_s_at	-1.53048	-9.74284	0.00135011	CV242757	estExt_fgenesh4_pg.C_LG_VIII1741	estExt_fgenesh4_pg.C_LG_VIII1741	At2g47900.1	F-box containing tubby family protein : : supported by cDNA: gi_18377639	trichocarpa	All probes match over all sequences	estExt_fgenesh4_pg.C_LG_VIII1741	TLP
Ptp.5842.2.A1_s_at	-1.52161	-11.3978	0.000768283	CV268223	estExt_fgenesh4_pg.C_LG_VIII1741	estExt_fgenesh4_pg.C_LG_VIII1741	At2g47900.1	F-box containing tubby family protein : : supported by cDNA: gi_18377639	trichocarpa x nigra	All probes match over all sequences	estExt_fgenesh4_pg.C_LG_VIII1741	TLP
Ptp.5870.1.S1_at	-4.91375	-54.8397	1.96e-06	DN493652	estExt_Genewise1_v1.C_1820077	estExt_Genewise1_v1.C_1820077	At3g58680.1	transcriptional coactivator - like protein : hMBF1alpha	tremula	Unique	estExt_Genewise1_v1.C_1820077	MBF1
Ptp.5975.2.S1_at	-2.29643	-6.41702	0.00622743	CV241488	eugene3.00060011	eugene3.00060011	At2g01060.1	transfactor-like protein : similar to transfactor GB:BAA75684 from [Nicotiana tabacum]:supported by full-length cDNA: Ceres:115924.	trichocarpa	Unique	eugene3.00060011	GARP-G2-like
Ptp.607.2.S1_a_at	-1.08535	-7.52534	0.00346382	BU888225	grail3.0091010901	grail3.0091010901	At5g54680.1	bHLH protein : similar to unknown protein (pir||B71406):supported by full-length cDNA: Ceres:22343.	tremula	Probes match on alternative forms of same gene	grail3.0091010901	bHLH
Ptp.6130.1.S1_at	-3.13949	-6.22797	0.00695344	CX177622	fgenesh4_pm.C_LG_VIII000353 fgenesh4_pm.C_LG_X000651	fgenesh4_pm.C_LG_VIII000353	At5g39660.1	Dof zinc finger protein : similar to H-protein promoter binding factor-2a GI:3386546 from [Arabidopsis thaliana]: supported by cDNA: gi_15983796_gb_AY056804.1_	euramericana	Unique	fgenesh4_pm.C_LG_VIII000353	C2C2-Dof
Ptp.6257.1.S1_at	-3.41628	-19.4232	0.00011682	CV234411	grail3.0032015302	grail3.0032015302	At1g53230.1	flower development protein cycloidea (cyc3)	trichocarpa	Unique	grail3.0032015302	TCP
Ptp.6295.1.S1_s_at	-5.79503	-42.0652	6.01e-06	BU879250	gw1.I.5485.1 gw1.XI.947.1	gw1.I.5485.1	At1g32770.1	OsNAC7 protein	trichocarpa	All probes match over all sequences	gw1.I.5485.1	NAC
Ptp.6319.1.S1_at	-6.09421	-10.2828	0.00110596	CV230902	gw1.III.861.1 gw1.127.114.1	gw1.III.861.1	At4g22680.1	myb family transcription factor : similar to myb DNA-binding protein GI:1020155 from [Arabidopsis thaliana]: supported by full-length cDNA: Ceres: 154343.	trichocarpa	Unique	gw1.III.861.1	MYB
Ptp.6319.2.S1_a_at	-6.43879	-7.51434	0.00348268	CF237038	gw1.III.861.1	gw1.III.861.1	At4g22680.1	myb family transcription factor : similar to myb DNA-binding protein GI:1020155 from [Arabidopsis thaliana]: supported by full-length cDNA: Ceres: 154343.	alba x tremula	Probes match on alternative forms of same gene	gw1.III.861.1	MYB
Ptp.6466.1.S1_s_at	-3.42344	-29.589	2.48e-05	BU897911	gw1.VII.3291.1	gw1.VII.3291.1	At2g23760.1	BEL1-like homeobox 4 protein (BLH4) : : supported by cDNA: gi_13877512_gb_AF353092.1_AF353092	tremula x tremuloides	All probes match over all sequences	gw1.VII.3291.1	HB
Ptp.6494.1.S1_s_at	-3.80318	-8.90468	0.001868	CV228589	eugene3.00400105	eugene3.00400105	At2g44745.1	WRKY family transcription factor : contains Pfam profile: PF03106 WRKY DNA -binding domain: supported by full-length cDNA: Ceres: 42237.	trichocarpa	All probes match over all sequences	eugene3.00400105	WRKY
Ptp.6560.1.S1_at	-3.29731	-12.3596	0.000572726	CK093565	gw1.IV.3042.1	gw1.IV.3042.1	At3g47620.1	putative protein : auxin-induced basic helix-loop-helix transcription factor - Gossypium hirsutum	tremula x tremuloides	Unique	gw1.IV.3042.1	TCP
Ptp.6775.1.S1_at	-1.06231	-5.89443	0.00849924	CF230389	grail3.0019003502	grail3.0019003502	At4g36920.1	apetala2 protein : : supported by cDNA: gi_533708_gb_U12546.1_ATU12546	alba x tremula	Unique	grail3.0019003502	AP2-EREBP
Ptp.7131.2.S1_at	-5.14944	-8.50191	0.00220038	BU887742	gw1.IX.4341.1	gw1.IX.4341.1	At3g46130.1	Myb family transcription factor : contains PFAM profile: myb DNA binding domain PF00249: supported by cDNA: gi_9864078_gb_AF272733.1_AF272733	tremula x tremuloides	Unique	gw1.IX.4341.1	MYB
Ptp.7131.3.S1_a_at	-5.24869	-12.3346	0.00057586	BU884126	gw1.IX.4341.1	gw1.IX.4341.1	At3g46130.1	Myb family transcription factor : contains PFAM profile: myb DNA binding domain PF00249: supported by cDNA: gi_9864078_gb_AF272733.1_AF272733	tremula x tremuloides	Probes match on alternative forms of same gene	gw1.IX.4341.1	MYB
Ptp.726.1.A1_at	-3.22275	-16.0161	0.000239759	CV225822	estExt_Genewise1_v1.C_LG_II0718 gw1.40.903.1	estExt_Genewise1_v1.C_LG_II0718	At4g24240.1	WRKY family transcription factor : contains Pfam profile: PF03106 WRKY DNA -binding domain :supported by full-length cDNA: Ceres:112528.	trichocarpa	Unique	estExt_Genewise1_v1.C_LG_II0718	WRKY
Ptp.7383.1.S1_s_at	-1.78631	-6.47217	0.00603514	BP934232	estExt_Genewise1_v1.C_660382	estExt_Genewise1_v1.C_660382	At3g20770.1	ethylene-insensitive 3 (EIN3) : identical to GB:AAC49749 from [Arabidopsis thaliana]: supported by cDNA: gi_17978927	nigra	All probes match over all sequences	estExt_Genewise1_v1.C_660382	EIL
Ptp.7390.1.S1_at	-5.20178	-25.8701	4.2e-05	DN485888	eugene3.00070807 fgenesh4_pm.C_LG_V000159	eugene3.00070807	At1g31320.1	hypothetical protein : similar to hypothetical protein GB:AAF24588 GI:6692123 from [Arabidopsis thaliana]	tremula x tremuloides	Unique	eugene3.00070807	AS2
Ptp.7471.1.S1_at	-2.10091	-5.85478	0.00872336	DN495652	eugene3.00012166 estExt_fgenesh4_pg.C_880085	eugene3.00012166	At3g27010.1	unknown protein :	tremula x tremuloides	Unique	eugene3.00012166	TCP
Ptp.7533.1.S1_at	-2.96418	-6.54019	0.00581715	CV260959	gw1.28.1097.1 estExt_Genewise1_v1.C_LG_XVI0556	gw1.28.1097.1	At3g54220.1	SCARECROW1 : : supported by cDNA: gi_15810552_gb_AY056315.1_	trichocarpa x nigra	Unique	gw1.28.1097.1	GRAS
Ptp.7573.1.A1_at	-0.779496	-11.1572	0.000828618	CK093394	eugene3.00060245	eugene3.00060245	At2g41070.2	bZIP family transcription factor : contains a bZIP transcription factor basic domain signature (PDOC00036)	tremula x tremuloides	Unique	eugene3.00060245	bZIP
Ptp.7689.1.S1_s_at	-4.28728	-7.59359	0.00335368	DN498287	gw1.40.547.1	gw1.40.547.1	At5g42630.1	putative protein : similar to unknown protein (gb|AAF63176.1)supported by full-length cDNA: Ceres:114074.	tremula	All probes match over all sequences	gw1.40.547.1	GARP-G2-like
Ptp.7865.2.A1_at	-3.67123	-35.2327	1.32e-05	CV269285	gw1.132.12.1	gw1.132.12.1	At5g18560.1	AP2 domain -like protein : AP2:EREBP-like transcription factor LEAFY PETIOLE	tremula	Unique	gw1.132.12.1	AP2-EREBP
Ptp.7983.1.S1_s_at	-1.72979	-14.5321	0.000333807	DN502963	grail3.0005003601	grail3.0005003601	At1g19000.1	myb family transcription factor : similar to MybSt1 GI:7705206 from [Solanum tuberosum]:supported by full-length cDNA: Ceres:41381.	tremula x tremuloides	All probes match over all sequences	grail3.0005003601	MYB-related
Ptp.948.1.S1_at	-3.32539	-10.2826	0.00110596	CK089647	gw1.VII.178.1	gw1.VII.178.1	At3g13040.1	expressed protein : :supported by full-length cDNA: Ceres:116381.	tremula x tremuloides	Unique	gw1.VII.178.1	GARP-G2-like
PtpAffx.101117.1.A1_at	-2.04137	-7.00518	0.00450392	CV277711	estExt_Genewise1_v1.C_LG_VI0902	estExt_Genewise1_v1.C_LG_VI0902	At5g35550.1	myb family transcription factor : contains PFAM profile: myb DNA-binding domain PF00249: supported by cDNA: gi_15375303_gb_AF371981.2_AF371981	trichocarpa x deltoides	Unique	estExt_Genewise1_v1.C_LG_VI0902	MYB
PtpAffx.101791.1.A1_at	-2.92293	-6.86444	0.00484201	CV251439	estExt_Genewise1_v1.C_LG_XIV2284	estExt_Genewise1_v1.C_LG_XIV2284	At4g02020.1	polycomb group - like protein : similar to A. thaliana homeotic protein curlyleaf	trichocarpa	Unique	estExt_Genewise1_v1.C_LG_XIV2284	PcG
PtpAffx.102022.1.A1_at	-3.65804	-26.6935	3.73e-05	CV260429	estExt_fgenesh4_pg.C_LG_II0961	estExt_fgenesh4_pg.C_LG_II0961	At1g68810.1	bHLH protein : Pfam HMM hit: helix-loop-helix DNA-binding domain	trichocarpa x nigra	Unique	estExt_fgenesh4_pg.C_LG_II0961	bHLH
PtpAffx.1035.1.A1_at	-1.33736	-7.18775	0.00408739	CV253992	eugene3.00031610	eugene3.00031610	At2g16770.1	bZIP protein :	trichocarpa x deltoides	Unique	eugene3.00031610	bZIP
PtpAffx.103616.1.S1_at	-1.86275	-8.86248	0.00189517	BP937034	fgenesh4_pg.C_LG_XIX000748 grail3.0041007901	fgenesh4_pg.C_LG_XIX000748	At1g35560.1	DNA binding protein	nigra	Unique	fgenesh4_pg.C_LG_XIX000748	TCP
PtpAffx.103616.2.S1_at	-1.60077	-17.4848	0.00017073	BU824612	fgenesh4_pg.C_LG_XIX000748 grail3.0041007901	fgenesh4_pg.C_LG_XIX000748	At1g35560.1	DNA binding protein	tremula	Unique	fgenesh4_pg.C_LG_XIX000748	TCP
PtpAffx.104683.1.S1_at	-2.2032	-11.4729	0.000751414	DN495768	gw1.XIII.43.1 gw1.XIX.2908.1	gw1.XIII.43.1	At2g31180.1	myb family transcription factor : similar to myb-related transcription factor GI:1370140 from [Lycopersicon esculentum]	tremula	Unique	gw1.XIII.43.1	MYB
PtpAffx.105933.1.S1_at	-1.10178	-5.92592	0.00833718	CK104395	estExt_fgenesh4_pg.C_LG_I1047	estExt_fgenesh4_pg.C_LG_I1047	At1g17460.1	hypothetical protein : predicted by genemark.hmm: supported by cDNA: gi_19347779	tremula	Unique	estExt_fgenesh4_pg.C_LG_I1047	MYB-related
PtpAffx.10597.2.S1_at	-3.3577	-10.5258	0.00101343	CV282313	grail3.0013019801	grail3.0013019801	At4g26150.1	GATA zinc finger protein : Arabidopsis thaliana mRNA for GATA transcription factor 3	trichocarpa x deltoides	Unique	grail3.0013019801	C2C2-GATA
PtpAffx.10843.1.A1_at	-2.17649	-10.8855	0.000899355	CV280018	gw1.VIII.1135.1	gw1.VIII.1135.1	At1g25440.1	CONSTANS B-box zinc finger family protein : similar to zinc finger protein GI:3618318 from [Oryza sativa]	trichocarpa x deltoides	Unique	gw1.VIII.1135.1	C2C2-CO-like
PtpAffx.109937.1.A1_at	-2.45162	-6.1186	0.00741827	CK097441	estExt_fgenesh4_pg.C_LG_XIV0205 grail3.9342000101 grail3.0035010601	estExt_fgenesh4_pg.C_LG_XIV0205	At4g17980.1	NAM (no apical meristem) - like protein :	tremula	Unique	estExt_fgenesh4_pg.C_LG_XIV0205	NAC
PtpAffx.11077.1.A1_at	-1.75359	-7.00233	0.00451086	CV281525	eugene3.00140651	eugene3.00140651	At3g58710.2	WRKY family transcription factor : contains Pfam profile: PF03106 WRKY DNA -binding domain	trichocarpa x deltoides	Unique	eugene3.00140651	WRKY
PtpAffx.11077.3.S1_at	-1.54267	-7.35196	0.00377793	DN498552	estExt_Genewise1_v1.C_LG_II1638	estExt_Genewise1_v1.C_LG_II1638	At2g34830.1	WRKY family transcription factor : : supported by cDNA: gi_15384228_gb_AF404863.1_AF404863	tremula	Unique	estExt_Genewise1_v1.C_LG_II1638	WRKY
PtpAffx.11077.4.A1_s_at	-3.17547	-12.2684	0.000586788	CV276377	eugene3.00140651	eugene3.00140651	At3g58710.2	WRKY family transcription factor : contains Pfam profile: PF03106 WRKY DNA -binding domain	trichocarpa x deltoides	All probes match over all sequences	eugene3.00140651	WRKY
PtpAffx.1122.3.S1_a_at	-2.33783	-8.14668	0.00257911	CV243787	fgenesh4_pg.C_LG_IX000987	fgenesh4_pg.C_LG_IX000987	At5g12840.1	CCAAT box binding factor: transcription factor Hap2a :	trichocarpa	Probes match on alternative forms of same gene	fgenesh4_pg.C_LG_IX000987	CCAAT-HAP2
PtpAffx.114412.1.A1_s_at	-2.39666	-14.5982	0.000329464	BU876625	estExt_fgenesh4_pg.C_880085	estExt_fgenesh4_pg.C_880085	At3g27010.1	unknown protein :	trichocarpa	All probes match over all sequences	estExt_fgenesh4_pg.C_880085	TCP
PtpAffx.11878.1.S1_a_at	-2.01452	-8.87023	0.00189193	CV248713	eugene3.00050503 gw1.VII.2902.1	eugene3.00050503	At5g67190.1	TINY-like protein :	trichocarpa	Probes match on alternative forms of same gene	eugene3.00050503	AP2-EREBP
PtpAffx.11878.2.S1_at	-2.38667	-8.11724	0.00261282	CV260432	eugene3.00050503	eugene3.00050503	At5g67190.1	TINY-like protein :	trichocarpa x nigra	Unique	eugene3.00050503	AP2-EREBP
PtpAffx.121626.1.A1_at	-1.9074	-6.03858	0.00779064	CV232515	gw1.X.1148.1	gw1.X.1148.1	At3g28920.1	unknown protein : : supported by cDNA: gi_20260543	trichocarpa	Unique	gw1.X.1148.1	ZF-HD
PtpAffx.12184.1.S1_a_at	-2.41855	-7.34789	0.00378616	CN524707	grail3.0102003601	grail3.0102003601	At3g17610.1	bZIP family transcription factor : similar to TGACG-motif binding factor GI:2934884 from [Glycine max]: contains Pfam profile: PF00170 bZIP transcription factor: supported by full-length cDNA: Ceres: 35429.	trichocarpa x deltoides	Probes match on alternative forms of same gene	grail3.0102003601	bZIP
PtpAffx.122855.1.S1_at	-7.18239	-29.1293	2.62e-05	CK103670	gw1.I.5485.1 gw1.XI.947.1	gw1.I.5485.1	At1g32770.1	OsNAC7 protein	tremula x tremuloides	Unique	gw1.I.5485.1	NAC
PtpAffx.124514.1.S1_at	-0.651072	-24.1885	5.49e-05	DN499728	eugene3.00081839	eugene3.00081839	At5g15150.1	homeobox-leucine zipper protein	tremula x tremuloides	Unique	eugene3.00081839	HB
PtpAffx.12680.1.S1_at	-1.64095	-5.93682	0.00827905	CV232323	gw1.IV.685.1 estExt_Genewise1_v1.C_LG_IX1644 fgenesh4_pg.C_scaffold_4243000002	gw1.IV.685.1	At2g16400.1	homeodomain protein : : supported by cDNA: gi_15983780_gb_AY056796.1_	trichocarpa	Unique	gw1.IV.685.1	HB
PtpAffx.126807.1.S1_at	-2.03043	-6.90543	0.00474064	CX179362	estExt_fgenesh4_pg.C_LG_V1044	estExt_fgenesh4_pg.C_LG_V1044	At1g21450.1	scarecrow-like 1 : identical to scarecrow-like 1 GB:AAF21043 GI:6644390 from [Arabidopsis thaliana]:supported by full-length cDNA: Ceres:109490.	euramericana	Unique	estExt_fgenesh4_pg.C_LG_V1044	GRAS
PtpAffx.128115.1.A1_at	-1.85997	-6.70718	0.00527861	CV230724	eugene3.00180970	eugene3.00180970	At4g30935.1	WRKY family transcription factor : contains Pfam profile: PF03106 WRKY DNA -binding domain	trichocarpa	Unique	eugene3.00180970	WRKY
PtpAffx.128235.1.A1_at	-1.54786	-14.6306	0.000327177	CV226013	gw1.V.3738.1 gw1.VII.3291.1	gw1.V.3738.1	At2g23760.1	BEL1-like homeobox 4 protein (BLH4) : : supported by cDNA: gi_13877512_gb_AF353092.1_AF353092	trichocarpa	Unique	gw1.V.3738.1	HB
PtpAffx.128286.1.A1_a_at	-2.0537	-6.87465	0.00481769	CK096773	fgenesh4_pm.C_scaffold_66000060	fgenesh4_pm.C_scaffold_66000060	At5g22220.1	E2FB transcription factor : : supported by cDNA: gi_10443848_gb_AF242580.1_AF242580	tremula x tremuloides	Probes match on alternative forms of same gene	fgenesh4_pm.C_scaffold_66000060	E2F-DP
PtpAffx.129461.1.A1_at	-3.58634	-7.8927	0.00289768	CV282756	gw1.III.619.1	gw1.III.619.1	At1g63490.1	RB-binding protein -like : similar to retinoblastoma binding protein (RB-binding) GB:CAB63108 [Homo sapiens]: supported by cDNA: gi_14532667_gb_AY039958.1_	tremula x tremuloides	Unique	gw1.III.619.1	ARID
PtpAffx.129522.1.A1_at	-2.6524	-21.731	8.05e-05	CV243327	grail3.0024038301	grail3.0024038301	At3g14020.1	putative transcription factor : similar to transcription factor GB:CAA74050 from [Arabidopsis thaliana]	trichocarpa	Unique	grail3.0024038301	CCAAT-HAP2
PtpAffx.13229.2.S1_at	-1.73075	-10.4335	0.00105007	CF119959	grail3.0007010201	grail3.0007010201	At5g20900.1	putative protein : predicted proteins	tremuloides	Unique	grail3.0007010201	ZIM
PtpAffx.134221.1.A1_at	-0.774062	-6.8899	0.00478147	CV243314	fgenesh4_pm.C_LG_VII000412 fgenesh4_pm.C_scaffold_57000088	fgenesh4_pm.C_LG_VII000412	At5g66770.1	SCARECROW gene regulator : : supported by cDNA: gi_17064923	trichocarpa	Unique	fgenesh4_pm.C_LG_VII000412	GRAS
PtpAffx.134305.1.A1_at	-1.71421	-24.0086	5.61e-05	CV238869	gw1.VI.1973.1	gw1.VI.1973.1	At4g30935.1	WRKY family transcription factor : contains Pfam profile: PF03106 WRKY DNA -binding domain	trichocarpa	Unique	gw1.VI.1973.1	WRKY
PtpAffx.134432.1.A1_at	-1.77973	-11.7733	0.000683538	CV235631	eugene3.00120047	eugene3.00120047	At1g68130.1	putative C2H2-type zinc finger protein : contains Pfam profile: Zinc finger	trichocarpa	Unique	eugene3.00120047	C2H2
PtpAffx.13671.1.S1_at	-3.09886	-9.63679	0.00140334	CV226095	gw1.V.3062.1 gw1.VII.2124.1	gw1.V.3062.1	At4g14540.1	CCAAT-binding transcription factor subunit A(CBF-A) :	trichocarpa	Unique	gw1.V.3062.1	CCAAT-HAP3
PtpAffx.13687.1.S1_at	-1.32343	-12.485	0.000555081	DN492122	eugene3.00101840	eugene3.00101840	At3g51880.1	high mobility group protein 2-like : : supported by cDNA: gi_15912190_gb_AY056373.1_	trichocarpa	Unique	eugene3.00101840	HMG
PtpAffx.137481.2.S1_a_at	-0.872714	-5.86179	0.0086806	DN500092	estExt_Genewise1_v1.C_LG_VI2591 grail3.0007007902	estExt_Genewise1_v1.C_LG_VI2591	At5g26210.1	nucleic acid binding protein - like : nucleic acid binding protein	tremula	Probes match on alternative forms of same gene	estExt_Genewise1_v1.C_LG_VI2591	Alfin
PtpAffx.141359.1.S1_s_at	-3.90244	-13.2005	0.000459537	CX172263	fgenesh4_pg.C_LG_V000519	fgenesh4_pg.C_LG_V000519	At5g67030.1	zeaxanthin epoxidase precursor (LOS6:ABA1)(ZEP) : identical to GI:9857296 AtABA1: supported by cDNA: gi_10444087_gb_AF281655.1_AF281655	deltoides	All probes match over all sequences	fgenesh4_pg.C_LG_V000519	FHA
PtpAffx.14349.1.S1_at	-2.19078	-12.5948	0.000538923	CV242146	eugene3.00130435	eugene3.00130435	At5g28640.1	putative protein :	trichocarpa	Unique	eugene3.00130435	GIF
PtpAffx.144348.1.S1_at	-1.30929	-7.1528	0.00416043	CK091378	gw1.IV.2968.1	gw1.IV.2968.1	At3g15510.1	putative jasmonic acid regulatory protein : similar to jasmonic acid 2 GB:AAF04915 from [Lycopersicon esculentum]: supported by cDNA: gi_12060425_dbj_AB049071.1_AB049071	tremula x tremuloides	Unique	gw1.IV.2968.1	NAC
PtpAffx.14446.1.S1_at	-1.17361	-6.10469	0.00747861	DN484108	gw1.XIV.2149.1	gw1.XIV.2149.1	At3g60030.1	squamosa promoter binding protein-like 12 :	trichocarpa	Unique	gw1.XIV.2149.1	SBP
PtpAffx.145514.1.S1_at	-2.07646	-7.82227	0.00299995	CF229295	gw1.I.1006.1	gw1.I.1006.1	At5g58900.1	I-box binding factor - like protein : I-box binding factor	alba x tremula	Unique	gw1.I.1006.1	MYB
PtpAffx.14646.1.A1_a_at	-4.12381	-14.0753	0.000372411	CV270849	grail3.0041013401	grail3.0041013401	At1g71692.1	MADS-box protein : identical to GB:AAC49085 GI:862650 from [Arabidopsis thaliana] (Plant Cell 7 (8)	trichocarpa	Probes match on alternative forms of same gene	grail3.0041013401	MADS
PtpAffx.146473.1.A1_at	-4.71312	-8.37277	0.00232992	CV275488	eugene3.00101287	eugene3.00101287	At1g13600.1	bZIP family transcription factor : contains Pfam profile: PF00170 bZIP transcription factor: supported by cDNA: gi_12083267	trichocarpa x deltoides	Unique	eugene3.00101287	bZIP
PtpAffx.147090.1.A1_at	-0.921694	-16.5162	0.000213229	CV252025	gw1.XII.1246.1 gw1.122.151.1	gw1.XII.1246.1	At3g17730.1	hypothetical protein : similar to GRAB1 protein GB:CAA09371 [Triticum sp.]	trichocarpa	Unique	gw1.XII.1246.1	NAC
PtpAffx.147608.1.A1_at	-1.74522	-11.9852	0.000637825	BP936625	fgenesh4_pm.C_LG_VIII000613	fgenesh4_pm.C_LG_VIII000613	At1g68130.1	putative C2H2-type zinc finger protein : contains Pfam profile: Zinc finger	nigra	Unique	fgenesh4_pm.C_LG_VIII000613	C2H2
PtpAffx.150004.1.S1_s_at	-1.50671	-8.03035	0.00272348	BU883888	fgenesh4_pg.C_LG_XIX000729	fgenesh4_pg.C_LG_XIX000729	At1g35460.1	bHLH protein : similar to GI:6166283 from [Pinus taeda]: supported by cDNA: gi_15724177_gb_AF411791.1_AF411791	tremula x tremuloides	All probes match over all sequences	fgenesh4_pg.C_LG_XIX000729	bHLH
PtpAffx.150249.1.S1_s_at	-1.86254	-6.75433	0.00515245	CX169560	eugene3.00012166	eugene3.00012166	At3g27010.1	unknown protein :	deltoides	All probes match over all sequences	eugene3.00012166	TCP
PtpAffx.151555.1.A1_at	-2.34488	-32.1882	1.9e-05	CV281042	gw1.XIII.2271.1	gw1.XIII.2271.1	At1g08810.1	myb family transcription factor : : supported by cDNA: gi_3941481_gb_AF062895.1_AF062895	trichocarpa x deltoides	Unique	gw1.XIII.2271.1	MYB
PtpAffx.155053.1.S1_s_at	-3.38137	-7.94761	0.00283101	CX177654	estExt_fgenesh4_pg.C_LG_II0629	estExt_fgenesh4_pg.C_LG_II0629	At1g76880.1	GT-like trihelix DNA-binding protein	euramericana	All probes match over all sequences	estExt_fgenesh4_pg.C_LG_II0629	Trihelix
PtpAffx.15627.1.S1_s_at	-5.74012	-21.4116	8.37e-05	CK092777	estExt_fgenesh4_pg.C_640203	estExt_fgenesh4_pg.C_640203	At4g28500.1	similar to NAM protein	tremula x tremuloides	All probes match over all sequences	estExt_fgenesh4_pg.C_640203	NAC
PtpAffx.15627.2.S1_s_at	-5.36438	-45.1537	4.41e-06	CK102877	estExt_fgenesh4_pg.C_640203	estExt_fgenesh4_pg.C_640203	At4g28500.1	similar to NAM protein	tremula x tremuloides	All probes match over all sequences	estExt_fgenesh4_pg.C_640203	NAC
PtpAffx.157333.1.S1_s_at	-3.13483	-10.6257	0.000978984	CX171755	estExt_fgenesh4_pg.C_1520010	estExt_fgenesh4_pg.C_1520010	At2g42300.1	unknown protein : : supported by cDNA: gi_17529249	deltoides	All probes match over all sequences	estExt_fgenesh4_pg.C_1520010	bHLH
PtpAffx.1574.1.A1_at	-2.12861	-72.3959	6.09e-07	CV231285	grail3.0030011901	grail3.0030011901	At5g06800.1	putative protein : contains similarity to transfactor	trichocarpa	Unique	grail3.0030011901	GARP-G2-like
PtpAffx.157864.1.S1_s_at	-1.33334	-6.55935	0.00575432	BU812042	fgenesh4_pg.C_LG_I001774	fgenesh4_pg.C_LG_I001774	At2g28810.1	Dof zinc finger protein : similar to zinc finger protein OBP2 GI:5059394 from [Arabidopsis thaliana]	tremula x tremuloides	All probes match over all sequences	fgenesh4_pg.C_LG_I001774	C2C2-Dof
PtpAffx.157864.2.S1_at	-1.70524	-6.30347	0.00664126	DN496026	estExt_fgenesh4_pg.C_LG_IX1263	estExt_fgenesh4_pg.C_LG_IX1263	At5g02460.1	Dof zinc finger protein : zinc finger protein OBP3	tremula	Unique	estExt_fgenesh4_pg.C_LG_IX1263	C2C2-Dof
PtpAffx.158042.2.A1_a_at	-3.29368	-8.18857	0.00252916	CV280037	fgenesh4_pg.C_LG_XII000270 grail3.0075005102	fgenesh4_pg.C_LG_XII000270	At5g53660.1	putative protein : similar to unknown protein (gb|AAB63610.1)	trichocarpa x deltoides	Probes match on alternative forms of same gene	fgenesh4_pg.C_LG_XII000270	GRF
PtpAffx.158270.1.A1_at	-1.53332	-9.78024	0.00133262	CV240715	fgenesh4_pg.C_LG_XV000621	fgenesh4_pg.C_LG_XV000621	At5g63160.1	putative protein : contains similarity to unknown protein (pir||T06706)	trichocarpa	Unique	fgenesh4_pg.C_LG_XV000621	TAZ
PtpAffx.158377.1.S1_at	-1.71967	-17.4393	0.000172477	CX168989	estExt_Genewise1_v1.C_1550153	estExt_Genewise1_v1.C_1550153	At1g69010.1	putative DNA-binding protein : : Pfam HMM hit: helix-loop-helix DNA-binding domain:supported by full-length cDNA: Ceres:27793.	deltoides	Unique	estExt_Genewise1_v1.C_1550153	bHLH
PtpAffx.159780.1.A1_at	-3.30119	-10.008	0.0012222	CV264397	gw1.IV.3042.1	gw1.IV.3042.1	At3g47620.1	putative protein : auxin-induced basic helix-loop-helix transcription factor - Gossypium hirsutum	trichocarpa x nigra	Unique	gw1.IV.3042.1	TCP
PtpAffx.161390.1.S1_at	-4.99026	-15.6425	0.000260738	CK103928	fgenesh4_pg.C_LG_VI001551	fgenesh4_pg.C_LG_VI001551	At3g13810.1	zinc finger protein	trichocarpa	Unique	fgenesh4_pg.C_LG_VI001551	C2H2
PtpAffx.162664.1.S1_s_at	-3.90658	-7.86717	0.002933	CF229857	eugene3.00400105	eugene3.00400105	At2g44745.1	WRKY family transcription factor : contains Pfam profile: PF03106 WRKY DNA -binding domain: supported by full-length cDNA: Ceres: 42237.	alba x tremula	All probes match over all sequences	eugene3.00400105	WRKY
PtpAffx.1627.1.S1_a_at	-3.68898	-20.6615	9.51e-05	AJ767188	estExt_Genewise1_v1.C_LG_II1087	estExt_Genewise1_v1.C_LG_II1087	At2g20180.1	unknown protein :	euphratica	Probes match on alternative forms of same gene	estExt_Genewise1_v1.C_LG_II1087	bHLH
PtpAffx.163978.1.S1_at	-0.52008	-17.9316	0.000156674	CV260028	estExt_fgenesh4_pg.C_169840001 eugene3.00040855	estExt_fgenesh4_pg.C_169840001	At2g37630.1	putative MYB family transcription factor : : supported by cDNA: gi_5823324_gb_AF175996.1_AF175996	trichocarpa x nigra	Unique	estExt_fgenesh4_pg.C_169840001	MYB
PtpAffx.16980.1.A1_a_at	-1.26019	-6.48138	0.00600632	CK095992	grail3.0690000103	grail3.0690000103	At5g10140.1	MADS box protein FLOWERING LOCUS F (FLF) : : supported by cDNA: gi_4469407_gb_AF116527.1_AF116527	tremula	Probes match on alternative forms of same gene	grail3.0690000103	MADS
PtpAffx.18446.1.A1_at	-3.52235	-6.17393	0.00717872	CV259032	eugene3.00061866	eugene3.00061866	At4g32280.1	Expressed protein : : supported by cDNA: gi_14190492_gb_AF380646.1_AF380646	trichocarpa x nigra	Unique	eugene3.00061866	AUX-IAA
PtpAffx.18754.1.A1_at	-1.02393	-6.19466	0.00707999	CV253312	fgenesh4_pg.C_scaffold_2789000001 grail3.0001051501 gw1.130.33.1	fgenesh4_pg.C_scaffold_2789000001	At3g18990.1	unknown protein : similar to unknown protein GB:AAD43153 from [Arabidopsis thaliana]	trichocarpa x deltoides	Unique	fgenesh4_pg.C_scaffold_2789000001	ABI3-VP1
PtpAffx.19246.1.S1_at	-2.32664	-11.0788	0.000847251	CV245825	gw1.XVI.2211.1 estExt_Genewise1_v1.C_LG_VI1097	gw1.XVI.2211.1	At2g35940.1	BEL1-like homeobox 1 protein (BLH1) : : supported by cDNA: gi_13877516_gb_AF353094.1_AF353094	trichocarpa	Unique	gw1.XVI.2211.1	HB
PtpAffx.19580.1.S1_at	-2.1513	-9.07732	0.00173942	AJ780468	eugene3.00140348	eugene3.00140348	At5g52660.1	myb family transcription factor : contains PFAM profile: PF00249 myb-like DNA-binding domain: supported by full-length cDNA: Ceres:37702.	euphratica	Unique	eugene3.00140348	MYB-related
PtpAffx.19887.1.S1_at	-4.04664	-13.3515	0.0004419	CK110507	grail3.0093009501	grail3.0093009501	At5g62940.1	Dof zinc finger protein : Dof zinc finger protein	tremula x tremuloides	Unique	grail3.0093009501	C2C2-Dof
PtpAffx.19997.1.A1_at	-1.43639	-6.3711	0.00638043	CV245076	grail3.0037017201	grail3.0037017201	At3g16500.1	phytochrome-associated protein 1 (PAP1) : nearly identical to phytochrome-associated protein 1 (PAP1) GB:AF088281 [Arabidopsis thaliana] (sequence discrepancy at (232-242 (this): 213-217 (GB:AF088281))):supported by full-length cDNA: Ceres:38146.	trichocarpa	Unique	grail3.0037017201	AUX-IAA
PtpAffx.200175.1.S1_at	-1.7728	-9.77145	0.00133638	pmrna:pmrna327	grail3.0161002301	grail3.0161002301	At2g42280.1	bHLH protein : similar to GP|2262147|AC002330	trichocarpa	Unique	grail3.0161002301	bHLH
PtpAffx.200227.1.S1_s_at	-2.00908	-20.632	9.53e-05	pmrna:pmrna426	gw1.I.7690.1 grail3.0047015901	gw1.I.7690.1	At5g43270.1	squamosa promoter binding protein-like 2 (emb|CAB56576.1) :	trichocarpa	All probes match over all sequences	gw1.I.7690.1	SBP
PtpAffx.200227.1.S1_x_at	-1.86963	-7.84957	0.00295559	pmrna:pmrna426	gw1.I.7690.1	gw1.I.7690.1	At5g43270.1	squamosa promoter binding protein-like 2 (emb|CAB56576.1) :	trichocarpa	Probes cross hyb with other sequences	gw1.I.7690.1	SBP
PtpAffx.200585.1.S1_at	-3.49477	-6.05221	0.00772563	pmrna:pmrna1159	fgenesh4_pm.C_LG_I000514	fgenesh4_pm.C_LG_I000514	At5g64530.1	putative protein : contains similarity to NAM (no apical meristem)	trichocarpa	Unique	fgenesh4_pm.C_LG_I000514	NAC
PtpAffx.201317.1.S1_at	-5.08659	-13.334	0.000443889	pmrna:pmrna2619	gw1.I.4947.1	gw1.I.4947.1	At3g58120.1	putative protein : basic leucine zipper transcription activator shoot-forming PKSF1 - Paulownia kawakamii	trichocarpa	Unique	gw1.I.4947.1	bZIP
PtpAffx.201326.1.S1_s_at	-2.74142	-7.31535	0.00384326	pmrna:pmrna2629	grail3.0032015302	grail3.0032015302	At1g53230.1	flower development protein cycloidea (cyc3)	trichocarpa	All probes match over all sequences	grail3.0032015302	TCP
PtpAffx.201688.1.S1_at	-3.33042	-7.4924	0.00351898	pmrna:pmrna3365	grail3.0003037201	grail3.0003037201	At4g14550.1	IAA7 like protein : : supported by cDNA: gi_12248008	trichocarpa	Unique	grail3.0003037201	AUX-IAA
PtpAffx.201804.1.S1_s_at	-4.28666	-12.525	0.000548901	pmrna:pmrna3590	eugene3.00020637	eugene3.00020637	At1g76880.1	GT-like trihelix DNA-binding protein	trichocarpa	All probes match over all sequences	eugene3.00020637	Trihelix
PtpAffx.202127.1.S1_at	-1.82326	-8.78385	0.00196429	pmrna:pmrna4250	gw1.II.3777.1	gw1.II.3777.1	At2g44940.1	putative AP2 domain transcription factor : pFAM domain (PF00847)supported by full-length cDNA: Ceres:31044.	trichocarpa	Unique	gw1.II.3777.1	AP2-EREBP
PtpAffx.202137.1.S1_at	-0.356795	-6.01678	0.00788542	pmrna:pmrna4272	eugene3.00021325	eugene3.00021325	At1g02040.1	hypothetical protein : predicted by genefinder	trichocarpa	Unique	eugene3.00021325	C2H2
PtpAffx.202534.1.S1_at	-1.10722	-6.41359	0.00623975	pmrna:pmrna5074	fgenesh4_pg.C_LG_II002170	fgenesh4_pg.C_LG_II002170	At5g16560.1	putative protein : similar to unknown protein (gb|AAD20098.1): supported by cDNA: gi_14345994_gb_AY030192.1_	trichocarpa	Unique	fgenesh4_pg.C_LG_II002170	GARP-G2-like
PtpAffx.202567.1.S1_at	-1.76365	-8.19033	0.00252899	pmrna:pmrna5147	estExt_Genewise1_v1.C_LG_II1523	estExt_Genewise1_v1.C_LG_II1523	At4g09460.1	myb family transcription factor : :supported by full-length cDNA: Ceres:28019.	trichocarpa	Unique	estExt_Genewise1_v1.C_LG_II1523	MYB
PtpAffx.202705.1.S1_at	-1.72124	-5.99941	0.00797764	pmrna:pmrna5415	fgenesh4_pg.C_LG_II002531	fgenesh4_pg.C_LG_II002531	At2g20180.1	unknown protein :	trichocarpa	Unique	fgenesh4_pg.C_LG_II002531	bHLH
PtpAffx.203510.1.S1_at	-5.52169	-7.75053	0.00310264	pmrna:pmrna6979	eugene3.00031580	eugene3.00031580	At1g51140.1	expressed protein : contains similarity to phytochrome interacting factor 3 GI:3929586 from [Arabidopsis thaliana]: supported by cDNA: gi_14334499_gb_AY034941.1_	trichocarpa	Unique	eugene3.00031580	bHLH
PtpAffx.203774.1.S1_at	-0.306243	-12.4363	0.000562826	pmrna:pmrna7455	grail3.0093008801	grail3.0093008801	At1g61110.1	NAM protein	trichocarpa	Unique	grail3.0093008801	NAC
PtpAffx.203778.1.S1_at	-2.6478	-6.535	0.0058325	pmrna:pmrna7462	grail3.0093009501	grail3.0093009501	At5g62940.1	Dof zinc finger protein : Dof zinc finger protein	trichocarpa	Unique	grail3.0093009501	C2C2-Dof
PtpAffx.203882.1.S1_at	-2.58355	-10.1459	0.00116056	pmrna:pmrna7667	gw1.IV.3044.1	gw1.IV.3044.1	At5g62940.1	Dof zinc finger protein : Dof zinc finger protein	trichocarpa	Unique	gw1.IV.3044.1	C2C2-Dof
PtpAffx.203882.1.S1_x_at	-2.50207	-9.18792	0.00166571	pmrna:pmrna7667	gw1.IV.3044.1	gw1.IV.3044.1	At5g62940.1	Dof zinc finger protein : Dof zinc finger protein	trichocarpa	Probes cross hyb with other sequences	gw1.IV.3044.1	C2C2-Dof
PtpAffx.204157.1.S1_s_at	-4.11412	-9.12168	0.00171128	pmrna:pmrna8190	gw1.IV.177.1	gw1.IV.177.1	At3g28920.1	unknown protein : : supported by cDNA: gi_20260543	trichocarpa	All probes match over all sequences	gw1.IV.177.1	ZF-HD
PtpAffx.204597.1.S1_s_at	-1.9876	-6.10164	0.00749501	pmrna:pmrna9026	estExt_Genewise1_v1.C_LG_IX1644	estExt_Genewise1_v1.C_LG_IX1644	At4g34610.1	homeodomain protein : similaritry to homeotic protein BEL1	trichocarpa	All probes match over all sequences	estExt_Genewise1_v1.C_LG_IX1644	HB
PtpAffx.204675.1.S1_at	-2.35191	-10.2998	0.00109895	pmrna:pmrna9201	fgenesh4_pg.C_LG_IX000628	fgenesh4_pg.C_LG_IX000628	At4g34000.1	abscisic acid responsive elements-binding factor(ABF3) : identical to abscisic acid responsive elements-binding factor (ABF3) GI:6739280 from [Arabidopsis thaliana]: supported by cDNA: gi_15451049_gb_AY054605.1_	trichocarpa	Unique	fgenesh4_pg.C_LG_IX000628	bZIP
PtpAffx.204871.1.S1_x_at	-3.79303	-91.9311	2.56e-07	pmrna:pmrna9626	gw1.IX.3536.1	gw1.IX.3536.1	At5g12870.1	myb family transcription factor : contains PFAM profile: myb DNA binding domain PF00249	trichocarpa	Probes cross hyb with other sequences	gw1.IX.3536.1	MYB
PtpAffx.205243.1.S1_at	-3.12449	-10.483	0.0010311	pmrna:pmrna10389	eugene3.00050284	eugene3.00050284	At5g23280.1	unknown protein :	trichocarpa	Unique	eugene3.00050284	TCP
PtpAffx.205280.1.S1_at	-3.04294	-9.98486	0.00123164	pmrna:pmrna10467	fgenesh4_pg.C_LG_V000373	fgenesh4_pg.C_LG_V000373	At3g12890.1	expressed protein : :supported by full-length cDNA: Ceres:158736.	trichocarpa	Unique	fgenesh4_pg.C_LG_V000373	C2C2-CO-like
PtpAffx.205352.1.S1_at	-0.643094	-7.17174	0.00411857	pmrna:pmrna10597	fgenesh4_pg.C_LG_V000519	fgenesh4_pg.C_LG_V000519	At5g67030.1	zeaxanthin epoxidase precursor (LOS6:ABA1)(ZEP) : identical to GI:9857296 AtABA1: supported by cDNA: gi_10444087_gb_AF281655.1_AF281655	trichocarpa	Unique	fgenesh4_pg.C_LG_V000519	FHA
PtpAffx.205608.1.S1_at	-2.64433	-10.1018	0.00117884	pmrna:pmrna11072	fgenesh4_pm.C_LG_V000421	fgenesh4_pm.C_LG_V000421	At1g76880.1	GT-like trihelix DNA-binding protein	trichocarpa	Unique	fgenesh4_pm.C_LG_V000421	Trihelix
PtpAffx.205609.1.S1_at	-3.47062	-8.53929	0.00216806	pmrna:pmrna11073	gw1.V.317.1	gw1.V.317.1	At1g76880.1	GT-like trihelix DNA-binding protein	trichocarpa	Unique	gw1.V.317.1	Trihelix
PtpAffx.206017.1.S1_at	-2.4382	-19.4399	0.000116502	pmrna:pmrna11925	eugene3.00060245	eugene3.00060245	At2g41070.2	bZIP family transcription factor : contains a bZIP transcription factor basic domain signature (PDOC00036)	trichocarpa	Unique	eugene3.00060245	bZIP
PtpAffx.206426.1.S1_at	-1.27833	-6.73045	0.00521946	pmrna:pmrna12762	eugene3.00061121	eugene3.00061121	At5g06510.1	transcription factor-like protein : :supported by full-length cDNA: Ceres:114015.	trichocarpa	Unique	eugene3.00061121	CCAAT-HAP2
PtpAffx.206584.1.S1_s_at	-0.751768	-6.182	0.0071414	pmrna:pmrna13058	gw1.VI.714.1 gw1.XVI.2361.1	gw1.VI.714.1	At2g36080.1	putative DNA-binding protein RAV2 :	trichocarpa	All probes match over all sequences	gw1.VI.714.1	ABI3-VP1
PtpAffx.206912.1.S1_x_at	-1.88729	-6.29546	0.00667554	pmrna:pmrna13723	grail3.0058008601	grail3.0058008601	At2g20570.1	expressed protein : : supported by cDNA: gi_15451039_gb_AY054600.1_	trichocarpa	Probes cross hyb with other sequences	grail3.0058008601	GARP-G2-like
PtpAffx.206916.1.S1_at	-3.69823	-22.584	7e-05	pmrna:pmrna13734	eugene3.00070120	eugene3.00070120	At4g28500.1	similar to NAM protein	trichocarpa	Unique	eugene3.00070120	NAC
PtpAffx.207326.1.S1_s_at	-3.14246	-37.6224	1.01e-05	pmrna:pmrna14525	gw1.VII.3291.1	gw1.VII.3291.1	At2g23760.1	BEL1-like homeobox 4 protein (BLH4) : : supported by cDNA: gi_13877512_gb_AF353092.1_AF353092	trichocarpa	All probes match over all sequences	gw1.VII.3291.1	HB
PtpAffx.207638.1.S1_s_at	-3.33469	-10.1233	0.00117082	pmrna:pmrna15142	fgenesh4_pg.C_LG_VIII000301	fgenesh4_pg.C_LG_VIII000301	At4g30080.1	transcription factor-like protein : Arabidopsis thaliana auxin response factor 4 (ARF4) - Arabidopsis thaliana	trichocarpa	All probes match over all sequences	fgenesh4_pg.C_LG_VIII000301	ARF
PtpAffx.207742.1.S1_s_at	-4.93028	-13.3237	0.000444524	pmrna:pmrna15390	grail3.0049028801 grail3.0022016501	grail3.0049028801	At5g05790.1	putative protein : contains similarity to I-box binding factor	trichocarpa	All probes match over all sequences	grail3.0049028801	MYB
PtpAffx.207829.1.S1_at	-3.64433	-9.25781	0.00161615	pmrna:pmrna15553	fgenesh4_pg.C_LG_VIII000710	fgenesh4_pg.C_LG_VIII000710	At1g79430.1	transfactor	trichocarpa	Unique	fgenesh4_pg.C_LG_VIII000710	GARP-G2-like
PtpAffx.208135.1.S1_at	-2.00738	-7.81002	0.00301658	pmrna:pmrna16166	fgenesh4_pm.C_LG_VIII000647	fgenesh4_pm.C_LG_VIII000647	At1g14350.1	myb family transcription factor : contains PFAM profile: PF00249 myb-like DNA binding domain: supported by cDNA: gi_15375304_gb_AF371982.2_AF371982	trichocarpa	Unique	fgenesh4_pm.C_LG_VIII000647	MYB
PtpAffx.208213.1.S1_at	-0.532996	-9.28567	0.00159696	pmrna:pmrna16345	grail3.0009021001	grail3.0009021001	At2g33350.1	hypothetical protein : predicted by genscan	trichocarpa	Unique	grail3.0009021001	C2C2-CO-like
PtpAffx.208258.1.S1_at	-2.5456	-12.3081	0.000581357	pmrna:pmrna16437	gw1.VIII.612.1	gw1.VIII.612.1	At1g67710.1	F12A21.15 : hypothetical protein	trichocarpa	Unique	gw1.VIII.612.1	GARP-ARR-B
PtpAffx.208326.1.S1_at	-1.98368	-7.31066	0.00384978	pmrna:pmrna16556	eugene3.00081839	eugene3.00081839	At5g15150.1	homeobox-leucine zipper protein	trichocarpa	Unique	eugene3.00081839	HB
PtpAffx.208421.1.S1_at	-1.18763	-10.9532	0.000879689	pmrna:pmrna16735	estExt_Genewise1_v1.C_LG_X3573	estExt_Genewise1_v1.C_LG_X3573	At3g16857.1	ARR1 protein	trichocarpa	Unique	estExt_Genewise1_v1.C_LG_X3573	GARP-ARR-B
PtpAffx.208421.1.S1_s_at	-0.80636	-7.86977	0.00292973	pmrna:pmrna16735	estExt_Genewise1_v1.C_LG_X3573	estExt_Genewise1_v1.C_LG_X3573	At3g16857.1	ARR1 protein	trichocarpa	All probes match over all sequences	estExt_Genewise1_v1.C_LG_X3573	GARP-ARR-B
PtpAffx.208922.1.S1_at	-3.89791	-50.4635	2.8e-06	pmrna:pmrna17690	gw1.X.53.1	gw1.X.53.1	At1g15050.1	putative glycerol kinase : identical to SP:P34893 from [Arabidopsis thaliana] (J. Mol. Biol. 251 (4)	trichocarpa	Unique	gw1.X.53.1	AUX-IAA
PtpAffx.209268.1.S1_at	-2.26611	-7.21048	0.00404378	pmrna:pmrna18312	grail3.0022010801	grail3.0022010801	At3g11090.1	hypothetical protein : predicted by genscan	trichocarpa	Unique	grail3.0022010801	AS2
PtpAffx.209296.1.S1_at	-4.69871	-9.60464	0.00141628	pmrna:pmrna18373	grail3.0022016501	grail3.0022016501	At5g05790.1	putative protein : contains similarity to I-box binding factor	trichocarpa	Unique	grail3.0022016501	MYB
PtpAffx.209317.1.S1_s_at	-2.82688	-7.19714	0.00406957	pmrna:pmrna18410	fgenesh4_pg.C_LG_VIII000515 grail3.0022019601	fgenesh4_pg.C_LG_VIII000515	At5g02030.1	homeodomain protein : several homeodomain proteins:supported by full-length cDNA: Ceres:101035.	trichocarpa	All probes match over all sequences	fgenesh4_pg.C_LG_VIII000515	HB
PtpAffx.209404.1.S1_at	-4.06863	-22.9387	6.63e-05	pmrna:pmrna18627	estExt_fgenesh4_pm.C_LG_X0888	estExt_fgenesh4_pm.C_LG_X0888	At4g30080.1	transcription factor-like protein : Arabidopsis thaliana auxin response factor 4 (ARF4) - Arabidopsis thaliana	trichocarpa	Unique	estExt_fgenesh4_pm.C_LG_X0888	ARF
PtpAffx.211022.1.S1_at	-0.976745	-10.1833	0.00114665	pmrna:pmrna21660	gw1.XIII.1724.1	gw1.XIII.1724.1	At3g04380.1	hypothetical protein : predicted by genscan+	trichocarpa	Unique	gw1.XIII.1724.1	PcG
PtpAffx.211077.1.S1_at	-3.307	-6.48136	0.00600632	pmrna:pmrna21760	eugene3.00130592	eugene3.00130592	At5g18240.1	transfactor-like protein : : supported by cDNA: gi_14596180_gb_AY042878.1_	trichocarpa	Unique	eugene3.00130592	GARP-G2-like
PtpAffx.211504.1.S1_s_at	-1.59138	-45.3731	4.36e-06	pmrna:pmrna22541	estExt_fgenesh4_pg.C_LG_XIV0205 grail3.0035010701	estExt_fgenesh4_pg.C_LG_XIV0205	At4g17980.1	NAM (no apical meristem) - like protein :	trichocarpa	All probes match over all sequences	estExt_fgenesh4_pg.C_LG_XIV0205	NAC
PtpAffx.211645.1.S1_at	-2.53097	-83.3134	3.43e-07	pmrna:pmrna22818	gw1.XIV.1905.1	gw1.XIV.1905.1	At2g46770.1	NAM (no apical meristem)-like protein :	trichocarpa	Unique	gw1.XIV.1905.1	NAC
PtpAffx.212209.1.S1_s_at	-4.16642	-16.2437	0.000227071	pmrna:pmrna23936	gw1.XIX.991.1	gw1.XIX.991.1	At3g04030.1	transfactor-like : similar to transfactor GB:BAA75684 [Nicotiana tabacum]: supported by cDNA: gi_18377832	trichocarpa	All probes match over all sequences	gw1.XIX.991.1	GARP-G2-like
PtpAffx.212357.1.S1_at	-1.68314	-8.11815	0.00261176	pmrna:pmrna24223	fgenesh4_pg.C_LG_XIX000729	fgenesh4_pg.C_LG_XIX000729	At1g35460.1	bHLH protein : similar to GI:6166283 from [Pinus taeda]: supported by cDNA: gi_15724177_gb_AF411791.1_AF411791	trichocarpa	Unique	fgenesh4_pg.C_LG_XIX000729	bHLH
PtpAffx.213321.1.S1_s_at	-3.21746	-10.7691	0.000937269	pmrna:pmrna26056	fgenesh4_pg.C_LG_XVI000404	fgenesh4_pg.C_LG_XVI000404	At3g57670.1	zinc finger - like protein : finger protein pcp1	trichocarpa	All probes match over all sequences	fgenesh4_pg.C_LG_XVI000404	C2H2
PtpAffx.213935.1.S1_at	-3.06913	-5.84868	0.0087554	pmrna:pmrna27166	gw1.XVII.1082.1	gw1.XVII.1082.1	At3g28920.1	unknown protein : : supported by cDNA: gi_20260543	trichocarpa	Unique	gw1.XVII.1082.1	ZF-HD
PtpAffx.214062.1.S1_at	-3.88409	-9.27063	0.00160705	pmrna:pmrna27380	gw1.XVIII.808.1	gw1.XVIII.808.1	At3g16500.1	phytochrome-associated protein 1 (PAP1) : nearly identical to phytochrome-associated protein 1 (PAP1) GB:AF088281 [Arabidopsis thaliana] (sequence discrepancy at (232-242 (this): 213-217 (GB:AF088281))):supported by full-length cDNA: Ceres:38146.	trichocarpa	Unique	gw1.XVIII.808.1	AUX-IAA
PtpAffx.214062.1.S1_x_at	-4.22882	-7.1824	0.00409852	pmrna:pmrna27380	gw1.XVIII.808.1	gw1.XVIII.808.1	At3g16500.1	phytochrome-associated protein 1 (PAP1) : nearly identical to phytochrome-associated protein 1 (PAP1) GB:AF088281 [Arabidopsis thaliana] (sequence discrepancy at (232-242 (this): 213-217 (GB:AF088281))):supported by full-length cDNA: Ceres:38146.	trichocarpa	Probes cross hyb with other sequences	gw1.XVIII.808.1	AUX-IAA
PtpAffx.21486.2.S1_a_at	-0.969184	-5.91689	0.00837253	CV254073	fgenesh4_pm.C_LG_II000437	fgenesh4_pm.C_LG_II000437	At1g78080.1	AP2 domain protein RAP2.4 : identical to AP2 domain containing protein GI:2281633 from [Arabidopsis thaliana]: supported by cDNA: gi_13877778_gb_AF370152.1_AF370152	trichocarpa x deltoides	Probes match on alternative forms of same gene	fgenesh4_pm.C_LG_II000437	AP2-EREBP
PtpAffx.215129.1.S1_at	-4.41341	-11.7491	0.000688463	pmrna:pmrna29135	estExt_fgenesh4_pg.C_1180049	estExt_fgenesh4_pg.C_1180049	At4g18020.1	putative protein : predicted protein	trichocarpa	Unique	estExt_fgenesh4_pg.C_1180049	GARP-G2-like
PtpAffx.215262.1.S1_s_at	-2.59082	-6.54953	0.00578344	pmrna:pmrna29353	fgenesh4_pg.C_scaffold_120000087 fgenesh4_pg.C_scaffold_120000088	fgenesh4_pg.C_scaffold_120000087	At4g20970.1	bHLH protein :	trichocarpa	All probes match over all sequences	fgenesh4_pg.C_scaffold_120000087	bHLH
PtpAffx.215421.1.S1_at	-3.92295	-9.10818	0.00171911	pmrna:pmrna29588	gw1.123.37.1	gw1.123.37.1	At3g30530.1	bZIP family transcription factor : similar to bZIP protein(G:HBF-1) GI:1905785 from [Glycine max ]: contains PFAM profile: bZIP transcription factor PF00170	trichocarpa	Unique	gw1.123.37.1	bZIP
PtpAffx.215458.1.S1_at	-3.96831	-6.03522	0.00780221	pmrna:pmrna29666	eugene3.01230094	eugene3.01230094	At1g73830.1	putative helix-loop-helix DNA-binding protein : contains Pfam profile: PF00010 Helix-loop-helix DNA-binding domain	trichocarpa	Unique	eugene3.01230094	bHLH
PtpAffx.215509.1.S1_at	-1.31475	-9.77745	0.00133318	pmrna:pmrna29747	estExt_fgenesh4_pg.C_1240042	estExt_fgenesh4_pg.C_1240042	At4g20970.1	bHLH protein :	trichocarpa	Unique	estExt_fgenesh4_pg.C_1240042	bHLH
PtpAffx.215513.1.S1_at	-1.50395	-8.05036	0.00270146	pmrna:pmrna29755	gw1.124.171.1	gw1.124.171.1	At5g62940.1	Dof zinc finger protein : Dof zinc finger protein	trichocarpa	Unique	gw1.124.171.1	C2C2-Dof
PtpAffx.215516.1.S1_at	-1.15408	-6.8107	0.00498265	pmrna:pmrna29759	gw1.124.179.1	gw1.124.179.1	At1g28310.1	Dof zinc finger protein : predicted by genemark.hmm	trichocarpa	Unique	gw1.124.179.1	C2C2-Dof
PtpAffx.215822.1.S1_s_at	-1.62585	-5.82315	0.00889728	pmrna:pmrna30235	gw1.130.194.1	gw1.130.194.1	At3g19290.1	abscisic acid responsive elements-binding factor : almost identical (one amino acid) to GB:AAF27182 from [Arabidopsis thaliana]: supported by cDNA: gi_15292926_gb_AY050897.1_	trichocarpa	All probes match over all sequences	gw1.130.194.1	bZIP
PtpAffx.216674.1.S1_x_at	-1.46862	-8.80759	0.00194307	pmrna:pmrna31614	gw1.1499.7.1	gw1.1499.7.1	At3g10760.1	unknown protein :	trichocarpa	Probes cross hyb with other sequences	gw1.1499.7.1	GARP-G2-like
PtpAffx.218836.1.S1_s_at	-5.00492	-13.2174	0.000457134	pmrna:pmrna34576	fgenesh4_pg.C_LG_V000519 fgenesh4_pg.C_scaffold_21739000001	fgenesh4_pg.C_LG_V000519	At5g67030.1	zeaxanthin epoxidase precursor (LOS6:ABA1)(ZEP) : identical to GI:9857296 AtABA1: supported by cDNA: gi_10444087_gb_AF281655.1_AF281655	trichocarpa	All probes match over all sequences	fgenesh4_pg.C_LG_V000519	FHA
PtpAffx.219708.1.S1_at	-2.52322	-9.47038	0.00149247	pmrna:pmrna35705	eugene3.00280060	eugene3.00280060	At5g20730.1	auxin response transcription factor (ARF7) : identical to auxin response factor 7 GI:4104929 from [Arabidopsis thaliana]: supported by cDNA: gi_4103242_gb_AF022368.1_AF022368	trichocarpa	Unique	eugene3.00280060	ARF
PtpAffx.219737.1.S1_s_at	-2.71242	-6.91712	0.00471178	pmrna:pmrna35759	gw1.28.394.1	gw1.28.394.1	At5g02840.1	myb family transcription factor : contains PFAM profile: PF00249 myb-like DNA binding domain: supported by cDNA: gi_14596212_gb_AY042894.1_	trichocarpa	All probes match over all sequences	gw1.28.394.1	MYB-related
PtpAffx.220073.1.S1_at	-1.2642	-7.89961	0.00288991	pmrna:pmrna36370	eugene3.00290236	eugene3.00290236	At5g46910.1	putative protein : similar to unknown protein (pir||T06699)	trichocarpa	Unique	eugene3.00290236	JUMONJI
PtpAffx.220074.1.S1_at	-1.20928	-8.75762	0.00198649	pmrna:pmrna36371	eugene3.00290237	eugene3.00290237	At1g32240.1	expressed protein : contains similarity to transfactor GB:BAA75684 GI:4519671 from [Nicotiana tabacum]: supported by cDNA: gi_15723594_gb_AY048689.1_	trichocarpa	Unique	eugene3.00290237	GARP-G2-like
PtpAffx.220265.1.S1_at	-2.71356	-5.71551	0.00952685	pmrna:pmrna36632	eugene3.03090004	eugene3.03090004	At3g30530.1	bZIP family transcription factor : similar to bZIP protein(G:HBF-1) GI:1905785 from [Glycine max ]: contains PFAM profile: bZIP transcription factor PF00170	trichocarpa	Unique	eugene3.03090004	bZIP
PtpAffx.221112.1.S1_s_at	-2.27991	-22.071	7.54e-05	pmrna:pmrna37713	gw1.40.346.1	gw1.40.346.1	At3g60390.1	homeobox-leucine zipper protein HAT3 : : supported by cDNA: gi_527632_gb_U09338.1_ATU09338	trichocarpa	All probes match over all sequences	gw1.40.346.1	HB
PtpAffx.22186.1.A1_at	-3.87432	-21.4472	8.31e-05	CV240396	estExt_fgenesh4_pg.C_280294	estExt_fgenesh4_pg.C_280294	At1g19490.1	bZIP protein : predicted by genscan+	tremula	Unique	estExt_fgenesh4_pg.C_280294	bZIP
PtpAffx.221996.1.S1_at	-1.58864	-7.60661	0.00333288	pmrna:pmrna39179	estExt_fgenesh4_pg.C_570199	estExt_fgenesh4_pg.C_570199	At4g36740.1	homeodomain protein :	trichocarpa	Unique	estExt_fgenesh4_pg.C_570199	HB
PtpAffx.222284.1.S1_at	-1.94888	-7.4084	0.0036677	pmrna:pmrna39600	gw1.64.440.1	gw1.64.440.1	At4g37650.1	SHORT-ROOT (SHR) :	trichocarpa	Unique	gw1.64.440.1	GRAS
PtpAffx.222319.1.S1_at	-3.33215	-14.2597	0.00035542	pmrna:pmrna39648	eugene3.00640210	eugene3.00640210	At4g36740.1	homeodomain protein :	trichocarpa	Unique	eugene3.00640210	HB
PtpAffx.222321.1.S1_at	-1.76132	-12.0444	0.000626089	pmrna:pmrna39650	estExt_fgenesh4_pg.C_640203	estExt_fgenesh4_pg.C_640203	At4g28500.1	similar to NAM protein	trichocarpa	Unique	estExt_fgenesh4_pg.C_640203	NAC
PtpAffx.222526.1.S1_at	-0.829207	-6.73676	0.00520086	pmrna:pmrna40024	eugene3.00660282	eugene3.00660282	At2g27990.1	homeodomain protein :	trichocarpa	Unique	eugene3.00660282	HB
PtpAffx.22325.1.A1_at	-5.55745	-7.69825	0.00318523	CV263196	eugene3.01310019 fgenesh4_pm.C_LG_XIII000007	eugene3.01310019	At1g09540.1	myb family transcription factor : contains PFAM profile: myb DNA-binding domain PF00249: supported by cDNA: gi_20465974	trichocarpa x nigra	Unique	eugene3.01310019	MYB
PtpAffx.224023.1.S1_s_at	-1.98045	-11.442	0.000758497	pmrna:pmrna42255	eugene3.01230006 fgenesh4_pg.C_scaffold_13610000001	eugene3.01230006	At5g38840.1	kanadaptin-related : related to adaptor protein kanadaptin [Homo sapiens] gi|13562130|gb|AAK29177	trichocarpa	All probes match over all sequences	eugene3.01230006	FHA
PtpAffx.224153.1.S1_s_at	-4.65823	-13.1683	0.000464179	pmrna:pmrna42418	gw1.I.8836.1 gw1.III.2100.1	gw1.I.8836.1	At1g63910.1	putative MYB family transcription factor : Pfam HMM hit: Myb DNA-binding proteins: supported by cDNA: gi_15375284_gb_AF214116.2_AF214116	trichocarpa	All probes match over all sequences	gw1.I.8836.1	MYB
PtpAffx.224175.1.S1_s_at	-3.32211	-10.5657	0.000999135	pmrna:pmrna42460	gw1.IX.3293.1 gw1.I.1819.1	gw1.IX.3293.1	At3g08500.1	myb DNA-binding protein (AtMYB83) : contains Pfam profile: PF00249: Myb-like DNA-binding domain: supported by cDNA: gi_14161410_gb_AF371974.1_AF371974	trichocarpa	All probes match over all sequences	gw1.IX.3293.1	MYB
PtpAffx.224312.1.S1_at	-4.16362	-141.176	5.3e-08	pmrna:pmrna42745	gw1.III.2100.1	gw1.III.2100.1	At1g63910.1	putative MYB family transcription factor : Pfam HMM hit: Myb DNA-binding proteins: supported by cDNA: gi_15375284_gb_AF214116.2_AF214116	trichocarpa	Unique	gw1.III.2100.1	MYB
PtpAffx.224312.1.S1_x_at	-4.38664	-151.177	3.81e-08	pmrna:pmrna42745	gw1.III.2100.1	gw1.III.2100.1	At1g63910.1	putative MYB family transcription factor : Pfam HMM hit: Myb DNA-binding proteins: supported by cDNA: gi_15375284_gb_AF214116.2_AF214116	trichocarpa	Probes cross hyb with other sequences	gw1.III.2100.1	MYB
PtpAffx.224516.1.S1_at	-2.04545	-12.2427	0.000591996	pmrna:pmrna43133	eugene3.00061549	eugene3.00061549	--	--	trichocarpa	Unique	eugene3.00061549	MYB-related
PtpAffx.224645.1.S1_at	-1.14809	-6.44625	0.00612443	pmrna:pmrna43390	eugene3.00100920	eugene3.00100920	--	--	trichocarpa	Unique	eugene3.00100920	C2H2
PtpAffx.224659.1.S1_at	-0.740398	-20.0655	0.000105226	pmrna:pmrna43414	fgenesh4_pg.C_LG_X001404	fgenesh4_pg.C_LG_X001404	At1g69170.1	squamosa-promoter binding protein	trichocarpa	Unique	fgenesh4_pg.C_LG_X001404	SBP
PtpAffx.225722.1.S1_at	-2.63272	-6.67252	0.00538781	pmrna:pmrna45288	eugene3.00640208	eugene3.00640208	At5g44160.1	putative protein : contains similarity to zinc finger protein ID1: supported by cDNA: gi_14335045_gb_AY037202.1_	trichocarpa	Unique	eugene3.00640208	C2H2
PtpAffx.2265.7.S1_at	-2.72158	-13.72	0.000405922	CK097964	gw1.V.2137.1	gw1.V.2137.1	At1g20696.1	Expressed protein : : supported by full-length cDNA: Ceres: 11938.	tremula	Unique	gw1.V.2137.1	HMG
PtpAffx.23528.1.S1_at	-0.591962	-5.67319	0.00979064	CV228036	estExt_fgenesh4_pg.C_1630059	estExt_fgenesh4_pg.C_1630059	--	--	tremula x tremuloides	Unique	estExt_fgenesh4_pg.C_1630059	ABI3-VP1
PtpAffx.2427.1.S1_at	-4.34006	-7.14575	0.00417503	CV274393	fgenesh4_pg.C_LG_XII001270	fgenesh4_pg.C_LG_XII001270	At4g22680.1	myb family transcription factor : similar to myb DNA-binding protein GI:1020155 from [Arabidopsis thaliana]: supported by full-length cDNA: Ceres: 154343.	trichocarpa x deltoides	Unique	fgenesh4_pg.C_LG_XII001270	MYB-related
PtpAffx.24562.1.A1_s_at	-2.24389	-7.25939	0.00394379	CV270740	fgenesh4_pm.C_LG_I000288 estExt_Genewise1_v1.C_LG_III1128	fgenesh4_pm.C_LG_I000288	At4g24060.1	Dof zinc finger protein : Dof zinc finger protein - Oryza sativa	trichocarpa x nigra	All probes match over all sequences	fgenesh4_pm.C_LG_I000288	C2C2-Dof
PtpAffx.24602.2.S1_at	-1.12158	-8.8117	0.0019403	CF230051	eugene3.00141165	eugene3.00141165	At3g07670.1	putative ribulose-1	alba x tremula	Unique	eugene3.00141165	PcG
PtpAffx.24602.4.A1_at	-1.56641	-6.2399	0.00690969	CV258674	eugene3.00141165	eugene3.00141165	At3g07670.1	putative ribulose-1	trichocarpa x nigra	Unique	eugene3.00141165	PcG
PtpAffx.249.205.A1_at	-1.50917	-7.32122	0.0038325	CV245539	eugene3.00060980	eugene3.00060980	At1g72830.1	CCAAT-binding factor B subunit homolog	trichocarpa	Unique	eugene3.00060980	CCAAT-HAP2
PtpAffx.25202.1.A1_at	-2.21297	-8.15346	0.00257054	CV229061	gw1.VI.2407.1 gw1.XVI.597.1	gw1.VI.2407.1	At4g14540.1	CCAAT-binding transcription factor subunit A(CBF-A) :	trichocarpa	Unique	gw1.VI.2407.1	CCAAT-HAP3
PtpAffx.26405.3.A1_at	-0.577384	-6.0386	0.00779064	BU830440	fgenesh4_pm.C_LG_V000423 eugene3.00020634	fgenesh4_pm.C_LG_V000423	At1g25280.1	F-box containing tubby family protein : similar to putative Tub family protein GI:3738302 from [Arabidopsis thaliana]	tremula x tremuloides	Unique	fgenesh4_pm.C_LG_V000423	TLP
PtpAffx.26834.1.S1_at	-1.41839	-10.0935	0.00118205	CV273042	estExt_fgenesh4_pm.C_LG_II0214	estExt_fgenesh4_pm.C_LG_II0214	At4g02590.1	bHLH protein : similar to A. thaliana putative protein F6I18.110	trichocarpa x deltoides	Unique	estExt_fgenesh4_pm.C_LG_II0214	bHLH
PtpAffx.27083.1.A1_at	-2.02826	-9.20909	0.00165196	CV260058	gw1.V.3738.1	gw1.V.3738.1	At2g23760.1	BEL1-like homeobox 4 protein (BLH4) : : supported by cDNA: gi_13877512_gb_AF353092.1_AF353092	tremula x tremuloides	Unique	gw1.V.3738.1	HB
PtpAffx.27718.1.S1_s_at	-2.84776	-6.15607	0.00726008	BP933556	estExt_fgenesh4_pm.C_LG_V0730	estExt_fgenesh4_pm.C_LG_V0730	At1g21000.1	expressed protein : Location of ESTs 152C14T7	nigra	All probes match over all sequences	estExt_fgenesh4_pm.C_LG_V0730	PLATZ
PtpAffx.27718.3.A1_at	-1.35093	-5.81988	0.0089159	BP937059	estExt_Genewise1_v1.C_LG_II2106	estExt_Genewise1_v1.C_LG_II2106	At1g21000.1	expressed protein : Location of ESTs 152C14T7	nigra	Unique	estExt_Genewise1_v1.C_LG_II2106	PLATZ
PtpAffx.28876.1.S1_at	-6.85148	-15.8984	0.000247102	DN488232	eugene3.00081056	eugene3.00081056	At1g13600.1	bZIP family transcription factor : contains Pfam profile: PF00170 bZIP transcription factor: supported by cDNA: gi_12083267	tremula x tremuloides	Unique	eugene3.00081056	bZIP
PtpAffx.28898.1.S1_a_at	-1.41468	-15.4693	0.000271789	CV249333	eugene3.01470065	eugene3.01470065	At2g19260.1	hypothetical protein : predicted by genscan	trichocarpa x deltoides	Probes match on alternative forms of same gene	eugene3.01470065	PHD
PtpAffx.289.1.S1_at	-3.9282	-7.82429	0.00299636	AY515150.1	gw1.123.49.1	gw1.123.49.1	At3g02380.1	Zinc finger protein CONSTANS-LIKE 2 (COL2) : identical to putative flowering-time gene CONSTANS (COL2) GB:AAB67879 GI:1507699 SP:Q96502 (Arabidopsis thaliana):supported by full-length cDNA: Ceres:949.	deltoides	Unique	gw1.123.49.1	C2C2-CO-like
PtpAffx.30378.1.A1_s_at	-5.99314	-23.073	6.53e-05	CV278861	estExt_fgenesh4_pg.C_LG_IX0131	estExt_fgenesh4_pg.C_LG_IX0131	At2g21530.1	unknown protein :	trichocarpa x deltoides	All probes match over all sequences	estExt_fgenesh4_pg.C_LG_IX0131	FHA
PtpAffx.32004.1.A1_at	-1.82687	-6.45969	0.0060756	CV253636	estExt_fgenesh4_pg.C_1460020	estExt_fgenesh4_pg.C_1460020	At3g14980.1	PHD-finger protein	trichocarpa	Unique	estExt_fgenesh4_pg.C_1460020	PHD
PtpAffx.32240.1.S1_at	-1.33209	-7.6748	0.0032198	BP933424	gw1.III.1550.1	gw1.III.1550.1	At3g24050.1	GATA transcription factor 1 (AtGATA-1) : identical to GATA transcription factor 1 (AtGATA-1) GB:Y13648 [Arabidopsis thaliana]:supported by full-length cDNA: Ceres:36927.	nigra	Unique	gw1.III.1550.1	C2C2-GATA
PtpAffx.32295.2.A1_s_at	-1.31247	-12.2606	0.000588177	CV230227	estExt_fgenesh4_pm.C_LG_III0550	estExt_fgenesh4_pm.C_LG_III0550	At1g59750.1	auxin response transcription factor (ARF1) : identical to auxin response factor 1 GI:2245378 from [Arabidopsis thaliana]: supported by cDNA: gi_2245377_gb_U83245.1_ATU83245	trichocarpa	All probes match over all sequences	estExt_fgenesh4_pm.C_LG_III0550	ARF
PtpAffx.32880.1.S1_at	-3.2055	-13.4535	0.000432427	CK096615	estExt_Genewise1_v1.C_LG_XI1724	estExt_Genewise1_v1.C_LG_XI1724	At3g24120.1	transfactor	tremula	Unique	estExt_Genewise1_v1.C_LG_XI1724	GARP-G2-like
PtpAffx.33101.2.S1_s_at	-4.11631	-18.747	0.000131824	CF234221	grail3.0001068602	grail3.0001068602	At1g10200.1	putative transcription factor : similar to transcription factor SF3 (pir|IS37656): similar to ESTs gb|T42207	alba x tremula	All probes match over all sequences	grail3.0001068602	LIM
PtpAffx.33586.1.S1_at	-3.05698	-8.56093	0.00215321	CA927640	estExt_Genewise1_v1.C_LG_XIII1499	estExt_Genewise1_v1.C_LG_XIII1499	At5g28770.1	bZIP family transcription factor : similar to seed storage protein opaque-2(bZIP family)GI:168428 from Zea mays: supported by cDNA: gi_15450640_gb_AY052688.1_	tremuloides	Unique	estExt_Genewise1_v1.C_LG_XIII1499	bZIP
PtpAffx.33919.1.S1_at	-1.36459	-12.69	0.000526678	CV235900	gw1.70.171.1 gw1.XIII.1521.1	gw1.70.171.1	At3g04730.1	auxin-induced protein : identical to GB:AAB84353 (IAA16) [Arabidopsis thaliana]: early auxin-induced gene: member of a multigene family of early auxin-induced genes isolated from Arabidopsis using yeast two-hybrid system with IAA1:supported by full-length	trichocarpa	Unique	gw1.70.171.1	AUX-IAA
PtpAffx.33919.2.A1_s_at	-1.18018	-9.09606	0.00172639	CN550161	gw1.70.171.1 gw1.XIII.1521.1	gw1.70.171.1	At3g04730.1	auxin-induced protein : identical to GB:AAB84353 (IAA16) [Arabidopsis thaliana]: early auxin-induced gene: member of a multigene family of early auxin-induced genes isolated from Arabidopsis using yeast two-hybrid system with IAA1:supported by full-length	trichocarpa x deltoides	All probes match over all sequences	gw1.70.171.1	AUX-IAA
PtpAffx.34706.1.S1_a_at	-2.74617	-16.1113	0.000234174	CK091568	estExt_fgenesh4_pm.C_LG_VII0453	estExt_fgenesh4_pm.C_LG_VII0453	At3g54340.1	floral homeotic protein APETALA3 (AP3) : :supported by full-length cDNA: Ceres:34635.	trichocarpa	Probes match on alternative forms of same gene	estExt_fgenesh4_pm.C_LG_VII0453	MADS
PtpAffx.37038.1.A1_at	-1.3491	-6.65485	0.00544461	CV265613	eugene3.00051214	eugene3.00051214	At4g14720.1	hypothetical protein :	trichocarpa x nigra	Unique	eugene3.00051214	ZIM
PtpAffx.381.3.A1_a_at	-3.78281	-6.49898	0.00595313	BP928153	grail3.0041013401	grail3.0041013401	At1g71692.1	MADS-box protein : identical to GB:AAC49085 GI:862650 from [Arabidopsis thaliana] (Plant Cell 7 (8)	tremula x tremuloides	Probes match on alternative forms of same gene	grail3.0041013401	MADS
PtpAffx.38516.1.A1_at	-6.19325	-9.29658	0.0015911	CV261159	gw1.I.4755.1	gw1.I.4755.1	At5g47640.1	putative protein : contains similarity to CCAAT-box-binding trancription factor: supported by cDNA: gi_14326579_gb_AF385744.1_AF385744	trichocarpa x nigra	Unique	gw1.I.4755.1	CCAAT-HAP3
PtpAffx.39212.1.S1_at	-2.55772	-6.83273	0.00492431	CV238441	estExt_Genewise1_v1.C_LG_XV2187	estExt_Genewise1_v1.C_LG_XV2187	At5g50670.1	putative protein : contains similarity to squamosa promoter binding protein:supported by full-length cDNA: Ceres:113229.	trichocarpa	Unique	estExt_Genewise1_v1.C_LG_XV2187	SBP
PtpAffx.39989.1.S1_at	-1.09975	-10.5937	0.000989632	CV257810	gw1.X.364.1	gw1.X.364.1	At1g25580.1	unknown protein : similar to hypothetical protein GI:6016718 from [Arabidopsis thaliana]	tremula x tremuloides	Unique	gw1.X.364.1	NAC
PtpAffx.41858.1.A1_s_at	-2.51662	-7.09965	0.00428244	CV272517	estExt_fgenesh4_pg.C_1240042	estExt_fgenesh4_pg.C_1240042	At4g20970.1	bHLH protein :	trichocarpa x nigra	All probes match over all sequences	estExt_fgenesh4_pg.C_1240042	bHLH
PtpAffx.42147.1.S1_at	-3.58344	-8.89429	0.00187485	DN484014	gw1.XII.993.1	gw1.XII.993.1	At1g26310.1	floral regulatory gene CAULIFLOWER : : supported by full-length cDNA: Ceres: 23736.	tomentiglandulosa	Unique	gw1.XII.993.1	MADS
PtpAffx.42822.1.A1_at	-4.06031	-11.0783	0.000847251	CX177625	gw1.I.8242.1	gw1.I.8242.1	At5g07580.1	transcription factor-like protein : ethylene responsive element binding factor 5 - Arabidopsis thaliana	euramericana	Unique	gw1.I.8242.1	AP2-EREBP
PtpAffx.42878.1.A1_at	-1.28536	-7.92142	0.00286699	CV231698	estExt_fgenesh4_pg.C_LG_V1044	estExt_fgenesh4_pg.C_LG_V1044	At1g21450.1	scarecrow-like 1 : identical to scarecrow-like 1 GB:AAF21043 GI:6644390 from [Arabidopsis thaliana]:supported by full-length cDNA: Ceres:109490.	trichocarpa	Unique	estExt_fgenesh4_pg.C_LG_V1044	GRAS
PtpAffx.454.9.S1_at	-3.45013	-10.6601	0.000968888	CK090038	estExt_fgenesh4_pg.C_LG_II0629	estExt_fgenesh4_pg.C_LG_II0629	At1g76880.1	GT-like trihelix DNA-binding protein	tremula x tremuloides	Unique	estExt_fgenesh4_pg.C_LG_II0629	Trihelix
PtpAffx.45488.1.A1_a_at	-3.50423	-14.7234	0.00032083	BP933256	estExt_fgenesh4_pm.C_LG_IV0241	estExt_fgenesh4_pm.C_LG_IV0241	At2g01570.1	putative RGA1	nigra	Probes match on alternative forms of same gene	estExt_fgenesh4_pm.C_LG_IV0241	GRAS
PtpAffx.45488.2.S1_at	-6.56576	-8.90541	0.00186759	BP930560	gw1.II.2542.1	gw1.II.2542.1	At1g14920.1	signal response protein (GAI) : identical to GAI GB:CAA75492 GI:2569938 [Arabidopsis thaliana] (Genes Dev. In press): supported by cDNA: gi_16648833_gb_AY058194.1_	nigra	Unique	gw1.II.2542.1	GRAS
PtpAffx.45488.4.S1_a_at	-3.8549	-6.73391	0.00520804	BP926845	gw1.II.2542.1 estExt_fgenesh4_pm.C_LG_IV0241	gw1.II.2542.1	At1g14920.1	signal response protein (GAI) : identical to GAI GB:CAA75492 GI:2569938 [Arabidopsis thaliana] (Genes Dev. In press): supported by cDNA: gi_16648833_gb_AY058194.1_	nigra	Probes match on alternative forms of same gene	gw1.II.2542.1	GRAS
PtpAffx.45681.1.S1_at	-4.03782	-13.0686	0.000476592	CK088241	fgenesh4_pg.C_LG_II000285	fgenesh4_pg.C_LG_II000285	At1g75410.1	BEL1-like homeodomain 3 protein (BLH3) : similar to GB:AAB05099 from [Arabidopsis thaliana] (Cell 83 (5)	tremula x tremuloides	Unique	fgenesh4_pg.C_LG_II000285	HB
PtpAffx.45759.1.S1_at	-0.247691	-11.1376	0.000831837	CK095631	gw1.XV.3150.1	gw1.XV.3150.1	At1g12630.1	DRE binding protein : similar to DREB1B GI:3738226 from [Arabidopsis thaliana]	tremula	Unique	gw1.XV.3150.1	AP2-EREBP
PtpAffx.46164.1.S1_at	-1.58618	-8.61663	0.00210167	AY919620.1	estExt_fgenesh4_pg.C_LG_III0436 fgenesh4_pm.C_LG_I000560 eugene3.163820001	estExt_fgenesh4_pg.C_LG_III0436	At1g30490.1	HD-Zip transcription factor	trichocarpa	Unique	estExt_fgenesh4_pg.C_LG_III0436	HB
PtpAffx.46531.1.A1_a_at	-1.58633	-8.40913	0.00229212	CX185483	estExt_fgenesh4_pm.C_LG_VIII0830	estExt_fgenesh4_pm.C_LG_VIII0830	At5g18830.1	squamosa promoter binding protein-like 7 : : supported by cDNA: gi_13605911_gb_AF367355.1_AF367355	euramericana	Probes match on alternative forms of same gene	estExt_fgenesh4_pm.C_LG_VIII0830	SBP
PtpAffx.4723.1.A1_at	-3.26381	-32.5825	1.81e-05	CV278102	gw1.122.261.1	gw1.122.261.1	At1g17950.1	myb family trnscription factor : similar to myb-like protein GI:6979341 from [Oryza sativa]:supported by full-length cDNA: Ceres:267121.	tremula x tremuloides	Unique	gw1.122.261.1	MYB
PtpAffx.4797.1.A1_at	-7.9979	-20.178	0.000102411	CV274416	gw1.VIII.261.1	gw1.VIII.261.1	At5g49520.1	WRKY family transcription factor : contains Pfam profile: PF03106 WRKY DNA -binding domain: supported by cDNA: gi_17064165	tremula	Unique	gw1.VIII.261.1	WRKY
PtpAffx.48017.1.S1_at	-3.98202	-16.9661	0.000190896	DN491302	grail3.0112005801	grail3.0112005801	At5g56840.1	putative protein : contains similarity to Myb-related transcription activator	trichocarpa	Unique	grail3.0112005801	MYB-related
PtpAffx.48532.1.S1_at	-2.25163	-10.6537	0.000970884	BU812144	estExt_fgenesh4_pg.C_LG_IX1149	estExt_fgenesh4_pg.C_LG_IX1149	At5g58900.1	I-box binding factor - like protein : I-box binding factor	tremula x tremuloides	Unique	estExt_fgenesh4_pg.C_LG_IX1149	MYB
PtpAffx.49430.1.S1_at	-0.839709	-6.86345	0.00484356	CX168322	gw1.I.8521.1 gw1.III.1140.1	gw1.I.8521.1	At4g23980.1	auxin response transcription factor (ARF9) : identical to auxin response factor 9 GI:4580575 from [Arabidopsis thaliana]: supported by cDNA: gi_4580574_gb_AF082176.1_AF082176	deltoides	Unique	gw1.I.8521.1	ARF
PtpAffx.49471.1.A1_at	-1.7102	-6.62125	0.00554856	CV257504	gw1.VIII.1637.1 gw1.X.2501.1	gw1.VIII.1637.1	At4g36920.1	apetala2 protein : : supported by cDNA: gi_533708_gb_U12546.1_ATU12546	trichocarpa x deltoides	Unique	gw1.VIII.1637.1	AP2-EREBP
PtpAffx.50281.1.S1_at	-8.10339	-13.6075	0.00041546	CK092944	gw1.XI.947.1	gw1.XI.947.1	At2g46770.1	NAM (no apical meristem)-like protein :	tremula x tremuloides	Unique	gw1.XI.947.1	NAC
PtpAffx.50494.1.A1_at	-0.953745	-6.5517	0.00577895	CV242977	gw1.XVI.1034.1 gw1.VI.98.1	gw1.XVI.1034.1	At1g73100.1	expressed protein : : supported by cDNA: gi_14625477_gb_AF344446.2_AF344446	trichocarpa	Unique	gw1.XVI.1034.1	PcG
PtpAffx.50778.1.A1_at	-3.68841	-6.6536	0.00544693	CV231566	grail3.0053012801	grail3.0053012801	At1g46264.1	heat shock transcription factor	trichocarpa	Unique	grail3.0053012801	HSF
PtpAffx.51818.1.S1_s_at	-1.0821	-12.3275	0.000577214	CV271410	estExt_Genewise1_v1.C_LG_X4086	estExt_Genewise1_v1.C_LG_X4086	At2g47900.1	F-box containing tubby family protein : : supported by cDNA: gi_18377639	trichocarpa x nigra	All probes match over all sequences	estExt_Genewise1_v1.C_LG_X4086	TLP
PtpAffx.5409.1.A1_a_at	-1.39892	-9.78529	0.00133141	CV276111	estExt_Genewise1_v1.C_LG_X6481	estExt_Genewise1_v1.C_LG_X6481	At1g14920.1	signal response protein (GAI) : identical to GAI GB:CAA75492 GI:2569938 [Arabidopsis thaliana] (Genes Dev. In press): supported by cDNA: gi_16648833_gb_AY058194.1_	trichocarpa x deltoides	Unique	estExt_Genewise1_v1.C_LG_X6481	GRAS
PtpAffx.5409.1.A1_at	-2.07804	-12.437	0.000562826	CV276111	estExt_Genewise1_v1.C_LG_X6481	estExt_Genewise1_v1.C_LG_X6481	At1g14920.1	signal response protein (GAI) : identical to GAI GB:CAA75492 GI:2569938 [Arabidopsis thaliana] (Genes Dev. In press): supported by cDNA: gi_16648833_gb_AY058194.1_	trichocarpa x deltoides	Probes match on alternative forms of same gene	estExt_Genewise1_v1.C_LG_X6481	GRAS
PtpAffx.5409.2.S1_at	-0.852206	-7.06385	0.00436938	CV274908	fgenesh4_pm.C_LG_VIII000571	fgenesh4_pm.C_LG_VIII000571	At1g14920.1	signal response protein (GAI) : identical to GAI GB:CAA75492 GI:2569938 [Arabidopsis thaliana] (Genes Dev. In press): supported by cDNA: gi_16648833_gb_AY058194.1_	trichocarpa x deltoides	Unique	fgenesh4_pm.C_LG_VIII000571	GRAS
PtpAffx.54135.1.S1_a_at	-5.73917	-6.72136	0.00524794	CX176797	gw1.VII.3277.1	gw1.VII.3277.1	At2g23740.1	putative C2H2-type zinc finger protein : likely a nucleic acid binding protein	trichocarpa	Probes match on alternative forms of same gene	gw1.VII.3277.1	C2H2
PtpAffx.54256.2.A1_s_at	-1.73438	-9.07677	0.00173942	CV229094	estExt_Genewise1_v1.C_LG_II0718	estExt_Genewise1_v1.C_LG_II0718	At4g24240.1	WRKY family transcription factor : contains Pfam profile: PF03106 WRKY DNA -binding domain :supported by full-length cDNA: Ceres:112528.	trichocarpa	All probes match over all sequences	estExt_Genewise1_v1.C_LG_II0718	WRKY
PtpAffx.54445.1.A1_s_at	-1.53534	-6.79546	0.00503137	CA930067	gw1.XIV.1750.1	gw1.XIV.1750.1	At2g46530.1	putative ARF1 family auxin responsive transcription factor :	tremuloides	All probes match over all sequences	gw1.XIV.1750.1	ARF
PtpAffx.54766.1.A1_at	-6.31776	-54.5946	1.99e-06	DN488662	gw1.X.870.1	gw1.X.870.1	At1g69310.1	WRKY family transcription factor : contains Pfam profile: PF03106 WRKY DNA -binding domain: supported by cDNA: gi_18252124	tremula x tremuloides	Unique	gw1.X.870.1	WRKY
PtpAffx.54813.1.A1_at	-4.12332	-8.54432	0.00216464	DN496658	grail3.0010003401	grail3.0010003401	At2g40200.1	hypothetical protein : : supported by cDNA: gi_20127046	tremula	Unique	grail3.0010003401	bHLH
PtpAffx.54825.1.S1_at	-3.75003	-6.88204	0.00480231	DN486807	fgenesh4_pg.C_LG_V001422	fgenesh4_pg.C_LG_V001422	At1g75240.1	expressed protein : :supported by full-length cDNA: Ceres:10873.	tremula	Unique	fgenesh4_pg.C_LG_V001422	ZF-HD
PtpAffx.54929.1.A1_at	-3.34059	-13.9801	0.000380787	CV281097	gw1.70.190.1	gw1.70.190.1	At5g28770.1	bZIP family transcription factor : similar to seed storage protein opaque-2(bZIP family)GI:168428 from Zea mays: supported by cDNA: gi_15450640_gb_AY052688.1_	trichocarpa x deltoides	Unique	gw1.70.190.1	bZIP
PtpAffx.55020.1.A1_s_at	-1.36625	-9.62235	0.00140898	BP932602	eugene3.00060983	eugene3.00060983	At5g26210.1	nucleic acid binding protein - like : nucleic acid binding protein	nigra	All probes match over all sequences	eugene3.00060983	Alfin
PtpAffx.56005.1.A1_at	-3.22193	-7.9869	0.00278107	CV277080	gw1.57.329.1 gw1.VII.3578.1	gw1.57.329.1	At1g75250.1	myb-related protein : similar to GI:7981380 from [Lycopersicon esculentum]	trichocarpa x deltoides	Unique	gw1.57.329.1	MYB-related
PtpAffx.5626.1.A1_a_at	-2.0963	-11.2484	0.000804441	CV261500	estExt_fgenesh4_pm.C_LG_II0415 estExt_Genewise1_v1.C_LG_V5017	estExt_fgenesh4_pm.C_LG_II0415	At1g77920.1	bZIP transcription factor	trichocarpa x nigra	Probes match on alternative forms of same gene	estExt_fgenesh4_pm.C_LG_II0415	bZIP
PtpAffx.5626.3.S1_a_at	-2.33311	-7.98239	0.00278699	BU871093	estExt_fgenesh4_pm.C_LG_II0415	estExt_fgenesh4_pm.C_LG_II0415	At1g77920.1	bZIP transcription factor	trichocarpa	Probes match on alternative forms of same gene	estExt_fgenesh4_pm.C_LG_II0415	bZIP
PtpAffx.5626.4.S1_a_at	-2.68416	-9.82666	0.00131037	CV240734	estExt_fgenesh4_pm.C_LG_II0415	estExt_fgenesh4_pm.C_LG_II0415	At1g77920.1	bZIP transcription factor	trichocarpa	Probes match on alternative forms of same gene	estExt_fgenesh4_pm.C_LG_II0415	bZIP
PtpAffx.56585.1.S1_at	-1.48144	-6.40775	0.00625526	CV259403	fgenesh4_pg.C_LG_V000519	fgenesh4_pg.C_LG_V000519	At5g67030.1	zeaxanthin epoxidase precursor (LOS6:ABA1)(ZEP) : identical to GI:9857296 AtABA1: supported by cDNA: gi_10444087_gb_AF281655.1_AF281655	trichocarpa x nigra	Unique	fgenesh4_pg.C_LG_V000519	FHA
PtpAffx.56922.1.A1_at	-0.315868	-6.79756	0.00502396	CV245718	gw1.XII.148.1	gw1.XII.148.1	At2g45650.1	MADS-box protein (AGL6) : : supported by cDNA: gi_1019924_gb_M55554.1_ATHAGL6A	trichocarpa	Unique	gw1.XII.148.1	MADS
PtpAffx.570.1.S1_at	-1.34299	-12.0047	0.000633313	DN483943	estExt_Genewise1_v1.C_LG_XII1294	estExt_Genewise1_v1.C_LG_XII1294	At2g40140.1	putative CCCH-type zinc finger protein : also an ankyrin-repeat protein: supported by cDNA: gi_20260233	tomentiglandulosa	Unique	estExt_Genewise1_v1.C_LG_XII1294	C3H
PtpAffx.59414.1.A1_s_at	-2.17375	-8.18897	0.00252899	CK101710	estExt_Genewise1_v1.C_LG_XI2869	estExt_Genewise1_v1.C_LG_XI2869	At1g30330.1	auxin response transcription factor(ARF6) : identical to ARF6 [Arabidopsis thaliana] GI:4102600 (Science 276 (5320)	trichocarpa	All probes match over all sequences	estExt_Genewise1_v1.C_LG_XI2869	ARF
PtpAffx.62380.1.S1_s_at	-1.67931	-11.5463	0.000735257	BP936324	estExt_fgenesh4_pm.C_LG_X0729	estExt_fgenesh4_pm.C_LG_X0729	At2g40140.1	putative CCCH-type zinc finger protein : also an ankyrin-repeat protein: supported by cDNA: gi_20260233	nigra	All probes match over all sequences	estExt_fgenesh4_pm.C_LG_X0729	C3H
PtpAffx.62507.1.S1_at	-3.21943	-13.8038	0.000398036	CV276865	eugene3.00012166	eugene3.00012166	At3g27010.1	unknown protein :	tremula x tremuloides	Unique	eugene3.00012166	TCP
PtpAffx.6271.1.S1_at	-2.11016	-11.2307	0.000809361	CV240407	grail3.0023007901	grail3.0023007901	At5g57150.1	bHLH protein : contains similarity to unknown protein (pir||T08554): supported by full-length cDNA: Ceres: 266884.	tremula	Unique	grail3.0023007901	bHLH
PtpAffx.62759.1.A1_at	-0.564294	-6.24073	0.00690584	CV267227	eugene3.00090939	eugene3.00090939	At4g03250.1	putative DNA-binding protein :	trichocarpa x nigra	Unique	eugene3.00090939	HB
PtpAffx.62839.2.S1_at	-0.949192	-10.9467	0.000880511	BU830363	fgenesh4_pg.C_LG_I000428	fgenesh4_pg.C_LG_I000428	At2g32700.1	expressed protein : : supported by cDNA: gi_13605814_gb_AF367306.1_AF367306	tremula x tremuloides	Unique	fgenesh4_pg.C_LG_I000428	LUG
PtpAffx.64509.1.S1_at	-2.05853	-6.30756	0.00662876	CV230180	eugene3.00660262 fgenesh4_pg.C_LG_IX001411	eugene3.00660262	At2g28350.1	auxin respone transcription factor : similar to auxin response factor 10 GI:6165644 from [Arabidopsis thaliana]: supported by cDNA: gi_12484202	trichocarpa	Unique	eugene3.00660262	ARF
PtpAffx.64731.1.S1_at	-1.78414	-7.94073	0.00284001	CK097700	fgenesh4_pg.C_LG_XIX000729	fgenesh4_pg.C_LG_XIX000729	At1g35460.1	bHLH protein : similar to GI:6166283 from [Pinus taeda]: supported by cDNA: gi_15724177_gb_AF411791.1_AF411791	tremula	Unique	fgenesh4_pg.C_LG_XIX000729	bHLH
PtpAffx.67491.1.S1_at	-2.2999	-7.75942	0.0030881	CN522752	gw1.163.66.1 grail3.0001138901	gw1.163.66.1	At5g03510.1	putative protein :	trichocarpa x deltoides	Unique	gw1.163.66.1	C2H2
PtpAffx.68426.1.S1_at	-4.35181	-18.5421	0.000138779	CV243359	gw1.XII.509.1 gw1.XV.660.1	gw1.XII.509.1	At5g60850.1	Dof zinc finger protein : similar to zinc finger protein OBP4 gi:5059396 from [Arabidopsis thaliana]: EMBL:AF155817:supported by full-length cDNA: Ceres:19080.	trichocarpa	Unique	gw1.XII.509.1	C2C2-Dof
PtpAffx.69090.1.A1_at	-1.83809	-6.32286	0.00656377	CV270565	fgenesh4_pg.C_LG_IX000628	fgenesh4_pg.C_LG_IX000628	At4g34000.1	abscisic acid responsive elements-binding factor(ABF3) : identical to abscisic acid responsive elements-binding factor (ABF3) GI:6739280 from [Arabidopsis thaliana]: supported by cDNA: gi_15451049_gb_AY054605.1_	trichocarpa x nigra	Unique	fgenesh4_pg.C_LG_IX000628	bZIP
PtpAffx.69926.1.A1_at	-1.90464	-14.9194	0.000306023	CV238468	eugene3.00040381	eugene3.00040381	At2g42660.1	hypothetical protein : predicted by genscan: supported by cDNA: gi_18491262	trichocarpa x nigra	Unique	eugene3.00040381	GARP-G2-like
PtpAffx.71801.1.A1_s_at	-5.3023	-9.30455	0.00158519	CF119216	estExt_fgenesh4_pm.C_LG_X0888	estExt_fgenesh4_pm.C_LG_X0888	At4g30080.1	transcription factor-like protein : Arabidopsis thaliana auxin response factor 4 (ARF4) - Arabidopsis thaliana	tremuloides	All probes match over all sequences	estExt_fgenesh4_pm.C_LG_X0888	ARF
PtpAffx.7388.1.S1_at	-2.16714	-5.98174	0.00806206	CK097775	fgenesh4_pm.C_LG_V000265	fgenesh4_pm.C_LG_V000265	At4g37940.1	MADS-box protein : MADS-box protein AGL17 - Arabidopsis thaliana	tremula x tremuloides	Unique	fgenesh4_pm.C_LG_V000265	MADS
PtpAffx.75102.1.S1_at	-2.47146	-6.73263	0.00521177	DN486747	eugene3.00020637	eugene3.00020637	At1g76880.1	GT-like trihelix DNA-binding protein	tremula	Unique	eugene3.00020637	Trihelix
PtpAffx.75866.1.A1_at	-0.824417	-5.84465	0.00877191	CV258484	estExt_Genewise1_v1.C_LG_X3573 estExt_Genewise1_v1.C_770059	estExt_Genewise1_v1.C_LG_X3573	At3g16857.1	ARR1 protein	trichocarpa x deltoides	Unique	estExt_Genewise1_v1.C_LG_X3573	GARP-ARR-B
PtpAffx.77528.2.A1_at	-1.32607	-7.76953	0.0030742	CV244458	estExt_Genewise1_v1.C_LG_III0940	estExt_Genewise1_v1.C_LG_III0940	At5g06950.1	bZIP transcription factor	trichocarpa	Unique	estExt_Genewise1_v1.C_LG_III0940	bZIP
PtpAffx.7785.1.A1_at	-1.91993	-9.65775	0.00139349	CV270667	eugene3.00061985	eugene3.00061985	At5g24930.1	CONSTANS B-box zinc finger family protein : similar to CONSTANS-like protein 1 GI:4091804 from [Malus x domestica]: supported by cDNA: gi_15450658_gb_AY052697.1_	trichocarpa x nigra	Unique	eugene3.00061985	C2C2-CO-like
PtpAffx.7785.3.A1_s_at	-1.59437	-12.2969	0.000582353	CV266251	estExt_Genewise1_v1.C_LG_XVIII2045	estExt_Genewise1_v1.C_LG_XVIII2045	At5g24930.1	CONSTANS B-box zinc finger family protein : similar to CONSTANS-like protein 1 GI:4091804 from [Malus x domestica]: supported by cDNA: gi_15450658_gb_AY052697.1_	trichocarpa x nigra	All probes match over all sequences	estExt_Genewise1_v1.C_LG_XVIII2045	C2C2-CO-like
PtpAffx.78207.1.A1_at	-2.4956	-13.1045	0.000471791	DN492292	gw1.XIV.1750.1 gw1.II.1258.1	gw1.XIV.1750.1	At2g46530.1	putative ARF1 family auxin responsive transcription factor :	trichocarpa	Unique	gw1.XIV.1750.1	ARF
PtpAffx.79920.1.A1_at	-3.87738	-8.6261	0.00209139	CK090376	grail3.0002039701	grail3.0002039701	At2g20180.1	unknown protein :	tremula x tremuloides	Unique	grail3.0002039701	bHLH
PtpAffx.80146.1.S1_at	-4.91245	-10.2995	0.00109895	DN489094	fgenesh4_pg.C_scaffold_137000032	fgenesh4_pg.C_scaffold_137000032	At4g13640.1	putative protein : WERBP-1 - Nicotiana tabacum	trichocarpa x deltoides	Unique	fgenesh4_pg.C_scaffold_137000032	GARP-G2-like
PtpAffx.8131.4.A1_a_at	-4.44255	-5.88995	0.00852782	CN522824	gw1.VI.257.1 gw1.XVIII.1008.1 gw1.XVIII.1004.1 gw1.303.11.1	gw1.VI.257.1	At4g38620.1	putative transcription factor (MYB4) : : supported by cDNA: gi_3941411_gb_AF062860.1_AF062860	trichocarpa x deltoides	Probes match on alternative forms of same gene	gw1.VI.257.1	MYB
PtpAffx.82611.1.A1_at	-4.47672	-22.2169	7.37e-05	CV241793	eugene3.00020324	eugene3.00020324	At2g18350.1	expressed protein : :supported by full-length cDNA: Ceres:4845.	trichocarpa	Unique	eugene3.00020324	ZF-HD
PtpAffx.833.2.S1_at	-2.44989	-18.1769	0.0001493	CV268932	estExt_fgenesh4_pg.C_LG_IV1320	estExt_fgenesh4_pg.C_LG_IV1320	At1g75390.1	bZIP transcription factor ATB2	trichocarpa x nigra	Unique	estExt_fgenesh4_pg.C_LG_IV1320	bZIP
PtpAffx.84481.1.A1_at	-1.66784	-6.30384	0.0066401	CV246111	grail3.0690000103	grail3.0690000103	At5g10140.1	MADS box protein FLOWERING LOCUS F (FLF) : : supported by cDNA: gi_4469407_gb_AF116527.1_AF116527	trichocarpa x deltoides	Unique	grail3.0690000103	MADS
PtpAffx.87589.1.S1_s_at	-1.0601	-6.42268	0.0062113	AJ772522	eugene3.00100920	eugene3.00100920	--	--	euphratica	All probes match over all sequences	eugene3.00100920	C2H2
PtpAffx.88188.1.S1_a_at	-3.38266	-8.69146	0.00203874	CV277521	estExt_fgenesh4_pg.C_LG_X0649	estExt_fgenesh4_pg.C_LG_X0649	At1g70000.1	DNA binding protein MybSt1	trichocarpa x deltoides	Probes match on alternative forms of same gene	estExt_fgenesh4_pg.C_LG_X0649	MYB-related
PtpAffx.89488.1.S1_at	-2.43406	-12.1768	0.000601797	CV130599	eugene3.01310019	eugene3.01310019	At1g09540.1	myb family transcription factor : contains PFAM profile: myb DNA-binding domain PF00249: supported by cDNA: gi_20465974	deltoides	Unique	eugene3.01310019	MYB
PtpAffx.8961.1.S1_at	-1.82628	-8.28488	0.0024257	CV257458	gw1.XV.2932.1	gw1.XV.2932.1	At4g22680.1	myb family transcription factor : similar to myb DNA-binding protein GI:1020155 from [Arabidopsis thaliana]: supported by full-length cDNA: Ceres: 154343.	trichocarpa	Unique	gw1.XV.2932.1	MYB
PtpAffx.90090.1.S1_at	-1.27674	-12.2229	0.000595638	DN491129	gw1.VI.2407.1	gw1.VI.2407.1	At4g14540.1	CCAAT-binding transcription factor subunit A(CBF-A) :	trichocarpa	Unique	gw1.VI.2407.1	CCAAT-HAP3
PtpAffx.90182.1.S1_at	-4.5749	-23.1488	6.44e-05	CV264684	grail3.0010003901	grail3.0010003901	At3g11090.1	hypothetical protein : predicted by genscan	trichocarpa x nigra	Unique	grail3.0010003901	AS2
PtpAffx.92099.1.A1_at	-0.863739	-8.36754	0.00233546	DN488932	eugene3.00080677	eugene3.00080677	At2g40340.1	AP2 domain transcription factor : : supported by full-length cDNA: Ceres: 115358.	tremula	Unique	eugene3.00080677	AP2-EREBP
PtpAffx.92191.1.A1_at	-2.54707	-11.3521	0.000781441	CV282858	estExt_Genewise1_v1.C_LG_XV2187	estExt_Genewise1_v1.C_LG_XV2187	At5g50670.1	putative protein : contains similarity to squamosa promoter binding protein:supported by full-length cDNA: Ceres:113229.	trichocarpa x deltoides	Unique	estExt_Genewise1_v1.C_LG_XV2187	SBP
PtpAffx.92404.1.S1_at	-2.71619	-7.89864	0.00289079	CV239428	eugene3.00011755	eugene3.00011755	At5g12840.1	CCAAT box binding factor: transcription factor Hap2a :	trichocarpa	Unique	eugene3.00011755	CCAAT-HAP2
PtpAffx.9290.2.A1_at	-0.727199	-7.21245	0.00403926	CF236638	grail3.0011025901	grail3.0011025901	At4g39410.1	WRKY family transcription factor : identical to WRKY transcription factor 13 GI:15991729 from [Arabidopsis thaliana]: supported by cDNA: gi_15991729_gb_AF421153.1_AF421153	alba x tremula	Unique	grail3.0011025901	WRKY
PtpAffx.9548.1.S1_at	-1.30027	-23.9505	5.66e-05	DN498996	grail3.0018017701	grail3.0018017701	At2g45190.1	expressed protein : : supported by cDNA: gi_3822215_gb_AF074948.1_AF074948	tremula x tremuloides	Unique	grail3.0018017701	C2C2-YABBY
PtpAffx.95882.1.A1_a_at	-6.42132	-32.2188	1.9e-05	CV282775	fgenesh4_pg.C_LG_II002531	fgenesh4_pg.C_LG_II002531	At2g20180.1	unknown protein :	trichocarpa x deltoides	Probes match on alternative forms of same gene	fgenesh4_pg.C_LG_II002531	bHLH
PtpAffx.95882.2.A1_s_at	-2.9913	-11.6726	0.000706268	CV227861	fgenesh4_pg.C_LG_II002531	fgenesh4_pg.C_LG_II002531	At2g20180.1	unknown protein :	trichocarpa	All probes match over all sequences	fgenesh4_pg.C_LG_II002531	bHLH
PtpAffx.97461.1.S1_at	-3.05956	-5.88689	0.0085398	DN492311	fgenesh4_pg.C_scaffold_29000023	fgenesh4_pg.C_scaffold_29000023	At1g30970.1	putative zinc finger protein : similar to zinc finger protein	trichocarpa	Unique	fgenesh4_pg.C_scaffold_29000023	C2H2
PtpAffx.9948.1.S1_at	-0.572237	-6.42542	0.00620252	BP936434	grail3.0045019202	grail3.0045019202	At4g35040.1	bZIP protein : :supported by full-length cDNA: Ceres:21838.	nigra	Unique	grail3.0045019202	bZIP
