# Supplementary material for: Genome scale transcriptome analysis of shoot organogenesis in Populus
Source: BMC Plant Biol. 2009 Nov 17;9:132. doi: 10.1186/1471-2229-9-132 (PMC2784466; doi:10.1186/1471-2229-9-132)
Supplement: Additional file 4 — Regulated transcription factors at each stage. 4a. CIM3-CIM0 down. 4b. CIM3-CIM0 up. 4c. SIM0-CIM0 down. 4d. SIM0-CIM0 up. 4e. SIM3-CIM0 down. 4f. SIM3-CIM0 up. 4g. SIM8-CIM0 down. 4h. SIM8-CIM0 up [file 1471-2229-9-132-S4.ZIP › Supp4/Supp4b CIM3-CIM0_Up TF.xls]

## Sheet: CIM3_CIM0_Up_TF
Affy ID	M	t	P	Public ID	Gene Model(s)	Preferred Gene Model	AGI match	Annotation	organism	Target type description	Poplar ID	Gene Family
Ptp.134.2.S1_a_at	1.90416	6.69024	0.0053308	AY479969.1	grail3.0026036101	grail3.0026036101	At4g35550.1	homeodomain - like protein : several homeodomain transcription factors: supported by cDNA: gi_15081750_gb_AY048268.1_	tomentosa	Probes match on alternative forms of same gene	grail3.0026036101	HB
Ptp.137.1.S1_s_at	7.07151	6.34675	0.00647379	CV274183	grail3.0050017401	grail3.0050017401	At3g62100.1	auxin-induced protein homolog : auxin-induced protein IAA20 - Arabidopsis thaliana	trichocarpa x deltoides	All probes match over all sequences	grail3.0050017401	AUX-IAA
Ptp.157.2.S1_at	1.43225	8.63116	0.0020874	CK087811	estExt_Genewise1_v1.C_LG_XIX0172	estExt_Genewise1_v1.C_LG_XIX0172	At1g33420.1	expressed protein : : supported by cDNA: gi_14334761_gb_AY035054.1_	nigra	Unique	estExt_Genewise1_v1.C_LG_XIX0172	PHD
Ptp.1957.1.S1_at	1.25501	6.97602	0.0045757	AF483267.1	eugene3.00181192	eugene3.00181192	At5g06710.1	homeobox-leucine zipper protein HAT14 (HD-Zip protein 14) : contains similarity to homeodomain leucine zipper protein	tremula x tremuloides	Unique	eugene3.00181192	HB
Ptp.237.1.S2_s_at	0.488899	11.0534	0.000852022	CK087292	estExt_Genewise1_v1.C_660125	estExt_Genewise1_v1.C_660125	At1g27650.1	splicing factor U2AF small subunit	trichocarpa	All probes match over all sequences	estExt_Genewise1_v1.C_660125	C3H
Ptp.289.1.S1_at	5.47938	27.2127	3.44e-05	CN520220	gw1.XV.3329.1	gw1.XV.3329.1	At3g61250.1	myb DNA-binding protein (MYB17) : contains PFAM profile: Myb-like DNA-binding domain PF00249	tremula x tremuloides	Unique	gw1.XV.3329.1	MYB
Ptp.2956.2.S1_at	0.381171	6.41799	0.0062249	BU867019	gw1.IV.3768.1	gw1.IV.3768.1	At5g17240.1	unknown protein :	tremula	Unique	gw1.IV.3768.1	PcG
Ptp.3024.1.A1_at	2.08054	30.4864	2.26e-05	DN490215	estExt_fgenesh4_pg.C_LG_II1537	estExt_fgenesh4_pg.C_LG_II1537	At4g23810.1	WRKY family transcription factor : AR411 - Arabidopsis thaliana (thale cress)	tremula x tremuloides	Unique	estExt_fgenesh4_pg.C_LG_II1537	WRKY
Ptp.3107.2.S1_at	1.35083	12.4019	0.000566449	CK093292	fgenesh4_pg.C_LG_XVIII000250 estExt_fgenesh4_pm.C_LG_VI0713	fgenesh4_pg.C_LG_XVIII000250	At5g60690.1	HD-Zip transcription factor	tremula x tremuloides	Unique	fgenesh4_pg.C_LG_XVIII000250	HB
Ptp.362.1.A1_s_at	2.3502	11.0067	0.000863935	CK088599	eugene3.00410062	eugene3.00410062	At1g34355.1	hypothetical protein : predicted by genemark.hmm	tremula x tremuloides	All probes match over all sequences	eugene3.00410062	FHA
Ptp.3690.1.S1_at	2.96908	7.6271	0.00329555	DN491486	gw1.XVI.2422.1	gw1.XVI.2422.1	At5g22380.1	NAC-domain protein-like : :supported by full-length cDNA: Ceres:29829.	tremula x tremuloides	Unique	gw1.XVI.2422.1	NAC
Ptp.3693.1.S1_at	0.867663	6.05054	0.00773368	CX183650	fgenesh4_pm.C_LG_XIV000280	fgenesh4_pm.C_LG_XIV000280	At2g47210.1	hypothetical protein : predicted by genefinder and genscan: supported by cDNA: gi_17381135	euramericana	Unique	fgenesh4_pm.C_LG_XIV000280	MYB-related
Ptp.3786.1.S1_at	2.89383	8.22078	0.00249343	CX655023	grail3.0018034701	grail3.0018034701	At5g52830.1	WRKY family transcription factor : : supported by cDNA: gi_15991727_gb_AF418310.1_AF418310	alba x tremula var. glandulosa	Unique	grail3.0018034701	WRKY
Ptp.3803.2.A1_a_at	6.27341	13.141	0.000467726	CV256720	estExt_Genewise1_v1.C_LG_VI1670	estExt_Genewise1_v1.C_LG_VI1670	At3g56970.1	bHLH protein : NULL	trichocarpa x deltoides	Probes match on alternative forms of same gene	estExt_Genewise1_v1.C_LG_VI1670	bHLH
Ptp.4279.1.S1_at	1.70587	7.29708	0.00387643	DN489672	gw1.VI.2587.1	gw1.VI.2587.1	At2g36010.1	E2FA transcription factor : : supported by cDNA: gi_10443852_gb_AF242582.1_AF242582	tremula x tremuloides	Unique	gw1.VI.2587.1	E2F-DP
Ptp.4866.1.S1_at	0.766703	6.50689	0.00592521	CK111784	estExt_Genewise1_v1.C_LG_XIX0919	estExt_Genewise1_v1.C_LG_XIX0919	At1g32700.1	expressed protein : similar to hypothetical protein GB:AAF25968 GI:6714272 from [Arabidopsis thaliana]:supported by full-length cDNA: Ceres:206224.	euphratica	Unique	estExt_Genewise1_v1.C_LG_XIX0919	PLATZ
Ptp.5995.1.S1_at	4.38346	22.97	6.6e-05	CK094490	estExt_fgenesh4_pg.C_LG_VI1508	estExt_fgenesh4_pg.C_LG_VI1508	At5g26170.1	WRKY family transcription factor : DNA-binding protein	tremula	Unique	estExt_fgenesh4_pg.C_LG_VI1508	WRKY
Ptp.6405.1.S1_s_at	2.13353	9.72142	0.00135937	BU813943	gw1.28.1038.1	gw1.28.1038.1	At5g03720.1	heat shock transcription factor -like protein : heat shock transcription factor HSF1	trichocarpa	All probes match over all sequences	gw1.28.1038.1	HSF
Ptp.6555.1.A1_at	0.460103	6.07134	0.00763357	CV245201	estExt_fgenesh4_pg.C_1350050	estExt_fgenesh4_pg.C_1350050	At1g55970.1	CREB-binding protein	tremula x tremuloides	Unique	estExt_fgenesh4_pg.C_1350050	TAZ
Ptp.6825.1.S1_at	1.61245	9.40799	0.00152856	DN490280	estExt_Genewise1_v1.C_LG_I7229 gw1.III.218.1	estExt_Genewise1_v1.C_LG_I7229	At3g57670.1	zinc finger - like protein : finger protein pcp1	tremula x tremuloides	Unique	estExt_Genewise1_v1.C_LG_I7229	C2H2
Ptp.6836.1.S1_at	6.40385	6.82592	0.00494461	CK094329	grail3.0005030601	grail3.0005030601	At5g13080.1	WRKY family transcription factor : WRKY DNA binding protein - Solanum tuberosum	tremula	Unique	grail3.0005030601	WRKY
Ptp.6998.1.S1_at	1.09719	7.50618	0.00349701	DN498315	estExt_fgenesh4_pm.C_LG_I0066	estExt_fgenesh4_pm.C_LG_I0066	At3g11450.1	putative cell division related protein : similar to GlsA (required for asymmetric cell division) GB:AAD26632 [Volvox carteri f. nagariensis]	tremula	Unique	estExt_fgenesh4_pm.C_LG_I0066	MYB
Ptp.7335.1.S1_at	4.491	12.6742	0.000528966	CV275412	estExt_Genewise1_v1.C_LG_VI1602	estExt_Genewise1_v1.C_LG_VI1602	At2g41690.1	putative heat shock transcription factor :	trichocarpa x deltoides	Unique	estExt_Genewise1_v1.C_LG_VI1602	HSF
Ptp.7393.1.S1_at	5.37163	19.4363	0.000116502	CV282731	estExt_Genewise1_v1.C_LG_II1285	estExt_Genewise1_v1.C_LG_II1285	At2g47520.1	putative AP2 domain transcription factor : : supported by cDNA: gi_18491272	trichocarpa x deltoides	Unique	estExt_Genewise1_v1.C_LG_II1285	AP2-EREBP
Ptp.7607.1.S1_at	7.7453	11.4164	0.000763541	BU813493	eugene3.00010517	eugene3.00010517	At5g13220.1	putative protein : predicted proteins	tremula x tremuloides	Unique	eugene3.00010517	ZIM
Ptp.7607.1.S1_s_at	8.28587	12.5041	0.000551398	BU813493	eugene3.00010517	eugene3.00010517	At5g13220.1	putative protein : predicted proteins	tremula x tremuloides	All probes match over all sequences	eugene3.00010517	ZIM
Ptp.7902.1.S1_at	3.69921	7.54848	0.00342495	DN501432	fgenesh4_pg.C_LG_I000582 eugene3.00031319	fgenesh4_pg.C_LG_I000582	At5g13330.1	putative protein : AP2 domain containing protein RAP2.6	tremula x tremuloides	Unique	fgenesh4_pg.C_LG_I000582	AP2-EREBP
PtpAffx.100749.1.S1_at	3.19454	7.383	0.00371811	CV269142	grail3.0094006501	grail3.0094006501	At2g38470.1	WRKY family transcription factor : contains Pfam profile: PF03106 WRKY DNA -binding domain:: supported by cDNA: gi_21105638	trichocarpa x nigra	Unique	grail3.0094006501	WRKY
PtpAffx.10449.1.A1_at	2.05642	6.58676	0.00566167	CV273339	gw1.XIV.3707.1	gw1.XIV.3707.1	At5g48150.1	SCARECROW gene regulator-like : : supported by cDNA: gi_8132288_gb_AF153443.1_AF153443	trichocarpa x deltoides	Unique	gw1.XIV.3707.1	GRAS
PtpAffx.10586.1.S1_at	2.72912	6.81321	0.00497591	BP930543	estExt_fgenesh4_pm.C_LG_III0624	estExt_fgenesh4_pm.C_LG_III0624	At1g80840.1	WRKY family transcription factor : similar to WRKY transcription factor GB:BAA87058 GI:6472585 from [Nicotiana tabacum]:supported by full-length cDNA: Ceres:6437.	nigra	Unique	estExt_fgenesh4_pm.C_LG_III0624	WRKY
PtpAffx.107905.2.A1_at	0.536118	9.61183	0.00141388	CV261609	gw1.66.785.1	gw1.66.785.1	At1g08010.1	GATA zinc finger protein : similar to PIR:T05288 from [Arabidopsis thaliana]	tremula	Unique	gw1.66.785.1	C2C2-GATA
PtpAffx.11208.1.A1_at	2.40648	9.00008	0.00179569	CV255185	gw1.XVIII.2175.1	gw1.XVIII.2175.1	At4g31550.1	WRKY family transcription factor : contains Pfam profile: PF03106 WRKY DNA -binding domain	trichocarpa x deltoides	Unique	gw1.XVIII.2175.1	WRKY
PtpAffx.1161.1.A1_at	6.44775	10.6391	0.000973706	CV242557	grail3.0187001701	grail3.0187001701	At5g47220.1	ethylene responsive element binding factor 2 (EREBP-2) : identical to ethylene responsive element binding factor 2 GI:3434969 from [Arabidopsis thaliana] :supported by full-length cDNA: Ceres:3012.	trichocarpa	Unique	grail3.0187001701	AP2-EREBP
PtpAffx.116527.1.S1_at	6.16597	6.28741	0.00670944	CV266869	grail3.0050017401	grail3.0050017401	At3g62100.1	auxin-induced protein homolog : auxin-induced protein IAA20 - Arabidopsis thaliana	trichocarpa x nigra	Unique	grail3.0050017401	AUX-IAA
PtpAffx.11773.1.A1_at	1.51466	8.0567	0.0026931	CV253288	eugene3.00141204	eugene3.00141204	At4g12750.1	putative protein :	trichocarpa x deltoides	Unique	eugene3.00141204	HB
PtpAffx.119564.1.S1_at	0.585694	10.298	0.00109951	CX656976	estExt_Genewise1_v1.C_LG_IV4525	estExt_Genewise1_v1.C_LG_IV4525	gi|54290921|dbj|BAD61603.1|	putative makorin RING finger protein [Oryza sativa (japonica cultivar-group)] >gi|54290513|dbj|BAD61579.1| putative makorin RING finger protein [Oryza sativa (japonica cultivar-group)]	alba x tremula var. glandulosa	Unique	estExt_Genewise1_v1.C_LG_IV4525	C3H
PtpAffx.119811.1.S1_s_at	4.83483	10.3337	0.00108412	CF936569	fgenesh4_pg.C_LG_II000536	fgenesh4_pg.C_LG_II000536	At2g43000.1	NAM (no apical meristem)-like protein :	tomentiglandulosa	All probes match over all sequences	fgenesh4_pg.C_LG_II000536	NAC
PtpAffx.126410.1.S1_s_at	5.26754	13.4994	0.000426414	CX183751	estExt_Genewise1_v1.C_LG_VI1602	estExt_Genewise1_v1.C_LG_VI1602	At2g41690.1	putative heat shock transcription factor :	euramericana	All probes match over all sequences	estExt_Genewise1_v1.C_LG_VI1602	HSF
PtpAffx.12708.1.A1_at	6.28259	14.3416	0.000349502	CV256109	grail3.0061011101	grail3.0061011101	At2g47260.1	WRKY family transcription factor : contains Pfam profile: PF03106 WRKY DNA -binding domain :supported by full-length cDNA: Ceres:114256.	trichocarpa x deltoides	Unique	grail3.0061011101	WRKY
PtpAffx.129717.1.S1_at	2.89848	11.6717	0.000706268	CF231219	eugene3.00010958	eugene3.00010958	At1g12630.1	DRE binding protein : similar to DREB1B GI:3738226 from [Arabidopsis thaliana]	alba x tremula	Unique	eugene3.00010958	AP2-EREBP
PtpAffx.129717.1.S1_s_at	1.86625	42.4793	5.73e-06	CF231219	eugene3.00010958	eugene3.00010958	At1g12630.1	DRE binding protein : similar to DREB1B GI:3738226 from [Arabidopsis thaliana]	alba x tremula	All probes match over all sequences	eugene3.00010958	AP2-EREBP
PtpAffx.131750.1.S1_at	2.04058	6.38959	0.00632124	CV255108	fgenesh4_pm.C_LG_XVI000092 fgenesh4_pm.C_LG_VI000113	fgenesh4_pm.C_LG_XVI000092	At2g41130.1	bHLH protein : NULL	trichocarpa x deltoides	Unique	fgenesh4_pm.C_LG_XVI000092	bHLH
PtpAffx.132628.1.S1_s_at	2.41676	23.2742	6.32e-05	AJ777788	estExt_fgenesh4_pg.C_LG_II1537	estExt_fgenesh4_pg.C_LG_II1537	At4g23810.1	WRKY family transcription factor : AR411 - Arabidopsis thaliana (thale cress)	euphratica	All probes match over all sequences	estExt_fgenesh4_pg.C_LG_II1537	WRKY
PtpAffx.13344.2.S1_a_at	1.81713	8.02376	0.00273244	CV254122	grail3.0003068301	grail3.0003068301	At1g01720.1	NAC domain protein	trichocarpa x deltoides	Probes match on alternative forms of same gene	grail3.0003068301	NAC
PtpAffx.133756.1.A1_at	2.21311	11.0897	0.000844731	CV257806	fgenesh4_pm.C_LG_VI000496 gw1.XVI.1869.1	fgenesh4_pm.C_LG_VI000496	At5g06710.1	homeobox-leucine zipper protein HAT14 (HD-Zip protein 14) : contains similarity to homeodomain leucine zipper protein	trichocarpa x deltoides	Unique	fgenesh4_pm.C_LG_VI000496	HB
PtpAffx.133929.1.A1_at	2.81868	7.60944	0.00332771	CV256255	eugene3.00091597	eugene3.00091597	At2g27980.1	hypothetical protein : predicted by genscan	tremula	Unique	eugene3.00091597	PHD
PtpAffx.133944.1.A1_at	6.30408	31.7708	1.99e-05	CV255691	estExt_Genewise1_v1.C_LG_XIV3374	estExt_Genewise1_v1.C_LG_XIV3374	At1g62300.1	WRKY family transcription factor : similar to putative DNA-binding protein GI:7268215 from [Arabidopsis thaliana]: supported by cDNA: gi_12658409_gb_AF331712.1_AF331712	trichocarpa x deltoides	Unique	estExt_Genewise1_v1.C_LG_XIV3374	WRKY
PtpAffx.13638.1.S1_a_at	0.405143	5.67031	0.00981127	CV226837	grail3.0144001102	grail3.0144001102	At4g14410.1	bHLH protein : :supported by full-length cDNA: Ceres:40736.	trichocarpa	Probes match on alternative forms of same gene	grail3.0144001102	bHLH
PtpAffx.139530.2.S1_s_at	0.942829	5.91876	0.00836409	CX656701	estExt_fgenesh4_pg.C_LG_II0076 gw1.V.2143.1	estExt_fgenesh4_pg.C_LG_II0076	At4g35550.1	homeodomain - like protein : several homeodomain transcription factors: supported by cDNA: gi_15081750_gb_AY048268.1_	alba x tremula var. glandulosa	All probes match over all sequences	estExt_fgenesh4_pg.C_LG_II0076	HB
PtpAffx.140476.1.A1_at	4.75549	56.0153	1.8e-06	CV261364	gw1.VIII.1097.1	gw1.VIII.1097.1	At2g01760.1	putative two-component response regulator protein : :supported by full-length cDNA: Ceres:41875.	trichocarpa	Unique	gw1.VIII.1097.1	GARP-ARR-B
PtpAffx.140560.1.A1_at	2.34788	12.4186	0.000564868	CV253855	gw1.VI.1243.1	gw1.VI.1243.1	At2g41710.1	putative AP2 domain transcription factor : pFAM domain (PF00847): supported by full-length cDNA: Ceres: 41462.	trichocarpa x deltoides	Unique	gw1.VI.1243.1	AP2-EREBP
PtpAffx.142624.1.A1_at	0.678328	13.4976	0.000426498	CK088577	gw1.I.2076.1	gw1.I.2076.1	At5g12330.1	lateral root primordia (LRP1) :	trichocarpa x deltoides	Unique	gw1.I.2076.1	SRS
PtpAffx.147253.1.A1_at	2.11337	12.7027	0.000524939	CV264063	gw1.IV.1031.1	gw1.IV.1031.1	At3g19360.1	expressed protein : : supported by cDNA: gi_14335093_gb_AY037226.1_	trichocarpa x nigra	Unique	gw1.IV.1031.1	C3H
PtpAffx.151346.1.S1_at	2.44001	6.41925	0.00622233	DN500392	gw1.I.2618.1	gw1.I.2618.1	At1g25580.1	unknown protein : similar to hypothetical protein GI:6016718 from [Arabidopsis thaliana]	tremula x tremuloides	Unique	gw1.I.2618.1	NAC
PtpAffx.152186.1.S1_at	3.67487	11.2451	0.000805455	CX658611	estExt_Genewise1_v1.C_LG_I3228	estExt_Genewise1_v1.C_LG_I3228	At5g13180.1	NAM-like protein : hypothetical protein SENU5	alba x tremula var. glandulosa	Unique	estExt_Genewise1_v1.C_LG_I3228	NAC
PtpAffx.153211.1.A1_at	2.76969	7.31034	0.00384978	CV266086	gw1.V.1195.1	gw1.V.1195.1	At3g23230.1	ethylene responsive element binding protein	trichocarpa x nigra	Unique	gw1.V.1195.1	AP2-EREBP
PtpAffx.15778.1.S1_at	3.69944	6.10114	0.00749703	CV236739	gw1.40.562.1 gw1.II.3876.1	gw1.40.562.1	At1g47655.1	Dof zinc finger protein : : supported by full-length cDNA: Ceres: 103581.	trichocarpa	Unique	gw1.40.562.1	C2C2-Dof
PtpAffx.158043.1.A1_at	4.39101	8.71318	0.00202282	DN489075	fgenesh4_pm.C_LG_VIII000421	fgenesh4_pm.C_LG_VIII000421	At3g06490.1	myb family transcription factor (MYB108) : identical to transcription factor MYB108 GI:15375290 from [Arabidopsis thaliana]: supported by cDNA: gi_15375290_gb_AF262733.2_AF262733	tremula	Unique	fgenesh4_pm.C_LG_VIII000421	MYB
PtpAffx.158569.1.S1_s_at	2.66435	10.9531	0.000879689	CX658936	gw1.V.4097.1	gw1.V.4097.1	At2g23320.1	WRKY family transcription factor : identical to WRKY DNA-binding protein 15 GI:13506742 from [Arabidopsis thaliana] : supported by cDNA: gi_13506742_gb_AF224704.1_AF224704	alba x tremula var. glandulosa	All probes match over all sequences	gw1.V.4097.1	WRKY
PtpAffx.159678.1.A1_at	5.72345	11.6367	0.000712914	CV238943	gw1.XIII.2246.1	gw1.XIII.2246.1	At1g69560.1	MYB-family transcription factor	trichocarpa	Unique	gw1.XIII.2246.1	MYB
PtpAffx.16157.1.S1_s_at	3.71201	5.92246	0.00834992	BU809327	eugene3.00060882	eugene3.00060882	At2g38250.1	putative GT-1-like transcription factor : : supported by cDNA: gi_17981039	tremula x tremuloides	All probes match over all sequences	eugene3.00060882	Trihelix
PtpAffx.161809.1.S1_at	0.533655	6.34868	0.00646866	CN549335	gw1.57.51.1 gw1.VII.3881.1	gw1.57.51.1	At2g18060.1	putative NAM (no apical meristem)-like protein : similar to ATAF1	trichocarpa x deltoides	Unique	gw1.57.51.1	NAC
PtpAffx.163109.1.S1_s_at	1.44314	7.38006	0.00372356	BU886950	gw1.66.741.1	gw1.66.741.1	At5g60410.1	putative protein :	trichocarpa	All probes match over all sequences	gw1.66.741.1	PHD
PtpAffx.163461.1.S1_at	2.6235	12.3306	0.000576646	BU823357	eugene3.01300059	eugene3.01300059	At5g58280.1	unknown protein :	tremula x tremuloides	Unique	eugene3.01300059	ABI3-VP1
PtpAffx.164072.1.S1_at	1.23811	6.95629	0.00461883	BU896845	grail3.0133001302	grail3.0133001302	--	--	trichocarpa	Unique	grail3.0133001302	C2H2
PtpAffx.16882.2.S1_at	3.71326	6.2205	0.00698356	CX658941	gw1.I.9580.1 gw1.I.9595.1	gw1.I.9580.1	At3g15540.1	early auxin-induced protein	alba x tremula var. glandulosa	Unique	gw1.I.9580.1	AUX-IAA
PtpAffx.18238.1.S1_a_at	1.18059	10.319	0.00109109	CV256016	estExt_fgenesh4_pg.C_LG_X0949	estExt_fgenesh4_pg.C_LG_X0949	At1g67970.1	putative heat shock transcription factor : contains Pfam profile: PF00447 HSF-type DNA-binding domain: N-terminal portion similar to heat shock transcription factor proteins: GB:CAA74397 [Arabidopsis thaliana]	trichocarpa x deltoides	Probes match on alternative forms of same gene	estExt_fgenesh4_pg.C_LG_X0949	HSF
PtpAffx.18357.1.A1_at	1.53084	27.7506	3.19e-05	CV251586	estExt_fgenesh4_pg.C_LG_IV0897	estExt_fgenesh4_pg.C_LG_IV0897	At1g67180.1	hypothetical protein : predicted by genemark.hmm	trichocarpa	Unique	estExt_fgenesh4_pg.C_LG_IV0897	PHD
PtpAffx.18431.2.A1_at	0.989086	8.69031	0.00203874	CV274890	gw1.V.891.1	gw1.V.891.1	At5g36740.1	putative protein : strong similarity to unknown protein (gb AAC80581.1)	trichocarpa x deltoides	Unique	gw1.V.891.1	PHD
PtpAffx.18668.1.A1_at	1.15054	8.27409	0.00243754	CV238784	estExt_fgenesh4_pm.C_LG_IX0691	estExt_fgenesh4_pm.C_LG_IX0691	At2g28450.1	putative RNA methyltransferase :	trichocarpa	Unique	estExt_fgenesh4_pm.C_LG_IX0691	C3H
PtpAffx.18668.2.A1_at	0.917906	5.74565	0.00933787	CV254631	estExt_fgenesh4_pm.C_LG_IX0691	estExt_fgenesh4_pm.C_LG_IX0691	At2g28450.1	putative RNA methyltransferase :	trichocarpa x deltoides	Unique	estExt_fgenesh4_pm.C_LG_IX0691	C3H
PtpAffx.200265.1.S1_at	5.78376	21.5999	8.14e-05	pmrna:pmrna513	fgenesh4_pg.C_LG_I000582	fgenesh4_pg.C_LG_I000582	At5g13330.1	putative protein : AP2 domain containing protein RAP2.6	trichocarpa	Unique	fgenesh4_pg.C_LG_I000582	AP2-EREBP
PtpAffx.200308.1.S1_at	3.30172	6.67797	0.00536861	pmrna:pmrna605	fgenesh4_pg.C_LG_I000683	fgenesh4_pg.C_LG_I000683	--	--	trichocarpa	Unique	fgenesh4_pg.C_LG_I000683	bZIP
PtpAffx.200732.1.S1_at	1.80662	9.10643	0.00172001	pmrna:pmrna1408	fgenesh4_pg.C_LG_I001626	fgenesh4_pg.C_LG_I001626	At5g58620.1	putative protein : zinc finger transcription factor	trichocarpa	Unique	fgenesh4_pg.C_LG_I001626	C3H
PtpAffx.200782.1.S1_at	3.22862	15.7645	0.000253881	pmrna:pmrna1513	gw1.I.1220.1	gw1.I.1220.1	At1g07530.1	transcription factor scarecrow-like 14	trichocarpa	Unique	gw1.I.1220.1	GRAS
PtpAffx.200895.1.S1_at	2.6205	14.1742	0.000362358	pmrna:pmrna1759	gw1.I.2076.1	gw1.I.2076.1	At5g12330.1	lateral root primordia (LRP1) :	trichocarpa	Unique	gw1.I.2076.1	SRS
PtpAffx.201417.1.S1_s_at	3.75689	11.5426	0.000735528	pmrna:pmrna2797	gw1.I.5616.1 gw1.XI.848.1	gw1.I.5616.1	At2g46870.1	putative RAV-like B3 domain DNA binding protein :	trichocarpa	All probes match over all sequences	gw1.I.5616.1	ABI3-VP1
PtpAffx.201417.1.S1_x_at	1.51851	9.61874	0.00141039	pmrna:pmrna2797	gw1.I.5616.1	gw1.I.5616.1	At2g46870.1	putative RAV-like B3 domain DNA binding protein :	trichocarpa	Probes cross hyb with other sequences	gw1.I.5616.1	ABI3-VP1
PtpAffx.201671.1.S1_at	2.97639	8.27515	0.00243682	pmrna:pmrna3329	gw1.II.1801.1	gw1.II.1801.1	At3g58190.1	expressed protein : supported by full-length cDNA gi:17227167: supported by cDNA: gi_17227167	trichocarpa	Unique	gw1.II.1801.1	AS2
PtpAffx.201672.1.S1_s_at	5.39595	37.1668	1.06e-05	pmrna:pmrna3330	fgenesh4_pm.C_LG_II000194	fgenesh4_pm.C_LG_II000194	At2g42430.1	expressed protein : : supported by cDNA: gi_15294285_gb_AF410334.1_AF410334	trichocarpa	All probes match over all sequences	fgenesh4_pm.C_LG_II000194	AS2
PtpAffx.201947.1.S1_at	4.01251	12.277	0.000585698	pmrna:pmrna3881	gw1.II.1362.1	gw1.II.1362.1	At1g72210.1	bHLH protein :	trichocarpa	Unique	gw1.II.1362.1	bHLH
PtpAffx.20198.1.S1_at	0.985167	6.00548	0.00794621	BU819620	gw1.40.601.1	gw1.40.601.1	At4g37260.1	myb DNA-binding protein (AtMYB73) : contains PFAM profile: Myb DNA binding domain PF00249 : supported by cDNA: gi_17380911	trichocarpa x nigra	Unique	gw1.40.601.1	MYB
PtpAffx.202222.1.S1_at	2.05622	7.14735	0.00417268	pmrna:pmrna4450	grail3.0039007801	grail3.0039007801	At2g46040.1	hypothetical protein : predicted by genscan and genefinder	trichocarpa	Unique	grail3.0039007801	MYB-related
PtpAffx.202279.1.S1_s_at	2.28709	9.20738	0.00165244	pmrna:pmrna4561	fgenesh4_pg.C_LG_II001601	fgenesh4_pg.C_LG_II001601	At3g61850.1	Dof zinc finger transcription factor	trichocarpa	All probes match over all sequences	fgenesh4_pg.C_LG_II001601	C2C2-Dof
PtpAffx.20319.1.S1_at	3.32458	6.48803	0.00598995	BI138876	grail3.0002064402	grail3.0002064402	At1g19850.1	auxin response transcription factor : identical to transcription factor GI:2961085 from [Arabidopsis thaliana]: supported by cDNA: gi_2982221_gb_AF037229.1_AF037229	trichocarpa	Unique	grail3.0002064402	ARF
PtpAffx.203226.1.S1_at	2.5937	6.41917	0.00622233	pmrna:pmrna6394	gw1.III.2519.1	gw1.III.2519.1	At4g32730.1	myb family transcription factor (PC-MYB1) : identical to PC-MYB1 GI:5678826 from [Arabidopsis thaliana]: supported by cDNA: gi_5678826_gb_AF151646.1_AF151646	trichocarpa	Unique	gw1.III.2519.1	MYB
PtpAffx.203287.1.S1_at	2.42938	6.03487	0.00780221	pmrna:pmrna6514	fgenesh4_pg.C_LG_III001141	fgenesh4_pg.C_LG_III001141	At4g23750.1	putative Ap2 domain protein : DNA-binding protein Pti6 - Lycopersicon esculentum	trichocarpa	Unique	fgenesh4_pg.C_LG_III001141	AP2-EREBP
PtpAffx.203584.1.S1_at	1.23084	17.9	0.000156954	pmrna:pmrna7116	eugene3.00031749	eugene3.00031749	At3g11450.1	putative cell division related protein : similar to GlsA (required for asymmetric cell division) GB:AAD26632 [Volvox carteri f. nagariensis]	trichocarpa	Unique	eugene3.00031749	MYB
PtpAffx.203919.1.S1_at	5.1694	13.682	0.000407379	pmrna:pmrna7735	fgenesh4_pg.C_LG_IV000564	fgenesh4_pg.C_LG_IV000564	At3g02550.1	expressed protein : :supported by full-length cDNA: Ceres:20907	trichocarpa	Unique	fgenesh4_pg.C_LG_IV000564	AS2
PtpAffx.204158.1.S1_at	2.34044	7.352	0.00377793	pmrna:pmrna8192	eugene3.00041079	eugene3.00041079	At1g74650.1	myb family transcription factor : similar to myb protein cY13 GI:928930 from [Arabidopsis thaliana]: contains Pfam profile: PF00249 myb DNA-binding domain	trichocarpa	Unique	eugene3.00041079	MYB
PtpAffx.204182.1.S1_at	3.83919	8.44481	0.00225407	pmrna:pmrna8233	eugene3.00041119	eugene3.00041119	At5g17260.1	NAM (no apical meristem)-like protein :	trichocarpa	Unique	eugene3.00041119	NAC
PtpAffx.204662.1.S1_at	1.39102	21.5157	8.25e-05	pmrna:pmrna9181	eugene3.00090632	eugene3.00090632	At5g58280.1	unknown protein :	trichocarpa	Unique	eugene3.00090632	ABI3-VP1
PtpAffx.205219.1.S1_at	3.87883	6.59035	0.00564718	pmrna:pmrna10347	fgenesh4_pg.C_LG_V000253	fgenesh4_pg.C_LG_V000253	At5g64810.1	WRKY family transcription factor : contains Pfam profile: PF03106 WRKY DNA -binding domain: supported by cDNA: gi_16798361	trichocarpa	Unique	fgenesh4_pg.C_LG_V000253	WRKY
PtpAffx.205315.1.S1_at	1.31834	9.1643	0.00167969	pmrna:pmrna10532	estExt_Genewise1_v1.C_LG_V3716	estExt_Genewise1_v1.C_LG_V3716	At2g23740.1	putative C2H2-type zinc finger protein : likely a nucleic acid binding protein	trichocarpa	Unique	estExt_Genewise1_v1.C_LG_V3716	C2H2
PtpAffx.205596.1.S1_at	1.59799	9.75482	0.00134418	pmrna:pmrna11049	fgenesh4_pg.C_LG_V001073	fgenesh4_pg.C_LG_V001073	At1g43770.1	hypothetical protein : predicted by genemark.hmm	trichocarpa	Unique	fgenesh4_pg.C_LG_V001073	PHD
PtpAffx.206113.1.S1_at	0.97286	9.63887	0.00140267	pmrna:pmrna12120	gw1.VI.1243.1	gw1.VI.1243.1	At2g41710.1	putative AP2 domain transcription factor : pFAM domain (PF00847): supported by full-length cDNA: Ceres: 41462.	trichocarpa	Unique	gw1.VI.1243.1	AP2-EREBP
PtpAffx.206151.1.S1_at	3.95847	9.08029	0.00173762	pmrna:pmrna12203	fgenesh4_pg.C_LG_VI000485	fgenesh4_pg.C_LG_VI000485	At2g33310.1	auxin regulated protein (IAA13) : GB:S58499:supported by full-length cDNA: Ceres:13741.	trichocarpa	Unique	fgenesh4_pg.C_LG_VI000485	AUX-IAA
PtpAffx.206234.1.S1_at	1.01581	16.0165	0.000239759	pmrna:pmrna12372	fgenesh4_pg.C_LG_VI000651	fgenesh4_pg.C_LG_VI000651	At5g02460.1	Dof zinc finger protein : zinc finger protein OBP3	trichocarpa	Unique	fgenesh4_pg.C_LG_VI000651	C2C2-Dof
PtpAffx.206476.1.S1_at	2.5283	7.64542	0.00326258	pmrna:pmrna12841	fgenesh4_pm.C_LG_VI000496	fgenesh4_pm.C_LG_VI000496	At5g06710.1	homeobox-leucine zipper protein HAT14 (HD-Zip protein 14) : contains similarity to homeodomain leucine zipper protein	trichocarpa	Unique	fgenesh4_pm.C_LG_VI000496	HB
PtpAffx.206590.1.S1_at	0.430543	8.22097	0.00249343	pmrna:pmrna13070	gw1.VI.1824.1	gw1.VI.1824.1	At5g22380.1	NAC-domain protein-like : :supported by full-length cDNA: Ceres:29829.	trichocarpa	Unique	gw1.VI.1824.1	NAC
PtpAffx.206929.1.S1_at	3.07405	8.62831	0.0020898	pmrna:pmrna13752	grail3.0058011101	grail3.0058011101	At2g01570.1	putative RGA1	trichocarpa	Unique	grail3.0058011101	GRAS
PtpAffx.206963.1.S1_at	7.10944	6.47263	0.00603434	pmrna:pmrna13803	fgenesh4_pg.C_LG_VII000185	fgenesh4_pg.C_LG_VII000185	At5g13180.1	NAM-like protein : hypothetical protein SENU5	trichocarpa	Unique	fgenesh4_pg.C_LG_VII000185	NAC
PtpAffx.206998.1.S1_at	1.83047	8.71202	0.00202294	pmrna:pmrna13866	fgenesh4_pg.C_LG_VII000260	fgenesh4_pg.C_LG_VII000260	At1g61730.1	expressed protein : similar to hypothetical protein GI:7267126 from [Arabidopsis thaliana]:supported by full-length cDNA: Ceres:38650.	trichocarpa	Unique	fgenesh4_pg.C_LG_VII000260	GeBP
PtpAffx.207223.1.S1_at	3.31498	12.5094	0.000550574	pmrna:pmrna14327	fgenesh4_pg.C_LG_VII000768	fgenesh4_pg.C_LG_VII000768	At1g56160.1	myb family transcription factor : contains Pfam profile: PF00249 myb-like DNA-binding domain	trichocarpa	Unique	fgenesh4_pg.C_LG_VII000768	MYB-related
PtpAffx.207223.1.S1_x_at	3.64608	11.659	0.000707829	pmrna:pmrna14327	fgenesh4_pg.C_LG_VII000768	fgenesh4_pg.C_LG_VII000768	At1g56160.1	myb family transcription factor : contains Pfam profile: PF00249 myb-like DNA-binding domain	trichocarpa	Probes cross hyb with other sequences	fgenesh4_pg.C_LG_VII000768	MYB-related
PtpAffx.207310.1.S1_at	1.79543	15.4832	0.000271456	pmrna:pmrna14494	fgenesh4_pg.C_LG_VII000973	fgenesh4_pg.C_LG_VII000973	At5g66980.1	putative protein : similar to unknown protein (gb|AAF30309.1)	trichocarpa	Unique	fgenesh4_pg.C_LG_VII000973	ABI3-VP1
PtpAffx.207418.1.S1_at	5.07923	13.2374	0.000456444	pmrna:pmrna14721	gw1.VII.3975.1	gw1.VII.3975.1	At5g10510.1	ovule development protein	trichocarpa	Unique	gw1.VII.3975.1	AP2-EREBP
PtpAffx.20746.1.S1_at	2.08484	9.65363	0.00139603	CV244887	gw1.XIV.2953.1	gw1.XIV.2953.1	At4g18880.1	heat shock transcription factor - like protein : heat shock transcription factor	trichocarpa	Unique	gw1.XIV.2953.1	HSF
PtpAffx.207661.1.S1_s_at	0.943299	9.75308	0.00134418	pmrna:pmrna15206	estExt_fgenesh4_pg.C_LG_VIII0364	estExt_fgenesh4_pg.C_LG_VIII0364	At2g20280.1	hypothetical protein : predicted by genefinder	trichocarpa	All probes match over all sequences	estExt_fgenesh4_pg.C_LG_VIII0364	C3H
PtpAffx.207814.1.S1_at	2.18421	6.89481	0.00476711	pmrna:pmrna15530	grail3.0010011101	grail3.0010011101	At1g65620.1	unknown protein : : supported by cDNA: gi_17227155	trichocarpa	Unique	grail3.0010011101	AS2
PtpAffx.207862.1.S1_at	2.72849	16.9459	0.000191214	pmrna:pmrna15609	estExt_fgenesh4_pg.C_LG_VIII0760	estExt_fgenesh4_pg.C_LG_VIII0760	At1g18750.1	MADS-box protein : similar to homeodomain transcription factor (AGL30) GI:3461830 from [Arabidopsis thaliana]	trichocarpa	Unique	estExt_fgenesh4_pg.C_LG_VIII0760	MADS
PtpAffx.207993.1.S1_at	1.60134	8.26916	0.00244202	pmrna:pmrna15865	fgenesh4_pg.C_LG_VIII001032	fgenesh4_pg.C_LG_VIII001032	At1g68810.1	bHLH protein : Pfam HMM hit: helix-loop-helix DNA-binding domain	trichocarpa	Unique	fgenesh4_pg.C_LG_VIII001032	bHLH
PtpAffx.208056.1.S1_at	3.56368	18.1544	0.000149627	pmrna:pmrna15990	gw1.VIII.2819.1	gw1.VIII.2819.1	At2g01430.1	putative homeodomain transcription factor :	trichocarpa	Unique	gw1.VIII.2819.1	HB
PtpAffx.208056.1.S1_s_at	3.61371	8.58511	0.00213124	pmrna:pmrna15990	gw1.VIII.2819.1 eugene3.00101057	gw1.VIII.2819.1	At2g01430.1	putative homeodomain transcription factor :	trichocarpa	All probes match over all sequences	gw1.VIII.2819.1	HB
PtpAffx.208056.1.S1_x_at	2.94328	15.8752	0.000248004	pmrna:pmrna15990	gw1.VIII.2819.1	gw1.VIII.2819.1	At2g01430.1	putative homeodomain transcription factor :	trichocarpa	Probes cross hyb with other sequences	gw1.VIII.2819.1	HB
PtpAffx.208714.1.S1_at	1.29448	7.9129	0.00287575	pmrna:pmrna17280	fgenesh4_pm.C_LG_X000261	fgenesh4_pm.C_LG_X000261	At3g23240.1	ethylene response factor 1 (ERF1) : identical to ethylene response factor 1 GB:AAD03544 from [Arabidopsis thaliana]:supported by full-length cDNA: Ceres:21068.	trichocarpa	Unique	fgenesh4_pm.C_LG_X000261	AP2-EREBP
PtpAffx.208886.1.S1_at	2.32652	11.3649	0.000778098	pmrna:pmrna17628	eugene3.00101057	eugene3.00101057	At2g01430.1	putative homeodomain transcription factor :	trichocarpa	Unique	eugene3.00101057	HB
PtpAffx.208975.1.S1_at	0.753141	8.15018	0.0025746	pmrna:pmrna17787	gw1.X.364.1	gw1.X.364.1	At1g25580.1	unknown protein : similar to hypothetical protein GI:6016718 from [Arabidopsis thaliana]	trichocarpa	Unique	gw1.X.364.1	NAC
PtpAffx.208977.1.S1_x_at	1.72311	7.7057	0.00317519	pmrna:pmrna17790	fgenesh4_pg.C_LG_X001189	fgenesh4_pg.C_LG_X001189	At1g68810.1	bHLH protein : Pfam HMM hit: helix-loop-helix DNA-binding domain	trichocarpa	Probes cross hyb with other sequences	fgenesh4_pg.C_LG_X001189	bHLH
PtpAffx.209125.1.S1_at	0.905056	9.95034	0.00124641	pmrna:pmrna18055	eugene3.00101499	eugene3.00101499	At1g26610.1	zinc-finger protein (ZPT4-4)	trichocarpa	Unique	eugene3.00101499	C2H2
PtpAffx.209304.1.S1_x_at	0.351568	5.75253	0.00930259	pmrna:pmrna18390	gw1.X.1913.1	gw1.X.1913.1	At3g55730.1	MYB transcription factor - like protein : R2R3-MYB transcription factor	trichocarpa	Probes cross hyb with other sequences	gw1.X.1913.1	MYB
PtpAffx.209326.1.S1_at	2.70669	21.0277	8.94e-05	pmrna:pmrna18440	fgenesh4_pg.C_LG_X001825	fgenesh4_pg.C_LG_X001825	At3g58190.1	expressed protein : supported by full-length cDNA gi:17227167: supported by cDNA: gi_17227167	trichocarpa	Unique	fgenesh4_pg.C_LG_X001825	AS2
PtpAffx.209605.1.S1_at	4.23155	11.3642	0.000778098	pmrna:pmrna18993	gw1.XI.1362.1	gw1.XI.1362.1	At4g22070.1	WRKY family transcription factor : identical to WRKY transcription factor 31 (WRKY31) GI:15990589 from [Arabidopsis thaliana] : supported by cDNA: gi_15990589_gb_AY052648.1_	trichocarpa	Unique	gw1.XI.1362.1	WRKY
PtpAffx.210115.1.S1_at	2.01654	5.6431	0.00999184	pmrna:pmrna19932	gw1.XI.848.1	gw1.XI.848.1	At1g01030.1	DNA-binding protein	trichocarpa	Unique	gw1.XI.848.1	ABI3-VP1
PtpAffx.210115.1.S1_x_at	2.19366	10.4758	0.00103398	pmrna:pmrna19932	gw1.XI.848.1	gw1.XI.848.1	At1g01030.1	DNA-binding protein	trichocarpa	Probes cross hyb with other sequences	gw1.XI.848.1	ABI3-VP1
PtpAffx.210292.1.S1_at	3.30383	8.6853	0.00204289	pmrna:pmrna20248	gw1.XII.888.1	gw1.XII.888.1	At5g24330.1	putative protein : contains similarity to unknown protein (emb|CAB89351.1)	trichocarpa	Unique	gw1.XII.888.1	PHD
PtpAffx.210897.1.S1_s_at	7.1065	11.7984	0.000679076	pmrna:pmrna21409	eugene3.00010517 eugene3.00130173 eugene3.00160865	eugene3.00010517	At5g13220.1	putative protein : predicted proteins	trichocarpa	All probes match over all sequences	eugene3.00010517	ZIM
PtpAffx.211104.1.S1_s_at	7.2555	16.4304	0.000217774	pmrna:pmrna21816	eugene3.00130647 eugene3.00130648	eugene3.00130647	At5g17810.1	homeodomain protein : predicted proteins	trichocarpa	All probes match over all sequences	eugene3.00130647	HB
PtpAffx.211106.1.S1_at	5.92366	8.92805	0.00185027	pmrna:pmrna21818	gw1.XIII.2246.1	gw1.XIII.2246.1	At1g69560.1	MYB-family transcription factor	trichocarpa	Unique	gw1.XIII.2246.1	MYB
PtpAffx.211106.1.S1_s_at	7.45907	12.8181	0.000507716	pmrna:pmrna21818	gw1.XIII.2246.1	gw1.XIII.2246.1	At1g69560.1	MYB-family transcription factor	trichocarpa	All probes match over all sequences	gw1.XIII.2246.1	MYB
PtpAffx.211424.1.S1_at	1.70801	8.52646	0.00218115	pmrna:pmrna22383	eugene3.00140057	eugene3.00140057	At1g59530.1	bZIP protein : similar to G-box binding factor 1 GI:16286 from (Arabidopsis thaliana): supported by cDNA: gi_15278034_gb_AF400619.1_AF400619	trichocarpa	Unique	eugene3.00140057	bZIP
PtpAffx.211554.1.S1_at	2.04463	14.261	0.00035542	pmrna:pmrna22642	eugene3.00140325	eugene3.00140325	At2g46040.1	hypothetical protein : predicted by genscan and genefinder	trichocarpa	Unique	eugene3.00140325	ARID
PtpAffx.211623.1.S1_at	1.43199	9.58056	0.00142966	pmrna:pmrna22779	grail3.0035031801	grail3.0035031801	At3g61850.1	Dof zinc finger transcription factor	trichocarpa	Unique	grail3.0035031801	C2C2-Dof
PtpAffx.211657.1.S1_s_at	2.40735	21.3301	8.47e-05	pmrna:pmrna22842	gw1.II.760.1 gw1.XIV.1973.1	gw1.II.760.1	At2g46870.1	putative RAV-like B3 domain DNA binding protein :	trichocarpa	All probes match over all sequences	gw1.II.760.1	ABI3-VP1
PtpAffx.211911.1.S1_s_at	2.54296	9.70238	0.00137083	pmrna:pmrna23394	gw1.XIV.3707.1	gw1.XIV.3707.1	At5g48150.1	SCARECROW gene regulator-like : : supported by cDNA: gi_8132288_gb_AF153443.1_AF153443	trichocarpa	All probes match over all sequences	gw1.XIV.3707.1	GRAS
PtpAffx.212593.1.S1_x_at	6.3377	23.2482	6.33e-05	pmrna:pmrna24670	eugene3.00150158 eugene3.12440001 eugene3.27450001 eugene3.06540004	eugene3.00150158	--	--	trichocarpa	Probes cross hyb with other sequences	eugene3.00150158	ABI3-VP1
PtpAffx.213077.1.S1_at	2.55629	8.72435	0.00201539	pmrna:pmrna25591	eugene3.00151195	eugene3.00151195	At3g61150.1	homeodomain protein	trichocarpa	Unique	eugene3.00151195	HB
PtpAffx.213077.1.S1_s_at	2.05127	7.71242	0.00316765	pmrna:pmrna25591	eugene3.00151195	eugene3.00151195	At3g61150.1	homeodomain protein	trichocarpa	All probes match over all sequences	eugene3.00151195	HB
PtpAffx.213203.1.S1_at	1.06224	5.77647	0.00916976	pmrna:pmrna25831	eugene3.00160211	eugene3.00160211	At2g01570.1	putative RGA1	trichocarpa	Unique	eugene3.00160211	GRAS
PtpAffx.213414.1.S1_at	2.2884	8.71558	0.00202171	pmrna:pmrna26239	eugene3.00160662	eugene3.00160662	At2g36010.1	E2FA transcription factor : : supported by cDNA: gi_10443852_gb_AF242582.1_AF242582	trichocarpa	Unique	eugene3.00160662	E2F-DP
PtpAffx.213772.1.S1_at	1.46079	10.6121	0.000983507	pmrna:pmrna26890	eugene3.00170036	eugene3.00170036	At3g21175.1	GATA zinc finger protein : similar to zing finger protein ZIM gi:8918533 from [Arabidopsis thaliana]: supported by cDNA: 12996.	trichocarpa	Unique	eugene3.00170036	ZIM
PtpAffx.213841.1.S1_at	4.98682	25.1647	4.7e-05	pmrna:pmrna27005	gw1.XVII.506.1	gw1.XVII.506.1	At4g13620.1	AP2 domain transcription factor (RAP2)	trichocarpa	Unique	gw1.XVII.506.1	AP2-EREBP
PtpAffx.214094.1.S1_s_at	0.740655	6.09566	0.00752345	pmrna:pmrna27440	fgenesh4_pg.C_LG_XVIII000205 eugene3.00180218	fgenesh4_pg.C_LG_XVIII000205	At1g76880.1	GT-like trihelix DNA-binding protein	trichocarpa	All probes match over all sequences	fgenesh4_pg.C_LG_XVIII000205	Trihelix
PtpAffx.214188.1.S1_at	2.54644	21.4592	8.3e-05	pmrna:pmrna27602	eugene3.00180406	eugene3.00180406	At3g22760.1	expressed protein : similar to putative DNA binding protein GB:AAF27433 from [Arabidopsis thaliana]: supported by cDNA: gi_7767426_gb_AF205142.1_AF205142	trichocarpa	Unique	eugene3.00180406	CPP
PtpAffx.214507.1.S1_at	6.42717	15.6889	0.000258111	pmrna:pmrna28213	fgenesh4_pg.C_LG_XVIII001010	fgenesh4_pg.C_LG_XVIII001010	At3g60670.1	putative protein : various predicted Arabidopsis thaliana proteins	trichocarpa	Unique	fgenesh4_pg.C_LG_XVIII001010	PLATZ
PtpAffx.214507.1.S1_s_at	5.52178	39.0309	8.49e-06	pmrna:pmrna28213	fgenesh4_pg.C_LG_XVIII001010 eugene3.01520043	fgenesh4_pg.C_LG_XVIII001010	At3g60670.1	putative protein : various predicted Arabidopsis thaliana proteins	trichocarpa	All probes match over all sequences	fgenesh4_pg.C_LG_XVIII001010	PLATZ
PtpAffx.214507.1.S1_x_at	6.51353	13.9199	0.000385273	pmrna:pmrna28213	fgenesh4_pg.C_LG_XVIII001010	fgenesh4_pg.C_LG_XVIII001010	At3g60670.1	putative protein : various predicted Arabidopsis thaliana proteins	trichocarpa	Probes cross hyb with other sequences	fgenesh4_pg.C_LG_XVIII001010	PLATZ
PtpAffx.214567.1.S1_at	3.4917	8.05094	0.00270094	pmrna:pmrna28299	eugene3.00181144	eugene3.00181144	At4g32280.1	Expressed protein : : supported by cDNA: gi_14190492_gb_AF380646.1_AF380646	trichocarpa	Unique	eugene3.00181144	AUX-IAA
PtpAffx.214567.1.S1_s_at	5.66034	14.5868	0.000330246	pmrna:pmrna28299	eugene3.00181144	eugene3.00181144	At4g32280.1	Expressed protein : : supported by cDNA: gi_14190492_gb_AF380646.1_AF380646	trichocarpa	All probes match over all sequences	eugene3.00181144	AUX-IAA
PtpAffx.215115.1.S1_at	6.58031	8.12325	0.00260571	pmrna:pmrna29113	gw1.118.79.1	gw1.118.79.1	At4g17980.1	NAM (no apical meristem) - like protein :	trichocarpa	Unique	gw1.118.79.1	NAC
PtpAffx.215115.1.S1_s_at	6.5897	6.55049	0.00578086	pmrna:pmrna29113	gw1.118.79.1 gw1.29.396.1	gw1.118.79.1	At4g17980.1	NAM (no apical meristem) - like protein :	trichocarpa	All probes match over all sequences	gw1.118.79.1	NAC
PtpAffx.215115.1.S1_x_at	7.52336	7.88223	0.00291045	pmrna:pmrna29113	gw1.118.79.1	gw1.118.79.1	At4g17980.1	NAM (no apical meristem) - like protein :	trichocarpa	Probes cross hyb with other sequences	gw1.118.79.1	NAC
PtpAffx.215260.1.S1_at	0.936546	20.5492	9.57e-05	pmrna:pmrna29350	eugene3.01200082	eugene3.01200082	At1g26870.1	putative NAM protein : similar to GB:AAD22369	trichocarpa	Unique	eugene3.01200082	NAC
PtpAffx.215454.1.S1_at	5.16215	8.42914	0.00227113	pmrna:pmrna29658	fgenesh4_pm.C_scaffold_123000043	fgenesh4_pm.C_scaffold_123000043	At1g67100.1	hypothetical protein : similar to hypothetical protein GI:6553940 from [Arabidopsis thaliana]	trichocarpa	Unique	fgenesh4_pm.C_scaffold_123000043	AS2
PtpAffx.215454.1.S1_s_at	5.61014	8.83094	0.00192205	pmrna:pmrna29658	fgenesh4_pm.C_scaffold_123000043	fgenesh4_pm.C_scaffold_123000043	At1g67100.1	hypothetical protein : similar to hypothetical protein GI:6553940 from [Arabidopsis thaliana]	trichocarpa	All probes match over all sequences	fgenesh4_pm.C_scaffold_123000043	AS2
PtpAffx.215528.1.S1_s_at	0.962042	6.48593	0.0059953	pmrna:pmrna29780	gw1.124.214.1	gw1.124.214.1	At1g28420.1	homeobox transcription factor Hox7	trichocarpa	All probes match over all sequences	gw1.124.214.1	HB
PtpAffx.217349.1.S1_at	5.38911	11.5477	0.000735128	pmrna:pmrna32570	gw1.166.31.1	gw1.166.31.1	At1g62300.1	WRKY family transcription factor : similar to putative DNA-binding protein GI:7268215 from [Arabidopsis thaliana]: supported by cDNA: gi_12658409_gb_AF331712.1_AF331712	trichocarpa	Unique	gw1.166.31.1	WRKY
PtpAffx.217349.1.S1_x_at	5.09277	14.8927	0.000307772	pmrna:pmrna32570	gw1.166.31.1	gw1.166.31.1	At1g62300.1	WRKY family transcription factor : similar to putative DNA-binding protein GI:7268215 from [Arabidopsis thaliana]: supported by cDNA: gi_12658409_gb_AF331712.1_AF331712	trichocarpa	Probes cross hyb with other sequences	gw1.166.31.1	WRKY
PtpAffx.2179.2.S1_at	2.95143	7.50705	0.00349544	BP929874	eugene3.00050086	eugene3.00050086	At1g01720.1	NAC domain protein	nigra	Unique	eugene3.00050086	NAC
PtpAffx.218098.1.S1_s_at	2.08928	9.37198	0.00154697	pmrna:pmrna33621	eugene3.00170036 eugene3.191840001	eugene3.00170036	At3g21175.1	GATA zinc finger protein : similar to zing finger protein ZIM gi:8918533 from [Arabidopsis thaliana]: supported by cDNA: 12996.	trichocarpa	All probes match over all sequences	eugene3.00170036	ZIM
PtpAffx.218288.1.S1_at	1.70983	13.9367	0.000384076	pmrna:pmrna33844	gw1.197.36.1	gw1.197.36.1	At4g27950.1	putative protein : DNA-binding protein Pti6	trichocarpa	Unique	gw1.197.36.1	AP2-EREBP
PtpAffx.218966.1.S1_s_at	4.32911	7.70862	0.00317266	pmrna:pmrna34737	eugene3.00640191 fgenesh4_pg.C_LG_I000332 eugene3.02220016 fgenesh4_pg.C_scaffold_15576000001	eugene3.00640191	At2g01570.1	putative RGA1	trichocarpa	All probes match over all sequences	eugene3.00640191	GRAS
PtpAffx.219809.1.S1_s_at	5.82792	14.6967	0.000322186	pmrna:pmrna35920	fgenesh4_pg.C_scaffold_28000268	fgenesh4_pg.C_scaffold_28000268	At3g10040.1	unknown protein : predicted by genscan	trichocarpa	All probes match over all sequences	fgenesh4_pg.C_scaffold_28000268	Trihelix
PtpAffx.220113.1.S1_at	1.54967	7.08996	0.00430309	pmrna:pmrna36447	fgenesh4_pm.C_scaffold_29000148	fgenesh4_pm.C_scaffold_29000148	At2g38250.1	putative GT-1-like transcription factor : : supported by cDNA: gi_17981039	trichocarpa	Unique	fgenesh4_pm.C_scaffold_29000148	Trihelix
PtpAffx.221805.1.S1_s_at	3.81325	12.3868	0.000569253	pmrna:pmrna38864	gw1.XVII.506.1 fgenesh4_pg.C_scaffold_5164000001	gw1.XVII.506.1	At4g13620.1	AP2 domain transcription factor (RAP2)	trichocarpa	All probes match over all sequences	gw1.XVII.506.1	AP2-EREBP
PtpAffx.221981.1.S1_at	3.4973	5.67832	0.00975762	pmrna:pmrna39138	eugene3.00570131	eugene3.00570131	At5g66350.1	zinc finger protein SHI-like : : supported by cDNA: gi_4929802_gb_AF152555.1_AF152555	trichocarpa	Unique	eugene3.00570131	SRS
PtpAffx.222303.1.S1_s_at	4.25968	56.8303	1.74e-06	pmrna:pmrna39622	fgenesh4_pm.C_LG_II000194 gw1.64.470.1	fgenesh4_pm.C_LG_II000194	At2g42430.1	expressed protein : : supported by cDNA: gi_15294285_gb_AF410334.1_AF410334	trichocarpa	All probes match over all sequences	fgenesh4_pm.C_LG_II000194	AS2
PtpAffx.222308.1.S1_s_at	3.0119	10.895	0.000896624	pmrna:pmrna39630	eugene3.02220016 eugene3.00640190 eugene3.00640191	eugene3.02220016	At2g01570.1	putative RGA1	trichocarpa	All probes match over all sequences	eugene3.02220016	GRAS
PtpAffx.222327.1.S1_x_at	3.80022	23.6439	5.98e-05	pmrna:pmrna39659	estExt_Genewise1_v1.C_640538	estExt_Genewise1_v1.C_640538	At2g20570.1	expressed protein : : supported by cDNA: gi_15451039_gb_AY054600.1_	trichocarpa	Probes cross hyb with other sequences	estExt_Genewise1_v1.C_640538	GARP-G2-like
PtpAffx.223450.1.S1_at	6.11208	8.05581	0.00269367	pmrna:pmrna41470	gw1.88.251.1	gw1.88.251.1	At5g13080.1	WRKY family transcription factor : WRKY DNA binding protein - Solanum tuberosum	trichocarpa	Unique	gw1.88.251.1	WRKY
PtpAffx.224226.1.S1_at	4.48509	30.3619	2.28e-05	pmrna:pmrna42588	estExt_fgenesh4_pg.C_LG_II0354	estExt_fgenesh4_pg.C_LG_II0354	At2g31180.1	myb family transcription factor : similar to myb-related transcription factor GI:1370140 from [Lycopersicon esculentum]	trichocarpa	Unique	estExt_fgenesh4_pg.C_LG_II0354	MYB
PtpAffx.224407.1.S1_at	2.58277	9.61123	0.00141388	pmrna:pmrna42906	gw1.IV.4590.1	gw1.IV.4590.1	At3g56570.1	putative protein : hypothetical protein YBR030w - Saccharomyces cerevisiae	trichocarpa	Unique	gw1.IV.4590.1	PcG
PtpAffx.224829.1.S1_at	0.432535	7.02092	0.00447051	pmrna:pmrna43703	gw1.XIII.940.1	gw1.XIII.940.1	At3g21430.1	unknown protein :	trichocarpa	Unique	gw1.XIII.940.1	MYB-related
PtpAffx.24591.1.A1_at	1.20017	9.28166	0.0016001	DN486654	estExt_fgenesh4_pg.C_LG_XII0272	estExt_fgenesh4_pg.C_LG_XII0272	At4g00850.1	coded for by A. thaliana cDNA T45454 : : supported by cDNA: gi_14190376_gb_AF378866.1_AF378866	tremula	Unique	estExt_fgenesh4_pg.C_LG_XII0272	GIF
PtpAffx.249.273.S1_at	0.685834	6.99745	0.00452405	CV263564	gw1.VIII.1502.1	gw1.VIII.1502.1	At5g04410.1	putative protein : NAC2	trichocarpa x nigra	Unique	gw1.VIII.1502.1	NAC
PtpAffx.249.38.A1_a_at	1.57259	20.0733	0.000105122	DN500585	estExt_fgenesh4_pg.C_LG_V0410	estExt_fgenesh4_pg.C_LG_V0410	At1g20696.1	Expressed protein : : supported by full-length cDNA: Ceres: 11938.	tremula x tremuloides	Probes match on alternative forms of same gene	estExt_fgenesh4_pg.C_LG_V0410	HMG
PtpAffx.249.411.A1_a_at	1.17615	17.0605	0.00018704	CV267444	estExt_fgenesh4_pg.C_LG_V0410	estExt_fgenesh4_pg.C_LG_V0410	At1g20696.1	Expressed protein : : supported by full-length cDNA: Ceres: 11938.	trichocarpa x nigra	Probes match on alternative forms of same gene	estExt_fgenesh4_pg.C_LG_V0410	HMG
PtpAffx.25004.5.A1_a_at	1.27666	11.4184	0.000763349	CV239237	estExt_Genewise1_v1.C_LG_X1716	estExt_Genewise1_v1.C_LG_X1716	At5g05610.1	nucleic acid binding protein-like : :supported by full-length cDNA: Ceres:111750.	trichocarpa	Probes match on alternative forms of same gene	estExt_Genewise1_v1.C_LG_X1716	Alfin
PtpAffx.26590.1.A1_at	6.01823	6.7652	0.00511832	CV258995	eugene3.00010517	eugene3.00010517	At5g13220.1	putative protein : predicted proteins	trichocarpa x nigra	Unique	eugene3.00010517	ZIM
PtpAffx.28573.1.S1_at	4.58058	8.37888	0.00232307	CV267875	estExt_fgenesh4_pm.C_1240032	estExt_fgenesh4_pm.C_1240032	At1g28360.1	ethylene-responsive element binding factor 12(AtERF12) : identical to ERF domain protein12(AtERF12) GI:15207791 from [Arabidopsis thaliana]: supported by cDNA: gi_20466663	trichocarpa x nigra	Unique	estExt_fgenesh4_pm.C_1240032	AP2-EREBP
PtpAffx.30938.1.A1_s_at	3.15054	11.2047	0.000816022	CV245717	gw1.VII.2995.1	gw1.VII.2995.1	At4g36990.1	heat shock transcription factor HSF4 : : supported by cDNA: gi_1619920_gb_U68017.1_ATU68017	trichocarpa	All probes match over all sequences	gw1.VII.2995.1	HSF
PtpAffx.31970.1.S1_at	1.56741	8.50525	0.00219753	AJ769005	eugene3.00030654	eugene3.00030654	At1g32700.1	expressed protein : similar to hypothetical protein GB:AAF25968 GI:6714272 from [Arabidopsis thaliana]:supported by full-length cDNA: Ceres:206224.	tremula	Unique	eugene3.00030654	PLATZ
PtpAffx.32386.1.A1_a_at	2.73903	15.0134	0.000299294	CV245577	fgenesh4_pm.C_LG_XII000273 estExt_fgenesh4_pm.C_LG_XV0182	fgenesh4_pm.C_LG_XII000273	At1g10200.1	putative transcription factor : similar to transcription factor SF3 (pir|IS37656): similar to ESTs gb|T42207	trichocarpa	Probes match on alternative forms of same gene	fgenesh4_pm.C_LG_XII000273	LIM
PtpAffx.34627.1.A1_at	1.82345	9.24897	0.00162307	CV269563	eugene3.00002538	eugene3.00002538	At5g48560.1	putative protein : contains similarity to unknown protein (gb|AAF02164.1): supported by cDNA: gi_20127084	trichocarpa x nigra	Unique	eugene3.00002538	bHLH
PtpAffx.35610.1.A1_at	5.45779	28.5475	2.85e-05	CV257792	fgenesh4_pg.C_LG_V001386	fgenesh4_pg.C_LG_V001386	At3g23250.1	myb family transcription factor(MYB15) : similar to myb-related transcription factor GB:CAA66952 from [Lycopersicon esculentum]	trichocarpa x deltoides	Unique	fgenesh4_pg.C_LG_V001386	MYB
PtpAffx.36994.1.S1_s_at	3.41566	13.7339	0.000405121	BU791149	fgenesh4_pg.C_LG_I000683	fgenesh4_pg.C_LG_I000683	--	--	trichocarpa x deltoides	All probes match over all sequences	fgenesh4_pg.C_LG_I000683	bZIP
PtpAffx.37401.1.A1_s_at	0.806098	6.95236	0.00462777	CV253800	fgenesh4_pg.C_LG_I000683	fgenesh4_pg.C_LG_I000683	--	--	trichocarpa x deltoides	All probes match over all sequences	fgenesh4_pg.C_LG_I000683	bZIP
PtpAffx.42028.1.A1_at	1.65737	6.23409	0.00692601	DN488447	eugene3.00012605	eugene3.00012605	At4g26640.1	WRKY family transcription factor : contains Pfam profile: PF03106 WRKY DNA -binding domain: supported by cDNA: gi_15028070_gb_AY045892.1_	tremula x tremuloides	Unique	eugene3.00012605	WRKY
PtpAffx.4303.1.A1_at	3.60163	15.0586	0.000296601	BP930597	gw1.X.870.1	gw1.X.870.1	At1g69310.1	WRKY family transcription factor : contains Pfam profile: PF03106 WRKY DNA -binding domain: supported by cDNA: gi_18252124	nigra	Unique	gw1.X.870.1	WRKY
PtpAffx.43742.1.S1_at	2.76794	7.36345	0.00375669	DN494840	estExt_fgenesh4_pg.C_LG_III0246	estExt_fgenesh4_pg.C_LG_III0246	At1g19180.1	expressed protein : :supported by full-length cDNA: Ceres:38751.	trichocarpa	Unique	estExt_fgenesh4_pg.C_LG_III0246	ZIM
PtpAffx.4624.1.S1_at	1.91155	8.20967	0.0025068	CV254219	estExt_Genewise1_v1.C_770152	estExt_Genewise1_v1.C_770152	At3g16770.1	AP2 domain protein RAP2.3 : identical to GI:2281631 [Arabidopsis thaliana] :supported by full-length cDNA: Ceres:35981.	trichocarpa x deltoides	Unique	estExt_Genewise1_v1.C_770152	AP2-EREBP
PtpAffx.49926.1.A1_at	1.20357	11.3187	0.000789272	CV265796	fgenesh4_pg.C_LG_I001626 fgenesh4_pg.C_LG_IX001115	fgenesh4_pg.C_LG_I001626	At5g58620.1	putative protein : zinc finger transcription factor	trichocarpa x nigra	Unique	fgenesh4_pg.C_LG_I001626	C3H
PtpAffx.53642.1.S1_at	1.48209	9.15696	0.00168628	CV242715	grail3.0016004301	grail3.0016004301	gi|57524615|ref|NP_001003771.1|	zgc:101022 [Danio rerio] >gi|50927803|gb|AAH79486.1| Zgc:101022 [Danio rerio]	trichocarpa	Unique	grail3.0016004301	C3H
PtpAffx.55596.1.A1_at	4.69855	22.0069	7.64e-05	CV233689	estExt_Genewise1_v1.C_LG_XIV3374	estExt_Genewise1_v1.C_LG_XIV3374	At1g62300.1	WRKY family transcription factor : similar to putative DNA-binding protein GI:7268215 from [Arabidopsis thaliana]: supported by cDNA: gi_12658409_gb_AF331712.1_AF331712	trichocarpa	Unique	estExt_Genewise1_v1.C_LG_XIV3374	WRKY
PtpAffx.5580.2.S1_s_at	1.34485	8.59536	0.00212241	CV243319	fgenesh4_pg.C_LG_I002796	fgenesh4_pg.C_LG_I002796	At1g30460.1	hypothetical protein : similar to hypothetical protein GB:AAF19746 GI:6634766 from [Arabidopsis thaliana]	trichocarpa	All probes match over all sequences	fgenesh4_pg.C_LG_I002796	C3H
PtpAffx.5662.1.S1_at	5.08263	8.72846	0.00201154	BP930570	grail3.0006012901 eugene3.00100928	grail3.0006012901	At1g14600.1	hypothetical protein : predicted by genemark.hmm	nigra	Unique	grail3.0006012901	GARP-G2-like
PtpAffx.572.2.S1_at	2.24348	8.00966	0.00275378	CV242379	eugene3.00101225 gw1.VIII.1153.1	eugene3.00101225	At1g25560.1	DNA-binding protein RAV2	trichocarpa	Unique	eugene3.00101225	AP2-EREBP
PtpAffx.572.3.S1_a_at	2.43963	5.79374	0.00907211	BU870896	eugene3.00101225	eugene3.00101225	At1g25560.1	DNA-binding protein RAV2	trichocarpa	Probes match on alternative forms of same gene	eugene3.00101225	AP2-EREBP
PtpAffx.575.1.A1_at	3.65886	16.158	0.000231821	CV264964	estExt_fgenesh4_pm.C_LG_II0899	estExt_fgenesh4_pm.C_LG_II0899	At2g47260.1	WRKY family transcription factor : contains Pfam profile: PF03106 WRKY DNA -binding domain :supported by full-length cDNA: Ceres:114256.	trichocarpa x nigra	Unique	estExt_fgenesh4_pm.C_LG_II0899	WRKY
PtpAffx.5801.2.S1_a_at	0.558016	6.86444	0.00484201	CF230406	estExt_fgenesh4_pm.C_LG_XI0255	estExt_fgenesh4_pm.C_LG_XI0255	At2g42680.1	expressed protein : :supported by full-length cDNA: Ceres:41712.	alba x tremula	Probes match on alternative forms of same gene	estExt_fgenesh4_pm.C_LG_XI0255	MBF1
PtpAffx.59348.1.S1_at	3.21877	6.72101	0.00524862	CA928346	estExt_fgenesh4_pg.C_LG_III0246	estExt_fgenesh4_pg.C_LG_III0246	At1g19180.1	expressed protein : :supported by full-length cDNA: Ceres:38751.	tremuloides	Unique	estExt_fgenesh4_pg.C_LG_III0246	ZIM
PtpAffx.63488.1.S1_at	2.64152	5.68313	0.00972628	CV232703	gw1.V.4097.1	gw1.V.4097.1	At2g23320.1	WRKY family transcription factor : identical to WRKY DNA-binding protein 15 GI:13506742 from [Arabidopsis thaliana] : supported by cDNA: gi_13506742_gb_AF224704.1_AF224704	trichocarpa	Unique	gw1.V.4097.1	WRKY
PtpAffx.65180.1.A1_a_at	3.38247	5.78378	0.00912749	CV255378	grail3.0003056501 fgenesh4_pg.C_LG_V001123	grail3.0003056501	At5g50080.1	putative protein : contains similarity to AP2 domain transcription factor	trichocarpa x deltoides	Probes match on alternative forms of same gene	grail3.0003056501	AP2-EREBP
PtpAffx.653.2.A1_x_at	4.0964	44.1718	4.79e-06	CV253724	eugene3.00020634	eugene3.00020634	At1g76900.1	Tub family protein	trichocarpa x deltoides	Probes cross hyb with other sequences	eugene3.00020634	TLP
PtpAffx.66538.1.S1_at	1.33131	5.67797	0.00975762	BU828234	grail3.0041005101	grail3.0041005101	At1g34370.1	zinc finger protein	trichocarpa	Unique	grail3.0041005101	C2H2
PtpAffx.6778.1.A1_at	1.03532	10.5736	0.000996776	CV256220	grail3.0022035801	grail3.0022035801	At2g37060.1	putative CCAAT-box binding trancription factor : : supported by cDNA: gi_17979252	trichocarpa x deltoides	Unique	grail3.0022035801	CCAAT-HAP3
PtpAffx.69797.1.A1_a_at	2.76597	19.8341	0.000109218	CV259473	gw1.XVIII.447.1 grail3.0073012202	gw1.XVIII.447.1	At5g57150.1	bHLH protein : contains similarity to unknown protein (pir||T08554): supported by full-length cDNA: Ceres: 266884.	trichocarpa x nigra	Probes match on alternative forms of same gene	gw1.XVIII.447.1	bHLH
PtpAffx.7270.1.S1_at	6.42354	19.8701	0.000108643	BP934532	gw1.XIV.2445.1	gw1.XIV.2445.1	At2g47520.1	putative AP2 domain transcription factor : : supported by cDNA: gi_18491272	nigra	Unique	gw1.XIV.2445.1	AP2-EREBP
PtpAffx.74280.1.A1_at	4.68831	25.9713	4.18e-05	CV254557	estExt_Genewise1_v1.C_LG_II1285	estExt_Genewise1_v1.C_LG_II1285	At2g47520.1	putative AP2 domain transcription factor : : supported by cDNA: gi_18491272	trichocarpa x deltoides	Unique	estExt_Genewise1_v1.C_LG_II1285	AP2-EREBP
PtpAffx.75787.1.A1_at	4.33217	6.0144	0.00789756	CV268367	eugene3.00031319	eugene3.00031319	At5g13330.1	putative protein : AP2 domain containing protein RAP2.6	trichocarpa x nigra	Unique	eugene3.00031319	AP2-EREBP
PtpAffx.75787.1.A1_s_at	4.01691	6.69748	0.00530823	CV268367	fgenesh4_pg.C_LG_I000582 eugene3.00031319	fgenesh4_pg.C_LG_I000582	At5g13330.1	putative protein : AP2 domain containing protein RAP2.6	trichocarpa x nigra	All probes match over all sequences	fgenesh4_pg.C_LG_I000582	AP2-EREBP
PtpAffx.75787.2.A1_at	5.46865	11.6716	0.000706268	CV256635	fgenesh4_pg.C_LG_I000582	fgenesh4_pg.C_LG_I000582	At5g13330.1	putative protein : AP2 domain containing protein RAP2.6	trichocarpa x deltoides	Unique	fgenesh4_pg.C_LG_I000582	AP2-EREBP
PtpAffx.75787.2.A1_s_at	3.52837	25.8327	4.21e-05	CV256635	fgenesh4_pg.C_LG_I000582	fgenesh4_pg.C_LG_I000582	At5g13330.1	putative protein : AP2 domain containing protein RAP2.6	trichocarpa x deltoides	All probes match over all sequences	fgenesh4_pg.C_LG_I000582	AP2-EREBP
PtpAffx.75871.1.A1_at	0.776022	5.70679	0.00957259	CV254370	fgenesh4_pm.C_scaffold_29000103	fgenesh4_pm.C_scaffold_29000103	At1g32330.1	heat shock transcription factor HSF8	tremula x tremuloides	Unique	fgenesh4_pm.C_scaffold_29000103	HSF
PtpAffx.7696.4.S1_a_at	1.85599	5.99928	0.00797764	CV245831	eugene3.00081508	eugene3.00081508	At5g43700.1	auxin-induced protein AUX2-11 (sp P33077) : : supported by cDNA: gi_12083197	trichocarpa	Unique	eugene3.00081508	AUX-IAA
PtpAffx.7696.4.S1_at	1.97903	5.77284	0.00918735	CV245831	eugene3.00081508	eugene3.00081508	At5g43700.1	auxin-induced protein AUX2-11 (sp P33077) : : supported by cDNA: gi_12083197	trichocarpa	Probes match on alternative forms of same gene	eugene3.00081508	AUX-IAA
PtpAffx.80967.1.S1_at	9.73091	20.3201	9.96e-05	CV257216	gw1.XII.744.1	gw1.XII.744.1	At5g61890.1	putative protein : AP2 domain containing protein	trichocarpa x deltoides	Unique	gw1.XII.744.1	AP2-EREBP
PtpAffx.85620.1.S1_at	0.376506	8.8786	0.00188407	CK093878	gw1.XIII.1675.1	gw1.XIII.1675.1	At1g08620.1	hypothetical protein : similar to hypothetical protein GB:CAB45806	tremula	Unique	gw1.XIII.1675.1	JUMONJI
PtpAffx.85958.1.S1_at	2.17416	6.35915	0.00642462	CK089052	fgenesh4_pg.C_LG_V000466	fgenesh4_pg.C_LG_V000466	At3g50410.1	Dof zinc finger protein :	tremula x tremuloides	Unique	fgenesh4_pg.C_LG_V000466	C2C2-Dof
PtpAffx.8849.1.S1_at	3.95937	16.2359	0.000227514	CV272213	estExt_fgenesh4_pg.C_LG_II0987	estExt_fgenesh4_pg.C_LG_II0987	At5g65640.1	bHLH protein : :supported by full-length cDNA: Ceres:13267.	trichocarpa x nigra	Unique	estExt_fgenesh4_pg.C_LG_II0987	bHLH
PtpAffx.95030.1.A1_at	1.05372	5.90718	0.00842653	CV262586	eugene3.00130447	eugene3.00130447	At3g23240.1	ethylene response factor 1 (ERF1) : identical to ethylene response factor 1 GB:AAD03544 from [Arabidopsis thaliana]:supported by full-length cDNA: Ceres:21068.	trichocarpa x nigra	Unique	eugene3.00130447	AP2-EREBP
PtpAffx.97486.1.S1_at	2.17574	14.717	0.000321115	DN497013	grail3.0019002001	grail3.0019002001	At2g23320.1	WRKY family transcription factor : identical to WRKY DNA-binding protein 15 GI:13506742 from [Arabidopsis thaliana] : supported by cDNA: gi_13506742_gb_AF224704.1_AF224704	tremula	Unique	grail3.0019002001	WRKY
PtpAffx.9764.1.A1_a_at	2.0976	12.4209	0.000564794	DN491137	estExt_Genewise1_v1.C_LG_I9550	estExt_Genewise1_v1.C_LG_I9550	At3g04730.1	auxin-induced protein : identical to GB:AAB84353 (IAA16) [Arabidopsis thaliana]: early auxin-induced gene: member of a multigene family of early auxin-induced genes isolated from Arabidopsis using yeast two-hybrid system with IAA1:supported by full-length	trichocarpa	Probes match on alternative forms of same gene	estExt_Genewise1_v1.C_LG_I9550	AUX-IAA
