# Supplementary material for: Genome scale transcriptome analysis of shoot organogenesis in Populus
Source: BMC Plant Biol. 2009 Nov 17;9:132. doi: 10.1186/1471-2229-9-132 (PMC2784466; doi:10.1186/1471-2229-9-132)
Supplement: Additional file 4 — Regulated transcription factors at each stage. 4a. CIM3-CIM0 down. 4b. CIM3-CIM0 up. 4c. SIM0-CIM0 down. 4d. SIM0-CIM0 up. 4e. SIM3-CIM0 down. 4f. SIM3-CIM0 up. 4g. SIM8-CIM0 down. 4h. SIM8-CIM0 up [file 1471-2229-9-132-S4.ZIP › Supp4/Supp4c SIM0-CIM0_Down TF.xls]

## Sheet: SIM0_CIM0_Down_TF
Affy ID	M	t	P	Public ID	Gene Model(s)	Preferred Gene Model	AGI match	Annotation	organism	Target type description	Poplar ID	Gene Family
PtpAffx.18754.1.A1_at	-1.03737	-6.27596	0.00806445	CV253312	fgenesh4_pg.C_scaffold_2789000001 grail3.0001051501 gw1.130.33.1	fgenesh4_pg.C_scaffold_2789000001	At3g18990.1	unknown protein : similar to unknown protein GB:AAD43153 from [Arabidopsis thaliana]	trichocarpa x deltoides	Unique	fgenesh4_pg.C_scaffold_2789000001	ABI3-VP1
PtpAffx.206584.1.S1_s_at	-1.21745	-10.0114	0.00139702	pmrna:pmrna13058	gw1.VI.714.1 gw1.XVI.2361.1	gw1.VI.714.1	At2g36080.1	putative DNA-binding protein RAV2 :	trichocarpa	All probes match over all sequences	gw1.VI.714.1	ABI3-VP1
Ptp.7865.2.A1_at	-3.64624	-34.9929	1.4e-05	CV269285	gw1.132.12.1	gw1.132.12.1	At5g18560.1	AP2 domain -like protein : AP2:EREBP-like transcription factor LEAFY PETIOLE	tremula	Unique	gw1.132.12.1	AP2-EREBP
PtpAffx.11878.2.S1_at	-2.10966	-7.17511	0.00495023	CV260432	eugene3.00050503	eugene3.00050503	At5g67190.1	TINY-like protein :	trichocarpa x nigra	Unique	eugene3.00050503	AP2-EREBP
PtpAffx.202127.1.S1_at	-1.80476	-8.69471	0.00240995	pmrna:pmrna4250	gw1.II.3777.1	gw1.II.3777.1	At2g44940.1	putative AP2 domain transcription factor : pFAM domain (PF00847)supported by full-length cDNA: Ceres:31044.	trichocarpa	Unique	gw1.II.3777.1	AP2-EREBP
PtpAffx.209375.1.S1_at	-1.95665	-8.23111	0.00295384	pmrna:pmrna18567	gw1.X.2501.1	gw1.X.2501.1	At4g36920.1	apetala2 protein : : supported by cDNA: gi_533708_gb_U12546.1_ATU12546	trichocarpa	Unique	gw1.X.2501.1	AP2-EREBP
PtpAffx.42822.1.A1_at	-2.47847	-6.76235	0.00608938	CX177625	gw1.I.8242.1	gw1.I.8242.1	At5g07580.1	transcription factor-like protein : ethylene responsive element binding factor 5 - Arabidopsis thaliana	euramericana	Unique	gw1.I.8242.1	AP2-EREBP
PtpAffx.43500.1.A1_at	-2.23709	-6.29002	0.00800733	CV268832	fgenesh4_pm.C_LG_XIX000286	fgenesh4_pm.C_LG_XIX000286	At5g53290.1	putative protein : contains similarity to pathogenesis-related genes transcriptional activator	trichocarpa x nigra	Unique	fgenesh4_pm.C_LG_XIX000286	AP2-EREBP
PtpAffx.45759.1.S1_at	-0.225165	-10.1247	0.00133297	CK095631	gw1.XV.3150.1	gw1.XV.3150.1	At1g12630.1	DRE binding protein : similar to DREB1B GI:3738226 from [Arabidopsis thaliana]	tremula	Unique	gw1.XV.3150.1	AP2-EREBP
PtpAffx.49471.1.A1_at	-2.40109	-9.29612	0.00185966	CV257504	gw1.VIII.1637.1 gw1.X.2501.1	gw1.VIII.1637.1	At4g36920.1	apetala2 protein : : supported by cDNA: gi_533708_gb_U12546.1_ATU12546	trichocarpa x deltoides	Unique	gw1.VIII.1637.1	AP2-EREBP
Ptp.2823.1.S1_s_at	-1.20279	-7.42525	0.00434929	CV245174	eugene3.00150845	eugene3.00150845	At5g62000.1	auxin response factor - like protein : auxin response factor 9	trichocarpa	All probes match over all sequences	eugene3.00150845	ARF
Ptp.5221.1.S1_s_at	-1.55777	-6.79982	0.0059853	CV282964	estExt_fgenesh4_pm.C_LG_XII0386	estExt_fgenesh4_pm.C_LG_XII0386	At1g59750.1	auxin response transcription factor (ARF1) : identical to auxin response factor 1 GI:2245378 from [Arabidopsis thaliana]: supported by cDNA: gi_2245377_gb_U83245.1_ATU83245	trichocarpa x deltoides	All probes match over all sequences	estExt_fgenesh4_pm.C_LG_XII0386	ARF
Ptp.6070.1.S1_at	-2.62005	-7.66309	0.00386447	CK112039	estExt_fgenesh4_pm.C_LG_XII0386	estExt_fgenesh4_pm.C_LG_XII0386	At1g59750.1	auxin response transcription factor (ARF1) : identical to auxin response factor 1 GI:2245378 from [Arabidopsis thaliana]: supported by cDNA: gi_2245377_gb_U83245.1_ATU83245	tremula x tremuloides	Unique	estExt_fgenesh4_pm.C_LG_XII0386	ARF
PtpAffx.209404.1.S1_at	-3.98849	-22.4869	7.44e-05	pmrna:pmrna18627	estExt_fgenesh4_pm.C_LG_X0888	estExt_fgenesh4_pm.C_LG_X0888	At4g30080.1	transcription factor-like protein : Arabidopsis thaliana auxin response factor 4 (ARF4) - Arabidopsis thaliana	trichocarpa	Unique	estExt_fgenesh4_pm.C_LG_X0888	ARF
PtpAffx.219708.1.S1_at	-2.11126	-7.92416	0.00341017	pmrna:pmrna35705	eugene3.00280060	eugene3.00280060	At5g20730.1	auxin response transcription factor (ARF7) : identical to auxin response factor 7 GI:4104929 from [Arabidopsis thaliana]: supported by cDNA: gi_4103242_gb_AF022368.1_AF022368	trichocarpa	Unique	eugene3.00280060	ARF
PtpAffx.32295.2.A1_s_at	-1.19498	-11.1631	0.000935701	CV230227	estExt_fgenesh4_pm.C_LG_III0550	estExt_fgenesh4_pm.C_LG_III0550	At1g59750.1	auxin response transcription factor (ARF1) : identical to auxin response factor 1 GI:2245378 from [Arabidopsis thaliana]: supported by cDNA: gi_2245377_gb_U83245.1_ATU83245	trichocarpa	All probes match over all sequences	estExt_fgenesh4_pm.C_LG_III0550	ARF
PtpAffx.54445.1.A1_s_at	-1.53578	-6.79739	0.00599169	CA930067	gw1.XIV.1750.1	gw1.XIV.1750.1	At2g46530.1	putative ARF1 family auxin responsive transcription factor :	tremuloides	All probes match over all sequences	gw1.XIV.1750.1	ARF
PtpAffx.59414.1.A1_s_at	-1.81218	-6.82688	0.00590617	CK101710	estExt_Genewise1_v1.C_LG_XI2869	estExt_Genewise1_v1.C_LG_XI2869	At1g30330.1	auxin response transcription factor(ARF6) : identical to ARF6 [Arabidopsis thaliana] GI:4102600 (Science 276 (5320)	trichocarpa	All probes match over all sequences	estExt_Genewise1_v1.C_LG_XI2869	ARF
PtpAffx.71801.1.A1_s_at	-5.7161	-10.0307	0.00138539	CF119216	estExt_fgenesh4_pm.C_LG_X0888	estExt_fgenesh4_pm.C_LG_X0888	At4g30080.1	transcription factor-like protein : Arabidopsis thaliana auxin response factor 4 (ARF4) - Arabidopsis thaliana	tremuloides	All probes match over all sequences	estExt_fgenesh4_pm.C_LG_X0888	ARF
PtpAffx.78207.1.A1_at	-1.9301	-10.1351	0.00132805	DN492292	gw1.XIV.1750.1 gw1.II.1258.1	gw1.XIV.1750.1	At2g46530.1	putative ARF1 family auxin responsive transcription factor :	trichocarpa	Unique	gw1.XIV.1750.1	ARF
PtpAffx.129461.1.A1_at	-3.60266	-7.92862	0.00340283	CV282756	gw1.III.619.1	gw1.III.619.1	At1g63490.1	RB-binding protein -like : similar to retinoblastoma binding protein (RB-binding) GB:CAB63108 [Homo sapiens]: supported by cDNA: gi_14532667_gb_AY039958.1_	tremula x tremuloides	Unique	gw1.III.619.1	ARID
Ptp.7390.1.S1_at	-5.18604	-25.7918	4.43e-05	DN485888	eugene3.00070807 fgenesh4_pm.C_LG_V000159	eugene3.00070807	At1g31320.1	hypothetical protein : similar to hypothetical protein GB:AAF24588 GI:6692123 from [Arabidopsis thaliana]	tremula x tremuloides	Unique	eugene3.00070807	AS2
PtpAffx.90182.1.S1_at	-4.18541	-21.178	9.3e-05	CV264684	grail3.0010003901	grail3.0010003901	At3g11090.1	hypothetical protein : predicted by genscan	trichocarpa x nigra	Unique	grail3.0010003901	AS2
Ptp.128.1.S1_at	-3.88824	-6.72643	0.00622038	AJ306830.1	gw1.V.1085.1	gw1.V.1085.1	At4g14550.1	IAA7 like protein : : supported by cDNA: gi_12248008	tremula x tremuloides	Unique	gw1.V.1085.1	AUX-IAA
Ptp.138.1.S1_s_at	-1.37701	-6.15026	0.00869595	AJ306825.1	estExt_fgenesh4_pm.C_LG_II0495	estExt_fgenesh4_pm.C_LG_II0495	At5g65670.1	auxin-induced protein IAA9 (pir |T05902) : :supported by full-length cDNA: Ceres:31563.	tremula x tremuloides	All probes match over all sequences	estExt_fgenesh4_pm.C_LG_II0495	AUX-IAA
Ptp.4800.1.S1_at	-2.19215	-9.12769	0.00199863	CK102316	gw1.70.171.1	gw1.70.171.1	At3g04730.1	auxin-induced protein : identical to GB:AAB84353 (IAA16) [Arabidopsis thaliana]: early auxin-induced gene: member of a multigene family of early auxin-induced genes isolated from Arabidopsis using yeast two-hybrid system with IAA1:supported by full-length	tremula x tremuloides	Unique	gw1.70.171.1	AUX-IAA
Ptp.835.1.S1_s_at	-3.06848	-9.31389	0.00184397	CK100129	gw1.I.293.1	gw1.I.293.1	At2g22670.1	auxin-regulated protein (IAA8) : :supported by full-length cDNA: Ceres:37274.	tremula x tremuloides	All probes match over all sequences	gw1.I.293.1	AUX-IAA
PtpAffx.1332.1.S1_at	-2.39769	-8.93664	0.00217905	CV244447	estExt_Genewise1_v1.C_LG_III0268	estExt_Genewise1_v1.C_LG_III0268	At4g29080.1	phytochrome-associated protein PAP2 : : supported by cDNA: gi_12083213_gb_AF332402.1_AF332402	trichocarpa	Unique	estExt_Genewise1_v1.C_LG_III0268	AUX-IAA
PtpAffx.1332.2.A1_at	-2.80936	-6.56435	0.0068407	CV230838	gw1.I.293.1	gw1.I.293.1	At2g22670.1	auxin-regulated protein (IAA8) : :supported by full-length cDNA: Ceres:37274.	trichocarpa	Unique	gw1.I.293.1	AUX-IAA
PtpAffx.18446.1.A1_at	-6.33548	-11.1047	0.000951771	CV259032	eugene3.00061866	eugene3.00061866	At4g32280.1	Expressed protein : : supported by cDNA: gi_14190492_gb_AF380646.1_AF380646	trichocarpa x nigra	Unique	eugene3.00061866	AUX-IAA
PtpAffx.19997.1.A1_at	-1.47611	-6.54728	0.00690295	CV245076	grail3.0037017201	grail3.0037017201	At3g16500.1	phytochrome-associated protein 1 (PAP1) : nearly identical to phytochrome-associated protein 1 (PAP1) GB:AF088281 [Arabidopsis thaliana] (sequence discrepancy at (232-242 (this): 213-217 (GB:AF088281))):supported by full-length cDNA: Ceres:38146.	trichocarpa	Unique	grail3.0037017201	AUX-IAA
PtpAffx.201688.1.S1_at	-6.13061	-13.7919	0.000434211	pmrna:pmrna3365	grail3.0003037201	grail3.0003037201	At4g14550.1	IAA7 like protein : : supported by cDNA: gi_12248008	trichocarpa	Unique	grail3.0003037201	AUX-IAA
PtpAffx.206710.1.S1_at	-4.43898	-8.81112	0.00228871	pmrna:pmrna13318	gw1.VI.2184.1	gw1.VI.2184.1	At3g16500.1	phytochrome-associated protein 1 (PAP1) : nearly identical to phytochrome-associated protein 1 (PAP1) GB:AF088281 [Arabidopsis thaliana] (sequence discrepancy at (232-242 (this): 213-217 (GB:AF088281))):supported by full-length cDNA: Ceres:38146.	trichocarpa	Unique	gw1.VI.2184.1	AUX-IAA
PtpAffx.208591.1.S1_at	-4.69724	-11.4893	0.000840528	pmrna:pmrna17048	gw1.X.4624.1	gw1.X.4624.1	At2g33310.1	auxin regulated protein (IAA13) : GB:S58499:supported by full-length cDNA: Ceres:13741.	trichocarpa	Unique	gw1.X.4624.1	AUX-IAA
PtpAffx.208922.1.S1_at	-3.89202	-50.3873	2.9e-06	pmrna:pmrna17690	gw1.X.53.1	gw1.X.53.1	At1g15050.1	putative glycerol kinase : identical to SP:P34893 from [Arabidopsis thaliana] (J. Mol. Biol. 251 (4)	trichocarpa	Unique	gw1.X.53.1	AUX-IAA
PtpAffx.214062.1.S1_at	-2.71073	-6.47004	0.00719138	pmrna:pmrna27380	gw1.XVIII.808.1	gw1.XVIII.808.1	At3g16500.1	phytochrome-associated protein 1 (PAP1) : nearly identical to phytochrome-associated protein 1 (PAP1) GB:AF088281 [Arabidopsis thaliana] (sequence discrepancy at (232-242 (this): 213-217 (GB:AF088281))):supported by full-length cDNA: Ceres:38146.	trichocarpa	Unique	gw1.XVIII.808.1	AUX-IAA
PtpAffx.25068.1.A1_at	-4.39708	-9.84961	0.00149034	CV237231	estExt_fgenesh4_pm.C_LG_V0528	estExt_fgenesh4_pm.C_LG_V0528	At1g04240.1	putative auxin-induced protein AUX2-11 : Match to Arabidopsis IAA3 (gb|U18406). EST gb|T04296 comes from this gene: supported by cDNA: gi_972910_gb_U18406.1_ATU18406	trichocarpa	Unique	estExt_fgenesh4_pm.C_LG_V0528	AUX-IAA
PtpAffx.33919.1.S1_at	-1.69564	-15.7686	0.000273249	CV235900	gw1.70.171.1 gw1.XIII.1521.1	gw1.70.171.1	At3g04730.1	auxin-induced protein : identical to GB:AAB84353 (IAA16) [Arabidopsis thaliana]: early auxin-induced gene: member of a multigene family of early auxin-induced genes isolated from Arabidopsis using yeast two-hybrid system with IAA1:supported by full-length	trichocarpa	Unique	gw1.70.171.1	AUX-IAA
PtpAffx.33919.2.A1_s_at	-1.37268	-10.5797	0.00112815	CN550161	gw1.70.171.1 gw1.XIII.1521.1	gw1.70.171.1	At3g04730.1	auxin-induced protein : identical to GB:AAB84353 (IAA16) [Arabidopsis thaliana]: early auxin-induced gene: member of a multigene family of early auxin-induced genes isolated from Arabidopsis using yeast two-hybrid system with IAA1:supported by full-length	trichocarpa x deltoides	All probes match over all sequences	gw1.70.171.1	AUX-IAA
Ptp.1010.1.A1_at	-2.99195	-7.78015	0.00365379	CK090040	grail3.0161002301	grail3.0161002301	At2g42280.1	bHLH protein : similar to GP|2262147|AC002330	tremula x tremuloides	Unique	grail3.0161002301	bHLH
Ptp.1010.1.A1_s_at	-2.52678	-16.562	0.000229079	CK090040	grail3.0161002301	grail3.0161002301	At2g42280.1	bHLH protein : similar to GP|2262147|AC002330	tremula x tremuloides	All probes match over all sequences	grail3.0161002301	bHLH
Ptp.1757.1.A1_at	-2.37306	-7.4084	0.00438586	CK093811	fgenesh4_pg.C_LG_VIII001032 fgenesh4_pg.C_LG_X001189	fgenesh4_pg.C_LG_VIII001032	At1g68810.1	bHLH protein : Pfam HMM hit: helix-loop-helix DNA-binding domain	tremula x tremuloides	Unique	fgenesh4_pg.C_LG_VIII001032	bHLH
Ptp.607.2.S1_a_at	-1.18094	-8.18814	0.00301101	BU888225	grail3.0091010901	grail3.0091010901	At5g54680.1	bHLH protein : similar to unknown protein (pir||B71406):supported by full-length cDNA: Ceres:22343.	tremula	Probes match on alternative forms of same gene	grail3.0091010901	bHLH
PtpAffx.102022.1.A1_at	-3.67771	-26.837	3.8e-05	CV260429	estExt_fgenesh4_pg.C_LG_II0961	estExt_fgenesh4_pg.C_LG_II0961	At1g68810.1	bHLH protein : Pfam HMM hit: helix-loop-helix DNA-binding domain	trichocarpa x nigra	Unique	estExt_fgenesh4_pg.C_LG_II0961	bHLH
PtpAffx.150004.1.S1_s_at	-1.17979	-6.28795	0.00801231	BU883888	fgenesh4_pg.C_LG_XIX000729	fgenesh4_pg.C_LG_XIX000729	At1g35460.1	bHLH protein : similar to GI:6166283 from [Pinus taeda]: supported by cDNA: gi_15724177_gb_AF411791.1_AF411791	tremula x tremuloides	All probes match over all sequences	fgenesh4_pg.C_LG_XIX000729	bHLH
PtpAffx.157333.1.S1_s_at	-2.64405	-8.96219	0.00215837	CX171755	estExt_fgenesh4_pg.C_1520010	estExt_fgenesh4_pg.C_1520010	At2g42300.1	unknown protein : : supported by cDNA: gi_17529249	deltoides	All probes match over all sequences	estExt_fgenesh4_pg.C_1520010	bHLH
PtpAffx.158377.1.S1_at	-1.67263	-16.9623	0.000208731	CX168989	estExt_Genewise1_v1.C_1550153	estExt_Genewise1_v1.C_1550153	At1g69010.1	putative DNA-binding protein : : Pfam HMM hit: helix-loop-helix DNA-binding domain:supported by full-length cDNA: Ceres:27793.	deltoides	Unique	estExt_Genewise1_v1.C_1550153	bHLH
PtpAffx.1627.1.S1_a_at	-3.66144	-20.5073	0.000104113	AJ767188	estExt_Genewise1_v1.C_LG_II1087	estExt_Genewise1_v1.C_LG_II1087	At2g20180.1	unknown protein :	euphratica	Probes match on alternative forms of same gene	estExt_Genewise1_v1.C_LG_II1087	bHLH
PtpAffx.18860.2.S1_at	-0.892041	-12.2624	0.000656596	CA824304	grail3.0029018401	grail3.0029018401	At1g32640.1	bHLH protein (RAP-1) : identical to bHLH protein GB:CAA67885 GI:1465368 from [Arabidopsis thaliana]: supported by cDNA: gi_14335047_gb_AY037203.1_	trichocarpa x deltoides	Unique	grail3.0029018401	bHLH
PtpAffx.200175.1.S1_at	-1.89462	-10.4429	0.00118868	pmrna:pmrna327	grail3.0161002301	grail3.0161002301	At2g42280.1	bHLH protein : similar to GP|2262147|AC002330	trichocarpa	Unique	grail3.0161002301	bHLH
PtpAffx.203923.1.S1_at	-2.33575	-7.59902	0.00399325	pmrna:pmrna7742	fgenesh4_pg.C_LG_IV000572	fgenesh4_pg.C_LG_IV000572	At1g73830.1	putative helix-loop-helix DNA-binding protein : contains Pfam profile: PF00010 Helix-loop-helix DNA-binding domain	trichocarpa	Unique	fgenesh4_pg.C_LG_IV000572	bHLH
PtpAffx.207364.1.S1_x_at	-4.20463	-6.22086	0.00833964	pmrna:pmrna14610	gw1.VII.3584.1	gw1.VII.3584.1	At4g36540.1	putative protein : : supported by full-length cDNA: Ceres: 123997.	trichocarpa	Probes cross hyb with other sequences	gw1.VII.3584.1	bHLH
PtpAffx.210687.1.S1_at	-2.53086	-10.6364	0.00110849	pmrna:pmrna20954	fgenesh4_pg.C_LG_XII001024	fgenesh4_pg.C_LG_XII001024	At5g50915.1	Expressed protein : : supported by full-length cDNA: Ceres: 36971.	trichocarpa	Unique	fgenesh4_pg.C_LG_XII001024	bHLH
PtpAffx.212357.1.S1_at	-1.39647	-6.73548	0.00618405	pmrna:pmrna24223	fgenesh4_pg.C_LG_XIX000729	fgenesh4_pg.C_LG_XIX000729	At1g35460.1	bHLH protein : similar to GI:6166283 from [Pinus taeda]: supported by cDNA: gi_15724177_gb_AF411791.1_AF411791	trichocarpa	Unique	fgenesh4_pg.C_LG_XIX000729	bHLH
PtpAffx.215262.1.S1_s_at	-2.96597	-7.4979	0.00420417	pmrna:pmrna29353	fgenesh4_pg.C_scaffold_120000087 fgenesh4_pg.C_scaffold_120000088	fgenesh4_pg.C_scaffold_120000087	At4g20970.1	bHLH protein :	trichocarpa	All probes match over all sequences	fgenesh4_pg.C_scaffold_120000087	bHLH
PtpAffx.215458.1.S1_at	-5.49674	-8.35974	0.00278235	pmrna:pmrna29666	eugene3.01230094	eugene3.01230094	At1g73830.1	putative helix-loop-helix DNA-binding protein : contains Pfam profile: PF00010 Helix-loop-helix DNA-binding domain	trichocarpa	Unique	eugene3.01230094	bHLH
PtpAffx.215509.1.S1_at	-1.28921	-9.58751	0.00164416	pmrna:pmrna29747	estExt_fgenesh4_pg.C_1240042	estExt_fgenesh4_pg.C_1240042	At4g20970.1	bHLH protein :	trichocarpa	Unique	estExt_fgenesh4_pg.C_1240042	bHLH
PtpAffx.215868.1.S1_at	-2.2028	-10.833	0.0010356	pmrna:pmrna30304	eugene3.01310021	eugene3.01310021	At1g09530.1	putative phytochrome-associated protein 3 : similar to GB:AAC99771: supported by cDNA: gi_3929585_gb_AF100166.1_AF100166	trichocarpa	Unique	eugene3.01310021	bHLH
PtpAffx.26834.1.S1_at	-1.81573	-12.921	0.000552267	CV273042	estExt_fgenesh4_pm.C_LG_II0214	estExt_fgenesh4_pm.C_LG_II0214	At4g02590.1	bHLH protein : similar to A. thaliana putative protein F6I18.110	trichocarpa x deltoides	Unique	estExt_fgenesh4_pm.C_LG_II0214	bHLH
PtpAffx.36508.1.S1_at	-2.25423	-6.35545	0.00769186	CV280135	grail3.0093003701	grail3.0093003701	At5g54680.1	bHLH protein : similar to unknown protein (pir||B71406):supported by full-length cDNA: Ceres:22343.	trichocarpa x deltoides	Unique	grail3.0093003701	bHLH
PtpAffx.41858.1.A1_s_at	-2.4721	-6.97405	0.00546157	CV272517	estExt_fgenesh4_pg.C_1240042	estExt_fgenesh4_pg.C_1240042	At4g20970.1	bHLH protein :	trichocarpa x nigra	All probes match over all sequences	estExt_fgenesh4_pg.C_1240042	bHLH
PtpAffx.6271.1.S1_at	-1.68123	-8.94787	0.00216878	CV240407	grail3.0023007901	grail3.0023007901	At5g57150.1	bHLH protein : contains similarity to unknown protein (pir||T08554): supported by full-length cDNA: Ceres: 266884.	tremula	Unique	grail3.0023007901	bHLH
PtpAffx.64731.1.S1_at	-1.51542	-6.74473	0.00614814	CK097700	fgenesh4_pg.C_LG_XIX000729	fgenesh4_pg.C_LG_XIX000729	At1g35460.1	bHLH protein : similar to GI:6166283 from [Pinus taeda]: supported by cDNA: gi_15724177_gb_AF411791.1_AF411791	tremula	Unique	fgenesh4_pg.C_LG_XIX000729	bHLH
PtpAffx.79920.1.A1_at	-4.20074	-9.34548	0.00182202	CK090376	grail3.0002039701	grail3.0002039701	At2g20180.1	unknown protein :	tremula x tremuloides	Unique	grail3.0002039701	bHLH
PtpAffx.95882.1.A1_a_at	-6.64602	-33.3462	1.69e-05	CV282775	fgenesh4_pg.C_LG_II002531	fgenesh4_pg.C_LG_II002531	At2g20180.1	unknown protein :	trichocarpa x deltoides	Probes match on alternative forms of same gene	fgenesh4_pg.C_LG_II002531	bHLH
PtpAffx.95882.2.A1_s_at	-2.98448	-11.646	0.000794432	CV227861	fgenesh4_pg.C_LG_II002531	fgenesh4_pg.C_LG_II002531	At2g20180.1	unknown protein :	trichocarpa	All probes match over all sequences	fgenesh4_pg.C_LG_II002531	bHLH
Ptp.265.1.S1_s_at	-3.76093	-8.63718	0.00246943	CK109640	grail3.0102003601	grail3.0102003601	At3g17610.1	bZIP family transcription factor : similar to TGACG-motif binding factor GI:2934884 from [Glycine max]: contains Pfam profile: PF00170 bZIP transcription factor: supported by full-length cDNA: Ceres: 35429.	tremula x tremuloides	All probes match over all sequences	grail3.0102003601	bZIP
Ptp.7573.1.A1_at	-0.866707	-12.4054	0.000634333	CK093394	eugene3.00060245	eugene3.00060245	At2g41070.2	bZIP family transcription factor : contains a bZIP transcription factor basic domain signature (PDOC00036)	tremula x tremuloides	Unique	eugene3.00060245	bZIP
PtpAffx.12184.1.S1_a_at	-2.40319	-7.30124	0.00463051	CN524707	grail3.0102003601	grail3.0102003601	At3g17610.1	bZIP family transcription factor : similar to TGACG-motif binding factor GI:2934884 from [Glycine max]: contains Pfam profile: PF00170 bZIP transcription factor: supported by full-length cDNA: Ceres: 35429.	trichocarpa x deltoides	Probes match on alternative forms of same gene	grail3.0102003601	bZIP
PtpAffx.146473.1.A1_at	-3.49914	-6.21615	0.00836638	CV275488	eugene3.00101287	eugene3.00101287	At1g13600.1	bZIP family transcription factor : contains Pfam profile: PF00170 bZIP transcription factor: supported by cDNA: gi_12083267	trichocarpa x deltoides	Unique	eugene3.00101287	bZIP
PtpAffx.201317.1.S1_at	-5.63012	-14.7588	0.000342448	pmrna:pmrna2619	gw1.I.4947.1	gw1.I.4947.1	At3g58120.1	putative protein : basic leucine zipper transcription activator shoot-forming PKSF1 - Paulownia kawakamii	trichocarpa	Unique	gw1.I.4947.1	bZIP
PtpAffx.204675.1.S1_at	-1.58923	-6.95978	0.00550407	pmrna:pmrna9201	fgenesh4_pg.C_LG_IX000628	fgenesh4_pg.C_LG_IX000628	At4g34000.1	abscisic acid responsive elements-binding factor(ABF3) : identical to abscisic acid responsive elements-binding factor (ABF3) GI:6739280 from [Arabidopsis thaliana]: supported by cDNA: gi_15451049_gb_AY054605.1_	trichocarpa	Unique	fgenesh4_pg.C_LG_IX000628	bZIP
PtpAffx.206017.1.S1_at	-2.28895	-18.2499	0.000159602	pmrna:pmrna11925	eugene3.00060245	eugene3.00060245	At2g41070.2	bZIP family transcription factor : contains a bZIP transcription factor basic domain signature (PDOC00036)	trichocarpa	Unique	eugene3.00060245	bZIP
PtpAffx.215421.1.S1_at	-3.90345	-9.06291	0.00205582	pmrna:pmrna29588	gw1.123.37.1	gw1.123.37.1	At3g30530.1	bZIP family transcription factor : similar to bZIP protein(G:HBF-1) GI:1905785 from [Glycine max ]: contains PFAM profile: bZIP transcription factor PF00170	trichocarpa	Unique	gw1.123.37.1	bZIP
PtpAffx.220265.1.S1_at	-3.35935	-7.07572	0.00519679	pmrna:pmrna36632	eugene3.03090004	eugene3.03090004	At3g30530.1	bZIP family transcription factor : similar to bZIP protein(G:HBF-1) GI:1905785 from [Glycine max ]: contains PFAM profile: bZIP transcription factor PF00170	trichocarpa	Unique	eugene3.03090004	bZIP
PtpAffx.22186.1.A1_at	-1.18307	-6.54915	0.00689493	CV240396	estExt_fgenesh4_pg.C_280294	estExt_fgenesh4_pg.C_280294	At1g19490.1	bZIP protein : predicted by genscan+	tremula	Unique	estExt_fgenesh4_pg.C_280294	bZIP
PtpAffx.28876.1.S1_at	-6.74757	-15.6573	0.000279269	DN488232	eugene3.00081056	eugene3.00081056	At1g13600.1	bZIP family transcription factor : contains Pfam profile: PF00170 bZIP transcription factor: supported by cDNA: gi_12083267	tremula x tremuloides	Unique	eugene3.00081056	bZIP
PtpAffx.33586.1.S1_at	-2.57018	-7.19767	0.00489031	CA927640	estExt_Genewise1_v1.C_LG_XIII1499	estExt_Genewise1_v1.C_LG_XIII1499	At5g28770.1	bZIP family transcription factor : similar to seed storage protein opaque-2(bZIP family)GI:168428 from Zea mays: supported by cDNA: gi_15450640_gb_AY052688.1_	tremuloides	Unique	estExt_Genewise1_v1.C_LG_XIII1499	bZIP
PtpAffx.54929.1.A1_at	-3.421	-14.3166	0.000380376	CV281097	gw1.70.190.1	gw1.70.190.1	At5g28770.1	bZIP family transcription factor : similar to seed storage protein opaque-2(bZIP family)GI:168428 from Zea mays: supported by cDNA: gi_15450640_gb_AY052688.1_	trichocarpa x deltoides	Unique	gw1.70.190.1	bZIP
PtpAffx.5626.1.A1_a_at	-1.51077	-8.10651	0.00313262	CV261500	estExt_fgenesh4_pm.C_LG_II0415 estExt_Genewise1_v1.C_LG_V5017	estExt_fgenesh4_pm.C_LG_II0415	At1g77920.1	bZIP transcription factor	trichocarpa x nigra	Probes match on alternative forms of same gene	estExt_fgenesh4_pm.C_LG_II0415	bZIP
PtpAffx.5626.4.S1_a_at	-2.16817	-7.93762	0.0033896	CV240734	estExt_fgenesh4_pm.C_LG_II0415	estExt_fgenesh4_pm.C_LG_II0415	At1g77920.1	bZIP transcription factor	trichocarpa	Probes match on alternative forms of same gene	estExt_fgenesh4_pm.C_LG_II0415	bZIP
PtpAffx.833.1.A1_at	-1.84513	-9.03054	0.002085	CV243171	grail3.0001041801	grail3.0001041801	At4g34590.1	bZIP family transcription factor : similar to common plant regulatory factor 7 GI:9650828 from [Petroselinum crispum]: supported by full-length cDNA: gi:10443482	trichocarpa	Unique	grail3.0001041801	bZIP
PtpAffx.833.2.S1_at	-3.16922	-23.514	6.3e-05	CV268932	estExt_fgenesh4_pg.C_LG_IV1320	estExt_fgenesh4_pg.C_LG_IV1320	At1g75390.1	bZIP transcription factor ATB2	trichocarpa x nigra	Unique	estExt_fgenesh4_pg.C_LG_IV1320	bZIP
PtpAffx.938.1.A1_at	-1.7615	-6.24195	0.00823448	CV270434	estExt_Genewise1_v1.C_LG_XIII1499	estExt_Genewise1_v1.C_LG_XIII1499	At5g28770.1	bZIP family transcription factor : similar to seed storage protein opaque-2(bZIP family)GI:168428 from Zea mays: supported by cDNA: gi_15450640_gb_AY052688.1_	trichocarpa x nigra	Unique	estExt_Genewise1_v1.C_LG_XIII1499	bZIP
Ptp.1108.1.A1_a_at	-4.34264	-15.6837	0.000277266	CV280255	estExt_fgenesh4_pm.C_820020	estExt_fgenesh4_pm.C_820020	At1g25440.1	CONSTANS B-box zinc finger family protein : similar to zinc finger protein GI:3618318 from [Oryza sativa]	trichocarpa x deltoides	Probes match on alternative forms of same gene	estExt_fgenesh4_pm.C_820020	C2C2-CO-like
Ptp.1108.1.A1_s_at	-3.31773	-16.5919	0.000227141	CV280255	estExt_fgenesh4_pm.C_820020	estExt_fgenesh4_pm.C_820020	At1g25440.1	CONSTANS B-box zinc finger family protein : similar to zinc finger protein GI:3618318 from [Oryza sativa]	trichocarpa x deltoides	All probes match over all sequences	estExt_fgenesh4_pm.C_820020	C2C2-CO-like
Ptp.3556.1.S1_at	-1.0095	-8.5022	0.00261836	DN493136	estExt_fgenesh4_pm.C_820020	estExt_fgenesh4_pm.C_820020	At1g25440.1	CONSTANS B-box zinc finger family protein : similar to zinc finger protein GI:3618318 from [Oryza sativa]	tremula x tremuloides	Unique	estExt_fgenesh4_pm.C_820020	C2C2-CO-like
PtpAffx.205280.1.S1_at	-4.50274	-14.7749	0.000341638	pmrna:pmrna10467	fgenesh4_pg.C_LG_V000373	fgenesh4_pg.C_LG_V000373	At3g12890.1	expressed protein : :supported by full-length cDNA: Ceres:158736.	trichocarpa	Unique	fgenesh4_pg.C_LG_V000373	C2C2-CO-like
PtpAffx.208213.1.S1_at	-0.508353	-8.85636	0.00224903	pmrna:pmrna16345	grail3.0009021001	grail3.0009021001	At2g33350.1	hypothetical protein : predicted by genscan	trichocarpa	Unique	grail3.0009021001	C2C2-CO-like
PtpAffx.7785.1.A1_at	-1.32291	-6.65458	0.00649838	CV270667	eugene3.00061985	eugene3.00061985	At5g24930.1	CONSTANS B-box zinc finger family protein : similar to CONSTANS-like protein 1 GI:4091804 from [Malus x domestica]: supported by cDNA: gi_15450658_gb_AY052697.1_	trichocarpa x nigra	Unique	eugene3.00061985	C2C2-CO-like
Ptp.6119.1.S1_s_at	-4.43227	-11.0713	0.000958987	DN500439	estExt_fgenesh4_pg.C_LG_VIII0451	estExt_fgenesh4_pg.C_LG_VIII0451	At3g55370.1	Dof zinc finger protein : : supported by cDNA: gi_5059397_gb_AF155818.1_AF155818	tremula x tremuloides	All probes match over all sequences	estExt_fgenesh4_pg.C_LG_VIII0451	C2C2-Dof
PtpAffx.151773.1.A1_at	-4.86232	-10.3356	0.00123516	BP936273	estExt_fgenesh4_pg.C_LG_IX1263	estExt_fgenesh4_pg.C_LG_IX1263	At5g02460.1	Dof zinc finger protein : zinc finger protein OBP3	nigra	Unique	estExt_fgenesh4_pg.C_LG_IX1263	C2C2-Dof
PtpAffx.157864.1.S1_s_at	-2.41426	-11.8769	0.000737106	BU812042	fgenesh4_pg.C_LG_I001774	fgenesh4_pg.C_LG_I001774	At2g28810.1	Dof zinc finger protein : similar to zinc finger protein OBP2 GI:5059394 from [Arabidopsis thaliana]	tremula x tremuloides	All probes match over all sequences	fgenesh4_pg.C_LG_I001774	C2C2-Dof
PtpAffx.157864.2.S1_at	-3.48086	-12.8672	0.000559298	DN496026	estExt_fgenesh4_pg.C_LG_IX1263	estExt_fgenesh4_pg.C_LG_IX1263	At5g02460.1	Dof zinc finger protein : zinc finger protein OBP3	tremula	Unique	estExt_fgenesh4_pg.C_LG_IX1263	C2C2-Dof
PtpAffx.19887.1.S1_at	-4.54255	-14.9877	0.00032212	CK110507	grail3.0093009501	grail3.0093009501	At5g62940.1	Dof zinc finger protein : Dof zinc finger protein	tremula x tremuloides	Unique	grail3.0093009501	C2C2-Dof
PtpAffx.200794.1.S1_at	-2.03529	-8.87842	0.00222755	pmrna:pmrna1544	fgenesh4_pg.C_LG_I001774	fgenesh4_pg.C_LG_I001774	At2g28810.1	Dof zinc finger protein : similar to zinc finger protein OBP2 GI:5059394 from [Arabidopsis thaliana]	trichocarpa	Unique	fgenesh4_pg.C_LG_I001774	C2C2-Dof
PtpAffx.203778.1.S1_at	-2.44968	-6.04601	0.0092627	pmrna:pmrna7462	grail3.0093009501	grail3.0093009501	At5g62940.1	Dof zinc finger protein : Dof zinc finger protein	trichocarpa	Unique	grail3.0093009501	C2C2-Dof
PtpAffx.203882.1.S1_at	-2.36072	-9.27083	0.00187802	pmrna:pmrna7667	gw1.IV.3044.1	gw1.IV.3044.1	At5g62940.1	Dof zinc finger protein : Dof zinc finger protein	trichocarpa	Unique	gw1.IV.3044.1	C2C2-Dof
PtpAffx.203882.1.S1_x_at	-2.163	-7.94279	0.00338372	pmrna:pmrna7667	gw1.IV.3044.1	gw1.IV.3044.1	At5g62940.1	Dof zinc finger protein : Dof zinc finger protein	trichocarpa	Probes cross hyb with other sequences	gw1.IV.3044.1	C2C2-Dof
PtpAffx.215513.1.S1_at	-1.49265	-7.98989	0.00330259	pmrna:pmrna29755	gw1.124.171.1	gw1.124.171.1	At5g62940.1	Dof zinc finger protein : Dof zinc finger protein	trichocarpa	Unique	gw1.124.171.1	C2C2-Dof
PtpAffx.215516.1.S1_at	-1.39743	-8.2468	0.00292964	pmrna:pmrna29759	gw1.124.179.1	gw1.124.179.1	At1g28310.1	Dof zinc finger protein : predicted by genemark.hmm	trichocarpa	Unique	gw1.124.179.1	C2C2-Dof
PtpAffx.24562.1.A1_s_at	-2.05018	-6.63268	0.00656962	CV270740	fgenesh4_pm.C_LG_I000288 estExt_Genewise1_v1.C_LG_III1128	fgenesh4_pm.C_LG_I000288	At4g24060.1	Dof zinc finger protein : Dof zinc finger protein - Oryza sativa	trichocarpa x nigra	All probes match over all sequences	fgenesh4_pm.C_LG_I000288	C2C2-Dof
PtpAffx.68426.1.S1_at	-3.32104	-14.1502	0.000395574	CV243359	gw1.XII.509.1 gw1.XV.660.1	gw1.XII.509.1	At5g60850.1	Dof zinc finger protein : similar to zinc finger protein OBP4 gi:5059396 from [Arabidopsis thaliana]: EMBL:AF155817:supported by full-length cDNA: Ceres:19080.	trichocarpa	Unique	gw1.XII.509.1	C2C2-Dof
PtpAffx.10597.2.S1_at	-3.72574	-11.6796	0.000785398	CV282313	grail3.0013019801	grail3.0013019801	At4g26150.1	GATA zinc finger protein : Arabidopsis thaliana mRNA for GATA transcription factor 3	trichocarpa x deltoides	Unique	grail3.0013019801	C2C2-GATA
PtpAffx.15802.1.S1_at	-5.50079	-9.74643	0.00154447	CK090697	grail3.0019026502	grail3.0019026502	At5g66320.1	GATA zinc finger protein :	trichocarpa	Unique	grail3.0019026502	C2C2-GATA
PtpAffx.9548.1.S1_at	-1.27324	-23.4526	6.31e-05	DN498996	grail3.0018017701	grail3.0018017701	At2g45190.1	expressed protein : : supported by cDNA: gi_3822215_gb_AF074948.1_AF074948	tremula x tremuloides	Unique	grail3.0018017701	C2C2-YABBY
Ptp.6825.1.S1_at	-2.18216	-12.732	0.000579515	DN490280	estExt_Genewise1_v1.C_LG_I7229 gw1.III.218.1	estExt_Genewise1_v1.C_LG_I7229	At3g57670.1	zinc finger - like protein : finger protein pcp1	tremula x tremuloides	Unique	estExt_Genewise1_v1.C_LG_I7229	C2H2
PtpAffx.134432.1.A1_at	-1.76206	-11.6564	0.000791828	CV235631	eugene3.00120047	eugene3.00120047	At1g68130.1	putative C2H2-type zinc finger protein : contains Pfam profile: Zinc finger	trichocarpa	Unique	eugene3.00120047	C2H2
PtpAffx.147608.1.A1_at	-2.55772	-17.565	0.000182853	BP936625	fgenesh4_pm.C_LG_VIII000613	fgenesh4_pm.C_LG_VIII000613	At1g68130.1	putative C2H2-type zinc finger protein : contains Pfam profile: Zinc finger	nigra	Unique	fgenesh4_pm.C_LG_VIII000613	C2H2
PtpAffx.161390.1.S1_at	-5.27704	-16.5415	0.000229668	CK103928	fgenesh4_pg.C_LG_VI001551	fgenesh4_pg.C_LG_VI001551	At3g13810.1	zinc finger protein	trichocarpa	Unique	fgenesh4_pg.C_LG_VI001551	C2H2
PtpAffx.213321.1.S1_s_at	-3.31026	-11.0797	0.000957416	pmrna:pmrna26056	fgenesh4_pg.C_LG_XVI000404	fgenesh4_pg.C_LG_XVI000404	At3g57670.1	zinc finger - like protein : finger protein pcp1	trichocarpa	All probes match over all sequences	fgenesh4_pg.C_LG_XVI000404	C2H2
PtpAffx.224645.1.S1_at	-2.85464	-16.0281	0.000257445	pmrna:pmrna43390	eugene3.00100920	eugene3.00100920	--	--	trichocarpa	Unique	eugene3.00100920	C2H2
PtpAffx.225722.1.S1_at	-2.6046	-6.60123	0.00669349	pmrna:pmrna45288	eugene3.00640208	eugene3.00640208	At5g44160.1	putative protein : contains similarity to zinc finger protein ID1: supported by cDNA: gi_14335045_gb_AY037202.1_	trichocarpa	Unique	eugene3.00640208	C2H2
PtpAffx.67491.1.S1_at	-2.44474	-8.24809	0.00292786	CN522752	gw1.163.66.1 grail3.0001138901	gw1.163.66.1	At5g03510.1	putative protein :	trichocarpa x deltoides	Unique	gw1.163.66.1	C2H2
PtpAffx.87589.1.S1_s_at	-1.35484	-8.20835	0.00298501	AJ772522	eugene3.00100920	eugene3.00100920	--	--	euphratica	All probes match over all sequences	eugene3.00100920	C2H2
PtpAffx.570.1.S1_at	-1.64368	-14.6924	0.000347292	DN483943	estExt_Genewise1_v1.C_LG_XII1294	estExt_Genewise1_v1.C_LG_XII1294	At2g40140.1	putative CCCH-type zinc finger protein : also an ankyrin-repeat protein: supported by cDNA: gi_20260233	tomentiglandulosa	Unique	estExt_Genewise1_v1.C_LG_XII1294	C3H
PtpAffx.62380.1.S1_s_at	-1.91293	-13.1525	0.000517243	BP936324	estExt_fgenesh4_pm.C_LG_X0729	estExt_fgenesh4_pm.C_LG_X0729	At2g40140.1	putative CCCH-type zinc finger protein : also an ankyrin-repeat protein: supported by cDNA: gi_20260233	nigra	All probes match over all sequences	estExt_fgenesh4_pm.C_LG_X0729	C3H
PtpAffx.129522.1.A1_at	-2.54087	-20.8172	9.91e-05	CV243327	grail3.0024038301	grail3.0024038301	At3g14020.1	putative transcription factor : similar to transcription factor GB:CAA74050 from [Arabidopsis thaliana]	trichocarpa	Unique	grail3.0024038301	CCAAT-HAP2
PtpAffx.249.205.A1_at	-1.97789	-9.59508	0.00163918	CV245539	eugene3.00060980	eugene3.00060980	At1g72830.1	CCAAT-binding factor B subunit homolog	trichocarpa	Unique	eugene3.00060980	CCAAT-HAP2
PtpAffx.13671.1.S1_at	-3.04979	-9.4842	0.00171389	CV226095	gw1.V.3062.1 gw1.VII.2124.1	gw1.V.3062.1	At4g14540.1	CCAAT-binding transcription factor subunit A(CBF-A) :	trichocarpa	Unique	gw1.V.3062.1	CCAAT-HAP3
PtpAffx.25202.1.A1_at	-2.48412	-9.15246	0.00197907	CV229061	gw1.VI.2407.1 gw1.XVI.597.1	gw1.VI.2407.1	At4g14540.1	CCAAT-binding transcription factor subunit A(CBF-A) :	trichocarpa	Unique	gw1.VI.2407.1	CCAAT-HAP3
PtpAffx.38516.1.A1_at	-5.63876	-8.46424	0.00265981	CV261159	gw1.I.4755.1	gw1.I.4755.1	At5g47640.1	putative protein : contains similarity to CCAAT-box-binding trancription factor: supported by cDNA: gi_14326579_gb_AF385744.1_AF385744	trichocarpa x nigra	Unique	gw1.I.4755.1	CCAAT-HAP3
Ptp.4828.1.S1_at	-6.64725	-6.52159	0.00699667	BU812340	gw1.VII.2982.1	gw1.VII.2982.1	At5g67030.1	zeaxanthin epoxidase precursor (LOS6:ABA1)(ZEP) : identical to GI:9857296 AtABA1: supported by cDNA: gi_10444087_gb_AF281655.1_AF281655	tremula x tremuloides	Unique	gw1.VII.2982.1	FHA
Ptp.4928.1.S1_at	-3.3195	-7.08353	0.00517979	CV283448	estExt_fgenesh4_pg.C_LG_IX0131	estExt_fgenesh4_pg.C_LG_IX0131	At2g21530.1	unknown protein :	trichocarpa x deltoides	Unique	estExt_fgenesh4_pg.C_LG_IX0131	FHA
PtpAffx.141359.1.S1_s_at	-3.88924	-13.1558	0.00051707	CX172263	fgenesh4_pg.C_LG_V000519	fgenesh4_pg.C_LG_V000519	At5g67030.1	zeaxanthin epoxidase precursor (LOS6:ABA1)(ZEP) : identical to GI:9857296 AtABA1: supported by cDNA: gi_10444087_gb_AF281655.1_AF281655	deltoides	All probes match over all sequences	fgenesh4_pg.C_LG_V000519	FHA
PtpAffx.205352.1.S1_at	-0.618495	-6.89741	0.00568767	pmrna:pmrna10597	fgenesh4_pg.C_LG_V000519	fgenesh4_pg.C_LG_V000519	At5g67030.1	zeaxanthin epoxidase precursor (LOS6:ABA1)(ZEP) : identical to GI:9857296 AtABA1: supported by cDNA: gi_10444087_gb_AF281655.1_AF281655	trichocarpa	Unique	fgenesh4_pg.C_LG_V000519	FHA
PtpAffx.218836.1.S1_s_at	-4.95243	-13.0788	0.000528674	pmrna:pmrna34576	fgenesh4_pg.C_LG_V000519 fgenesh4_pg.C_scaffold_21739000001	fgenesh4_pg.C_LG_V000519	At5g67030.1	zeaxanthin epoxidase precursor (LOS6:ABA1)(ZEP) : identical to GI:9857296 AtABA1: supported by cDNA: gi_10444087_gb_AF281655.1_AF281655	trichocarpa	All probes match over all sequences	fgenesh4_pg.C_LG_V000519	FHA
PtpAffx.224023.1.S1_s_at	-2.14054	-12.3668	0.000642675	pmrna:pmrna42255	eugene3.01230006 fgenesh4_pg.C_scaffold_13610000001	eugene3.01230006	At5g38840.1	kanadaptin-related : related to adaptor protein kanadaptin [Homo sapiens] gi|13562130|gb|AAK29177	trichocarpa	All probes match over all sequences	eugene3.01230006	FHA
PtpAffx.30378.1.A1_s_at	-3.98201	-15.3303	0.000301119	CV278861	estExt_fgenesh4_pg.C_LG_IX0131	estExt_fgenesh4_pg.C_LG_IX0131	At2g21530.1	unknown protein :	trichocarpa x deltoides	All probes match over all sequences	estExt_fgenesh4_pg.C_LG_IX0131	FHA
PtpAffx.56585.1.S1_at	-1.51757	-6.56402	0.0068407	CV259403	fgenesh4_pg.C_LG_V000519	fgenesh4_pg.C_LG_V000519	At5g67030.1	zeaxanthin epoxidase precursor (LOS6:ABA1)(ZEP) : identical to GI:9857296 AtABA1: supported by cDNA: gi_10444087_gb_AF281655.1_AF281655	trichocarpa x nigra	Unique	fgenesh4_pg.C_LG_V000519	FHA
PtpAffx.208258.1.S1_at	-2.2499	-10.8784	0.00102039	pmrna:pmrna16437	gw1.VIII.612.1	gw1.VIII.612.1	At1g67710.1	F12A21.15 : hypothetical protein	trichocarpa	Unique	gw1.VIII.612.1	GARP-ARR-B
Ptp.4282.1.S1_s_at	-0.894505	-9.99353	0.00140593	CX659089	gw1.XVII.474.1	gw1.XVII.474.1	At3g24120.1	transfactor	alba x tremula var. glandulosa	All probes match over all sequences	gw1.XVII.474.1	GARP-G2-like
Ptp.948.1.S1_at	-2.92617	-9.04821	0.00206905	CK089647	gw1.VII.178.1	gw1.VII.178.1	At3g13040.1	expressed protein : :supported by full-length cDNA: Ceres:116381.	tremula x tremuloides	Unique	gw1.VII.178.1	GARP-G2-like
PtpAffx.139236.1.S1_at	-4.1338	-7.52816	0.00413987	DN502651	gw1.VIII.898.1 eugene3.00101592	gw1.VIII.898.1	At5g18240.1	transfactor-like protein : : supported by cDNA: gi_14596180_gb_AY042878.1_	tremula x tremuloides	Unique	gw1.VIII.898.1	GARP-G2-like
PtpAffx.142161.1.S1_s_at	-4.66834	-7.39481	0.0044154	BU867394	fgenesh4_pg.C_LG_VIII000710 estExt_Genewise1_v1.C_LG_X1278	fgenesh4_pg.C_LG_VIII000710	At1g79430.1	transfactor	tremula	All probes match over all sequences	fgenesh4_pg.C_LG_VIII000710	GARP-G2-like
PtpAffx.1574.1.A1_at	-2.11492	-71.9302	6.39e-07	CV231285	grail3.0030011901	grail3.0030011901	At5g06800.1	putative protein : contains similarity to transfactor	trichocarpa	Unique	grail3.0030011901	GARP-G2-like
PtpAffx.207829.1.S1_at	-4.61573	-11.7255	0.00077519	pmrna:pmrna15553	fgenesh4_pg.C_LG_VIII000710	fgenesh4_pg.C_LG_VIII000710	At1g79430.1	transfactor	trichocarpa	Unique	fgenesh4_pg.C_LG_VIII000710	GARP-G2-like
PtpAffx.211077.1.S1_at	-5.64376	-11.0611	0.000961982	pmrna:pmrna21760	eugene3.00130592	eugene3.00130592	At5g18240.1	transfactor-like protein : : supported by cDNA: gi_14596180_gb_AY042878.1_	trichocarpa	Unique	eugene3.00130592	GARP-G2-like
PtpAffx.212209.1.S1_s_at	-4.21341	-16.4269	0.000235783	pmrna:pmrna23936	gw1.XIX.991.1	gw1.XIX.991.1	At3g04030.1	transfactor-like : similar to transfactor GB:BAA75684 [Nicotiana tabacum]: supported by cDNA: gi_18377832	trichocarpa	All probes match over all sequences	gw1.XIX.991.1	GARP-G2-like
PtpAffx.215129.1.S1_at	-3.59532	-9.57125	0.00165367	pmrna:pmrna29135	estExt_fgenesh4_pg.C_1180049	estExt_fgenesh4_pg.C_1180049	At4g18020.1	putative protein : predicted protein	trichocarpa	Unique	estExt_fgenesh4_pg.C_1180049	GARP-G2-like
PtpAffx.220074.1.S1_at	-1.42434	-10.3151	0.00124267	pmrna:pmrna36371	eugene3.00290237	eugene3.00290237	At1g32240.1	expressed protein : contains similarity to transfactor GB:BAA75684 GI:4519671 from [Nicotiana tabacum]: supported by cDNA: gi_15723594_gb_AY048689.1_	trichocarpa	Unique	eugene3.00290237	GARP-G2-like
PtpAffx.29000.1.S1_at	-6.15685	-12.7931	0.000569934	BU834480	gw1.VIII.898.1 eugene3.00101592	gw1.VIII.898.1	At5g18240.1	transfactor-like protein : : supported by cDNA: gi_14596180_gb_AY042878.1_	tremula x tremuloides	Unique	gw1.VIII.898.1	GARP-G2-like
PtpAffx.32880.1.S1_at	-3.06626	-12.8691	0.000559298	CK096615	estExt_Genewise1_v1.C_LG_XI1724	estExt_Genewise1_v1.C_LG_XI1724	At3g24120.1	transfactor	tremula	Unique	estExt_Genewise1_v1.C_LG_XI1724	GARP-G2-like
PtpAffx.69926.1.A1_at	-1.89315	-14.8295	0.000336102	CV238468	eugene3.00040381	eugene3.00040381	At2g42660.1	hypothetical protein : predicted by genscan: supported by cDNA: gi_18491262	trichocarpa x nigra	Unique	eugene3.00040381	GARP-G2-like
PtpAffx.80146.1.S1_at	-4.88254	-10.2368	0.00128269	DN489094	fgenesh4_pg.C_scaffold_137000032	fgenesh4_pg.C_scaffold_137000032	At4g13640.1	putative protein : WERBP-1 - Nicotiana tabacum	trichocarpa x deltoides	Unique	fgenesh4_pg.C_scaffold_137000032	GARP-G2-like
PtpAffx.14349.1.S1_at	-1.56564	-9.00085	0.0021171	CV242146	eugene3.00130435	eugene3.00130435	At5g28640.1	putative protein :	trichocarpa	Unique	eugene3.00130435	GIF
Ptp.3535.1.A1_at	-1.25346	-6.41038	0.0074334	BP934674	grail3.0024010601	grail3.0024010601	At1g50600.1	scarecrow-like protein : similar to SCARECROW GB:AAB06318 GI:1497987 from (Arabidopsis thaliana): supported by cDNA: gi_14334475_gb_AY034929.1_	nigra	Unique	grail3.0024010601	GRAS
PtpAffx.134221.1.A1_at	-0.670698	-5.96986	0.00970643	CV243314	fgenesh4_pm.C_LG_VII000412 fgenesh4_pm.C_scaffold_57000088	fgenesh4_pm.C_LG_VII000412	At5g66770.1	SCARECROW gene regulator : : supported by cDNA: gi_17064923	trichocarpa	Unique	fgenesh4_pm.C_LG_VII000412	GRAS
PtpAffx.206936.1.S1_s_at	-3.35216	-9.50901	0.00169724	pmrna:pmrna13760	gw1.VII.712.1 gw1.64.440.1	gw1.VII.712.1	At4g37650.1	SHORT-ROOT (SHR) :	trichocarpa	All probes match over all sequences	gw1.VII.712.1	GRAS
PtpAffx.222284.1.S1_at	-2.19302	-8.33646	0.00281457	pmrna:pmrna39600	gw1.64.440.1	gw1.64.440.1	At4g37650.1	SHORT-ROOT (SHR) :	trichocarpa	Unique	gw1.64.440.1	GRAS
PtpAffx.25830.1.A1_at	-0.7971	-6.52194	0.00699586	CV274683	fgenesh4_pm.C_LG_IX000604	fgenesh4_pm.C_LG_IX000604	At1g07530.1	transcription factor scarecrow-like 14	trichocarpa x deltoides	Unique	fgenesh4_pm.C_LG_IX000604	GRAS
PtpAffx.45488.1.A1_a_at	-2.53316	-10.6433	0.00110647	BP933256	estExt_fgenesh4_pm.C_LG_IV0241	estExt_fgenesh4_pm.C_LG_IV0241	At2g01570.1	putative RGA1	nigra	Probes match on alternative forms of same gene	estExt_fgenesh4_pm.C_LG_IV0241	GRAS
PtpAffx.45488.2.S1_at	-8.13772	-11.0375	0.000967725	BP930560	gw1.II.2542.1	gw1.II.2542.1	At1g14920.1	signal response protein (GAI) : identical to GAI GB:CAA75492 GI:2569938 [Arabidopsis thaliana] (Genes Dev. In press): supported by cDNA: gi_16648833_gb_AY058194.1_	nigra	Unique	gw1.II.2542.1	GRAS
PtpAffx.158042.2.A1_a_at	-2.62763	-6.53267	0.00695987	CV280037	fgenesh4_pg.C_LG_XII000270 grail3.0075005102	fgenesh4_pg.C_LG_XII000270	At5g53660.1	putative protein : similar to unknown protein (gb|AAB63610.1)	trichocarpa x deltoides	Probes match on alternative forms of same gene	fgenesh4_pg.C_LG_XII000270	GRF
Ptp.1258.1.S1_s_at	-3.13764	-18.1369	0.000163411	CV256207	fgenesh4_pm.C_LG_XV000148 grail3.0015005801	fgenesh4_pm.C_LG_XV000148	At3g01470.1	homeobox-leucine zipper protein HAT5 (HD-ZIP protein 5) (HD-ZIP protein ATHB-1) : identical to homeobox-leucine zipper protein HAT5 (HD-ZIP protein 5) (HD-ZIP protein ATHB-1) GB:Q02283 [Arabidopsis thaliana]: supported by cDNA: gi_16648821_gb_AY058188.1_	trichocarpa x deltoides	All probes match over all sequences	fgenesh4_pm.C_LG_XV000148	HB
Ptp.1518.1.A1_a_at	-2.40319	-9.40909	0.00177223	CV272438	estExt_fgenesh4_pg.C_LG_III0436	estExt_fgenesh4_pg.C_LG_III0436	At1g30490.1	HD-Zip transcription factor	trichocarpa x nigra	Probes match on alternative forms of same gene	estExt_fgenesh4_pg.C_LG_III0436	HB
Ptp.1518.2.S1_a_at	-2.26807	-11.2641	0.000907774	DN493105	estExt_fgenesh4_pg.C_LG_III0436 fgenesh4_pm.C_LG_I000560	estExt_fgenesh4_pg.C_LG_III0436	At1g30490.1	HD-Zip transcription factor	tremula x tremuloides	Probes match on alternative forms of same gene	estExt_fgenesh4_pg.C_LG_III0436	HB
Ptp.2911.1.S1_at	-1.58095	-8.65397	0.00245311	DN500434	estExt_Genewise1_v1.C_LG_VI1097	estExt_Genewise1_v1.C_LG_VI1097	At2g35940.1	BEL1-like homeobox 1 protein (BLH1) : : supported by cDNA: gi_13877516_gb_AF353094.1_AF353094	tremula x tremuloides	Unique	estExt_Genewise1_v1.C_LG_VI1097	HB
Ptp.2911.1.S1_s_at	-1.4515	-8.88475	0.00222303	DN500434	estExt_Genewise1_v1.C_LG_VI1097 gw1.XVI.2211.1	estExt_Genewise1_v1.C_LG_VI1097	At2g35940.1	BEL1-like homeobox 1 protein (BLH1) : : supported by cDNA: gi_13877516_gb_AF353094.1_AF353094	tremula x tremuloides	All probes match over all sequences	estExt_Genewise1_v1.C_LG_VI1097	HB
Ptp.548.1.S1_at	-2.36322	-7.86792	0.00350391	AY919619.1	estExt_fgenesh4_pg.C_2360002 estExt_fgenesh4_pg.C_LG_I2905	estExt_fgenesh4_pg.C_2360002	At4g32880.1	HD-Zip transcription factor	trichocarpa	Unique	estExt_fgenesh4_pg.C_2360002	HB
Ptp.548.1.S1_x_at	-2.43024	-8.65091	0.00245503	AY919619.1	estExt_fgenesh4_pg.C_LG_I2905	estExt_fgenesh4_pg.C_LG_I2905	At4g32880.1	HD-Zip transcription factor	trichocarpa	Probes cross hyb with other sequences	estExt_fgenesh4_pg.C_LG_I2905	HB
Ptp.6384.2.S1_at	-1.42483	-7.10553	0.00511728	CV246357	estExt_Genewise1_v1.C_LG_II2767	estExt_Genewise1_v1.C_LG_II2767	At1g46480.1	hypothetical protein : similar to putative homeodomain transcription factor GI:3785979 from [Arabidopsis thaliana]	trichocarpa	Unique	estExt_Genewise1_v1.C_LG_II2767	HB
Ptp.6466.1.S1_s_at	-3.10154	-26.8068	3.81e-05	BU897911	gw1.VII.3291.1	gw1.VII.3291.1	At2g23760.1	BEL1-like homeobox 4 protein (BLH4) : : supported by cDNA: gi_13877512_gb_AF353092.1_AF353092	tremula x tremuloides	All probes match over all sequences	gw1.VII.3291.1	HB
PtpAffx.124514.1.S1_at	-0.630134	-23.4106	6.35e-05	DN499728	eugene3.00081839	eugene3.00081839	At5g15150.1	homeobox-leucine zipper protein	tremula x tremuloides	Unique	eugene3.00081839	HB
PtpAffx.128235.1.A1_at	-1.50945	-14.2675	0.000385581	CV226013	gw1.V.3738.1 gw1.VII.3291.1	gw1.V.3738.1	At2g23760.1	BEL1-like homeobox 4 protein (BLH4) : : supported by cDNA: gi_13877512_gb_AF353092.1_AF353092	trichocarpa	Unique	gw1.V.3738.1	HB
PtpAffx.14780.1.S1_at	-6.23301	-8.69366	0.00241091	DN497970	gw1.XVII.1044.1	gw1.XVII.1044.1	At1g69780.1	HD-Zip transcription factor	tremula x tremuloides	Unique	gw1.XVII.1044.1	HB
PtpAffx.207326.1.S1_s_at	-3.14312	-37.6302	1.02e-05	pmrna:pmrna14525	gw1.VII.3291.1	gw1.VII.3291.1	At2g23760.1	BEL1-like homeobox 4 protein (BLH4) : : supported by cDNA: gi_13877512_gb_AF353092.1_AF353092	trichocarpa	All probes match over all sequences	gw1.VII.3291.1	HB
PtpAffx.208326.1.S1_at	-2.54955	-9.39613	0.00178337	pmrna:pmrna16556	eugene3.00081839	eugene3.00081839	At5g15150.1	homeobox-leucine zipper protein	trichocarpa	Unique	eugene3.00081839	HB
PtpAffx.209317.1.S1_s_at	-3.82416	-9.73618	0.0015497	pmrna:pmrna18410	fgenesh4_pg.C_LG_VIII000515 grail3.0022019601	fgenesh4_pg.C_LG_VIII000515	At5g02030.1	homeodomain protein : several homeodomain proteins:supported by full-length cDNA: Ceres:101035.	trichocarpa	All probes match over all sequences	fgenesh4_pg.C_LG_VIII000515	HB
PtpAffx.221112.1.S1_s_at	-2.42949	-23.519	6.3e-05	pmrna:pmrna37713	gw1.40.346.1	gw1.40.346.1	At3g60390.1	homeobox-leucine zipper protein HAT3 : : supported by cDNA: gi_527632_gb_U09338.1_ATU09338	trichocarpa	All probes match over all sequences	gw1.40.346.1	HB
PtpAffx.221996.1.S1_at	-1.25959	-6.03109	0.00934936	pmrna:pmrna39179	estExt_fgenesh4_pg.C_570199	estExt_fgenesh4_pg.C_570199	At4g36740.1	homeodomain protein :	trichocarpa	Unique	estExt_fgenesh4_pg.C_570199	HB
PtpAffx.222319.1.S1_at	-4.33978	-18.5718	0.000149612	pmrna:pmrna39648	eugene3.00640210	eugene3.00640210	At4g36740.1	homeodomain protein :	trichocarpa	Unique	eugene3.00640210	HB
PtpAffx.222526.1.S1_at	-1.47195	-11.9586	0.000720104	pmrna:pmrna40024	eugene3.00660282	eugene3.00660282	At2g27990.1	homeodomain protein :	trichocarpa	Unique	eugene3.00660282	HB
PtpAffx.27083.1.A1_at	-1.78691	-8.11328	0.00312225	CV260058	gw1.V.3738.1	gw1.V.3738.1	At2g23760.1	BEL1-like homeobox 4 protein (BLH4) : : supported by cDNA: gi_13877512_gb_AF353092.1_AF353092	tremula x tremuloides	Unique	gw1.V.3738.1	HB
PtpAffx.45681.1.S1_at	-2.75118	-8.9043	0.00220829	CK088241	fgenesh4_pg.C_LG_II000285	fgenesh4_pg.C_LG_II000285	At1g75410.1	BEL1-like homeodomain 3 protein (BLH3) : similar to GB:AAB05099 from [Arabidopsis thaliana] (Cell 83 (5)	tremula x tremuloides	Unique	fgenesh4_pg.C_LG_II000285	HB
PtpAffx.46164.1.S1_at	-2.16676	-11.7705	0.00076307	AY919620.1	estExt_fgenesh4_pg.C_LG_III0436 fgenesh4_pm.C_LG_I000560 eugene3.163820001	estExt_fgenesh4_pg.C_LG_III0436	At1g30490.1	HD-Zip transcription factor	trichocarpa	Unique	estExt_fgenesh4_pg.C_LG_III0436	HB
PtpAffx.13687.1.S1_at	-0.720294	-6.79513	0.00599495	DN492122	eugene3.00101840	eugene3.00101840	At3g51880.1	high mobility group protein 2-like : : supported by cDNA: gi_15912190_gb_AY056373.1_	trichocarpa	Unique	eugene3.00101840	HMG
PtpAffx.2265.7.S1_at	-2.04105	-10.2893	0.00125566	CK097964	gw1.V.2137.1	gw1.V.2137.1	At1g20696.1	Expressed protein : : supported by full-length cDNA: Ceres: 11938.	tremula	Unique	gw1.V.2137.1	HMG
PtpAffx.50778.1.A1_at	-5.72924	-10.3351	0.00123516	CV231566	grail3.0053012801	grail3.0053012801	At1g46264.1	heat shock transcription factor	trichocarpa	Unique	grail3.0053012801	HSF
PtpAffx.220073.1.S1_at	-1.02357	-6.39598	0.00749841	pmrna:pmrna36370	eugene3.00290236	eugene3.00290236	At5g46910.1	putative protein : similar to unknown protein (pir||T06699)	trichocarpa	Unique	eugene3.00290236	JUMONJI
Ptp.2380.1.A1_s_at	-7.86156	-13.7983	0.000433599	CV251955	fgenesh4_pm.C_LG_I001083	fgenesh4_pm.C_LG_I001083	At1g10200.1	putative transcription factor : similar to transcription factor SF3 (pir|IS37656): similar to ESTs gb|T42207	trichocarpa	All probes match over all sequences	fgenesh4_pm.C_LG_I001083	LIM
Ptp.3060.1.S1_at	-9.00861	-30.9551	2.18e-05	CV246518	grail3.0001068602	grail3.0001068602	At1g10200.1	putative transcription factor : similar to transcription factor SF3 (pir|IS37656): similar to ESTs gb|T42207	trichocarpa	Unique	grail3.0001068602	LIM
Ptp.4900.1.S1_s_at	-1.77975	-7.74069	0.00372373	AB079510.1	grail3.0126006201	grail3.0126006201	At1g10200.1	putative transcription factor : similar to transcription factor SF3 (pir|IS37656): similar to ESTs gb|T42207	kitakamiensis	All probes match over all sequences	grail3.0126006201	LIM
Ptp.5399.1.S1_at	-1.71351	-7.53698	0.00412078	CA824881	gw1.XIV.1147.1	gw1.XIV.1147.1	At1g01780.1	LIM domain protein	trichocarpa x deltoides	Unique	gw1.XIV.1147.1	LIM
Ptp.5551.1.S1_at	-4.18298	-52.4487	2.42e-06	AI161594	fgenesh4_pm.C_LG_I001083	fgenesh4_pm.C_LG_I001083	At1g10200.1	putative transcription factor : similar to transcription factor SF3 (pir|IS37656): similar to ESTs gb|T42207	tremula x tremuloides	Unique	fgenesh4_pm.C_LG_I001083	LIM
PtpAffx.209318.1.S1_at	-4.35187	-8.54161	0.00257505	pmrna:pmrna18412	gw1.X.1996.1	gw1.X.1996.1	At1g19270.1	unknown protein :	trichocarpa	Unique	gw1.X.1996.1	LIM
PtpAffx.33101.2.S1_s_at	-7.46047	-33.9774	1.59e-05	CF234221	grail3.0001068602	grail3.0001068602	At1g10200.1	putative transcription factor : similar to transcription factor SF3 (pir|IS37656): similar to ESTs gb|T42207	alba x tremula	All probes match over all sequences	grail3.0001068602	LIM
PtpAffx.132156.1.S1_at	-1.08663	-8.20776	0.00298548	DN494451	fgenesh4_pg.C_LG_II001012	fgenesh4_pg.C_LG_II001012	At4g37940.1	MADS-box protein : MADS-box protein AGL17 - Arabidopsis thaliana	tremula x tremuloides	Unique	fgenesh4_pg.C_LG_II001012	MADS
PtpAffx.14646.1.A1_a_at	-3.51866	-12.0099	0.000710052	CV270849	grail3.0041013401	grail3.0041013401	At1g71692.1	MADS-box protein : identical to GB:AAC49085 GI:862650 from [Arabidopsis thaliana] (Plant Cell 7 (8)	trichocarpa	Probes match on alternative forms of same gene	grail3.0041013401	MADS
PtpAffx.34706.1.S1_a_at	-3.26193	-19.1371	0.00013342	CK091568	estExt_fgenesh4_pm.C_LG_VII0453	estExt_fgenesh4_pm.C_LG_VII0453	At3g54340.1	floral homeotic protein APETALA3 (AP3) : :supported by full-length cDNA: Ceres:34635.	trichocarpa	Probes match on alternative forms of same gene	estExt_fgenesh4_pm.C_LG_VII0453	MADS
PtpAffx.42147.1.S1_at	-5.12674	-12.7248	0.000580473	DN484014	gw1.XII.993.1	gw1.XII.993.1	At1g26310.1	floral regulatory gene CAULIFLOWER : : supported by full-length cDNA: Ceres: 23736.	tomentiglandulosa	Unique	gw1.XII.993.1	MADS
PtpAffx.56922.1.A1_at	-0.352881	-7.59407	0.00400114	CV245718	gw1.XII.148.1	gw1.XII.148.1	At2g45650.1	MADS-box protein (AGL6) : : supported by cDNA: gi_1019924_gb_M55554.1_ATHAGL6A	trichocarpa	Unique	gw1.XII.148.1	MADS
PtpAffx.84481.1.A1_at	-1.6548	-6.25457	0.00816657	CV246111	grail3.0690000103	grail3.0690000103	At5g10140.1	MADS box protein FLOWERING LOCUS F (FLF) : : supported by cDNA: gi_4469407_gb_AF116527.1_AF116527	trichocarpa x deltoides	Unique	grail3.0690000103	MADS
PtpAffx.86916.1.A1_at	-4.03778	-7.44556	0.00430852	CV246639	grail3.0042013901	grail3.0042013901	At1g69120.1	floral homeotic gene APETALA1 : similar to homeotic protein boi1AP1 GI:1561777 from [Brassica oleracea]: supported by full-length cDNA: Ceres: 39890.	trichocarpa	Unique	grail3.0042013901	MADS
Ptp.5870.1.S1_at	-5.00886	-55.9012	1.89e-06	DN493652	estExt_Genewise1_v1.C_1820077	estExt_Genewise1_v1.C_1820077	At3g58680.1	transcriptional coactivator - like protein : hMBF1alpha	tremula	Unique	estExt_Genewise1_v1.C_1820077	MBF1
Ptp.116.1.S1_s_at	-2.72104	-7.43301	0.0043378	CK117323	gw1.122.261.1	gw1.122.261.1	At1g17950.1	myb family trnscription factor : similar to myb-like protein GI:6979341 from [Oryza sativa]:supported by full-length cDNA: Ceres:267121.	tremula x tremuloides	All probes match over all sequences	gw1.122.261.1	MYB
Ptp.1500.1.A1_at	-3.33143	-12.5067	0.000613414	CV280347	eugene3.00090345	eugene3.00090345	At4g38620.1	putative transcription factor (MYB4) : : supported by cDNA: gi_3941411_gb_AF062860.1_AF062860	trichocarpa x deltoides	Unique	eugene3.00090345	MYB
Ptp.265.1.S1_at	-4.47142	-6.91809	0.00562819	CK109640	gw1.X.1095.1	gw1.X.1095.1	At1g26780.1	myb-related protein	tremula x tremuloides	Unique	gw1.X.1095.1	MYB
Ptp.3559.1.A1_at	-3.11761	-5.95166	0.00980418	CV263997	eugene3.00060843	eugene3.00060843	At2g38090.1	putative MYB family transcription factor :	trichocarpa x nigra	Unique	eugene3.00060843	MYB
Ptp.7131.2.S1_at	-4.50999	-7.44615	0.00430834	BU887742	gw1.IX.4341.1	gw1.IX.4341.1	At3g46130.1	Myb family transcription factor : contains PFAM profile: myb DNA binding domain PF00249: supported by cDNA: gi_9864078_gb_AF272733.1_AF272733	tremula x tremuloides	Unique	gw1.IX.4341.1	MYB
Ptp.7131.3.S1_a_at	-4.45889	-10.4785	0.00117299	BU884126	gw1.IX.4341.1	gw1.IX.4341.1	At3g46130.1	Myb family transcription factor : contains PFAM profile: myb DNA binding domain PF00249: supported by cDNA: gi_9864078_gb_AF272733.1_AF272733	tremula x tremuloides	Probes match on alternative forms of same gene	gw1.IX.4341.1	MYB
PtpAffx.101117.1.A1_at	-2.75808	-9.46468	0.00172682	CV277711	estExt_Genewise1_v1.C_LG_VI0902	estExt_Genewise1_v1.C_LG_VI0902	At5g35550.1	myb family transcription factor : contains PFAM profile: myb DNA-binding domain PF00249: supported by cDNA: gi_15375303_gb_AF371981.2_AF371981	trichocarpa x deltoides	Unique	estExt_Genewise1_v1.C_LG_VI0902	MYB
PtpAffx.104683.1.S1_at	-2.33362	-12.152	0.000679618	DN495768	gw1.XIII.43.1 gw1.XIX.2908.1	gw1.XIII.43.1	At2g31180.1	myb family transcription factor : similar to myb-related transcription factor GI:1370140 from [Lycopersicon esculentum]	tremula	Unique	gw1.XIII.43.1	MYB
PtpAffx.151555.1.A1_at	-2.29076	-31.4453	2.06e-05	CV281042	gw1.XIII.2271.1	gw1.XIII.2271.1	At1g08810.1	myb family transcription factor : : supported by cDNA: gi_3941481_gb_AF062895.1_AF062895	trichocarpa x deltoides	Unique	gw1.XIII.2271.1	MYB
PtpAffx.163978.1.S1_at	-0.515857	-17.786	0.00017517	CV260028	estExt_fgenesh4_pg.C_169840001 eugene3.00040855	estExt_fgenesh4_pg.C_169840001	At2g37630.1	putative MYB family transcription factor : : supported by cDNA: gi_5823324_gb_AF175996.1_AF175996	trichocarpa x nigra	Unique	estExt_fgenesh4_pg.C_169840001	MYB
PtpAffx.19531.1.S1_at	-3.92673	-8.1306	0.00309842	CN550068	gw1.II.3432.1 gw1.XIV.2062.1	gw1.II.3432.1	At4g01680.1	myb family transcription factor : : supported by cDNA: gi_15450989_gb_AY054575.1_	trichocarpa x deltoides	Unique	gw1.II.3432.1	MYB
PtpAffx.202567.1.S1_at	-1.40325	-6.51663	0.00700737	pmrna:pmrna5147	estExt_Genewise1_v1.C_LG_II1523	estExt_Genewise1_v1.C_LG_II1523	At4g09460.1	myb family transcription factor : :supported by full-length cDNA: Ceres:28019.	trichocarpa	Unique	estExt_Genewise1_v1.C_LG_II1523	MYB
PtpAffx.204871.1.S1_x_at	-3.77047	-91.3844	2.6e-07	pmrna:pmrna9626	gw1.IX.3536.1	gw1.IX.3536.1	At5g12870.1	myb family transcription factor : contains PFAM profile: myb DNA binding domain PF00249	trichocarpa	Probes cross hyb with other sequences	gw1.IX.3536.1	MYB
PtpAffx.206149.1.S1_s_at	-2.48074	-7.55254	0.00408789	pmrna:pmrna12201	gw1.VI.1595.1 gw1.XVIII.136.1	gw1.VI.1595.1	At5g52600.1	similar to myb family transcription factor : temporary automated functional assignment	trichocarpa	All probes match over all sequences	gw1.VI.1595.1	MYB
PtpAffx.207742.1.S1_s_at	-4.77137	-12.8942	0.000555555	pmrna:pmrna15390	grail3.0049028801 grail3.0022016501	grail3.0049028801	At5g05790.1	putative protein : contains similarity to I-box binding factor	trichocarpa	All probes match over all sequences	grail3.0049028801	MYB
PtpAffx.208135.1.S1_at	-3.38973	-13.1883	0.000512194	pmrna:pmrna16166	fgenesh4_pm.C_LG_VIII000647	fgenesh4_pm.C_LG_VIII000647	At1g14350.1	myb family transcription factor : contains PFAM profile: PF00249 myb-like DNA binding domain: supported by cDNA: gi_15375304_gb_AF371982.2_AF371982	trichocarpa	Unique	fgenesh4_pm.C_LG_VIII000647	MYB
PtpAffx.209296.1.S1_at	-4.82656	-9.86597	0.00147982	pmrna:pmrna18373	grail3.0022016501	grail3.0022016501	At5g05790.1	putative protein : contains similarity to I-box binding factor	trichocarpa	Unique	grail3.0022016501	MYB
PtpAffx.224153.1.S1_s_at	-4.43259	-12.5305	0.000609906	pmrna:pmrna42418	gw1.I.8836.1 gw1.III.2100.1	gw1.I.8836.1	At1g63910.1	putative MYB family transcription factor : Pfam HMM hit: Myb DNA-binding proteins: supported by cDNA: gi_15375284_gb_AF214116.2_AF214116	trichocarpa	All probes match over all sequences	gw1.I.8836.1	MYB
PtpAffx.224175.1.S1_s_at	-3.3189	-10.5555	0.00113938	pmrna:pmrna42460	gw1.IX.3293.1 gw1.I.1819.1	gw1.IX.3293.1	At3g08500.1	myb DNA-binding protein (AtMYB83) : contains Pfam profile: PF00249: Myb-like DNA-binding domain: supported by cDNA: gi_14161410_gb_AF371974.1_AF371974	trichocarpa	All probes match over all sequences	gw1.IX.3293.1	MYB
PtpAffx.224312.1.S1_at	-4.16718	-141.297	5.03e-08	pmrna:pmrna42745	gw1.III.2100.1	gw1.III.2100.1	At1g63910.1	putative MYB family transcription factor : Pfam HMM hit: Myb DNA-binding proteins: supported by cDNA: gi_15375284_gb_AF214116.2_AF214116	trichocarpa	Unique	gw1.III.2100.1	MYB
PtpAffx.224312.1.S1_x_at	-4.32822	-149.164	4.06e-08	pmrna:pmrna42745	gw1.III.2100.1	gw1.III.2100.1	At1g63910.1	putative MYB family transcription factor : Pfam HMM hit: Myb DNA-binding proteins: supported by cDNA: gi_15375284_gb_AF214116.2_AF214116	trichocarpa	Probes cross hyb with other sequences	gw1.III.2100.1	MYB
PtpAffx.224807.1.S1_x_at	-1.58659	-11.1955	0.000926479	pmrna:pmrna43669	gw1.XII.1714.1	gw1.XII.1714.1	At5g26655.1	myb transcription factor (ATMYB4) : : supported by cDNA: gi_2280529_dbj_AB005889.1_AB005889	trichocarpa	Probes cross hyb with other sequences	gw1.XII.1714.1	MYB
PtpAffx.4723.1.A1_at	-3.22918	-32.2367	1.9e-05	CV278102	gw1.122.261.1	gw1.122.261.1	At1g17950.1	myb family trnscription factor : similar to myb-like protein GI:6979341 from [Oryza sativa]:supported by full-length cDNA: Ceres:267121.	tremula x tremuloides	Unique	gw1.122.261.1	MYB
PtpAffx.48532.1.S1_at	-1.48079	-7.00645	0.00537396	BU812144	estExt_fgenesh4_pg.C_LG_IX1149	estExt_fgenesh4_pg.C_LG_IX1149	At5g58900.1	I-box binding factor - like protein : I-box binding factor	tremula x tremuloides	Unique	estExt_fgenesh4_pg.C_LG_IX1149	MYB
PtpAffx.89303.1.A1_at	-4.4373	-8.09196	0.00315305	CV232904	fgenesh4_pm.C_LG_VIII000647	fgenesh4_pm.C_LG_VIII000647	At1g14350.1	myb family transcription factor : contains PFAM profile: PF00249 myb-like DNA binding domain: supported by cDNA: gi_15375304_gb_AF371982.2_AF371982	trichocarpa	Unique	fgenesh4_pm.C_LG_VIII000647	MYB
PtpAffx.89488.1.S1_at	-1.84717	-9.24075	0.00190475	CV130599	eugene3.01310019	eugene3.01310019	At1g09540.1	myb family transcription factor : contains PFAM profile: myb DNA-binding domain PF00249: supported by cDNA: gi_20465974	deltoides	Unique	eugene3.01310019	MYB
PtpAffx.8961.1.S1_at	-2.17777	-9.87941	0.00146966	CV257458	gw1.XV.2932.1	gw1.XV.2932.1	At4g22680.1	myb family transcription factor : similar to myb DNA-binding protein GI:1020155 from [Arabidopsis thaliana]: supported by full-length cDNA: Ceres: 154343.	trichocarpa	Unique	gw1.XV.2932.1	MYB
Ptp.4473.1.S1_at	-2.15933	-7.24937	0.00475323	BU828781	eugene3.00640055	eugene3.00640055	At2g46410.1	myb-related protein CAPRICE (CPC) : identical to myb-related protein CAPRICE (CPC) GI:2346965 from [Arabidopsis thaliana]: supported by cDNA: gi_2346965_dbj_AB004871.1_AB004871	tremula x tremuloides	Unique	eugene3.00640055	MYB-related
Ptp.7983.1.S1_s_at	-2.37439	-19.9474	0.000114474	DN502963	grail3.0005003601	grail3.0005003601	At1g19000.1	myb family transcription factor : similar to MybSt1 GI:7705206 from [Solanum tuberosum]:supported by full-length cDNA: Ceres:41381.	tremula x tremuloides	All probes match over all sequences	grail3.0005003601	MYB-related
PtpAffx.157564.1.S1_s_at	-2.14523	-6.02062	0.00940424	CX176860	grail3.0005003601	grail3.0005003601	At1g19000.1	myb family transcription factor : similar to MybSt1 GI:7705206 from [Solanum tuberosum]:supported by full-length cDNA: Ceres:41381.	deltoides	All probes match over all sequences	grail3.0005003601	MYB-related
PtpAffx.224516.1.S1_at	-2.02507	-12.1207	0.000686474	pmrna:pmrna43133	eugene3.00061549	eugene3.00061549	--	--	trichocarpa	Unique	eugene3.00061549	MYB-related
PtpAffx.48017.1.S1_at	-3.96594	-16.8976	0.000211017	DN491302	grail3.0112005801	grail3.0112005801	At5g56840.1	putative protein : contains similarity to Myb-related transcription activator	trichocarpa	Unique	grail3.0112005801	MYB-related
PtpAffx.56005.1.A1_at	-3.17214	-7.86347	0.00350879	CV277080	gw1.57.329.1 gw1.VII.3578.1	gw1.57.329.1	At1g75250.1	myb-related protein : similar to GI:7981380 from [Lycopersicon esculentum]	trichocarpa x deltoides	Unique	gw1.57.329.1	MYB-related
Ptp.6295.1.S1_s_at	-5.77203	-41.8982	6.18e-06	BU879250	gw1.I.5485.1 gw1.XI.947.1	gw1.I.5485.1	At1g32770.1	OsNAC7 protein	trichocarpa	All probes match over all sequences	gw1.I.5485.1	NAC
PtpAffx.109937.1.A1_at	-2.52941	-6.31274	0.00789841	CK097441	estExt_fgenesh4_pg.C_LG_XIV0205 grail3.9342000101 grail3.0035010601	estExt_fgenesh4_pg.C_LG_XIV0205	At4g17980.1	NAM (no apical meristem) - like protein :	tremula	Unique	estExt_fgenesh4_pg.C_LG_XIV0205	NAC
PtpAffx.122855.1.S1_at	-7.16647	-29.0648	2.73e-05	CK103670	gw1.I.5485.1 gw1.XI.947.1	gw1.I.5485.1	At1g32770.1	OsNAC7 protein	tremula x tremuloides	Unique	gw1.I.5485.1	NAC
PtpAffx.147090.1.A1_at	-0.828503	-14.8463	0.000334419	CV252025	gw1.XII.1246.1 gw1.122.151.1	gw1.XII.1246.1	At3g17730.1	hypothetical protein : similar to GRAB1 protein GB:CAA09371 [Triticum sp.]	trichocarpa	Unique	gw1.XII.1246.1	NAC
PtpAffx.15627.1.S1_s_at	-5.78338	-21.573	8.6e-05	CK092777	estExt_fgenesh4_pg.C_640203	estExt_fgenesh4_pg.C_640203	At4g28500.1	similar to NAM protein	tremula x tremuloides	All probes match over all sequences	estExt_fgenesh4_pg.C_640203	NAC
PtpAffx.15627.2.S1_s_at	-5.49107	-46.2201	4.15e-06	CK102877	estExt_fgenesh4_pg.C_640203	estExt_fgenesh4_pg.C_640203	At4g28500.1	similar to NAM protein	tremula x tremuloides	All probes match over all sequences	estExt_fgenesh4_pg.C_640203	NAC
PtpAffx.203774.1.S1_at	-0.267879	-10.8783	0.00102039	pmrna:pmrna7455	grail3.0093008801	grail3.0093008801	At1g61110.1	NAM protein	trichocarpa	Unique	grail3.0093008801	NAC
PtpAffx.206916.1.S1_at	-3.67111	-22.4184	7.54e-05	pmrna:pmrna13734	eugene3.00070120	eugene3.00070120	At4g28500.1	similar to NAM protein	trichocarpa	Unique	eugene3.00070120	NAC
PtpAffx.211504.1.S1_s_at	-1.57438	-44.8883	4.61e-06	pmrna:pmrna22541	estExt_fgenesh4_pg.C_LG_XIV0205 grail3.0035010701	estExt_fgenesh4_pg.C_LG_XIV0205	At4g17980.1	NAM (no apical meristem) - like protein :	trichocarpa	All probes match over all sequences	estExt_fgenesh4_pg.C_LG_XIV0205	NAC
PtpAffx.211645.1.S1_at	-2.51355	-82.7399	3.56e-07	pmrna:pmrna22818	gw1.XIV.1905.1	gw1.XIV.1905.1	At2g46770.1	NAM (no apical meristem)-like protein :	trichocarpa	Unique	gw1.XIV.1905.1	NAC
PtpAffx.222321.1.S1_at	-1.88207	-12.8701	0.000559298	pmrna:pmrna39650	estExt_fgenesh4_pg.C_640203	estExt_fgenesh4_pg.C_640203	At4g28500.1	similar to NAM protein	trichocarpa	Unique	estExt_fgenesh4_pg.C_640203	NAC
PtpAffx.39989.1.S1_at	-0.862553	-8.30878	0.00285008	CV257810	gw1.X.364.1	gw1.X.364.1	At1g25580.1	unknown protein : similar to hypothetical protein GI:6016718 from [Arabidopsis thaliana]	tremula x tremuloides	Unique	gw1.X.364.1	NAC
PtpAffx.50281.1.S1_at	-8.12137	-13.6377	0.00045258	CK092944	gw1.XI.947.1	gw1.XI.947.1	At2g46770.1	NAM (no apical meristem)-like protein :	tremula x tremuloides	Unique	gw1.XI.947.1	NAC
Ptp.2260.1.S1_at	-0.669586	-6.18596	0.00850426	CV266397	eugene3.00640010	eugene3.00640010	At4g15180.1	hypothetical protein :	trichocarpa x nigra	Unique	eugene3.00640010	PcG
PtpAffx.13648.1.S1_at	-6.29877	-8.96384	0.00215826	BU822210	eugene3.01700004	eugene3.01700004	At2g44150.1	expressed protein : : supported by cDNA: gi_15028058_gb_AY045886.1_	trichocarpa x nigra	Unique	eugene3.01700004	PcG
PtpAffx.211022.1.S1_at	-1.02135	-10.6483	0.00110513	pmrna:pmrna21660	gw1.XIII.1724.1	gw1.XIII.1724.1	At3g04380.1	hypothetical protein : predicted by genscan+	trichocarpa	Unique	gw1.XIII.1724.1	PcG
PtpAffx.28898.1.S1_a_at	-0.673715	-7.36694	0.00448027	CV249333	eugene3.01470065	eugene3.01470065	At2g19260.1	hypothetical protein : predicted by genscan	trichocarpa x deltoides	Probes match on alternative forms of same gene	eugene3.01470065	PHD
Ptp.2743.1.S1_at	-2.04355	-8.91302	0.00220242	CK109706	eugene3.00030654	eugene3.00030654	At1g32700.1	expressed protein : similar to hypothetical protein GB:AAF25968 GI:6714272 from [Arabidopsis thaliana]:supported by full-length cDNA: Ceres:206224.	tremula x tremuloides	Unique	eugene3.00030654	PLATZ
PtpAffx.27718.3.A1_at	-2.58049	-11.1169	0.000947477	BP937059	estExt_Genewise1_v1.C_LG_II2106	estExt_Genewise1_v1.C_LG_II2106	At1g21000.1	expressed protein : Location of ESTs 152C14T7	nigra	Unique	estExt_Genewise1_v1.C_LG_II2106	PLATZ
Ptp.1482.1.S1_s_at	-0.77155	-8.00036	0.00328231	CK097596	estExt_fgenesh4_pm.C_LG_VIII0830	estExt_fgenesh4_pm.C_LG_VIII0830	At5g18830.1	squamosa promoter binding protein-like 7 : : supported by cDNA: gi_13605911_gb_AF367355.1_AF367355	trichocarpa x deltoides	All probes match over all sequences	estExt_fgenesh4_pm.C_LG_VIII0830	SBP
PtpAffx.224659.1.S1_at	-0.650033	-17.6165	0.000181277	pmrna:pmrna43414	fgenesh4_pg.C_LG_X001404	fgenesh4_pg.C_LG_X001404	At1g69170.1	squamosa-promoter binding protein	trichocarpa	Unique	fgenesh4_pg.C_LG_X001404	SBP
PtpAffx.39212.1.S1_at	-2.68476	-7.17212	0.0049548	CV238441	estExt_Genewise1_v1.C_LG_XV2187	estExt_Genewise1_v1.C_LG_XV2187	At5g50670.1	putative protein : contains similarity to squamosa promoter binding protein:supported by full-length cDNA: Ceres:113229.	trichocarpa	Unique	estExt_Genewise1_v1.C_LG_XV2187	SBP
PtpAffx.46531.1.A1_a_at	-1.60375	-8.50147	0.00261893	CX185483	estExt_fgenesh4_pm.C_LG_VIII0830	estExt_fgenesh4_pm.C_LG_VIII0830	At5g18830.1	squamosa promoter binding protein-like 7 : : supported by cDNA: gi_13605911_gb_AF367355.1_AF367355	euramericana	Probes match on alternative forms of same gene	estExt_fgenesh4_pm.C_LG_VIII0830	SBP
PtpAffx.92191.1.A1_at	-3.08455	-13.7476	0.000440003	CV282858	estExt_Genewise1_v1.C_LG_XV2187	estExt_Genewise1_v1.C_LG_XV2187	At5g50670.1	putative protein : contains similarity to squamosa promoter binding protein:supported by full-length cDNA: Ceres:113229.	trichocarpa x deltoides	Unique	estExt_Genewise1_v1.C_LG_XV2187	SBP
PtpAffx.100271.1.S1_at	-2.70852	-8.20636	0.00298684	CK112076	fgenesh4_pg.C_LG_XV000621	fgenesh4_pg.C_LG_XV000621	At5g63160.1	putative protein : contains similarity to unknown protein (pir||T06706)	tremula x tremuloides	Unique	fgenesh4_pg.C_LG_XV000621	TAZ
PtpAffx.158270.1.A1_at	-1.87348	-11.9499	0.00072241	CV240715	fgenesh4_pg.C_LG_XV000621	fgenesh4_pg.C_LG_XV000621	At5g63160.1	putative protein : contains similarity to unknown protein (pir||T06706)	trichocarpa	Unique	fgenesh4_pg.C_LG_XV000621	TAZ
Ptp.6257.1.S1_at	-3.40149	-19.3391	0.000127618	CV234411	grail3.0032015302	grail3.0032015302	At1g53230.1	flower development protein cycloidea (cyc3)	trichocarpa	Unique	grail3.0032015302	TCP
Ptp.6560.1.S1_at	-5.10085	-19.12	0.000133595	CK093565	gw1.IV.3042.1	gw1.IV.3042.1	At3g47620.1	putative protein : auxin-induced basic helix-loop-helix transcription factor - Gossypium hirsutum	tremula x tremuloides	Unique	gw1.IV.3042.1	TCP
Ptp.7471.1.S1_at	-2.58311	-7.19858	0.00488798	DN495652	eugene3.00012166 estExt_fgenesh4_pg.C_880085	eugene3.00012166	At3g27010.1	unknown protein :	tremula x tremuloides	Unique	eugene3.00012166	TCP
PtpAffx.103616.2.S1_at	-1.31685	-14.3836	0.000374659	BU824612	fgenesh4_pg.C_LG_XIX000748 grail3.0041007901	fgenesh4_pg.C_LG_XIX000748	At1g35560.1	DNA binding protein	tremula	Unique	fgenesh4_pg.C_LG_XIX000748	TCP
PtpAffx.114412.1.A1_s_at	-1.99929	-12.1778	0.000673453	BU876625	estExt_fgenesh4_pg.C_880085	estExt_fgenesh4_pg.C_880085	At3g27010.1	unknown protein :	trichocarpa	All probes match over all sequences	estExt_fgenesh4_pg.C_880085	TCP
PtpAffx.159780.1.A1_at	-5.27862	-16.0029	0.000258154	CV264397	gw1.IV.3042.1	gw1.IV.3042.1	At3g47620.1	putative protein : auxin-induced basic helix-loop-helix transcription factor - Gossypium hirsutum	trichocarpa x nigra	Unique	gw1.IV.3042.1	TCP
PtpAffx.201326.1.S1_s_at	-2.72271	-7.26542	0.00471401	pmrna:pmrna2629	grail3.0032015302	grail3.0032015302	At1g53230.1	flower development protein cycloidea (cyc3)	trichocarpa	All probes match over all sequences	grail3.0032015302	TCP
PtpAffx.205243.1.S1_at	-2.81033	-9.42899	0.00175585	pmrna:pmrna10389	eugene3.00050284	eugene3.00050284	At5g23280.1	unknown protein :	trichocarpa	Unique	eugene3.00050284	TCP
PtpAffx.213062.1.S1_x_at	-1.45855	-6.76546	0.00608196	pmrna:pmrna25558	gw1.XV.3193.1	gw1.XV.3193.1	At5g51910.1	putative protein : contains similarity to DNA binding protein PCF1:supported by full-length cDNA: Ceres:247645.	trichocarpa	Probes cross hyb with other sequences	gw1.XV.3193.1	TCP
Ptp.1282.1.S1_at	-0.729558	-7.07656	0.00519679	CK093527	estExt_Genewise1_v1.C_LG_X4086	estExt_Genewise1_v1.C_LG_X4086	At2g47900.1	F-box containing tubby family protein : : supported by cDNA: gi_18377639	tremula x tremuloides	Unique	estExt_Genewise1_v1.C_LG_X4086	TLP
Ptp.5842.1.A1_s_at	-1.1722	-7.4621	0.00427399	CV242757	estExt_fgenesh4_pg.C_LG_VIII1741	estExt_fgenesh4_pg.C_LG_VIII1741	At2g47900.1	F-box containing tubby family protein : : supported by cDNA: gi_18377639	trichocarpa	All probes match over all sequences	estExt_fgenesh4_pg.C_LG_VIII1741	TLP
Ptp.5842.2.A1_s_at	-0.852375	-6.38481	0.00754688	CV268223	estExt_fgenesh4_pg.C_LG_VIII1741	estExt_fgenesh4_pg.C_LG_VIII1741	At2g47900.1	F-box containing tubby family protein : : supported by cDNA: gi_18377639	trichocarpa x nigra	All probes match over all sequences	estExt_fgenesh4_pg.C_LG_VIII1741	TLP
Ptp.5842.3.S1_at	-1.5593	-7.27108	0.00469904	CA924253	estExt_fgenesh4_pg.C_LG_VIII1741	estExt_fgenesh4_pg.C_LG_VIII1741	At2g47900.1	F-box containing tubby family protein : : supported by cDNA: gi_18377639	tremuloides	Unique	estExt_fgenesh4_pg.C_LG_VIII1741	TLP
PtpAffx.155053.1.S1_s_at	-2.59284	-6.09424	0.00899247	CX177654	estExt_fgenesh4_pg.C_LG_II0629	estExt_fgenesh4_pg.C_LG_II0629	At1g76880.1	GT-like trihelix DNA-binding protein	euramericana	All probes match over all sequences	estExt_fgenesh4_pg.C_LG_II0629	Trihelix
PtpAffx.201804.1.S1_s_at	-3.36156	-9.822	0.00150677	pmrna:pmrna3590	eugene3.00020637	eugene3.00020637	At1g76880.1	GT-like trihelix DNA-binding protein	trichocarpa	All probes match over all sequences	eugene3.00020637	Trihelix
PtpAffx.454.9.S1_at	-2.54895	-7.87562	0.00349161	CK090038	estExt_fgenesh4_pg.C_LG_II0629	estExt_fgenesh4_pg.C_LG_II0629	At1g76880.1	GT-like trihelix DNA-binding protein	tremula x tremuloides	Unique	estExt_fgenesh4_pg.C_LG_II0629	Trihelix
PtpAffx.75102.1.S1_at	-2.25775	-6.15044	0.00869591	DN486747	eugene3.00020637	eugene3.00020637	At1g76880.1	GT-like trihelix DNA-binding protein	tremula	Unique	eugene3.00020637	Trihelix
Ptp.2645.1.S1_at	-4.05965	-7.47964	0.00423948	CV266931	estExt_fgenesh4_pm.C_LG_XIV0172	estExt_fgenesh4_pm.C_LG_XIV0172	At4g11070.1	WRKY family transcription factor : other putative proteins	trichocarpa x nigra	Unique	estExt_fgenesh4_pm.C_LG_XIV0172	WRKY
Ptp.2645.1.S1_s_at	-3.12863	-21.0584	9.51e-05	CV266931	estExt_fgenesh4_pm.C_LG_XIV0172	estExt_fgenesh4_pm.C_LG_XIV0172	At4g11070.1	WRKY family transcription factor : other putative proteins	trichocarpa x nigra	All probes match over all sequences	estExt_fgenesh4_pm.C_LG_XIV0172	WRKY
Ptp.3143.1.S1_at	-6.61852	-7.31252	0.00460264	CK110027	grail3.0023037401	grail3.0023037401	At3g56400.1	WRKY family transcription factor : DNA-binding protein 4 WRKY4 - Nicotiana tabacum	tremula x tremuloides	Unique	grail3.0023037401	WRKY
Ptp.6494.1.S1_s_at	-6.0559	-14.1792	0.000392771	CV228589	eugene3.00400105	eugene3.00400105	At2g44745.1	WRKY family transcription factor : contains Pfam profile: PF03106 WRKY DNA -binding domain: supported by full-length cDNA: Ceres: 42237.	trichocarpa	All probes match over all sequences	eugene3.00400105	WRKY
Ptp.726.1.A1_at	-3.60831	-17.9322	0.000171051	CV225822	estExt_Genewise1_v1.C_LG_II0718 gw1.40.903.1	estExt_Genewise1_v1.C_LG_II0718	At4g24240.1	WRKY family transcription factor : contains Pfam profile: PF03106 WRKY DNA -binding domain :supported by full-length cDNA: Ceres:112528.	trichocarpa	Unique	estExt_Genewise1_v1.C_LG_II0718	WRKY
PtpAffx.11077.4.A1_s_at	-2.30992	-8.92437	0.00218968	CV276377	eugene3.00140651	eugene3.00140651	At3g58710.2	WRKY family transcription factor : contains Pfam profile: PF03106 WRKY DNA -binding domain	trichocarpa x deltoides	All probes match over all sequences	eugene3.00140651	WRKY
PtpAffx.134305.1.A1_at	-1.01734	-14.2485	0.000387009	CV238869	gw1.VI.1973.1	gw1.VI.1973.1	At4g30935.1	WRKY family transcription factor : contains Pfam profile: PF03106 WRKY DNA -binding domain	trichocarpa	Unique	gw1.VI.1973.1	WRKY
PtpAffx.162664.1.S1_s_at	-5.54036	-11.1573	0.000936812	CF229857	eugene3.00400105	eugene3.00400105	At2g44745.1	WRKY family transcription factor : contains Pfam profile: PF03106 WRKY DNA -binding domain: supported by full-length cDNA: Ceres: 42237.	alba x tremula	All probes match over all sequences	eugene3.00400105	WRKY
PtpAffx.221086.1.S1_at	-3.8125	-6.97855	0.00544789	pmrna:pmrna37668	eugene3.00400105	eugene3.00400105	At2g44745.1	WRKY family transcription factor : contains Pfam profile: PF03106 WRKY DNA -binding domain: supported by full-length cDNA: Ceres: 42237.	trichocarpa	Unique	eugene3.00400105	WRKY
PtpAffx.37783.1.A1_s_at	-3.77646	-7.34637	0.00453052	CV236570	estExt_fgenesh4_pg.C_LG_XVI1289	estExt_fgenesh4_pg.C_LG_XVI1289	At3g56400.1	WRKY family transcription factor : DNA-binding protein 4 WRKY4 - Nicotiana tabacum	trichocarpa	All probes match over all sequences	estExt_fgenesh4_pg.C_LG_XVI1289	WRKY
PtpAffx.4797.1.A1_at	-5.30232	-13.3773	0.000484421	CV274416	gw1.VIII.261.1	gw1.VIII.261.1	At5g49520.1	WRKY family transcription factor : contains Pfam profile: PF03106 WRKY DNA -binding domain: supported by cDNA: gi_17064165	tremula	Unique	gw1.VIII.261.1	WRKY
PtpAffx.54256.2.A1_s_at	-2.22387	-11.6385	0.000796632	CV229094	estExt_Genewise1_v1.C_LG_II0718	estExt_Genewise1_v1.C_LG_II0718	At4g24240.1	WRKY family transcription factor : contains Pfam profile: PF03106 WRKY DNA -binding domain :supported by full-length cDNA: Ceres:112528.	trichocarpa	All probes match over all sequences	estExt_Genewise1_v1.C_LG_II0718	WRKY
PtpAffx.54766.1.A1_at	-6.28841	-54.341	2.08e-06	DN488662	gw1.X.870.1	gw1.X.870.1	At1g69310.1	WRKY family transcription factor : contains Pfam profile: PF03106 WRKY DNA -binding domain: supported by cDNA: gi_18252124	tremula x tremuloides	Unique	gw1.X.870.1	WRKY
PtpAffx.9290.2.A1_at	-0.961141	-9.53271	0.00168028	CF236638	grail3.0011025901	grail3.0011025901	At4g39410.1	WRKY family transcription factor : identical to WRKY transcription factor 13 GI:15991729 from [Arabidopsis thaliana]: supported by cDNA: gi_15991729_gb_AF421153.1_AF421153	alba x tremula	Unique	grail3.0011025901	WRKY
PtpAffx.13776.1.A1_at	-1.11724	-5.96634	0.00972189	CK091717	gw1.V.4670.1 gw1.II.1312.1	gw1.V.4670.1	At4g24660.1	putative protein : hypothetical protein T8K22.16	trichocarpa	Unique	gw1.V.4670.1	ZF-HD
PtpAffx.204157.1.S1_s_at	-4.31917	-9.57631	0.00165232	pmrna:pmrna8190	gw1.IV.177.1	gw1.IV.177.1	At3g28920.1	unknown protein : : supported by cDNA: gi_20260543	trichocarpa	All probes match over all sequences	gw1.IV.177.1	ZF-HD
PtpAffx.54825.1.S1_at	-4.3933	-8.06257	0.00320022	DN486807	fgenesh4_pg.C_LG_V001422	fgenesh4_pg.C_LG_V001422	At1g75240.1	expressed protein : :supported by full-length cDNA: Ceres:10873.	tremula	Unique	fgenesh4_pg.C_LG_V001422	ZF-HD
PtpAffx.82611.1.A1_at	-4.74091	-23.5281	6.3e-05	CV241793	eugene3.00020324	eugene3.00020324	At2g18350.1	expressed protein : :supported by full-length cDNA: Ceres:4845.	trichocarpa	Unique	eugene3.00020324	ZF-HD
PtpAffx.13229.2.S1_at	-3.30175	-19.904	0.000114759	CF119959	grail3.0007010201	grail3.0007010201	At5g20900.1	putative protein : predicted proteins	tremuloides	Unique	grail3.0007010201	ZIM
PtpAffx.37038.1.A1_at	-1.7727	-8.74439	0.002352	CV265613	eugene3.00051214	eugene3.00051214	At4g14720.1	hypothetical protein :	trichocarpa x nigra	Unique	eugene3.00051214	ZIM
