# Supplementary material for: Genome scale transcriptome analysis of shoot organogenesis in Populus
Source: BMC Plant Biol. 2009 Nov 17;9:132. doi: 10.1186/1471-2229-9-132 (PMC2784466; doi:10.1186/1471-2229-9-132)
Supplement: Additional file 4 — Regulated transcription factors at each stage. 4a. CIM3-CIM0 down. 4b. CIM3-CIM0 up. 4c. SIM0-CIM0 down. 4d. SIM0-CIM0 up. 4e. SIM3-CIM0 down. 4f. SIM3-CIM0 up. 4g. SIM8-CIM0 down. 4h. SIM8-CIM0 up [file 1471-2229-9-132-S4.ZIP › Supp4/Supp4d SIM0-CIM0_Up TF.xls]

## Sheet: SIM0_CIM0_Up_TF
Affy ID	M	t	P	Public ID	Gene Model(s)	Preferred Gene Model	AGI match	Annotation	organism	Target type description	Poplar ID	Gene Family
Ptp.1072.1.A1_s_at	0.99207	11.2335	0.000915725	CV280108	grail3.0022002301	grail3.0022002301	At3g12680.1	hypothetical protein : contains Pfam profile PF00642 zinc finger protein: supported by cDNA: gi_16797660	trichocarpa x deltoides	All probes match over all sequences	grail3.0022002301	C3H
Ptp.154.1.S1_at	1.56806	6.64126	0.00654277	CK087262	grail3.0018050401	grail3.0018050401	At1g31320.1	hypothetical protein : similar to hypothetical protein GB:AAF24588 GI:6692123 from [Arabidopsis thaliana]	tremula x tremuloides	Unique	grail3.0018050401	AS2
Ptp.2238.1.S1_at	1.48299	7.73322	0.0037367	CV269675	grail3.0019021002	grail3.0019021002	At2g47900.1	F-box containing tubby family protein : : supported by cDNA: gi_18377639	trichocarpa x nigra	Unique	grail3.0019021002	TLP
Ptp.237.1.S2_s_at	0.373376	8.44157	0.00268429	CK087292	estExt_Genewise1_v1.C_660125	estExt_Genewise1_v1.C_660125	At1g27650.1	splicing factor U2AF small subunit	trichocarpa	All probes match over all sequences	estExt_Genewise1_v1.C_660125	C3H
Ptp.2853.1.S1_at	3.35577	7.96887	0.00334008	DN494248	eugene3.00011141	eugene3.00011141	At3g12480.1	unknown protein :	tremula x tremuloides	Unique	eugene3.00011141	CCAAT-HAP5
Ptp.289.1.S1_at	5.71335	28.3747	3.06e-05	CN520220	gw1.XV.3329.1	gw1.XV.3329.1	At3g61250.1	myb DNA-binding protein (MYB17) : contains PFAM profile: Myb-like DNA-binding domain PF00249	tremula x tremuloides	Unique	gw1.XV.3329.1	MYB
Ptp.2956.2.S1_at	0.617812	10.4024	0.00120292	BU867019	gw1.IV.3768.1	gw1.IV.3768.1	At5g17240.1	unknown protein :	tremula	Unique	gw1.IV.3768.1	PcG
Ptp.3786.1.S1_at	6.01845	17.0972	0.000203403	CX655023	grail3.0018034701	grail3.0018034701	At5g52830.1	WRKY family transcription factor : : supported by cDNA: gi_15991727_gb_AF418310.1_AF418310	alba x tremula var. glandulosa	Unique	grail3.0018034701	WRKY
Ptp.3803.2.A1_a_at	4.21347	8.82603	0.00227405	CV256720	estExt_Genewise1_v1.C_LG_VI1670	estExt_Genewise1_v1.C_LG_VI1670	At3g56970.1	bHLH protein : NULL	trichocarpa x deltoides	Probes match on alternative forms of same gene	estExt_Genewise1_v1.C_LG_VI1670	bHLH
Ptp.5993.1.S1_a_at	0.439521	6.71085	0.00627937	CV246195	eugene3.00150771	eugene3.00150771	At4g22950.1	MADS-box protein : MADS-box protein AGL14	trichocarpa	Probes match on alternative forms of same gene	eugene3.00150771	MADS
Ptp.6008.1.S1_s_at	1.61278	6.41367	0.00741671	CK087638	grail3.0147002801	grail3.0147002801	At4g31420.1	putative zinc finger protein : hypothetical protein YLR387c	tremula x tremuloides	All probes match over all sequences	grail3.0147002801	C2H2
Ptp.6405.1.S1_s_at	2.10871	9.60832	0.00162955	BU813943	gw1.28.1038.1	gw1.28.1038.1	At5g03720.1	heat shock transcription factor -like protein : heat shock transcription factor HSF1	trichocarpa	All probes match over all sequences	gw1.28.1038.1	HSF
Ptp.6555.1.A1_at	1.15653	15.2611	0.00030396	CV245201	estExt_fgenesh4_pg.C_1350050	estExt_fgenesh4_pg.C_1350050	At1g55970.1	CREB-binding protein	tremula x tremuloides	Unique	estExt_fgenesh4_pg.C_1350050	TAZ
Ptp.7335.1.S1_at	4.21015	11.8816	0.000735801	CV275412	estExt_Genewise1_v1.C_LG_VI1602	estExt_Genewise1_v1.C_LG_VI1602	At2g41690.1	putative heat shock transcription factor :	trichocarpa x deltoides	Unique	estExt_Genewise1_v1.C_LG_VI1602	HSF
Ptp.7393.1.S1_at	5.60977	20.298	0.000107879	CV282731	estExt_Genewise1_v1.C_LG_II1285	estExt_Genewise1_v1.C_LG_II1285	At2g47520.1	putative AP2 domain transcription factor : : supported by cDNA: gi_18491272	trichocarpa x deltoides	Unique	estExt_Genewise1_v1.C_LG_II1285	AP2-EREBP
Ptp.7607.1.S1_at	5.32463	7.84838	0.0035318	BU813493	eugene3.00010517	eugene3.00010517	At5g13220.1	putative protein : predicted proteins	tremula x tremuloides	Unique	eugene3.00010517	ZIM
Ptp.7607.1.S1_s_at	5.87025	8.85871	0.00224696	BU813493	eugene3.00010517	eugene3.00010517	At5g13220.1	putative protein : predicted proteins	tremula x tremuloides	All probes match over all sequences	eugene3.00010517	ZIM
Ptp.7902.1.S1_at	3.40565	6.94945	0.00553641	DN501432	fgenesh4_pg.C_LG_I000582 eugene3.00031319	fgenesh4_pg.C_LG_I000582	At5g13330.1	putative protein : AP2 domain containing protein RAP2.6	tremula x tremuloides	Unique	fgenesh4_pg.C_LG_I000582	AP2-EREBP
PtpAffx.100749.1.S1_at	3.60618	8.33436	0.00281575	CV269142	grail3.0094006501	grail3.0094006501	At2g38470.1	WRKY family transcription factor : contains Pfam profile: PF03106 WRKY DNA -binding domain:: supported by cDNA: gi_21105638	trichocarpa x nigra	Unique	grail3.0094006501	WRKY
PtpAffx.105366.1.S1_at	2.90779	6.99639	0.00540218	CK106120	gw1.X.5887.1	gw1.X.5887.1	At1g05380.1	hypothetical protein : predicted by genemark.hmm: supported by cDNA: gi_14334621	trichocarpa x deltoides	Unique	gw1.X.5887.1	PHD
PtpAffx.106356.1.S1_at	3.0971	6.21081	0.00838811	CX660277	grail3.0002011201	grail3.0002011201	At1g21910.1	TINY-like protein : similar to TINY GB:CAA64359 GI:1246403 from [Arabidopsis thaliana]:supported by full-length cDNA: Ceres:19721.	alba x tremula var. glandulosa	Unique	grail3.0002011201	AP2-EREBP
PtpAffx.11208.1.A1_at	3.07282	11.4921	0.000840065	CV255185	gw1.XVIII.2175.1	gw1.XVIII.2175.1	At4g31550.1	WRKY family transcription factor : contains Pfam profile: PF03106 WRKY DNA -binding domain	trichocarpa x deltoides	Unique	gw1.XVIII.2175.1	WRKY
PtpAffx.113275.1.S1_at	5.5221	6.28106	0.00804672	CK094738	gw1.X.1066.1	gw1.X.1066.1	At1g69490.1	expressed protein : similar to N-term half of NAC domain protein NAM [Arabidopsis thaliana] GI:4325282:supported by full-length cDNA: Ceres:21634.	tremula	Unique	gw1.X.1066.1	NAC
PtpAffx.114251.1.A1_at	4.22099	8.30077	0.00286296	CV265805	eugene3.00051099	eugene3.00051099	At4g18170.1	WRKY family transcription factor : similar to DNA-binding protein 2 GI:4322940 from [Nicotiana tabacum]: contains Pfam profile: PF03106 WRKY DNA -binding domain: supported by cDNA: gi_17064157	trichocarpa x nigra	Unique	eugene3.00051099	WRKY
PtpAffx.1161.1.A1_at	5.49327	9.06412	0.00205559	CV242557	grail3.0187001701	grail3.0187001701	At5g47220.1	ethylene responsive element binding factor 2 (EREBP-2) : identical to ethylene responsive element binding factor 2 GI:3434969 from [Arabidopsis thaliana] :supported by full-length cDNA: Ceres:3012.	trichocarpa	Unique	grail3.0187001701	AP2-EREBP
PtpAffx.119811.1.S1_s_at	6.78071	14.4926	0.000363362	CF936569	fgenesh4_pg.C_LG_II000536	fgenesh4_pg.C_LG_II000536	At2g43000.1	NAM (no apical meristem)-like protein :	tomentiglandulosa	All probes match over all sequences	fgenesh4_pg.C_LG_II000536	NAC
PtpAffx.120874.1.A1_s_at	1.02377	7.15446	0.00499958	CV262038	gw1.VII.1686.1	gw1.VII.1686.1	At2g22430.1	homeodomain transcription factor (ATHB-6) : : supported by cDNA: gi_16974586_gb_AY060569.1_	trichocarpa x nigra	All probes match over all sequences	gw1.VII.1686.1	HB
PtpAffx.124213.1.S1_at	1.47432	7.81377	0.00358969	CK107044	eugene3.00280086	eugene3.00280086	At5g58010.1	bHLH protein : bHLH transcription factor GBOF-1	tremula	Unique	eugene3.00280086	bHLH
PtpAffx.124217.1.S1_s_at	1.71844	8.51038	0.00260931	CX179283	grail3.0019021002	grail3.0019021002	At2g47900.1	F-box containing tubby family protein : : supported by cDNA: gi_18377639	euramericana	All probes match over all sequences	grail3.0019021002	TLP
PtpAffx.124466.1.S1_at	1.28227	7.74736	0.00371226	DN498429	grail3.0001096701 fgenesh4_pg.C_LG_I001884	grail3.0001096701	At5g28040.1	putative protein : various predicted proteins	tremula	Unique	grail3.0001096701	GeBP
PtpAffx.126410.1.S1_s_at	4.83913	12.4015	0.000634861	CX183751	estExt_Genewise1_v1.C_LG_VI1602	estExt_Genewise1_v1.C_LG_VI1602	At2g41690.1	putative heat shock transcription factor :	euramericana	All probes match over all sequences	estExt_Genewise1_v1.C_LG_VI1602	HSF
PtpAffx.12708.1.A1_at	6.8821	15.7101	0.000275948	CV256109	grail3.0061011101	grail3.0061011101	At2g47260.1	WRKY family transcription factor : contains Pfam profile: PF03106 WRKY DNA -binding domain :supported by full-length cDNA: Ceres:114256.	trichocarpa x deltoides	Unique	grail3.0061011101	WRKY
PtpAffx.12763.1.S1_a_at	2.55333	7.17409	0.00495169	CV270928	grail3.0042000702	grail3.0042000702	At3g17860.1	expressed protein : :supported by full-length cDNA: Ceres:12707.	trichocarpa x nigra	Probes match on alternative forms of same gene	grail3.0042000702	ZIM
PtpAffx.13344.2.S1_a_at	1.59437	7.04017	0.00528628	CV254122	grail3.0003068301	grail3.0003068301	At1g01720.1	NAC domain protein	trichocarpa x deltoides	Probes match on alternative forms of same gene	grail3.0003068301	NAC
PtpAffx.133756.1.A1_at	3.46259	17.3508	0.000192987	CV257806	fgenesh4_pm.C_LG_VI000496 gw1.XVI.1869.1	fgenesh4_pm.C_LG_VI000496	At5g06710.1	homeobox-leucine zipper protein HAT14 (HD-Zip protein 14) : contains similarity to homeodomain leucine zipper protein	trichocarpa x deltoides	Unique	fgenesh4_pm.C_LG_VI000496	HB
PtpAffx.133944.1.A1_at	6.46925	32.6032	1.81e-05	CV255691	estExt_Genewise1_v1.C_LG_XIV3374	estExt_Genewise1_v1.C_LG_XIV3374	At1g62300.1	WRKY family transcription factor : similar to putative DNA-binding protein GI:7268215 from [Arabidopsis thaliana]: supported by cDNA: gi_12658409_gb_AF331712.1_AF331712	trichocarpa x deltoides	Unique	estExt_Genewise1_v1.C_LG_XIV3374	WRKY
PtpAffx.13809.1.S1_at	2.56141	9.97011	0.00142063	CV230231	eugene3.00140160	eugene3.00140160	At4g00220.1	expressed protein : supported by full-length cDNA gi:16660631.: supported by cDNA: gi_16660631	trichocarpa	Unique	eugene3.00140160	AS2
PtpAffx.140476.1.A1_at	3.83512	45.1742	4.55e-06	CV261364	gw1.VIII.1097.1	gw1.VIII.1097.1	At2g01760.1	putative two-component response regulator protein : :supported by full-length cDNA: Ceres:41875.	trichocarpa	Unique	gw1.VIII.1097.1	GARP-ARR-B
PtpAffx.140560.1.A1_at	3.07439	16.2614	0.000244816	CV253855	gw1.VI.1243.1	gw1.VI.1243.1	At2g41710.1	putative AP2 domain transcription factor : pFAM domain (PF00847): supported by full-length cDNA: Ceres: 41462.	trichocarpa x deltoides	Unique	gw1.VI.1243.1	AP2-EREBP
PtpAffx.147253.1.A1_at	1.33592	8.02979	0.00324043	CV264063	gw1.IV.1031.1	gw1.IV.1031.1	At3g19360.1	expressed protein : : supported by cDNA: gi_14335093_gb_AY037226.1_	trichocarpa x nigra	Unique	gw1.IV.1031.1	C3H
PtpAffx.15088.1.S1_at	3.4652	13.4373	0.000476646	CF936886	gw1.IX.3080.1 gw1.I.2076.1	gw1.IX.3080.1	At5g12330.1	lateral root primordia (LRP1) :	tomentiglandulosa	Unique	gw1.IX.3080.1	SRS
PtpAffx.153729.1.A1_at	2.96704	8.45009	0.00267434	CV279999	eugene3.00140565	eugene3.00140565	At4g01720.1	WRKY family transcription factor : similar to wild oat DNA-binding protein ABF2	trichocarpa x deltoides	Unique	eugene3.00140565	WRKY
PtpAffx.158043.1.A1_at	3.55983	7.06385	0.00522571	DN489075	fgenesh4_pm.C_LG_VIII000421	fgenesh4_pm.C_LG_VIII000421	At3g06490.1	myb family transcription factor (MYB108) : identical to transcription factor MYB108 GI:15375290 from [Arabidopsis thaliana]: supported by cDNA: gi_15375290_gb_AF262733.2_AF262733	tremula	Unique	fgenesh4_pm.C_LG_VIII000421	MYB
PtpAffx.158569.1.S1_s_at	2.71744	11.1714	0.000932922	CX658936	gw1.V.4097.1	gw1.V.4097.1	At2g23320.1	WRKY family transcription factor : identical to WRKY DNA-binding protein 15 GI:13506742 from [Arabidopsis thaliana] : supported by cDNA: gi_13506742_gb_AF224704.1_AF224704	alba x tremula var. glandulosa	All probes match over all sequences	gw1.V.4097.1	WRKY
PtpAffx.159678.1.A1_at	4.06284	8.26041	0.00291563	CV238943	gw1.XIII.2246.1	gw1.XIII.2246.1	At1g69560.1	MYB-family transcription factor	trichocarpa	Unique	gw1.XIII.2246.1	MYB
PtpAffx.16157.1.S1_s_at	4.80512	7.6665	0.00385785	BU809327	eugene3.00060882	eugene3.00060882	At2g38250.1	putative GT-1-like transcription factor : : supported by cDNA: gi_17981039	tremula x tremuloides	All probes match over all sequences	eugene3.00060882	Trihelix
PtpAffx.162546.1.A1_at	2.43521	6.06686	0.00913675	CV272261	eugene3.00031167	eugene3.00031167	--	--	trichocarpa x nigra	Unique	eugene3.00031167	MYB
PtpAffx.163109.1.S1_s_at	2.33413	11.9365	0.000724614	BU886950	gw1.66.741.1	gw1.66.741.1	At5g60410.1	putative protein :	trichocarpa	All probes match over all sequences	gw1.66.741.1	PHD
PtpAffx.163326.1.S1_s_at	1.82869	6.27962	0.00805251	BU834690	gw1.XIII.2624.1	gw1.XIII.2624.1	At3g02990.1	putative heat shock transcription factor : similar to heat shock factor 2 GB:CAB63800 [Arabidopsis thaliana]: contains Pfam profile: PF00447 HSF-type DNA-binding domain	tremula x tremuloides	All probes match over all sequences	gw1.XIII.2624.1	HSF
PtpAffx.1654.2.S1_at	3.26888	8.98756	0.00213195	CV243120	grail3.0022002301	grail3.0022002301	At3g12680.1	hypothetical protein : contains Pfam profile PF00642 zinc finger protein: supported by cDNA: gi_16797660	tremula	Unique	grail3.0022002301	C3H
PtpAffx.18668.1.A1_at	1.22769	8.82896	0.00227386	CV238784	estExt_fgenesh4_pm.C_LG_IX0691	estExt_fgenesh4_pm.C_LG_IX0691	At2g28450.1	putative RNA methyltransferase :	trichocarpa	Unique	estExt_fgenesh4_pm.C_LG_IX0691	C3H
PtpAffx.19046.2.A1_s_at	2.05796	8.18671	0.00301316	CV259986	fgenesh4_pg.C_LG_III000067	fgenesh4_pg.C_LG_III000067	At2g35030.1	hypothetical protein : predicted by grail	trichocarpa x nigra	All probes match over all sequences	fgenesh4_pg.C_LG_III000067	ABI3-VP1
PtpAffx.200265.1.S1_at	6.47333	24.1752	5.74e-05	pmrna:pmrna513	fgenesh4_pg.C_LG_I000582	fgenesh4_pg.C_LG_I000582	At5g13330.1	putative protein : AP2 domain containing protein RAP2.6	trichocarpa	Unique	fgenesh4_pg.C_LG_I000582	AP2-EREBP
PtpAffx.200413.1.S1_at	0.458157	6.05696	0.00919467	pmrna:pmrna833	fgenesh4_pg.C_LG_I000905	fgenesh4_pg.C_LG_I000905	At4g11400.1	putative protein : hypothetical protein - Arabidopsis thaliana	trichocarpa	Unique	fgenesh4_pg.C_LG_I000905	ARID
PtpAffx.200732.1.S1_at	1.4559	7.33859	0.0045481	pmrna:pmrna1408	fgenesh4_pg.C_LG_I001626	fgenesh4_pg.C_LG_I001626	At5g58620.1	putative protein : zinc finger transcription factor	trichocarpa	Unique	fgenesh4_pg.C_LG_I001626	C3H
PtpAffx.200782.1.S1_at	3.60538	17.6041	0.000181454	pmrna:pmrna1513	gw1.I.1220.1	gw1.I.1220.1	At1g07530.1	transcription factor scarecrow-like 14	trichocarpa	Unique	gw1.I.1220.1	GRAS
PtpAffx.200895.1.S1_at	4.24165	22.9429	6.87e-05	pmrna:pmrna1759	gw1.I.2076.1	gw1.I.2076.1	At5g12330.1	lateral root primordia (LRP1) :	trichocarpa	Unique	gw1.I.2076.1	SRS
PtpAffx.200917.1.S1_at	5.62896	21.067	9.5e-05	pmrna:pmrna1808	fgenesh4_pg.C_LG_I002068	fgenesh4_pg.C_LG_I002068	At2g30130.1	expressed protein : : supported by full-length cDNA: Ceres: 29970.	trichocarpa	Unique	fgenesh4_pg.C_LG_I002068	AS2
PtpAffx.201417.1.S1_s_at	4.74226	14.57	0.000356567	pmrna:pmrna2797	gw1.I.5616.1 gw1.XI.848.1	gw1.I.5616.1	At2g46870.1	putative RAV-like B3 domain DNA binding protein :	trichocarpa	All probes match over all sequences	gw1.I.5616.1	ABI3-VP1
PtpAffx.201417.1.S1_x_at	2.66631	16.8893	0.000211033	pmrna:pmrna2797	gw1.I.5616.1	gw1.I.5616.1	At2g46870.1	putative RAV-like B3 domain DNA binding protein :	trichocarpa	Probes cross hyb with other sequences	gw1.I.5616.1	ABI3-VP1
PtpAffx.20149.1.S1_a_at	2.50788	6.07649	0.00908002	BU834796	estExt_fgenesh4_pg.C_LG_X1964	estExt_fgenesh4_pg.C_LG_X1964	At1g07900.1	unknown protein :	tremula x tremuloides	Probes match on alternative forms of same gene	estExt_fgenesh4_pg.C_LG_X1964	AS2
PtpAffx.201625.1.S1_at	2.59889	8.4438	0.00268236	pmrna:pmrna3216	fgenesh4_pg.C_LG_II000262	fgenesh4_pg.C_LG_II000262	At1g75520.1	unknown protein :	trichocarpa	Unique	fgenesh4_pg.C_LG_II000262	SRS
PtpAffx.201671.1.S1_at	5.51434	15.3313	0.000301119	pmrna:pmrna3329	gw1.II.1801.1	gw1.II.1801.1	At3g58190.1	expressed protein : supported by full-length cDNA gi:17227167: supported by cDNA: gi_17227167	trichocarpa	Unique	gw1.II.1801.1	AS2
PtpAffx.201672.1.S1_s_at	5.67463	39.0863	8.54e-06	pmrna:pmrna3330	fgenesh4_pm.C_LG_II000194	fgenesh4_pm.C_LG_II000194	At2g42430.1	expressed protein : : supported by cDNA: gi_15294285_gb_AF410334.1_AF410334	trichocarpa	All probes match over all sequences	fgenesh4_pm.C_LG_II000194	AS2
PtpAffx.201751.1.S1_at	4.1987	5.98381	0.00962229	pmrna:pmrna3485	fgenesh4_pg.C_LG_II000536	fgenesh4_pg.C_LG_II000536	At2g43000.1	NAM (no apical meristem)-like protein :	trichocarpa	Unique	fgenesh4_pg.C_LG_II000536	NAC
PtpAffx.201947.1.S1_at	3.97985	12.1771	0.000673453	pmrna:pmrna3881	gw1.II.1362.1	gw1.II.1362.1	At1g72210.1	bHLH protein :	trichocarpa	Unique	gw1.II.1362.1	bHLH
PtpAffx.202115.1.S1_at	0.822839	6.44867	0.00727885	pmrna:pmrna4231	eugene3.00021286	eugene3.00021286	At2g44730.1	unknown protein :	trichocarpa	Unique	eugene3.00021286	Trihelix
PtpAffx.202730.1.S1_s_at	1.10891	9.26905	0.00187945	pmrna:pmrna5457	gw1.II.215.1 eugene3.00002630	gw1.II.215.1	At5g43990.1	putative protein : strong similarity to unknown protein (gb|AAD10665.1): supported by cDNA: gi_15290520_gb_AY045576.1_	trichocarpa	All probes match over all sequences	gw1.II.215.1	PcG
PtpAffx.203115.1.S1_at	3.01323	5.95152	0.00980418	pmrna:pmrna6173	eugene3.00030735	eugene3.00030735	At5g45580.1	putative protein : contains similarity to transfactor	trichocarpa	Unique	eugene3.00030735	GARP-G2-like
PtpAffx.203287.1.S1_at	3.21674	7.99078	0.00330134	pmrna:pmrna6514	fgenesh4_pg.C_LG_III001141	fgenesh4_pg.C_LG_III001141	At4g23750.1	putative Ap2 domain protein : DNA-binding protein Pti6 - Lycopersicon esculentum	trichocarpa	Unique	fgenesh4_pg.C_LG_III001141	AP2-EREBP
PtpAffx.203420.1.S1_s_at	2.38147	6.07191	0.00910849	pmrna:pmrna6806	gw1.III.2396.1 gw1.I.7783.1	gw1.III.2396.1	At5g50670.1	putative protein : contains similarity to squamosa promoter binding protein:supported by full-length cDNA: Ceres:113229.	trichocarpa	All probes match over all sequences	gw1.III.2396.1	SBP
PtpAffx.203428.1.S1_at	1.73115	9.79185	0.00152065	pmrna:pmrna6833	grail3.0047015901	grail3.0047015901	At5g43270.1	squamosa promoter binding protein-like 2 (emb|CAB56576.1) :	trichocarpa	Unique	grail3.0047015901	SBP
PtpAffx.203584.1.S1_at	0.850233	12.3649	0.000642675	pmrna:pmrna7116	eugene3.00031749	eugene3.00031749	At3g11450.1	putative cell division related protein : similar to GlsA (required for asymmetric cell division) GB:AAD26632 [Volvox carteri f. nagariensis]	trichocarpa	Unique	eugene3.00031749	MYB
PtpAffx.203919.1.S1_at	5.98489	15.8403	0.000268235	pmrna:pmrna7735	fgenesh4_pg.C_LG_IV000564	fgenesh4_pg.C_LG_IV000564	At3g02550.1	expressed protein : :supported by full-length cDNA: Ceres:20907	trichocarpa	Unique	fgenesh4_pg.C_LG_IV000564	AS2
PtpAffx.204158.1.S1_at	2.84816	8.94688	0.00216951	pmrna:pmrna8192	eugene3.00041079	eugene3.00041079	At1g74650.1	myb family transcription factor : similar to myb protein cY13 GI:928930 from [Arabidopsis thaliana]: contains Pfam profile: PF00249 myb DNA-binding domain	trichocarpa	Unique	eugene3.00041079	MYB
PtpAffx.204578.1.S1_x_at	0.768131	7.04306	0.0052777	pmrna:pmrna8994	fgenesh4_pg.C_LG_IX000417	fgenesh4_pg.C_LG_IX000417	At2g18090.1	unknown protein : : supported by cDNA: gi_13877654	trichocarpa	Probes cross hyb with other sequences	fgenesh4_pg.C_LG_IX000417	PHD
PtpAffx.204592.1.S1_at	0.206495	6.05944	0.00917944	pmrna:pmrna9015	gw1.IX.1613.1	gw1.IX.1613.1	At5g66350.1	zinc finger protein SHI-like : : supported by cDNA: gi_4929802_gb_AF152555.1_AF152555	trichocarpa	Unique	gw1.IX.1613.1	SRS
PtpAffx.204782.1.S1_at	4.92627	15.5244	0.000287879	pmrna:pmrna9417	gw1.IX.2895.1	gw1.IX.2895.1	At2g30130.1	expressed protein : : supported by full-length cDNA: Ceres: 29970.	trichocarpa	Unique	gw1.IX.2895.1	AS2
PtpAffx.204782.1.S1_s_at	7.40067	8.6112	0.00249945	pmrna:pmrna9417	fgenesh4_pg.C_LG_I002068 gw1.IX.2895.1	fgenesh4_pg.C_LG_I002068	At2g30130.1	expressed protein : : supported by full-length cDNA: Ceres: 29970.	trichocarpa	All probes match over all sequences	fgenesh4_pg.C_LG_I002068	AS2
PtpAffx.205071.1.S1_s_at	2.96381	10.0507	0.00137291	pmrna:pmrna10049	gw1.IX.4971.1 gw1.163.31.1	gw1.IX.4971.1	At5g57620.1	myb family transcription factor : contains PFAM profile: myb DNA binding domain PF00249: supported by cDNA: gi_3941447_gb_AF062878.1_AF062878	trichocarpa	All probes match over all sequences	gw1.IX.4971.1	MYB
PtpAffx.205315.1.S1_at	1.64132	11.4095	0.000864536	pmrna:pmrna10532	estExt_Genewise1_v1.C_LG_V3716	estExt_Genewise1_v1.C_LG_V3716	At2g23740.1	putative C2H2-type zinc finger protein : likely a nucleic acid binding protein	trichocarpa	Unique	estExt_Genewise1_v1.C_LG_V3716	C2H2
PtpAffx.205506.1.S1_at	1.64418	6.58062	0.00677649	pmrna:pmrna10883	gw1.V.5078.1	gw1.V.5078.1	At1g77850.1	auxin response factor	trichocarpa	Unique	gw1.V.5078.1	ABI3-VP1
PtpAffx.205596.1.S1_at	1.26997	7.75244	0.00370378	pmrna:pmrna11049	fgenesh4_pg.C_LG_V001073	fgenesh4_pg.C_LG_V001073	At1g43770.1	hypothetical protein : predicted by genemark.hmm	trichocarpa	Unique	fgenesh4_pg.C_LG_V001073	PHD
PtpAffx.205749.1.S1_at	2.44335	11.8984	0.000731895	pmrna:pmrna11349	eugene3.00051284	eugene3.00051284	At2g42430.1	expressed protein : : supported by cDNA: gi_15294285_gb_AF410334.1_AF410334	trichocarpa	Unique	eugene3.00051284	AS2
PtpAffx.206476.1.S1_at	3.66572	11.0849	0.000957198	pmrna:pmrna12841	fgenesh4_pm.C_LG_VI000496	fgenesh4_pm.C_LG_VI000496	At5g06710.1	homeobox-leucine zipper protein HAT14 (HD-Zip protein 14) : contains similarity to homeodomain leucine zipper protein	trichocarpa	Unique	fgenesh4_pm.C_LG_VI000496	HB
PtpAffx.206918.1.S1_at	4.06103	8.44155	0.00268429	pmrna:pmrna13736	fgenesh4_pg.C_LG_VII000112	fgenesh4_pg.C_LG_VII000112	At4g36740.1	homeodomain protein :	trichocarpa	Unique	fgenesh4_pg.C_LG_VII000112	HB
PtpAffx.206929.1.S1_at	2.32089	6.51431	0.00701507	pmrna:pmrna13752	grail3.0058011101	grail3.0058011101	At2g01570.1	putative RGA1	trichocarpa	Unique	grail3.0058011101	GRAS
PtpAffx.207012.1.S1_at	1.84362	9.89124	0.00146414	pmrna:pmrna13889	eugene3.00070298	eugene3.00070298	At3g21175.1	GATA zinc finger protein : similar to zing finger protein ZIM gi:8918533 from [Arabidopsis thaliana]: supported by cDNA: 12996.	trichocarpa	Unique	eugene3.00070298	ZIM
PtpAffx.207223.1.S1_at	4.98585	18.8146	0.000143119	pmrna:pmrna14327	fgenesh4_pg.C_LG_VII000768	fgenesh4_pg.C_LG_VII000768	At1g56160.1	myb family transcription factor : contains Pfam profile: PF00249 myb-like DNA-binding domain	trichocarpa	Unique	fgenesh4_pg.C_LG_VII000768	MYB-related
PtpAffx.207223.1.S1_x_at	5.37379	17.1837	0.000199845	pmrna:pmrna14327	fgenesh4_pg.C_LG_VII000768	fgenesh4_pg.C_LG_VII000768	At1g56160.1	myb family transcription factor : contains Pfam profile: PF00249 myb-like DNA-binding domain	trichocarpa	Probes cross hyb with other sequences	fgenesh4_pg.C_LG_VII000768	MYB-related
PtpAffx.207310.1.S1_at	1.53662	13.2513	0.000502189	pmrna:pmrna14494	fgenesh4_pg.C_LG_VII000973	fgenesh4_pg.C_LG_VII000973	At5g66980.1	putative protein : similar to unknown protein (gb|AAF30309.1)	trichocarpa	Unique	fgenesh4_pg.C_LG_VII000973	ABI3-VP1
PtpAffx.207394.1.S1_at	1.30404	6.39163	0.00751827	pmrna:pmrna14670	grail3.0019025801	grail3.0019025801	At3g51060.1	putative protein : lateral root primordia (LRP1) gene - Arabidopsis thaliana	trichocarpa	Unique	grail3.0019025801	SRS
PtpAffx.207418.1.S1_at	6.51642	16.9829	0.000208012	pmrna:pmrna14721	gw1.VII.3975.1	gw1.VII.3975.1	At5g10510.1	ovule development protein	trichocarpa	Unique	gw1.VII.3975.1	AP2-EREBP
PtpAffx.20746.1.S1_at	2.39411	11.0857	0.000957187	CV244887	gw1.XIV.2953.1	gw1.XIV.2953.1	At4g18880.1	heat shock transcription factor - like protein : heat shock transcription factor	trichocarpa	Unique	gw1.XIV.2953.1	HSF
PtpAffx.207661.1.S1_s_at	0.774119	8.00386	0.00327678	pmrna:pmrna15206	estExt_fgenesh4_pg.C_LG_VIII0364	estExt_fgenesh4_pg.C_LG_VIII0364	At2g20280.1	hypothetical protein : predicted by genefinder	trichocarpa	All probes match over all sequences	estExt_fgenesh4_pg.C_LG_VIII0364	C3H
PtpAffx.207775.1.S1_at	3.59248	6.15071	0.00869522	pmrna:pmrna15460	eugene3.00080659	eugene3.00080659	At2g40260.1	hypothetical protein : predicted by genefinder	trichocarpa	Unique	eugene3.00080659	GARP-G2-like
PtpAffx.207798.1.S1_at	1.00353	31.0573	2.17e-05	pmrna:pmrna15500	gw1.VIII.931.1	gw1.VIII.931.1	At5g17430.1	ovule development protein	trichocarpa	Unique	gw1.VIII.931.1	AP2-EREBP
PtpAffx.207814.1.S1_at	5.45479	17.2189	0.000199111	pmrna:pmrna15530	grail3.0010011101	grail3.0010011101	At1g65620.1	unknown protein : : supported by cDNA: gi_17227155	trichocarpa	Unique	grail3.0010011101	AS2
PtpAffx.207816.1.S1_at	6.30282	8.60375	0.00250679	pmrna:pmrna15532	estExt_fgenesh4_pg.C_LG_VIII0685	estExt_fgenesh4_pg.C_LG_VIII0685	At1g79580.1	NAM (no apical meristem)-like protein OsNAC4	trichocarpa	Unique	estExt_fgenesh4_pg.C_LG_VIII0685	NAC
PtpAffx.207828.1.S1_x_at	1.43114	8.76989	0.00232943	pmrna:pmrna15551	gw1.VIII.2071.1	gw1.VIII.2071.1	At3g12720.1	myb family transcription factor : contains PFAM profile: PF00249 myb-like DNA binding domain: supported by cDNA: gi_14517437_gb_AY039554.1_	trichocarpa	Probes cross hyb with other sequences	gw1.VIII.2071.1	MYB
PtpAffx.207862.1.S1_at	3.15073	19.5683	0.000121938	pmrna:pmrna15609	estExt_fgenesh4_pg.C_LG_VIII0760	estExt_fgenesh4_pg.C_LG_VIII0760	At1g18750.1	MADS-box protein : similar to homeodomain transcription factor (AGL30) GI:3461830 from [Arabidopsis thaliana]	trichocarpa	Unique	estExt_fgenesh4_pg.C_LG_VIII0760	MADS
PtpAffx.207935.1.S1_at	3.3332	9.51875	0.00169138	pmrna:pmrna15748	gw1.VIII.261.1	gw1.VIII.261.1	At5g49520.1	WRKY family transcription factor : contains Pfam profile: PF03106 WRKY DNA -binding domain: supported by cDNA: gi_17064165	trichocarpa	Unique	gw1.VIII.261.1	WRKY
PtpAffx.207935.1.S1_x_at	3.3566	7.60637	0.00398226	pmrna:pmrna15748	gw1.VIII.261.1	gw1.VIII.261.1	At5g49520.1	WRKY family transcription factor : contains Pfam profile: PF03106 WRKY DNA -binding domain: supported by cDNA: gi_17064165	trichocarpa	Probes cross hyb with other sequences	gw1.VIII.261.1	WRKY
PtpAffx.208975.1.S1_at	0.952791	10.3107	0.00124424	pmrna:pmrna17787	gw1.X.364.1	gw1.X.364.1	At1g25580.1	unknown protein : similar to hypothetical protein GI:6016718 from [Arabidopsis thaliana]	trichocarpa	Unique	gw1.X.364.1	NAC
PtpAffx.209217.1.S1_at	4.37568	41.8625	6.18e-06	pmrna:pmrna18226	eugene3.00101697	eugene3.00101697	At1g79580.1	NAM (no apical meristem)-like protein OsNAC4	trichocarpa	Unique	eugene3.00101697	NAC
PtpAffx.209326.1.S1_at	2.56673	19.9404	0.000114474	pmrna:pmrna18440	fgenesh4_pg.C_LG_X001825	fgenesh4_pg.C_LG_X001825	At3g58190.1	expressed protein : supported by full-length cDNA gi:17227167: supported by cDNA: gi_17227167	trichocarpa	Unique	fgenesh4_pg.C_LG_X001825	AS2
PtpAffx.209557.1.S1_at	4.99762	7.31655	0.00459808	pmrna:pmrna18924	grail3.0106016201	grail3.0106016201	At5g03680.1	GT2 -like protein : GT2	trichocarpa	Unique	grail3.0106016201	Trihelix
PtpAffx.209605.1.S1_at	2.89884	7.78512	0.00364441	pmrna:pmrna18993	gw1.XI.1362.1	gw1.XI.1362.1	At4g22070.1	WRKY family transcription factor : identical to WRKY transcription factor 31 (WRKY31) GI:15990589 from [Arabidopsis thaliana] : supported by cDNA: gi_15990589_gb_AY052648.1_	trichocarpa	Unique	gw1.XI.1362.1	WRKY
PtpAffx.210115.1.S1_at	2.33643	6.5383	0.00693552	pmrna:pmrna19932	gw1.XI.848.1	gw1.XI.848.1	At1g01030.1	DNA-binding protein	trichocarpa	Unique	gw1.XI.848.1	ABI3-VP1
PtpAffx.210115.1.S1_x_at	2.72059	12.9922	0.000542704	pmrna:pmrna19932	gw1.XI.848.1	gw1.XI.848.1	At1g01030.1	DNA-binding protein	trichocarpa	Probes cross hyb with other sequences	gw1.XI.848.1	ABI3-VP1
PtpAffx.210897.1.S1_s_at	4.81973	8.00186	0.00327971	pmrna:pmrna21409	eugene3.00010517 eugene3.00130173 eugene3.00160865	eugene3.00010517	At5g13220.1	putative protein : predicted proteins	trichocarpa	All probes match over all sequences	eugene3.00010517	ZIM
PtpAffx.211104.1.S1_s_at	6.62499	15.0026	0.000321975	pmrna:pmrna21816	eugene3.00130647 eugene3.00130648	eugene3.00130647	At5g17810.1	homeodomain protein : predicted proteins	trichocarpa	All probes match over all sequences	eugene3.00130647	HB
PtpAffx.211106.1.S1_s_at	5.45179	9.36868	0.00180464	pmrna:pmrna21818	gw1.XIII.2246.1	gw1.XIII.2246.1	At1g69560.1	MYB-family transcription factor	trichocarpa	All probes match over all sequences	gw1.XIII.2246.1	MYB
PtpAffx.211157.1.S1_at	0.670071	6.52718	0.00697344	pmrna:pmrna21934	gw1.XIII.2624.1	gw1.XIII.2624.1	At3g02990.1	putative heat shock transcription factor : similar to heat shock factor 2 GB:CAB63800 [Arabidopsis thaliana]: contains Pfam profile: PF00447 HSF-type DNA-binding domain	trichocarpa	Unique	gw1.XIII.2624.1	HSF
PtpAffx.211197.1.S1_at	0.818807	7.42874	0.00434592	pmrna:pmrna22007	gw1.XIII.2927.1	gw1.XIII.2927.1	At3g20550.1	unknown protein : : supported by cDNA: gi_17065099	trichocarpa	Unique	gw1.XIII.2927.1	FHA
PtpAffx.211570.1.S1_at	5.14933	8.78653	0.00231331	pmrna:pmrna22678	fgenesh4_pg.C_LG_XIV000342	fgenesh4_pg.C_LG_XIV000342	At5g41570.1	WRKY family transcription factor : identical to WRKY transcription factor 24 (WRKY24) GI:15384230 from [Arabidopsis thaliana] : supported by cDNA: gi_15384230_gb_AF404864.1_AF404864	trichocarpa	Unique	fgenesh4_pg.C_LG_XIV000342	WRKY
PtpAffx.211570.1.S1_x_at	5.03331	9.89994	0.00145983	pmrna:pmrna22678	fgenesh4_pg.C_LG_XIV000342	fgenesh4_pg.C_LG_XIV000342	At5g41570.1	WRKY family transcription factor : identical to WRKY transcription factor 24 (WRKY24) GI:15384230 from [Arabidopsis thaliana] : supported by cDNA: gi_15384230_gb_AF404864.1_AF404864	trichocarpa	Probes cross hyb with other sequences	fgenesh4_pg.C_LG_XIV000342	WRKY
PtpAffx.211657.1.S1_s_at	3.2519	28.8131	2.83e-05	pmrna:pmrna22842	gw1.II.760.1 gw1.XIV.1973.1	gw1.II.760.1	At2g46870.1	putative RAV-like B3 domain DNA binding protein :	trichocarpa	All probes match over all sequences	gw1.II.760.1	ABI3-VP1
PtpAffx.211816.1.S1_at	1.72844	6.52256	0.00699352	pmrna:pmrna23179	gw1.XIV.2953.1	gw1.XIV.2953.1	At4g18880.1	heat shock transcription factor - like protein : heat shock transcription factor	trichocarpa	Unique	gw1.XIV.2953.1	HSF
PtpAffx.211816.1.S1_s_at	1.86832	6.90482	0.00566582	pmrna:pmrna23179	gw1.XIV.2953.1	gw1.XIV.2953.1	At4g18880.1	heat shock transcription factor - like protein : heat shock transcription factor	trichocarpa	All probes match over all sequences	gw1.XIV.2953.1	HSF
PtpAffx.212196.1.S1_at	3.46818	9.07878	0.00204241	pmrna:pmrna23911	gw1.XIX.914.1	gw1.XIX.914.1	At3g02940.1	myb family transcription factor : contains Pfam profile: PF00249 Myb-like DNA-binding domain: supported by cDNA: gi_15375289_gb_AF249310.2_AF249310	trichocarpa	Unique	gw1.XIX.914.1	MYB
PtpAffx.212593.1.S1_x_at	6.16802	22.6258	7.26e-05	pmrna:pmrna24670	eugene3.00150158 eugene3.12440001 eugene3.27450001 eugene3.06540004	eugene3.00150158	--	--	trichocarpa	Probes cross hyb with other sequences	eugene3.00150158	ABI3-VP1
PtpAffx.212665.1.S1_at	1.31047	10.6267	0.00111291	pmrna:pmrna24777	gw1.XV.720.1	gw1.XV.720.1	At3g18400.1	organ separation protein	trichocarpa	Unique	gw1.XV.720.1	NAC
PtpAffx.212665.1.S1_x_at	1.81603	11.4248	0.000859499	pmrna:pmrna24777	gw1.XV.720.1	gw1.XV.720.1	At3g18400.1	organ separation protein	trichocarpa	Probes cross hyb with other sequences	gw1.XV.720.1	NAC
PtpAffx.213077.1.S1_at	3.8749	13.2246	0.000506817	pmrna:pmrna25591	eugene3.00151195	eugene3.00151195	At3g61150.1	homeodomain protein	trichocarpa	Unique	eugene3.00151195	HB
PtpAffx.213077.1.S1_s_at	3.24156	12.1877	0.000671099	pmrna:pmrna25591	eugene3.00151195	eugene3.00151195	At3g61150.1	homeodomain protein	trichocarpa	All probes match over all sequences	eugene3.00151195	HB
PtpAffx.213772.1.S1_at	1.97117	14.3198	0.000380376	pmrna:pmrna26890	eugene3.00170036	eugene3.00170036	At3g21175.1	GATA zinc finger protein : similar to zing finger protein ZIM gi:8918533 from [Arabidopsis thaliana]: supported by cDNA: 12996.	trichocarpa	Unique	eugene3.00170036	ZIM
PtpAffx.213841.1.S1_at	5.98001	30.1765	2.39e-05	pmrna:pmrna27005	gw1.XVII.506.1	gw1.XVII.506.1	At4g13620.1	AP2 domain transcription factor (RAP2)	trichocarpa	Unique	gw1.XVII.506.1	AP2-EREBP
PtpAffx.214507.1.S1_at	6.44624	15.7355	0.000275194	pmrna:pmrna28213	fgenesh4_pg.C_LG_XVIII001010	fgenesh4_pg.C_LG_XVIII001010	At3g60670.1	putative protein : various predicted Arabidopsis thaliana proteins	trichocarpa	Unique	fgenesh4_pg.C_LG_XVIII001010	PLATZ
PtpAffx.214507.1.S1_s_at	6.55136	46.3084	4.15e-06	pmrna:pmrna28213	fgenesh4_pg.C_LG_XVIII001010 eugene3.01520043	fgenesh4_pg.C_LG_XVIII001010	At3g60670.1	putative protein : various predicted Arabidopsis thaliana proteins	trichocarpa	All probes match over all sequences	fgenesh4_pg.C_LG_XVIII001010	PLATZ
PtpAffx.214507.1.S1_x_at	6.40874	13.6959	0.000444996	pmrna:pmrna28213	fgenesh4_pg.C_LG_XVIII001010	fgenesh4_pg.C_LG_XVIII001010	At3g60670.1	putative protein : various predicted Arabidopsis thaliana proteins	trichocarpa	Probes cross hyb with other sequences	fgenesh4_pg.C_LG_XVIII001010	PLATZ
PtpAffx.214567.1.S1_s_at	3.59873	9.27399	0.00187717	pmrna:pmrna28299	eugene3.00181144	eugene3.00181144	At4g32280.1	Expressed protein : : supported by cDNA: gi_14190492_gb_AF380646.1_AF380646	trichocarpa	All probes match over all sequences	eugene3.00181144	AUX-IAA
PtpAffx.215454.1.S1_at	6.65673	10.8696	0.00102315	pmrna:pmrna29658	fgenesh4_pm.C_scaffold_123000043	fgenesh4_pm.C_scaffold_123000043	At1g67100.1	hypothetical protein : similar to hypothetical protein GI:6553940 from [Arabidopsis thaliana]	trichocarpa	Unique	fgenesh4_pm.C_scaffold_123000043	AS2
PtpAffx.215454.1.S1_s_at	6.79226	10.6917	0.00108746	pmrna:pmrna29658	fgenesh4_pm.C_scaffold_123000043	fgenesh4_pm.C_scaffold_123000043	At1g67100.1	hypothetical protein : similar to hypothetical protein GI:6553940 from [Arabidopsis thaliana]	trichocarpa	All probes match over all sequences	fgenesh4_pm.C_scaffold_123000043	AS2
PtpAffx.216791.1.S1_at	5.46236	10.6417	0.00110696	pmrna:pmrna31800	eugene3.01520043	eugene3.01520043	At3g60670.1	putative protein : various predicted Arabidopsis thaliana proteins	trichocarpa	Unique	eugene3.01520043	PLATZ
PtpAffx.217349.1.S1_at	6.36464	13.6381	0.00045258	pmrna:pmrna32570	gw1.166.31.1	gw1.166.31.1	At1g62300.1	WRKY family transcription factor : similar to putative DNA-binding protein GI:7268215 from [Arabidopsis thaliana]: supported by cDNA: gi_12658409_gb_AF331712.1_AF331712	trichocarpa	Unique	gw1.166.31.1	WRKY
PtpAffx.217349.1.S1_x_at	6.05324	17.7014	0.000178088	pmrna:pmrna32570	gw1.166.31.1	gw1.166.31.1	At1g62300.1	WRKY family transcription factor : similar to putative DNA-binding protein GI:7268215 from [Arabidopsis thaliana]: supported by cDNA: gi_12658409_gb_AF331712.1_AF331712	trichocarpa	Probes cross hyb with other sequences	gw1.166.31.1	WRKY
PtpAffx.218098.1.S1_s_at	2.44882	10.9847	0.000986108	pmrna:pmrna33621	eugene3.00170036 eugene3.191840001	eugene3.00170036	At3g21175.1	GATA zinc finger protein : similar to zing finger protein ZIM gi:8918533 from [Arabidopsis thaliana]: supported by cDNA: 12996.	trichocarpa	All probes match over all sequences	eugene3.00170036	ZIM
PtpAffx.218288.1.S1_at	1.40941	11.488	0.000840715	pmrna:pmrna33844	gw1.197.36.1	gw1.197.36.1	At4g27950.1	putative protein : DNA-binding protein Pti6	trichocarpa	Unique	gw1.197.36.1	AP2-EREBP
PtpAffx.218966.1.S1_s_at	6.12102	10.8994	0.00101379	pmrna:pmrna34737	eugene3.00640191 fgenesh4_pg.C_LG_I000332 eugene3.02220016 fgenesh4_pg.C_scaffold_15576000001	eugene3.00640191	At2g01570.1	putative RGA1	trichocarpa	All probes match over all sequences	eugene3.00640191	GRAS
PtpAffx.219809.1.S1_s_at	6.13857	15.4801	0.000290322	pmrna:pmrna35920	fgenesh4_pg.C_scaffold_28000268	fgenesh4_pg.C_scaffold_28000268	At3g10040.1	unknown protein : predicted by genscan	trichocarpa	All probes match over all sequences	fgenesh4_pg.C_scaffold_28000268	Trihelix
PtpAffx.221805.1.S1_s_at	4.72778	15.3575	0.000299103	pmrna:pmrna38864	gw1.XVII.506.1 fgenesh4_pg.C_scaffold_5164000001	gw1.XVII.506.1	At4g13620.1	AP2 domain transcription factor (RAP2)	trichocarpa	All probes match over all sequences	gw1.XVII.506.1	AP2-EREBP
PtpAffx.221984.1.S1_s_at	4.76068	7.22429	0.00482171	pmrna:pmrna39147	gw1.57.15.1	gw1.57.15.1	At2g18160.1	bZIP family transcription factor : contains a bZIP transcription factor basic domain signature (PDOC00036): supported by cDNA: gi_14335073_gb_AY037216.1_	trichocarpa	All probes match over all sequences	gw1.57.15.1	bZIP
PtpAffx.222303.1.S1_s_at	4.1928	55.938	1.89e-06	pmrna:pmrna39622	fgenesh4_pm.C_LG_II000194 gw1.64.470.1	fgenesh4_pm.C_LG_II000194	At2g42430.1	expressed protein : : supported by cDNA: gi_15294285_gb_AF410334.1_AF410334	trichocarpa	All probes match over all sequences	fgenesh4_pm.C_LG_II000194	AS2
PtpAffx.222308.1.S1_s_at	4.87367	17.6297	0.000181169	pmrna:pmrna39630	eugene3.02220016 eugene3.00640190 eugene3.00640191	eugene3.02220016	At2g01570.1	putative RGA1	trichocarpa	All probes match over all sequences	eugene3.02220016	GRAS
PtpAffx.222327.1.S1_x_at	4.33253	26.9558	3.76e-05	pmrna:pmrna39659	estExt_Genewise1_v1.C_640538	estExt_Genewise1_v1.C_640538	At2g20570.1	expressed protein : : supported by cDNA: gi_15451039_gb_AY054600.1_	trichocarpa	Probes cross hyb with other sequences	estExt_Genewise1_v1.C_640538	GARP-G2-like
PtpAffx.223237.1.S1_at	1.81108	8.85486	0.0022505	pmrna:pmrna41126	fgenesh4_pg.C_scaffold_86000009	fgenesh4_pg.C_scaffold_86000009	At1g58100.1	auxin-induced basic helix-loop-helix transcription factor	trichocarpa	Unique	fgenesh4_pg.C_scaffold_86000009	TCP
PtpAffx.223450.1.S1_at	5.04692	6.65192	0.00650655	pmrna:pmrna41470	gw1.88.251.1	gw1.88.251.1	At5g13080.1	WRKY family transcription factor : WRKY DNA binding protein - Solanum tuberosum	trichocarpa	Unique	gw1.88.251.1	WRKY
PtpAffx.224829.1.S1_at	0.398963	6.47598	0.00716753	pmrna:pmrna43703	gw1.XIII.940.1	gw1.XIII.940.1	At3g21430.1	unknown protein :	trichocarpa	Unique	gw1.XIII.940.1	MYB-related
PtpAffx.24591.1.A1_at	1.1993	9.27495	0.00187717	DN486654	estExt_fgenesh4_pg.C_LG_XII0272	estExt_fgenesh4_pg.C_LG_XII0272	At4g00850.1	coded for by A. thaliana cDNA T45454 : : supported by cDNA: gi_14190376_gb_AF378866.1_AF378866	tremula	Unique	estExt_fgenesh4_pg.C_LG_XII0272	GIF
PtpAffx.249.38.A1_a_at	1.23941	15.8205	0.000269938	DN500585	estExt_fgenesh4_pg.C_LG_V0410	estExt_fgenesh4_pg.C_LG_V0410	At1g20696.1	Expressed protein : : supported by full-length cDNA: Ceres: 11938.	tremula x tremuloides	Probes match on alternative forms of same gene	estExt_fgenesh4_pg.C_LG_V0410	HMG
PtpAffx.249.411.A1_a_at	0.882454	12.8002	0.000569025	CV267444	estExt_fgenesh4_pg.C_LG_V0410	estExt_fgenesh4_pg.C_LG_V0410	At1g20696.1	Expressed protein : : supported by full-length cDNA: Ceres: 11938.	trichocarpa x nigra	Probes match on alternative forms of same gene	estExt_fgenesh4_pg.C_LG_V0410	HMG
PtpAffx.25004.5.A1_a_at	1.2264	10.9688	0.000990004	CV239237	estExt_Genewise1_v1.C_LG_X1716	estExt_Genewise1_v1.C_LG_X1716	At5g05610.1	nucleic acid binding protein-like : :supported by full-length cDNA: Ceres:111750.	trichocarpa	Probes match on alternative forms of same gene	estExt_Genewise1_v1.C_LG_X1716	Alfin
PtpAffx.26268.1.S1_s_at	1.09135	6.27264	0.00807775	BU819400	eugene3.00090110	eugene3.00090110	At3g20770.1	ethylene-insensitive 3 (EIN3) : identical to GB:AAC49749 from [Arabidopsis thaliana]: supported by cDNA: gi_17978927	tremula	All probes match over all sequences	eugene3.00090110	EIL
PtpAffx.30938.1.A1_s_at	3.62848	12.9045	0.000554212	CV245717	gw1.VII.2995.1	gw1.VII.2995.1	At4g36990.1	heat shock transcription factor HSF4 : : supported by cDNA: gi_1619920_gb_U68017.1_ATU68017	trichocarpa	All probes match over all sequences	gw1.VII.2995.1	HSF
PtpAffx.32386.1.A1_a_at	3.65845	20.0529	0.0001121	CV245577	fgenesh4_pm.C_LG_XII000273 estExt_fgenesh4_pm.C_LG_XV0182	fgenesh4_pm.C_LG_XII000273	At1g10200.1	putative transcription factor : similar to transcription factor SF3 (pir|IS37656): similar to ESTs gb|T42207	trichocarpa	Probes match on alternative forms of same gene	fgenesh4_pm.C_LG_XII000273	LIM
PtpAffx.34172.1.S1_s_at	2.17015	6.62099	0.00661503	BU872092	grail3.0010026901	grail3.0010026901	--	--	trichocarpa	All probes match over all sequences	grail3.0010026901	SBP
PtpAffx.34627.1.A1_at	3.15375	15.9966	0.000258301	CV269563	eugene3.00002538	eugene3.00002538	At5g48560.1	putative protein : contains similarity to unknown protein (gb|AAF02164.1): supported by cDNA: gi_20127084	trichocarpa x nigra	Unique	eugene3.00002538	bHLH
PtpAffx.35392.1.A1_at	6.16469	7.22412	0.00482171	DN492887	grail3.0010027301	grail3.0010027301	At2g47070.1	putative squamosa-promoter binding protein :	tremula x tremuloides	Unique	grail3.0010027301	SBP
PtpAffx.35493.1.S1_at	6.35514	6.78865	0.00601372	DN488263	gw1.IV.2486.1	gw1.IV.2486.1	At4g18390.1	teosinte branched1 - like protein : teosinte branched1 protein - Zea mays	tremula x tremuloides	Unique	gw1.IV.2486.1	TCP
PtpAffx.35610.1.A1_at	3.80591	19.9071	0.000114759	CV257792	fgenesh4_pg.C_LG_V001386	fgenesh4_pg.C_LG_V001386	At3g23250.1	myb family transcription factor(MYB15) : similar to myb-related transcription factor GB:CAA66952 from [Lycopersicon esculentum]	trichocarpa x deltoides	Unique	fgenesh4_pg.C_LG_V001386	MYB
PtpAffx.37459.2.S1_at	1.01104	7.1372	0.00504591	CV268877	estExt_Genewise1_v1.C_LG_V1110	estExt_Genewise1_v1.C_LG_V1110	At2g30590.1	WRKY family transcription factor : : supported by cDNA: gi_13507098_gb_AF272747.1_AF272747	trichocarpa x nigra	Unique	estExt_Genewise1_v1.C_LG_V1110	WRKY
PtpAffx.42028.1.A1_at	2.09307	7.87295	0.00349569	DN488447	eugene3.00012605	eugene3.00012605	At4g26640.1	WRKY family transcription factor : contains Pfam profile: PF03106 WRKY DNA -binding domain: supported by cDNA: gi_15028070_gb_AY045892.1_	tremula x tremuloides	Unique	eugene3.00012605	WRKY
PtpAffx.4303.1.A1_at	5.42914	22.6996	7.16e-05	BP930597	gw1.X.870.1	gw1.X.870.1	At1g69310.1	WRKY family transcription factor : contains Pfam profile: PF03106 WRKY DNA -binding domain: supported by cDNA: gi_18252124	nigra	Unique	gw1.X.870.1	WRKY
PtpAffx.4385.2.S1_a_at	1.26803	11.9478	0.00072279	CV254221	fgenesh4_pm.C_scaffold_29000103	fgenesh4_pm.C_scaffold_29000103	At1g32330.1	heat shock transcription factor HSF8	trichocarpa	Probes match on alternative forms of same gene	fgenesh4_pm.C_scaffold_29000103	HSF
PtpAffx.4624.1.S1_at	2.12738	9.13663	0.00199165	CV254219	estExt_Genewise1_v1.C_770152	estExt_Genewise1_v1.C_770152	At3g16770.1	AP2 domain protein RAP2.3 : identical to GI:2281631 [Arabidopsis thaliana] :supported by full-length cDNA: Ceres:35981.	trichocarpa x deltoides	Unique	estExt_Genewise1_v1.C_770152	AP2-EREBP
PtpAffx.49926.1.A1_at	1.14834	10.7992	0.00104792	CV265796	fgenesh4_pg.C_LG_I001626 fgenesh4_pg.C_LG_IX001115	fgenesh4_pg.C_LG_I001626	At5g58620.1	putative protein : zinc finger transcription factor	trichocarpa x nigra	Unique	fgenesh4_pg.C_LG_I001626	C3H
PtpAffx.5261.1.A1_at	5.15698	8.43428	0.00269031	CV255601	estExt_fgenesh4_pg.C_LG_II0549	estExt_fgenesh4_pg.C_LG_II0549	At4g18170.1	WRKY family transcription factor : similar to DNA-binding protein 2 GI:4322940 from [Nicotiana tabacum]: contains Pfam profile: PF03106 WRKY DNA -binding domain: supported by cDNA: gi_17064157	trichocarpa x deltoides	Unique	estExt_fgenesh4_pg.C_LG_II0549	WRKY
PtpAffx.55596.1.A1_at	5.16185	24.1769	5.74e-05	CV233689	estExt_Genewise1_v1.C_LG_XIV3374	estExt_Genewise1_v1.C_LG_XIV3374	At1g62300.1	WRKY family transcription factor : similar to putative DNA-binding protein GI:7268215 from [Arabidopsis thaliana]: supported by cDNA: gi_12658409_gb_AF331712.1_AF331712	trichocarpa	Unique	estExt_Genewise1_v1.C_LG_XIV3374	WRKY
PtpAffx.5580.2.S1_s_at	1.37598	8.7943	0.00230641	CV243319	fgenesh4_pg.C_LG_I002796	fgenesh4_pg.C_LG_I002796	At1g30460.1	hypothetical protein : similar to hypothetical protein GB:AAF19746 GI:6634766 from [Arabidopsis thaliana]	trichocarpa	All probes match over all sequences	fgenesh4_pg.C_LG_I002796	C3H
PtpAffx.5645.1.A1_at	1.38799	6.35338	0.00770137	BP932709	grail3.0001038001	grail3.0001038001	At5g66320.1	GATA zinc finger protein :	nigra	Unique	grail3.0001038001	C2C2-GATA
PtpAffx.5662.1.S1_at	6.29968	10.8185	0.00104101	BP930570	grail3.0006012901 eugene3.00100928	grail3.0006012901	At1g14600.1	hypothetical protein : predicted by genemark.hmm	nigra	Unique	grail3.0006012901	GARP-G2-like
PtpAffx.572.2.S1_at	4.47844	15.9889	0.000258569	CV242379	eugene3.00101225 gw1.VIII.1153.1	eugene3.00101225	At1g25560.1	DNA-binding protein RAV2	trichocarpa	Unique	eugene3.00101225	AP2-EREBP
PtpAffx.572.3.S1_a_at	4.73928	11.255	0.000909282	BU870896	eugene3.00101225	eugene3.00101225	At1g25560.1	DNA-binding protein RAV2	trichocarpa	Unique	eugene3.00101225	AP2-EREBP
PtpAffx.572.3.S1_at	4.39115	9.54827	0.00167121	BU870896	eugene3.00101225	eugene3.00101225	At1g25560.1	DNA-binding protein RAV2	trichocarpa	Probes match on alternative forms of same gene	eugene3.00101225	AP2-EREBP
PtpAffx.575.1.A1_at	4.89221	21.6046	8.57e-05	CV264964	estExt_fgenesh4_pm.C_LG_II0899	estExt_fgenesh4_pm.C_LG_II0899	At2g47260.1	WRKY family transcription factor : contains Pfam profile: PF03106 WRKY DNA -binding domain :supported by full-length cDNA: Ceres:114256.	trichocarpa x nigra	Unique	estExt_fgenesh4_pm.C_LG_II0899	WRKY
PtpAffx.653.2.A1_x_at	4.35567	46.9675	3.9e-06	CV253724	eugene3.00020634	eugene3.00020634	At1g76900.1	Tub family protein	trichocarpa x deltoides	Probes cross hyb with other sequences	eugene3.00020634	TLP
PtpAffx.6778.1.A1_at	0.641858	6.55518	0.00687427	CV256220	grail3.0022035801	grail3.0022035801	At2g37060.1	putative CCAAT-box binding trancription factor : : supported by cDNA: gi_17979252	trichocarpa x deltoides	Unique	grail3.0022035801	CCAAT-HAP3
PtpAffx.68429.1.S1_a_at	3.94139	12.7416	0.000578835	DN493879	gw1.IV.2659.1	gw1.IV.2659.1	At1g29280.1	WRKY family transcription factor : similar to DNA binding protein WRKY3 GB:U56834 GI:1432055 from [Petroselinum crispum]: supported by cDNA: gi_17980955	tremula	Unique	gw1.IV.2659.1	WRKY
PtpAffx.68429.1.S1_at	4.22871	12.8219	0.000564513	DN493879	gw1.IV.2659.1 estExt_fgenesh4_pg.C_LG_XI0756	gw1.IV.2659.1	At1g29280.1	WRKY family transcription factor : similar to DNA binding protein WRKY3 GB:U56834 GI:1432055 from [Petroselinum crispum]: supported by cDNA: gi_17980955	tremula	Probes match on alternative forms of same gene	gw1.IV.2659.1	WRKY
PtpAffx.68429.2.S1_at	2.56262	11.0306	0.000970532	BP936193	estExt_fgenesh4_pg.C_LG_XI0756 gw1.IV.2659.1	estExt_fgenesh4_pg.C_LG_XI0756	At1g29280.1	WRKY family transcription factor : similar to DNA binding protein WRKY3 GB:U56834 GI:1432055 from [Petroselinum crispum]: supported by cDNA: gi_17980955	nigra	Unique	estExt_fgenesh4_pg.C_LG_XI0756	WRKY
PtpAffx.71036.1.S1_at	5.17148	7.73744	0.0037301	DN493451	estExt_fgenesh4_pg.C_LG_II0549	estExt_fgenesh4_pg.C_LG_II0549	At4g18170.1	WRKY family transcription factor : similar to DNA-binding protein 2 GI:4322940 from [Nicotiana tabacum]: contains Pfam profile: PF03106 WRKY DNA -binding domain: supported by cDNA: gi_17064157	tremula	Unique	estExt_fgenesh4_pg.C_LG_II0549	WRKY
PtpAffx.7270.1.S1_at	6.536	20.218	0.000108695	BP934532	gw1.XIV.2445.1	gw1.XIV.2445.1	At2g47520.1	putative AP2 domain transcription factor : : supported by cDNA: gi_18491272	nigra	Unique	gw1.XIV.2445.1	AP2-EREBP
PtpAffx.73207.1.S1_at	2.76293	6.22301	0.00833031	BU102252	gw1.IV.1507.1 gw1.IX.843.1	gw1.IV.1507.1	At1g08290.1	hypothetical protein : contains similarity to zinc finger protein GI:8843731 from [Arabidopsis thaliana]: supported by cDNA: gi_18027013	trichocarpa x deltoides	Unique	gw1.IV.1507.1	C2H2
PtpAffx.74280.1.A1_at	4.92933	27.3065	3.56e-05	CV254557	estExt_Genewise1_v1.C_LG_II1285	estExt_Genewise1_v1.C_LG_II1285	At2g47520.1	putative AP2 domain transcription factor : : supported by cDNA: gi_18491272	trichocarpa x deltoides	Unique	estExt_Genewise1_v1.C_LG_II1285	AP2-EREBP
PtpAffx.75787.1.A1_s_at	3.58997	5.98562	0.00961096	CV268367	fgenesh4_pg.C_LG_I000582 eugene3.00031319	fgenesh4_pg.C_LG_I000582	At5g13330.1	putative protein : AP2 domain containing protein RAP2.6	trichocarpa x nigra	All probes match over all sequences	fgenesh4_pg.C_LG_I000582	AP2-EREBP
PtpAffx.75787.2.A1_at	6.54375	13.9661	0.000414188	CV256635	fgenesh4_pg.C_LG_I000582	fgenesh4_pg.C_LG_I000582	At5g13330.1	putative protein : AP2 domain containing protein RAP2.6	trichocarpa x deltoides	Unique	fgenesh4_pg.C_LG_I000582	AP2-EREBP
PtpAffx.75787.2.A1_s_at	4.28585	31.3785	2.08e-05	CV256635	fgenesh4_pg.C_LG_I000582	fgenesh4_pg.C_LG_I000582	At5g13330.1	putative protein : AP2 domain containing protein RAP2.6	trichocarpa x deltoides	All probes match over all sequences	fgenesh4_pg.C_LG_I000582	AP2-EREBP
PtpAffx.75871.1.A1_at	1.03079	7.58031	0.00403183	CV254370	fgenesh4_pm.C_scaffold_29000103	fgenesh4_pm.C_scaffold_29000103	At1g32330.1	heat shock transcription factor HSF8	tremula x tremuloides	Unique	fgenesh4_pm.C_scaffold_29000103	HSF
PtpAffx.80967.1.S1_at	9.99339	20.8682	9.82e-05	CV257216	gw1.XII.744.1	gw1.XII.744.1	At5g61890.1	putative protein : AP2 domain containing protein	trichocarpa x deltoides	Unique	gw1.XII.744.1	AP2-EREBP
PtpAffx.82254.1.A1_at	2.46081	6.94087	0.00556264	CV254445	gw1.IX.4167.1	gw1.IX.4167.1	At2g29060.1	putative SCARECROW gene regulator :	trichocarpa x deltoides	Unique	gw1.IX.4167.1	GRAS
PtpAffx.8435.1.S1_at	0.888522	7.00047	0.00539076	CV255270	fgenesh4_pm.C_scaffold_182000007	fgenesh4_pm.C_scaffold_182000007	At1g53320.1	F-box containing tubby family protein : contains similarity to tub homolog GI:2072160 from [Homo sapiens]: supported by cDNA: gi_13877766_gb_AF370146.1_AF370146	trichocarpa x deltoides	Unique	fgenesh4_pm.C_scaffold_182000007	TLP
PtpAffx.85214.1.S1_at	2.36835	11.1551	0.000936812	DN488417	estExt_Genewise1_v1.C_LG_VII3692	estExt_Genewise1_v1.C_LG_VII3692	At4g34590.1	bZIP family transcription factor : similar to common plant regulatory factor 7 GI:9650828 from [Petroselinum crispum]: supported by full-length cDNA: gi:10443482	tremula x tremuloides	Unique	estExt_Genewise1_v1.C_LG_VII3692	bZIP
PtpAffx.85620.1.S1_at	0.852877	20.1121	0.000111417	CK093878	gw1.XIII.1675.1	gw1.XIII.1675.1	At1g08620.1	hypothetical protein : similar to hypothetical protein GB:CAB45806	tremula	Unique	gw1.XIII.1675.1	JUMONJI
PtpAffx.85958.1.S1_at	3.09185	9.04329	0.0020735	CK089052	fgenesh4_pg.C_LG_V000466	fgenesh4_pg.C_LG_V000466	At3g50410.1	Dof zinc finger protein :	tremula x tremuloides	Unique	fgenesh4_pg.C_LG_V000466	C2C2-Dof
PtpAffx.8810.1.S1_at	6.26393	6.33738	0.00777935	CK096534	grail3.0003072701	grail3.0003072701	At1g44830.1	transcription factor	tremula	Unique	grail3.0003072701	AP2-EREBP
PtpAffx.8849.1.S1_at	4.65106	19.0722	0.000134909	CV272213	estExt_fgenesh4_pg.C_LG_II0987	estExt_fgenesh4_pg.C_LG_II0987	At5g65640.1	bHLH protein : :supported by full-length cDNA: Ceres:13267.	trichocarpa x nigra	Unique	estExt_fgenesh4_pg.C_LG_II0987	bHLH
PtpAffx.90824.1.A1_at	1.02035	8.14554	0.00307872	CK090034	estExt_Genewise1_v1.C_LG_I1792	estExt_Genewise1_v1.C_LG_I1792	At5g17420.1	cellulose synthase catalytic subunit (IRX3) : : supported by cDNA: gi_4886755_gb_AF088917.1_AF088917	tremula x tremuloides	Unique	estExt_Genewise1_v1.C_LG_I1792	PHD
PtpAffx.92870.1.S1_at	2.00164	11.0289	0.000970641	CX654416	fgenesh4_pg.C_scaffold_120000051 estExt_fgenesh4_pm.C_LG_XIII0424	fgenesh4_pg.C_scaffold_120000051	At4g28190.1	expressed protein : :supported by full-length cDNA: Ceres:96705.	alba x tremula var. glandulosa	Unique	fgenesh4_pg.C_scaffold_120000051	ULT
PtpAffx.92870.2.A1_at	0.843746	9.03522	0.00208065	CV228060	fgenesh4_pg.C_scaffold_120000051 estExt_fgenesh4_pm.C_LG_XIII0424	fgenesh4_pg.C_scaffold_120000051	At4g28190.1	expressed protein : :supported by full-length cDNA: Ceres:96705.	trichocarpa	Unique	fgenesh4_pg.C_scaffold_120000051	ULT
PtpAffx.94300.1.S1_s_at	1.69005	7.38618	0.00443159	CX171330	eugene3.00400326	eugene3.00400326	At1g69490.1	expressed protein : similar to N-term half of NAC domain protein NAM [Arabidopsis thaliana] GI:4325282:supported by full-length cDNA: Ceres:21634.	deltoides	All probes match over all sequences	eugene3.00400326	NAC
PtpAffx.97486.1.S1_at	2.09488	14.1701	0.000393483	DN497013	grail3.0019002001	grail3.0019002001	At2g23320.1	WRKY family transcription factor : identical to WRKY DNA-binding protein 15 GI:13506742 from [Arabidopsis thaliana] : supported by cDNA: gi_13506742_gb_AF224704.1_AF224704	tremula	Unique	grail3.0019002001	WRKY
PtpAffx.9764.1.A1_a_at	1.4188	8.40134	0.0027268	DN491137	estExt_Genewise1_v1.C_LG_I9550	estExt_Genewise1_v1.C_LG_I9550	At3g04730.1	auxin-induced protein : identical to GB:AAB84353 (IAA16) [Arabidopsis thaliana]: early auxin-induced gene: member of a multigene family of early auxin-induced genes isolated from Arabidopsis using yeast two-hybrid system with IAA1:supported by full-length	trichocarpa	Probes match on alternative forms of same gene	estExt_Genewise1_v1.C_LG_I9550	AUX-IAA
