# Supplementary material for: Genome scale transcriptome analysis of shoot organogenesis in Populus
Source: BMC Plant Biol. 2009 Nov 17;9:132. doi: 10.1186/1471-2229-9-132 (PMC2784466; doi:10.1186/1471-2229-9-132)
Supplement: Additional file 4 — Regulated transcription factors at each stage. 4a. CIM3-CIM0 down. 4b. CIM3-CIM0 up. 4c. SIM0-CIM0 down. 4d. SIM0-CIM0 up. 4e. SIM3-CIM0 down. 4f. SIM3-CIM0 up. 4g. SIM8-CIM0 down. 4h. SIM8-CIM0 up [file 1471-2229-9-132-S4.ZIP › Supp4/Supp4e SIM3-CIM0_Down TF.xls]

## Sheet: SIM3_CIM0_Down_TF
Affy ID	M	t	P	Public ID	Gene Model(s)	Preferred Gene Model	AGI match	Annotation	organism	Target type description	Poplar ID	Gene Family
Ptp.1010.1.A1_at	-2.90225	-7.54689	0.00434537	CK090040	grail3.0161002301	grail3.0161002301	At2g42280.1	bHLH protein : similar to GP|2262147|AC002330	tremula x tremuloides	Unique	grail3.0161002301	bHLH
Ptp.1010.1.A1_s_at	-2.06005	-13.5028	0.000521855	CK090040	grail3.0161002301	grail3.0161002301	At2g42280.1	bHLH protein : similar to GP|2262147|AC002330	tremula x tremuloides	All probes match over all sequences	grail3.0161002301	bHLH
Ptp.1108.1.A1_a_at	-4.27123	-15.4258	0.000318766	CV280255	estExt_fgenesh4_pm.C_820020	estExt_fgenesh4_pm.C_820020	At1g25440.1	CONSTANS B-box zinc finger family protein : similar to zinc finger protein GI:3618318 from [Oryza sativa]	trichocarpa x deltoides	Probes match on alternative forms of same gene	estExt_fgenesh4_pm.C_820020	C2C2-CO-like
Ptp.1108.1.A1_s_at	-3.29907	-16.4986	0.000249359	CV280255	estExt_fgenesh4_pm.C_820020	estExt_fgenesh4_pm.C_820020	At1g25440.1	CONSTANS B-box zinc finger family protein : similar to zinc finger protein GI:3618318 from [Oryza sativa]	trichocarpa x deltoides	All probes match over all sequences	estExt_fgenesh4_pm.C_820020	C2C2-CO-like
Ptp.116.1.S1_s_at	-2.70744	-7.39585	0.00467024	CK117323	gw1.122.261.1	gw1.122.261.1	At1g17950.1	myb family trnscription factor : similar to myb-like protein GI:6979341 from [Oryza sativa]:supported by full-length cDNA: Ceres:267121.	tremula x tremuloides	All probes match over all sequences	gw1.122.261.1	MYB
Ptp.1258.1.S1_s_at	-3.6557	-21.1316	0.000100118	CV256207	fgenesh4_pm.C_LG_XV000148 grail3.0015005801	fgenesh4_pm.C_LG_XV000148	At3g01470.1	homeobox-leucine zipper protein HAT5 (HD-ZIP protein 5) (HD-ZIP protein ATHB-1) : identical to homeobox-leucine zipper protein HAT5 (HD-ZIP protein 5) (HD-ZIP protein ATHB-1) GB:Q02283 [Arabidopsis thaliana]: supported by cDNA: gi_16648821_gb_AY058188.1_	trichocarpa x deltoides	All probes match over all sequences	fgenesh4_pm.C_LG_XV000148	HB
Ptp.127.1.S1_s_at	-1.55651	-7.51085	0.0044234	CV247464	estExt_fgenesh4_pg.C_LG_XIII0196	estExt_fgenesh4_pg.C_LG_XIII0196	At5g43700.1	auxin-induced protein AUX2-11 (sp P33077) : : supported by cDNA: gi_12083197	trichocarpa	All probes match over all sequences	estExt_fgenesh4_pg.C_LG_XIII0196	AUX-IAA
Ptp.128.1.S1_at	-5.52851	-9.56399	0.00181239	AJ306830.1	gw1.V.1085.1	gw1.V.1085.1	At4g14550.1	IAA7 like protein : : supported by cDNA: gi_12248008	tremula x tremuloides	Unique	gw1.V.1085.1	AUX-IAA
Ptp.1282.1.S1_at	-0.733179	-7.11169	0.00537039	CK093527	estExt_Genewise1_v1.C_LG_X4086	estExt_Genewise1_v1.C_LG_X4086	At2g47900.1	F-box containing tubby family protein : : supported by cDNA: gi_18377639	tremula x tremuloides	Unique	estExt_Genewise1_v1.C_LG_X4086	TLP
Ptp.138.1.S1_s_at	-2.54589	-11.3709	0.00097222	AJ306825.1	estExt_fgenesh4_pm.C_LG_II0495	estExt_fgenesh4_pm.C_LG_II0495	At5g65670.1	auxin-induced protein IAA9 (pir |T05902) : :supported by full-length cDNA: Ceres:31563.	tremula x tremuloides	All probes match over all sequences	estExt_fgenesh4_pm.C_LG_II0495	AUX-IAA
Ptp.1482.1.S1_s_at	-0.976124	-10.1216	0.00148144	CK097596	estExt_fgenesh4_pm.C_LG_VIII0830	estExt_fgenesh4_pm.C_LG_VIII0830	At5g18830.1	squamosa promoter binding protein-like 7 : : supported by cDNA: gi_13605911_gb_AF367355.1_AF367355	trichocarpa x deltoides	All probes match over all sequences	estExt_fgenesh4_pm.C_LG_VIII0830	SBP
Ptp.1500.1.A1_at	-2.80182	-10.5185	0.00130039	CV280347	eugene3.00090345	eugene3.00090345	At4g38620.1	putative transcription factor (MYB4) : : supported by cDNA: gi_3941411_gb_AF062860.1_AF062860	trichocarpa x deltoides	Unique	eugene3.00090345	MYB
Ptp.1518.1.A1_a_at	-1.8713	-7.32659	0.00482533	CV272438	estExt_fgenesh4_pg.C_LG_III0436	estExt_fgenesh4_pg.C_LG_III0436	At1g30490.1	HD-Zip transcription factor	trichocarpa x nigra	Probes match on alternative forms of same gene	estExt_fgenesh4_pg.C_LG_III0436	HB
Ptp.1518.2.S1_a_at	-1.82541	-9.06566	0.00220762	DN493105	estExt_fgenesh4_pg.C_LG_III0436 fgenesh4_pm.C_LG_I000560	estExt_fgenesh4_pg.C_LG_III0436	At1g30490.1	HD-Zip transcription factor	tremula x tremuloides	Probes match on alternative forms of same gene	estExt_fgenesh4_pg.C_LG_III0436	HB
Ptp.1550.1.S1_at	-4.44136	-6.36552	0.00792977	CF235500	eugene3.00100709	eugene3.00100709	At3g04730.1	auxin-induced protein : identical to GB:AAB84353 (IAA16) [Arabidopsis thaliana]: early auxin-induced gene: member of a multigene family of early auxin-induced genes isolated from Arabidopsis using yeast two-hybrid system with IAA1:supported by full-length	alba x tremula	Unique	eugene3.00100709	AUX-IAA
Ptp.1550.1.S1_x_at	-4.40749	-6.13628	0.00903883	CF235500	eugene3.00100709	eugene3.00100709	At3g04730.1	auxin-induced protein : identical to GB:AAB84353 (IAA16) [Arabidopsis thaliana]: early auxin-induced gene: member of a multigene family of early auxin-induced genes isolated from Arabidopsis using yeast two-hybrid system with IAA1:supported by full-length	alba x tremula	Probes cross hyb with other sequences	eugene3.00100709	AUX-IAA
Ptp.1963.1.S1_at	-3.03236	-6.34593	0.00801881	CV269324	fgenesh4_pm.C_LG_II000166	fgenesh4_pm.C_LG_II000166	At1g25280.1	F-box containing tubby family protein : similar to putative Tub family protein GI:3738302 from [Arabidopsis thaliana]	trichocarpa x nigra	Unique	fgenesh4_pm.C_LG_II000166	TLP
Ptp.2195.1.S1_at	-1.65562	-6.54181	0.00720631	BU829946	grail3.0052008101	grail3.0052008101	At3g16500.1	phytochrome-associated protein 1 (PAP1) : nearly identical to phytochrome-associated protein 1 (PAP1) GB:AF088281 [Arabidopsis thaliana] (sequence discrepancy at (232-242 (this): 213-217 (GB:AF088281))):supported by full-length cDNA: Ceres:38146.	tremula x tremuloides	Unique	grail3.0052008101	AUX-IAA
Ptp.2260.1.S1_at	-1.14604	-10.5877	0.0012669	CV266397	eugene3.00640010	eugene3.00640010	At4g15180.1	hypothetical protein :	trichocarpa x nigra	Unique	eugene3.00640010	PcG
Ptp.2380.1.A1_s_at	-5.95657	-10.4547	0.00132102	CV251955	fgenesh4_pm.C_LG_I001083	fgenesh4_pm.C_LG_I001083	At1g10200.1	putative transcription factor : similar to transcription factor SF3 (pir|IS37656): similar to ESTs gb|T42207	trichocarpa	All probes match over all sequences	fgenesh4_pm.C_LG_I001083	LIM
Ptp.2617.1.S1_at	-1.20175	-5.99766	0.00981466	AY442257.1	grail3.0074003801	grail3.0074003801	At3g51950.1	putative protein : :supported by full-length cDNA: Ceres:7104.	alba x tremula	Unique	grail3.0074003801	C3H
Ptp.2645.1.S1_s_at	-1.80554	-12.1528	0.00076546	CV266931	estExt_fgenesh4_pm.C_LG_XIV0172	estExt_fgenesh4_pm.C_LG_XIV0172	At4g11070.1	WRKY family transcription factor : other putative proteins	trichocarpa x nigra	All probes match over all sequences	estExt_fgenesh4_pm.C_LG_XIV0172	WRKY
Ptp.265.1.S1_s_at	-2.83769	-6.5169	0.00730506	CK109640	grail3.0102003601	grail3.0102003601	At3g17610.1	bZIP family transcription factor : similar to TGACG-motif binding factor GI:2934884 from [Glycine max]: contains Pfam profile: PF00170 bZIP transcription factor: supported by full-length cDNA: Ceres: 35429.	tremula x tremuloides	All probes match over all sequences	grail3.0102003601	bZIP
Ptp.2655.1.S1_at	-1.35268	-6.06244	0.00944297	CK093499	gw1.I.6301.1 estExt_Genewise1_v1.C_1400026	gw1.I.6301.1	At5g56270.1	WRKY family transcription factor : contains Pfam profile: PF03106 WRKY DNA -binding domain: supported by cDNA: gi_15991723	tremula x tremuloides	Unique	gw1.I.6301.1	WRKY
Ptp.2743.1.S1_at	-2.37379	-10.3534	0.00136196	CK109706	eugene3.00030654	eugene3.00030654	At1g32700.1	expressed protein : similar to hypothetical protein GB:AAF25968 GI:6714272 from [Arabidopsis thaliana]:supported by full-length cDNA: Ceres:206224.	tremula x tremuloides	Unique	eugene3.00030654	PLATZ
Ptp.2911.1.S1_at	-1.36242	-7.45778	0.0045326	DN500434	estExt_Genewise1_v1.C_LG_VI1097	estExt_Genewise1_v1.C_LG_VI1097	At2g35940.1	BEL1-like homeobox 1 protein (BLH1) : : supported by cDNA: gi_13877516_gb_AF353094.1_AF353094	tremula x tremuloides	Unique	estExt_Genewise1_v1.C_LG_VI1097	HB
Ptp.2911.1.S1_s_at	-1.34669	-8.24319	0.00313232	DN500434	estExt_Genewise1_v1.C_LG_VI1097 gw1.XVI.2211.1	estExt_Genewise1_v1.C_LG_VI1097	At2g35940.1	BEL1-like homeobox 1 protein (BLH1) : : supported by cDNA: gi_13877516_gb_AF353094.1_AF353094	tremula x tremuloides	All probes match over all sequences	estExt_Genewise1_v1.C_LG_VI1097	HB
Ptp.3060.1.S1_at	-9.36856	-32.1919	1.97e-05	CV246518	grail3.0001068602	grail3.0001068602	At1g10200.1	putative transcription factor : similar to transcription factor SF3 (pir|IS37656): similar to ESTs gb|T42207	trichocarpa	Unique	grail3.0001068602	LIM
Ptp.3143.1.S1_at	-6.89918	-7.62262	0.00418552	CK110027	grail3.0023037401	grail3.0023037401	At3g56400.1	WRKY family transcription factor : DNA-binding protein 4 WRKY4 - Nicotiana tabacum	tremula x tremuloides	Unique	grail3.0023037401	WRKY
Ptp.3303.1.S1_at	-1.21776	-6.99919	0.0056793	CV267868	estExt_Genewise1_v1.C_LG_IX4631	estExt_Genewise1_v1.C_LG_IX4631	At2g35940.1	BEL1-like homeobox 1 protein (BLH1) : : supported by cDNA: gi_13877516_gb_AF353094.1_AF353094	trichocarpa x nigra	Unique	estExt_Genewise1_v1.C_LG_IX4631	HB
Ptp.3535.1.A1_at	-1.88681	-9.64941	0.00175217	BP934674	grail3.0024010601	grail3.0024010601	At1g50600.1	scarecrow-like protein : similar to SCARECROW GB:AAB06318 GI:1497987 from (Arabidopsis thaliana): supported by cDNA: gi_14334475_gb_AY034929.1_	nigra	Unique	grail3.0024010601	GRAS
Ptp.3556.1.S1_at	-1.04966	-8.84042	0.00241451	DN493136	estExt_fgenesh4_pm.C_820020	estExt_fgenesh4_pm.C_820020	At1g25440.1	CONSTANS B-box zinc finger family protein : similar to zinc finger protein GI:3618318 from [Oryza sativa]	tremula x tremuloides	Unique	estExt_fgenesh4_pm.C_820020	C2C2-CO-like
Ptp.3559.1.A1_at	-3.81081	-7.27501	0.00493935	CV263997	eugene3.00060843	eugene3.00060843	At2g38090.1	putative MYB family transcription factor :	trichocarpa x nigra	Unique	eugene3.00060843	MYB
Ptp.4232.1.S1_s_at	-1.21032	-7.86024	0.00374116	DN490020	estExt_Genewise1_v1.C_LG_XVI3514	estExt_Genewise1_v1.C_LG_XVI3514	At2g38090.1	putative MYB family transcription factor :	tremula x tremuloides	All probes match over all sequences	estExt_Genewise1_v1.C_LG_XVI3514	MYB-related
Ptp.4282.1.S1_s_at	-1.12381	-12.5554	0.000680427	CX659089	gw1.XVII.474.1	gw1.XVII.474.1	At3g24120.1	transfactor	alba x tremula var. glandulosa	All probes match over all sequences	gw1.XVII.474.1	GARP-G2-like
Ptp.4282.3.S1_s_at	-1.57947	-6.68004	0.006675	CV241113	gw1.XVII.474.1 gw1.I.3491.1	gw1.XVII.474.1	At3g24120.1	transfactor	trichocarpa	All probes match over all sequences	gw1.XVII.474.1	GARP-G2-like
Ptp.4473.1.S1_at	-2.49099	-8.36283	0.00298094	BU828781	eugene3.00640055	eugene3.00640055	At2g46410.1	myb-related protein CAPRICE (CPC) : identical to myb-related protein CAPRICE (CPC) GI:2346965 from [Arabidopsis thaliana]: supported by cDNA: gi_2346965_dbj_AB004871.1_AB004871	tremula x tremuloides	Unique	eugene3.00640055	MYB-related
Ptp.4800.1.S1_at	-2.42725	-10.1066	0.00148881	CK102316	gw1.70.171.1	gw1.70.171.1	At3g04730.1	auxin-induced protein : identical to GB:AAB84353 (IAA16) [Arabidopsis thaliana]: early auxin-induced gene: member of a multigene family of early auxin-induced genes isolated from Arabidopsis using yeast two-hybrid system with IAA1:supported by full-length	tremula x tremuloides	Unique	gw1.70.171.1	AUX-IAA
Ptp.4900.1.S1_s_at	-1.72234	-7.49097	0.00445867	AB079510.1	grail3.0126006201	grail3.0126006201	At1g10200.1	putative transcription factor : similar to transcription factor SF3 (pir|IS37656): similar to ESTs gb|T42207	kitakamiensis	All probes match over all sequences	grail3.0126006201	LIM
Ptp.5221.1.S1_s_at	-1.81569	-7.92566	0.00363528	CV282964	estExt_fgenesh4_pm.C_LG_XII0386	estExt_fgenesh4_pm.C_LG_XII0386	At1g59750.1	auxin response transcription factor (ARF1) : identical to auxin response factor 1 GI:2245378 from [Arabidopsis thaliana]: supported by cDNA: gi_2245377_gb_U83245.1_ATU83245	trichocarpa x deltoides	All probes match over all sequences	estExt_fgenesh4_pm.C_LG_XII0386	ARF
Ptp.5399.1.S1_at	-1.64259	-7.22503	0.00506983	CA824881	gw1.XIV.1147.1	gw1.XIV.1147.1	At1g01780.1	LIM domain protein	trichocarpa x deltoides	Unique	gw1.XIV.1147.1	LIM
Ptp.548.1.S1_x_at	-1.74248	-6.20271	0.00870846	AY919619.1	estExt_fgenesh4_pg.C_LG_I2905	estExt_fgenesh4_pg.C_LG_I2905	At4g32880.1	HD-Zip transcription factor	trichocarpa	Probes cross hyb with other sequences	estExt_fgenesh4_pg.C_LG_I2905	HB
Ptp.5551.1.S1_at	-4.06485	-50.9676	2.81e-06	AI161594	fgenesh4_pm.C_LG_I001083	fgenesh4_pm.C_LG_I001083	At1g10200.1	putative transcription factor : similar to transcription factor SF3 (pir|IS37656): similar to ESTs gb|T42207	tremula x tremuloides	Unique	fgenesh4_pm.C_LG_I001083	LIM
Ptp.5788.2.S1_at	-1.64465	-8.57522	0.00271182	BU834689	grail3.0003005602	grail3.0003005602	At1g20696.1	Expressed protein : : supported by full-length cDNA: Ceres: 11938.	tremula x tremuloides	Unique	grail3.0003005602	HMG
Ptp.5793.1.S1_s_at	-2.80934	-9.54669	0.00182535	BP929020	grail3.0010062402	grail3.0010062402	At3g17860.1	expressed protein : :supported by full-length cDNA: Ceres:12707.	nigra	All probes match over all sequences	grail3.0010062402	ZIM
Ptp.5835.1.S1_at	-3.80411	-7.83325	0.00379247	CV131717	fgenesh4_pm.C_LG_II000166	fgenesh4_pm.C_LG_II000166	At1g25280.1	F-box containing tubby family protein : similar to putative Tub family protein GI:3738302 from [Arabidopsis thaliana]	deltoides	Unique	fgenesh4_pm.C_LG_II000166	TLP
Ptp.5842.1.A1_s_at	-1.05552	-6.71929	0.00655589	CV242757	estExt_fgenesh4_pg.C_LG_VIII1741	estExt_fgenesh4_pg.C_LG_VIII1741	At2g47900.1	F-box containing tubby family protein : : supported by cDNA: gi_18377639	trichocarpa	All probes match over all sequences	estExt_fgenesh4_pg.C_LG_VIII1741	TLP
Ptp.5870.1.S1_at	-4.95597	-55.311	2.01e-06	DN493652	estExt_Genewise1_v1.C_1820077	estExt_Genewise1_v1.C_1820077	At3g58680.1	transcriptional coactivator - like protein : hMBF1alpha	tremula	Unique	estExt_Genewise1_v1.C_1820077	MBF1
Ptp.5926.2.S1_at	-2.11699	-7.37871	0.00471389	BU888111	estExt_fgenesh4_pm.C_LG_III0561	estExt_fgenesh4_pm.C_LG_III0561	At5g13180.1	NAM-like protein : hypothetical protein SENU5	tremula	Unique	estExt_fgenesh4_pm.C_LG_III0561	NAC
Ptp.5975.2.S1_at	-2.33062	-6.51256	0.0073206	CV241488	eugene3.00060011	eugene3.00060011	At2g01060.1	transfactor-like protein : similar to transfactor GB:BAA75684 from [Nicotiana tabacum]:supported by full-length cDNA: Ceres:115924.	trichocarpa	Unique	eugene3.00060011	GARP-G2-like
Ptp.6070.1.S1_at	-2.69602	-7.88526	0.00370348	CK112039	estExt_fgenesh4_pm.C_LG_XII0386	estExt_fgenesh4_pm.C_LG_XII0386	At1g59750.1	auxin response transcription factor (ARF1) : identical to auxin response factor 1 GI:2245378 from [Arabidopsis thaliana]: supported by cDNA: gi_2245377_gb_U83245.1_ATU83245	tremula x tremuloides	Unique	estExt_fgenesh4_pm.C_LG_XII0386	ARF
Ptp.6119.1.S1_s_at	-4.61986	-11.5399	0.000923903	DN500439	estExt_fgenesh4_pg.C_LG_VIII0451	estExt_fgenesh4_pg.C_LG_VIII0451	At3g55370.1	Dof zinc finger protein : : supported by cDNA: gi_5059397_gb_AF155818.1_AF155818	tremula x tremuloides	All probes match over all sequences	estExt_fgenesh4_pg.C_LG_VIII0451	C2C2-Dof
Ptp.6257.1.S1_at	-3.30821	-18.8088	0.000153755	CV234411	grail3.0032015302	grail3.0032015302	At1g53230.1	flower development protein cycloidea (cyc3)	trichocarpa	Unique	grail3.0032015302	TCP
Ptp.6295.1.S1_s_at	-5.72827	-41.5806	6.56e-06	BU879250	gw1.I.5485.1 gw1.XI.947.1	gw1.I.5485.1	At1g32770.1	OsNAC7 protein	trichocarpa	All probes match over all sequences	gw1.I.5485.1	NAC
Ptp.6319.1.S1_at	-6.06878	-10.2399	0.00142529	CV230902	gw1.III.861.1 gw1.127.114.1	gw1.III.861.1	At4g22680.1	myb family transcription factor : similar to myb DNA-binding protein GI:1020155 from [Arabidopsis thaliana]: supported by full-length cDNA: Ceres: 154343.	trichocarpa	Unique	gw1.III.861.1	MYB
Ptp.6384.2.S1_at	-1.69833	-8.46945	0.00283629	CV246357	estExt_Genewise1_v1.C_LG_II2767	estExt_Genewise1_v1.C_LG_II2767	At1g46480.1	hypothetical protein : similar to putative homeodomain transcription factor GI:3785979 from [Arabidopsis thaliana]	trichocarpa	Unique	estExt_Genewise1_v1.C_LG_II2767	HB
Ptp.6466.1.S1_s_at	-3.17853	-27.4722	3.64e-05	BU897911	gw1.VII.3291.1	gw1.VII.3291.1	At2g23760.1	BEL1-like homeobox 4 protein (BLH4) : : supported by cDNA: gi_13877512_gb_AF353092.1_AF353092	tremula x tremuloides	All probes match over all sequences	gw1.VII.3291.1	HB
Ptp.6494.1.S1_s_at	-4.93761	-11.5608	0.000919329	CV228589	eugene3.00400105	eugene3.00400105	At2g44745.1	WRKY family transcription factor : contains Pfam profile: PF03106 WRKY DNA -binding domain: supported by full-length cDNA: Ceres: 42237.	trichocarpa	All probes match over all sequences	eugene3.00400105	WRKY
Ptp.6560.1.S1_at	-3.84728	-14.4211	0.000411968	CK093565	gw1.IV.3042.1	gw1.IV.3042.1	At3g47620.1	putative protein : auxin-induced basic helix-loop-helix transcription factor - Gossypium hirsutum	tremula x tremuloides	Unique	gw1.IV.3042.1	TCP
Ptp.6825.1.S1_at	-1.07567	-6.27607	0.0083416	DN490280	estExt_Genewise1_v1.C_LG_I7229 gw1.III.218.1	estExt_Genewise1_v1.C_LG_I7229	At3g57670.1	zinc finger - like protein : finger protein pcp1	tremula x tremuloides	Unique	estExt_Genewise1_v1.C_LG_I7229	C2H2
Ptp.7131.2.S1_at	-4.63771	-7.65701	0.00411492	BU887742	gw1.IX.4341.1	gw1.IX.4341.1	At3g46130.1	Myb family transcription factor : contains PFAM profile: myb DNA binding domain PF00249: supported by cDNA: gi_9864078_gb_AF272733.1_AF272733	tremula x tremuloides	Unique	gw1.IX.4341.1	MYB
Ptp.7131.3.S1_a_at	-5.63098	-13.2329	0.000567713	BU884126	gw1.IX.4341.1	gw1.IX.4341.1	At3g46130.1	Myb family transcription factor : contains PFAM profile: myb DNA binding domain PF00249: supported by cDNA: gi_9864078_gb_AF272733.1_AF272733	tremula x tremuloides	Probes match on alternative forms of same gene	gw1.IX.4341.1	MYB
Ptp.726.1.A1_at	-3.82013	-18.9849	0.000148926	CV225822	estExt_Genewise1_v1.C_LG_II0718 gw1.40.903.1	estExt_Genewise1_v1.C_LG_II0718	At4g24240.1	WRKY family transcription factor : contains Pfam profile: PF03106 WRKY DNA -binding domain :supported by full-length cDNA: Ceres:112528.	trichocarpa	Unique	estExt_Genewise1_v1.C_LG_II0718	WRKY
Ptp.7273.1.S1_at	-3.27389	-7.07191	0.00547833	DN493296	eugene3.00190672	eugene3.00190672	At1g33760.1	transcription factor TINY	trichocarpa	Unique	eugene3.00190672	AP2-EREBP
Ptp.7390.1.S1_at	-5.15947	-25.6596	4.7e-05	DN485888	eugene3.00070807 fgenesh4_pm.C_LG_V000159	eugene3.00070807	At1g31320.1	hypothetical protein : similar to hypothetical protein GB:AAF24588 GI:6692123 from [Arabidopsis thaliana]	tremula x tremuloides	Unique	eugene3.00070807	AS2
Ptp.7471.1.S1_at	-2.54183	-7.08353	0.0054447	DN495652	eugene3.00012166 estExt_fgenesh4_pg.C_880085	eugene3.00012166	At3g27010.1	unknown protein :	tremula x tremuloides	Unique	eugene3.00012166	TCP
Ptp.7573.1.A1_at	-0.863791	-12.3637	0.000720854	CK093394	eugene3.00060245	eugene3.00060245	At2g41070.2	bZIP family transcription factor : contains a bZIP transcription factor basic domain signature (PDOC00036)	tremula x tremuloides	Unique	eugene3.00060245	bZIP
Ptp.7689.1.S1_s_at	-3.85607	-6.82982	0.00619788	DN498287	gw1.40.547.1	gw1.40.547.1	At5g42630.1	putative protein : similar to unknown protein (gb|AAF63176.1)supported by full-length cDNA: Ceres:114074.	tremula	All probes match over all sequences	gw1.40.547.1	GARP-G2-like
Ptp.7865.2.A1_at	-3.59841	-34.5338	1.49e-05	CV269285	gw1.132.12.1	gw1.132.12.1	At5g18560.1	AP2 domain -like protein : AP2:EREBP-like transcription factor LEAFY PETIOLE	tremula	Unique	gw1.132.12.1	AP2-EREBP
Ptp.7983.1.S1_s_at	-2.71285	-22.7909	7.54e-05	DN502963	grail3.0005003601	grail3.0005003601	At1g19000.1	myb family transcription factor : similar to MybSt1 GI:7705206 from [Solanum tuberosum]:supported by full-length cDNA: Ceres:41381.	tremula x tremuloides	All probes match over all sequences	grail3.0005003601	MYB-related
Ptp.835.1.S1_s_at	-2.74188	-8.32253	0.00303188	CK100129	gw1.I.293.1	gw1.I.293.1	At2g22670.1	auxin-regulated protein (IAA8) : :supported by full-length cDNA: Ceres:37274.	tremula x tremuloides	All probes match over all sequences	gw1.I.293.1	AUX-IAA
Ptp.948.1.S1_at	-3.39309	-10.492	0.00130945	CK089647	gw1.VII.178.1	gw1.VII.178.1	At3g13040.1	expressed protein : :supported by full-length cDNA: Ceres:116381.	tremula x tremuloides	Unique	gw1.VII.178.1	GARP-G2-like
PtpAffx.100271.1.S1_at	-2.60823	-7.90251	0.00367222	CK112076	fgenesh4_pg.C_LG_XV000621	fgenesh4_pg.C_LG_XV000621	At5g63160.1	putative protein : contains similarity to unknown protein (pir||T06706)	tremula x tremuloides	Unique	fgenesh4_pg.C_LG_XV000621	TAZ
PtpAffx.101117.1.A1_at	-2.80528	-9.62663	0.00176316	CV277711	estExt_Genewise1_v1.C_LG_VI0902	estExt_Genewise1_v1.C_LG_VI0902	At5g35550.1	myb family transcription factor : contains PFAM profile: myb DNA-binding domain PF00249: supported by cDNA: gi_15375303_gb_AF371981.2_AF371981	trichocarpa x deltoides	Unique	estExt_Genewise1_v1.C_LG_VI0902	MYB
PtpAffx.102022.1.A1_at	-4.32365	-31.5506	2.12e-05	CV260429	estExt_fgenesh4_pg.C_LG_II0961	estExt_fgenesh4_pg.C_LG_II0961	At1g68810.1	bHLH protein : Pfam HMM hit: helix-loop-helix DNA-binding domain	trichocarpa x nigra	Unique	estExt_fgenesh4_pg.C_LG_II0961	bHLH
PtpAffx.103616.2.S1_at	-1.70904	-18.6675	0.000158556	BU824612	fgenesh4_pg.C_LG_XIX000748 grail3.0041007901	fgenesh4_pg.C_LG_XIX000748	At1g35560.1	DNA binding protein	tremula	Unique	fgenesh4_pg.C_LG_XIX000748	TCP
PtpAffx.104683.1.S1_at	-2.00169	-10.4236	0.00133327	DN495768	gw1.XIII.43.1 gw1.XIX.2908.1	gw1.XIII.43.1	At2g31180.1	myb family transcription factor : similar to myb-related transcription factor GI:1370140 from [Lycopersicon esculentum]	tremula	Unique	gw1.XIII.43.1	MYB
PtpAffx.10597.2.S1_at	-3.66996	-11.5047	0.000934082	CV282313	grail3.0013019801	grail3.0013019801	At4g26150.1	GATA zinc finger protein : Arabidopsis thaliana mRNA for GATA transcription factor 3	trichocarpa x deltoides	Unique	grail3.0013019801	C2C2-GATA
PtpAffx.109937.1.A1_at	-3.27264	-8.16766	0.00323804	CK097441	estExt_fgenesh4_pg.C_LG_XIV0205 grail3.9342000101 grail3.0035010601	estExt_fgenesh4_pg.C_LG_XIV0205	At4g17980.1	NAM (no apical meristem) - like protein :	tremula	Unique	estExt_fgenesh4_pg.C_LG_XIV0205	NAC
PtpAffx.11077.3.S1_at	-1.52221	-7.25443	0.00499256	DN498552	estExt_Genewise1_v1.C_LG_II1638	estExt_Genewise1_v1.C_LG_II1638	At2g34830.1	WRKY family transcription factor : : supported by cDNA: gi_15384228_gb_AF404863.1_AF404863	tremula	Unique	estExt_Genewise1_v1.C_LG_II1638	WRKY
PtpAffx.11077.4.A1_s_at	-2.49895	-9.65466	0.00174909	CV276377	eugene3.00140651	eugene3.00140651	At3g58710.2	WRKY family transcription factor : contains Pfam profile: PF03106 WRKY DNA -binding domain	trichocarpa x deltoides	All probes match over all sequences	eugene3.00140651	WRKY
PtpAffx.111515.1.S1_at	-6.87348	-8.03993	0.0034379	CV238264	estExt_fgenesh4_pg.C_LG_X0852	estExt_fgenesh4_pg.C_LG_X0852	At1g69780.1	HD-Zip transcription factor	trichocarpa	Unique	estExt_fgenesh4_pg.C_LG_X0852	HB
PtpAffx.1122.3.S1_a_at	-2.22732	-7.76159	0.00392761	CV243787	fgenesh4_pg.C_LG_IX000987	fgenesh4_pg.C_LG_IX000987	At5g12840.1	CCAAT box binding factor: transcription factor Hap2a :	trichocarpa	Probes match on alternative forms of same gene	fgenesh4_pg.C_LG_IX000987	CCAAT-HAP2
PtpAffx.114412.1.A1_s_at	-2.5179	-15.3367	0.00032581	BU876625	estExt_fgenesh4_pg.C_880085	estExt_fgenesh4_pg.C_880085	At3g27010.1	unknown protein :	trichocarpa	All probes match over all sequences	estExt_fgenesh4_pg.C_880085	TCP
PtpAffx.11878.2.S1_at	-2.08987	-7.1078	0.00537609	CV260432	eugene3.00050503	eugene3.00050503	At5g67190.1	TINY-like protein :	trichocarpa x nigra	Unique	eugene3.00050503	AP2-EREBP
PtpAffx.122855.1.S1_at	-7.12855	-28.911	2.94e-05	CK103670	gw1.I.5485.1 gw1.XI.947.1	gw1.I.5485.1	At1g32770.1	OsNAC7 protein	tremula x tremuloides	Unique	gw1.I.5485.1	NAC
PtpAffx.123174.1.A1_at	-1.8495	-8.65265	0.00262108	CV227059	estExt_fgenesh4_pg.C_LG_XIII0196	estExt_fgenesh4_pg.C_LG_XIII0196	At5g43700.1	auxin-induced protein AUX2-11 (sp P33077) : : supported by cDNA: gi_12083197	trichocarpa	Unique	estExt_fgenesh4_pg.C_LG_XIII0196	AUX-IAA
PtpAffx.124514.1.S1_at	-0.607078	-22.554	7.81e-05	DN499728	eugene3.00081839	eugene3.00081839	At5g15150.1	homeobox-leucine zipper protein	tremula x tremuloides	Unique	eugene3.00081839	HB
PtpAffx.126807.1.S1_at	-2.34977	-7.9915	0.00351828	CX179362	estExt_fgenesh4_pg.C_LG_V1044	estExt_fgenesh4_pg.C_LG_V1044	At1g21450.1	scarecrow-like 1 : identical to scarecrow-like 1 GB:AAF21043 GI:6644390 from [Arabidopsis thaliana]:supported by full-length cDNA: Ceres:109490.	euramericana	Unique	estExt_fgenesh4_pg.C_LG_V1044	GRAS
PtpAffx.128235.1.A1_at	-1.48087	-13.9974	0.000458181	CV226013	gw1.V.3738.1 gw1.VII.3291.1	gw1.V.3738.1	At2g23760.1	BEL1-like homeobox 4 protein (BLH4) : : supported by cDNA: gi_13877512_gb_AF353092.1_AF353092	trichocarpa	Unique	gw1.V.3738.1	HB
PtpAffx.129461.1.A1_at	-3.34589	-7.36353	0.00474175	CV282756	gw1.III.619.1	gw1.III.619.1	At1g63490.1	RB-binding protein -like : similar to retinoblastoma binding protein (RB-binding) GB:CAB63108 [Homo sapiens]: supported by cDNA: gi_14532667_gb_AY039958.1_	tremula x tremuloides	Unique	gw1.III.619.1	ARID
PtpAffx.129522.1.A1_at	-2.48763	-20.381	0.000113001	CV243327	grail3.0024038301	grail3.0024038301	At3g14020.1	putative transcription factor : similar to transcription factor GB:CAA74050 from [Arabidopsis thaliana]	trichocarpa	Unique	grail3.0024038301	CCAAT-HAP2
PtpAffx.132156.1.S1_at	-0.81296	-6.14059	0.00901808	DN494451	fgenesh4_pg.C_LG_II001012	fgenesh4_pg.C_LG_II001012	At4g37940.1	MADS-box protein : MADS-box protein AGL17 - Arabidopsis thaliana	tremula x tremuloides	Unique	fgenesh4_pg.C_LG_II001012	MADS
PtpAffx.1332.1.S1_at	-2.58571	-9.63743	0.00175771	CV244447	estExt_Genewise1_v1.C_LG_III0268	estExt_Genewise1_v1.C_LG_III0268	At4g29080.1	phytochrome-associated protein PAP2 : : supported by cDNA: gi_12083213_gb_AF332402.1_AF332402	trichocarpa	Unique	estExt_Genewise1_v1.C_LG_III0268	AUX-IAA
PtpAffx.133715.1.A1_at	-3.14887	-7.21637	0.00508868	CV265575	gw1.28.1097.1 estExt_Genewise1_v1.C_LG_XVI0556	gw1.28.1097.1	At3g54220.1	SCARECROW1 : : supported by cDNA: gi_15810552_gb_AY056315.1_	trichocarpa x nigra	Unique	gw1.28.1097.1	GRAS
PtpAffx.134221.1.A1_at	-0.731718	-6.513	0.00732048	CV243314	fgenesh4_pm.C_LG_VII000412 fgenesh4_pm.C_scaffold_57000088	fgenesh4_pm.C_LG_VII000412	At5g66770.1	SCARECROW gene regulator : : supported by cDNA: gi_17064923	trichocarpa	Unique	fgenesh4_pm.C_LG_VII000412	GRAS
PtpAffx.134305.1.A1_at	-1.18199	-16.5546	0.000247741	CV238869	gw1.VI.1973.1	gw1.VI.1973.1	At4g30935.1	WRKY family transcription factor : contains Pfam profile: PF03106 WRKY DNA -binding domain	trichocarpa	Unique	gw1.VI.1973.1	WRKY
PtpAffx.134432.1.A1_at	-1.6753	-11.0825	0.00106882	CV235631	eugene3.00120047	eugene3.00120047	At1g68130.1	putative C2H2-type zinc finger protein : contains Pfam profile: Zinc finger	trichocarpa	Unique	eugene3.00120047	C2H2
PtpAffx.13648.1.S1_at	-4.95116	-7.04604	0.00554704	BU822210	eugene3.01700004	eugene3.01700004	At2g44150.1	expressed protein : : supported by cDNA: gi_15028058_gb_AY045886.1_	trichocarpa x nigra	Unique	eugene3.01700004	PcG
PtpAffx.13671.1.S1_at	-2.9654	-9.22176	0.00207368	CV226095	gw1.V.3062.1 gw1.VII.2124.1	gw1.V.3062.1	At4g14540.1	CCAAT-binding transcription factor subunit A(CBF-A) :	trichocarpa	Unique	gw1.V.3062.1	CCAAT-HAP3
PtpAffx.13687.1.S1_at	-0.754552	-7.11832	0.00535023	DN492122	eugene3.00101840	eugene3.00101840	At3g51880.1	high mobility group protein 2-like : : supported by cDNA: gi_15912190_gb_AY056373.1_	trichocarpa	Unique	eugene3.00101840	HMG
PtpAffx.139236.1.S1_at	-3.8303	-6.97544	0.00575576	DN502651	gw1.VIII.898.1 eugene3.00101592	gw1.VIII.898.1	At5g18240.1	transfactor-like protein : : supported by cDNA: gi_14596180_gb_AY042878.1_	tremula x tremuloides	Unique	gw1.VIII.898.1	GARP-G2-like
PtpAffx.141359.1.S1_s_at	-3.84829	-13.0173	0.000601453	CX172263	fgenesh4_pg.C_LG_V000519	fgenesh4_pg.C_LG_V000519	At5g67030.1	zeaxanthin epoxidase precursor (LOS6:ABA1)(ZEP) : identical to GI:9857296 AtABA1: supported by cDNA: gi_10444087_gb_AF281655.1_AF281655	deltoides	All probes match over all sequences	fgenesh4_pg.C_LG_V000519	FHA
PtpAffx.142161.1.S1_s_at	-5.1523	-8.16142	0.00324744	BU867394	fgenesh4_pg.C_LG_VIII000710 estExt_Genewise1_v1.C_LG_X1278	fgenesh4_pg.C_LG_VIII000710	At1g79430.1	transfactor	tremula	All probes match over all sequences	fgenesh4_pg.C_LG_VIII000710	GARP-G2-like
PtpAffx.14349.1.S1_at	-1.86311	-10.711	0.00120763	CV242146	eugene3.00130435	eugene3.00130435	At5g28640.1	putative protein :	trichocarpa	Unique	eugene3.00130435	GIF
PtpAffx.143786.1.S1_at	-3.69285	-7.70099	0.00402991	BU870838	fgenesh4_pg.C_scaffold_187000006 estExt_Genewise1_v1.C_LG_IV2935	fgenesh4_pg.C_scaffold_187000006	At2g33860.1	auxin response transcription factor 3 (ETTIN:ARF3) : identical to ETTIN GB:AF007788 from [Arabidopsis thaliana]: supported by cDNA: gi_12484198_gb_AF336917.1_AF336917	trichocarpa	Unique	fgenesh4_pg.C_scaffold_187000006	ARF
PtpAffx.144348.1.S1_at	-1.30103	-7.10764	0.00537609	CK091378	gw1.IV.2968.1	gw1.IV.2968.1	At3g15510.1	putative jasmonic acid regulatory protein : similar to jasmonic acid 2 GB:AAF04915 from [Lycopersicon esculentum]: supported by cDNA: gi_12060425_dbj_AB049071.1_AB049071	tremula x tremuloides	Unique	gw1.IV.2968.1	NAC
PtpAffx.145514.1.S1_at	-1.89199	-7.12736	0.00533005	CF229295	gw1.I.1006.1	gw1.I.1006.1	At5g58900.1	I-box binding factor - like protein : I-box binding factor	alba x tremula	Unique	gw1.I.1006.1	MYB
PtpAffx.146084.1.S1_at	-2.19966	-6.12089	0.00912098	BU813123	grail3.0002057401	grail3.0002057401	At2g47900.1	F-box containing tubby family protein : : supported by cDNA: gi_18377639	tremula x tremuloides	Unique	grail3.0002057401	TLP
PtpAffx.14646.1.A1_a_at	-3.30827	-11.2918	0.000998177	CV270849	grail3.0041013401	grail3.0041013401	At1g71692.1	MADS-box protein : identical to GB:AAC49085 GI:862650 from [Arabidopsis thaliana] (Plant Cell 7 (8)	trichocarpa	Probes match on alternative forms of same gene	grail3.0041013401	MADS
PtpAffx.146473.1.A1_at	-4.80674	-8.53908	0.00275281	CV275488	eugene3.00101287	eugene3.00101287	At1g13600.1	bZIP family transcription factor : contains Pfam profile: PF00170 bZIP transcription factor: supported by cDNA: gi_12083267	trichocarpa x deltoides	Unique	eugene3.00101287	bZIP
PtpAffx.147090.1.A1_at	-0.68845	-12.3366	0.000726261	CV252025	gw1.XII.1246.1 gw1.122.151.1	gw1.XII.1246.1	At3g17730.1	hypothetical protein : similar to GRAB1 protein GB:CAA09371 [Triticum sp.]	trichocarpa	Unique	gw1.XII.1246.1	NAC
PtpAffx.147608.1.A1_at	-2.54081	-17.4489	0.000204685	BP936625	fgenesh4_pm.C_LG_VIII000613	fgenesh4_pm.C_LG_VIII000613	At1g68130.1	putative C2H2-type zinc finger protein : contains Pfam profile: Zinc finger	nigra	Unique	fgenesh4_pm.C_LG_VIII000613	C2H2
PtpAffx.14780.1.S1_at	-6.28381	-8.76452	0.00249836	DN497970	gw1.XVII.1044.1	gw1.XVII.1044.1	At1g69780.1	HD-Zip transcription factor	tremula x tremuloides	Unique	gw1.XVII.1044.1	HB
PtpAffx.150004.1.S1_s_at	-1.42114	-7.5743	0.00428147	BU883888	fgenesh4_pg.C_LG_XIX000729	fgenesh4_pg.C_LG_XIX000729	At1g35460.1	bHLH protein : similar to GI:6166283 from [Pinus taeda]: supported by cDNA: gi_15724177_gb_AF411791.1_AF411791	tremula x tremuloides	All probes match over all sequences	fgenesh4_pg.C_LG_XIX000729	bHLH
PtpAffx.150249.1.S1_s_at	-2.27163	-8.23784	0.00313961	CX169560	eugene3.00012166	eugene3.00012166	At3g27010.1	unknown protein :	deltoides	All probes match over all sequences	eugene3.00012166	TCP
PtpAffx.151555.1.A1_at	-2.12216	-29.131	2.85e-05	CV281042	gw1.XIII.2271.1	gw1.XIII.2271.1	At1g08810.1	myb family transcription factor : : supported by cDNA: gi_3941481_gb_AF062895.1_AF062895	trichocarpa x deltoides	Unique	gw1.XIII.2271.1	MYB
PtpAffx.151773.1.A1_at	-4.78655	-10.1745	0.00145833	BP936273	estExt_fgenesh4_pg.C_LG_IX1263	estExt_fgenesh4_pg.C_LG_IX1263	At5g02460.1	Dof zinc finger protein : zinc finger protein OBP3	nigra	Unique	estExt_fgenesh4_pg.C_LG_IX1263	C2C2-Dof
PtpAffx.152473.1.S1_at	-4.087	-6.4055	0.00776346	BP925267	gw1.VII.3405.1 gw1.57.294.1	gw1.VII.3405.1	At4g36710.1	SCARECROW-like protein :	nigra	Unique	gw1.VII.3405.1	GRAS
PtpAffx.155053.1.S1_s_at	-2.57616	-6.05503	0.00948522	CX177654	estExt_fgenesh4_pg.C_LG_II0629	estExt_fgenesh4_pg.C_LG_II0629	At1g76880.1	GT-like trihelix DNA-binding protein	euramericana	All probes match over all sequences	estExt_fgenesh4_pg.C_LG_II0629	Trihelix
PtpAffx.15627.1.S1_s_at	-5.65508	-21.0944	0.000100824	CK092777	estExt_fgenesh4_pg.C_640203	estExt_fgenesh4_pg.C_640203	At4g28500.1	similar to NAM protein	tremula x tremuloides	All probes match over all sequences	estExt_fgenesh4_pg.C_640203	NAC
PtpAffx.15627.2.S1_s_at	-5.30425	-44.6476	4.86e-06	CK102877	estExt_fgenesh4_pg.C_640203	estExt_fgenesh4_pg.C_640203	At4g28500.1	similar to NAM protein	tremula x tremuloides	All probes match over all sequences	estExt_fgenesh4_pg.C_640203	NAC
PtpAffx.157333.1.S1_s_at	-3.0806	-10.4419	0.00132545	CX171755	estExt_fgenesh4_pg.C_1520010	estExt_fgenesh4_pg.C_1520010	At2g42300.1	unknown protein : : supported by cDNA: gi_17529249	deltoides	All probes match over all sequences	estExt_fgenesh4_pg.C_1520010	bHLH
PtpAffx.1574.1.A1_at	-2.07561	-70.5933	6.8e-07	CV231285	grail3.0030011901	grail3.0030011901	At5g06800.1	putative protein : contains similarity to transfactor	trichocarpa	Unique	grail3.0030011901	GARP-G2-like
PtpAffx.157564.1.S1_s_at	-2.94235	-8.25777	0.00311455	CX176860	grail3.0005003601	grail3.0005003601	At1g19000.1	myb family transcription factor : similar to MybSt1 GI:7705206 from [Solanum tuberosum]:supported by full-length cDNA: Ceres:41381.	deltoides	All probes match over all sequences	grail3.0005003601	MYB-related
PtpAffx.157864.1.S1_s_at	-3.2293	-15.8865	0.00028499	BU812042	fgenesh4_pg.C_LG_I001774	fgenesh4_pg.C_LG_I001774	At2g28810.1	Dof zinc finger protein : similar to zinc finger protein OBP2 GI:5059394 from [Arabidopsis thaliana]	tremula x tremuloides	All probes match over all sequences	fgenesh4_pg.C_LG_I001774	C2C2-Dof
PtpAffx.157864.2.S1_at	-3.46287	-12.8007	0.00063954	DN496026	estExt_fgenesh4_pg.C_LG_IX1263	estExt_fgenesh4_pg.C_LG_IX1263	At5g02460.1	Dof zinc finger protein : zinc finger protein OBP3	tremula	Unique	estExt_fgenesh4_pg.C_LG_IX1263	C2C2-Dof
PtpAffx.15802.1.S1_at	-4.12032	-7.30049	0.00487672	CK090697	grail3.0019026502	grail3.0019026502	At5g66320.1	GATA zinc finger protein :	trichocarpa	Unique	grail3.0019026502	C2C2-GATA
PtpAffx.158270.1.A1_at	-1.82631	-11.6491	0.000893274	CV240715	fgenesh4_pg.C_LG_XV000621	fgenesh4_pg.C_LG_XV000621	At5g63160.1	putative protein : contains similarity to unknown protein (pir||T06706)	trichocarpa	Unique	fgenesh4_pg.C_LG_XV000621	TAZ
PtpAffx.158377.1.S1_at	-1.42651	-14.4663	0.000408719	CX168989	estExt_Genewise1_v1.C_1550153	estExt_Genewise1_v1.C_1550153	At1g69010.1	putative DNA-binding protein : : Pfam HMM hit: helix-loop-helix DNA-binding domain:supported by full-length cDNA: Ceres:27793.	deltoides	Unique	estExt_Genewise1_v1.C_1550153	bHLH
PtpAffx.159780.1.A1_at	-4.70631	-14.2678	0.000428622	CV264397	gw1.IV.3042.1	gw1.IV.3042.1	At3g47620.1	putative protein : auxin-induced basic helix-loop-helix transcription factor - Gossypium hirsutum	trichocarpa x nigra	Unique	gw1.IV.3042.1	TCP
PtpAffx.161390.1.S1_at	-4.26734	-13.3765	0.000541482	CK103928	fgenesh4_pg.C_LG_VI001551	fgenesh4_pg.C_LG_VI001551	At3g13810.1	zinc finger protein	trichocarpa	Unique	fgenesh4_pg.C_LG_VI001551	C2H2
PtpAffx.162664.1.S1_s_at	-4.7843	-9.63474	0.00175771	CF229857	eugene3.00400105	eugene3.00400105	At2g44745.1	WRKY family transcription factor : contains Pfam profile: PF03106 WRKY DNA -binding domain: supported by full-length cDNA: Ceres: 42237.	alba x tremula	All probes match over all sequences	eugene3.00400105	WRKY
PtpAffx.1627.1.S1_a_at	-3.31381	-18.5603	0.000160698	AJ767188	estExt_Genewise1_v1.C_LG_II1087	estExt_Genewise1_v1.C_LG_II1087	At2g20180.1	unknown protein :	euphratica	Probes match on alternative forms of same gene	estExt_Genewise1_v1.C_LG_II1087	bHLH
PtpAffx.163978.1.S1_at	-0.455332	-15.6992	0.000298336	CV260028	estExt_fgenesh4_pg.C_169840001 eugene3.00040855	estExt_fgenesh4_pg.C_169840001	At2g37630.1	putative MYB family transcription factor : : supported by cDNA: gi_5823324_gb_AF175996.1_AF175996	trichocarpa x nigra	Unique	estExt_fgenesh4_pg.C_169840001	MYB
PtpAffx.17582.1.A1_at	-1.7775	-7.84405	0.00377234	CV281458	gw1.XI.2829.1	gw1.XI.2829.1	At1g30460.1	hypothetical protein : similar to hypothetical protein GB:AAF19746 GI:6634766 from [Arabidopsis thaliana]	trichocarpa x deltoides	Unique	gw1.XI.2829.1	C3H
PtpAffx.1799.1.A1_at	-3.45052	-10.4664	0.0013175	CV275134	gw1.XIV.508.1	gw1.XIV.508.1	At4g37750.1	ovule development protein aintegumenta (ANT) : GI:1244708 : supported by cDNA: gi_1171428_gb_U44028.1_ATU44028	trichocarpa x deltoides	Unique	gw1.XIV.508.1	AP2-EREBP
PtpAffx.18446.1.A1_at	-6.26903	-10.9883	0.00110202	CV259032	eugene3.00061866	eugene3.00061866	At4g32280.1	Expressed protein : : supported by cDNA: gi_14190492_gb_AF380646.1_AF380646	trichocarpa x nigra	Unique	eugene3.00061866	AUX-IAA
PtpAffx.18754.1.A1_at	-1.08506	-6.56447	0.00710659	CV253312	fgenesh4_pg.C_scaffold_2789000001 grail3.0001051501 gw1.130.33.1	fgenesh4_pg.C_scaffold_2789000001	At3g18990.1	unknown protein : similar to unknown protein GB:AAD43153 from [Arabidopsis thaliana]	trichocarpa x deltoides	Unique	fgenesh4_pg.C_scaffold_2789000001	ABI3-VP1
PtpAffx.19531.1.S1_at	-3.92626	-8.12962	0.0033004	CN550068	gw1.II.3432.1 gw1.XIV.2062.1	gw1.II.3432.1	At4g01680.1	myb family transcription factor : : supported by cDNA: gi_15450989_gb_AY054575.1_	trichocarpa x deltoides	Unique	gw1.II.3432.1	MYB
PtpAffx.19564.1.S1_s_at	-3.02626	-9.23089	0.00206371	CN524106	estExt_fgenesh4_pm.C_LG_II0495	estExt_fgenesh4_pm.C_LG_II0495	At5g65670.1	auxin-induced protein IAA9 (pir |T05902) : :supported by full-length cDNA: Ceres:31563.	trichocarpa x deltoides	All probes match over all sequences	estExt_fgenesh4_pm.C_LG_II0495	AUX-IAA
PtpAffx.19887.1.S1_at	-3.91803	-12.9271	0.000617308	CK110507	grail3.0093009501	grail3.0093009501	At5g62940.1	Dof zinc finger protein : Dof zinc finger protein	tremula x tremuloides	Unique	grail3.0093009501	C2C2-Dof
PtpAffx.200175.1.S1_at	-1.71946	-9.47743	0.00187665	pmrna:pmrna327	grail3.0161002301	grail3.0161002301	At2g42280.1	bHLH protein : similar to GP|2262147|AC002330	trichocarpa	Unique	grail3.0161002301	bHLH
PtpAffx.200227.1.S1_s_at	-1.56976	-16.1205	0.000270365	pmrna:pmrna426	gw1.I.7690.1 grail3.0047015901	gw1.I.7690.1	At5g43270.1	squamosa promoter binding protein-like 2 (emb|CAB56576.1) :	trichocarpa	All probes match over all sequences	gw1.I.7690.1	SBP
PtpAffx.200794.1.S1_at	-2.27855	-9.93961	0.00158125	pmrna:pmrna1544	fgenesh4_pg.C_LG_I001774	fgenesh4_pg.C_LG_I001774	At2g28810.1	Dof zinc finger protein : similar to zinc finger protein OBP2 GI:5059394 from [Arabidopsis thaliana]	trichocarpa	Unique	fgenesh4_pg.C_LG_I001774	C2C2-Dof
PtpAffx.201317.1.S1_at	-5.69658	-14.933	0.00036122	pmrna:pmrna2619	gw1.I.4947.1	gw1.I.4947.1	At3g58120.1	putative protein : basic leucine zipper transcription activator shoot-forming PKSF1 - Paulownia kawakamii	trichocarpa	Unique	gw1.I.4947.1	bZIP
PtpAffx.201326.1.S1_s_at	-2.69238	-7.18448	0.00517441	pmrna:pmrna2629	grail3.0032015302	grail3.0032015302	At1g53230.1	flower development protein cycloidea (cyc3)	trichocarpa	All probes match over all sequences	grail3.0032015302	TCP
PtpAffx.20146.1.S1_at	-1.42278	-6.34348	0.00802683	BU824578	estExt_fgenesh4_pg.C_1640064 gw1.VI.2366.1	estExt_fgenesh4_pg.C_1640064	At1g19220.1	auxin response factor	tremula	Unique	estExt_fgenesh4_pg.C_1640064	ARF
PtpAffx.201688.1.S1_at	-5.86547	-13.1955	0.000574749	pmrna:pmrna3365	grail3.0003037201	grail3.0003037201	At4g14550.1	IAA7 like protein : : supported by cDNA: gi_12248008	trichocarpa	Unique	grail3.0003037201	AUX-IAA
PtpAffx.201728.1.S1_at	-2.15368	-8.41614	0.00290393	pmrna:pmrna3433	gw1.II.1967.1	gw1.II.1967.1	At5g36740.1	putative protein : strong similarity to unknown protein (gb AAC80581.1)	trichocarpa	Unique	gw1.II.1967.1	PHD
PtpAffx.201804.1.S1_s_at	-3.08097	-9.00215	0.00225946	pmrna:pmrna3590	eugene3.00020637	eugene3.00020637	At1g76880.1	GT-like trihelix DNA-binding protein	trichocarpa	All probes match over all sequences	eugene3.00020637	Trihelix
PtpAffx.202127.1.S1_at	-1.77105	-8.53233	0.00275936	pmrna:pmrna4250	gw1.II.3777.1	gw1.II.3777.1	At2g44940.1	putative AP2 domain transcription factor : pFAM domain (PF00847)supported by full-length cDNA: Ceres:31044.	trichocarpa	Unique	gw1.II.3777.1	AP2-EREBP
PtpAffx.202534.1.S1_at	-1.05375	-6.10385	0.00921866	pmrna:pmrna5074	fgenesh4_pg.C_LG_II002170	fgenesh4_pg.C_LG_II002170	At5g16560.1	putative protein : similar to unknown protein (gb|AAD20098.1): supported by cDNA: gi_14345994_gb_AY030192.1_	trichocarpa	Unique	fgenesh4_pg.C_LG_II002170	GARP-G2-like
PtpAffx.202567.1.S1_at	-1.34876	-6.26358	0.00841046	pmrna:pmrna5147	estExt_Genewise1_v1.C_LG_II1523	estExt_Genewise1_v1.C_LG_II1523	At4g09460.1	myb family transcription factor : :supported by full-length cDNA: Ceres:28019.	trichocarpa	Unique	estExt_Genewise1_v1.C_LG_II1523	MYB
PtpAffx.203774.1.S1_at	-0.237586	-9.64817	0.00175217	pmrna:pmrna7455	grail3.0093008801	grail3.0093008801	At1g61110.1	NAM protein	trichocarpa	Unique	grail3.0093008801	NAC
PtpAffx.203882.1.S1_at	-2.10168	-8.25354	0.00311877	pmrna:pmrna7667	gw1.IV.3044.1	gw1.IV.3044.1	At5g62940.1	Dof zinc finger protein : Dof zinc finger protein	trichocarpa	Unique	gw1.IV.3044.1	C2C2-Dof
PtpAffx.203882.1.S1_x_at	-1.93273	-7.09722	0.00540323	pmrna:pmrna7667	gw1.IV.3044.1	gw1.IV.3044.1	At5g62940.1	Dof zinc finger protein : Dof zinc finger protein	trichocarpa	Probes cross hyb with other sequences	gw1.IV.3044.1	C2C2-Dof
PtpAffx.203923.1.S1_at	-2.20138	-7.16186	0.00523762	pmrna:pmrna7742	fgenesh4_pg.C_LG_IV000572	fgenesh4_pg.C_LG_IV000572	At1g73830.1	putative helix-loop-helix DNA-binding protein : contains Pfam profile: PF00010 Helix-loop-helix DNA-binding domain	trichocarpa	Unique	fgenesh4_pg.C_LG_IV000572	bHLH
PtpAffx.204019.1.S1_at	-2.17828	-6.2793	0.00832996	pmrna:pmrna7927	gw1.IV.3880.1	gw1.IV.3880.1	At5g37020.1	auxin response transcription factor(ARF8) : identical to auxin response factor 8 GI:4104931 from [Arabidopsis thaliana]: supported by cDNA: gi_4104930_gb_AF042196.1_AF042196	trichocarpa	Unique	gw1.IV.3880.1	ARF
PtpAffx.204157.1.S1_s_at	-3.88945	-8.62356	0.00265798	pmrna:pmrna8190	gw1.IV.177.1	gw1.IV.177.1	At3g28920.1	unknown protein : : supported by cDNA: gi_20260543	trichocarpa	All probes match over all sequences	gw1.IV.177.1	ZF-HD
PtpAffx.204597.1.S1_at	-1.81376	-6.13522	0.00904239	pmrna:pmrna9026	estExt_Genewise1_v1.C_LG_IX1644 fgenesh4_pg.C_scaffold_4243000002	estExt_Genewise1_v1.C_LG_IX1644	At4g34610.1	homeodomain protein : similaritry to homeotic protein BEL1	trichocarpa	Unique	estExt_Genewise1_v1.C_LG_IX1644	HB
PtpAffx.204675.1.S1_at	-2.59013	-11.3431	0.000981602	pmrna:pmrna9201	fgenesh4_pg.C_LG_IX000628	fgenesh4_pg.C_LG_IX000628	At4g34000.1	abscisic acid responsive elements-binding factor(ABF3) : identical to abscisic acid responsive elements-binding factor (ABF3) GI:6739280 from [Arabidopsis thaliana]: supported by cDNA: gi_15451049_gb_AY054605.1_	trichocarpa	Unique	fgenesh4_pg.C_LG_IX000628	bZIP
PtpAffx.204722.1.S1_at	-3.64999	-8.88524	0.00236611	pmrna:pmrna9303	grail3.0001067101	grail3.0001067101	At3g49940.1	putative protein : hypothetical protein - Arabidopsis thaliana	trichocarpa	Unique	grail3.0001067101	AS2
PtpAffx.204871.1.S1_x_at	-3.73547	-90.536	2.74e-07	pmrna:pmrna9626	gw1.IX.3536.1	gw1.IX.3536.1	At5g12870.1	myb family transcription factor : contains PFAM profile: myb DNA binding domain PF00249	trichocarpa	Probes cross hyb with other sequences	gw1.IX.3536.1	MYB
PtpAffx.205243.1.S1_at	-3.40645	-11.429	0.000955424	pmrna:pmrna10389	eugene3.00050284	eugene3.00050284	At5g23280.1	unknown protein :	trichocarpa	Unique	eugene3.00050284	TCP
PtpAffx.205280.1.S1_at	-3.47596	-11.4057	0.000962061	pmrna:pmrna10467	fgenesh4_pg.C_LG_V000373	fgenesh4_pg.C_LG_V000373	At3g12890.1	expressed protein : :supported by full-length cDNA: Ceres:158736.	trichocarpa	Unique	fgenesh4_pg.C_LG_V000373	C2C2-CO-like
PtpAffx.205352.1.S1_at	-0.585442	-6.5288	0.00725555	pmrna:pmrna10597	fgenesh4_pg.C_LG_V000519	fgenesh4_pg.C_LG_V000519	At5g67030.1	zeaxanthin epoxidase precursor (LOS6:ABA1)(ZEP) : identical to GI:9857296 AtABA1: supported by cDNA: gi_10444087_gb_AF281655.1_AF281655	trichocarpa	Unique	fgenesh4_pg.C_LG_V000519	FHA
PtpAffx.206017.1.S1_at	-2.345	-18.6968	0.00015772	pmrna:pmrna11925	eugene3.00060245	eugene3.00060245	At2g41070.2	bZIP family transcription factor : contains a bZIP transcription factor basic domain signature (PDOC00036)	trichocarpa	Unique	eugene3.00060245	bZIP
PtpAffx.206129.1.S1_s_at	-0.675787	-7.86104	0.00374024	pmrna:pmrna12161	estExt_Genewise1_v1.C_LG_VI0524	estExt_Genewise1_v1.C_LG_VI0524	At2g41900.1	putative CCCH-type zinc finger protein : also an ankyrin-repeat protein: supported by cDNA: gi_14335105_gb_AY037232.1_	trichocarpa	All probes match over all sequences	estExt_Genewise1_v1.C_LG_VI0524	C3H
PtpAffx.206149.1.S1_s_at	-2.49573	-7.59816	0.00423217	pmrna:pmrna12201	gw1.VI.1595.1 gw1.XVIII.136.1	gw1.VI.1595.1	At5g52600.1	similar to myb family transcription factor : temporary automated functional assignment	trichocarpa	All probes match over all sequences	gw1.VI.1595.1	MYB
PtpAffx.206426.1.S1_at	-1.18825	-6.2562	0.00844445	pmrna:pmrna12762	eugene3.00061121	eugene3.00061121	At5g06510.1	transcription factor-like protein : :supported by full-length cDNA: Ceres:114015.	trichocarpa	Unique	eugene3.00061121	CCAAT-HAP2
PtpAffx.206584.1.S1_s_at	-1.36507	-11.2253	0.00101742	pmrna:pmrna13058	gw1.VI.714.1 gw1.XVI.2361.1	gw1.VI.714.1	At2g36080.1	putative DNA-binding protein RAV2 :	trichocarpa	All probes match over all sequences	gw1.VI.714.1	ABI3-VP1
PtpAffx.206710.1.S1_at	-4.1838	-8.30461	0.00304953	pmrna:pmrna13318	gw1.VI.2184.1	gw1.VI.2184.1	At3g16500.1	phytochrome-associated protein 1 (PAP1) : nearly identical to phytochrome-associated protein 1 (PAP1) GB:AF088281 [Arabidopsis thaliana] (sequence discrepancy at (232-242 (this): 213-217 (GB:AF088281))):supported by full-length cDNA: Ceres:38146.	trichocarpa	Unique	gw1.VI.2184.1	AUX-IAA
PtpAffx.206916.1.S1_at	-3.61685	-22.0871	8.49e-05	pmrna:pmrna13734	eugene3.00070120	eugene3.00070120	At4g28500.1	similar to NAM protein	trichocarpa	Unique	eugene3.00070120	NAC
PtpAffx.206927.1.S1_at	-0.880283	-6.98936	0.00571139	pmrna:pmrna13750	gw1.VII.684.1	gw1.VII.684.1	At3g59580.1	putative protein : nodule inception protein nin - Lotus japonicus	trichocarpa	Unique	gw1.VII.684.1	Nin-like
PtpAffx.206936.1.S1_s_at	-3.44302	-9.76676	0.0016853	pmrna:pmrna13760	gw1.VII.712.1 gw1.64.440.1	gw1.VII.712.1	At4g37650.1	SHORT-ROOT (SHR) :	trichocarpa	All probes match over all sequences	gw1.VII.712.1	GRAS
PtpAffx.207326.1.S1_s_at	-3.11516	-37.2956	1.07e-05	pmrna:pmrna14525	gw1.VII.3291.1	gw1.VII.3291.1	At2g23760.1	BEL1-like homeobox 4 protein (BLH4) : : supported by cDNA: gi_13877512_gb_AF353092.1_AF353092	trichocarpa	All probes match over all sequences	gw1.VII.3291.1	HB
PtpAffx.207364.1.S1_x_at	-4.17824	-6.18181	0.00880091	pmrna:pmrna14610	gw1.VII.3584.1	gw1.VII.3584.1	At4g36540.1	putative protein : : supported by full-length cDNA: Ceres: 123997.	trichocarpa	Probes cross hyb with other sequences	gw1.VII.3584.1	bHLH
PtpAffx.207742.1.S1_s_at	-6.06438	-16.3885	0.000255484	pmrna:pmrna15390	grail3.0049028801 grail3.0022016501	grail3.0049028801	At5g05790.1	putative protein : contains similarity to I-box binding factor	trichocarpa	All probes match over all sequences	grail3.0049028801	MYB
PtpAffx.207829.1.S1_at	-4.55812	-11.5791	0.00091338	pmrna:pmrna15553	fgenesh4_pg.C_LG_VIII000710	fgenesh4_pg.C_LG_VIII000710	At1g79430.1	transfactor	trichocarpa	Unique	fgenesh4_pg.C_LG_VIII000710	GARP-G2-like
PtpAffx.208135.1.S1_at	-3.15633	-12.2802	0.000737284	pmrna:pmrna16166	fgenesh4_pm.C_LG_VIII000647	fgenesh4_pm.C_LG_VIII000647	At1g14350.1	myb family transcription factor : contains PFAM profile: PF00249 myb-like DNA binding domain: supported by cDNA: gi_15375304_gb_AF371982.2_AF371982	trichocarpa	Unique	fgenesh4_pm.C_LG_VIII000647	MYB
PtpAffx.208213.1.S1_at	-0.461135	-8.03373	0.00344521	pmrna:pmrna16345	grail3.0009021001	grail3.0009021001	At2g33350.1	hypothetical protein : predicted by genscan	trichocarpa	Unique	grail3.0009021001	C2C2-CO-like
PtpAffx.208219.1.S1_at	-2.33546	-7.68534	0.00406135	pmrna:pmrna16355	fgenesh4_pm.C_LG_VIII000731	fgenesh4_pm.C_LG_VIII000731	At2g33310.1	auxin regulated protein (IAA13) : GB:S58499:supported by full-length cDNA: Ceres:13741.	trichocarpa	Unique	fgenesh4_pm.C_LG_VIII000731	AUX-IAA
PtpAffx.208219.1.S1_x_at	-1.82908	-9.30188	0.00201317	pmrna:pmrna16355	fgenesh4_pm.C_LG_VIII000731	fgenesh4_pm.C_LG_VIII000731	At2g33310.1	auxin regulated protein (IAA13) : GB:S58499:supported by full-length cDNA: Ceres:13741.	trichocarpa	Probes cross hyb with other sequences	fgenesh4_pm.C_LG_VIII000731	AUX-IAA
PtpAffx.208258.1.S1_at	-2.43341	-11.7656	0.000861761	pmrna:pmrna16437	gw1.VIII.612.1	gw1.VIII.612.1	At1g67710.1	F12A21.15 : hypothetical protein	trichocarpa	Unique	gw1.VIII.612.1	GARP-ARR-B
PtpAffx.208326.1.S1_at	-2.45839	-9.06016	0.00221171	pmrna:pmrna16556	eugene3.00081839	eugene3.00081839	At5g15150.1	homeobox-leucine zipper protein	trichocarpa	Unique	eugene3.00081839	HB
PtpAffx.208421.1.S1_at	-1.28508	-11.852	0.000842396	pmrna:pmrna16735	estExt_Genewise1_v1.C_LG_X3573	estExt_Genewise1_v1.C_LG_X3573	At3g16857.1	ARR1 protein	trichocarpa	Unique	estExt_Genewise1_v1.C_LG_X3573	GARP-ARR-B
PtpAffx.208421.1.S1_s_at	-1.28445	-12.5358	0.000683834	pmrna:pmrna16735	estExt_Genewise1_v1.C_LG_X3573	estExt_Genewise1_v1.C_LG_X3573	At3g16857.1	ARR1 protein	trichocarpa	All probes match over all sequences	estExt_Genewise1_v1.C_LG_X3573	GARP-ARR-B
PtpAffx.208591.1.S1_at	-2.95754	-7.23404	0.00504831	pmrna:pmrna17048	gw1.X.4624.1	gw1.X.4624.1	At2g33310.1	auxin regulated protein (IAA13) : GB:S58499:supported by full-length cDNA: Ceres:13741.	trichocarpa	Unique	gw1.X.4624.1	AUX-IAA
PtpAffx.208922.1.S1_at	-3.83084	-49.5952	3.16e-06	pmrna:pmrna17690	gw1.X.53.1	gw1.X.53.1	At1g15050.1	putative glycerol kinase : identical to SP:P34893 from [Arabidopsis thaliana] (J. Mol. Biol. 251 (4)	trichocarpa	Unique	gw1.X.53.1	AUX-IAA
PtpAffx.209268.1.S1_at	-1.91137	-6.08175	0.00933517	pmrna:pmrna18312	grail3.0022010801	grail3.0022010801	At3g11090.1	hypothetical protein : predicted by genscan	trichocarpa	Unique	grail3.0022010801	AS2
PtpAffx.209296.1.S1_at	-6.25625	-12.7884	0.000641503	pmrna:pmrna18373	grail3.0022016501	grail3.0022016501	At5g05790.1	putative protein : contains similarity to I-box binding factor	trichocarpa	Unique	grail3.0022016501	MYB
PtpAffx.209317.1.S1_s_at	-3.80412	-9.68517	0.00173242	pmrna:pmrna18410	fgenesh4_pg.C_LG_VIII000515 grail3.0022019601	fgenesh4_pg.C_LG_VIII000515	At5g02030.1	homeodomain protein : several homeodomain proteins:supported by full-length cDNA: Ceres:101035.	trichocarpa	All probes match over all sequences	fgenesh4_pg.C_LG_VIII000515	HB
PtpAffx.209318.1.S1_at	-3.70706	-7.27602	0.0049383	pmrna:pmrna18412	gw1.X.1996.1	gw1.X.1996.1	At1g19270.1	unknown protein :	trichocarpa	Unique	gw1.X.1996.1	LIM
PtpAffx.209375.1.S1_at	-2.23437	-9.39939	0.00193598	pmrna:pmrna18567	gw1.X.2501.1	gw1.X.2501.1	At4g36920.1	apetala2 protein : : supported by cDNA: gi_533708_gb_U12546.1_ATU12546	trichocarpa	Unique	gw1.X.2501.1	AP2-EREBP
PtpAffx.209404.1.S1_at	-3.98149	-22.4474	7.92e-05	pmrna:pmrna18627	estExt_fgenesh4_pm.C_LG_X0888	estExt_fgenesh4_pm.C_LG_X0888	At4g30080.1	transcription factor-like protein : Arabidopsis thaliana auxin response factor 4 (ARF4) - Arabidopsis thaliana	trichocarpa	Unique	estExt_fgenesh4_pm.C_LG_X0888	ARF
PtpAffx.209699.1.S1_at	-4.90078	-7.25766	0.00498379	pmrna:pmrna19143	grail3.0091000801	grail3.0091000801	At3g21270.1	Dof zinc finger protein : identical to Dof zinc finger protein ADOF2 GI:3608263 from [Arabidopsis thaliana]: supported by cDNA: gi_15027980_gb_AY045847.1_	trichocarpa	Unique	grail3.0091000801	C2C2-Dof
PtpAffx.210687.1.S1_at	-2.58568	-10.8668	0.0011448	pmrna:pmrna20954	fgenesh4_pg.C_LG_XII001024	fgenesh4_pg.C_LG_XII001024	At5g50915.1	Expressed protein : : supported by full-length cDNA: Ceres: 36971.	trichocarpa	Unique	fgenesh4_pg.C_LG_XII001024	bHLH
PtpAffx.211022.1.S1_at	-1.12374	-11.7158	0.000874807	pmrna:pmrna21660	gw1.XIII.1724.1	gw1.XIII.1724.1	At3g04380.1	hypothetical protein : predicted by genscan+	trichocarpa	Unique	gw1.XIII.1724.1	PcG
PtpAffx.211077.1.S1_at	-4.47891	-8.77816	0.00248211	pmrna:pmrna21760	eugene3.00130592	eugene3.00130592	At5g18240.1	transfactor-like protein : : supported by cDNA: gi_14596180_gb_AY042878.1_	trichocarpa	Unique	eugene3.00130592	GARP-G2-like
PtpAffx.211504.1.S1_s_at	-1.51617	-43.2288	5.52e-06	pmrna:pmrna22541	estExt_fgenesh4_pg.C_LG_XIV0205 grail3.0035010701	estExt_fgenesh4_pg.C_LG_XIV0205	At4g17980.1	NAM (no apical meristem) - like protein :	trichocarpa	All probes match over all sequences	estExt_fgenesh4_pg.C_LG_XIV0205	NAC
PtpAffx.211645.1.S1_at	-2.48795	-81.897	3.68e-07	pmrna:pmrna22818	gw1.XIV.1905.1	gw1.XIV.1905.1	At2g46770.1	NAM (no apical meristem)-like protein :	trichocarpa	Unique	gw1.XIV.1905.1	NAC
PtpAffx.212209.1.S1_s_at	-4.16978	-16.2568	0.000262239	pmrna:pmrna23936	gw1.XIX.991.1	gw1.XIX.991.1	At3g04030.1	transfactor-like : similar to transfactor GB:BAA75684 [Nicotiana tabacum]: supported by cDNA: gi_18377832	trichocarpa	All probes match over all sequences	gw1.XIX.991.1	GARP-G2-like
PtpAffx.212357.1.S1_at	-1.68032	-8.10455	0.00333709	pmrna:pmrna24223	fgenesh4_pg.C_LG_XIX000729	fgenesh4_pg.C_LG_XIX000729	At1g35460.1	bHLH protein : similar to GI:6166283 from [Pinus taeda]: supported by cDNA: gi_15724177_gb_AF411791.1_AF411791	trichocarpa	Unique	fgenesh4_pg.C_LG_XIX000729	bHLH
PtpAffx.213321.1.S1_s_at	-3.29551	-11.0303	0.00108715	pmrna:pmrna26056	fgenesh4_pg.C_LG_XVI000404	fgenesh4_pg.C_LG_XVI000404	At3g57670.1	zinc finger - like protein : finger protein pcp1	trichocarpa	All probes match over all sequences	fgenesh4_pg.C_LG_XVI000404	C2H2
PtpAffx.215129.1.S1_at	-4.42143	-11.7705	0.000860998	pmrna:pmrna29135	estExt_fgenesh4_pg.C_1180049	estExt_fgenesh4_pg.C_1180049	At4g18020.1	putative protein : predicted protein	trichocarpa	Unique	estExt_fgenesh4_pg.C_1180049	GARP-G2-like
PtpAffx.215262.1.S1_s_at	-2.99841	-7.57991	0.00427459	pmrna:pmrna29353	fgenesh4_pg.C_scaffold_120000087 fgenesh4_pg.C_scaffold_120000088	fgenesh4_pg.C_scaffold_120000087	At4g20970.1	bHLH protein :	trichocarpa	All probes match over all sequences	fgenesh4_pg.C_scaffold_120000087	bHLH
PtpAffx.215421.1.S1_at	-3.68997	-8.56727	0.0027197	pmrna:pmrna29588	gw1.123.37.1	gw1.123.37.1	At3g30530.1	bZIP family transcription factor : similar to bZIP protein(G:HBF-1) GI:1905785 from [Glycine max ]: contains PFAM profile: bZIP transcription factor PF00170	trichocarpa	Unique	gw1.123.37.1	bZIP
PtpAffx.215458.1.S1_at	-5.36537	-8.15995	0.003249	pmrna:pmrna29666	eugene3.01230094	eugene3.01230094	At1g73830.1	putative helix-loop-helix DNA-binding protein : contains Pfam profile: PF00010 Helix-loop-helix DNA-binding domain	trichocarpa	Unique	eugene3.01230094	bHLH
PtpAffx.215509.1.S1_at	-1.25423	-9.3274	0.00198868	pmrna:pmrna29747	estExt_fgenesh4_pg.C_1240042	estExt_fgenesh4_pg.C_1240042	At4g20970.1	bHLH protein :	trichocarpa	Unique	estExt_fgenesh4_pg.C_1240042	bHLH
PtpAffx.215513.1.S1_at	-1.24509	-6.66472	0.00672986	pmrna:pmrna29755	gw1.124.171.1	gw1.124.171.1	At5g62940.1	Dof zinc finger protein : Dof zinc finger protein	trichocarpa	Unique	gw1.124.171.1	C2C2-Dof
PtpAffx.215516.1.S1_at	-1.37225	-8.09822	0.00334682	pmrna:pmrna29759	gw1.124.179.1	gw1.124.179.1	At1g28310.1	Dof zinc finger protein : predicted by genemark.hmm	trichocarpa	Unique	gw1.124.179.1	C2C2-Dof
PtpAffx.215868.1.S1_at	-1.55535	-7.64892	0.00413372	pmrna:pmrna30304	eugene3.01310021	eugene3.01310021	At1g09530.1	putative phytochrome-associated protein 3 : similar to GB:AAC99771: supported by cDNA: gi_3929585_gb_AF100166.1_AF100166	trichocarpa	Unique	eugene3.01310021	bHLH
PtpAffx.216674.1.S1_x_at	-1.72962	-10.3729	0.00135531	pmrna:pmrna31614	gw1.1499.7.1	gw1.1499.7.1	At3g10760.1	unknown protein :	trichocarpa	Probes cross hyb with other sequences	gw1.1499.7.1	GARP-G2-like
PtpAffx.218836.1.S1_s_at	-4.80439	-12.6878	0.000655795	pmrna:pmrna34576	fgenesh4_pg.C_LG_V000519 fgenesh4_pg.C_scaffold_21739000001	fgenesh4_pg.C_LG_V000519	At5g67030.1	zeaxanthin epoxidase precursor (LOS6:ABA1)(ZEP) : identical to GI:9857296 AtABA1: supported by cDNA: gi_10444087_gb_AF281655.1_AF281655	trichocarpa	All probes match over all sequences	fgenesh4_pg.C_LG_V000519	FHA
PtpAffx.21896.2.S1_s_at	-1.82846	-7.30486	0.00487012	CX183013	fgenesh4_pm.C_LG_VIII000731 gw1.X.4624.1	fgenesh4_pm.C_LG_VIII000731	At2g33310.1	auxin regulated protein (IAA13) : GB:S58499:supported by full-length cDNA: Ceres:13741.	euramericana	All probes match over all sequences	fgenesh4_pm.C_LG_VIII000731	AUX-IAA
PtpAffx.219708.1.S1_at	-3.96513	-14.8823	0.00036599	pmrna:pmrna35705	eugene3.00280060	eugene3.00280060	At5g20730.1	auxin response transcription factor (ARF7) : identical to auxin response factor 7 GI:4104929 from [Arabidopsis thaliana]: supported by cDNA: gi_4103242_gb_AF022368.1_AF022368	trichocarpa	Unique	eugene3.00280060	ARF
PtpAffx.220074.1.S1_at	-1.1837	-8.57237	0.00271448	pmrna:pmrna36371	eugene3.00290237	eugene3.00290237	At1g32240.1	expressed protein : contains similarity to transfactor GB:BAA75684 GI:4519671 from [Nicotiana tabacum]: supported by cDNA: gi_15723594_gb_AY048689.1_	trichocarpa	Unique	eugene3.00290237	GARP-G2-like
PtpAffx.221086.1.S1_at	-3.51106	-6.42677	0.00768253	pmrna:pmrna37668	eugene3.00400105	eugene3.00400105	At2g44745.1	WRKY family transcription factor : contains Pfam profile: PF03106 WRKY DNA -binding domain: supported by full-length cDNA: Ceres: 42237.	trichocarpa	Unique	eugene3.00400105	WRKY
PtpAffx.221112.1.S1_s_at	-2.47862	-23.9946	6.2e-05	pmrna:pmrna37713	gw1.40.346.1	gw1.40.346.1	At3g60390.1	homeobox-leucine zipper protein HAT3 : : supported by cDNA: gi_527632_gb_U09338.1_ATU09338	trichocarpa	All probes match over all sequences	gw1.40.346.1	HB
PtpAffx.22186.1.A1_at	-2.16843	-12.0038	0.000801128	CV240396	estExt_fgenesh4_pg.C_280294	estExt_fgenesh4_pg.C_280294	At1g19490.1	bZIP protein : predicted by genscan+	tremula	Unique	estExt_fgenesh4_pg.C_280294	bZIP
PtpAffx.222284.1.S1_at	-1.95266	-7.42277	0.00460962	pmrna:pmrna39600	gw1.64.440.1	gw1.64.440.1	At4g37650.1	SHORT-ROOT (SHR) :	trichocarpa	Unique	gw1.64.440.1	GRAS
PtpAffx.222319.1.S1_at	-4.3326	-18.5411	0.000161065	pmrna:pmrna39648	eugene3.00640210	eugene3.00640210	At4g36740.1	homeodomain protein :	trichocarpa	Unique	eugene3.00640210	HB
PtpAffx.222321.1.S1_at	-1.84157	-12.5932	0.000674438	pmrna:pmrna39650	estExt_fgenesh4_pg.C_640203	estExt_fgenesh4_pg.C_640203	At4g28500.1	similar to NAM protein	trichocarpa	Unique	estExt_fgenesh4_pg.C_640203	NAC
PtpAffx.222526.1.S1_at	-1.44313	-11.7245	0.000872697	pmrna:pmrna40024	eugene3.00660282	eugene3.00660282	At2g27990.1	homeodomain protein :	trichocarpa	Unique	eugene3.00660282	HB
PtpAffx.224023.1.S1_s_at	-2.10091	-12.1379	0.000769951	pmrna:pmrna42255	eugene3.01230006 fgenesh4_pg.C_scaffold_13610000001	eugene3.01230006	At5g38840.1	kanadaptin-related : related to adaptor protein kanadaptin [Homo sapiens] gi|13562130|gb|AAK29177	trichocarpa	All probes match over all sequences	eugene3.01230006	FHA
PtpAffx.224153.1.S1_s_at	-3.85677	-10.9027	0.00112893	pmrna:pmrna42418	gw1.I.8836.1 gw1.III.2100.1	gw1.I.8836.1	At1g63910.1	putative MYB family transcription factor : Pfam HMM hit: Myb DNA-binding proteins: supported by cDNA: gi_15375284_gb_AF214116.2_AF214116	trichocarpa	All probes match over all sequences	gw1.I.8836.1	MYB
PtpAffx.224175.1.S1_s_at	-2.98694	-9.49971	0.00185853	pmrna:pmrna42460	gw1.IX.3293.1 gw1.I.1819.1	gw1.IX.3293.1	At3g08500.1	myb DNA-binding protein (AtMYB83) : contains Pfam profile: PF00249: Myb-like DNA-binding domain: supported by cDNA: gi_14161410_gb_AF371974.1_AF371974	trichocarpa	All probes match over all sequences	gw1.IX.3293.1	MYB
PtpAffx.224312.1.S1_at	-4.10866	-139.313	5.46e-08	pmrna:pmrna42745	gw1.III.2100.1	gw1.III.2100.1	At1g63910.1	putative MYB family transcription factor : Pfam HMM hit: Myb DNA-binding proteins: supported by cDNA: gi_15375284_gb_AF214116.2_AF214116	trichocarpa	Unique	gw1.III.2100.1	MYB
PtpAffx.224312.1.S1_x_at	-4.28497	-147.673	4.3e-08	pmrna:pmrna42745	gw1.III.2100.1	gw1.III.2100.1	At1g63910.1	putative MYB family transcription factor : Pfam HMM hit: Myb DNA-binding proteins: supported by cDNA: gi_15375284_gb_AF214116.2_AF214116	trichocarpa	Probes cross hyb with other sequences	gw1.III.2100.1	MYB
PtpAffx.224516.1.S1_at	-1.97936	-11.8471	0.000843539	pmrna:pmrna43133	eugene3.00061549	eugene3.00061549	--	--	trichocarpa	Unique	eugene3.00061549	MYB-related
PtpAffx.224645.1.S1_at	-2.79269	-15.6803	0.000299873	pmrna:pmrna43390	eugene3.00100920	eugene3.00100920	--	--	trichocarpa	Unique	eugene3.00100920	C2H2
PtpAffx.224659.1.S1_at	-0.620021	-16.8031	0.000237118	pmrna:pmrna43414	fgenesh4_pg.C_LG_X001404	fgenesh4_pg.C_LG_X001404	At1g69170.1	squamosa-promoter binding protein	trichocarpa	Unique	fgenesh4_pg.C_LG_X001404	SBP
PtpAffx.224807.1.S1_s_at	-3.61585	-6.22302	0.00860856	pmrna:pmrna43669	gw1.XII.1714.1 gw1.XV.1702.1	gw1.XII.1714.1	At5g26655.1	myb transcription factor (ATMYB4) : : supported by cDNA: gi_2280529_dbj_AB005889.1_AB005889	trichocarpa	All probes match over all sequences	gw1.XII.1714.1	MYB
PtpAffx.224807.1.S1_x_at	-2.14816	-15.1581	0.000341737	pmrna:pmrna43669	gw1.XII.1714.1	gw1.XII.1714.1	At5g26655.1	myb transcription factor (ATMYB4) : : supported by cDNA: gi_2280529_dbj_AB005889.1_AB005889	trichocarpa	Probes cross hyb with other sequences	gw1.XII.1714.1	MYB
PtpAffx.225722.1.S1_at	-2.59347	-6.57305	0.00707827	pmrna:pmrna45288	eugene3.00640208	eugene3.00640208	At5g44160.1	putative protein : contains similarity to zinc finger protein ID1: supported by cDNA: gi_14335045_gb_AY037202.1_	trichocarpa	Unique	eugene3.00640208	C2H2
PtpAffx.2265.7.S1_at	-3.18708	-16.0667	0.000272829	CK097964	gw1.V.2137.1	gw1.V.2137.1	At1g20696.1	Expressed protein : : supported by full-length cDNA: Ceres: 11938.	tremula	Unique	gw1.V.2137.1	HMG
PtpAffx.24562.1.A1_s_at	-2.4607	-7.96081	0.00357242	CV270740	fgenesh4_pm.C_LG_I000288 estExt_Genewise1_v1.C_LG_III1128	fgenesh4_pm.C_LG_I000288	At4g24060.1	Dof zinc finger protein : Dof zinc finger protein - Oryza sativa	trichocarpa x nigra	All probes match over all sequences	fgenesh4_pm.C_LG_I000288	C2C2-Dof
PtpAffx.249.205.A1_at	-1.42246	-6.90057	0.00598892	CV245539	eugene3.00060980	eugene3.00060980	At1g72830.1	CCAAT-binding factor B subunit homolog	trichocarpa	Unique	eugene3.00060980	CCAAT-HAP2
PtpAffx.25068.1.A1_at	-4.38345	-9.81909	0.00165432	CV237231	estExt_fgenesh4_pm.C_LG_V0528	estExt_fgenesh4_pm.C_LG_V0528	At1g04240.1	putative auxin-induced protein AUX2-11 : Match to Arabidopsis IAA3 (gb|U18406). EST gb|T04296 comes from this gene: supported by cDNA: gi_972910_gb_U18406.1_ATU18406	trichocarpa	Unique	estExt_fgenesh4_pm.C_LG_V0528	AUX-IAA
PtpAffx.25202.1.A1_at	-1.984	-7.30984	0.00486453	CV229061	gw1.VI.2407.1 gw1.XVI.597.1	gw1.VI.2407.1	At4g14540.1	CCAAT-binding transcription factor subunit A(CBF-A) :	trichocarpa	Unique	gw1.VI.2407.1	CCAAT-HAP3
PtpAffx.26834.1.S1_at	-1.29045	-9.18301	0.00210924	CV273042	estExt_fgenesh4_pm.C_LG_II0214	estExt_fgenesh4_pm.C_LG_II0214	At4g02590.1	bHLH protein : similar to A. thaliana putative protein F6I18.110	trichocarpa x deltoides	Unique	estExt_fgenesh4_pm.C_LG_II0214	bHLH
PtpAffx.27718.3.A1_at	-2.49745	-10.7591	0.00118757	BP937059	estExt_Genewise1_v1.C_LG_II2106	estExt_Genewise1_v1.C_LG_II2106	At1g21000.1	expressed protein : Location of ESTs 152C14T7	nigra	Unique	estExt_Genewise1_v1.C_LG_II2106	PLATZ
PtpAffx.28876.1.S1_at	-6.9889	-16.2173	0.000264015	DN488232	eugene3.00081056	eugene3.00081056	At1g13600.1	bZIP family transcription factor : contains Pfam profile: PF00170 bZIP transcription factor: supported by cDNA: gi_12083267	tremula x tremuloides	Unique	eugene3.00081056	bZIP
PtpAffx.28898.1.S1_a_at	-0.760479	-8.31569	0.00304068	CV249333	eugene3.01470065	eugene3.01470065	At2g19260.1	hypothetical protein : predicted by genscan	trichocarpa x deltoides	Probes match on alternative forms of same gene	eugene3.01470065	PHD
PtpAffx.29000.1.S1_at	-3.51249	-7.29847	0.00488089	BU834480	gw1.VIII.898.1 eugene3.00101592	gw1.VIII.898.1	At5g18240.1	transfactor-like protein : : supported by cDNA: gi_14596180_gb_AY042878.1_	tremula x tremuloides	Unique	gw1.VIII.898.1	GARP-G2-like
PtpAffx.32295.2.A1_s_at	-1.40772	-13.1503	0.000582747	CV230227	estExt_fgenesh4_pm.C_LG_III0550	estExt_fgenesh4_pm.C_LG_III0550	At1g59750.1	auxin response transcription factor (ARF1) : identical to auxin response factor 1 GI:2245378 from [Arabidopsis thaliana]: supported by cDNA: gi_2245377_gb_U83245.1_ATU83245	trichocarpa	All probes match over all sequences	estExt_fgenesh4_pm.C_LG_III0550	ARF
PtpAffx.32880.1.S1_at	-3.0735	-12.8995	0.000621844	CK096615	estExt_Genewise1_v1.C_LG_XI1724	estExt_Genewise1_v1.C_LG_XI1724	At3g24120.1	transfactor	tremula	Unique	estExt_Genewise1_v1.C_LG_XI1724	GARP-G2-like
PtpAffx.33101.2.S1_s_at	-7.72316	-35.1738	1.42e-05	CF234221	grail3.0001068602	grail3.0001068602	At1g10200.1	putative transcription factor : similar to transcription factor SF3 (pir|IS37656): similar to ESTs gb|T42207	alba x tremula	All probes match over all sequences	grail3.0001068602	LIM
PtpAffx.33586.1.S1_at	-2.9005	-8.1227	0.00331074	CA927640	estExt_Genewise1_v1.C_LG_XIII1499	estExt_Genewise1_v1.C_LG_XIII1499	At5g28770.1	bZIP family transcription factor : similar to seed storage protein opaque-2(bZIP family)GI:168428 from Zea mays: supported by cDNA: gi_15450640_gb_AY052688.1_	tremuloides	Unique	estExt_Genewise1_v1.C_LG_XIII1499	bZIP
PtpAffx.33919.1.S1_at	-1.86493	-17.3429	0.000209917	CV235900	gw1.70.171.1 gw1.XIII.1521.1	gw1.70.171.1	At3g04730.1	auxin-induced protein : identical to GB:AAB84353 (IAA16) [Arabidopsis thaliana]: early auxin-induced gene: member of a multigene family of early auxin-induced genes isolated from Arabidopsis using yeast two-hybrid system with IAA1:supported by full-length	trichocarpa	Unique	gw1.70.171.1	AUX-IAA
PtpAffx.33919.2.A1_s_at	-2.19341	-16.9053	0.000232653	CN550161	gw1.70.171.1 gw1.XIII.1521.1	gw1.70.171.1	At3g04730.1	auxin-induced protein : identical to GB:AAB84353 (IAA16) [Arabidopsis thaliana]: early auxin-induced gene: member of a multigene family of early auxin-induced genes isolated from Arabidopsis using yeast two-hybrid system with IAA1:supported by full-length	trichocarpa x deltoides	All probes match over all sequences	gw1.70.171.1	AUX-IAA
PtpAffx.34706.1.S1_a_at	-2.55581	-14.9944	0.000356542	CK091568	estExt_fgenesh4_pm.C_LG_VII0453	estExt_fgenesh4_pm.C_LG_VII0453	At3g54340.1	floral homeotic protein APETALA3 (AP3) : :supported by full-length cDNA: Ceres:34635.	trichocarpa	Probes match on alternative forms of same gene	estExt_fgenesh4_pm.C_LG_VII0453	MADS
PtpAffx.37038.1.A1_at	-1.48742	-7.33717	0.00479829	CV265613	eugene3.00051214	eugene3.00051214	At4g14720.1	hypothetical protein :	trichocarpa x nigra	Unique	eugene3.00051214	ZIM
PtpAffx.38516.1.A1_at	-5.29745	-7.95191	0.00359142	CV261159	gw1.I.4755.1	gw1.I.4755.1	At5g47640.1	putative protein : contains similarity to CCAAT-box-binding trancription factor: supported by cDNA: gi_14326579_gb_AF385744.1_AF385744	trichocarpa x nigra	Unique	gw1.I.4755.1	CCAAT-HAP3
PtpAffx.38812.1.S1_at	-1.7893	-6.37432	0.00790272	CN519840	fgenesh4_pm.C_LG_VIII000731	fgenesh4_pm.C_LG_VIII000731	At2g33310.1	auxin regulated protein (IAA13) : GB:S58499:supported by full-length cDNA: Ceres:13741.	trichocarpa x deltoides	Unique	fgenesh4_pm.C_LG_VIII000731	AUX-IAA
PtpAffx.39212.1.S1_at	-2.60673	-6.96366	0.00579191	CV238441	estExt_Genewise1_v1.C_LG_XV2187	estExt_Genewise1_v1.C_LG_XV2187	At5g50670.1	putative protein : contains similarity to squamosa promoter binding protein:supported by full-length cDNA: Ceres:113229.	trichocarpa	Unique	estExt_Genewise1_v1.C_LG_XV2187	SBP
PtpAffx.39778.1.A1_at	-3.03144	-8.82154	0.00243432	CV262440	estExt_Genewise1_v1.C_LG_VIII2464	estExt_Genewise1_v1.C_LG_VIII2464	At4g14550.1	IAA7 like protein : : supported by cDNA: gi_12248008	trichocarpa x nigra	Unique	estExt_Genewise1_v1.C_LG_VIII2464	AUX-IAA
PtpAffx.39989.1.S1_at	-0.878189	-8.4594	0.00284865	CV257810	gw1.X.364.1	gw1.X.364.1	At1g25580.1	unknown protein : similar to hypothetical protein GI:6016718 from [Arabidopsis thaliana]	tremula x tremuloides	Unique	gw1.X.364.1	NAC
PtpAffx.41858.1.A1_s_at	-2.35953	-6.6565	0.00675679	CV272517	estExt_fgenesh4_pg.C_1240042	estExt_fgenesh4_pg.C_1240042	At4g20970.1	bHLH protein :	trichocarpa x nigra	All probes match over all sequences	estExt_fgenesh4_pg.C_1240042	bHLH
PtpAffx.42147.1.S1_at	-4.98276	-12.3675	0.000720399	DN484014	gw1.XII.993.1	gw1.XII.993.1	At1g26310.1	floral regulatory gene CAULIFLOWER : : supported by full-length cDNA: Ceres: 23736.	tomentiglandulosa	Unique	gw1.XII.993.1	MADS
PtpAffx.42878.1.A1_at	-0.992495	-6.11657	0.00914573	CV231698	estExt_fgenesh4_pg.C_LG_V1044	estExt_fgenesh4_pg.C_LG_V1044	At1g21450.1	scarecrow-like 1 : identical to scarecrow-like 1 GB:AAF21043 GI:6644390 from [Arabidopsis thaliana]:supported by full-length cDNA: Ceres:109490.	trichocarpa	Unique	estExt_fgenesh4_pg.C_LG_V1044	GRAS
PtpAffx.454.9.S1_at	-2.01705	-6.23218	0.00855874	CK090038	estExt_fgenesh4_pg.C_LG_II0629	estExt_fgenesh4_pg.C_LG_II0629	At1g76880.1	GT-like trihelix DNA-binding protein	tremula x tremuloides	Unique	estExt_fgenesh4_pg.C_LG_II0629	Trihelix
PtpAffx.45488.1.A1_a_at	-3.18753	-13.3927	0.000538583	BP933256	estExt_fgenesh4_pm.C_LG_IV0241	estExt_fgenesh4_pm.C_LG_IV0241	At2g01570.1	putative RGA1	nigra	Probes match on alternative forms of same gene	estExt_fgenesh4_pm.C_LG_IV0241	GRAS
PtpAffx.45488.2.S1_at	-8.37022	-11.3529	0.000977765	BP930560	gw1.II.2542.1	gw1.II.2542.1	At1g14920.1	signal response protein (GAI) : identical to GAI GB:CAA75492 GI:2569938 [Arabidopsis thaliana] (Genes Dev. In press): supported by cDNA: gi_16648833_gb_AY058194.1_	nigra	Unique	gw1.II.2542.1	GRAS
PtpAffx.45488.4.S1_a_at	-4.68425	-8.18265	0.0032164	BP926845	gw1.II.2542.1 estExt_fgenesh4_pm.C_LG_IV0241	gw1.II.2542.1	At1g14920.1	signal response protein (GAI) : identical to GAI GB:CAA75492 GI:2569938 [Arabidopsis thaliana] (Genes Dev. In press): supported by cDNA: gi_16648833_gb_AY058194.1_	nigra	Probes match on alternative forms of same gene	gw1.II.2542.1	GRAS
PtpAffx.45681.1.S1_at	-3.65685	-11.8355	0.000845211	CK088241	fgenesh4_pg.C_LG_II000285	fgenesh4_pg.C_LG_II000285	At1g75410.1	BEL1-like homeodomain 3 protein (BLH3) : similar to GB:AAB05099 from [Arabidopsis thaliana] (Cell 83 (5)	tremula x tremuloides	Unique	fgenesh4_pg.C_LG_II000285	HB
PtpAffx.45759.1.S1_at	-0.202315	-9.09723	0.0021802	CK095631	gw1.XV.3150.1	gw1.XV.3150.1	At1g12630.1	DRE binding protein : similar to DREB1B GI:3738226 from [Arabidopsis thaliana]	tremula	Unique	gw1.XV.3150.1	AP2-EREBP
PtpAffx.46164.1.S1_at	-1.71673	-9.32581	0.00198992	AY919620.1	estExt_fgenesh4_pg.C_LG_III0436 fgenesh4_pm.C_LG_I000560 eugene3.163820001	estExt_fgenesh4_pg.C_LG_III0436	At1g30490.1	HD-Zip transcription factor	trichocarpa	Unique	estExt_fgenesh4_pg.C_LG_III0436	HB
PtpAffx.46531.1.A1_a_at	-1.93576	-10.2614	0.00141141	CX185483	estExt_fgenesh4_pm.C_LG_VIII0830	estExt_fgenesh4_pm.C_LG_VIII0830	At5g18830.1	squamosa promoter binding protein-like 7 : : supported by cDNA: gi_13605911_gb_AF367355.1_AF367355	euramericana	Probes match on alternative forms of same gene	estExt_fgenesh4_pm.C_LG_VIII0830	SBP
PtpAffx.46531.2.A1_at	-1.92947	-6.56308	0.00711199	BU884845	estExt_fgenesh4_pm.C_LG_VIII0830	estExt_fgenesh4_pm.C_LG_VIII0830	At5g18830.1	squamosa promoter binding protein-like 7 : : supported by cDNA: gi_13605911_gb_AF367355.1_AF367355	tremula x tremuloides	Unique	estExt_fgenesh4_pm.C_LG_VIII0830	SBP
PtpAffx.4687.2.S1_s_at	-1.79691	-6.06147	0.00944789	CX180116	grail3.0015005801	grail3.0015005801	At3g01470.1	homeobox-leucine zipper protein HAT5 (HD-ZIP protein 5) (HD-ZIP protein ATHB-1) : identical to homeobox-leucine zipper protein HAT5 (HD-ZIP protein 5) (HD-ZIP protein ATHB-1) GB:Q02283 [Arabidopsis thaliana]: supported by cDNA: gi_16648821_gb_AY058188.1_	euramericana	All probes match over all sequences	grail3.0015005801	HB
PtpAffx.4723.1.A1_at	-3.19056	-31.8512	2.03e-05	CV278102	gw1.122.261.1	gw1.122.261.1	At1g17950.1	myb family trnscription factor : similar to myb-like protein GI:6979341 from [Oryza sativa]:supported by full-length cDNA: Ceres:267121.	tremula x tremuloides	Unique	gw1.122.261.1	MYB
PtpAffx.4797.1.A1_at	-3.26166	-8.22889	0.00314993	CV274416	gw1.VIII.261.1	gw1.VIII.261.1	At5g49520.1	WRKY family transcription factor : contains Pfam profile: PF03106 WRKY DNA -binding domain: supported by cDNA: gi_17064165	tremula	Unique	gw1.VIII.261.1	WRKY
PtpAffx.48017.1.S1_at	-3.94063	-16.7897	0.000237551	DN491302	grail3.0112005801	grail3.0112005801	At5g56840.1	putative protein : contains similarity to Myb-related transcription activator	trichocarpa	Unique	grail3.0112005801	MYB-related
PtpAffx.4817.2.A1_at	-3.09464	-6.23709	0.0085317	CV263542	eugene3.00410032	eugene3.00410032	At1g68810.1	bHLH protein : Pfam HMM hit: helix-loop-helix DNA-binding domain	trichocarpa x nigra	Unique	eugene3.00410032	bHLH
PtpAffx.48532.1.S1_at	-2.10396	-9.95498	0.00157172	BU812144	estExt_fgenesh4_pg.C_LG_IX1149	estExt_fgenesh4_pg.C_LG_IX1149	At5g58900.1	I-box binding factor - like protein : I-box binding factor	tremula x tremuloides	Unique	estExt_fgenesh4_pg.C_LG_IX1149	MYB
PtpAffx.49430.1.S1_at	-0.998077	-8.15789	0.00325185	CX168322	gw1.I.8521.1 gw1.III.1140.1	gw1.I.8521.1	At4g23980.1	auxin response transcription factor (ARF9) : identical to auxin response factor 9 GI:4580575 from [Arabidopsis thaliana]: supported by cDNA: gi_4580574_gb_AF082176.1_AF082176	deltoides	Unique	gw1.I.8521.1	ARF
PtpAffx.49471.1.A1_at	-3.17385	-12.288	0.000736238	CV257504	gw1.VIII.1637.1 gw1.X.2501.1	gw1.VIII.1637.1	At4g36920.1	apetala2 protein : : supported by cDNA: gi_533708_gb_U12546.1_ATU12546	trichocarpa x deltoides	Unique	gw1.VIII.1637.1	AP2-EREBP
PtpAffx.50281.1.S1_at	-7.18343	-12.0627	0.000787056	CK092944	gw1.XI.947.1	gw1.XI.947.1	At2g46770.1	NAM (no apical meristem)-like protein :	tremula x tremuloides	Unique	gw1.XI.947.1	NAC
PtpAffx.50778.1.A1_at	-5.3731	-9.69266	0.00172707	CV231566	grail3.0053012801	grail3.0053012801	At1g46264.1	heat shock transcription factor	trichocarpa	Unique	grail3.0053012801	HSF
PtpAffx.50938.1.A1_s_at	-5.07611	-6.52907	0.00725536	CK317898	eugene3.00100709	eugene3.00100709	At3g04730.1	auxin-induced protein : identical to GB:AAB84353 (IAA16) [Arabidopsis thaliana]: early auxin-induced gene: member of a multigene family of early auxin-induced genes isolated from Arabidopsis using yeast two-hybrid system with IAA1:supported by full-length	deltoides	All probes match over all sequences	eugene3.00100709	AUX-IAA
PtpAffx.51818.1.S1_s_at	-0.788868	-8.98697	0.00227167	CV271410	estExt_Genewise1_v1.C_LG_X4086	estExt_Genewise1_v1.C_LG_X4086	At2g47900.1	F-box containing tubby family protein : : supported by cDNA: gi_18377639	trichocarpa x nigra	All probes match over all sequences	estExt_Genewise1_v1.C_LG_X4086	TLP
PtpAffx.53113.1.S1_at	-1.60795	-6.1807	0.00880366	BU791131	grail3.0001043902	grail3.0001043902	At1g68920.1	putative DNA-binding protein : similar to unknown protein GB:AAF02164 [Arabidopsis thaliana]	trichocarpa x deltoides	Unique	grail3.0001043902	bHLH
PtpAffx.5409.1.A1_at	-1.34581	-8.05461	0.00341779	CV276111	estExt_Genewise1_v1.C_LG_X6481	estExt_Genewise1_v1.C_LG_X6481	At1g14920.1	signal response protein (GAI) : identical to GAI GB:CAA75492 GI:2569938 [Arabidopsis thaliana] (Genes Dev. In press): supported by cDNA: gi_16648833_gb_AY058194.1_	trichocarpa x deltoides	Unique	estExt_Genewise1_v1.C_LG_X6481	GRAS
PtpAffx.54256.2.A1_s_at	-2.26332	-11.8449	0.000843575	CV229094	estExt_Genewise1_v1.C_LG_II0718	estExt_Genewise1_v1.C_LG_II0718	At4g24240.1	WRKY family transcription factor : contains Pfam profile: PF03106 WRKY DNA -binding domain :supported by full-length cDNA: Ceres:112528.	trichocarpa	All probes match over all sequences	estExt_Genewise1_v1.C_LG_II0718	WRKY
PtpAffx.54445.1.A1_s_at	-1.40372	-6.2129	0.00865203	CA930067	gw1.XIV.1750.1	gw1.XIV.1750.1	At2g46530.1	putative ARF1 family auxin responsive transcription factor :	tremuloides	All probes match over all sequences	gw1.XIV.1750.1	ARF
PtpAffx.54766.1.A1_at	-6.22376	-53.7824	2.19e-06	DN488662	gw1.X.870.1	gw1.X.870.1	At1g69310.1	WRKY family transcription factor : contains Pfam profile: PF03106 WRKY DNA -binding domain: supported by cDNA: gi_18252124	tremula x tremuloides	Unique	gw1.X.870.1	WRKY
PtpAffx.54825.1.S1_at	-4.4121	-8.09706	0.00334727	DN486807	fgenesh4_pg.C_LG_V001422	fgenesh4_pg.C_LG_V001422	At1g75240.1	expressed protein : :supported by full-length cDNA: Ceres:10873.	tremula	Unique	fgenesh4_pg.C_LG_V001422	ZF-HD
PtpAffx.54929.1.A1_at	-2.82317	-11.8147	0.000851466	CV281097	gw1.70.190.1	gw1.70.190.1	At5g28770.1	bZIP family transcription factor : similar to seed storage protein opaque-2(bZIP family)GI:168428 from Zea mays: supported by cDNA: gi_15450640_gb_AY052688.1_	trichocarpa x deltoides	Unique	gw1.70.190.1	bZIP
PtpAffx.5545.3.S1_at	-1.72457	-6.33753	0.00805557	CV228739	estExt_fgenesh4_pm.C_LG_II0495	estExt_fgenesh4_pm.C_LG_II0495	At5g65670.1	auxin-induced protein IAA9 (pir |T05902) : :supported by full-length cDNA: Ceres:31563.	trichocarpa	Unique	estExt_fgenesh4_pm.C_LG_II0495	AUX-IAA
PtpAffx.56005.1.A1_at	-3.13099	-7.76145	0.00392761	CV277080	gw1.57.329.1 gw1.VII.3578.1	gw1.57.329.1	At1g75250.1	myb-related protein : similar to GI:7981380 from [Lycopersicon esculentum]	trichocarpa x deltoides	Unique	gw1.57.329.1	MYB-related
PtpAffx.5626.1.A1_a_at	-2.09601	-11.2468	0.00101155	CV261500	estExt_fgenesh4_pm.C_LG_II0415 estExt_Genewise1_v1.C_LG_V5017	estExt_fgenesh4_pm.C_LG_II0415	At1g77920.1	bZIP transcription factor	trichocarpa x nigra	Probes match on alternative forms of same gene	estExt_fgenesh4_pm.C_LG_II0415	bZIP
PtpAffx.5626.3.S1_a_at	-2.76138	-9.44765	0.00189966	BU871093	estExt_fgenesh4_pm.C_LG_II0415	estExt_fgenesh4_pm.C_LG_II0415	At1g77920.1	bZIP transcription factor	trichocarpa	Probes match on alternative forms of same gene	estExt_fgenesh4_pm.C_LG_II0415	bZIP
PtpAffx.5626.4.S1_a_at	-2.7963	-10.2372	0.001426	CV240734	estExt_fgenesh4_pm.C_LG_II0415	estExt_fgenesh4_pm.C_LG_II0415	At1g77920.1	bZIP transcription factor	trichocarpa	Probes match on alternative forms of same gene	estExt_fgenesh4_pm.C_LG_II0415	bZIP
PtpAffx.570.1.S1_at	-1.35401	-12.1031	0.000776388	DN483943	estExt_Genewise1_v1.C_LG_XII1294	estExt_Genewise1_v1.C_LG_XII1294	At2g40140.1	putative CCCH-type zinc finger protein : also an ankyrin-repeat protein: supported by cDNA: gi_20260233	tomentiglandulosa	Unique	estExt_Genewise1_v1.C_LG_XII1294	C3H
PtpAffx.59414.1.A1_s_at	-2.49727	-9.40776	0.00192885	CK101710	estExt_Genewise1_v1.C_LG_XI2869	estExt_Genewise1_v1.C_LG_XI2869	At1g30330.1	auxin response transcription factor(ARF6) : identical to ARF6 [Arabidopsis thaliana] GI:4102600 (Science 276 (5320)	trichocarpa	All probes match over all sequences	estExt_Genewise1_v1.C_LG_XI2869	ARF
PtpAffx.59502.1.A1_s_at	-0.654441	-7.69921	0.00403401	BU896399	eugene3.00640217	eugene3.00640217	At1g28420.1	homeobox transcription factor Hox7	tremula x tremuloides	All probes match over all sequences	eugene3.00640217	HB
PtpAffx.61669.1.S1_at	-2.20235	-6.6622	0.00673716	CV265214	estExt_fgenesh4_pg.C_LG_X2015	estExt_fgenesh4_pg.C_LG_X2015	At3g54810.1	GATA zinc finger protein : GATA transcription factor 3	trichocarpa x nigra	Unique	estExt_fgenesh4_pg.C_LG_X2015	C2C2-GATA
PtpAffx.62380.1.S1_s_at	-1.55347	-10.681	0.00122265	BP936324	estExt_fgenesh4_pm.C_LG_X0729	estExt_fgenesh4_pm.C_LG_X0729	At2g40140.1	putative CCCH-type zinc finger protein : also an ankyrin-repeat protein: supported by cDNA: gi_20260233	nigra	All probes match over all sequences	estExt_fgenesh4_pm.C_LG_X0729	C3H
PtpAffx.62839.2.S1_at	-0.755795	-8.71635	0.00255041	BU830363	fgenesh4_pg.C_LG_I000428	fgenesh4_pg.C_LG_I000428	At2g32700.1	expressed protein : : supported by cDNA: gi_13605814_gb_AF367306.1_AF367306	tremula x tremuloides	Unique	fgenesh4_pg.C_LG_I000428	LUG
PtpAffx.64731.1.S1_at	-1.58084	-7.03592	0.00557218	CK097700	fgenesh4_pg.C_LG_XIX000729	fgenesh4_pg.C_LG_XIX000729	At1g35460.1	bHLH protein : similar to GI:6166283 from [Pinus taeda]: supported by cDNA: gi_15724177_gb_AF411791.1_AF411791	tremula	Unique	fgenesh4_pg.C_LG_XIX000729	bHLH
PtpAffx.67491.1.S1_at	-2.40335	-8.10846	0.00333248	CN522752	gw1.163.66.1 grail3.0001138901	gw1.163.66.1	At5g03510.1	putative protein :	trichocarpa x deltoides	Unique	gw1.163.66.1	C2H2
PtpAffx.68426.1.S1_at	-3.54038	-15.0848	0.000348464	CV243359	gw1.XII.509.1 gw1.XV.660.1	gw1.XII.509.1	At5g60850.1	Dof zinc finger protein : similar to zinc finger protein OBP4 gi:5059396 from [Arabidopsis thaliana]: EMBL:AF155817:supported by full-length cDNA: Ceres:19080.	trichocarpa	Unique	gw1.XII.509.1	C2C2-Dof
PtpAffx.69090.1.A1_at	-1.76288	-6.06414	0.00943361	CV270565	fgenesh4_pg.C_LG_IX000628	fgenesh4_pg.C_LG_IX000628	At4g34000.1	abscisic acid responsive elements-binding factor(ABF3) : identical to abscisic acid responsive elements-binding factor (ABF3) GI:6739280 from [Arabidopsis thaliana]: supported by cDNA: gi_15451049_gb_AY054605.1_	trichocarpa x nigra	Unique	fgenesh4_pg.C_LG_IX000628	bZIP
PtpAffx.69926.1.A1_at	-1.87556	-14.6917	0.000385198	CV238468	eugene3.00040381	eugene3.00040381	At2g42660.1	hypothetical protein : predicted by genscan: supported by cDNA: gi_18491262	trichocarpa x nigra	Unique	eugene3.00040381	GARP-G2-like
PtpAffx.71801.1.A1_s_at	-6.09324	-10.6925	0.00121637	CF119216	estExt_fgenesh4_pm.C_LG_X0888	estExt_fgenesh4_pm.C_LG_X0888	At4g30080.1	transcription factor-like protein : Arabidopsis thaliana auxin response factor 4 (ARF4) - Arabidopsis thaliana	tremuloides	All probes match over all sequences	estExt_fgenesh4_pm.C_LG_X0888	ARF
PtpAffx.73583.1.S1_at	-2.45057	-6.97815	0.00574939	CV246580	estExt_fgenesh4_pg.C_LG_XIII0196	estExt_fgenesh4_pg.C_LG_XIII0196	At5g43700.1	auxin-induced protein AUX2-11 (sp P33077) : : supported by cDNA: gi_12083197	trichocarpa	Unique	estExt_fgenesh4_pg.C_LG_XIII0196	AUX-IAA
PtpAffx.75102.1.S1_at	-2.83026	-7.71006	0.00401554	DN486747	eugene3.00020637	eugene3.00020637	At1g76880.1	GT-like trihelix DNA-binding protein	tremula	Unique	eugene3.00020637	Trihelix
PtpAffx.7785.1.A1_at	-1.21048	-6.08906	0.00929887	CV270667	eugene3.00061985	eugene3.00061985	At5g24930.1	CONSTANS B-box zinc finger family protein : similar to CONSTANS-like protein 1 GI:4091804 from [Malus x domestica]: supported by cDNA: gi_15450658_gb_AY052697.1_	trichocarpa x nigra	Unique	eugene3.00061985	C2C2-CO-like
PtpAffx.7785.3.A1_s_at	-1.23151	-9.49832	0.00185943	CV266251	estExt_Genewise1_v1.C_LG_XVIII2045	estExt_Genewise1_v1.C_LG_XVIII2045	At5g24930.1	CONSTANS B-box zinc finger family protein : similar to CONSTANS-like protein 1 GI:4091804 from [Malus x domestica]: supported by cDNA: gi_15450658_gb_AY052697.1_	trichocarpa x nigra	All probes match over all sequences	estExt_Genewise1_v1.C_LG_XVIII2045	C2C2-CO-like
PtpAffx.78207.1.A1_at	-1.46313	-7.68296	0.00406539	DN492292	gw1.XIV.1750.1 gw1.II.1258.1	gw1.XIV.1750.1	At2g46530.1	putative ARF1 family auxin responsive transcription factor :	trichocarpa	Unique	gw1.XIV.1750.1	ARF
PtpAffx.79920.1.A1_at	-3.42125	-7.61132	0.00420788	CK090376	grail3.0002039701	grail3.0002039701	At2g20180.1	unknown protein :	tremula x tremuloides	Unique	grail3.0002039701	bHLH
PtpAffx.80146.1.S1_at	-4.85164	-10.172	0.00145944	DN489094	fgenesh4_pg.C_scaffold_137000032	fgenesh4_pg.C_scaffold_137000032	At4g13640.1	putative protein : WERBP-1 - Nicotiana tabacum	trichocarpa x deltoides	Unique	fgenesh4_pg.C_scaffold_137000032	GARP-G2-like
PtpAffx.82611.1.A1_at	-4.44122	-22.0407	8.56e-05	CV241793	eugene3.00020324	eugene3.00020324	At2g18350.1	expressed protein : :supported by full-length cDNA: Ceres:4845.	trichocarpa	Unique	eugene3.00020324	ZF-HD
PtpAffx.8326.4.S1_at	-1.88476	-9.75164	0.00169276	BU878893	grail3.0010062402	grail3.0010062402	At3g17860.1	expressed protein : :supported by full-length cDNA: Ceres:12707.	trichocarpa	Unique	grail3.0010062402	ZIM
PtpAffx.833.1.A1_at	-1.9728	-9.65539	0.00174909	CV243171	grail3.0001041801	grail3.0001041801	At4g34590.1	bZIP family transcription factor : similar to common plant regulatory factor 7 GI:9650828 from [Petroselinum crispum]: supported by full-length cDNA: gi:10443482	trichocarpa	Unique	grail3.0001041801	bZIP
PtpAffx.833.2.S1_at	-3.75229	-27.84	3.44e-05	CV268932	estExt_fgenesh4_pg.C_LG_IV1320	estExt_fgenesh4_pg.C_LG_IV1320	At1g75390.1	bZIP transcription factor ATB2	trichocarpa x nigra	Unique	estExt_fgenesh4_pg.C_LG_IV1320	bZIP
PtpAffx.84481.1.A1_at	-1.63266	-6.17087	0.00885954	CV246111	grail3.0690000103	grail3.0690000103	At5g10140.1	MADS box protein FLOWERING LOCUS F (FLF) : : supported by cDNA: gi_4469407_gb_AF116527.1_AF116527	trichocarpa x deltoides	Unique	grail3.0690000103	MADS
PtpAffx.87589.1.S1_s_at	-1.32904	-8.05202	0.00342183	AJ772522	eugene3.00100920	eugene3.00100920	--	--	euphratica	All probes match over all sequences	eugene3.00100920	C2H2
PtpAffx.89303.1.A1_at	-4.86616	-8.87403	0.00237978	CV232904	fgenesh4_pm.C_LG_VIII000647	fgenesh4_pm.C_LG_VIII000647	At1g14350.1	myb family transcription factor : contains PFAM profile: PF00249 myb-like DNA binding domain: supported by cDNA: gi_15375304_gb_AF371982.2_AF371982	trichocarpa	Unique	fgenesh4_pm.C_LG_VIII000647	MYB
PtpAffx.89488.1.S1_at	-2.28637	-11.4379	0.000953852	CV130599	eugene3.01310019	eugene3.01310019	At1g09540.1	myb family transcription factor : contains PFAM profile: myb DNA-binding domain PF00249: supported by cDNA: gi_20465974	deltoides	Unique	eugene3.01310019	MYB
PtpAffx.8961.1.S1_at	-2.4004	-10.8894	0.00113464	CV257458	gw1.XV.2932.1	gw1.XV.2932.1	At4g22680.1	myb family transcription factor : similar to myb DNA-binding protein GI:1020155 from [Arabidopsis thaliana]: supported by full-length cDNA: Ceres: 154343.	trichocarpa	Unique	gw1.XV.2932.1	MYB
PtpAffx.90182.1.S1_at	-4.79298	-24.2523	5.94e-05	CV264684	grail3.0010003901	grail3.0010003901	At3g11090.1	hypothetical protein : predicted by genscan	trichocarpa x nigra	Unique	grail3.0010003901	AS2
PtpAffx.92191.1.A1_at	-3.42564	-15.2678	0.000331424	CV282858	estExt_Genewise1_v1.C_LG_XV2187	estExt_Genewise1_v1.C_LG_XV2187	At5g50670.1	putative protein : contains similarity to squamosa promoter binding protein:supported by full-length cDNA: Ceres:113229.	trichocarpa x deltoides	Unique	estExt_Genewise1_v1.C_LG_XV2187	SBP
PtpAffx.9290.2.A1_at	-0.773497	-7.67164	0.00408619	CF236638	grail3.0011025901	grail3.0011025901	At4g39410.1	WRKY family transcription factor : identical to WRKY transcription factor 13 GI:15991729 from [Arabidopsis thaliana]: supported by cDNA: gi_15991729_gb_AF421153.1_AF421153	alba x tremula	Unique	grail3.0011025901	WRKY
PtpAffx.9548.1.S1_at	-1.23057	-22.6666	7.71e-05	DN498996	grail3.0018017701	grail3.0018017701	At2g45190.1	expressed protein : : supported by cDNA: gi_3822215_gb_AF074948.1_AF074948	tremula x tremuloides	Unique	grail3.0018017701	C2C2-YABBY
PtpAffx.95882.1.A1_a_at	-6.55412	-32.8851	1.82e-05	CV282775	fgenesh4_pg.C_LG_II002531	fgenesh4_pg.C_LG_II002531	At2g20180.1	unknown protein :	trichocarpa x deltoides	Probes match on alternative forms of same gene	fgenesh4_pg.C_LG_II002531	bHLH
PtpAffx.95882.2.A1_s_at	-2.95123	-11.5162	0.000930014	CV227861	fgenesh4_pg.C_LG_II002531	fgenesh4_pg.C_LG_II002531	At2g20180.1	unknown protein :	trichocarpa	All probes match over all sequences	fgenesh4_pg.C_LG_II002531	bHLH
