# Supplementary material for: Genome scale transcriptome analysis of shoot organogenesis in Populus
Source: BMC Plant Biol. 2009 Nov 17;9:132. doi: 10.1186/1471-2229-9-132 (PMC2784466; doi:10.1186/1471-2229-9-132)
Supplement: Additional file 4 — Regulated transcription factors at each stage. 4a. CIM3-CIM0 down. 4b. CIM3-CIM0 up. 4c. SIM0-CIM0 down. 4d. SIM0-CIM0 up. 4e. SIM3-CIM0 down. 4f. SIM3-CIM0 up. 4g. SIM8-CIM0 down. 4h. SIM8-CIM0 up [file 1471-2229-9-132-S4.ZIP › Supp4/Supp4f SIM3-CIM0_Up TF.xls]

## Sheet: SIM3_CIM0_Up_TF
Affy ID	M	t	P	Public ID	Gene Model(s)	Preferred Gene Model	AGI match	Annotation	organism	Target type description	Poplar ID	Gene Family
Ptp.1072.1.A1_s_at	1.07357	12.1563	0.000764777	CV280108	grail3.0022002301	grail3.0022002301	At3g12680.1	hypothetical protein : contains Pfam profile PF00642 zinc finger protein: supported by cDNA: gi_16797660	trichocarpa x deltoides	All probes match over all sequences	grail3.0022002301	C3H
Ptp.2554.1.A1_at	0.142528	5.9982	0.00981466	AF377868.1	gw1.XIV.941.1	gw1.XIV.941.1	At2g45660.1	MADS-box protein (AGL20) : : supported by full-length cDNA: Ceres: 5467.	tremuloides	Unique	gw1.XIV.941.1	MADS
Ptp.2853.1.S1_at	3.57388	8.48681	0.00281381	DN494248	eugene3.00011141	eugene3.00011141	At3g12480.1	unknown protein :	tremula x tremuloides	Unique	eugene3.00011141	CCAAT-HAP5
Ptp.289.1.S1_at	5.67802	28.1992	3.31e-05	CN520220	gw1.XV.3329.1	gw1.XV.3329.1	At3g61250.1	myb DNA-binding protein (MYB17) : contains PFAM profile: Myb-like DNA-binding domain PF00249	tremula x tremuloides	Unique	gw1.XV.3329.1	MYB
Ptp.2956.2.S1_at	0.386121	6.50133	0.00736599	BU867019	gw1.IV.3768.1	gw1.IV.3768.1	At5g17240.1	unknown protein :	tremula	Unique	gw1.IV.3768.1	PcG
Ptp.3159.1.S1_at	1.46783	6.11115	0.00917898	CK109718	grail3.0019008902	grail3.0019008902	At2g03500.1	expressed protein : related to putative two-component response regulator protein ARR1 (GB: 4210449): supported by cDNA: gi_16974543_gb_AY060559.1_	tremula x tremuloides	Unique	grail3.0019008902	GARP-G2-like
Ptp.3323.1.S1_s_at	1.62077	6.59151	0.00700352	CV267890	eugene3.02630001	eugene3.02630001	At5g51190.1	putative protein : contains similarity to ethylene responsive element binding factor:supported by full-length cDNA: Ceres:2347.	trichocarpa x nigra	All probes match over all sequences	eugene3.02630001	AP2-EREBP
Ptp.3685.1.S1_at	4.66615	6.72661	0.00653323	CV264598	gw1.III.780.1	gw1.III.780.1	At5g13080.1	WRKY family transcription factor : WRKY DNA binding protein - Solanum tuberosum	trichocarpa x nigra	Unique	gw1.III.780.1	WRKY
Ptp.3786.1.S1_at	5.84568	16.6064	0.000246565	CX655023	grail3.0018034701	grail3.0018034701	At5g52830.1	WRKY family transcription factor : : supported by cDNA: gi_15991727_gb_AF418310.1_AF418310	alba x tremula var. glandulosa	Unique	grail3.0018034701	WRKY
Ptp.3803.2.A1_a_at	3.90603	8.18204	0.00321691	CV256720	estExt_Genewise1_v1.C_LG_VI1670	estExt_Genewise1_v1.C_LG_VI1670	At3g56970.1	bHLH protein : NULL	trichocarpa x deltoides	Probes match on alternative forms of same gene	estExt_Genewise1_v1.C_LG_VI1670	bHLH
Ptp.5112.2.S1_a_at	1.8257	6.53088	0.00724963	CV261509	grail3.0092008201	grail3.0092008201	At2g38470.1	WRKY family transcription factor : contains Pfam profile: PF03106 WRKY DNA -binding domain:: supported by cDNA: gi_21105638	trichocarpa x nigra	Probes match on alternative forms of same gene	grail3.0092008201	WRKY
Ptp.6405.1.S1_s_at	2.05119	9.34622	0.00197477	BU813943	gw1.28.1038.1	gw1.28.1038.1	At5g03720.1	heat shock transcription factor -like protein : heat shock transcription factor HSF1	trichocarpa	All probes match over all sequences	gw1.28.1038.1	HSF
Ptp.6555.1.A1_at	0.926881	12.2308	0.000747416	CV245201	estExt_fgenesh4_pg.C_1350050	estExt_fgenesh4_pg.C_1350050	At1g55970.1	CREB-binding protein	tremula x tremuloides	Unique	estExt_fgenesh4_pg.C_1350050	TAZ
Ptp.6836.1.S1_at	6.43949	6.86391	0.0060982	CK094329	grail3.0005030601	grail3.0005030601	At5g13080.1	WRKY family transcription factor : WRKY DNA binding protein - Solanum tuberosum	tremula	Unique	grail3.0005030601	WRKY
Ptp.7321.1.S1_at	4.67665	6.02866	0.00962887	DN498339	grail3.0022029401	grail3.0022029401	At2g28710.1	putative C2H2-type zinc finger protein : likely a nucleic acid binding protein	tremula	Unique	grail3.0022029401	C2H2
Ptp.7335.1.S1_at	4.35253	12.2834	0.000736917	CV275412	estExt_Genewise1_v1.C_LG_VI1602	estExt_Genewise1_v1.C_LG_VI1602	At2g41690.1	putative heat shock transcription factor :	trichocarpa x deltoides	Unique	estExt_Genewise1_v1.C_LG_VI1602	HSF
Ptp.7393.1.S1_at	5.49398	19.879	0.000123496	CV282731	estExt_Genewise1_v1.C_LG_II1285	estExt_Genewise1_v1.C_LG_II1285	At2g47520.1	putative AP2 domain transcription factor : : supported by cDNA: gi_18491272	trichocarpa x deltoides	Unique	estExt_Genewise1_v1.C_LG_II1285	AP2-EREBP
Ptp.7607.1.S1_at	5.58445	8.23136	0.00314593	BU813493	eugene3.00010517	eugene3.00010517	At5g13220.1	putative protein : predicted proteins	tremula x tremuloides	Unique	eugene3.00010517	ZIM
Ptp.7607.1.S1_s_at	6.03758	9.11122	0.00217291	BU813493	eugene3.00010517	eugene3.00010517	At5g13220.1	putative protein : predicted proteins	tremula x tremuloides	All probes match over all sequences	eugene3.00010517	ZIM
Ptp.7902.1.S1_at	3.65488	7.45802	0.0045326	DN501432	fgenesh4_pg.C_LG_I000582 eugene3.00031319	fgenesh4_pg.C_LG_I000582	At5g13330.1	putative protein : AP2 domain containing protein RAP2.6	tremula x tremuloides	Unique	fgenesh4_pg.C_LG_I000582	AP2-EREBP
PtpAffx.100749.1.S1_at	4.03927	9.3353	0.00198378	CV269142	grail3.0094006501	grail3.0094006501	At2g38470.1	WRKY family transcription factor : contains Pfam profile: PF03106 WRKY DNA -binding domain:: supported by cDNA: gi_21105638	trichocarpa x nigra	Unique	grail3.0094006501	WRKY
PtpAffx.107905.2.A1_at	0.368627	6.60895	0.00693612	CV261609	gw1.66.785.1	gw1.66.785.1	At1g08010.1	GATA zinc finger protein : similar to PIR:T05288 from [Arabidopsis thaliana]	tremula	Unique	gw1.66.785.1	C2C2-GATA
PtpAffx.11208.1.A1_at	3.44838	12.8967	0.000622227	CV255185	gw1.XVIII.2175.1	gw1.XVIII.2175.1	At4g31550.1	WRKY family transcription factor : contains Pfam profile: PF03106 WRKY DNA -binding domain	trichocarpa x deltoides	Unique	gw1.XVIII.2175.1	WRKY
PtpAffx.113275.1.S1_at	5.92223	6.73617	0.00650016	CK094738	gw1.X.1066.1	gw1.X.1066.1	At1g69490.1	expressed protein : similar to N-term half of NAC domain protein NAM [Arabidopsis thaliana] GI:4325282:supported by full-length cDNA: Ceres:21634.	tremula	Unique	gw1.X.1066.1	NAC
PtpAffx.114251.1.A1_at	4.19976	8.25903	0.00311416	CV265805	eugene3.00051099	eugene3.00051099	At4g18170.1	WRKY family transcription factor : similar to DNA-binding protein 2 GI:4322940 from [Nicotiana tabacum]: contains Pfam profile: PF03106 WRKY DNA -binding domain: supported by cDNA: gi_17064157	trichocarpa x nigra	Unique	eugene3.00051099	WRKY
PtpAffx.1161.1.A1_at	6.31907	10.4267	0.00133248	CV242557	grail3.0187001701	grail3.0187001701	At5g47220.1	ethylene responsive element binding factor 2 (EREBP-2) : identical to ethylene responsive element binding factor 2 GI:3434969 from [Arabidopsis thaliana] :supported by full-length cDNA: Ceres:3012.	trichocarpa	Unique	grail3.0187001701	AP2-EREBP
PtpAffx.119811.1.S1_s_at	6.5892	14.0833	0.000450055	CF936569	fgenesh4_pg.C_LG_II000536	fgenesh4_pg.C_LG_II000536	At2g43000.1	NAM (no apical meristem)-like protein :	tomentiglandulosa	All probes match over all sequences	fgenesh4_pg.C_LG_II000536	NAC
PtpAffx.12184.1.S1_a_at	2.4755	7.52094	0.00440315	CN524707	grail3.0102003601	grail3.0102003601	At3g17610.1	bZIP family transcription factor : similar to TGACG-motif binding factor GI:2934884 from [Glycine max]: contains Pfam profile: PF00170 bZIP transcription factor: supported by full-length cDNA: Ceres: 35429.	trichocarpa x deltoides	Probes match on alternative forms of same gene	grail3.0102003601	bZIP
PtpAffx.123170.1.S1_at	0.455204	8.54721	0.0027443	CV236141	estExt_Genewise1_v1.C_LG_XV2139	estExt_Genewise1_v1.C_LG_XV2139	At3g48590.1	transcription factor Hap5a : : supported by full-length cDNA: Ceres: 21604.	trichocarpa	Unique	estExt_Genewise1_v1.C_LG_XV2139	CCAAT-HAP5
PtpAffx.125359.1.S1_at	0.18027	5.98083	0.00989555	DN491593	gw1.II.2464.1 gw1.V.227.1	gw1.II.2464.1	At3g52440.1	Dof zinc finger protein : DNA binding protein - Hordeum vulgare	trichocarpa	Unique	gw1.II.2464.1	C2C2-Dof
PtpAffx.126410.1.S1_s_at	5.00554	12.828	0.00063413	CX183751	estExt_Genewise1_v1.C_LG_VI1602	estExt_Genewise1_v1.C_LG_VI1602	At2g41690.1	putative heat shock transcription factor :	euramericana	All probes match over all sequences	estExt_Genewise1_v1.C_LG_VI1602	HSF
PtpAffx.12708.1.A1_at	7.05575	16.1065	0.000271045	CV256109	grail3.0061011101	grail3.0061011101	At2g47260.1	WRKY family transcription factor : contains Pfam profile: PF03106 WRKY DNA -binding domain :supported by full-length cDNA: Ceres:114256.	trichocarpa x deltoides	Unique	grail3.0061011101	WRKY
PtpAffx.132407.2.A1_a_at	0.867816	6.01426	0.0097119	BP930395	fgenesh4_pg.C_scaffold_137000032	fgenesh4_pg.C_scaffold_137000032	At4g13640.1	putative protein : WERBP-1 - Nicotiana tabacum	nigra	Probes match on alternative forms of same gene	fgenesh4_pg.C_scaffold_137000032	GARP-G2-like
PtpAffx.13344.2.S1_a_at	2.49043	10.9969	0.00110013	CV254122	grail3.0003068301	grail3.0003068301	At1g01720.1	NAC domain protein	trichocarpa x deltoides	Probes match on alternative forms of same gene	grail3.0003068301	NAC
PtpAffx.133584.1.A1_at	4.80239	5.98218	0.00989169	CV270143	grail3.0054008101	grail3.0054008101	At5g63090.1	putative protein : similar to unknown protein (gb|AAB60912.1): supported by cDNA: gi_17484099	trichocarpa x nigra	Unique	grail3.0054008101	AS2
PtpAffx.133756.1.A1_at	3.28989	16.4853	0.000249579	CV257806	fgenesh4_pm.C_LG_VI000496 gw1.XVI.1869.1	fgenesh4_pm.C_LG_VI000496	At5g06710.1	homeobox-leucine zipper protein HAT14 (HD-Zip protein 14) : contains similarity to homeodomain leucine zipper protein	trichocarpa x deltoides	Unique	fgenesh4_pm.C_LG_VI000496	HB
PtpAffx.133944.1.A1_at	6.57422	33.1323	1.79e-05	CV255691	estExt_Genewise1_v1.C_LG_XIV3374	estExt_Genewise1_v1.C_LG_XIV3374	At1g62300.1	WRKY family transcription factor : similar to putative DNA-binding protein GI:7268215 from [Arabidopsis thaliana]: supported by cDNA: gi_12658409_gb_AF331712.1_AF331712	trichocarpa x deltoides	Unique	estExt_Genewise1_v1.C_LG_XIV3374	WRKY
PtpAffx.140476.1.A1_at	3.87459	45.6392	4.47e-06	CV261364	gw1.VIII.1097.1	gw1.VIII.1097.1	At2g01760.1	putative two-component response regulator protein : :supported by full-length cDNA: Ceres:41875.	trichocarpa	Unique	gw1.VIII.1097.1	GARP-ARR-B
PtpAffx.140560.1.A1_at	2.17251	11.4911	0.000936796	CV253855	gw1.VI.1243.1	gw1.VI.1243.1	At2g41710.1	putative AP2 domain transcription factor : pFAM domain (PF00847): supported by full-length cDNA: Ceres: 41462.	trichocarpa x deltoides	Unique	gw1.VI.1243.1	AP2-EREBP
PtpAffx.142471.1.A1_at	5.13215	8.01523	0.0034816	CK095710	gw1.66.785.1	gw1.66.785.1	At1g08010.1	GATA zinc finger protein : similar to PIR:T05288 from [Arabidopsis thaliana]	tremula x tremuloides	Unique	gw1.66.785.1	C2C2-GATA
PtpAffx.147253.1.A1_at	1.44787	8.70264	0.00256389	CV264063	gw1.IV.1031.1	gw1.IV.1031.1	At3g19360.1	expressed protein : : supported by cDNA: gi_14335093_gb_AY037226.1_	trichocarpa x nigra	Unique	gw1.IV.1031.1	C3H
PtpAffx.15088.1.S1_at	2.03481	7.89056	0.00369616	CF936886	gw1.IX.3080.1 gw1.I.2076.1	gw1.IX.3080.1	At5g12330.1	lateral root primordia (LRP1) :	tomentiglandulosa	Unique	gw1.IX.3080.1	SRS
PtpAffx.152186.1.S1_at	2.85063	8.72297	0.00254501	CX658611	estExt_Genewise1_v1.C_LG_I3228	estExt_Genewise1_v1.C_LG_I3228	At5g13180.1	NAM-like protein : hypothetical protein SENU5	alba x tremula var. glandulosa	Unique	estExt_Genewise1_v1.C_LG_I3228	NAC
PtpAffx.153171.1.A1_a_at	1.10998	7.22333	0.00506983	CV267575	gw1.X.3391.1	gw1.X.3391.1	At5g04760.1	I-box binding factor - like protein : I-box binding factor (LeMYBI gene)	trichocarpa x nigra	Probes match on alternative forms of same gene	gw1.X.3391.1	MYB
PtpAffx.153729.1.A1_at	3.39705	9.67473	0.00173811	CV279999	eugene3.00140565	eugene3.00140565	At4g01720.1	WRKY family transcription factor : similar to wild oat DNA-binding protein ABF2	trichocarpa x deltoides	Unique	eugene3.00140565	WRKY
PtpAffx.158569.1.S1_s_at	2.10992	8.67387	0.00259793	CX658936	gw1.V.4097.1	gw1.V.4097.1	At2g23320.1	WRKY family transcription factor : identical to WRKY DNA-binding protein 15 GI:13506742 from [Arabidopsis thaliana] : supported by cDNA: gi_13506742_gb_AF224704.1_AF224704	alba x tremula var. glandulosa	All probes match over all sequences	gw1.V.4097.1	WRKY
PtpAffx.159678.1.A1_at	4.41297	8.97229	0.00228424	CV238943	gw1.XIII.2246.1	gw1.XIII.2246.1	At1g69560.1	MYB-family transcription factor	trichocarpa	Unique	gw1.XIII.2246.1	MYB
PtpAffx.16157.1.S1_s_at	5.21106	8.31418	0.00304068	BU809327	eugene3.00060882	eugene3.00060882	At2g38250.1	putative GT-1-like transcription factor : : supported by cDNA: gi_17981039	tremula x tremuloides	All probes match over all sequences	eugene3.00060882	Trihelix
PtpAffx.162546.1.A1_at	2.70417	6.73692	0.00650016	CV272261	eugene3.00031167	eugene3.00031167	--	--	trichocarpa x nigra	Unique	eugene3.00031167	MYB
PtpAffx.163109.1.S1_s_at	2.36961	12.1179	0.000774217	BU886950	gw1.66.741.1	gw1.66.741.1	At5g60410.1	putative protein :	trichocarpa	All probes match over all sequences	gw1.66.741.1	PHD
PtpAffx.1654.2.S1_at	2.21155	6.08051	0.00934351	CV243120	grail3.0022002301	grail3.0022002301	At3g12680.1	hypothetical protein : contains Pfam profile PF00642 zinc finger protein: supported by cDNA: gi_16797660	tremula	Unique	grail3.0022002301	C3H
PtpAffx.18668.1.A1_at	1.04274	7.49885	0.00444801	CV238784	estExt_fgenesh4_pm.C_LG_IX0691	estExt_fgenesh4_pm.C_LG_IX0691	At2g28450.1	putative RNA methyltransferase :	trichocarpa	Unique	estExt_fgenesh4_pm.C_LG_IX0691	C3H
PtpAffx.19046.2.A1_s_at	2.32087	9.23258	0.0020629	CV259986	fgenesh4_pg.C_LG_III000067	fgenesh4_pg.C_LG_III000067	At2g35030.1	hypothetical protein : predicted by grail	trichocarpa x nigra	All probes match over all sequences	fgenesh4_pg.C_LG_III000067	ABI3-VP1
PtpAffx.200265.1.S1_at	6.34517	23.6966	6.44e-05	pmrna:pmrna513	fgenesh4_pg.C_LG_I000582	fgenesh4_pg.C_LG_I000582	At5g13330.1	putative protein : AP2 domain containing protein RAP2.6	trichocarpa	Unique	fgenesh4_pg.C_LG_I000582	AP2-EREBP
PtpAffx.200732.1.S1_at	1.2023	6.0603	0.00945577	pmrna:pmrna1408	fgenesh4_pg.C_LG_I001626	fgenesh4_pg.C_LG_I001626	At5g58620.1	putative protein : zinc finger transcription factor	trichocarpa	Unique	fgenesh4_pg.C_LG_I001626	C3H
PtpAffx.200782.1.S1_at	3.45437	16.8668	0.000234497	pmrna:pmrna1513	gw1.I.1220.1	gw1.I.1220.1	At1g07530.1	transcription factor scarecrow-like 14	trichocarpa	Unique	gw1.I.1220.1	GRAS
PtpAffx.200895.1.S1_at	3.11743	16.862	0.000234635	pmrna:pmrna1759	gw1.I.2076.1	gw1.I.2076.1	At5g12330.1	lateral root primordia (LRP1) :	trichocarpa	Unique	gw1.I.2076.1	SRS
PtpAffx.201182.1.S1_at	0.591126	19.1302	0.000144777	pmrna:pmrna2342	fgenesh4_pm.C_LG_I001074	fgenesh4_pm.C_LG_I001074	At3g49940.1	putative protein : hypothetical protein - Arabidopsis thaliana	trichocarpa	Unique	fgenesh4_pm.C_LG_I001074	AS2
PtpAffx.201417.1.S1_s_at	4.02492	12.366	0.000720478	pmrna:pmrna2797	gw1.I.5616.1 gw1.XI.848.1	gw1.I.5616.1	At2g46870.1	putative RAV-like B3 domain DNA binding protein :	trichocarpa	All probes match over all sequences	gw1.I.5616.1	ABI3-VP1
PtpAffx.201417.1.S1_x_at	1.97889	12.5349	0.000683834	pmrna:pmrna2797	gw1.I.5616.1	gw1.I.5616.1	At2g46870.1	putative RAV-like B3 domain DNA binding protein :	trichocarpa	Probes cross hyb with other sequences	gw1.I.5616.1	ABI3-VP1
PtpAffx.201947.1.S1_at	3.05282	9.34067	0.00197937	pmrna:pmrna3881	gw1.II.1362.1	gw1.II.1362.1	At1g72210.1	bHLH protein :	trichocarpa	Unique	gw1.II.1362.1	bHLH
PtpAffx.202458.1.S1_s_at	1.51965	7.27248	0.00494606	pmrna:pmrna4924	gw1.II.480.1	gw1.II.480.1	At2g04880.1	WRKY family transcription factor (ZAP1) : identical to ZAP1 GI:1064883 from [Arabidopsis thaliana]: contains Pfam profile: PF03106 WRKY DNA -binding domain: supported by cDNA: gi_17064149	trichocarpa	All probes match over all sequences	gw1.II.480.1	WRKY
PtpAffx.202775.1.S1_s_at	0.17849	7.2942	0.00489209	pmrna:pmrna5522	fgenesh4_pg.C_LG_III000021 eugene3.44540001 fgenesh4_pg.C_scaffold_5278000001	fgenesh4_pg.C_LG_III000021	--	--	trichocarpa	All probes match over all sequences	fgenesh4_pg.C_LG_III000021	ABI3-VP1
PtpAffx.202888.1.S1_at	0.197318	7.11916	0.00534918	pmrna:pmrna5714	gw1.III.2224.1	gw1.III.2224.1	At3g13840.1	hypothetical protein : predicted by genemark.hmm	trichocarpa	Unique	gw1.III.2224.1	GRAS
PtpAffx.203287.1.S1_at	2.94502	7.31579	0.00484937	pmrna:pmrna6514	fgenesh4_pg.C_LG_III001141	fgenesh4_pg.C_LG_III001141	At4g23750.1	putative Ap2 domain protein : DNA-binding protein Pti6 - Lycopersicon esculentum	trichocarpa	Unique	fgenesh4_pg.C_LG_III001141	AP2-EREBP
PtpAffx.203584.1.S1_at	0.768726	11.1796	0.00103444	pmrna:pmrna7116	eugene3.00031749	eugene3.00031749	At3g11450.1	putative cell division related protein : similar to GlsA (required for asymmetric cell division) GB:AAD26632 [Volvox carteri f. nagariensis]	trichocarpa	Unique	eugene3.00031749	MYB
PtpAffx.203919.1.S1_at	5.51583	14.5989	0.000393972	pmrna:pmrna7735	fgenesh4_pg.C_LG_IV000564	fgenesh4_pg.C_LG_IV000564	At3g02550.1	expressed protein : :supported by full-length cDNA: Ceres:20907	trichocarpa	Unique	fgenesh4_pg.C_LG_IV000564	AS2
PtpAffx.204158.1.S1_at	4.06587	12.7721	0.000643899	pmrna:pmrna8192	eugene3.00041079	eugene3.00041079	At1g74650.1	myb family transcription factor : similar to myb protein cY13 GI:928930 from [Arabidopsis thaliana]: contains Pfam profile: PF00249 myb DNA-binding domain	trichocarpa	Unique	eugene3.00041079	MYB
PtpAffx.204978.1.S1_x_at	0.320974	11.5596	0.000919427	pmrna:pmrna9849	gw1.IX.4270.1	gw1.IX.4270.1	At5g59340.1	wuschel protein - like : wuschel protein	trichocarpa	Probes cross hyb with other sequences	gw1.IX.4270.1	HB
PtpAffx.205071.1.S1_s_at	2.02129	6.85447	0.00612412	pmrna:pmrna10049	gw1.IX.4971.1 gw1.163.31.1	gw1.IX.4971.1	At5g57620.1	myb family transcription factor : contains PFAM profile: myb DNA binding domain PF00249: supported by cDNA: gi_3941447_gb_AF062878.1_AF062878	trichocarpa	All probes match over all sequences	gw1.IX.4971.1	MYB
PtpAffx.205315.1.S1_at	1.10573	7.68641	0.00405924	pmrna:pmrna10532	estExt_Genewise1_v1.C_LG_V3716	estExt_Genewise1_v1.C_LG_V3716	At2g23740.1	putative C2H2-type zinc finger protein : likely a nucleic acid binding protein	trichocarpa	Unique	estExt_Genewise1_v1.C_LG_V3716	C2H2
PtpAffx.205596.1.S1_at	1.04997	6.40946	0.00775629	pmrna:pmrna11049	fgenesh4_pg.C_LG_V001073	fgenesh4_pg.C_LG_V001073	At1g43770.1	hypothetical protein : predicted by genemark.hmm	trichocarpa	Unique	fgenesh4_pg.C_LG_V001073	PHD
PtpAffx.205673.1.S1_x_at	3.35297	7.14066	0.00529226	pmrna:pmrna11202	eugene3.00051127	eugene3.00051127	At2g40260.1	hypothetical protein : predicted by genefinder	trichocarpa	Probes cross hyb with other sequences	eugene3.00051127	GARP-G2-like
PtpAffx.205684.1.S1_at	1.78026	6.14354	0.00900296	pmrna:pmrna11225	gw1.V.825.1	gw1.V.825.1	At4g09820.1	bHLH protein : helix-loop-helix protein DEL -Antirrhinum majus	trichocarpa	Unique	gw1.V.825.1	bHLH
PtpAffx.205807.1.S1_at	0.645338	13.4299	0.000531569	pmrna:pmrna11478	gw1.V.1589.1	gw1.V.1589.1	At3g54340.1	floral homeotic protein APETALA3 (AP3) : :supported by full-length cDNA: Ceres:34635.	trichocarpa	Unique	gw1.V.1589.1	MADS
PtpAffx.206476.1.S1_at	3.06855	9.2791	0.00202723	pmrna:pmrna12841	fgenesh4_pm.C_LG_VI000496	fgenesh4_pm.C_LG_VI000496	At5g06710.1	homeobox-leucine zipper protein HAT14 (HD-Zip protein 14) : contains similarity to homeodomain leucine zipper protein	trichocarpa	Unique	fgenesh4_pm.C_LG_VI000496	HB
PtpAffx.206929.1.S1_at	2.4779	6.95501	0.00581246	pmrna:pmrna13752	grail3.0058011101	grail3.0058011101	At2g01570.1	putative RGA1	trichocarpa	Unique	grail3.0058011101	GRAS
PtpAffx.207223.1.S1_at	4.33785	16.3693	0.000255899	pmrna:pmrna14327	fgenesh4_pg.C_LG_VII000768	fgenesh4_pg.C_LG_VII000768	At1g56160.1	myb family transcription factor : contains Pfam profile: PF00249 myb-like DNA-binding domain	trichocarpa	Unique	fgenesh4_pg.C_LG_VII000768	MYB-related
PtpAffx.207223.1.S1_x_at	4.63108	14.8087	0.000373555	pmrna:pmrna14327	fgenesh4_pg.C_LG_VII000768	fgenesh4_pg.C_LG_VII000768	At1g56160.1	myb family transcription factor : contains Pfam profile: PF00249 myb-like DNA-binding domain	trichocarpa	Probes cross hyb with other sequences	fgenesh4_pg.C_LG_VII000768	MYB-related
PtpAffx.207270.1.S1_at	0.28819	7.16977	0.00521636	pmrna:pmrna14427	gw1.VII.3000.1	gw1.VII.3000.1	At5g64750.1	putative protein : contains similarity to transcription factor	trichocarpa	Unique	gw1.VII.3000.1	AP2-EREBP
PtpAffx.207310.1.S1_at	1.62013	13.9715	0.000462374	pmrna:pmrna14494	fgenesh4_pg.C_LG_VII000973	fgenesh4_pg.C_LG_VII000973	At5g66980.1	putative protein : similar to unknown protein (gb|AAF30309.1)	trichocarpa	Unique	fgenesh4_pg.C_LG_VII000973	ABI3-VP1
PtpAffx.207418.1.S1_at	5.46613	14.2457	0.000430545	pmrna:pmrna14721	gw1.VII.3975.1	gw1.VII.3975.1	At5g10510.1	ovule development protein	trichocarpa	Unique	gw1.VII.3975.1	AP2-EREBP
PtpAffx.20746.1.S1_at	2.38827	11.0586	0.00107636	CV244887	gw1.XIV.2953.1	gw1.XIV.2953.1	At4g18880.1	heat shock transcription factor - like protein : heat shock transcription factor	trichocarpa	Unique	gw1.XIV.2953.1	HSF
PtpAffx.207574.1.S1_s_at	3.14765	7.53419	0.00437327	pmrna:pmrna15035	grail3.0090017601	grail3.0090017601	At5g03680.1	GT2 -like protein : GT2	trichocarpa	All probes match over all sequences	grail3.0090017601	Trihelix
PtpAffx.207814.1.S1_at	5.3224	16.801	0.000237118	pmrna:pmrna15530	grail3.0010011101	grail3.0010011101	At1g65620.1	unknown protein : : supported by cDNA: gi_17227155	trichocarpa	Unique	grail3.0010011101	AS2
PtpAffx.207854.1.S1_at	0.824596	8.81909	0.00243555	pmrna:pmrna15590	gw1.VIII.894.1	gw1.VIII.894.1	At1g69600.1	hypothetical protein : predicted by genemark.hmm	trichocarpa	Unique	gw1.VIII.894.1	ZF-HD
PtpAffx.207862.1.S1_at	3.27726	20.3541	0.000113694	pmrna:pmrna15609	estExt_fgenesh4_pg.C_LG_VIII0760	estExt_fgenesh4_pg.C_LG_VIII0760	At1g18750.1	MADS-box protein : similar to homeodomain transcription factor (AGL30) GI:3461830 from [Arabidopsis thaliana]	trichocarpa	Unique	estExt_fgenesh4_pg.C_LG_VIII0760	MADS
PtpAffx.207935.1.S1_at	3.32987	9.50924	0.00185009	pmrna:pmrna15748	gw1.VIII.261.1	gw1.VIII.261.1	At5g49520.1	WRKY family transcription factor : contains Pfam profile: PF03106 WRKY DNA -binding domain: supported by cDNA: gi_17064165	trichocarpa	Unique	gw1.VIII.261.1	WRKY
PtpAffx.207935.1.S1_x_at	3.25187	7.36902	0.00472985	pmrna:pmrna15748	gw1.VIII.261.1	gw1.VIII.261.1	At5g49520.1	WRKY family transcription factor : contains Pfam profile: PF03106 WRKY DNA -binding domain: supported by cDNA: gi_17064165	trichocarpa	Probes cross hyb with other sequences	gw1.VIII.261.1	WRKY
PtpAffx.208917.1.S1_at	0.164046	7.0386	0.00556418	pmrna:pmrna17682	eugene3.00101116	eugene3.00101116	At3g16857.1	ARR1 protein	trichocarpa	Unique	eugene3.00101116	GARP-G2-like
PtpAffx.208951.1.S1_at	4.693	6.32826	0.00809594	pmrna:pmrna17738	gw1.X.210.1	gw1.X.210.1	At1g68510.1	expressed protein : similar to hypothetical protein GB:AAD10658 [Arabidopsis thaliana]: supported by full-length cDNA gi:17227173.: supported by cDNA: gi_17227173	trichocarpa	Unique	gw1.X.210.1	AS2
PtpAffx.209557.1.S1_at	5.19182	7.60085	0.00422694	pmrna:pmrna18924	grail3.0106016201	grail3.0106016201	At5g03680.1	GT2 -like protein : GT2	trichocarpa	Unique	grail3.0106016201	Trihelix
PtpAffx.209605.1.S1_at	2.94671	7.91366	0.00365558	pmrna:pmrna18993	gw1.XI.1362.1	gw1.XI.1362.1	At4g22070.1	WRKY family transcription factor : identical to WRKY transcription factor 31 (WRKY31) GI:15990589 from [Arabidopsis thaliana] : supported by cDNA: gi_15990589_gb_AY052648.1_	trichocarpa	Unique	gw1.XI.1362.1	WRKY
PtpAffx.210115.1.S1_at	2.26743	6.34521	0.00801966	pmrna:pmrna19932	gw1.XI.848.1	gw1.XI.848.1	At1g01030.1	DNA-binding protein	trichocarpa	Unique	gw1.XI.848.1	ABI3-VP1
PtpAffx.210115.1.S1_x_at	2.56878	12.2672	0.000739463	pmrna:pmrna19932	gw1.XI.848.1	gw1.XI.848.1	At1g01030.1	DNA-binding protein	trichocarpa	Probes cross hyb with other sequences	gw1.XI.848.1	ABI3-VP1
PtpAffx.210391.1.S1_at	1.62032	18.2631	0.000171272	pmrna:pmrna20422	gw1.XII.25.1	gw1.XII.25.1	At3g18010.1	hypothetical protein : predicted by genscan+	trichocarpa	Unique	gw1.XII.25.1	HB
PtpAffx.210897.1.S1_s_at	4.09565	6.79973	0.00629692	pmrna:pmrna21409	eugene3.00010517 eugene3.00130173 eugene3.00160865	eugene3.00010517	At5g13220.1	putative protein : predicted proteins	trichocarpa	All probes match over all sequences	eugene3.00010517	ZIM
PtpAffx.211052.1.S1_at	2.32398	6.66967	0.00671065	pmrna:pmrna21712	gw1.XIII.1924.1	gw1.XIII.1924.1	At5g18270.1	NAM (no apical meristem)-like protein :	trichocarpa	Unique	gw1.XIII.1924.1	NAC
PtpAffx.211104.1.S1_s_at	4.72872	10.7084	0.00120881	pmrna:pmrna21816	eugene3.00130647 eugene3.00130648	eugene3.00130647	At5g17810.1	homeodomain protein : predicted proteins	trichocarpa	All probes match over all sequences	eugene3.00130647	HB
PtpAffx.211106.1.S1_s_at	6.02371	10.3515	0.00136196	pmrna:pmrna21818	gw1.XIII.2246.1	gw1.XIII.2246.1	At1g69560.1	MYB-family transcription factor	trichocarpa	All probes match over all sequences	gw1.XIII.2246.1	MYB
PtpAffx.211570.1.S1_at	4.02565	6.86915	0.00608163	pmrna:pmrna22678	fgenesh4_pg.C_LG_XIV000342	fgenesh4_pg.C_LG_XIV000342	At5g41570.1	WRKY family transcription factor : identical to WRKY transcription factor 24 (WRKY24) GI:15384230 from [Arabidopsis thaliana] : supported by cDNA: gi_15384230_gb_AF404864.1_AF404864	trichocarpa	Unique	fgenesh4_pg.C_LG_XIV000342	WRKY
PtpAffx.211570.1.S1_x_at	3.64439	7.16809	0.00522077	pmrna:pmrna22678	fgenesh4_pg.C_LG_XIV000342	fgenesh4_pg.C_LG_XIV000342	At5g41570.1	WRKY family transcription factor : identical to WRKY transcription factor 24 (WRKY24) GI:15384230 from [Arabidopsis thaliana] : supported by cDNA: gi_15384230_gb_AF404864.1_AF404864	trichocarpa	Probes cross hyb with other sequences	fgenesh4_pg.C_LG_XIV000342	WRKY
PtpAffx.211657.1.S1_at	0.695215	7.72061	0.00400123	pmrna:pmrna22842	gw1.XIV.1973.1	gw1.XIV.1973.1	At2g46870.1	putative RAV-like B3 domain DNA binding protein :	trichocarpa	Unique	gw1.XIV.1973.1	ABI3-VP1
PtpAffx.211657.1.S1_s_at	3.51286	31.1253	2.23e-05	pmrna:pmrna22842	gw1.II.760.1 gw1.XIV.1973.1	gw1.II.760.1	At2g46870.1	putative RAV-like B3 domain DNA binding protein :	trichocarpa	All probes match over all sequences	gw1.II.760.1	ABI3-VP1
PtpAffx.211816.1.S1_at	1.65199	6.23405	0.00854914	pmrna:pmrna23179	gw1.XIV.2953.1	gw1.XIV.2953.1	At4g18880.1	heat shock transcription factor - like protein : heat shock transcription factor	trichocarpa	Unique	gw1.XIV.2953.1	HSF
PtpAffx.211816.1.S1_s_at	1.93682	7.15796	0.00524964	pmrna:pmrna23179	gw1.XIV.2953.1	gw1.XIV.2953.1	At4g18880.1	heat shock transcription factor - like protein : heat shock transcription factor	trichocarpa	All probes match over all sequences	gw1.XIV.2953.1	HSF
PtpAffx.212196.1.S1_at	2.56418	6.71234	0.00657869	pmrna:pmrna23911	gw1.XIX.914.1	gw1.XIX.914.1	At3g02940.1	myb family transcription factor : contains Pfam profile: PF00249 Myb-like DNA-binding domain: supported by cDNA: gi_15375289_gb_AF249310.2_AF249310	trichocarpa	Unique	gw1.XIX.914.1	MYB
PtpAffx.212593.1.S1_x_at	6.62543	24.3036	5.9e-05	pmrna:pmrna24670	eugene3.00150158 eugene3.12440001 eugene3.27450001 eugene3.06540004	eugene3.00150158	--	--	trichocarpa	Probes cross hyb with other sequences	eugene3.00150158	ABI3-VP1
PtpAffx.212846.1.S1_at	0.299678	9.01707	0.00224956	pmrna:pmrna25141	fgenesh4_pg.C_LG_XV000653	fgenesh4_pg.C_LG_XV000653	At1g66350.1	gibberellin regulatory protein	trichocarpa	Unique	fgenesh4_pg.C_LG_XV000653	GRAS
PtpAffx.212932.1.S1_at	0.18103	7.80306	0.00384712	pmrna:pmrna25300	estExt_fgenesh4_pm.C_LG_XV0337	estExt_fgenesh4_pm.C_LG_XV0337	At5g61850.1	LFY floral meristem identity control protein :	trichocarpa	Unique	estExt_fgenesh4_pm.C_LG_XV0337	LFY
PtpAffx.213045.1.S1_at	2.33525	6.34503	0.00801966	pmrna:pmrna25528	gw1.XV.3109.1	gw1.XV.3109.1	At5g15800.1	MADS-box protein AGL2 : : supported by cDNA: gi_166589_gb_M55551.1_ATHAGL2A	trichocarpa	Unique	gw1.XV.3109.1	MADS
PtpAffx.213077.1.S1_at	3.83873	13.1012	0.000589393	pmrna:pmrna25591	eugene3.00151195	eugene3.00151195	At3g61150.1	homeodomain protein	trichocarpa	Unique	eugene3.00151195	HB
PtpAffx.213077.1.S1_s_at	3.37755	12.699	0.000653309	pmrna:pmrna25591	eugene3.00151195	eugene3.00151195	At3g61150.1	homeodomain protein	trichocarpa	All probes match over all sequences	eugene3.00151195	HB
PtpAffx.213203.1.S1_at	1.66457	9.05192	0.00222012	pmrna:pmrna25831	eugene3.00160211	eugene3.00160211	At2g01570.1	putative RGA1	trichocarpa	Unique	eugene3.00160211	GRAS
PtpAffx.213397.1.S1_at	0.354918	7.206	0.00511535	pmrna:pmrna26211	gw1.XVI.2196.1	gw1.XVI.2196.1	At3g52440.1	Dof zinc finger protein : DNA binding protein - Hordeum vulgare	trichocarpa	Unique	gw1.XVI.2196.1	C2C2-Dof
PtpAffx.213628.1.S1_s_at	2.6385	7.51961	0.00440353	pmrna:pmrna26618	fgenesh4_pm.C_LG_XVI000436	fgenesh4_pm.C_LG_XVI000436	At5g01380.1	transcription factor GT-3a :	trichocarpa	All probes match over all sequences	fgenesh4_pm.C_LG_XVI000436	Trihelix
PtpAffx.213841.1.S1_at	5.54612	27.987	3.39e-05	pmrna:pmrna27005	gw1.XVII.506.1	gw1.XVII.506.1	At4g13620.1	AP2 domain transcription factor (RAP2)	trichocarpa	Unique	gw1.XVII.506.1	AP2-EREBP
PtpAffx.213870.1.S1_at	0.213313	7.51971	0.00440353	pmrna:pmrna27054	fgenesh4_pg.C_LG_XVII000252	fgenesh4_pg.C_LG_XVII000252	At5g40350.1	myb family transcription factor : similar to Myb26 GI:1841475 from [Pisum sativum]: supported by full-length cDNA: Ceres: 262460.	trichocarpa	Unique	fgenesh4_pg.C_LG_XVII000252	MYB
PtpAffx.214507.1.S1_at	6.6642	16.2675	0.00026174	pmrna:pmrna28213	fgenesh4_pg.C_LG_XVIII001010	fgenesh4_pg.C_LG_XVIII001010	At3g60670.1	putative protein : various predicted Arabidopsis thaliana proteins	trichocarpa	Unique	fgenesh4_pg.C_LG_XVIII001010	PLATZ
PtpAffx.214507.1.S1_s_at	5.48897	38.7989	9.18e-06	pmrna:pmrna28213	fgenesh4_pg.C_LG_XVIII001010 eugene3.01520043	fgenesh4_pg.C_LG_XVIII001010	At3g60670.1	putative protein : various predicted Arabidopsis thaliana proteins	trichocarpa	All probes match over all sequences	fgenesh4_pg.C_LG_XVIII001010	PLATZ
PtpAffx.214507.1.S1_x_at	6.64894	14.2093	0.000435407	pmrna:pmrna28213	fgenesh4_pg.C_LG_XVIII001010	fgenesh4_pg.C_LG_XVIII001010	At3g60670.1	putative protein : various predicted Arabidopsis thaliana proteins	trichocarpa	Probes cross hyb with other sequences	fgenesh4_pg.C_LG_XVIII001010	PLATZ
PtpAffx.215454.1.S1_at	5.61512	9.16879	0.00212336	pmrna:pmrna29658	fgenesh4_pm.C_scaffold_123000043	fgenesh4_pm.C_scaffold_123000043	At1g67100.1	hypothetical protein : similar to hypothetical protein GI:6553940 from [Arabidopsis thaliana]	trichocarpa	Unique	fgenesh4_pm.C_scaffold_123000043	AS2
PtpAffx.215454.1.S1_s_at	5.97555	9.40614	0.00192943	pmrna:pmrna29658	fgenesh4_pm.C_scaffold_123000043	fgenesh4_pm.C_scaffold_123000043	At1g67100.1	hypothetical protein : similar to hypothetical protein GI:6553940 from [Arabidopsis thaliana]	trichocarpa	All probes match over all sequences	fgenesh4_pm.C_scaffold_123000043	AS2
PtpAffx.215869.1.S1_at	0.134659	6.11395	0.00915889	pmrna:pmrna30307	gw1.131.74.1	gw1.131.74.1	At5g48670.1	MADS-box protein : contains similarity to MADS-box DNA-binding protein	trichocarpa	Unique	gw1.131.74.1	MADS
PtpAffx.217349.1.S1_at	5.94985	12.7493	0.000644804	pmrna:pmrna32570	gw1.166.31.1	gw1.166.31.1	At1g62300.1	WRKY family transcription factor : similar to putative DNA-binding protein GI:7268215 from [Arabidopsis thaliana]: supported by cDNA: gi_12658409_gb_AF331712.1_AF331712	trichocarpa	Unique	gw1.166.31.1	WRKY
PtpAffx.217349.1.S1_x_at	5.55119	16.2332	0.000263612	pmrna:pmrna32570	gw1.166.31.1	gw1.166.31.1	At1g62300.1	WRKY family transcription factor : similar to putative DNA-binding protein GI:7268215 from [Arabidopsis thaliana]: supported by cDNA: gi_12658409_gb_AF331712.1_AF331712	trichocarpa	Probes cross hyb with other sequences	gw1.166.31.1	WRKY
PtpAffx.2179.2.S1_at	2.35557	5.99146	0.00983888	BP929874	eugene3.00050086	eugene3.00050086	At1g01720.1	NAC domain protein	nigra	Unique	eugene3.00050086	NAC
PtpAffx.218288.1.S1_at	0.86188	7.0251	0.00560048	pmrna:pmrna33844	gw1.197.36.1	gw1.197.36.1	At4g27950.1	putative protein : DNA-binding protein Pti6	trichocarpa	Unique	gw1.197.36.1	AP2-EREBP
PtpAffx.218437.1.S1_at	0.351152	10.1434	0.00147189	pmrna:pmrna34047	gw1.202.15.1	gw1.202.15.1	At1g08620.1	hypothetical protein : similar to hypothetical protein GB:CAB45806	trichocarpa	Unique	gw1.202.15.1	JUMONJI
PtpAffx.218966.1.S1_s_at	5.11654	9.11073	0.00217291	pmrna:pmrna34737	eugene3.00640191 fgenesh4_pg.C_LG_I000332 eugene3.02220016 fgenesh4_pg.C_scaffold_15576000001	eugene3.00640191	At2g01570.1	putative RGA1	trichocarpa	All probes match over all sequences	eugene3.00640191	GRAS
PtpAffx.219809.1.S1_s_at	6.93888	17.4983	0.000201998	pmrna:pmrna35920	fgenesh4_pg.C_scaffold_28000268	fgenesh4_pg.C_scaffold_28000268	At3g10040.1	unknown protein : predicted by genscan	trichocarpa	All probes match over all sequences	fgenesh4_pg.C_scaffold_28000268	Trihelix
PtpAffx.221805.1.S1_s_at	4.25007	13.8057	0.000482077	pmrna:pmrna38864	gw1.XVII.506.1 fgenesh4_pg.C_scaffold_5164000001	gw1.XVII.506.1	At4g13620.1	AP2 domain transcription factor (RAP2)	trichocarpa	All probes match over all sequences	gw1.XVII.506.1	AP2-EREBP
PtpAffx.221984.1.S1_at	0.971579	7.39521	0.00467142	pmrna:pmrna39147	gw1.57.15.1	gw1.57.15.1	At2g18160.1	bZIP family transcription factor : contains a bZIP transcription factor basic domain signature (PDOC00036): supported by cDNA: gi_14335073_gb_AY037216.1_	trichocarpa	Unique	gw1.57.15.1	bZIP
PtpAffx.221984.1.S1_s_at	5.88589	8.93178	0.00232529	pmrna:pmrna39147	gw1.57.15.1	gw1.57.15.1	At2g18160.1	bZIP family transcription factor : contains a bZIP transcription factor basic domain signature (PDOC00036): supported by cDNA: gi_14335073_gb_AY037216.1_	trichocarpa	All probes match over all sequences	gw1.57.15.1	bZIP
PtpAffx.222308.1.S1_s_at	3.53403	12.7838	0.000642445	pmrna:pmrna39630	eugene3.02220016 eugene3.00640190 eugene3.00640191	eugene3.02220016	At2g01570.1	putative RGA1	trichocarpa	All probes match over all sequences	eugene3.02220016	GRAS
PtpAffx.222327.1.S1_x_at	4.14726	25.8031	4.6e-05	pmrna:pmrna39659	estExt_Genewise1_v1.C_640538	estExt_Genewise1_v1.C_640538	At2g20570.1	expressed protein : : supported by cDNA: gi_15451039_gb_AY054600.1_	trichocarpa	Probes cross hyb with other sequences	estExt_Genewise1_v1.C_640538	GARP-G2-like
PtpAffx.223237.1.S1_at	1.27239	6.22105	0.00861321	pmrna:pmrna41126	fgenesh4_pg.C_scaffold_86000009	fgenesh4_pg.C_scaffold_86000009	At1g58100.1	auxin-induced basic helix-loop-helix transcription factor	trichocarpa	Unique	fgenesh4_pg.C_scaffold_86000009	TCP
PtpAffx.223450.1.S1_at	6.4117	8.45072	0.00285783	pmrna:pmrna41470	gw1.88.251.1	gw1.88.251.1	At5g13080.1	WRKY family transcription factor : WRKY DNA binding protein - Solanum tuberosum	trichocarpa	Unique	gw1.88.251.1	WRKY
PtpAffx.224477.1.S1_x_at	0.258317	11.2626	0.00100725	pmrna:pmrna43049	gw1.V.5024.1	gw1.V.5024.1	At1g22130.1	MADS-box protein : similar to MADS-box protein (ZAP1) GI:939784 from [Zea mays]	trichocarpa	Probes cross hyb with other sequences	gw1.V.5024.1	MADS
PtpAffx.224657.1.S1_at	0.203251	6.42596	0.00768631	pmrna:pmrna43411	gw1.X.534.1	gw1.X.534.1	At5g49330.1	myb family transcription factor : contains Pfam profile: PF00249 myb-like DNA binding domain: supported by cDNA: gi_15420625_gb_AF371977.1_AF371977	trichocarpa	Unique	gw1.X.534.1	MYB
PtpAffx.22672.1.S1_at	1.17429	6.0311	0.00962033	DN491862	gw1.137.25.1 gw1.VI.1641.1	gw1.137.25.1	At5g47790.1	unknown protein : : supported by cDNA: gi_18700140	trichocarpa	Unique	gw1.137.25.1	FHA
PtpAffx.249.38.A1_a_at	1.29338	16.5093	0.000248976	DN500585	estExt_fgenesh4_pg.C_LG_V0410	estExt_fgenesh4_pg.C_LG_V0410	At1g20696.1	Expressed protein : : supported by full-length cDNA: Ceres: 11938.	tremula x tremuloides	Probes match on alternative forms of same gene	estExt_fgenesh4_pg.C_LG_V0410	HMG
PtpAffx.249.411.A1_a_at	0.794293	11.5214	0.000929875	CV267444	estExt_fgenesh4_pg.C_LG_V0410	estExt_fgenesh4_pg.C_LG_V0410	At1g20696.1	Expressed protein : : supported by full-length cDNA: Ceres: 11938.	trichocarpa x nigra	Probes match on alternative forms of same gene	estExt_fgenesh4_pg.C_LG_V0410	HMG
PtpAffx.25004.5.A1_a_at	0.68949	6.16675	0.00888047	CV239237	estExt_Genewise1_v1.C_LG_X1716	estExt_Genewise1_v1.C_LG_X1716	At5g05610.1	nucleic acid binding protein-like : :supported by full-length cDNA: Ceres:111750.	trichocarpa	Probes match on alternative forms of same gene	estExt_Genewise1_v1.C_LG_X1716	Alfin
PtpAffx.28573.1.S1_at	3.31498	6.06383	0.00943472	CV267875	estExt_fgenesh4_pm.C_1240032	estExt_fgenesh4_pm.C_1240032	At1g28360.1	ethylene-responsive element binding factor 12(AtERF12) : identical to ERF domain protein12(AtERF12) GI:15207791 from [Arabidopsis thaliana]: supported by cDNA: gi_20466663	trichocarpa x nigra	Unique	estExt_fgenesh4_pm.C_1240032	AP2-EREBP
PtpAffx.30938.1.A1_s_at	3.87813	13.7923	0.000483704	CV245717	gw1.VII.2995.1	gw1.VII.2995.1	At4g36990.1	heat shock transcription factor HSF4 : : supported by cDNA: gi_1619920_gb_U68017.1_ATU68017	trichocarpa	All probes match over all sequences	gw1.VII.2995.1	HSF
PtpAffx.32386.1.A1_a_at	3.00855	16.4907	0.000249359	CV245577	fgenesh4_pm.C_LG_XII000273 estExt_fgenesh4_pm.C_LG_XV0182	fgenesh4_pm.C_LG_XII000273	At1g10200.1	putative transcription factor : similar to transcription factor SF3 (pir|IS37656): similar to ESTs gb|T42207	trichocarpa	Probes match on alternative forms of same gene	fgenesh4_pm.C_LG_XII000273	LIM
PtpAffx.34627.1.A1_at	2.43928	12.3726	0.000719103	CV269563	eugene3.00002538	eugene3.00002538	At5g48560.1	putative protein : contains similarity to unknown protein (gb|AAF02164.1): supported by cDNA: gi_20127084	trichocarpa x nigra	Unique	eugene3.00002538	bHLH
PtpAffx.35610.1.A1_at	4.56112	23.8573	6.29e-05	CV257792	fgenesh4_pg.C_LG_V001386	fgenesh4_pg.C_LG_V001386	At3g23250.1	myb family transcription factor(MYB15) : similar to myb-related transcription factor GB:CAA66952 from [Lycopersicon esculentum]	trichocarpa x deltoides	Unique	fgenesh4_pg.C_LG_V001386	MYB
PtpAffx.36492.2.S1_a_at	2.69033	6.45055	0.00758538	BI138865	eugene3.00010995	eugene3.00010995	--	--	trichocarpa	Probes match on alternative forms of same gene	eugene3.00010995	GRF
PtpAffx.4303.1.A1_at	4.84503	20.2574	0.000115259	BP930597	gw1.X.870.1	gw1.X.870.1	At1g69310.1	WRKY family transcription factor : contains Pfam profile: PF03106 WRKY DNA -binding domain: supported by cDNA: gi_18252124	nigra	Unique	gw1.X.870.1	WRKY
PtpAffx.43742.1.S1_at	2.781	7.39818	0.00466451	DN494840	estExt_fgenesh4_pg.C_LG_III0246	estExt_fgenesh4_pg.C_LG_III0246	At1g19180.1	expressed protein : :supported by full-length cDNA: Ceres:38751.	trichocarpa	Unique	estExt_fgenesh4_pg.C_LG_III0246	ZIM
PtpAffx.4624.1.S1_at	1.70983	7.34333	0.00478382	CV254219	estExt_Genewise1_v1.C_770152	estExt_Genewise1_v1.C_770152	At3g16770.1	AP2 domain protein RAP2.3 : identical to GI:2281631 [Arabidopsis thaliana] :supported by full-length cDNA: Ceres:35981.	trichocarpa x deltoides	Unique	estExt_Genewise1_v1.C_770152	AP2-EREBP
PtpAffx.49926.1.A1_at	1.38698	13.0435	0.000598517	CV265796	fgenesh4_pg.C_LG_I001626 fgenesh4_pg.C_LG_IX001115	fgenesh4_pg.C_LG_I001626	At5g58620.1	putative protein : zinc finger transcription factor	trichocarpa x nigra	Unique	fgenesh4_pg.C_LG_I001626	C3H
PtpAffx.5261.1.A1_at	4.83253	7.90365	0.00367195	CV255601	estExt_fgenesh4_pg.C_LG_II0549	estExt_fgenesh4_pg.C_LG_II0549	At4g18170.1	WRKY family transcription factor : similar to DNA-binding protein 2 GI:4322940 from [Nicotiana tabacum]: contains Pfam profile: PF03106 WRKY DNA -binding domain: supported by cDNA: gi_17064157	trichocarpa x deltoides	Unique	estExt_fgenesh4_pg.C_LG_II0549	WRKY
PtpAffx.55596.1.A1_at	5.13054	24.0303	6.17e-05	CV233689	estExt_Genewise1_v1.C_LG_XIV3374	estExt_Genewise1_v1.C_LG_XIV3374	At1g62300.1	WRKY family transcription factor : similar to putative DNA-binding protein GI:7268215 from [Arabidopsis thaliana]: supported by cDNA: gi_12658409_gb_AF331712.1_AF331712	trichocarpa	Unique	estExt_Genewise1_v1.C_LG_XIV3374	WRKY
PtpAffx.5580.2.S1_s_at	1.08825	6.95536	0.00581246	CV243319	fgenesh4_pg.C_LG_I002796	fgenesh4_pg.C_LG_I002796	At1g30460.1	hypothetical protein : similar to hypothetical protein GB:AAF19746 GI:6634766 from [Arabidopsis thaliana]	trichocarpa	All probes match over all sequences	fgenesh4_pg.C_LG_I002796	C3H
PtpAffx.56250.1.S1_at	0.149626	6.38546	0.00784971	BU897384	estExt_fgenesh4_pg.C_LG_XVIII0466	estExt_fgenesh4_pg.C_LG_XVIII0466	At2g25180.1	putative two-component response regulator protein : similarity to RegA	tremula x tremuloides	Unique	estExt_fgenesh4_pg.C_LG_XVIII0466	GARP-ARR-B
PtpAffx.5645.1.A1_at	1.54319	7.06378	0.005496	BP932709	grail3.0001038001	grail3.0001038001	At5g66320.1	GATA zinc finger protein :	nigra	Unique	grail3.0001038001	C2C2-GATA
PtpAffx.5662.1.S1_at	5.84719	10.0415	0.00152572	BP930570	grail3.0006012901 eugene3.00100928	grail3.0006012901	At1g14600.1	hypothetical protein : predicted by genemark.hmm	nigra	Unique	grail3.0006012901	GARP-G2-like
PtpAffx.572.2.S1_at	4.50639	16.0887	0.000271448	CV242379	eugene3.00101225 gw1.VIII.1153.1	eugene3.00101225	At1g25560.1	DNA-binding protein RAV2	trichocarpa	Unique	eugene3.00101225	AP2-EREBP
PtpAffx.572.3.S1_a_at	4.4508	10.5699	0.00127561	BU870896	eugene3.00101225	eugene3.00101225	At1g25560.1	DNA-binding protein RAV2	trichocarpa	Unique	eugene3.00101225	AP2-EREBP
PtpAffx.572.3.S1_at	3.95927	8.60917	0.00267282	BU870896	eugene3.00101225	eugene3.00101225	At1g25560.1	DNA-binding protein RAV2	trichocarpa	Probes match on alternative forms of same gene	eugene3.00101225	AP2-EREBP
PtpAffx.575.1.A1_at	4.82453	21.3057	9.7e-05	CV264964	estExt_fgenesh4_pm.C_LG_II0899	estExt_fgenesh4_pm.C_LG_II0899	At2g47260.1	WRKY family transcription factor : contains Pfam profile: PF03106 WRKY DNA -binding domain :supported by full-length cDNA: Ceres:114256.	trichocarpa x nigra	Unique	estExt_fgenesh4_pm.C_LG_II0899	WRKY
PtpAffx.5801.2.S1_a_at	0.486289	5.98209	0.00989169	CF230406	estExt_fgenesh4_pm.C_LG_XI0255	estExt_fgenesh4_pm.C_LG_XI0255	At2g42680.1	expressed protein : :supported by full-length cDNA: Ceres:41712.	alba x tremula	Probes match on alternative forms of same gene	estExt_fgenesh4_pm.C_LG_XI0255	MBF1
PtpAffx.59348.1.S1_at	3.03484	6.33696	0.00805663	CA928346	estExt_fgenesh4_pg.C_LG_III0246	estExt_fgenesh4_pg.C_LG_III0246	At1g19180.1	expressed protein : :supported by full-length cDNA: Ceres:38751.	tremuloides	Unique	estExt_fgenesh4_pg.C_LG_III0246	ZIM
PtpAffx.65180.1.A1_a_at	3.5685	6.10187	0.00923248	CV255378	grail3.0003056501 fgenesh4_pg.C_LG_V001123	grail3.0003056501	At5g50080.1	putative protein : contains similarity to AP2 domain transcription factor	trichocarpa x deltoides	Probes match on alternative forms of same gene	grail3.0003056501	AP2-EREBP
PtpAffx.653.2.A1_x_at	4.27733	46.1228	4.33e-06	CV253724	eugene3.00020634	eugene3.00020634	At1g76900.1	Tub family protein	trichocarpa x deltoides	Probes cross hyb with other sequences	eugene3.00020634	TLP
PtpAffx.6778.1.A1_at	0.607023	6.19941	0.00872395	CV256220	grail3.0022035801	grail3.0022035801	At2g37060.1	putative CCAAT-box binding trancription factor : : supported by cDNA: gi_17979252	trichocarpa x deltoides	Unique	grail3.0022035801	CCAAT-HAP3
PtpAffx.68429.1.S1_a_at	3.6755	11.8821	0.00083303	DN493879	gw1.IV.2659.1	gw1.IV.2659.1	At1g29280.1	WRKY family transcription factor : similar to DNA binding protein WRKY3 GB:U56834 GI:1432055 from [Petroselinum crispum]: supported by cDNA: gi_17980955	tremula	Unique	gw1.IV.2659.1	WRKY
PtpAffx.68429.1.S1_at	4.05283	12.2886	0.000736238	DN493879	gw1.IV.2659.1 estExt_fgenesh4_pg.C_LG_XI0756	gw1.IV.2659.1	At1g29280.1	WRKY family transcription factor : similar to DNA binding protein WRKY3 GB:U56834 GI:1432055 from [Petroselinum crispum]: supported by cDNA: gi_17980955	tremula	Probes match on alternative forms of same gene	gw1.IV.2659.1	WRKY
PtpAffx.68429.2.S1_at	1.96275	8.44856	0.00286031	BP936193	estExt_fgenesh4_pg.C_LG_XI0756 gw1.IV.2659.1	estExt_fgenesh4_pg.C_LG_XI0756	At1g29280.1	WRKY family transcription factor : similar to DNA binding protein WRKY3 GB:U56834 GI:1432055 from [Petroselinum crispum]: supported by cDNA: gi_17980955	nigra	Unique	estExt_fgenesh4_pg.C_LG_XI0756	WRKY
PtpAffx.71036.1.S1_at	4.46741	6.68403	0.00666424	DN493451	estExt_fgenesh4_pg.C_LG_II0549	estExt_fgenesh4_pg.C_LG_II0549	At4g18170.1	WRKY family transcription factor : similar to DNA-binding protein 2 GI:4322940 from [Nicotiana tabacum]: contains Pfam profile: PF03106 WRKY DNA -binding domain: supported by cDNA: gi_17064157	tremula	Unique	estExt_fgenesh4_pg.C_LG_II0549	WRKY
PtpAffx.7270.1.S1_at	6.46938	20.0119	0.000120413	BP934532	gw1.XIV.2445.1	gw1.XIV.2445.1	At2g47520.1	putative AP2 domain transcription factor : : supported by cDNA: gi_18491272	nigra	Unique	gw1.XIV.2445.1	AP2-EREBP
PtpAffx.73207.1.S1_at	2.66869	6.01075	0.00973304	BU102252	gw1.IV.1507.1 gw1.IX.843.1	gw1.IV.1507.1	At1g08290.1	hypothetical protein : contains similarity to zinc finger protein GI:8843731 from [Arabidopsis thaliana]: supported by cDNA: gi_18027013	trichocarpa x deltoides	Unique	gw1.IV.1507.1	C2H2
PtpAffx.74280.1.A1_at	4.9062	27.1783	3.8e-05	CV254557	estExt_Genewise1_v1.C_LG_II1285	estExt_Genewise1_v1.C_LG_II1285	At2g47520.1	putative AP2 domain transcription factor : : supported by cDNA: gi_18491272	trichocarpa x deltoides	Unique	estExt_Genewise1_v1.C_LG_II1285	AP2-EREBP
PtpAffx.74927.2.S1_a_at	5.31614	7.17293	0.00520626	CV244564	fgenesh4_pg.C_LG_XII000484	fgenesh4_pg.C_LG_XII000484	At3g02550.1	expressed protein : :supported by full-length cDNA: Ceres:20907	trichocarpa	Probes match on alternative forms of same gene	fgenesh4_pg.C_LG_XII000484	AS2
PtpAffx.75787.1.A1_s_at	3.88832	6.48307	0.00744654	CV268367	fgenesh4_pg.C_LG_I000582 eugene3.00031319	fgenesh4_pg.C_LG_I000582	At5g13330.1	putative protein : AP2 domain containing protein RAP2.6	trichocarpa x nigra	All probes match over all sequences	fgenesh4_pg.C_LG_I000582	AP2-EREBP
PtpAffx.75787.2.A1_at	6.60862	14.1045	0.00044861	CV256635	fgenesh4_pg.C_LG_I000582	fgenesh4_pg.C_LG_I000582	At5g13330.1	putative protein : AP2 domain containing protein RAP2.6	trichocarpa x deltoides	Unique	fgenesh4_pg.C_LG_I000582	AP2-EREBP
PtpAffx.75787.2.A1_s_at	4.22425	30.9275	2.28e-05	CV256635	fgenesh4_pg.C_LG_I000582	fgenesh4_pg.C_LG_I000582	At5g13330.1	putative protein : AP2 domain containing protein RAP2.6	trichocarpa x deltoides	All probes match over all sequences	fgenesh4_pg.C_LG_I000582	AP2-EREBP
PtpAffx.80967.1.S1_at	9.0885	18.9786	0.000149017	CV257216	gw1.XII.744.1	gw1.XII.744.1	At5g61890.1	putative protein : AP2 domain containing protein	trichocarpa x deltoides	Unique	gw1.XII.744.1	AP2-EREBP
PtpAffx.82254.1.A1_at	2.59025	7.30597	0.00486991	CV254445	gw1.IX.4167.1	gw1.IX.4167.1	At2g29060.1	putative SCARECROW gene regulator :	trichocarpa x deltoides	Unique	gw1.IX.4167.1	GRAS
PtpAffx.8435.1.S1_at	0.999394	7.87401	0.00371868	CV255270	fgenesh4_pm.C_scaffold_182000007	fgenesh4_pm.C_scaffold_182000007	At1g53320.1	F-box containing tubby family protein : contains similarity to tub homolog GI:2072160 from [Homo sapiens]: supported by cDNA: gi_13877766_gb_AF370146.1_AF370146	trichocarpa x deltoides	Unique	fgenesh4_pm.C_scaffold_182000007	TLP
PtpAffx.85214.1.S1_at	2.11501	9.9619	0.00156785	DN488417	estExt_Genewise1_v1.C_LG_VII3692	estExt_Genewise1_v1.C_LG_VII3692	At4g34590.1	bZIP family transcription factor : similar to common plant regulatory factor 7 GI:9650828 from [Petroselinum crispum]: supported by full-length cDNA: gi:10443482	tremula x tremuloides	Unique	estExt_Genewise1_v1.C_LG_VII3692	bZIP
PtpAffx.85620.1.S1_at	0.789387	18.615	0.000159243	CK093878	gw1.XIII.1675.1	gw1.XIII.1675.1	At1g08620.1	hypothetical protein : similar to hypothetical protein GB:CAB45806	tremula	Unique	gw1.XIII.1675.1	JUMONJI
PtpAffx.85958.1.S1_at	4.09015	11.9632	0.000810734	CK089052	fgenesh4_pg.C_LG_V000466	fgenesh4_pg.C_LG_V000466	At3g50410.1	Dof zinc finger protein :	tremula x tremuloides	Unique	fgenesh4_pg.C_LG_V000466	C2C2-Dof
PtpAffx.8810.1.S1_at	6.61265	6.6902	0.00664385	CK096534	grail3.0003072701	grail3.0003072701	At1g44830.1	transcription factor	tremula	Unique	grail3.0003072701	AP2-EREBP
PtpAffx.8849.1.S1_at	4.2031	17.2353	0.00021497	CV272213	estExt_fgenesh4_pg.C_LG_II0987	estExt_fgenesh4_pg.C_LG_II0987	At5g65640.1	bHLH protein : :supported by full-length cDNA: Ceres:13267.	trichocarpa x nigra	Unique	estExt_fgenesh4_pg.C_LG_II0987	bHLH
PtpAffx.90824.1.A1_at	1.27695	10.194	0.00144982	CK090034	estExt_Genewise1_v1.C_LG_I1792	estExt_Genewise1_v1.C_LG_I1792	At5g17420.1	cellulose synthase catalytic subunit (IRX3) : : supported by cDNA: gi_4886755_gb_AF088917.1_AF088917	tremula x tremuloides	Unique	estExt_Genewise1_v1.C_LG_I1792	PHD
PtpAffx.92870.1.S1_at	2.18837	12.0578	0.000787744	CX654416	fgenesh4_pg.C_scaffold_120000051 estExt_fgenesh4_pm.C_LG_XIII0424	fgenesh4_pg.C_scaffold_120000051	At4g28190.1	expressed protein : :supported by full-length cDNA: Ceres:96705.	alba x tremula var. glandulosa	Unique	fgenesh4_pg.C_scaffold_120000051	ULT
PtpAffx.92870.2.A1_at	1.13799	12.1862	0.000757717	CV228060	fgenesh4_pg.C_scaffold_120000051 estExt_fgenesh4_pm.C_LG_XIII0424	fgenesh4_pg.C_scaffold_120000051	At4g28190.1	expressed protein : :supported by full-length cDNA: Ceres:96705.	trichocarpa	Unique	fgenesh4_pg.C_scaffold_120000051	ULT
PtpAffx.97486.1.S1_at	1.90085	12.8576	0.000628872	DN497013	grail3.0019002001	grail3.0019002001	At2g23320.1	WRKY family transcription factor : identical to WRKY DNA-binding protein 15 GI:13506742 from [Arabidopsis thaliana] : supported by cDNA: gi_13506742_gb_AF224704.1_AF224704	tremula	Unique	grail3.0019002001	WRKY
