# Supplementary material for: Genome scale transcriptome analysis of shoot organogenesis in Populus
Source: BMC Plant Biol. 2009 Nov 17;9:132. doi: 10.1186/1471-2229-9-132 (PMC2784466; doi:10.1186/1471-2229-9-132)
Supplement: Additional file 4 — Regulated transcription factors at each stage. 4a. CIM3-CIM0 down. 4b. CIM3-CIM0 up. 4c. SIM0-CIM0 down. 4d. SIM0-CIM0 up. 4e. SIM3-CIM0 down. 4f. SIM3-CIM0 up. 4g. SIM8-CIM0 down. 4h. SIM8-CIM0 up [file 1471-2229-9-132-S4.ZIP › Supp4/Supp4g SIM8-CIM0_Down TF.xls]

## Sheet: SIM8_CIM0_Down_TF
Affy ID	M	t	P	Public ID	Gene Model(s)	Preferred Gene Model	AGI match	Annotation	organism	Target type description	Poplar ID	Gene Family
Ptp.1010.1.A1_s_at	-1.94456	-12.7458	0.000693177	CK090040	grail3.0161002301	grail3.0161002301	At2g42280.1	bHLH protein : similar to GP|2262147|AC002330	tremula x tremuloides	All probes match over all sequences	grail3.0161002301	bHLH
Ptp.1108.1.A1_a_at	-4.31867	-15.5972	0.000329225	CV280255	estExt_fgenesh4_pm.C_820020	estExt_fgenesh4_pm.C_820020	At1g25440.1	CONSTANS B-box zinc finger family protein : similar to zinc finger protein GI:3618318 from [Oryza sativa]	trichocarpa x deltoides	Probes match on alternative forms of same gene	estExt_fgenesh4_pm.C_820020	C2C2-CO-like
Ptp.1108.1.A1_s_at	-3.35073	-16.7569	0.000247658	CV280255	estExt_fgenesh4_pm.C_820020	estExt_fgenesh4_pm.C_820020	At1g25440.1	CONSTANS B-box zinc finger family protein : similar to zinc finger protein GI:3618318 from [Oryza sativa]	trichocarpa x deltoides	All probes match over all sequences	estExt_fgenesh4_pm.C_820020	C2C2-CO-like
Ptp.116.1.S1_s_at	-2.72981	-7.45697	0.00514864	CK117323	gw1.122.261.1	gw1.122.261.1	At1g17950.1	myb family trnscription factor : similar to myb-like protein GI:6979341 from [Oryza sativa]:supported by full-length cDNA: Ceres:267121.	tremula x tremuloides	All probes match over all sequences	gw1.122.261.1	MYB
Ptp.1258.1.S1_s_at	-3.89063	-22.4896	7.87e-05	CV256207	fgenesh4_pm.C_LG_XV000148 grail3.0015005801	fgenesh4_pm.C_LG_XV000148	At3g01470.1	homeobox-leucine zipper protein HAT5 (HD-ZIP protein 5) (HD-ZIP protein ATHB-1) : identical to homeobox-leucine zipper protein HAT5 (HD-ZIP protein 5) (HD-ZIP protein ATHB-1) GB:Q02283 [Arabidopsis thaliana]: supported by cDNA: gi_16648821_gb_AY058188.1_	trichocarpa x deltoides	All probes match over all sequences	fgenesh4_pm.C_LG_XV000148	HB
Ptp.127.1.S1_s_at	-1.62874	-7.85942	0.00422201	CV247464	estExt_fgenesh4_pg.C_LG_XIII0196	estExt_fgenesh4_pg.C_LG_XIII0196	At5g43700.1	auxin-induced protein AUX2-11 (sp P33077) : : supported by cDNA: gi_12083197	trichocarpa	All probes match over all sequences	estExt_fgenesh4_pg.C_LG_XIII0196	AUX-IAA
Ptp.1282.1.S1_at	-0.646621	-6.27209	0.00967655	CK093527	estExt_Genewise1_v1.C_LG_X4086	estExt_Genewise1_v1.C_LG_X4086	At2g47900.1	F-box containing tubby family protein : : supported by cDNA: gi_18377639	tremula x tremuloides	Unique	estExt_Genewise1_v1.C_LG_X4086	TLP
Ptp.138.1.S1_s_at	-1.66937	-7.45605	0.00514956	AJ306825.1	estExt_fgenesh4_pm.C_LG_II0495	estExt_fgenesh4_pm.C_LG_II0495	At5g65670.1	auxin-induced protein IAA9 (pir |T05902) : :supported by full-length cDNA: Ceres:31563.	tremula x tremuloides	All probes match over all sequences	estExt_fgenesh4_pm.C_LG_II0495	AUX-IAA
Ptp.1482.1.S1_s_at	-0.778809	-8.07563	0.00382684	CK097596	estExt_fgenesh4_pm.C_LG_VIII0830	estExt_fgenesh4_pm.C_LG_VIII0830	At5g18830.1	squamosa promoter binding protein-like 7 : : supported by cDNA: gi_13605911_gb_AF367355.1_AF367355	trichocarpa x deltoides	All probes match over all sequences	estExt_fgenesh4_pm.C_LG_VIII0830	SBP
Ptp.1500.1.A1_at	-1.99287	-7.48154	0.00509177	CV280347	eugene3.00090345	eugene3.00090345	At4g38620.1	putative transcription factor (MYB4) : : supported by cDNA: gi_3941411_gb_AF062860.1_AF062860	trichocarpa x deltoides	Unique	eugene3.00090345	MYB
Ptp.1518.1.A1_a_at	-2.09016	-8.18349	0.00363696	CV272438	estExt_fgenesh4_pg.C_LG_III0436	estExt_fgenesh4_pg.C_LG_III0436	At1g30490.1	HD-Zip transcription factor	trichocarpa x nigra	Probes match on alternative forms of same gene	estExt_fgenesh4_pg.C_LG_III0436	HB
Ptp.1518.2.S1_a_at	-2.06557	-10.2583	0.00156343	DN493105	estExt_fgenesh4_pg.C_LG_III0436 fgenesh4_pm.C_LG_I000560	estExt_fgenesh4_pg.C_LG_III0436	At1g30490.1	HD-Zip transcription factor	tremula x tremuloides	Probes match on alternative forms of same gene	estExt_fgenesh4_pg.C_LG_III0436	HB
Ptp.2260.1.S1_at	-0.874241	-8.07666	0.00382609	CV266397	eugene3.00640010	eugene3.00640010	At4g15180.1	hypothetical protein :	trichocarpa x nigra	Unique	eugene3.00640010	PcG
Ptp.2380.1.A1_s_at	-6.4638	-11.345	0.00108508	CV251955	fgenesh4_pm.C_LG_I001083	fgenesh4_pm.C_LG_I001083	At1g10200.1	putative transcription factor : similar to transcription factor SF3 (pir|IS37656): similar to ESTs gb|T42207	trichocarpa	All probes match over all sequences	fgenesh4_pm.C_LG_I001083	LIM
Ptp.2645.1.S1_s_at	-1.82018	-12.2514	0.000808116	CV266931	estExt_fgenesh4_pm.C_LG_XIV0172	estExt_fgenesh4_pm.C_LG_XIV0172	At4g11070.1	WRKY family transcription factor : other putative proteins	trichocarpa x nigra	All probes match over all sequences	estExt_fgenesh4_pm.C_LG_XIV0172	WRKY
Ptp.265.1.S1_s_at	-3.48017	-7.99239	0.00397483	CK109640	grail3.0102003601	grail3.0102003601	At3g17610.1	bZIP family transcription factor : similar to TGACG-motif binding factor GI:2934884 from [Glycine max]: contains Pfam profile: PF00170 bZIP transcription factor: supported by full-length cDNA: Ceres: 35429.	tremula x tremuloides	All probes match over all sequences	grail3.0102003601	bZIP
Ptp.2743.1.S1_at	-2.80316	-12.2261	0.000813332	CK109706	eugene3.00030654	eugene3.00030654	At1g32700.1	expressed protein : similar to hypothetical protein GB:AAF25968 GI:6714272 from [Arabidopsis thaliana]:supported by full-length cDNA: Ceres:206224.	tremula x tremuloides	Unique	eugene3.00030654	PLATZ
Ptp.2823.1.S1_s_at	-1.07026	-6.60709	0.0080059	CV245174	eugene3.00150845	eugene3.00150845	At5g62000.1	auxin response factor - like protein : auxin response factor 9	trichocarpa	All probes match over all sequences	eugene3.00150845	ARF
Ptp.2911.1.S1_at	-1.66016	-9.08756	0.00248878	DN500434	estExt_Genewise1_v1.C_LG_VI1097	estExt_Genewise1_v1.C_LG_VI1097	At2g35940.1	BEL1-like homeobox 1 protein (BLH1) : : supported by cDNA: gi_13877516_gb_AF353094.1_AF353094	tremula x tremuloides	Unique	estExt_Genewise1_v1.C_LG_VI1097	HB
Ptp.2911.1.S1_s_at	-1.52246	-9.3191	0.00225356	DN500434	estExt_Genewise1_v1.C_LG_VI1097 gw1.XVI.2211.1	estExt_Genewise1_v1.C_LG_VI1097	At2g35940.1	BEL1-like homeobox 1 protein (BLH1) : : supported by cDNA: gi_13877516_gb_AF353094.1_AF353094	tremula x tremuloides	All probes match over all sequences	estExt_Genewise1_v1.C_LG_VI1097	HB
Ptp.3060.1.S1_at	-9.2433	-31.7615	2.05e-05	CV246518	grail3.0001068602	grail3.0001068602	At1g10200.1	putative transcription factor : similar to transcription factor SF3 (pir|IS37656): similar to ESTs gb|T42207	trichocarpa	Unique	grail3.0001068602	LIM
Ptp.3303.1.S1_at	-1.24089	-7.13215	0.00606854	CV267868	estExt_Genewise1_v1.C_LG_IX4631	estExt_Genewise1_v1.C_LG_IX4631	At2g35940.1	BEL1-like homeobox 1 protein (BLH1) : : supported by cDNA: gi_13877516_gb_AF353094.1_AF353094	trichocarpa x nigra	Unique	estExt_Genewise1_v1.C_LG_IX4631	HB
Ptp.3535.1.A1_at	-1.75327	-8.96646	0.00261403	BP934674	grail3.0024010601	grail3.0024010601	At1g50600.1	scarecrow-like protein : similar to SCARECROW GB:AAB06318 GI:1497987 from (Arabidopsis thaliana): supported by cDNA: gi_14334475_gb_AY034929.1_	nigra	Unique	grail3.0024010601	GRAS
Ptp.3556.1.S1_at	-1.02593	-8.64058	0.00299359	DN493136	estExt_fgenesh4_pm.C_820020	estExt_fgenesh4_pm.C_820020	At1g25440.1	CONSTANS B-box zinc finger family protein : similar to zinc finger protein GI:3618318 from [Oryza sativa]	tremula x tremuloides	Unique	estExt_fgenesh4_pm.C_820020	C2C2-CO-like
Ptp.4232.1.S1_s_at	-1.06556	-6.92013	0.00674467	DN490020	estExt_Genewise1_v1.C_LG_XVI3514	estExt_Genewise1_v1.C_LG_XVI3514	At2g38090.1	putative MYB family transcription factor :	tremula x tremuloides	All probes match over all sequences	estExt_Genewise1_v1.C_LG_XVI3514	MYB-related
Ptp.4282.1.S1_s_at	-0.815707	-9.11318	0.00246254	CX659089	gw1.XVII.474.1	gw1.XVII.474.1	At3g24120.1	transfactor	alba x tremula var. glandulosa	All probes match over all sequences	gw1.XVII.474.1	GARP-G2-like
Ptp.4563.1.S1_at	-1.16502	-7.15792	0.00598605	DN490347	estExt_fgenesh4_pg.C_LG_IX0442	estExt_fgenesh4_pg.C_LG_IX0442	At4g39100.1	ES43 like protein : ES43 protein - barley	tremula x tremuloides	Unique	estExt_fgenesh4_pg.C_LG_IX0442	PHD
Ptp.4800.1.S1_at	-2.68451	-11.1777	0.00114185	CK102316	gw1.70.171.1	gw1.70.171.1	At3g04730.1	auxin-induced protein : identical to GB:AAB84353 (IAA16) [Arabidopsis thaliana]: early auxin-induced gene: member of a multigene family of early auxin-induced genes isolated from Arabidopsis using yeast two-hybrid system with IAA1:supported by full-length	tremula x tremuloides	Unique	gw1.70.171.1	AUX-IAA
Ptp.4900.1.S1_s_at	-1.45781	-6.34044	0.0093218	AB079510.1	grail3.0126006201	grail3.0126006201	At1g10200.1	putative transcription factor : similar to transcription factor SF3 (pir|IS37656): similar to ESTs gb|T42207	kitakamiensis	All probes match over all sequences	grail3.0126006201	LIM
Ptp.5221.1.S1_s_at	-1.62506	-7.09356	0.00618426	CV282964	estExt_fgenesh4_pm.C_LG_XII0386	estExt_fgenesh4_pm.C_LG_XII0386	At1g59750.1	auxin response transcription factor (ARF1) : identical to auxin response factor 1 GI:2245378 from [Arabidopsis thaliana]: supported by cDNA: gi_2245377_gb_U83245.1_ATU83245	trichocarpa x deltoides	All probes match over all sequences	estExt_fgenesh4_pm.C_LG_XII0386	ARF
Ptp.5399.1.S1_at	-1.72285	-7.57803	0.00485614	CA824881	gw1.XIV.1147.1	gw1.XIV.1147.1	At1g01780.1	LIM domain protein	trichocarpa x deltoides	Unique	gw1.XIV.1147.1	LIM
Ptp.5449.2.S1_a_at	-2.01865	-7.23377	0.00575141	BU836481	grail3.0047015901	grail3.0047015901	At5g43270.1	squamosa promoter binding protein-like 2 (emb|CAB56576.1) :	tremula x tremuloides	Probes match on alternative forms of same gene	grail3.0047015901	SBP
Ptp.5551.1.S1_at	-4.1916	-52.5568	2.32e-06	AI161594	fgenesh4_pm.C_LG_I001083	fgenesh4_pm.C_LG_I001083	At1g10200.1	putative transcription factor : similar to transcription factor SF3 (pir|IS37656): similar to ESTs gb|T42207	tremula x tremuloides	Unique	fgenesh4_pm.C_LG_I001083	LIM
Ptp.5788.2.S1_at	-1.73804	-9.06218	0.00251377	BU834689	grail3.0003005602	grail3.0003005602	At1g20696.1	Expressed protein : : supported by full-length cDNA: Ceres: 11938.	tremula x tremuloides	Unique	grail3.0003005602	HMG
Ptp.5793.1.S1_s_at	-2.5389	-8.62766	0.0030097	BP929020	grail3.0010062402	grail3.0010062402	At3g17860.1	expressed protein : :supported by full-length cDNA: Ceres:12707.	nigra	All probes match over all sequences	grail3.0010062402	ZIM
Ptp.5842.1.A1_s_at	-1.00679	-6.4091	0.00896467	CV242757	estExt_fgenesh4_pg.C_LG_VIII1741	estExt_fgenesh4_pg.C_LG_VIII1741	At2g47900.1	F-box containing tubby family protein : : supported by cDNA: gi_18377639	trichocarpa	All probes match over all sequences	estExt_fgenesh4_pg.C_LG_VIII1741	TLP
Ptp.5842.2.A1_s_at	-0.979764	-7.33903	0.00545642	CV268223	estExt_fgenesh4_pg.C_LG_VIII1741	estExt_fgenesh4_pg.C_LG_VIII1741	At2g47900.1	F-box containing tubby family protein : : supported by cDNA: gi_18377639	trichocarpa x nigra	All probes match over all sequences	estExt_fgenesh4_pg.C_LG_VIII1741	TLP
Ptp.5870.1.S1_at	-4.99831	-55.7835	1.82e-06	DN493652	estExt_Genewise1_v1.C_1820077	estExt_Genewise1_v1.C_1820077	At3g58680.1	transcriptional coactivator - like protein : hMBF1alpha	tremula	Unique	estExt_Genewise1_v1.C_1820077	MBF1
Ptp.5926.2.S1_at	-2.02536	-7.05934	0.00629964	BU888111	estExt_fgenesh4_pm.C_LG_III0561	estExt_fgenesh4_pm.C_LG_III0561	At5g13180.1	NAM-like protein : hypothetical protein SENU5	tremula	Unique	estExt_fgenesh4_pm.C_LG_III0561	NAC
Ptp.5975.2.S1_at	-2.47514	-6.91639	0.006758	CV241488	eugene3.00060011	eugene3.00060011	At2g01060.1	transfactor-like protein : similar to transfactor GB:BAA75684 from [Nicotiana tabacum]:supported by full-length cDNA: Ceres:115924.	trichocarpa	Unique	eugene3.00060011	GARP-G2-like
Ptp.6119.1.S1_s_at	-3.35208	-8.37309	0.00333694	DN500439	estExt_fgenesh4_pg.C_LG_VIII0451	estExt_fgenesh4_pg.C_LG_VIII0451	At3g55370.1	Dof zinc finger protein : : supported by cDNA: gi_5059397_gb_AF155818.1_AF155818	tremula x tremuloides	All probes match over all sequences	estExt_fgenesh4_pg.C_LG_VIII0451	C2C2-Dof
Ptp.6257.1.S1_at	-3.10222	-17.6376	0.000202136	CV234411	grail3.0032015302	grail3.0032015302	At1g53230.1	flower development protein cycloidea (cyc3)	trichocarpa	Unique	grail3.0032015302	TCP
Ptp.6295.1.S1_s_at	-5.72722	-41.5729	6.4e-06	BU879250	gw1.I.5485.1 gw1.XI.947.1	gw1.I.5485.1	At1g32770.1	OsNAC7 protein	trichocarpa	All probes match over all sequences	gw1.I.5485.1	NAC
Ptp.6319.1.S1_at	-6.18389	-10.4341	0.0014652	CV230902	gw1.III.861.1 gw1.127.114.1	gw1.III.861.1	At4g22680.1	myb family transcription factor : similar to myb DNA-binding protein GI:1020155 from [Arabidopsis thaliana]: supported by full-length cDNA: Ceres: 154343.	trichocarpa	Unique	gw1.III.861.1	MYB
Ptp.6384.2.S1_at	-1.64034	-8.18026	0.00364168	CV246357	estExt_Genewise1_v1.C_LG_II2767	estExt_Genewise1_v1.C_LG_II2767	At1g46480.1	hypothetical protein : similar to putative homeodomain transcription factor GI:3785979 from [Arabidopsis thaliana]	trichocarpa	Unique	estExt_Genewise1_v1.C_LG_II2767	HB
Ptp.6466.1.S1_s_at	-3.33888	-28.8582	2.98e-05	BU897911	gw1.VII.3291.1	gw1.VII.3291.1	At2g23760.1	BEL1-like homeobox 4 protein (BLH4) : : supported by cDNA: gi_13877512_gb_AF353092.1_AF353092	tremula x tremuloides	All probes match over all sequences	gw1.VII.3291.1	HB
Ptp.6494.1.S1_s_at	-5.4747	-12.8184	0.000678046	CV228589	eugene3.00400105	eugene3.00400105	At2g44745.1	WRKY family transcription factor : contains Pfam profile: PF03106 WRKY DNA -binding domain: supported by full-length cDNA: Ceres: 42237.	trichocarpa	All probes match over all sequences	eugene3.00400105	WRKY
Ptp.6560.1.S1_at	-3.56576	-13.3659	0.000584317	CK093565	gw1.IV.3042.1	gw1.IV.3042.1	At3g47620.1	putative protein : auxin-induced basic helix-loop-helix transcription factor - Gossypium hirsutum	tremula x tremuloides	Unique	gw1.IV.3042.1	TCP
Ptp.6825.1.S1_at	-1.08729	-6.34387	0.00930574	DN490280	estExt_Genewise1_v1.C_LG_I7229 gw1.III.218.1	estExt_Genewise1_v1.C_LG_I7229	At3g57670.1	zinc finger - like protein : finger protein pcp1	tremula x tremuloides	Unique	estExt_Genewise1_v1.C_LG_I7229	C2H2
Ptp.7131.2.S1_at	-5.25727	-8.67993	0.00294829	BU887742	gw1.IX.4341.1	gw1.IX.4341.1	At3g46130.1	Myb family transcription factor : contains PFAM profile: myb DNA binding domain PF00249: supported by cDNA: gi_9864078_gb_AF272733.1_AF272733	tremula x tremuloides	Unique	gw1.IX.4341.1	MYB
Ptp.7131.3.S1_a_at	-5.82227	-13.6825	0.000537483	BU884126	gw1.IX.4341.1	gw1.IX.4341.1	At3g46130.1	Myb family transcription factor : contains PFAM profile: myb DNA binding domain PF00249: supported by cDNA: gi_9864078_gb_AF272733.1_AF272733	tremula x tremuloides	Probes match on alternative forms of same gene	gw1.IX.4341.1	MYB
Ptp.726.1.A1_at	-3.28009	-16.301	0.00027406	CV225822	estExt_Genewise1_v1.C_LG_II0718 gw1.40.903.1	estExt_Genewise1_v1.C_LG_II0718	At4g24240.1	WRKY family transcription factor : contains Pfam profile: PF03106 WRKY DNA -binding domain :supported by full-length cDNA: Ceres:112528.	trichocarpa	Unique	estExt_Genewise1_v1.C_LG_II0718	WRKY
Ptp.7390.1.S1_at	-5.19764	-25.8495	4.62e-05	DN485888	eugene3.00070807 fgenesh4_pm.C_LG_V000159	eugene3.00070807	At1g31320.1	hypothetical protein : similar to hypothetical protein GB:AAF24588 GI:6692123 from [Arabidopsis thaliana]	tremula x tremuloides	Unique	eugene3.00070807	AS2
Ptp.7471.1.S1_at	-2.58732	-7.21031	0.00583789	DN495652	eugene3.00012166 estExt_fgenesh4_pg.C_880085	eugene3.00012166	At3g27010.1	unknown protein :	tremula x tremuloides	Unique	eugene3.00012166	TCP
Ptp.7573.1.A1_at	-0.889959	-12.7383	0.000694997	CK093394	eugene3.00060245	eugene3.00060245	At2g41070.2	bZIP family transcription factor : contains a bZIP transcription factor basic domain signature (PDOC00036)	tremula x tremuloides	Unique	eugene3.00060245	bZIP
Ptp.7689.1.S1_s_at	-3.7616	-6.6625	0.00775805	DN498287	gw1.40.547.1	gw1.40.547.1	At5g42630.1	putative protein : similar to unknown protein (gb|AAF63176.1)supported by full-length cDNA: Ceres:114074.	tremula	All probes match over all sequences	gw1.40.547.1	GARP-G2-like
Ptp.7865.2.A1_at	-3.70895	-35.5947	1.34e-05	CV269285	gw1.132.12.1	gw1.132.12.1	At5g18560.1	AP2 domain -like protein : AP2:EREBP-like transcription factor LEAFY PETIOLE	tremula	Unique	gw1.132.12.1	AP2-EREBP
Ptp.7983.1.S1_s_at	-2.1085	-17.7137	0.000199675	DN502963	grail3.0005003601	grail3.0005003601	At1g19000.1	myb family transcription factor : similar to MybSt1 GI:7705206 from [Solanum tuberosum]:supported by full-length cDNA: Ceres:41381.	tremula x tremuloides	All probes match over all sequences	grail3.0005003601	MYB-related
Ptp.948.1.S1_at	-3.34068	-10.3299	0.0015231	CK089647	gw1.VII.178.1	gw1.VII.178.1	At3g13040.1	expressed protein : :supported by full-length cDNA: Ceres:116381.	tremula x tremuloides	Unique	gw1.VII.178.1	GARP-G2-like
PtpAffx.101117.1.A1_at	-2.65155	-9.09909	0.00247593	CV277711	estExt_Genewise1_v1.C_LG_VI0902	estExt_Genewise1_v1.C_LG_VI0902	At5g35550.1	myb family transcription factor : contains PFAM profile: myb DNA-binding domain PF00249: supported by cDNA: gi_15375303_gb_AF371981.2_AF371981	trichocarpa x deltoides	Unique	estExt_Genewise1_v1.C_LG_VI0902	MYB
PtpAffx.102022.1.A1_at	-3.68825	-26.9139	3.97e-05	CV260429	estExt_fgenesh4_pg.C_LG_II0961	estExt_fgenesh4_pg.C_LG_II0961	At1g68810.1	bHLH protein : Pfam HMM hit: helix-loop-helix DNA-binding domain	trichocarpa x nigra	Unique	estExt_fgenesh4_pg.C_LG_II0961	bHLH
PtpAffx.103616.2.S1_at	-1.66385	-18.1738	0.00018038	BU824612	fgenesh4_pg.C_LG_XIX000748 grail3.0041007901	fgenesh4_pg.C_LG_XIX000748	At1g35560.1	DNA binding protein	tremula	Unique	fgenesh4_pg.C_LG_XIX000748	TCP
PtpAffx.104683.1.S1_at	-1.9917	-10.3715	0.00150082	DN495768	gw1.XIII.43.1 gw1.XIX.2908.1	gw1.XIII.43.1	At2g31180.1	myb family transcription factor : similar to myb-related transcription factor GI:1370140 from [Lycopersicon esculentum]	tremula	Unique	gw1.XIII.43.1	MYB
PtpAffx.109937.1.A1_at	-2.53469	-6.32593	0.00939837	CK097441	estExt_fgenesh4_pg.C_LG_XIV0205 grail3.9342000101 grail3.0035010601	estExt_fgenesh4_pg.C_LG_XIV0205	At4g17980.1	NAM (no apical meristem) - like protein :	tremula	Unique	estExt_fgenesh4_pg.C_LG_XIV0205	NAC
PtpAffx.11077.4.A1_s_at	-3.10649	-12.0019	0.000868081	CV276377	eugene3.00140651	eugene3.00140651	At3g58710.2	WRKY family transcription factor : contains Pfam profile: PF03106 WRKY DNA -binding domain	trichocarpa x deltoides	All probes match over all sequences	eugene3.00140651	WRKY
PtpAffx.1122.3.S1_a_at	-2.35491	-8.20619	0.00360203	CV243787	fgenesh4_pg.C_LG_IX000987	fgenesh4_pg.C_LG_IX000987	At5g12840.1	CCAAT box binding factor: transcription factor Hap2a :	trichocarpa	Probes match on alternative forms of same gene	fgenesh4_pg.C_LG_IX000987	CCAAT-HAP2
PtpAffx.11390.1.S1_at	-1.15562	-6.3214	0.00941182	DN493566	fgenesh4_pm.C_LG_III000187	fgenesh4_pm.C_LG_III000187	At4g16780.1	homeobox-leucine zipper protein HAT4 (HD-Zip protein 4) : DNA-binding homeotic protein Athb-2: supported by cDNA: gi_166751_gb_M90394.1_ATHHOMEOA	trichocarpa	Unique	fgenesh4_pm.C_LG_III000187	HB
PtpAffx.114412.1.A1_s_at	-2.58989	-15.7752	0.000312081	BU876625	estExt_fgenesh4_pg.C_880085	estExt_fgenesh4_pg.C_880085	At3g27010.1	unknown protein :	trichocarpa	All probes match over all sequences	estExt_fgenesh4_pg.C_880085	TCP
PtpAffx.122855.1.S1_at	-7.17939	-29.1172	2.88e-05	CK103670	gw1.I.5485.1 gw1.XI.947.1	gw1.I.5485.1	At1g32770.1	OsNAC7 protein	tremula x tremuloides	Unique	gw1.I.5485.1	NAC
PtpAffx.123174.1.A1_at	-1.76725	-8.26785	0.00349543	CV227059	estExt_fgenesh4_pg.C_LG_XIII0196	estExt_fgenesh4_pg.C_LG_XIII0196	At5g43700.1	auxin-induced protein AUX2-11 (sp P33077) : : supported by cDNA: gi_12083197	trichocarpa	Unique	estExt_fgenesh4_pg.C_LG_XIII0196	AUX-IAA
PtpAffx.12348.1.S1_at	-1.04317	-7.04647	0.0063383	CV227396	gw1.VII.1879.1	gw1.VII.1879.1	At1g78080.1	AP2 domain protein RAP2.4 : identical to AP2 domain containing protein GI:2281633 from [Arabidopsis thaliana]: supported by cDNA: gi_13877778_gb_AF370152.1_AF370152	trichocarpa	Unique	gw1.VII.1879.1	AP2-EREBP
PtpAffx.124514.1.S1_at	-0.642144	-23.8567	6.28e-05	DN499728	eugene3.00081839	eugene3.00081839	At5g15150.1	homeobox-leucine zipper protein	tremula x tremuloides	Unique	eugene3.00081839	HB
PtpAffx.128235.1.A1_at	-1.52795	-14.4424	0.00043693	CV226013	gw1.V.3738.1 gw1.VII.3291.1	gw1.V.3738.1	At2g23760.1	BEL1-like homeobox 4 protein (BLH4) : : supported by cDNA: gi_13877512_gb_AF353092.1_AF353092	trichocarpa	Unique	gw1.V.3738.1	HB
PtpAffx.129522.1.A1_at	-2.33496	-19.1302	0.000148338	CV243327	grail3.0024038301	grail3.0024038301	At3g14020.1	putative transcription factor : similar to transcription factor GB:CAA74050 from [Arabidopsis thaliana]	trichocarpa	Unique	grail3.0024038301	CCAAT-HAP2
PtpAffx.132156.1.S1_at	-0.864741	-6.53171	0.008352	DN494451	fgenesh4_pg.C_LG_II001012	fgenesh4_pg.C_LG_II001012	At4g37940.1	MADS-box protein : MADS-box protein AGL17 - Arabidopsis thaliana	tremula x tremuloides	Unique	fgenesh4_pg.C_LG_II001012	MADS
PtpAffx.1332.1.S1_at	-2.40449	-8.96198	0.00261687	CV244447	estExt_Genewise1_v1.C_LG_III0268	estExt_Genewise1_v1.C_LG_III0268	At4g29080.1	phytochrome-associated protein PAP2 : : supported by cDNA: gi_12083213_gb_AF332402.1_AF332402	trichocarpa	Unique	estExt_Genewise1_v1.C_LG_III0268	AUX-IAA
PtpAffx.134221.1.A1_at	-0.818427	-7.28479	0.00559589	CV243314	fgenesh4_pm.C_LG_VII000412 fgenesh4_pm.C_scaffold_57000088	fgenesh4_pm.C_LG_VII000412	At5g66770.1	SCARECROW gene regulator : : supported by cDNA: gi_17064923	trichocarpa	Unique	fgenesh4_pm.C_LG_VII000412	GRAS
PtpAffx.134305.1.A1_at	-1.60833	-22.5256	7.82e-05	CV238869	gw1.VI.1973.1	gw1.VI.1973.1	At4g30935.1	WRKY family transcription factor : contains Pfam profile: PF03106 WRKY DNA -binding domain	trichocarpa	Unique	gw1.VI.1973.1	WRKY
PtpAffx.134432.1.A1_at	-1.76594	-11.682	0.000963298	CV235631	eugene3.00120047	eugene3.00120047	At1g68130.1	putative C2H2-type zinc finger protein : contains Pfam profile: Zinc finger	trichocarpa	Unique	eugene3.00120047	C2H2
PtpAffx.13671.1.S1_at	-3.08513	-9.59408	0.00201168	CV226095	gw1.V.3062.1 gw1.VII.2124.1	gw1.V.3062.1	At4g14540.1	CCAAT-binding transcription factor subunit A(CBF-A) :	trichocarpa	Unique	gw1.V.3062.1	CCAAT-HAP3
PtpAffx.13687.1.S1_at	-1.19077	-11.2336	0.00112324	DN492122	eugene3.00101840	eugene3.00101840	At3g51880.1	high mobility group protein 2-like : : supported by cDNA: gi_15912190_gb_AY056373.1_	trichocarpa	Unique	eugene3.00101840	HMG
PtpAffx.141359.1.S1_s_at	-3.8073	-12.8787	0.000669524	CX172263	fgenesh4_pg.C_LG_V000519	fgenesh4_pg.C_LG_V000519	At5g67030.1	zeaxanthin epoxidase precursor (LOS6:ABA1)(ZEP) : identical to GI:9857296 AtABA1: supported by cDNA: gi_10444087_gb_AF281655.1_AF281655	deltoides	All probes match over all sequences	fgenesh4_pg.C_LG_V000519	FHA
PtpAffx.14349.1.S1_at	-1.44474	-8.30584	0.00343121	CV242146	eugene3.00130435	eugene3.00130435	At5g28640.1	putative protein :	trichocarpa	Unique	eugene3.00130435	GIF
PtpAffx.145514.1.S1_at	-1.72195	-6.48681	0.00857202	CF229295	gw1.I.1006.1	gw1.I.1006.1	At5g58900.1	I-box binding factor - like protein : I-box binding factor	alba x tremula	Unique	gw1.I.1006.1	MYB
PtpAffx.14646.1.A1_a_at	-3.5153	-11.9984	0.000868081	CV270849	grail3.0041013401	grail3.0041013401	At1g71692.1	MADS-box protein : identical to GB:AAC49085 GI:862650 from [Arabidopsis thaliana] (Plant Cell 7 (8)	trichocarpa	Probes match on alternative forms of same gene	grail3.0041013401	MADS
PtpAffx.146473.1.A1_at	-5.49427	-9.76046	0.00188242	CV275488	eugene3.00101287	eugene3.00101287	At1g13600.1	bZIP family transcription factor : contains Pfam profile: PF00170 bZIP transcription factor: supported by cDNA: gi_12083267	trichocarpa x deltoides	Unique	eugene3.00101287	bZIP
PtpAffx.147090.1.A1_at	-0.90966	-16.3006	0.00027406	CV252025	gw1.XII.1246.1 gw1.122.151.1	gw1.XII.1246.1	At3g17730.1	hypothetical protein : similar to GRAB1 protein GB:CAA09371 [Triticum sp.]	trichocarpa	Unique	gw1.XII.1246.1	NAC
PtpAffx.147608.1.A1_at	-2.42987	-16.687	0.000251801	BP936625	fgenesh4_pm.C_LG_VIII000613	fgenesh4_pm.C_LG_VIII000613	At1g68130.1	putative C2H2-type zinc finger protein : contains Pfam profile: Zinc finger	nigra	Unique	fgenesh4_pm.C_LG_VIII000613	C2H2
PtpAffx.14780.1.S1_at	-6.44985	-8.99611	0.00258178	DN497970	gw1.XVII.1044.1	gw1.XVII.1044.1	At1g69780.1	HD-Zip transcription factor	tremula x tremuloides	Unique	gw1.XVII.1044.1	HB
PtpAffx.150004.1.S1_s_at	-1.50919	-8.04357	0.00388429	BU883888	fgenesh4_pg.C_LG_XIX000729	fgenesh4_pg.C_LG_XIX000729	At1g35460.1	bHLH protein : similar to GI:6166283 from [Pinus taeda]: supported by cDNA: gi_15724177_gb_AF411791.1_AF411791	tremula x tremuloides	All probes match over all sequences	fgenesh4_pg.C_LG_XIX000729	bHLH
PtpAffx.150249.1.S1_s_at	-2.35294	-8.53272	0.00313366	CX169560	eugene3.00012166	eugene3.00012166	At3g27010.1	unknown protein :	deltoides	All probes match over all sequences	eugene3.00012166	TCP
PtpAffx.151555.1.A1_at	-2.22716	-30.5723	2.37e-05	CV281042	gw1.XIII.2271.1	gw1.XIII.2271.1	At1g08810.1	myb family transcription factor : : supported by cDNA: gi_3941481_gb_AF062895.1_AF062895	trichocarpa x deltoides	Unique	gw1.XIII.2271.1	MYB
PtpAffx.151773.1.A1_at	-4.28383	-9.10593	0.00246744	BP936273	estExt_fgenesh4_pg.C_LG_IX1263	estExt_fgenesh4_pg.C_LG_IX1263	At5g02460.1	Dof zinc finger protein : zinc finger protein OBP3	nigra	Unique	estExt_fgenesh4_pg.C_LG_IX1263	C2C2-Dof
PtpAffx.155053.1.S1_s_at	-2.70329	-6.35384	0.00924982	CX177654	estExt_fgenesh4_pg.C_LG_II0629	estExt_fgenesh4_pg.C_LG_II0629	At1g76880.1	GT-like trihelix DNA-binding protein	euramericana	All probes match over all sequences	estExt_fgenesh4_pg.C_LG_II0629	Trihelix
PtpAffx.15627.1.S1_s_at	-5.55056	-20.7046	0.000109106	CK092777	estExt_fgenesh4_pg.C_640203	estExt_fgenesh4_pg.C_640203	At4g28500.1	similar to NAM protein	tremula x tremuloides	All probes match over all sequences	estExt_fgenesh4_pg.C_640203	NAC
PtpAffx.15627.2.S1_s_at	-5.50013	-46.2964	4.07e-06	CK102877	estExt_fgenesh4_pg.C_640203	estExt_fgenesh4_pg.C_640203	At4g28500.1	similar to NAM protein	tremula x tremuloides	All probes match over all sequences	estExt_fgenesh4_pg.C_640203	NAC
PtpAffx.1574.1.A1_at	-2.14122	-72.8246	5.75e-07	CV231285	grail3.0030011901	grail3.0030011901	At5g06800.1	putative protein : contains similarity to transfactor	trichocarpa	Unique	grail3.0030011901	GARP-G2-like
PtpAffx.157564.1.S1_s_at	-2.31211	-6.48899	0.00856242	CX176860	grail3.0005003601	grail3.0005003601	At1g19000.1	myb family transcription factor : similar to MybSt1 GI:7705206 from [Solanum tuberosum]:supported by full-length cDNA: Ceres:41381.	deltoides	All probes match over all sequences	grail3.0005003601	MYB-related
PtpAffx.157864.1.S1_s_at	-2.46688	-12.1358	0.000837373	BU812042	fgenesh4_pg.C_LG_I001774	fgenesh4_pg.C_LG_I001774	At2g28810.1	Dof zinc finger protein : similar to zinc finger protein OBP2 GI:5059394 from [Arabidopsis thaliana]	tremula x tremuloides	All probes match over all sequences	fgenesh4_pg.C_LG_I001774	C2C2-Dof
PtpAffx.157864.2.S1_at	-3.27211	-12.0955	0.000845034	DN496026	estExt_fgenesh4_pg.C_LG_IX1263	estExt_fgenesh4_pg.C_LG_IX1263	At5g02460.1	Dof zinc finger protein : zinc finger protein OBP3	tremula	Unique	estExt_fgenesh4_pg.C_LG_IX1263	C2C2-Dof
PtpAffx.158270.1.A1_at	-1.75495	-11.1939	0.00113691	CV240715	fgenesh4_pg.C_LG_XV000621	fgenesh4_pg.C_LG_XV000621	At5g63160.1	putative protein : contains similarity to unknown protein (pir||T06706)	trichocarpa	Unique	fgenesh4_pg.C_LG_XV000621	TAZ
PtpAffx.158377.1.S1_at	-1.68794	-17.1175	0.000228147	CX168989	estExt_Genewise1_v1.C_1550153	estExt_Genewise1_v1.C_1550153	At1g69010.1	putative DNA-binding protein : : Pfam HMM hit: helix-loop-helix DNA-binding domain:supported by full-length cDNA: Ceres:27793.	deltoides	Unique	estExt_Genewise1_v1.C_1550153	bHLH
PtpAffx.159780.1.A1_at	-3.11243	-9.43578	0.00215305	CV264397	gw1.IV.3042.1	gw1.IV.3042.1	At3g47620.1	putative protein : auxin-induced basic helix-loop-helix transcription factor - Gossypium hirsutum	trichocarpa x nigra	Unique	gw1.IV.3042.1	TCP
PtpAffx.161390.1.S1_at	-4.69239	-14.7088	0.000410053	CK103928	fgenesh4_pg.C_LG_VI001551	fgenesh4_pg.C_LG_VI001551	At3g13810.1	zinc finger protein	trichocarpa	Unique	fgenesh4_pg.C_LG_VI001551	C2H2
PtpAffx.162664.1.S1_s_at	-5.49212	-11.0602	0.00118509	CF229857	eugene3.00400105	eugene3.00400105	At2g44745.1	WRKY family transcription factor : contains Pfam profile: PF03106 WRKY DNA -binding domain: supported by full-length cDNA: Ceres: 42237.	alba x tremula	All probes match over all sequences	eugene3.00400105	WRKY
PtpAffx.1627.1.S1_a_at	-2.95227	-16.5353	0.000259823	AJ767188	estExt_Genewise1_v1.C_LG_II1087	estExt_Genewise1_v1.C_LG_II1087	At2g20180.1	unknown protein :	euphratica	Probes match on alternative forms of same gene	estExt_Genewise1_v1.C_LG_II1087	bHLH
PtpAffx.163978.1.S1_at	-0.511648	-17.6409	0.000202136	CV260028	estExt_fgenesh4_pg.C_169840001 eugene3.00040855	estExt_fgenesh4_pg.C_169840001	At2g37630.1	putative MYB family transcription factor : : supported by cDNA: gi_5823324_gb_AF175996.1_AF175996	trichocarpa x nigra	Unique	estExt_fgenesh4_pg.C_169840001	MYB
PtpAffx.18446.1.A1_at	-6.34291	-11.1178	0.00116287	CV259032	eugene3.00061866	eugene3.00061866	At4g32280.1	Expressed protein : : supported by cDNA: gi_14190492_gb_AF380646.1_AF380646	trichocarpa x nigra	Unique	eugene3.00061866	AUX-IAA
PtpAffx.19531.1.S1_at	-3.24941	-6.72815	0.00748266	CN550068	gw1.II.3432.1 gw1.XIV.2062.1	gw1.II.3432.1	At4g01680.1	myb family transcription factor : : supported by cDNA: gi_15450989_gb_AY054575.1_	trichocarpa x deltoides	Unique	gw1.II.3432.1	MYB
PtpAffx.19887.1.S1_at	-4.16531	-13.743	0.000531437	CK110507	grail3.0093009501	grail3.0093009501	At5g62940.1	Dof zinc finger protein : Dof zinc finger protein	tremula x tremuloides	Unique	grail3.0093009501	C2C2-Dof
PtpAffx.200175.1.S1_at	-1.4863	-8.19229	0.00362251	pmrna:pmrna327	grail3.0161002301	grail3.0161002301	At2g42280.1	bHLH protein : similar to GP|2262147|AC002330	trichocarpa	Unique	grail3.0161002301	bHLH
PtpAffx.200227.1.S1_s_at	-1.19438	-12.2656	0.000804271	pmrna:pmrna426	gw1.I.7690.1 grail3.0047015901	gw1.I.7690.1	At5g43270.1	squamosa promoter binding protein-like 2 (emb|CAB56576.1) :	trichocarpa	All probes match over all sequences	gw1.I.7690.1	SBP
PtpAffx.200794.1.S1_at	-1.91426	-8.35046	0.00337351	pmrna:pmrna1544	fgenesh4_pg.C_LG_I001774	fgenesh4_pg.C_LG_I001774	At2g28810.1	Dof zinc finger protein : similar to zinc finger protein OBP2 GI:5059394 from [Arabidopsis thaliana]	trichocarpa	Unique	fgenesh4_pg.C_LG_I001774	C2C2-Dof
PtpAffx.201317.1.S1_at	-5.56137	-14.5786	0.000422273	pmrna:pmrna2619	gw1.I.4947.1	gw1.I.4947.1	At3g58120.1	putative protein : basic leucine zipper transcription activator shoot-forming PKSF1 - Paulownia kawakamii	trichocarpa	Unique	gw1.I.4947.1	bZIP
PtpAffx.201688.1.S1_at	-5.41775	-12.1882	0.00082285	pmrna:pmrna3365	grail3.0003037201	grail3.0003037201	At4g14550.1	IAA7 like protein : : supported by cDNA: gi_12248008	trichocarpa	Unique	grail3.0003037201	AUX-IAA
PtpAffx.201804.1.S1_s_at	-2.78768	-8.14518	0.00371267	pmrna:pmrna3590	eugene3.00020637	eugene3.00020637	At1g76880.1	GT-like trihelix DNA-binding protein	trichocarpa	All probes match over all sequences	eugene3.00020637	Trihelix
PtpAffx.202127.1.S1_at	-1.81453	-8.74177	0.00285999	pmrna:pmrna4250	gw1.II.3777.1	gw1.II.3777.1	At2g44940.1	putative AP2 domain transcription factor : pFAM domain (PF00847)supported by full-length cDNA: Ceres:31044.	trichocarpa	Unique	gw1.II.3777.1	AP2-EREBP
PtpAffx.202567.1.S1_at	-1.40315	-6.51619	0.00843517	pmrna:pmrna5147	estExt_Genewise1_v1.C_LG_II1523	estExt_Genewise1_v1.C_LG_II1523	At4g09460.1	myb family transcription factor : :supported by full-length cDNA: Ceres:28019.	trichocarpa	Unique	estExt_Genewise1_v1.C_LG_II1523	MYB
PtpAffx.203774.1.S1_at	-0.286039	-11.6158	0.000984311	pmrna:pmrna7455	grail3.0093008801	grail3.0093008801	At1g61110.1	NAM protein	trichocarpa	Unique	grail3.0093008801	NAC
PtpAffx.203778.1.S1_at	-2.55028	-6.29431	0.00957364	pmrna:pmrna7462	grail3.0093009501	grail3.0093009501	At5g62940.1	Dof zinc finger protein : Dof zinc finger protein	trichocarpa	Unique	grail3.0093009501	C2C2-Dof
PtpAffx.203882.1.S1_at	-2.29495	-9.01253	0.00256547	pmrna:pmrna7667	gw1.IV.3044.1	gw1.IV.3044.1	At5g62940.1	Dof zinc finger protein : Dof zinc finger protein	trichocarpa	Unique	gw1.IV.3044.1	C2C2-Dof
PtpAffx.203882.1.S1_x_at	-2.48775	-9.1353	0.0024415	pmrna:pmrna7667	gw1.IV.3044.1	gw1.IV.3044.1	At5g62940.1	Dof zinc finger protein : Dof zinc finger protein	trichocarpa	Probes cross hyb with other sequences	gw1.IV.3044.1	C2C2-Dof
PtpAffx.203923.1.S1_at	-2.29621	-7.47038	0.00511677	pmrna:pmrna7742	fgenesh4_pg.C_LG_IV000572	fgenesh4_pg.C_LG_IV000572	At1g73830.1	putative helix-loop-helix DNA-binding protein : contains Pfam profile: PF00010 Helix-loop-helix DNA-binding domain	trichocarpa	Unique	fgenesh4_pg.C_LG_IV000572	bHLH
PtpAffx.204675.1.S1_at	-2.59714	-11.3738	0.00107417	pmrna:pmrna9201	fgenesh4_pg.C_LG_IX000628	fgenesh4_pg.C_LG_IX000628	At4g34000.1	abscisic acid responsive elements-binding factor(ABF3) : identical to abscisic acid responsive elements-binding factor (ABF3) GI:6739280 from [Arabidopsis thaliana]: supported by cDNA: gi_15451049_gb_AY054605.1_	trichocarpa	Unique	fgenesh4_pg.C_LG_IX000628	bZIP
PtpAffx.204722.1.S1_at	-4.26913	-10.3924	0.00148871	pmrna:pmrna9303	grail3.0001067101	grail3.0001067101	At3g49940.1	putative protein : hypothetical protein - Arabidopsis thaliana	trichocarpa	Unique	grail3.0001067101	AS2
PtpAffx.204871.1.S1_x_at	-3.76276	-91.1974	2.48e-07	pmrna:pmrna9626	gw1.IX.3536.1	gw1.IX.3536.1	At5g12870.1	myb family transcription factor : contains PFAM profile: myb DNA binding domain PF00249	trichocarpa	Probes cross hyb with other sequences	gw1.IX.3536.1	MYB
PtpAffx.205243.1.S1_at	-2.78432	-9.34171	0.00223398	pmrna:pmrna10389	eugene3.00050284	eugene3.00050284	At5g23280.1	unknown protein :	trichocarpa	Unique	eugene3.00050284	TCP
PtpAffx.205280.1.S1_at	-3.33504	-10.9433	0.0012327	pmrna:pmrna10467	fgenesh4_pg.C_LG_V000373	fgenesh4_pg.C_LG_V000373	At3g12890.1	expressed protein : :supported by full-length cDNA: Ceres:158736.	trichocarpa	Unique	fgenesh4_pg.C_LG_V000373	C2C2-CO-like
PtpAffx.205352.1.S1_at	-0.683518	-7.62254	0.00475799	pmrna:pmrna10597	fgenesh4_pg.C_LG_V000519	fgenesh4_pg.C_LG_V000519	At5g67030.1	zeaxanthin epoxidase precursor (LOS6:ABA1)(ZEP) : identical to GI:9857296 AtABA1: supported by cDNA: gi_10444087_gb_AF281655.1_AF281655	trichocarpa	Unique	fgenesh4_pg.C_LG_V000519	FHA
PtpAffx.206017.1.S1_at	-2.39695	-19.111	0.000148893	pmrna:pmrna11925	eugene3.00060245	eugene3.00060245	At2g41070.2	bZIP family transcription factor : contains a bZIP transcription factor basic domain signature (PDOC00036)	trichocarpa	Unique	eugene3.00060245	bZIP
PtpAffx.206149.1.S1_s_at	-2.34586	-7.14189	0.00603705	pmrna:pmrna12201	gw1.VI.1595.1 gw1.XVIII.136.1	gw1.VI.1595.1	At5g52600.1	similar to myb family transcription factor : temporary automated functional assignment	trichocarpa	All probes match over all sequences	gw1.VI.1595.1	MYB
PtpAffx.206426.1.S1_at	-1.25272	-6.59564	0.00805478	pmrna:pmrna12762	eugene3.00061121	eugene3.00061121	At5g06510.1	transcription factor-like protein : :supported by full-length cDNA: Ceres:114015.	trichocarpa	Unique	eugene3.00061121	CCAAT-HAP2
PtpAffx.206584.1.S1_s_at	-0.965204	-7.93714	0.00407567	pmrna:pmrna13058	gw1.VI.714.1 gw1.XVI.2361.1	gw1.VI.714.1	At2g36080.1	putative DNA-binding protein RAV2 :	trichocarpa	All probes match over all sequences	gw1.VI.714.1	ABI3-VP1
PtpAffx.206710.1.S1_at	-3.36217	-6.67371	0.00771493	pmrna:pmrna13318	gw1.VI.2184.1	gw1.VI.2184.1	At3g16500.1	phytochrome-associated protein 1 (PAP1) : nearly identical to phytochrome-associated protein 1 (PAP1) GB:AF088281 [Arabidopsis thaliana] (sequence discrepancy at (232-242 (this): 213-217 (GB:AF088281))):supported by full-length cDNA: Ceres:38146.	trichocarpa	Unique	gw1.VI.2184.1	AUX-IAA
PtpAffx.206916.1.S1_at	-3.66902	-22.4056	7.99e-05	pmrna:pmrna13734	eugene3.00070120	eugene3.00070120	At4g28500.1	similar to NAM protein	trichocarpa	Unique	eugene3.00070120	NAC
PtpAffx.206927.1.S1_at	-0.798963	-6.34369	0.00930574	pmrna:pmrna13750	gw1.VII.684.1	gw1.VII.684.1	At3g59580.1	putative protein : nodule inception protein nin - Lotus japonicus	trichocarpa	Unique	gw1.VII.684.1	Nin-like
PtpAffx.206936.1.S1_s_at	-3.51847	-9.98079	0.00172927	pmrna:pmrna13760	gw1.VII.712.1 gw1.64.440.1	gw1.VII.712.1	At4g37650.1	SHORT-ROOT (SHR) :	trichocarpa	All probes match over all sequences	gw1.VII.712.1	GRAS
PtpAffx.207326.1.S1_s_at	-3.16979	-37.9496	1e-05	pmrna:pmrna14525	gw1.VII.3291.1	gw1.VII.3291.1	At2g23760.1	BEL1-like homeobox 4 protein (BLH4) : : supported by cDNA: gi_13877512_gb_AF353092.1_AF353092	trichocarpa	All probes match over all sequences	gw1.VII.3291.1	HB
PtpAffx.207364.1.S1_x_at	-4.32376	-6.39711	0.00903156	pmrna:pmrna14610	gw1.VII.3584.1	gw1.VII.3584.1	At4g36540.1	putative protein : : supported by full-length cDNA: Ceres: 123997.	trichocarpa	Probes cross hyb with other sequences	gw1.VII.3584.1	bHLH
PtpAffx.207638.1.S1_s_at	-2.305	-6.99746	0.00649487	pmrna:pmrna15142	fgenesh4_pg.C_LG_VIII000301	fgenesh4_pg.C_LG_VIII000301	At4g30080.1	transcription factor-like protein : Arabidopsis thaliana auxin response factor 4 (ARF4) - Arabidopsis thaliana	trichocarpa	All probes match over all sequences	fgenesh4_pg.C_LG_VIII000301	ARF
PtpAffx.207742.1.S1_s_at	-6.02757	-16.289	0.00027406	pmrna:pmrna15390	grail3.0049028801 grail3.0022016501	grail3.0049028801	At5g05790.1	putative protein : contains similarity to I-box binding factor	trichocarpa	All probes match over all sequences	grail3.0049028801	MYB
PtpAffx.207829.1.S1_at	-4.44833	-11.3002	0.00110224	pmrna:pmrna15553	fgenesh4_pg.C_LG_VIII000710	fgenesh4_pg.C_LG_VIII000710	At1g79430.1	transfactor	trichocarpa	Unique	fgenesh4_pg.C_LG_VIII000710	GARP-G2-like
PtpAffx.208135.1.S1_at	-3.00622	-11.6962	0.000959311	pmrna:pmrna16166	fgenesh4_pm.C_LG_VIII000647	fgenesh4_pm.C_LG_VIII000647	At1g14350.1	myb family transcription factor : contains PFAM profile: PF00249 myb-like DNA binding domain: supported by cDNA: gi_15375304_gb_AF371982.2_AF371982	trichocarpa	Unique	fgenesh4_pm.C_LG_VIII000647	MYB
PtpAffx.208213.1.S1_at	-0.525692	-9.15843	0.00241549	pmrna:pmrna16345	grail3.0009021001	grail3.0009021001	At2g33350.1	hypothetical protein : predicted by genscan	trichocarpa	Unique	grail3.0009021001	C2C2-CO-like
PtpAffx.208258.1.S1_at	-2.57603	-12.4552	0.00075657	pmrna:pmrna16437	gw1.VIII.612.1	gw1.VIII.612.1	At1g67710.1	F12A21.15 : hypothetical protein	trichocarpa	Unique	gw1.VIII.612.1	GARP-ARR-B
PtpAffx.208326.1.S1_at	-2.31267	-8.52315	0.0031405	pmrna:pmrna16556	eugene3.00081839	eugene3.00081839	At5g15150.1	homeobox-leucine zipper protein	trichocarpa	Unique	eugene3.00081839	HB
PtpAffx.208421.1.S1_at	-0.93398	-8.61392	0.00302593	pmrna:pmrna16735	estExt_Genewise1_v1.C_LG_X3573	estExt_Genewise1_v1.C_LG_X3573	At3g16857.1	ARR1 protein	trichocarpa	Unique	estExt_Genewise1_v1.C_LG_X3573	GARP-ARR-B
PtpAffx.208421.1.S1_s_at	-0.755674	-7.37509	0.00536613	pmrna:pmrna16735	estExt_Genewise1_v1.C_LG_X3573	estExt_Genewise1_v1.C_LG_X3573	At3g16857.1	ARR1 protein	trichocarpa	All probes match over all sequences	estExt_Genewise1_v1.C_LG_X3573	GARP-ARR-B
PtpAffx.208591.1.S1_at	-2.69141	-6.58311	0.00810627	pmrna:pmrna17048	gw1.X.4624.1	gw1.X.4624.1	At2g33310.1	auxin regulated protein (IAA13) : GB:S58499:supported by full-length cDNA: Ceres:13741.	trichocarpa	Unique	gw1.X.4624.1	AUX-IAA
PtpAffx.208922.1.S1_at	-3.90907	-50.6079	2.77e-06	pmrna:pmrna17690	gw1.X.53.1	gw1.X.53.1	At1g15050.1	putative glycerol kinase : identical to SP:P34893 from [Arabidopsis thaliana] (J. Mol. Biol. 251 (4)	trichocarpa	Unique	gw1.X.53.1	AUX-IAA
PtpAffx.209296.1.S1_at	-5.38616	-11.0099	0.00120357	pmrna:pmrna18373	grail3.0022016501	grail3.0022016501	At5g05790.1	putative protein : contains similarity to I-box binding factor	trichocarpa	Unique	grail3.0022016501	MYB
PtpAffx.209318.1.S1_at	-3.48256	-6.83538	0.00705508	pmrna:pmrna18412	gw1.X.1996.1	gw1.X.1996.1	At1g19270.1	unknown protein :	trichocarpa	Unique	gw1.X.1996.1	LIM
PtpAffx.209375.1.S1_at	-2.08577	-8.77427	0.00281688	pmrna:pmrna18567	gw1.X.2501.1	gw1.X.2501.1	At4g36920.1	apetala2 protein : : supported by cDNA: gi_533708_gb_U12546.1_ATU12546	trichocarpa	Unique	gw1.X.2501.1	AP2-EREBP
PtpAffx.209404.1.S1_at	-4.26406	-24.0405	6.11e-05	pmrna:pmrna18627	estExt_fgenesh4_pm.C_LG_X0888	estExt_fgenesh4_pm.C_LG_X0888	At4g30080.1	transcription factor-like protein : Arabidopsis thaliana auxin response factor 4 (ARF4) - Arabidopsis thaliana	trichocarpa	Unique	estExt_fgenesh4_pm.C_LG_X0888	ARF
PtpAffx.209699.1.S1_at	-5.12521	-7.59002	0.00482876	pmrna:pmrna19143	grail3.0091000801	grail3.0091000801	At3g21270.1	Dof zinc finger protein : identical to Dof zinc finger protein ADOF2 GI:3608263 from [Arabidopsis thaliana]: supported by cDNA: gi_15027980_gb_AY045847.1_	trichocarpa	Unique	grail3.0091000801	C2C2-Dof
PtpAffx.210687.1.S1_at	-1.6357	-6.87431	0.00691114	pmrna:pmrna20954	fgenesh4_pg.C_LG_XII001024	fgenesh4_pg.C_LG_XII001024	At5g50915.1	Expressed protein : : supported by full-length cDNA: Ceres: 36971.	trichocarpa	Unique	fgenesh4_pg.C_LG_XII001024	bHLH
PtpAffx.211022.1.S1_at	-1.06677	-11.1218	0.00116176	pmrna:pmrna21660	gw1.XIII.1724.1	gw1.XIII.1724.1	At3g04380.1	hypothetical protein : predicted by genscan+	trichocarpa	Unique	gw1.XIII.1724.1	PcG
PtpAffx.211077.1.S1_at	-4.02018	-7.8791	0.00418967	pmrna:pmrna21760	eugene3.00130592	eugene3.00130592	At5g18240.1	transfactor-like protein : : supported by cDNA: gi_14596180_gb_AY042878.1_	trichocarpa	Unique	eugene3.00130592	GARP-G2-like
PtpAffx.211504.1.S1_s_at	-1.57647	-44.948	4.54e-06	pmrna:pmrna22541	estExt_fgenesh4_pg.C_LG_XIV0205 grail3.0035010701	estExt_fgenesh4_pg.C_LG_XIV0205	At4g17980.1	NAM (no apical meristem) - like protein :	trichocarpa	All probes match over all sequences	estExt_fgenesh4_pg.C_LG_XIV0205	NAC
PtpAffx.211645.1.S1_at	-2.52291	-83.048	3.2e-07	pmrna:pmrna22818	gw1.XIV.1905.1	gw1.XIV.1905.1	At2g46770.1	NAM (no apical meristem)-like protein :	trichocarpa	Unique	gw1.XIV.1905.1	NAC
PtpAffx.212209.1.S1_s_at	-4.21744	-16.4426	0.000264664	pmrna:pmrna23936	gw1.XIX.991.1	gw1.XIX.991.1	At3g04030.1	transfactor-like : similar to transfactor GB:BAA75684 [Nicotiana tabacum]: supported by cDNA: gi_18377832	trichocarpa	All probes match over all sequences	gw1.XIX.991.1	GARP-G2-like
PtpAffx.212357.1.S1_at	-1.38554	-6.68273	0.00767038	pmrna:pmrna24223	fgenesh4_pg.C_LG_XIX000729	fgenesh4_pg.C_LG_XIX000729	At1g35460.1	bHLH protein : similar to GI:6166283 from [Pinus taeda]: supported by cDNA: gi_15724177_gb_AF411791.1_AF411791	trichocarpa	Unique	fgenesh4_pg.C_LG_XIX000729	bHLH
PtpAffx.213321.1.S1_s_at	-3.32249	-11.1206	0.00116176	pmrna:pmrna26056	fgenesh4_pg.C_LG_XVI000404	fgenesh4_pg.C_LG_XVI000404	At3g57670.1	zinc finger - like protein : finger protein pcp1	trichocarpa	All probes match over all sequences	fgenesh4_pg.C_LG_XVI000404	C2H2
PtpAffx.215129.1.S1_at	-4.54573	-12.1014	0.000843665	pmrna:pmrna29135	estExt_fgenesh4_pg.C_1180049	estExt_fgenesh4_pg.C_1180049	At4g18020.1	putative protein : predicted protein	trichocarpa	Unique	estExt_fgenesh4_pg.C_1180049	GARP-G2-like
PtpAffx.215262.1.S1_s_at	-2.83579	-7.1688	0.00595142	pmrna:pmrna29353	fgenesh4_pg.C_scaffold_120000087 fgenesh4_pg.C_scaffold_120000088	fgenesh4_pg.C_scaffold_120000087	At4g20970.1	bHLH protein :	trichocarpa	All probes match over all sequences	fgenesh4_pg.C_scaffold_120000087	bHLH
PtpAffx.215421.1.S1_at	-2.84179	-6.59797	0.00804768	pmrna:pmrna29588	gw1.123.37.1	gw1.123.37.1	At3g30530.1	bZIP family transcription factor : similar to bZIP protein(G:HBF-1) GI:1905785 from [Glycine max ]: contains PFAM profile: bZIP transcription factor PF00170	trichocarpa	Unique	gw1.123.37.1	bZIP
PtpAffx.215458.1.S1_at	-5.29712	-8.05614	0.00385803	pmrna:pmrna29666	eugene3.01230094	eugene3.01230094	At1g73830.1	putative helix-loop-helix DNA-binding protein : contains Pfam profile: PF00010 Helix-loop-helix DNA-binding domain	trichocarpa	Unique	eugene3.01230094	bHLH
PtpAffx.215509.1.S1_at	-1.29643	-9.64116	0.00197195	pmrna:pmrna29747	estExt_fgenesh4_pg.C_1240042	estExt_fgenesh4_pg.C_1240042	At4g20970.1	bHLH protein :	trichocarpa	Unique	estExt_fgenesh4_pg.C_1240042	bHLH
PtpAffx.215513.1.S1_at	-1.50399	-8.05058	0.00387136	pmrna:pmrna29755	gw1.124.171.1	gw1.124.171.1	At5g62940.1	Dof zinc finger protein : Dof zinc finger protein	trichocarpa	Unique	gw1.124.171.1	C2C2-Dof
PtpAffx.215516.1.S1_at	-1.28745	-7.59778	0.00480961	pmrna:pmrna29759	gw1.124.179.1	gw1.124.179.1	At1g28310.1	Dof zinc finger protein : predicted by genemark.hmm	trichocarpa	Unique	gw1.124.179.1	C2C2-Dof
PtpAffx.215868.1.S1_at	-1.40557	-6.91235	0.00677034	pmrna:pmrna30304	eugene3.01310021	eugene3.01310021	At1g09530.1	putative phytochrome-associated protein 3 : similar to GB:AAC99771: supported by cDNA: gi_3929585_gb_AF100166.1_AF100166	trichocarpa	Unique	eugene3.01310021	bHLH
PtpAffx.216674.1.S1_x_at	-1.77228	-10.6287	0.00137371	pmrna:pmrna31614	gw1.1499.7.1	gw1.1499.7.1	At3g10760.1	unknown protein :	trichocarpa	Probes cross hyb with other sequences	gw1.1499.7.1	GARP-G2-like
PtpAffx.218836.1.S1_s_at	-4.59427	-12.1329	0.000837999	pmrna:pmrna34576	fgenesh4_pg.C_LG_V000519 fgenesh4_pg.C_scaffold_21739000001	fgenesh4_pg.C_LG_V000519	At5g67030.1	zeaxanthin epoxidase precursor (LOS6:ABA1)(ZEP) : identical to GI:9857296 AtABA1: supported by cDNA: gi_10444087_gb_AF281655.1_AF281655	trichocarpa	All probes match over all sequences	fgenesh4_pg.C_LG_V000519	FHA
PtpAffx.219708.1.S1_at	-2.5421	-9.54123	0.00205908	pmrna:pmrna35705	eugene3.00280060	eugene3.00280060	At5g20730.1	auxin response transcription factor (ARF7) : identical to auxin response factor 7 GI:4104929 from [Arabidopsis thaliana]: supported by cDNA: gi_4103242_gb_AF022368.1_AF022368	trichocarpa	Unique	eugene3.00280060	ARF
PtpAffx.220073.1.S1_at	-1.06185	-6.63518	0.00788682	pmrna:pmrna36370	eugene3.00290236	eugene3.00290236	At5g46910.1	putative protein : similar to unknown protein (pir||T06699)	trichocarpa	Unique	eugene3.00290236	JUMONJI
PtpAffx.220074.1.S1_at	-1.35258	-9.79542	0.00185689	pmrna:pmrna36371	eugene3.00290237	eugene3.00290237	At1g32240.1	expressed protein : contains similarity to transfactor GB:BAA75684 GI:4519671 from [Nicotiana tabacum]: supported by cDNA: gi_15723594_gb_AY048689.1_	trichocarpa	Unique	eugene3.00290237	GARP-G2-like
PtpAffx.221112.1.S1_s_at	-2.51549	-24.3515	5.81e-05	pmrna:pmrna37713	gw1.40.346.1	gw1.40.346.1	At3g60390.1	homeobox-leucine zipper protein HAT3 : : supported by cDNA: gi_527632_gb_U09338.1_ATU09338	trichocarpa	All probes match over all sequences	gw1.40.346.1	HB
PtpAffx.22186.1.A1_at	-2.04	-11.2929	0.00110337	CV240396	estExt_fgenesh4_pg.C_280294	estExt_fgenesh4_pg.C_280294	At1g19490.1	bZIP protein : predicted by genscan+	tremula	Unique	estExt_fgenesh4_pg.C_280294	bZIP
PtpAffx.221996.1.S1_at	-1.45048	-6.94509	0.00665764	pmrna:pmrna39179	estExt_fgenesh4_pg.C_570199	estExt_fgenesh4_pg.C_570199	At4g36740.1	homeodomain protein :	trichocarpa	Unique	estExt_fgenesh4_pg.C_570199	HB
PtpAffx.222284.1.S1_at	-2.65241	-10.0828	0.00166242	pmrna:pmrna39600	gw1.64.440.1	gw1.64.440.1	At4g37650.1	SHORT-ROOT (SHR) :	trichocarpa	Unique	gw1.64.440.1	GRAS
PtpAffx.222319.1.S1_at	-3.30136	-14.128	0.00047716	pmrna:pmrna39648	eugene3.00640210	eugene3.00640210	At4g36740.1	homeodomain protein :	trichocarpa	Unique	eugene3.00640210	HB
PtpAffx.222321.1.S1_at	-1.88554	-12.8938	0.000666778	pmrna:pmrna39650	estExt_fgenesh4_pg.C_640203	estExt_fgenesh4_pg.C_640203	At4g28500.1	similar to NAM protein	trichocarpa	Unique	estExt_fgenesh4_pg.C_640203	NAC
PtpAffx.222526.1.S1_at	-1.57416	-12.789	0.000683873	pmrna:pmrna40024	eugene3.00660282	eugene3.00660282	At2g27990.1	homeodomain protein :	trichocarpa	Unique	eugene3.00660282	HB
PtpAffx.224023.1.S1_s_at	-2.16366	-12.5004	0.000747049	pmrna:pmrna42255	eugene3.01230006 fgenesh4_pg.C_scaffold_13610000001	eugene3.01230006	At5g38840.1	kanadaptin-related : related to adaptor protein kanadaptin [Homo sapiens] gi|13562130|gb|AAK29177	trichocarpa	All probes match over all sequences	eugene3.01230006	FHA
PtpAffx.224153.1.S1_s_at	-4.46155	-12.6123	0.000720386	pmrna:pmrna42418	gw1.I.8836.1 gw1.III.2100.1	gw1.I.8836.1	At1g63910.1	putative MYB family transcription factor : Pfam HMM hit: Myb DNA-binding proteins: supported by cDNA: gi_15375284_gb_AF214116.2_AF214116	trichocarpa	All probes match over all sequences	gw1.I.8836.1	MYB
PtpAffx.224175.1.S1_s_at	-3.11477	-9.90628	0.00177778	pmrna:pmrna42460	gw1.IX.3293.1 gw1.I.1819.1	gw1.IX.3293.1	At3g08500.1	myb DNA-binding protein (AtMYB83) : contains Pfam profile: PF00249: Myb-like DNA-binding domain: supported by cDNA: gi_14161410_gb_AF371974.1_AF371974	trichocarpa	All probes match over all sequences	gw1.IX.3293.1	MYB
PtpAffx.224312.1.S1_at	-4.17119	-141.432	4.56e-08	pmrna:pmrna42745	gw1.III.2100.1	gw1.III.2100.1	At1g63910.1	putative MYB family transcription factor : Pfam HMM hit: Myb DNA-binding proteins: supported by cDNA: gi_15375284_gb_AF214116.2_AF214116	trichocarpa	Unique	gw1.III.2100.1	MYB
PtpAffx.224312.1.S1_x_at	-4.36802	-150.536	3.65e-08	pmrna:pmrna42745	gw1.III.2100.1	gw1.III.2100.1	At1g63910.1	putative MYB family transcription factor : Pfam HMM hit: Myb DNA-binding proteins: supported by cDNA: gi_15375284_gb_AF214116.2_AF214116	trichocarpa	Probes cross hyb with other sequences	gw1.III.2100.1	MYB
PtpAffx.224516.1.S1_at	-1.77871	-10.6461	0.00136729	pmrna:pmrna43133	eugene3.00061549	eugene3.00061549	--	--	trichocarpa	Unique	eugene3.00061549	MYB-related
PtpAffx.224645.1.S1_at	-2.87539	-16.1446	0.00028301	pmrna:pmrna43390	eugene3.00100920	eugene3.00100920	--	--	trichocarpa	Unique	eugene3.00100920	C2H2
PtpAffx.224659.1.S1_at	-0.71147	-19.2815	0.000144182	pmrna:pmrna43414	fgenesh4_pg.C_LG_X001404	fgenesh4_pg.C_LG_X001404	At1g69170.1	squamosa-promoter binding protein	trichocarpa	Unique	fgenesh4_pg.C_LG_X001404	SBP
PtpAffx.224807.1.S1_x_at	-1.82315	-12.8647	0.000671921	pmrna:pmrna43669	gw1.XII.1714.1	gw1.XII.1714.1	At5g26655.1	myb transcription factor (ATMYB4) : : supported by cDNA: gi_2280529_dbj_AB005889.1_AB005889	trichocarpa	Probes cross hyb with other sequences	gw1.XII.1714.1	MYB
PtpAffx.225722.1.S1_at	-2.61472	-6.62689	0.00792424	pmrna:pmrna45288	eugene3.00640208	eugene3.00640208	At5g44160.1	putative protein : contains similarity to zinc finger protein ID1: supported by cDNA: gi_14335045_gb_AY037202.1_	trichocarpa	Unique	eugene3.00640208	C2H2
PtpAffx.2265.7.S1_at	-3.01728	-15.2107	0.000362835	CK097964	gw1.V.2137.1	gw1.V.2137.1	At1g20696.1	Expressed protein : : supported by full-length cDNA: Ceres: 11938.	tremula	Unique	gw1.V.2137.1	HMG
PtpAffx.24562.1.A1_s_at	-2.27503	-7.36011	0.00540163	CV270740	fgenesh4_pm.C_LG_I000288 estExt_Genewise1_v1.C_LG_III1128	fgenesh4_pm.C_LG_I000288	At4g24060.1	Dof zinc finger protein : Dof zinc finger protein - Oryza sativa	trichocarpa x nigra	All probes match over all sequences	fgenesh4_pm.C_LG_I000288	C2C2-Dof
PtpAffx.249.205.A1_at	-1.29081	-6.26193	0.00972596	CV245539	eugene3.00060980	eugene3.00060980	At1g72830.1	CCAAT-binding factor B subunit homolog	trichocarpa	Unique	eugene3.00060980	CCAAT-HAP2
PtpAffx.25068.1.A1_at	-4.43229	-9.92849	0.00176334	CV237231	estExt_fgenesh4_pm.C_LG_V0528	estExt_fgenesh4_pm.C_LG_V0528	At1g04240.1	putative auxin-induced protein AUX2-11 : Match to Arabidopsis IAA3 (gb|U18406). EST gb|T04296 comes from this gene: supported by cDNA: gi_972910_gb_U18406.1_ATU18406	trichocarpa	Unique	estExt_fgenesh4_pm.C_LG_V0528	AUX-IAA
PtpAffx.25202.1.A1_at	-2.06872	-7.62199	0.00475799	CV229061	gw1.VI.2407.1 gw1.XVI.597.1	gw1.VI.2407.1	At4g14540.1	CCAAT-binding transcription factor subunit A(CBF-A) :	trichocarpa	Unique	gw1.VI.2407.1	CCAAT-HAP3
PtpAffx.26834.1.S1_at	-1.10589	-7.86966	0.00420243	CV273042	estExt_fgenesh4_pm.C_LG_II0214	estExt_fgenesh4_pm.C_LG_II0214	At4g02590.1	bHLH protein : similar to A. thaliana putative protein F6I18.110	trichocarpa x deltoides	Unique	estExt_fgenesh4_pm.C_LG_II0214	bHLH
PtpAffx.27083.1.A1_at	-1.54433	-7.01187	0.00644127	CV260058	gw1.V.3738.1	gw1.V.3738.1	At2g23760.1	BEL1-like homeobox 4 protein (BLH4) : : supported by cDNA: gi_13877512_gb_AF353092.1_AF353092	tremula x tremuloides	Unique	gw1.V.3738.1	HB
PtpAffx.27718.3.A1_at	-2.61834	-11.28	0.00110674	BP937059	estExt_Genewise1_v1.C_LG_II2106	estExt_Genewise1_v1.C_LG_II2106	At1g21000.1	expressed protein : Location of ESTs 152C14T7	nigra	Unique	estExt_Genewise1_v1.C_LG_II2106	PLATZ
PtpAffx.28876.1.S1_at	-6.17745	-14.3344	0.000449902	DN488232	eugene3.00081056	eugene3.00081056	At1g13600.1	bZIP family transcription factor : contains Pfam profile: PF00170 bZIP transcription factor: supported by cDNA: gi_12083267	tremula x tremuloides	Unique	eugene3.00081056	bZIP
PtpAffx.28898.1.S1_a_at	-0.849968	-9.29424	0.00227487	CV249333	eugene3.01470065	eugene3.01470065	At2g19260.1	hypothetical protein : predicted by genscan	trichocarpa x deltoides	Probes match on alternative forms of same gene	eugene3.01470065	PHD
PtpAffx.29000.1.S1_at	-3.26109	-6.7761	0.00729842	BU834480	gw1.VIII.898.1 eugene3.00101592	gw1.VIII.898.1	At5g18240.1	transfactor-like protein : : supported by cDNA: gi_14596180_gb_AY042878.1_	tremula x tremuloides	Unique	gw1.VIII.898.1	GARP-G2-like
PtpAffx.32295.2.A1_s_at	-1.37356	-12.8313	0.000675589	CV230227	estExt_fgenesh4_pm.C_LG_III0550	estExt_fgenesh4_pm.C_LG_III0550	At1g59750.1	auxin response transcription factor (ARF1) : identical to auxin response factor 1 GI:2245378 from [Arabidopsis thaliana]: supported by cDNA: gi_2245377_gb_U83245.1_ATU83245	trichocarpa	All probes match over all sequences	estExt_fgenesh4_pm.C_LG_III0550	ARF
PtpAffx.32880.1.S1_at	-1.84781	-7.75526	0.0044472	CK096615	estExt_Genewise1_v1.C_LG_XI1724	estExt_Genewise1_v1.C_LG_XI1724	At3g24120.1	transfactor	tremula	Unique	estExt_Genewise1_v1.C_LG_XI1724	GARP-G2-like
PtpAffx.33101.2.S1_s_at	-7.6804	-34.979	1.41e-05	CF234221	grail3.0001068602	grail3.0001068602	At1g10200.1	putative transcription factor : similar to transcription factor SF3 (pir|IS37656): similar to ESTs gb|T42207	alba x tremula	All probes match over all sequences	grail3.0001068602	LIM
PtpAffx.33586.1.S1_at	-3.09659	-8.67186	0.00295719	CA927640	estExt_Genewise1_v1.C_LG_XIII1499	estExt_Genewise1_v1.C_LG_XIII1499	At5g28770.1	bZIP family transcription factor : similar to seed storage protein opaque-2(bZIP family)GI:168428 from Zea mays: supported by cDNA: gi_15450640_gb_AY052688.1_	tremuloides	Unique	estExt_Genewise1_v1.C_LG_XIII1499	bZIP
PtpAffx.33919.1.S1_at	-1.93055	-17.953	0.000190456	CV235900	gw1.70.171.1 gw1.XIII.1521.1	gw1.70.171.1	At3g04730.1	auxin-induced protein : identical to GB:AAB84353 (IAA16) [Arabidopsis thaliana]: early auxin-induced gene: member of a multigene family of early auxin-induced genes isolated from Arabidopsis using yeast two-hybrid system with IAA1:supported by full-length	trichocarpa	Unique	gw1.70.171.1	AUX-IAA
PtpAffx.33919.2.A1_s_at	-1.99127	-15.3474	0.000352147	CN550161	gw1.70.171.1 gw1.XIII.1521.1	gw1.70.171.1	At3g04730.1	auxin-induced protein : identical to GB:AAB84353 (IAA16) [Arabidopsis thaliana]: early auxin-induced gene: member of a multigene family of early auxin-induced genes isolated from Arabidopsis using yeast two-hybrid system with IAA1:supported by full-length	trichocarpa x deltoides	All probes match over all sequences	gw1.70.171.1	AUX-IAA
PtpAffx.34706.1.S1_a_at	-2.5968	-15.235	0.000361665	CK091568	estExt_fgenesh4_pm.C_LG_VII0453	estExt_fgenesh4_pm.C_LG_VII0453	At3g54340.1	floral homeotic protein APETALA3 (AP3) : :supported by full-length cDNA: Ceres:34635.	trichocarpa	Probes match on alternative forms of same gene	estExt_fgenesh4_pm.C_LG_VII0453	MADS
PtpAffx.38516.1.A1_at	-5.46922	-8.20976	0.00359459	CV261159	gw1.I.4755.1	gw1.I.4755.1	At5g47640.1	putative protein : contains similarity to CCAAT-box-binding trancription factor: supported by cDNA: gi_14326579_gb_AF385744.1_AF385744	trichocarpa x nigra	Unique	gw1.I.4755.1	CCAAT-HAP3
PtpAffx.39778.1.A1_at	-2.30339	-6.7029	0.00757923	CV262440	estExt_Genewise1_v1.C_LG_VIII2464	estExt_Genewise1_v1.C_LG_VIII2464	At4g14550.1	IAA7 like protein : : supported by cDNA: gi_12248008	trichocarpa x nigra	Unique	estExt_Genewise1_v1.C_LG_VIII2464	AUX-IAA
PtpAffx.41858.1.A1_s_at	-2.49471	-7.03784	0.0063613	CV272517	estExt_fgenesh4_pg.C_1240042	estExt_fgenesh4_pg.C_1240042	At4g20970.1	bHLH protein :	trichocarpa x nigra	All probes match over all sequences	estExt_fgenesh4_pg.C_1240042	bHLH
PtpAffx.42147.1.S1_at	-5.01827	-12.4556	0.00075657	DN484014	gw1.XII.993.1	gw1.XII.993.1	At1g26310.1	floral regulatory gene CAULIFLOWER : : supported by full-length cDNA: Ceres: 23736.	tomentiglandulosa	Unique	gw1.XII.993.1	MADS
PtpAffx.454.9.S1_at	-2.64482	-8.17183	0.00365794	CK090038	estExt_fgenesh4_pg.C_LG_II0629	estExt_fgenesh4_pg.C_LG_II0629	At1g76880.1	GT-like trihelix DNA-binding protein	tremula x tremuloides	Unique	estExt_fgenesh4_pg.C_LG_II0629	Trihelix
PtpAffx.45488.1.A1_a_at	-2.5779	-10.8313	0.00128638	BP933256	estExt_fgenesh4_pm.C_LG_IV0241	estExt_fgenesh4_pm.C_LG_IV0241	At2g01570.1	putative RGA1	nigra	Probes match on alternative forms of same gene	estExt_fgenesh4_pm.C_LG_IV0241	GRAS
PtpAffx.45488.2.S1_at	-6.65683	-9.02894	0.00255027	BP930560	gw1.II.2542.1	gw1.II.2542.1	At1g14920.1	signal response protein (GAI) : identical to GAI GB:CAA75492 GI:2569938 [Arabidopsis thaliana] (Genes Dev. In press): supported by cDNA: gi_16648833_gb_AY058194.1_	nigra	Unique	gw1.II.2542.1	GRAS
PtpAffx.45488.4.S1_a_at	-3.75327	-6.55638	0.00822437	BP926845	gw1.II.2542.1 estExt_fgenesh4_pm.C_LG_IV0241	gw1.II.2542.1	At1g14920.1	signal response protein (GAI) : identical to GAI GB:CAA75492 GI:2569938 [Arabidopsis thaliana] (Genes Dev. In press): supported by cDNA: gi_16648833_gb_AY058194.1_	nigra	Probes match on alternative forms of same gene	gw1.II.2542.1	GRAS
PtpAffx.45681.1.S1_at	-3.79504	-12.2828	0.000800577	CK088241	fgenesh4_pg.C_LG_II000285	fgenesh4_pg.C_LG_II000285	At1g75410.1	BEL1-like homeodomain 3 protein (BLH3) : similar to GB:AAB05099 from [Arabidopsis thaliana] (Cell 83 (5)	tremula x tremuloides	Unique	fgenesh4_pg.C_LG_II000285	HB
PtpAffx.45759.1.S1_at	-0.245217	-11.0263	0.00119865	CK095631	gw1.XV.3150.1	gw1.XV.3150.1	At1g12630.1	DRE binding protein : similar to DREB1B GI:3738226 from [Arabidopsis thaliana]	tremula	Unique	gw1.XV.3150.1	AP2-EREBP
PtpAffx.46164.1.S1_at	-1.65603	-8.99609	0.00258178	AY919620.1	estExt_fgenesh4_pg.C_LG_III0436 fgenesh4_pm.C_LG_I000560 eugene3.163820001	estExt_fgenesh4_pg.C_LG_III0436	At1g30490.1	HD-Zip transcription factor	trichocarpa	Unique	estExt_fgenesh4_pg.C_LG_III0436	HB
PtpAffx.46531.1.A1_a_at	-1.61101	-8.53993	0.0031259	CX185483	estExt_fgenesh4_pm.C_LG_VIII0830	estExt_fgenesh4_pm.C_LG_VIII0830	At5g18830.1	squamosa promoter binding protein-like 7 : : supported by cDNA: gi_13605911_gb_AF367355.1_AF367355	euramericana	Probes match on alternative forms of same gene	estExt_fgenesh4_pm.C_LG_VIII0830	SBP
PtpAffx.4687.2.S1_s_at	-2.21402	-7.46848	0.00512003	CX180116	grail3.0015005801	grail3.0015005801	At3g01470.1	homeobox-leucine zipper protein HAT5 (HD-ZIP protein 5) (HD-ZIP protein ATHB-1) : identical to homeobox-leucine zipper protein HAT5 (HD-ZIP protein 5) (HD-ZIP protein ATHB-1) GB:Q02283 [Arabidopsis thaliana]: supported by cDNA: gi_16648821_gb_AY058188.1_	euramericana	All probes match over all sequences	grail3.0015005801	HB
PtpAffx.4723.1.A1_at	-3.24793	-32.4239	1.9e-05	CV278102	gw1.122.261.1	gw1.122.261.1	At1g17950.1	myb family trnscription factor : similar to myb-like protein GI:6979341 from [Oryza sativa]:supported by full-length cDNA: Ceres:267121.	tremula x tremuloides	Unique	gw1.122.261.1	MYB
PtpAffx.4797.1.A1_at	-4.74394	-11.9686	0.000876433	CV274416	gw1.VIII.261.1	gw1.VIII.261.1	At5g49520.1	WRKY family transcription factor : contains Pfam profile: PF03106 WRKY DNA -binding domain: supported by cDNA: gi_17064165	tremula	Unique	gw1.VIII.261.1	WRKY
PtpAffx.48017.1.S1_at	-3.54614	-15.109	0.000371273	DN491302	grail3.0112005801	grail3.0112005801	At5g56840.1	putative protein : contains similarity to Myb-related transcription activator	trichocarpa	Unique	grail3.0112005801	MYB-related
PtpAffx.48532.1.S1_at	-2.02379	-9.57568	0.00202891	BU812144	estExt_fgenesh4_pg.C_LG_IX1149	estExt_fgenesh4_pg.C_LG_IX1149	At5g58900.1	I-box binding factor - like protein : I-box binding factor	tremula x tremuloides	Unique	estExt_fgenesh4_pg.C_LG_IX1149	MYB
PtpAffx.49430.1.S1_at	-0.862329	-7.04833	0.00633361	CX168322	gw1.I.8521.1 gw1.III.1140.1	gw1.I.8521.1	At4g23980.1	auxin response transcription factor (ARF9) : identical to auxin response factor 9 GI:4580575 from [Arabidopsis thaliana]: supported by cDNA: gi_4580574_gb_AF082176.1_AF082176	deltoides	Unique	gw1.I.8521.1	ARF
PtpAffx.49471.1.A1_at	-3.17547	-12.2942	0.000799255	CV257504	gw1.VIII.1637.1 gw1.X.2501.1	gw1.VIII.1637.1	At4g36920.1	apetala2 protein : : supported by cDNA: gi_533708_gb_U12546.1_ATU12546	trichocarpa x deltoides	Unique	gw1.VIII.1637.1	AP2-EREBP
PtpAffx.50281.1.S1_at	-7.36243	-12.3633	0.000780904	CK092944	gw1.XI.947.1	gw1.XI.947.1	At2g46770.1	NAM (no apical meristem)-like protein :	tremula x tremuloides	Unique	gw1.XI.947.1	NAC
PtpAffx.51818.1.S1_s_at	-0.577199	-6.57559	0.0081387	CV271410	estExt_Genewise1_v1.C_LG_X4086	estExt_Genewise1_v1.C_LG_X4086	At2g47900.1	F-box containing tubby family protein : : supported by cDNA: gi_18377639	trichocarpa x nigra	All probes match over all sequences	estExt_Genewise1_v1.C_LG_X4086	TLP
PtpAffx.54256.2.A1_s_at	-1.91083	-10.0002	0.0017151	CV229094	estExt_Genewise1_v1.C_LG_II0718	estExt_Genewise1_v1.C_LG_II0718	At4g24240.1	WRKY family transcription factor : contains Pfam profile: PF03106 WRKY DNA -binding domain :supported by full-length cDNA: Ceres:112528.	trichocarpa	All probes match over all sequences	estExt_Genewise1_v1.C_LG_II0718	WRKY
PtpAffx.54445.1.A1_s_at	-1.52979	-6.77091	0.00731878	CA930067	gw1.XIV.1750.1	gw1.XIV.1750.1	At2g46530.1	putative ARF1 family auxin responsive transcription factor :	tremuloides	All probes match over all sequences	gw1.XIV.1750.1	ARF
PtpAffx.54766.1.A1_at	-6.29751	-54.4196	1.98e-06	DN488662	gw1.X.870.1	gw1.X.870.1	At1g69310.1	WRKY family transcription factor : contains Pfam profile: PF03106 WRKY DNA -binding domain: supported by cDNA: gi_18252124	tremula x tremuloides	Unique	gw1.X.870.1	WRKY
PtpAffx.54929.1.A1_at	-3.10689	-13.0021	0.000646734	CV281097	gw1.70.190.1	gw1.70.190.1	At5g28770.1	bZIP family transcription factor : similar to seed storage protein opaque-2(bZIP family)GI:168428 from Zea mays: supported by cDNA: gi_15450640_gb_AY052688.1_	trichocarpa x deltoides	Unique	gw1.70.190.1	bZIP
PtpAffx.56005.1.A1_at	-2.53161	-6.27565	0.00966782	CV277080	gw1.57.329.1 gw1.VII.3578.1	gw1.57.329.1	At1g75250.1	myb-related protein : similar to GI:7981380 from [Lycopersicon esculentum]	trichocarpa x deltoides	Unique	gw1.57.329.1	MYB-related
PtpAffx.5626.1.A1_a_at	-2.09044	-11.2169	0.00112946	CV261500	estExt_fgenesh4_pm.C_LG_II0415 estExt_Genewise1_v1.C_LG_V5017	estExt_fgenesh4_pm.C_LG_II0415	At1g77920.1	bZIP transcription factor	trichocarpa x nigra	Probes match on alternative forms of same gene	estExt_fgenesh4_pm.C_LG_II0415	bZIP
PtpAffx.5626.3.S1_a_at	-2.56854	-8.78786	0.00280851	BU871093	estExt_fgenesh4_pm.C_LG_II0415	estExt_fgenesh4_pm.C_LG_II0415	At1g77920.1	bZIP transcription factor	trichocarpa	Probes match on alternative forms of same gene	estExt_fgenesh4_pm.C_LG_II0415	bZIP
PtpAffx.5626.4.S1_a_at	-2.75497	-10.0859	0.00166134	CV240734	estExt_fgenesh4_pm.C_LG_II0415	estExt_fgenesh4_pm.C_LG_II0415	At1g77920.1	bZIP transcription factor	trichocarpa	Probes match on alternative forms of same gene	estExt_fgenesh4_pm.C_LG_II0415	bZIP
PtpAffx.56922.1.A1_at	-0.301927	-6.49754	0.00852166	CV245718	gw1.XII.148.1	gw1.XII.148.1	At2g45650.1	MADS-box protein (AGL6) : : supported by cDNA: gi_1019924_gb_M55554.1_ATHAGL6A	trichocarpa	Unique	gw1.XII.148.1	MADS
PtpAffx.570.1.S1_at	-1.73526	-15.511	0.000336977	DN483943	estExt_Genewise1_v1.C_LG_XII1294	estExt_Genewise1_v1.C_LG_XII1294	At2g40140.1	putative CCCH-type zinc finger protein : also an ankyrin-repeat protein: supported by cDNA: gi_20260233	tomentiglandulosa	Unique	estExt_Genewise1_v1.C_LG_XII1294	C3H
PtpAffx.59414.1.A1_s_at	-2.1553	-8.11947	0.00375158	CK101710	estExt_Genewise1_v1.C_LG_XI2869	estExt_Genewise1_v1.C_LG_XI2869	At1g30330.1	auxin response transcription factor(ARF6) : identical to ARF6 [Arabidopsis thaliana] GI:4102600 (Science 276 (5320)	trichocarpa	All probes match over all sequences	estExt_Genewise1_v1.C_LG_XI2869	ARF
PtpAffx.59502.1.A1_s_at	-0.676053	-7.95346	0.00405022	BU896399	eugene3.00640217	eugene3.00640217	At1g28420.1	homeobox transcription factor Hox7	tremula x tremuloides	All probes match over all sequences	eugene3.00640217	HB
PtpAffx.62380.1.S1_s_at	-1.98621	-13.6564	0.000540621	BP936324	estExt_fgenesh4_pm.C_LG_X0729	estExt_fgenesh4_pm.C_LG_X0729	At2g40140.1	putative CCCH-type zinc finger protein : also an ankyrin-repeat protein: supported by cDNA: gi_20260233	nigra	All probes match over all sequences	estExt_fgenesh4_pm.C_LG_X0729	C3H
PtpAffx.62759.1.A1_at	-0.64176	-7.09746	0.00617181	CV267227	eugene3.00090939	eugene3.00090939	At4g03250.1	putative DNA-binding protein :	trichocarpa x nigra	Unique	eugene3.00090939	HB
PtpAffx.62839.2.S1_at	-0.703556	-8.11389	0.00376401	BU830363	fgenesh4_pg.C_LG_I000428	fgenesh4_pg.C_LG_I000428	At2g32700.1	expressed protein : : supported by cDNA: gi_13605814_gb_AF367306.1_AF367306	tremula x tremuloides	Unique	fgenesh4_pg.C_LG_I000428	LUG
PtpAffx.68426.1.S1_at	-3.11343	-13.2656	0.000598705	CV243359	gw1.XII.509.1 gw1.XV.660.1	gw1.XII.509.1	At5g60850.1	Dof zinc finger protein : similar to zinc finger protein OBP4 gi:5059396 from [Arabidopsis thaliana]: EMBL:AF155817:supported by full-length cDNA: Ceres:19080.	trichocarpa	Unique	gw1.XII.509.1	C2C2-Dof
PtpAffx.69090.1.A1_at	-1.81378	-6.23924	0.00984395	CV270565	fgenesh4_pg.C_LG_IX000628	fgenesh4_pg.C_LG_IX000628	At4g34000.1	abscisic acid responsive elements-binding factor(ABF3) : identical to abscisic acid responsive elements-binding factor (ABF3) GI:6739280 from [Arabidopsis thaliana]: supported by cDNA: gi_15451049_gb_AY054605.1_	trichocarpa x nigra	Unique	fgenesh4_pg.C_LG_IX000628	bZIP
PtpAffx.69926.1.A1_at	-1.89974	-14.8811	0.000391857	CV238468	eugene3.00040381	eugene3.00040381	At2g42660.1	hypothetical protein : predicted by genscan: supported by cDNA: gi_18491262	trichocarpa x nigra	Unique	eugene3.00040381	GARP-G2-like
PtpAffx.71801.1.A1_s_at	-4.80763	-8.4365	0.00325125	CF119216	estExt_fgenesh4_pm.C_LG_X0888	estExt_fgenesh4_pm.C_LG_X0888	At4g30080.1	transcription factor-like protein : Arabidopsis thaliana auxin response factor 4 (ARF4) - Arabidopsis thaliana	tremuloides	All probes match over all sequences	estExt_fgenesh4_pm.C_LG_X0888	ARF
PtpAffx.73583.1.S1_at	-2.31632	-6.59587	0.00805478	CV246580	estExt_fgenesh4_pg.C_LG_XIII0196	estExt_fgenesh4_pg.C_LG_XIII0196	At5g43700.1	auxin-induced protein AUX2-11 (sp P33077) : : supported by cDNA: gi_12083197	trichocarpa	Unique	estExt_fgenesh4_pg.C_LG_XIII0196	AUX-IAA
PtpAffx.79920.1.A1_at	-3.03504	-6.75211	0.00739422	CK090376	grail3.0002039701	grail3.0002039701	At2g20180.1	unknown protein :	tremula x tremuloides	Unique	grail3.0002039701	bHLH
PtpAffx.80146.1.S1_at	-4.89483	-10.2626	0.00156167	DN489094	fgenesh4_pg.C_scaffold_137000032	fgenesh4_pg.C_scaffold_137000032	At4g13640.1	putative protein : WERBP-1 - Nicotiana tabacum	trichocarpa x deltoides	Unique	fgenesh4_pg.C_scaffold_137000032	GARP-G2-like
PtpAffx.82611.1.A1_at	-1.95976	-9.72581	0.00190959	CV241793	eugene3.00020324	eugene3.00020324	At2g18350.1	expressed protein : :supported by full-length cDNA: Ceres:4845.	trichocarpa	Unique	eugene3.00020324	ZF-HD
PtpAffx.8326.4.S1_at	-1.34293	-6.94822	0.00664894	BU878893	grail3.0010062402	grail3.0010062402	At3g17860.1	expressed protein : :supported by full-length cDNA: Ceres:12707.	trichocarpa	Unique	grail3.0010062402	ZIM
PtpAffx.833.1.A1_at	-1.46129	-7.1519	0.00600318	CV243171	grail3.0001041801	grail3.0001041801	At4g34590.1	bZIP family transcription factor : similar to common plant regulatory factor 7 GI:9650828 from [Petroselinum crispum]: supported by full-length cDNA: gi:10443482	trichocarpa	Unique	grail3.0001041801	bZIP
PtpAffx.833.2.S1_at	-3.66911	-27.2228	3.84e-05	CV268932	estExt_fgenesh4_pg.C_LG_IV1320	estExt_fgenesh4_pg.C_LG_IV1320	At1g75390.1	bZIP transcription factor ATB2	trichocarpa x nigra	Unique	estExt_fgenesh4_pg.C_LG_IV1320	bZIP
PtpAffx.84481.1.A1_at	-1.66022	-6.27505	0.00966989	CV246111	grail3.0690000103	grail3.0690000103	At5g10140.1	MADS box protein FLOWERING LOCUS F (FLF) : : supported by cDNA: gi_4469407_gb_AF116527.1_AF116527	trichocarpa x deltoides	Unique	grail3.0690000103	MADS
PtpAffx.87589.1.S1_at	-1.98791	-7.62155	0.00475829	AJ772522	eugene3.00100920	eugene3.00100920	--	--	euphratica	Unique	eugene3.00100920	C2H2
PtpAffx.87589.1.S1_s_at	-1.70981	-10.3589	0.00150654	AJ772522	eugene3.00100920	eugene3.00100920	--	--	euphratica	All probes match over all sequences	eugene3.00100920	C2H2
PtpAffx.89303.1.A1_at	-3.70053	-6.74835	0.00740796	CV232904	fgenesh4_pm.C_LG_VIII000647	fgenesh4_pm.C_LG_VIII000647	At1g14350.1	myb family transcription factor : contains PFAM profile: PF00249 myb-like DNA binding domain: supported by cDNA: gi_15375304_gb_AF371982.2_AF371982	trichocarpa	Unique	fgenesh4_pm.C_LG_VIII000647	MYB
PtpAffx.89488.1.S1_at	-2.08169	-10.414	0.00147549	CV130599	eugene3.01310019	eugene3.01310019	At1g09540.1	myb family transcription factor : contains PFAM profile: myb DNA-binding domain PF00249: supported by cDNA: gi_20465974	deltoides	Unique	eugene3.01310019	MYB
PtpAffx.8961.1.S1_at	-1.95931	-8.88835	0.00269842	CV257458	gw1.XV.2932.1	gw1.XV.2932.1	At4g22680.1	myb family transcription factor : similar to myb DNA-binding protein GI:1020155 from [Arabidopsis thaliana]: supported by full-length cDNA: Ceres: 154343.	trichocarpa	Unique	gw1.XV.2932.1	MYB
PtpAffx.90182.1.S1_at	-4.42173	-22.3738	8.03e-05	CV264684	grail3.0010003901	grail3.0010003901	At3g11090.1	hypothetical protein : predicted by genscan	trichocarpa x nigra	Unique	grail3.0010003901	AS2
PtpAffx.92191.1.A1_at	-2.78522	-12.4135	0.000768704	CV282858	estExt_Genewise1_v1.C_LG_XV2187	estExt_Genewise1_v1.C_LG_XV2187	At5g50670.1	putative protein : contains similarity to squamosa promoter binding protein:supported by full-length cDNA: Ceres:113229.	trichocarpa x deltoides	Unique	estExt_Genewise1_v1.C_LG_XV2187	SBP
PtpAffx.9290.2.A1_at	-0.800569	-7.94014	0.00406999	CF236638	grail3.0011025901	grail3.0011025901	At4g39410.1	WRKY family transcription factor : identical to WRKY transcription factor 13 GI:15991729 from [Arabidopsis thaliana]: supported by cDNA: gi_15991729_gb_AF421153.1_AF421153	alba x tremula	Unique	grail3.0011025901	WRKY
PtpAffx.95882.1.A1_a_at	-6.70343	-33.6343	1.69e-05	CV282775	fgenesh4_pg.C_LG_II002531	fgenesh4_pg.C_LG_II002531	At2g20180.1	unknown protein :	trichocarpa x deltoides	Probes match on alternative forms of same gene	fgenesh4_pg.C_LG_II002531	bHLH
PtpAffx.95882.2.A1_s_at	-2.98978	-11.6667	0.000968392	CV227861	fgenesh4_pg.C_LG_II002531	fgenesh4_pg.C_LG_II002531	At2g20180.1	unknown protein :	trichocarpa	All probes match over all sequences	fgenesh4_pg.C_LG_II002531	bHLH
