# Supplementary material for: Genome scale transcriptome analysis of shoot organogenesis in Populus
Source: BMC Plant Biol. 2009 Nov 17;9:132. doi: 10.1186/1471-2229-9-132 (PMC2784466; doi:10.1186/1471-2229-9-132)
Supplement: Additional file 4 — Regulated transcription factors at each stage. 4a. CIM3-CIM0 down. 4b. CIM3-CIM0 up. 4c. SIM0-CIM0 down. 4d. SIM0-CIM0 up. 4e. SIM3-CIM0 down. 4f. SIM3-CIM0 up. 4g. SIM8-CIM0 down. 4h. SIM8-CIM0 up [file 1471-2229-9-132-S4.ZIP › Supp4/Supp4h SIM8-CIM0_Up TF.xls]

## Sheet: SIM8_CIM0_Up_TF
Affy ID	M	t	P	Public ID	Gene Model(s)	Preferred Gene Model	AGI match	Annotation	organism	Target type description	Poplar ID	Gene Family
Ptp.1072.1.A1_s_at	0.835954	9.46578	0.0021245	CV280108	grail3.0022002301	grail3.0022002301	At3g12680.1	hypothetical protein : contains Pfam profile PF00642 zinc finger protein: supported by cDNA: gi_16797660	trichocarpa x deltoides	All probes match over all sequences	grail3.0022002301	C3H
Ptp.2853.1.S1_at	3.11972	7.40832	0.00528052	DN494248	eugene3.00011141	eugene3.00011141	At3g12480.1	unknown protein :	tremula x tremuloides	Unique	eugene3.00011141	CCAAT-HAP5
Ptp.289.1.S1_at	5.38401	26.739	4.05e-05	CN520220	gw1.XV.3329.1	gw1.XV.3329.1	At3g61250.1	myb DNA-binding protein (MYB17) : contains PFAM profile: Myb-like DNA-binding domain PF00249	tremula x tremuloides	Unique	gw1.XV.3329.1	MYB
Ptp.2956.2.S1_at	0.615272	10.3597	0.00150654	BU867019	gw1.IV.3768.1	gw1.IV.3768.1	At5g17240.1	unknown protein :	tremula	Unique	gw1.IV.3768.1	PcG
Ptp.3786.1.S1_at	5.41587	15.3854	0.000349504	CX655023	grail3.0018034701	grail3.0018034701	At5g52830.1	WRKY family transcription factor : : supported by cDNA: gi_15991727_gb_AF418310.1_AF418310	alba x tremula var. glandulosa	Unique	grail3.0018034701	WRKY
Ptp.3803.2.A1_a_at	3.95887	8.29272	0.00345335	CV256720	estExt_Genewise1_v1.C_LG_VI1670	estExt_Genewise1_v1.C_LG_VI1670	At3g56970.1	bHLH protein : NULL	trichocarpa x deltoides	Probes match on alternative forms of same gene	estExt_Genewise1_v1.C_LG_VI1670	bHLH
Ptp.4557.1.S1_s_at	4.47781	8.59503	0.00305079	CX170372	grail3.0035001101	grail3.0035001101	At2g45190.1	expressed protein : : supported by cDNA: gi_3822215_gb_AF074948.1_AF074948	deltoides	All probes match over all sequences	grail3.0035001101	C2C2-YABBY
Ptp.5981.1.S1_a_at	5.97609	6.81523	0.00713859	CK100790	grail3.0035001101	grail3.0035001101	At2g45190.1	expressed protein : : supported by cDNA: gi_3822215_gb_AF074948.1_AF074948	tremula x tremuloides	Probes match on alternative forms of same gene	grail3.0035001101	C2C2-YABBY
Ptp.6405.1.S1_s_at	2.10042	9.57056	0.00203215	BU813943	gw1.28.1038.1	gw1.28.1038.1	At5g03720.1	heat shock transcription factor -like protein : heat shock transcription factor HSF1	trichocarpa	All probes match over all sequences	gw1.28.1038.1	HSF
Ptp.6555.1.A1_at	0.782936	10.3313	0.00152259	CV245201	estExt_fgenesh4_pg.C_1350050	estExt_fgenesh4_pg.C_1350050	At1g55970.1	CREB-binding protein	tremula x tremuloides	Unique	estExt_fgenesh4_pg.C_1350050	TAZ
Ptp.6619.1.S1_s_at	1.38692	7.97144	0.00401628	AJ777834	estExt_Genewise1_v1.C_LG_X3745	estExt_Genewise1_v1.C_LG_X3745	At1g53910.1	AP2 domain protein RAP2.12 : identical to AP2 domain containing protein GI:2281649 from [Arabidopsis thaliana]:supported by full-length cDNA: Ceres:42960.	euphratica	All probes match over all sequences	estExt_Genewise1_v1.C_LG_X3745	AP2-EREBP
Ptp.7335.1.S1_at	3.60799	10.1822	0.00160659	CV275412	estExt_Genewise1_v1.C_LG_VI1602	estExt_Genewise1_v1.C_LG_VI1602	At2g41690.1	putative heat shock transcription factor :	trichocarpa x deltoides	Unique	estExt_Genewise1_v1.C_LG_VI1602	HSF
Ptp.7393.1.S1_at	5.39759	19.5302	0.00013769	CV282731	estExt_Genewise1_v1.C_LG_II1285	estExt_Genewise1_v1.C_LG_II1285	At2g47520.1	putative AP2 domain transcription factor : : supported by cDNA: gi_18491272	trichocarpa x deltoides	Unique	estExt_Genewise1_v1.C_LG_II1285	AP2-EREBP
Ptp.7607.1.S1_at	5.76557	8.49832	0.00316404	BU813493	eugene3.00010517	eugene3.00010517	At5g13220.1	putative protein : predicted proteins	tremula x tremuloides	Unique	eugene3.00010517	ZIM
Ptp.7607.1.S1_s_at	6.34385	9.57342	0.00202973	BU813493	eugene3.00010517	eugene3.00010517	At5g13220.1	putative protein : predicted proteins	tremula x tremuloides	All probes match over all sequences	eugene3.00010517	ZIM
Ptp.7902.1.S1_at	3.67033	7.48955	0.00507177	DN501432	fgenesh4_pg.C_LG_I000582 eugene3.00031319	fgenesh4_pg.C_LG_I000582	At5g13330.1	putative protein : AP2 domain containing protein RAP2.6	tremula x tremuloides	Unique	fgenesh4_pg.C_LG_I000582	AP2-EREBP
Ptp.831.1.S1_s_at	3.16377	6.26266	0.00972189	CK089527	eugene3.00190830	eugene3.00190830	At3g15030.1	unknown protein : similar to TCP3 GB:AAC24010 [Arabidopsis thaliana]: supported by cDNA: gi_20453148	tremula x tremuloides	All probes match over all sequences	eugene3.00190830	TCP
Ptp.927.1.A1_at	3.90681	10.4392	0.0014652	CV262606	gw1.40.81.1 gw1.II.3778.1	gw1.40.81.1	At1g02065.1	similar to squamosa promoter-binding protein homolog : temporary automated functional assignment	trichocarpa x nigra	Unique	gw1.40.81.1	SBP
PtpAffx.100749.1.S1_at	3.32201	7.67762	0.00462141	CV269142	grail3.0094006501	grail3.0094006501	At2g38470.1	WRKY family transcription factor : contains Pfam profile: PF03106 WRKY DNA -binding domain:: supported by cDNA: gi_21105638	trichocarpa x nigra	Unique	grail3.0094006501	WRKY
PtpAffx.106163.1.A1_at	1.5801	6.23544	0.00986724	CV240193	grail3.0074009801	grail3.0074009801	At5g12330.1	lateral root primordia (LRP1) :	trichocarpa	Unique	grail3.0074009801	SRS
PtpAffx.11208.1.A1_at	2.99364	11.196	0.00113627	CV255185	gw1.XVIII.2175.1	gw1.XVIII.2175.1	At4g31550.1	WRKY family transcription factor : contains Pfam profile: PF03106 WRKY DNA -binding domain	trichocarpa x deltoides	Unique	gw1.XVIII.2175.1	WRKY
PtpAffx.114251.1.A1_at	3.70084	7.27787	0.00561899	CV265805	eugene3.00051099	eugene3.00051099	At4g18170.1	WRKY family transcription factor : similar to DNA-binding protein 2 GI:4322940 from [Nicotiana tabacum]: contains Pfam profile: PF03106 WRKY DNA -binding domain: supported by cDNA: gi_17064157	trichocarpa x nigra	Unique	eugene3.00051099	WRKY
PtpAffx.1161.1.A1_at	6.02648	9.94395	0.00175236	CV242557	grail3.0187001701	grail3.0187001701	At5g47220.1	ethylene responsive element binding factor 2 (EREBP-2) : identical to ethylene responsive element binding factor 2 GI:3434969 from [Arabidopsis thaliana] :supported by full-length cDNA: Ceres:3012.	trichocarpa	Unique	grail3.0187001701	AP2-EREBP
PtpAffx.119811.1.S1_s_at	5.67878	12.1375	0.000837193	CF936569	fgenesh4_pg.C_LG_II000536	fgenesh4_pg.C_LG_II000536	At2g43000.1	NAM (no apical meristem)-like protein :	tomentiglandulosa	All probes match over all sequences	fgenesh4_pg.C_LG_II000536	NAC
PtpAffx.12184.1.S1_a_at	3.3862	10.2878	0.00154702	CN524707	grail3.0102003601	grail3.0102003601	At3g17610.1	bZIP family transcription factor : similar to TGACG-motif binding factor GI:2934884 from [Glycine max]: contains Pfam profile: PF00170 bZIP transcription factor: supported by full-length cDNA: Ceres: 35429.	trichocarpa x deltoides	Probes match on alternative forms of same gene	grail3.0102003601	bZIP
PtpAffx.123170.1.S1_at	0.482202	9.05413	0.00252349	CV236141	estExt_Genewise1_v1.C_LG_XV2139	estExt_Genewise1_v1.C_LG_XV2139	At3g48590.1	transcription factor Hap5a : : supported by full-length cDNA: Ceres: 21604.	trichocarpa	Unique	estExt_Genewise1_v1.C_LG_XV2139	CCAAT-HAP5
PtpAffx.126410.1.S1_s_at	4.13543	10.5981	0.00138856	CX183751	estExt_Genewise1_v1.C_LG_VI1602	estExt_Genewise1_v1.C_LG_VI1602	At2g41690.1	putative heat shock transcription factor :	euramericana	All probes match over all sequences	estExt_Genewise1_v1.C_LG_VI1602	HSF
PtpAffx.12708.1.A1_at	6.67252	15.2317	0.000361784	CV256109	grail3.0061011101	grail3.0061011101	At2g47260.1	WRKY family transcription factor : contains Pfam profile: PF03106 WRKY DNA -binding domain :supported by full-length cDNA: Ceres:114256.	trichocarpa x deltoides	Unique	grail3.0061011101	WRKY
PtpAffx.132407.2.A1_a_at	0.967359	6.70413	0.00757477	BP930395	fgenesh4_pg.C_scaffold_137000032	fgenesh4_pg.C_scaffold_137000032	At4g13640.1	putative protein : WERBP-1 - Nicotiana tabacum	nigra	Probes match on alternative forms of same gene	fgenesh4_pg.C_scaffold_137000032	GARP-G2-like
PtpAffx.13344.2.S1_a_at	1.97504	8.72105	0.00288995	CV254122	grail3.0003068301	grail3.0003068301	At1g01720.1	NAC domain protein	trichocarpa x deltoides	Probes match on alternative forms of same gene	grail3.0003068301	NAC
PtpAffx.133584.1.A1_at	5.79492	7.21853	0.00580544	CV270143	grail3.0054008101	grail3.0054008101	At5g63090.1	putative protein : similar to unknown protein (gb|AAB60912.1): supported by cDNA: gi_17484099	trichocarpa x nigra	Unique	grail3.0054008101	AS2
PtpAffx.133756.1.A1_at	3.4018	17.0462	0.00023029	CV257806	fgenesh4_pm.C_LG_VI000496 gw1.XVI.1869.1	fgenesh4_pm.C_LG_VI000496	At5g06710.1	homeobox-leucine zipper protein HAT14 (HD-Zip protein 14) : contains similarity to homeodomain leucine zipper protein	trichocarpa x deltoides	Unique	fgenesh4_pm.C_LG_VI000496	HB
PtpAffx.133944.1.A1_at	6.66659	33.5978	1.69e-05	CV255691	estExt_Genewise1_v1.C_LG_XIV3374	estExt_Genewise1_v1.C_LG_XIV3374	At1g62300.1	WRKY family transcription factor : similar to putative DNA-binding protein GI:7268215 from [Arabidopsis thaliana]: supported by cDNA: gi_12658409_gb_AF331712.1_AF331712	trichocarpa x deltoides	Unique	estExt_Genewise1_v1.C_LG_XIV3374	WRKY
PtpAffx.140476.1.A1_at	3.84196	45.2548	4.45e-06	CV261364	gw1.VIII.1097.1	gw1.VIII.1097.1	At2g01760.1	putative two-component response regulator protein : :supported by full-length cDNA: Ceres:41875.	trichocarpa	Unique	gw1.VIII.1097.1	GARP-ARR-B
PtpAffx.140560.1.A1_at	2.45401	12.98	0.000651278	CV253855	gw1.VI.1243.1	gw1.VI.1243.1	At2g41710.1	putative AP2 domain transcription factor : pFAM domain (PF00847): supported by full-length cDNA: Ceres: 41462.	trichocarpa x deltoides	Unique	gw1.VI.1243.1	AP2-EREBP
PtpAffx.140905.1.A1_at	2.41505	8.40496	0.00328926	BU832720	fgenesh4_pg.C_LG_XIV000034	fgenesh4_pg.C_LG_XIV000034	At2g22840.1	unknown protein :	tremula x tremuloides	Unique	fgenesh4_pg.C_LG_XIV000034	GRF
PtpAffx.142471.1.A1_at	4.32572	6.75576	0.0073796	CK095710	gw1.66.785.1	gw1.66.785.1	At1g08010.1	GATA zinc finger protein : similar to PIR:T05288 from [Arabidopsis thaliana]	tremula x tremuloides	Unique	gw1.66.785.1	C2C2-GATA
PtpAffx.147253.1.A1_at	1.5493	9.3123	0.00226024	CV264063	gw1.IV.1031.1	gw1.IV.1031.1	At3g19360.1	expressed protein : : supported by cDNA: gi_14335093_gb_AY037226.1_	trichocarpa x nigra	Unique	gw1.IV.1031.1	C3H
PtpAffx.15088.1.S1_at	2.46885	9.57368	0.00202973	CF936886	gw1.IX.3080.1 gw1.I.2076.1	gw1.IX.3080.1	At5g12330.1	lateral root primordia (LRP1) :	tomentiglandulosa	Unique	gw1.IX.3080.1	SRS
PtpAffx.152186.1.S1_at	3.26918	10.0037	0.00171377	CX658611	estExt_Genewise1_v1.C_LG_I3228	estExt_Genewise1_v1.C_LG_I3228	At5g13180.1	NAM-like protein : hypothetical protein SENU5	alba x tremula var. glandulosa	Unique	estExt_Genewise1_v1.C_LG_I3228	NAC
PtpAffx.153729.1.A1_at	2.97892	8.48392	0.00318288	CV279999	eugene3.00140565	eugene3.00140565	At4g01720.1	WRKY family transcription factor : similar to wild oat DNA-binding protein ABF2	trichocarpa x deltoides	Unique	eugene3.00140565	WRKY
PtpAffx.158042.2.A1_at	1.78784	33.5325	1.7e-05	CV280037	fgenesh4_pg.C_LG_XII000270	fgenesh4_pg.C_LG_XII000270	At5g53660.1	putative protein : similar to unknown protein (gb|AAB63610.1)	trichocarpa x deltoides	Unique	fgenesh4_pg.C_LG_XII000270	GRF
PtpAffx.158569.1.S1_s_at	1.70129	6.99399	0.00650061	CX658936	gw1.V.4097.1	gw1.V.4097.1	At2g23320.1	WRKY family transcription factor : identical to WRKY DNA-binding protein 15 GI:13506742 from [Arabidopsis thaliana] : supported by cDNA: gi_13506742_gb_AF224704.1_AF224704	alba x tremula var. glandulosa	All probes match over all sequences	gw1.V.4097.1	WRKY
PtpAffx.159678.1.A1_at	4.39336	8.93242	0.00264711	CV238943	gw1.XIII.2246.1	gw1.XIII.2246.1	At1g69560.1	MYB-family transcription factor	trichocarpa	Unique	gw1.XIII.2246.1	MYB
PtpAffx.16157.1.S1_s_at	4.57802	7.30416	0.00554952	BU809327	eugene3.00060882	eugene3.00060882	At2g38250.1	putative GT-1-like transcription factor : : supported by cDNA: gi_17981039	tremula x tremuloides	All probes match over all sequences	eugene3.00060882	Trihelix
PtpAffx.162546.1.A1_at	2.54561	6.3419	0.0093159	CV272261	eugene3.00031167	eugene3.00031167	--	--	trichocarpa x nigra	Unique	eugene3.00031167	MYB
PtpAffx.163109.1.S1_s_at	2.13375	10.9117	0.00124806	BU886950	gw1.66.741.1	gw1.66.741.1	At5g60410.1	putative protein :	trichocarpa	All probes match over all sequences	gw1.66.741.1	PHD
PtpAffx.18668.1.A1_at	0.96258	6.9224	0.0067345	CV238784	estExt_fgenesh4_pm.C_LG_IX0691	estExt_fgenesh4_pm.C_LG_IX0691	At2g28450.1	putative RNA methyltransferase :	trichocarpa	Unique	estExt_fgenesh4_pm.C_LG_IX0691	C3H
PtpAffx.19046.2.A1_s_at	2.02643	8.06128	0.00384689	CV259986	fgenesh4_pg.C_LG_III000067	fgenesh4_pg.C_LG_III000067	At2g35030.1	hypothetical protein : predicted by grail	trichocarpa x nigra	All probes match over all sequences	fgenesh4_pg.C_LG_III000067	ABI3-VP1
PtpAffx.200265.1.S1_at	5.82369	21.749	8.95e-05	pmrna:pmrna513	fgenesh4_pg.C_LG_I000582	fgenesh4_pg.C_LG_I000582	At5g13330.1	putative protein : AP2 domain containing protein RAP2.6	trichocarpa	Unique	fgenesh4_pg.C_LG_I000582	AP2-EREBP
PtpAffx.200782.1.S1_at	3.11598	15.2145	0.000362835	pmrna:pmrna1513	gw1.I.1220.1	gw1.I.1220.1	At1g07530.1	transcription factor scarecrow-like 14	trichocarpa	Unique	gw1.I.1220.1	GRAS
PtpAffx.200895.1.S1_at	3.81181	20.6179	0.000110912	pmrna:pmrna1759	gw1.I.2076.1	gw1.I.2076.1	At5g12330.1	lateral root primordia (LRP1) :	trichocarpa	Unique	gw1.I.2076.1	SRS
PtpAffx.201417.1.S1_s_at	4.42837	13.6056	0.000548231	pmrna:pmrna2797	gw1.I.5616.1 gw1.XI.848.1	gw1.I.5616.1	At2g46870.1	putative RAV-like B3 domain DNA binding protein :	trichocarpa	All probes match over all sequences	gw1.I.5616.1	ABI3-VP1
PtpAffx.201417.1.S1_x_at	2.1463	13.5954	0.000549401	pmrna:pmrna2797	gw1.I.5616.1	gw1.I.5616.1	At2g46870.1	putative RAV-like B3 domain DNA binding protein :	trichocarpa	Probes cross hyb with other sequences	gw1.I.5616.1	ABI3-VP1
PtpAffx.203226.1.S1_at	2.75142	6.80953	0.00716261	pmrna:pmrna6394	gw1.III.2519.1	gw1.III.2519.1	At4g32730.1	myb family transcription factor (PC-MYB1) : identical to PC-MYB1 GI:5678826 from [Arabidopsis thaliana]: supported by cDNA: gi_5678826_gb_AF151646.1_AF151646	trichocarpa	Unique	gw1.III.2519.1	MYB
PtpAffx.203287.1.S1_at	2.82759	7.02408	0.00640077	pmrna:pmrna6514	fgenesh4_pg.C_LG_III001141	fgenesh4_pg.C_LG_III001141	At4g23750.1	putative Ap2 domain protein : DNA-binding protein Pti6 - Lycopersicon esculentum	trichocarpa	Unique	fgenesh4_pg.C_LG_III001141	AP2-EREBP
PtpAffx.203584.1.S1_at	0.789922	11.4878	0.00103096	pmrna:pmrna7116	eugene3.00031749	eugene3.00031749	At3g11450.1	putative cell division related protein : similar to GlsA (required for asymmetric cell division) GB:AAD26632 [Volvox carteri f. nagariensis]	trichocarpa	Unique	eugene3.00031749	MYB
PtpAffx.203919.1.S1_at	4.96084	13.13	0.000621062	pmrna:pmrna7735	fgenesh4_pg.C_LG_IV000564	fgenesh4_pg.C_LG_IV000564	At3g02550.1	expressed protein : :supported by full-length cDNA: Ceres:20907	trichocarpa	Unique	fgenesh4_pg.C_LG_IV000564	AS2
PtpAffx.204158.1.S1_at	3.90229	12.2582	0.000806522	pmrna:pmrna8192	eugene3.00041079	eugene3.00041079	At1g74650.1	myb family transcription factor : similar to myb protein cY13 GI:928930 from [Arabidopsis thaliana]: contains Pfam profile: PF00249 myb DNA-binding domain	trichocarpa	Unique	eugene3.00041079	MYB
PtpAffx.205071.1.S1_s_at	2.1744	7.37366	0.00536799	pmrna:pmrna10049	gw1.IX.4971.1 gw1.163.31.1	gw1.IX.4971.1	At5g57620.1	myb family transcription factor : contains PFAM profile: myb DNA binding domain PF00249: supported by cDNA: gi_3941447_gb_AF062878.1_AF062878	trichocarpa	All probes match over all sequences	gw1.IX.4971.1	MYB
PtpAffx.205315.1.S1_at	1.10317	7.66859	0.00464479	pmrna:pmrna10532	estExt_Genewise1_v1.C_LG_V3716	estExt_Genewise1_v1.C_LG_V3716	At2g23740.1	putative C2H2-type zinc finger protein : likely a nucleic acid binding protein	trichocarpa	Unique	estExt_Genewise1_v1.C_LG_V3716	C2H2
PtpAffx.205596.1.S1_at	1.04229	6.36259	0.00920481	pmrna:pmrna11049	fgenesh4_pg.C_LG_V001073	fgenesh4_pg.C_LG_V001073	At1g43770.1	hypothetical protein : predicted by genemark.hmm	trichocarpa	Unique	fgenesh4_pg.C_LG_V001073	PHD
PtpAffx.205806.1.S1_x_at	1.92935	6.25052	0.0097894	pmrna:pmrna11477	gw1.V.1588.1	gw1.V.1588.1	At1g19790.1	hypothetical protein : similar to zinc finger protein SHI-like GI:10177429 from (Arabidopsis thaliana)	trichocarpa	Probes cross hyb with other sequences	gw1.V.1588.1	SRS
PtpAffx.206476.1.S1_at	3.11735	9.42667	0.00216063	pmrna:pmrna12841	fgenesh4_pm.C_LG_VI000496	fgenesh4_pm.C_LG_VI000496	At5g06710.1	homeobox-leucine zipper protein HAT14 (HD-Zip protein 14) : contains similarity to homeodomain leucine zipper protein	trichocarpa	Unique	fgenesh4_pm.C_LG_VI000496	HB
PtpAffx.206929.1.S1_at	2.43645	6.83868	0.00704468	pmrna:pmrna13752	grail3.0058011101	grail3.0058011101	At2g01570.1	putative RGA1	trichocarpa	Unique	grail3.0058011101	GRAS
PtpAffx.207223.1.S1_at	3.81095	14.381	0.000443083	pmrna:pmrna14327	fgenesh4_pg.C_LG_VII000768	fgenesh4_pg.C_LG_VII000768	At1g56160.1	myb family transcription factor : contains Pfam profile: PF00249 myb-like DNA-binding domain	trichocarpa	Unique	fgenesh4_pg.C_LG_VII000768	MYB-related
PtpAffx.207223.1.S1_x_at	4.42537	14.1509	0.000475828	pmrna:pmrna14327	fgenesh4_pg.C_LG_VII000768	fgenesh4_pg.C_LG_VII000768	At1g56160.1	myb family transcription factor : contains Pfam profile: PF00249 myb-like DNA-binding domain	trichocarpa	Probes cross hyb with other sequences	fgenesh4_pg.C_LG_VII000768	MYB-related
PtpAffx.207310.1.S1_at	1.51606	13.074	0.000632218	pmrna:pmrna14494	fgenesh4_pg.C_LG_VII000973	fgenesh4_pg.C_LG_VII000973	At5g66980.1	putative protein : similar to unknown protein (gb|AAF30309.1)	trichocarpa	Unique	fgenesh4_pg.C_LG_VII000973	ABI3-VP1
PtpAffx.207418.1.S1_at	5.2622	13.7142	0.000533988	pmrna:pmrna14721	gw1.VII.3975.1	gw1.VII.3975.1	At5g10510.1	ovule development protein	trichocarpa	Unique	gw1.VII.3975.1	AP2-EREBP
PtpAffx.20746.1.S1_at	1.90044	8.79981	0.0027973	CV244887	gw1.XIV.2953.1	gw1.XIV.2953.1	At4g18880.1	heat shock transcription factor - like protein : heat shock transcription factor	trichocarpa	Unique	gw1.XIV.2953.1	HSF
PtpAffx.207574.1.S1_s_at	3.46445	8.29248	0.00345335	pmrna:pmrna15035	grail3.0090017601	grail3.0090017601	At5g03680.1	GT2 -like protein : GT2	trichocarpa	All probes match over all sequences	grail3.0090017601	Trihelix
PtpAffx.207661.1.S1_s_at	0.606046	6.26611	0.00969803	pmrna:pmrna15206	estExt_fgenesh4_pg.C_LG_VIII0364	estExt_fgenesh4_pg.C_LG_VIII0364	At2g20280.1	hypothetical protein : predicted by genefinder	trichocarpa	All probes match over all sequences	estExt_fgenesh4_pg.C_LG_VIII0364	C3H
PtpAffx.207814.1.S1_at	4.56326	14.4047	0.000439997	pmrna:pmrna15530	grail3.0010011101	grail3.0010011101	At1g65620.1	unknown protein : : supported by cDNA: gi_17227155	trichocarpa	Unique	grail3.0010011101	AS2
PtpAffx.207854.1.S1_at	2.06859	22.1237	8.41e-05	pmrna:pmrna15590	gw1.VIII.894.1	gw1.VIII.894.1	At1g69600.1	hypothetical protein : predicted by genemark.hmm	trichocarpa	Unique	gw1.VIII.894.1	ZF-HD
PtpAffx.207862.1.S1_at	2.9362	18.2359	0.000177727	pmrna:pmrna15609	estExt_fgenesh4_pg.C_LG_VIII0760	estExt_fgenesh4_pg.C_LG_VIII0760	At1g18750.1	MADS-box protein : similar to homeodomain transcription factor (AGL30) GI:3461830 from [Arabidopsis thaliana]	trichocarpa	Unique	estExt_fgenesh4_pg.C_LG_VIII0760	MADS
PtpAffx.207935.1.S1_at	2.94648	8.41436	0.00327803	pmrna:pmrna15748	gw1.VIII.261.1	gw1.VIII.261.1	At5g49520.1	WRKY family transcription factor : contains Pfam profile: PF03106 WRKY DNA -binding domain: supported by cDNA: gi_17064165	trichocarpa	Unique	gw1.VIII.261.1	WRKY
PtpAffx.207935.1.S1_x_at	2.84971	6.4577	0.00871236	pmrna:pmrna15748	gw1.VIII.261.1	gw1.VIII.261.1	At5g49520.1	WRKY family transcription factor : contains Pfam profile: PF03106 WRKY DNA -binding domain: supported by cDNA: gi_17064165	trichocarpa	Probes cross hyb with other sequences	gw1.VIII.261.1	WRKY
PtpAffx.208288.1.S1_at	3.12811	8.32217	0.00340711	pmrna:pmrna16484	grail3.0009034701	grail3.0009034701	At1g24590.1	hypothetical protein : contains AP2 domain	trichocarpa	Unique	grail3.0009034701	AP2-EREBP
PtpAffx.208975.1.S1_at	0.649095	7.02423	0.00640077	pmrna:pmrna17787	gw1.X.364.1	gw1.X.364.1	At1g25580.1	unknown protein : similar to hypothetical protein GI:6016718 from [Arabidopsis thaliana]	trichocarpa	Unique	gw1.X.364.1	NAC
PtpAffx.209125.1.S1_at	0.646975	7.11295	0.00612963	pmrna:pmrna18055	eugene3.00101499	eugene3.00101499	At1g26610.1	zinc-finger protein (ZPT4-4)	trichocarpa	Unique	eugene3.00101499	C2H2
PtpAffx.209557.1.S1_at	5.69145	8.33232	0.00339193	pmrna:pmrna18924	grail3.0106016201	grail3.0106016201	At5g03680.1	GT2 -like protein : GT2	trichocarpa	Unique	grail3.0106016201	Trihelix
PtpAffx.209605.1.S1_at	2.37209	6.37048	0.0091716	pmrna:pmrna18993	gw1.XI.1362.1	gw1.XI.1362.1	At4g22070.1	WRKY family transcription factor : identical to WRKY transcription factor 31 (WRKY31) GI:15990589 from [Arabidopsis thaliana] : supported by cDNA: gi_15990589_gb_AY052648.1_	trichocarpa	Unique	gw1.XI.1362.1	WRKY
PtpAffx.209858.1.S1_s_at	1.6602	8.2285	0.003563	pmrna:pmrna19432	eugene3.00110631	eugene3.00110631	At3g15030.1	unknown protein : similar to TCP3 GB:AAC24010 [Arabidopsis thaliana]: supported by cDNA: gi_20453148	trichocarpa	All probes match over all sequences	eugene3.00110631	TCP
PtpAffx.209952.1.S1_x_at	1.30732	7.00861	0.00645453	pmrna:pmrna19626	gw1.XI.3766.1	gw1.XI.3766.1	At5g53950.1	CUC2 (dbj|BAA19529.1) :	trichocarpa	Probes cross hyb with other sequences	gw1.XI.3766.1	NAC
PtpAffx.210115.1.S1_at	2.71391	7.59462	0.00481672	pmrna:pmrna19932	gw1.XI.848.1	gw1.XI.848.1	At1g01030.1	DNA-binding protein	trichocarpa	Unique	gw1.XI.848.1	ABI3-VP1
PtpAffx.210115.1.S1_x_at	3.38097	16.1459	0.00028301	pmrna:pmrna19932	gw1.XI.848.1	gw1.XI.848.1	At1g01030.1	DNA-binding protein	trichocarpa	Probes cross hyb with other sequences	gw1.XI.848.1	ABI3-VP1
PtpAffx.210450.1.S1_at	1.91217	19.9011	0.000127325	pmrna:pmrna20520	gw1.XII.1118.1	gw1.XII.1118.1	At1g68800.1	hypothetical protein : residues 80 to 140 nearly identical to cyc1a protein (nuclear flower development gene cycloidea) GB:AAF07239 [Antirrhinum siculum]	trichocarpa	Unique	gw1.XII.1118.1	TCP
PtpAffx.210564.1.S1_at	2.10653	7.48433	0.00508452	pmrna:pmrna20726	gw1.XII.82.1	gw1.XII.82.1	At5g14750.1	myb family transcription factor : contains PFAM profile: Myb DNA binding domain PF00249	trichocarpa	Unique	gw1.XII.82.1	MYB
PtpAffx.210897.1.S1_s_at	5.14129	8.53573	0.00313142	pmrna:pmrna21409	eugene3.00010517 eugene3.00130173 eugene3.00160865	eugene3.00010517	At5g13220.1	putative protein : predicted proteins	trichocarpa	All probes match over all sequences	eugene3.00010517	ZIM
PtpAffx.211104.1.S1_s_at	3.93074	8.90133	0.00268484	pmrna:pmrna21816	eugene3.00130647 eugene3.00130648	eugene3.00130647	At5g17810.1	homeodomain protein : predicted proteins	trichocarpa	All probes match over all sequences	eugene3.00130647	HB
PtpAffx.211106.1.S1_s_at	5.42153	9.31669	0.00225597	pmrna:pmrna21818	gw1.XIII.2246.1	gw1.XIII.2246.1	At1g69560.1	MYB-family transcription factor	trichocarpa	All probes match over all sequences	gw1.XIII.2246.1	MYB
PtpAffx.211570.1.S1_at	4.95077	8.44773	0.00323492	pmrna:pmrna22678	fgenesh4_pg.C_LG_XIV000342	fgenesh4_pg.C_LG_XIV000342	At5g41570.1	WRKY family transcription factor : identical to WRKY transcription factor 24 (WRKY24) GI:15384230 from [Arabidopsis thaliana] : supported by cDNA: gi_15384230_gb_AF404864.1_AF404864	trichocarpa	Unique	fgenesh4_pg.C_LG_XIV000342	WRKY
PtpAffx.211570.1.S1_x_at	4.73178	9.30686	0.00226432	pmrna:pmrna22678	fgenesh4_pg.C_LG_XIV000342	fgenesh4_pg.C_LG_XIV000342	At5g41570.1	WRKY family transcription factor : identical to WRKY transcription factor 24 (WRKY24) GI:15384230 from [Arabidopsis thaliana] : supported by cDNA: gi_15384230_gb_AF404864.1_AF404864	trichocarpa	Probes cross hyb with other sequences	fgenesh4_pg.C_LG_XIV000342	WRKY
PtpAffx.211657.1.S1_at	2.27418	25.2556	5.01e-05	pmrna:pmrna22842	gw1.XIV.1973.1	gw1.XIV.1973.1	At2g46870.1	putative RAV-like B3 domain DNA binding protein :	trichocarpa	Unique	gw1.XIV.1973.1	ABI3-VP1
PtpAffx.211657.1.S1_s_at	4.41942	39.1578	8.49e-06	pmrna:pmrna22842	gw1.II.760.1 gw1.XIV.1973.1	gw1.II.760.1	At2g46870.1	putative RAV-like B3 domain DNA binding protein :	trichocarpa	All probes match over all sequences	gw1.II.760.1	ABI3-VP1
PtpAffx.212196.1.S1_at	2.94967	7.72145	0.00451729	pmrna:pmrna23911	gw1.XIX.914.1	gw1.XIX.914.1	At3g02940.1	myb family transcription factor : contains Pfam profile: PF00249 Myb-like DNA-binding domain: supported by cDNA: gi_15375289_gb_AF249310.2_AF249310	trichocarpa	Unique	gw1.XIX.914.1	MYB
PtpAffx.212593.1.S1_x_at	5.99366	21.9862	8.51e-05	pmrna:pmrna24670	eugene3.00150158 eugene3.12440001 eugene3.27450001 eugene3.06540004	eugene3.00150158	--	--	trichocarpa	Probes cross hyb with other sequences	eugene3.00150158	ABI3-VP1
PtpAffx.212665.1.S1_at	1.08261	8.77898	0.00281398	pmrna:pmrna24777	gw1.XV.720.1	gw1.XV.720.1	At3g18400.1	organ separation protein	trichocarpa	Unique	gw1.XV.720.1	NAC
PtpAffx.212665.1.S1_x_at	1.86349	11.7234	0.000951417	pmrna:pmrna24777	gw1.XV.720.1	gw1.XV.720.1	At3g18400.1	organ separation protein	trichocarpa	Probes cross hyb with other sequences	gw1.XV.720.1	NAC
PtpAffx.213045.1.S1_at	3.57336	9.70905	0.00192276	pmrna:pmrna25528	gw1.XV.3109.1	gw1.XV.3109.1	At5g15800.1	MADS-box protein AGL2 : : supported by cDNA: gi_166589_gb_M55551.1_ATHAGL2A	trichocarpa	Unique	gw1.XV.3109.1	MADS
PtpAffx.213077.1.S1_at	3.29452	11.2438	0.00111939	pmrna:pmrna25591	eugene3.00151195	eugene3.00151195	At3g61150.1	homeodomain protein	trichocarpa	Unique	eugene3.00151195	HB
PtpAffx.213077.1.S1_s_at	2.76231	10.3858	0.00149258	pmrna:pmrna25591	eugene3.00151195	eugene3.00151195	At3g61150.1	homeodomain protein	trichocarpa	All probes match over all sequences	eugene3.00151195	HB
PtpAffx.213203.1.S1_at	1.32304	7.19469	0.00587463	pmrna:pmrna25831	eugene3.00160211	eugene3.00160211	At2g01570.1	putative RGA1	trichocarpa	Unique	eugene3.00160211	GRAS
PtpAffx.213841.1.S1_at	6.02498	30.4034	2.4e-05	pmrna:pmrna27005	gw1.XVII.506.1	gw1.XVII.506.1	At4g13620.1	AP2 domain transcription factor (RAP2)	trichocarpa	Unique	gw1.XVII.506.1	AP2-EREBP
PtpAffx.214507.1.S1_at	6.40717	15.6401	0.000324714	pmrna:pmrna28213	fgenesh4_pg.C_LG_XVIII001010	fgenesh4_pg.C_LG_XVIII001010	At3g60670.1	putative protein : various predicted Arabidopsis thaliana proteins	trichocarpa	Unique	fgenesh4_pg.C_LG_XVIII001010	PLATZ
PtpAffx.214507.1.S1_s_at	5.17122	36.5529	1.2e-05	pmrna:pmrna28213	fgenesh4_pg.C_LG_XVIII001010 eugene3.01520043	fgenesh4_pg.C_LG_XVIII001010	At3g60670.1	putative protein : various predicted Arabidopsis thaliana proteins	trichocarpa	All probes match over all sequences	fgenesh4_pg.C_LG_XVIII001010	PLATZ
PtpAffx.214507.1.S1_x_at	6.56252	14.0246	0.000490665	pmrna:pmrna28213	fgenesh4_pg.C_LG_XVIII001010	fgenesh4_pg.C_LG_XVIII001010	At3g60670.1	putative protein : various predicted Arabidopsis thaliana proteins	trichocarpa	Probes cross hyb with other sequences	fgenesh4_pg.C_LG_XVIII001010	PLATZ
PtpAffx.215377.1.S1_at	3.53145	6.66925	0.00773263	pmrna:pmrna29531	gw1.122.229.1	gw1.122.229.1	At5g39760.1	putative protein : predicted proteins	trichocarpa	Unique	gw1.122.229.1	ZF-HD
PtpAffx.215454.1.S1_at	5.37658	8.77928	0.00281398	pmrna:pmrna29658	fgenesh4_pm.C_scaffold_123000043	fgenesh4_pm.C_scaffold_123000043	At1g67100.1	hypothetical protein : similar to hypothetical protein GI:6553940 from [Arabidopsis thaliana]	trichocarpa	Unique	fgenesh4_pm.C_scaffold_123000043	AS2
PtpAffx.215454.1.S1_s_at	6.04574	9.51663	0.00207749	pmrna:pmrna29658	fgenesh4_pm.C_scaffold_123000043	fgenesh4_pm.C_scaffold_123000043	At1g67100.1	hypothetical protein : similar to hypothetical protein GI:6553940 from [Arabidopsis thaliana]	trichocarpa	All probes match over all sequences	fgenesh4_pm.C_scaffold_123000043	AS2
PtpAffx.217349.1.S1_at	4.88038	10.4576	0.00145628	pmrna:pmrna32570	gw1.166.31.1	gw1.166.31.1	At1g62300.1	WRKY family transcription factor : similar to putative DNA-binding protein GI:7268215 from [Arabidopsis thaliana]: supported by cDNA: gi_12658409_gb_AF331712.1_AF331712	trichocarpa	Unique	gw1.166.31.1	WRKY
PtpAffx.217349.1.S1_x_at	4.75682	13.9103	0.000505795	pmrna:pmrna32570	gw1.166.31.1	gw1.166.31.1	At1g62300.1	WRKY family transcription factor : similar to putative DNA-binding protein GI:7268215 from [Arabidopsis thaliana]: supported by cDNA: gi_12658409_gb_AF331712.1_AF331712	trichocarpa	Probes cross hyb with other sequences	gw1.166.31.1	WRKY
PtpAffx.218288.1.S1_at	0.771863	6.29138	0.00958577	pmrna:pmrna33844	gw1.197.36.1	gw1.197.36.1	At4g27950.1	putative protein : DNA-binding protein Pti6	trichocarpa	Unique	gw1.197.36.1	AP2-EREBP
PtpAffx.218966.1.S1_s_at	4.72054	8.4056	0.00328926	pmrna:pmrna34737	eugene3.00640191 fgenesh4_pg.C_LG_I000332 eugene3.02220016 fgenesh4_pg.C_scaffold_15576000001	eugene3.00640191	At2g01570.1	putative RGA1	trichocarpa	All probes match over all sequences	eugene3.00640191	GRAS
PtpAffx.219808.1.S1_at	6.23238	10.7774	0.00130678	pmrna:pmrna35918	gw1.28.964.1	gw1.28.964.1	At5g03790.1	homeodomain protein : similar to homeobox-leucine zipper protein Athb-7 SP:P46897 from [Arabidopsis thaliana]	trichocarpa	Unique	gw1.28.964.1	HB
PtpAffx.219809.1.S1_s_at	6.52953	16.466	0.000263316	pmrna:pmrna35920	fgenesh4_pg.C_scaffold_28000268	fgenesh4_pg.C_scaffold_28000268	At3g10040.1	unknown protein : predicted by genscan	trichocarpa	All probes match over all sequences	fgenesh4_pg.C_scaffold_28000268	Trihelix
PtpAffx.220102.1.S1_s_at	1.03748	15.7712	0.000312236	pmrna:pmrna36424	estExt_Genewise1_v1.C_290455	estExt_Genewise1_v1.C_290455	At4g37740.1	putative protein : predicted proteins	trichocarpa	All probes match over all sequences	estExt_Genewise1_v1.C_290455	GRF
PtpAffx.221805.1.S1_s_at	4.89658	15.9058	0.000301693	pmrna:pmrna38864	gw1.XVII.506.1 fgenesh4_pg.C_scaffold_5164000001	gw1.XVII.506.1	At4g13620.1	AP2 domain transcription factor (RAP2)	trichocarpa	All probes match over all sequences	gw1.XVII.506.1	AP2-EREBP
PtpAffx.221984.1.S1_s_at	4.90749	7.44707	0.005174	pmrna:pmrna39147	gw1.57.15.1	gw1.57.15.1	At2g18160.1	bZIP family transcription factor : contains a bZIP transcription factor basic domain signature (PDOC00036): supported by cDNA: gi_14335073_gb_AY037216.1_	trichocarpa	All probes match over all sequences	gw1.57.15.1	bZIP
PtpAffx.222308.1.S1_s_at	3.36362	12.1673	0.000829473	pmrna:pmrna39630	eugene3.02220016 eugene3.00640190 eugene3.00640191	eugene3.02220016	At2g01570.1	putative RGA1	trichocarpa	All probes match over all sequences	eugene3.02220016	GRAS
PtpAffx.222327.1.S1_x_at	4.34345	27.0238	3.91e-05	pmrna:pmrna39659	estExt_Genewise1_v1.C_640538	estExt_Genewise1_v1.C_640538	At2g20570.1	expressed protein : : supported by cDNA: gi_15451039_gb_AY054600.1_	trichocarpa	Probes cross hyb with other sequences	estExt_Genewise1_v1.C_640538	GARP-G2-like
PtpAffx.222332.1.S1_s_at	2.65152	7.87012	0.00420243	pmrna:pmrna39674	estExt_fgenesh4_pg.C_640230	estExt_fgenesh4_pg.C_640230	At1g03790.1	hypothetical protein : contains Cys3His zinc finger domain	trichocarpa	All probes match over all sequences	estExt_fgenesh4_pg.C_640230	C3H
PtpAffx.223450.1.S1_at	5.14893	6.78637	0.00725268	pmrna:pmrna41470	gw1.88.251.1	gw1.88.251.1	At5g13080.1	WRKY family transcription factor : WRKY DNA binding protein - Solanum tuberosum	trichocarpa	Unique	gw1.88.251.1	WRKY
PtpAffx.24591.1.A1_at	0.845253	6.53685	0.00833048	DN486654	estExt_fgenesh4_pg.C_LG_XII0272	estExt_fgenesh4_pg.C_LG_XII0272	At4g00850.1	coded for by A. thaliana cDNA T45454 : : supported by cDNA: gi_14190376_gb_AF378866.1_AF378866	tremula	Unique	estExt_fgenesh4_pg.C_LG_XII0272	GIF
PtpAffx.249.38.A1_a_at	1.39167	17.7639	0.000197699	DN500585	estExt_fgenesh4_pg.C_LG_V0410	estExt_fgenesh4_pg.C_LG_V0410	At1g20696.1	Expressed protein : : supported by full-length cDNA: Ceres: 11938.	tremula x tremuloides	Probes match on alternative forms of same gene	estExt_fgenesh4_pg.C_LG_V0410	HMG
PtpAffx.249.411.A1_a_at	0.946665	13.7316	0.000532392	CV267444	estExt_fgenesh4_pg.C_LG_V0410	estExt_fgenesh4_pg.C_LG_V0410	At1g20696.1	Expressed protein : : supported by full-length cDNA: Ceres: 11938.	trichocarpa x nigra	Probes match on alternative forms of same gene	estExt_fgenesh4_pg.C_LG_V0410	HMG
PtpAffx.25004.5.A1_a_at	0.808154	7.22808	0.00577282	CV239237	estExt_Genewise1_v1.C_LG_X1716	estExt_Genewise1_v1.C_LG_X1716	At5g05610.1	nucleic acid binding protein-like : :supported by full-length cDNA: Ceres:111750.	trichocarpa	Probes match on alternative forms of same gene	estExt_Genewise1_v1.C_LG_X1716	Alfin
PtpAffx.26228.1.S1_at	3.27828	13.6968	0.00053611	CK097094	grail3.0003036101	grail3.0003036101	At5g44210.1	ethylene responsive element binding factor 9 : identical to ERF domain protein 9 GI:11414988 from [Arabidopsis thaliana]	tremula	Unique	grail3.0003036101	AP2-EREBP
PtpAffx.26598.1.A1_at	1.05512	7.1249	0.00609174	BU862466	fgenesh4_pg.C_LG_XIV000631	fgenesh4_pg.C_LG_XIV000631	At4g02110.1	hypothetical protein : temporary automated functional assignment	tremula	Unique	fgenesh4_pg.C_LG_XIV000631	PHD
PtpAffx.28573.1.S1_at	3.70841	6.78349	0.00726329	CV267875	estExt_fgenesh4_pm.C_1240032	estExt_fgenesh4_pm.C_1240032	At1g28360.1	ethylene-responsive element binding factor 12(AtERF12) : identical to ERF domain protein12(AtERF12) GI:15207791 from [Arabidopsis thaliana]: supported by cDNA: gi_20466663	trichocarpa x nigra	Unique	estExt_fgenesh4_pm.C_1240032	AP2-EREBP
PtpAffx.30938.1.A1_s_at	3.17434	11.2894	0.00110476	CV245717	gw1.VII.2995.1	gw1.VII.2995.1	At4g36990.1	heat shock transcription factor HSF4 : : supported by cDNA: gi_1619920_gb_U68017.1_ATU68017	trichocarpa	All probes match over all sequences	gw1.VII.2995.1	HSF
PtpAffx.31318.1.A1_at	4.58943	8.02347	0.00391892	CV240328	grail3.0036021001 eugene3.03780005	grail3.0036021001	At1g24590.1	hypothetical protein : contains AP2 domain	trichocarpa	Unique	grail3.0036021001	AP2-EREBP
PtpAffx.32386.1.A1_a_at	2.6728	14.6503	0.000415615	CV245577	fgenesh4_pm.C_LG_XII000273 estExt_fgenesh4_pm.C_LG_XV0182	fgenesh4_pm.C_LG_XII000273	At1g10200.1	putative transcription factor : similar to transcription factor SF3 (pir|IS37656): similar to ESTs gb|T42207	trichocarpa	Probes match on alternative forms of same gene	fgenesh4_pm.C_LG_XII000273	LIM
PtpAffx.34627.1.A1_at	2.28441	11.5871	0.00099422	CV269563	eugene3.00002538	eugene3.00002538	At5g48560.1	putative protein : contains similarity to unknown protein (gb|AAF02164.1): supported by cDNA: gi_20127084	trichocarpa x nigra	Unique	eugene3.00002538	bHLH
PtpAffx.35610.1.A1_at	3.98425	20.84	0.000106229	CV257792	fgenesh4_pg.C_LG_V001386	fgenesh4_pg.C_LG_V001386	At3g23250.1	myb family transcription factor(MYB15) : similar to myb-related transcription factor GB:CAA66952 from [Lycopersicon esculentum]	trichocarpa x deltoides	Unique	fgenesh4_pg.C_LG_V001386	MYB
PtpAffx.36492.2.S1_a_at	4.74841	11.3852	0.00106978	BI138865	eugene3.00010995	eugene3.00010995	--	--	trichocarpa	Probes match on alternative forms of same gene	eugene3.00010995	GRF
PtpAffx.4303.1.A1_at	5.28081	22.0794	8.45e-05	BP930597	gw1.X.870.1	gw1.X.870.1	At1g69310.1	WRKY family transcription factor : contains Pfam profile: PF03106 WRKY DNA -binding domain: supported by cDNA: gi_18252124	nigra	Unique	gw1.X.870.1	WRKY
PtpAffx.43742.1.S1_at	2.36015	6.27862	0.0096535	DN494840	estExt_fgenesh4_pg.C_LG_III0246	estExt_fgenesh4_pg.C_LG_III0246	At1g19180.1	expressed protein : :supported by full-length cDNA: Ceres:38751.	trichocarpa	Unique	estExt_fgenesh4_pg.C_LG_III0246	ZIM
PtpAffx.4624.1.S1_at	2.12696	9.13484	0.0024415	CV254219	estExt_Genewise1_v1.C_770152	estExt_Genewise1_v1.C_770152	At3g16770.1	AP2 domain protein RAP2.3 : identical to GI:2281631 [Arabidopsis thaliana] :supported by full-length cDNA: Ceres:35981.	trichocarpa x deltoides	Unique	estExt_Genewise1_v1.C_770152	AP2-EREBP
PtpAffx.49926.1.A1_at	0.827594	7.78289	0.0043801	CV265796	fgenesh4_pg.C_LG_I001626 fgenesh4_pg.C_LG_IX001115	fgenesh4_pg.C_LG_I001626	At5g58620.1	putative protein : zinc finger transcription factor	trichocarpa x nigra	Unique	fgenesh4_pg.C_LG_I001626	C3H
PtpAffx.5261.1.A1_at	5.10538	8.34989	0.00337377	CV255601	estExt_fgenesh4_pg.C_LG_II0549	estExt_fgenesh4_pg.C_LG_II0549	At4g18170.1	WRKY family transcription factor : similar to DNA-binding protein 2 GI:4322940 from [Nicotiana tabacum]: contains Pfam profile: PF03106 WRKY DNA -binding domain: supported by cDNA: gi_17064157	trichocarpa x deltoides	Unique	estExt_fgenesh4_pg.C_LG_II0549	WRKY
PtpAffx.55596.1.A1_at	5.22358	24.466	5.73e-05	CV233689	estExt_Genewise1_v1.C_LG_XIV3374	estExt_Genewise1_v1.C_LG_XIV3374	At1g62300.1	WRKY family transcription factor : similar to putative DNA-binding protein GI:7268215 from [Arabidopsis thaliana]: supported by cDNA: gi_12658409_gb_AF331712.1_AF331712	trichocarpa	Unique	estExt_Genewise1_v1.C_LG_XIV3374	WRKY
PtpAffx.5662.1.S1_at	6.19053	10.6311	0.00137261	BP930570	grail3.0006012901 eugene3.00100928	grail3.0006012901	At1g14600.1	hypothetical protein : predicted by genemark.hmm	nigra	Unique	grail3.0006012901	GARP-G2-like
PtpAffx.572.2.S1_at	4.18441	14.9392	0.000387507	CV242379	eugene3.00101225 gw1.VIII.1153.1	eugene3.00101225	At1g25560.1	DNA-binding protein RAV2	trichocarpa	Unique	eugene3.00101225	AP2-EREBP
PtpAffx.572.3.S1_a_at	4.36948	10.3768	0.00149724	BU870896	eugene3.00101225	eugene3.00101225	At1g25560.1	DNA-binding protein RAV2	trichocarpa	Unique	eugene3.00101225	AP2-EREBP
PtpAffx.572.3.S1_at	3.77085	8.19945	0.00361097	BU870896	eugene3.00101225	eugene3.00101225	At1g25560.1	DNA-binding protein RAV2	trichocarpa	Probes match on alternative forms of same gene	eugene3.00101225	AP2-EREBP
PtpAffx.575.1.A1_at	4.24423	18.743	0.000161402	CV264964	estExt_fgenesh4_pm.C_LG_II0899	estExt_fgenesh4_pm.C_LG_II0899	At2g47260.1	WRKY family transcription factor : contains Pfam profile: PF03106 WRKY DNA -binding domain :supported by full-length cDNA: Ceres:114256.	trichocarpa x nigra	Unique	estExt_fgenesh4_pm.C_LG_II0899	WRKY
PtpAffx.613.1.A1_at	3.21431	6.56845	0.00817845	CV239280	gw1.XIV.1939.1	gw1.XIV.1939.1	At3g61950.1	putative protein : transcription factor MYC7E - Zea mays	trichocarpa	Unique	gw1.XIV.1939.1	bHLH
PtpAffx.653.2.A1_x_at	4.23988	45.719	4.22e-06	CV253724	eugene3.00020634	eugene3.00020634	At1g76900.1	Tub family protein	trichocarpa x deltoides	Probes cross hyb with other sequences	eugene3.00020634	TLP
PtpAffx.6778.1.A1_at	0.623688	6.36961	0.00917641	CV256220	grail3.0022035801	grail3.0022035801	At2g37060.1	putative CCAAT-box binding trancription factor : : supported by cDNA: gi_17979252	trichocarpa x deltoides	Unique	grail3.0022035801	CCAAT-HAP3
PtpAffx.68429.1.S1_a_at	3.24122	10.4781	0.00144485	DN493879	gw1.IV.2659.1	gw1.IV.2659.1	At1g29280.1	WRKY family transcription factor : similar to DNA binding protein WRKY3 GB:U56834 GI:1432055 from [Petroselinum crispum]: supported by cDNA: gi_17980955	tremula	Unique	gw1.IV.2659.1	WRKY
PtpAffx.68429.1.S1_at	3.58519	10.8707	0.00126925	DN493879	gw1.IV.2659.1 estExt_fgenesh4_pg.C_LG_XI0756	gw1.IV.2659.1	At1g29280.1	WRKY family transcription factor : similar to DNA binding protein WRKY3 GB:U56834 GI:1432055 from [Petroselinum crispum]: supported by cDNA: gi_17980955	tremula	Probes match on alternative forms of same gene	gw1.IV.2659.1	WRKY
PtpAffx.68429.2.S1_at	1.53538	6.60895	0.00800563	BP936193	estExt_fgenesh4_pg.C_LG_XI0756 gw1.IV.2659.1	estExt_fgenesh4_pg.C_LG_XI0756	At1g29280.1	WRKY family transcription factor : similar to DNA binding protein WRKY3 GB:U56834 GI:1432055 from [Petroselinum crispum]: supported by cDNA: gi_17980955	nigra	Unique	estExt_fgenesh4_pg.C_LG_XI0756	WRKY
PtpAffx.71036.1.S1_at	4.72192	7.06482	0.00628078	DN493451	estExt_fgenesh4_pg.C_LG_II0549	estExt_fgenesh4_pg.C_LG_II0549	At4g18170.1	WRKY family transcription factor : similar to DNA-binding protein 2 GI:4322940 from [Nicotiana tabacum]: contains Pfam profile: PF03106 WRKY DNA -binding domain: supported by cDNA: gi_17064157	tremula	Unique	estExt_fgenesh4_pg.C_LG_II0549	WRKY
PtpAffx.7270.1.S1_at	6.59006	20.3852	0.000116074	BP934532	gw1.XIV.2445.1	gw1.XIV.2445.1	At2g47520.1	putative AP2 domain transcription factor : : supported by cDNA: gi_18491272	nigra	Unique	gw1.XIV.2445.1	AP2-EREBP
PtpAffx.74280.1.A1_at	4.89303	27.1054	3.89e-05	CV254557	estExt_Genewise1_v1.C_LG_II1285	estExt_Genewise1_v1.C_LG_II1285	At2g47520.1	putative AP2 domain transcription factor : : supported by cDNA: gi_18491272	trichocarpa x deltoides	Unique	estExt_Genewise1_v1.C_LG_II1285	AP2-EREBP
PtpAffx.74927.2.S1_a_at	5.13382	6.92694	0.00671766	CV244564	fgenesh4_pg.C_LG_XII000484	fgenesh4_pg.C_LG_XII000484	At3g02550.1	expressed protein : :supported by full-length cDNA: Ceres:20907	trichocarpa	Probes match on alternative forms of same gene	fgenesh4_pg.C_LG_XII000484	AS2
PtpAffx.75787.1.A1_s_at	3.88923	6.48458	0.00858265	CV268367	fgenesh4_pg.C_LG_I000582 eugene3.00031319	fgenesh4_pg.C_LG_I000582	At5g13330.1	putative protein : AP2 domain containing protein RAP2.6	trichocarpa x nigra	All probes match over all sequences	fgenesh4_pg.C_LG_I000582	AP2-EREBP
PtpAffx.75787.2.A1_at	5.95878	12.7176	0.000699279	CV256635	fgenesh4_pg.C_LG_I000582	fgenesh4_pg.C_LG_I000582	At5g13330.1	putative protein : AP2 domain containing protein RAP2.6	trichocarpa x deltoides	Unique	fgenesh4_pg.C_LG_I000582	AP2-EREBP
PtpAffx.75787.2.A1_s_at	3.6037	26.3842	4.24e-05	CV256635	fgenesh4_pg.C_LG_I000582	fgenesh4_pg.C_LG_I000582	At5g13330.1	putative protein : AP2 domain containing protein RAP2.6	trichocarpa x deltoides	All probes match over all sequences	fgenesh4_pg.C_LG_I000582	AP2-EREBP
PtpAffx.80967.1.S1_at	8.17364	17.0682	0.000229413	CV257216	gw1.XII.744.1	gw1.XII.744.1	At5g61890.1	putative protein : AP2 domain containing protein	trichocarpa x deltoides	Unique	gw1.XII.744.1	AP2-EREBP
PtpAffx.8435.1.S1_at	0.808046	6.36642	0.0091899	CV255270	fgenesh4_pm.C_scaffold_182000007	fgenesh4_pm.C_scaffold_182000007	At1g53320.1	F-box containing tubby family protein : contains similarity to tub homolog GI:2072160 from [Homo sapiens]: supported by cDNA: gi_13877766_gb_AF370146.1_AF370146	trichocarpa x deltoides	Unique	fgenesh4_pm.C_scaffold_182000007	TLP
PtpAffx.85214.1.S1_at	1.80358	8.49503	0.00316911	DN488417	estExt_Genewise1_v1.C_LG_VII3692	estExt_Genewise1_v1.C_LG_VII3692	At4g34590.1	bZIP family transcription factor : similar to common plant regulatory factor 7 GI:9650828 from [Petroselinum crispum]: supported by full-length cDNA: gi:10443482	tremula x tremuloides	Unique	estExt_Genewise1_v1.C_LG_VII3692	bZIP
PtpAffx.85620.1.S1_at	0.750859	17.7064	0.000199675	CK093878	gw1.XIII.1675.1	gw1.XIII.1675.1	At1g08620.1	hypothetical protein : similar to hypothetical protein GB:CAB45806	tremula	Unique	gw1.XIII.1675.1	JUMONJI
PtpAffx.85958.1.S1_at	4.0718	11.9095	0.000893911	CK089052	fgenesh4_pg.C_LG_V000466	fgenesh4_pg.C_LG_V000466	At3g50410.1	Dof zinc finger protein :	tremula x tremuloides	Unique	fgenesh4_pg.C_LG_V000466	C2C2-Dof
PtpAffx.8849.1.S1_at	4.35489	17.8578	0.000194265	CV272213	estExt_fgenesh4_pg.C_LG_II0987	estExt_fgenesh4_pg.C_LG_II0987	At5g65640.1	bHLH protein : :supported by full-length cDNA: Ceres:13267.	trichocarpa x nigra	Unique	estExt_fgenesh4_pg.C_LG_II0987	bHLH
PtpAffx.90824.1.A1_at	1.40373	11.2061	0.00113223	CK090034	estExt_Genewise1_v1.C_LG_I1792	estExt_Genewise1_v1.C_LG_I1792	At5g17420.1	cellulose synthase catalytic subunit (IRX3) : : supported by cDNA: gi_4886755_gb_AF088917.1_AF088917	tremula x tremuloides	Unique	estExt_Genewise1_v1.C_LG_I1792	PHD
PtpAffx.92870.1.S1_at	2.04847	11.2869	0.00110479	CX654416	fgenesh4_pg.C_scaffold_120000051 estExt_fgenesh4_pm.C_LG_XIII0424	fgenesh4_pg.C_scaffold_120000051	At4g28190.1	expressed protein : :supported by full-length cDNA: Ceres:96705.	alba x tremula var. glandulosa	Unique	fgenesh4_pg.C_scaffold_120000051	ULT
PtpAffx.92870.2.A1_at	1.08953	11.6672	0.000968392	CV228060	fgenesh4_pg.C_scaffold_120000051 estExt_fgenesh4_pm.C_LG_XIII0424	fgenesh4_pg.C_scaffold_120000051	At4g28190.1	expressed protein : :supported by full-length cDNA: Ceres:96705.	trichocarpa	Unique	fgenesh4_pg.C_scaffold_120000051	ULT
PtpAffx.9548.1.S1_at	3.39219	62.4829	1.1e-06	DN498996	grail3.0018017701	grail3.0018017701	At2g45190.1	expressed protein : : supported by cDNA: gi_3822215_gb_AF074948.1_AF074948	tremula x tremuloides	Unique	grail3.0018017701	C2C2-YABBY
PtpAffx.97486.1.S1_at	1.94832	13.1787	0.000613153	DN497013	grail3.0019002001	grail3.0019002001	At2g23320.1	WRKY family transcription factor : identical to WRKY DNA-binding protein 15 GI:13506742 from [Arabidopsis thaliana] : supported by cDNA: gi_13506742_gb_AF224704.1_AF224704	tremula	Unique	grail3.0019002001	WRKY
