# Supplementary material for: Genome scale transcriptome analysis of shoot organogenesis in Populus
Source: BMC Plant Biol. 2009 Nov 17;9:132. doi: 10.1186/1471-2229-9-132 (PMC2784466; doi:10.1186/1471-2229-9-132)
Supplement: Additional file 5 — Regulation of auxin signaling. [file 1471-2229-9-132-S5.XLS]

## Sheet: New
Class	Poplar Gene Model	A	B	C	D	E	Affymetrix ID	Public ID	AGI match	Annotation
F-box receptor	fgenesh4_pm.C_LG_IV000069	8.5497	5.74968	6.94271	5.69711	5.88883	PtpAffx.203749.1.S1_at	pmrna:pmrna7415	At3g62980.1	transport inhibitor response 1 (TIR1)
F-box receptor	estExt_fgenesh4_pm.C_LG_VIII0243	11.2886	9.95178	10.5566	9.95004	9.95169	PtpAffx.30722.1.A1_s_at	CV263361	At2g39940.1	coronatine-insensitive 1 (COI1)
Aux/IAA	gw1.V.1085.1	11.7157	9.34733	7.82743	6.18716	8.2365	Ptp.128.1.S1_at	AJ306830.1	At4g14550.1	IAA7 like protein : : supported by cDNA: gi_12248008
Aux/IAA	estExt_fgenesh4_pm.C_LG_II0495	13.9697	13.301	12.5927	11.4238	12.3003	Ptp.138.1.S1_s_at	AJ306825.1	At5g65670.1	auxin-induced protein IAA9 (pir |T05902) : :supported by full-length cDNA: Ceres:31563.
Aux/IAA	eugene3.00100709	13.6277	11.6933	10.2755	9.18637	11.0387	Ptp.1550.1.S1_at	CF235500	At3g04730.1	auxin-induced protein : identical to GB:AAB84353 (IAA16) [Arabidopsis thaliana]: early auxin-induced gene: member of a multigene family of early auxin-induced genes isolated from Arabidopsis using yeast two-hybrid system with IAA1:supported by full-length cDNA: Ceres:32727.
Aux/IAA	grail3.0052008101	6.63593	4.73569	5.27217	4.98031	5.3187	Ptp.2195.1.S1_at	BU829946	At3g16500.1	phytochrome-associated protein 1 (PAP1) : nearly identical to phytochrome-associated protein 1 (PAP1) GB:AF088281 [Arabidopsis thaliana] (sequence discrepancy at (232-242 (this): 213-217 (GB:AF088281))):supported by full-length cDNA: Ceres:38146.
Aux/IAA	gw1.70.171.1	12.589	10.245	10.3968	10.1617	9.90444	Ptp.4800.1.S1_at	CK102316	At3g04730.1	auxin-induced protein : identical to GB:AAB84353 (IAA16) [Arabidopsis thaliana]: early auxin-induced gene: member of a multigene family of early auxin-induced genes isolated from Arabidopsis using yeast two-hybrid system with IAA1:supported by full-length cDNA: Ceres:32727.
Aux/IAA	gw1.I.293.1	13.2697	11.8527	10.2012	10.5278	11.5419	Ptp.835.1.S1_s_at	CK100129	At2g22670.1	auxin-regulated protein (IAA8) : :supported by full-length cDNA: Ceres:37274.
Aux/IAA	grail3.0050017401	4.06985	10.2358	5.70716	5.24679	4.60435	PtpAffx.116527.1.S1_at	CV266869	At3g62100.1	auxin-induced protein homolog : auxin-induced protein IAA20 - Arabidopsis thaliana
Aux/IAA	estExt_fgenesh4_pg.C_LG_XIII0196	8.05374	6.92053	7.28389	6.20424	6.28649	PtpAffx.123174.1.A1_at	CV227059	At5g43700.1	auxin-induced protein AUX2-11 (sp P33077) : : supported by cDNA: gi_12083197
Aux/IAA	gw1.I.293.1	12.0476	10.8793	9.23821	9.66007	10.6745	PtpAffx.1332.2.A1_at	CV230838	At2g22670.1	auxin-regulated protein (IAA8) : :supported by full-length cDNA: Ceres:37274.
Aux/IAA	gw1.I.9580.1	10.4182	14.1315	10.3412	7.85926	9.26448	PtpAffx.16882.2.S1_at	CX658941	At3g15540.1	early auxin-induced protein
Aux/IAA	eugene3.00061866	9.46137	5.93901	3.12589	3.19233	3.11846	PtpAffx.18446.1.A1_at	CV259032	At4g32280.1	Expressed protein : : supported by cDNA: gi_14190492_gb_AF380646.1_AF380646
Aux/IAA	grail3.0003037201	10.1671	6.83671	4.03653	4.30166	4.74938	PtpAffx.201688.1.S1_at	pmrna:pmrna3365	At4g14550.1	IAA7 like protein : : supported by cDNA: gi_12248008
Aux/IAA	fgenesh4_pg.C_LG_VI000485	6.83452	10.793	8.71421	7.46027	7.05228	PtpAffx.206151.1.S1_at	pmrna:pmrna12203	At2g33310.1	auxin regulated protein (IAA13) : GB:S58499:supported by full-length cDNA: Ceres:13741.
Aux/IAA	gw1.VI.2184.1	8.96481	6.78371	4.52583	4.78101	5.60264	PtpAffx.206710.1.S1_at	pmrna:pmrna13318	At3g16500.1	phytochrome-associated protein 1 (PAP1) : nearly identical to phytochrome-associated protein 1 (PAP1) GB:AF088281 [Arabidopsis thaliana] (sequence discrepancy at (232-242 (this): 213-217 (GB:AF088281))):supported by full-length cDNA: Ceres:38146.
Aux/IAA	fgenesh4_pm.C_LG_VIII000731	9.07515	10.0894	8.53032	6.73969	7.60664	PtpAffx.208219.1.S1_at	pmrna:pmrna16355	At2g33310.1	auxin regulated protein (IAA13) : GB:S58499:supported by full-length cDNA: Ceres:13741.
Aux/IAA	gw1.X.4624.1	7.82172	6.66646	3.12448	4.86418	5.13031	PtpAffx.208591.1.S1_at	pmrna:pmrna17048	At2g33310.1	auxin regulated protein (IAA13) : GB:S58499:supported by full-length cDNA: Ceres:13741.
Aux/IAA	gw1.X.53.1	5.89043	1.99252	1.99841	2.05959	1.98137	PtpAffx.208922.1.S1_at	pmrna:pmrna17690	At1g15050.1	putative glycerol kinase : identical to SP:P34893 from [Arabidopsis thaliana] (J. Mol. Biol. 251 (4)
Aux/IAA	gw1.XVIII.808.1	9.28608	5.05726	6.4206	6.79305	7.1135	PtpAffx.214062.1.S1_x_at	pmrna:pmrna27380	At3g16500.1	phytochrome-associated protein 1 (PAP1) : nearly identical to phytochrome-associated protein 1 (PAP1) GB:AF088281 [Arabidopsis thaliana] (sequence discrepancy at (232-242 (this): 213-217 (GB:AF088281))):supported by full-length cDNA: Ceres:38146.
Aux/IAA	eugene3.00181144	5.3758	8.8675	7.72936	7.6724	6.84843	PtpAffx.214567.1.S1_at	pmrna:pmrna28299	At4g32280.1	Expressed protein : : supported by cDNA: gi_14190492_gb_AF380646.1_AF380646
Aux/IAA	estExt_fgenesh4_pm.C_LG_V0528	6.85482	6.72682	2.45774	2.47137	2.42253	PtpAffx.25068.1.A1_at	CV237231	At1g04240.1	putative auxin-induced protein AUX2-11 : Match to Arabidopsis IAA3 (gb|U18406). EST gb|T04296 comes from this gene: supported by cDNA: gi_972910_gb_U18406.1_ATU18406
Aux/IAA	estExt_Genewise1_v1.C_LG_VIII2464	13.6631	12.5031	11.8684	10.6317	11.3598	PtpAffx.39778.1.A1_at	CV262440	At4g14550.1	IAA7 like protein : : supported by cDNA: gi_12248008
Aux/IAA	estExt_fgenesh4_pg.C_LG_XIII0196	11.8082	11.3072	10.4934	9.35761	9.49185	PtpAffx.73583.1.S1_at	CV246580	At5g43700.1	auxin-induced protein AUX2-11 (sp P33077) : : supported by cDNA: gi_12083197
Aux/IAA	eugene3.00081508	9.654	11.51	11.0236	9.0862	8.50904	PtpAffx.7696.4.S1_a_at	CV245831	At5g43700.1	auxin-induced protein AUX2-11 (sp P33077) : : supported by cDNA: gi_12083197
Aux/IAA	estExt_Genewise1_v1.C_LG_I9550	10.5142	12.6118	11.933	11.3324	11.4151	PtpAffx.9764.1.A1_a_at	DN491137	At3g04730.1	auxin-induced protein : identical to GB:AAB84353 (IAA16) [Arabidopsis thaliana]: early auxin-induced gene: member of a multigene family of early auxin-induced genes isolated from Arabidopsis using yeast two-hybrid system with IAA1:supported by full-length cDNA: Ceres:32727.
ARF	Poplar Gene Model	A	B	C	D	E	Affymetrix ID	Public ID	AGI match	Annotation
ARF	eugene3.00150845	7.47362	5.90299	6.27083	6.6598	6.40336	Ptp.2823.1.S1_s_at	CV245174	At5g62000.1	auxin response factor - like protein : auxin response factor 9
ARF	estExt_fgenesh4_pm.C_LG_XII0386	9.36388	7.58721	6.74383	6.66787	7.43688	Ptp.6070.1.S1_at	CK112039	At1g59750.1	auxin response transcription factor (ARF1) : identical to auxin response factor 1 GI:2245378 from [Arabidopsis thaliana]: supported by cDNA: gi_2245377_gb_U83245.1_ATU83245
ARF	fgenesh4_pg.C_scaffold_187000006	6.17211	7.18849	5.33004	2.47926	4.59968	PtpAffx.143786.1.S1_at	BU870838	At2g33860.1	auxin response transcription factor 3 (ETTIN:ARF3) : identical to ETTIN GB:AF007788 from [Arabidopsis thaliana]: supported by cDNA: gi_12484198_gb_AF336917.1_AF336917
ARF	estExt_fgenesh4_pg.C_1640064	11.7071	11.0274	11.3908	10.2844	10.6427	PtpAffx.20146.1.S1_at	BU824578	At1g19220.1	auxin response factor
ARF	grail3.0002064402	6.49837	9.82296	9.07679	9.15289	9.16787	PtpAffx.20319.1.S1_at	BI138876	At1g19850.1	auxin response transcription factor : identical to transcription factor GI:2961085 from [Arabidopsis thaliana]: supported by cDNA: gi_2982221_gb_AF037229.1_AF037229
ARF	gw1.IV.3880.1	9.56478	9.2498	8.70822	7.38651	7.69485	PtpAffx.204019.1.S1_at	pmrna:pmrna7927	At5g37020.1	auxin response transcription factor(ARF8) : identical to auxin response factor 8 GI:4104931 from [Arabidopsis thaliana]: supported by cDNA: gi_4104930_gb_AF042196.1_AF042196
ARF	fgenesh4_pg.C_LG_VIII000301	10.1192	6.7845	8.45424	8.43121	7.81418	PtpAffx.207638.1.S1_s_at	pmrna:pmrna15142	At4g30080.1	transcription factor-like protein : Arabidopsis thaliana auxin response factor 4 (ARF4) - Arabidopsis thaliana
ARF	estExt_fgenesh4_pm.C_LG_X0888	7.01121	2.94259	3.02272	3.02972	2.74715	PtpAffx.209404.1.S1_at	pmrna:pmrna18627	At4g30080.1	transcription factor-like protein : Arabidopsis thaliana auxin response factor 4 (ARF4) - Arabidopsis thaliana
ARF	eugene3.00280060	9.19539	6.67217	7.08414	5.23026	6.6533	PtpAffx.219708.1.S1_at	pmrna:pmrna35705	At5g20730.1	auxin response transcription factor (ARF7) : identical to auxin response factor 7 GI:4104929 from [Arabidopsis thaliana]: supported by cDNA: gi_4103242_gb_AF022368.1_AF022368
ARF	estExt_fgenesh4_pm.C_LG_III0550	4.65436	3.34189	3.45938	3.24665	3.2808	PtpAffx.32295.2.A1_s_at	CV230227	At1g59750.1	auxin response transcription factor (ARF1) : identical to auxin response factor 1 GI:2245378 from [Arabidopsis thaliana]: supported by cDNA: gi_2245377_gb_U83245.1_ATU83245
ARF	gw1.I.8521.1	5.02477	4.18506	4.42903	4.02669	4.16244	PtpAffx.49430.1.S1_at	CX168322	At4g23980.1	auxin response transcription factor (ARF9) : identical to auxin response factor 9 GI:4580575 from [Arabidopsis thaliana]: supported by cDNA: gi_4580574_gb_AF082176.1_AF082176
ARF	gw1.XIV.1750.1	4.1795	2.64416	2.64373	2.77578	2.64971	PtpAffx.54445.1.A1_s_at	CA930067	At2g46530.1	putative ARF1 family auxin responsive transcription factor :
ARF	estExt_Genewise1_v1.C_LG_XI2869	10.7605	8.5868	8.94837	8.26328	8.60525	PtpAffx.59414.1.A1_s_at	CK101710	At1g30330.1	auxin response transcription factor(ARF6) : identical to ARF6 [Arabidopsis thaliana] GI:4102600 (Science 276 (5320)
ARF	eugene3.00660262	5.91452	3.85599	6.51336	5.29701	4.80367	PtpAffx.64509.1.S1_at	CV230180	At2g28350.1	auxin respone transcription factor : similar to auxin response factor 10 GI:6165644 from [Arabidopsis thaliana]: supported by cDNA: gi_12484202
