# Supplementary material for: Genome scale transcriptome analysis of shoot organogenesis in Populus
Source: BMC Plant Biol. 2009 Nov 17;9:132. doi: 10.1186/1471-2229-9-132 (PMC2784466; doi:10.1186/1471-2229-9-132)
Supplement: Additional file 6 — Regulation of cytokinin signaling. [file 1471-2229-9-132-S6.XLS]

## Sheet: DE_HK
Class	Poplar Gene Model	A	B	C	D	E	Affymetrix ID	Public ID	AGI match	Annotation
HK	gw1.XIV.3720.1	8.14791	6.42715	7.38591	6.153	6.46754	PtpAffx.211912.1.S1_at	pmrna:pmrna23397	At5g35750.1	histidine kinase-like protein : : supported by cDNA: gi_13537195_dbj_AB046869.1_AB046869
HP	estExt_Genewise1_v1.C_LG_XIII1173	9.50311	6.81431	9.75195	9.61393	10.6016	Ptp.2064.1.S1_at	CK088195	At3g21510.1	two-component phosphorelay mediator
HP	estExt_fgenesh4_pg.C_LG_X0275	11.5149	9.00617	8.63953	9.00763	9.38307	Ptp.6690.1.S1_at	BU835681	At3g21510.1	two-component phosphorelay mediator
HP	estExt_fgenesh4_pm.C_LG_VI0337	6.49861	4.86563	4.80592	4.59053	4.48082	PtpAffx.27742.2.S1_at	CN549462	At1g03430.1	putative AHP2 : similar to GB:BAA36336:supported by full-length cDNA: Ceres:452.
A-RR	grail3.0005005001	7.45967	7.67636	3.14961	7.42724	7.54288	PtpAffx.18550.1.S1_at	CV242865	At3g48100.1	response reactor 2 (ATRR2) : : supported by cDNA: gi_3273197_dbj_AB010916.1_AB010916
A-RR	gw1.III.113.1	5.04662	9.24413	6.59926	10.5533	9.44238	PtpAffx.31331.2.A1_a_at	CV239872	At3g57040.1	responce reactor 4 : : supported by cDNA: gi_3273201_dbj_AB010918.1_AB010918
A-RR	gw1.VIII.329.1	6.38494	7.79365	5.8267	7.04048	7.2271	PtpAffx.44007.3.S1_at	BU827173	At1g59940.1	response regulator 3 : identical to response regulator 3 GI:3953595 from [Arabidopsis thaliana]: supported by cDNA: gi_3953594_dbj_AB008486.1_AB008486
B-RR	gw1.VIII.612.1	5.29504	2.74944	3.04515	2.86164	2.71902	PtpAffx.208258.1.S1_at	pmrna:pmrna16437	At1g67710.1	F12A21.15 : hypothetical protein
B-RR	estExt_Genewise1_v1.C_LG_X3573	9.10605	7.91842	9.24311	7.82097	8.17207	PtpAffx.208421.1.S1_at	pmrna:pmrna16735	At3g16857.1	ARR1 protein
Pseudo RR	gw1.367.1.1	10.4603	9.97572	10.0797	11.1251	10.9982	PtpAffx.15485.1.S1_a_at	CN550480	At3g25010.1	disease resistance protein family : contains leucine rich-repeat (LRR) domains (23 copies) Pfam:PF00560
