# Supplementary material for: Genome scale transcriptome analysis of shoot organogenesis in Populus
Source: BMC Plant Biol. 2009 Nov 17;9:132. doi: 10.1186/1471-2229-9-132 (PMC2784466; doi:10.1186/1471-2229-9-132)
Supplement: Additional file 7 — Differentially expressed cell cycle genes. [file 1471-2229-9-132-S7.XLS]

## Sheet: JGI_Cell_cycle_genes__GO0007049
Poplar Gene Model	CIM0	CIM3	SIM0	SIM3	SIM8	Affymetrix ID	AGI match	Annotation
estExt_fgenesh4_kg.C_LG_VII0024	12.378	12.3126	11.7262	12.0602	12.1972	Ptp.8141.1.S1_s_at	At5g08290.1	putative protein : DIM1 protein
estExt_fgenesh4_pg.C_LG_I2255	8.06879	12.1458	12.7523	12.0367	12.4443	PtpAffx.158190.1.A1_s_at	At5g40780.1	amino acid permease : : supported by cDNA: gi_14194150
estExt_fgenesh4_pg.C_LG_II1297	9.51218	8.63514	5.06917	3.96851	4.7797	PtpAffx.77729.1.S1_at	At3g60550.1	regulatory protein - like : regulatory protein preg
estExt_fgenesh4_pg.C_LG_V0508	7.42296	4.67185	4.00119	3.33838	4.063	PtpAffx.91530.1.S1_at	gi|12081915|dbj|BAB20860.1|	cyclin dependent kinase inhibitor [Pisum sativum]
estExt_fgenesh4_pg.C_LG_V1250	8.17265	6.06335	6.0865	6.51697	6.057	Ptp.2382.1.S1_at	At3g63120.1	putative protein : Sb34 (PREG-like protein)
estExt_fgenesh4_pg.C_LG_XV0856	5.07481	2.65934	2.71114	2.77467	2.6812	PtpAffx.9890.1.S1_at	At2g44740.1	putative PREG1-like negative regulator :
estExt_fgenesh4_pg.C_LG_XVIII0897	5.91374	5.63142	6.21636	6.32062	5.8404	PtpAffx.214450.1.S1_x_at	At4g30820.1	Expressed protein : : supported by full-length cDNA: Ceres: 14193.
estExt_Genewise1_v1.C_LG_III0384	7.79424	9.02827	8.92218	8.24803	8.35126	PtpAffx.131455.1.S1_s_at	At4g02570.1	putative cullin-like 1 protein : similar to O. sativa cullin-like proteins: supported by cDNA: gi_15028160_gb_AY046030.1_
eugene3.00061782	1.96766	4.25142	1.97544	1.99771	2.05239	PtpAffx.114531.1.A1_at	At5g25380.1	Cyclin A2:1 :
eugene3.00160662	6.13664	8.42504	7.5727	6.52947	7.18513	PtpAffx.213414.1.S1_at	At2g36010.1	E2FA transcription factor : : supported by cDNA: gi_10443852_gb_AF242582.1_AF242582
grail3.0019007301	9.24632	5.53358	6.12577	5.57408	5.87551	PtpAffx.56139.1.S1_at	--	--
grail3.0040026601	7.5144	11.7856	12.2748	11.4456	12.0357	Ptp.124.1.S1_at	At4g34160.1	Cyclin D3:1 :
grail3.0204000201	4.60166	7.35867	9.8092	9.40551	9.3208	PtpAffx.140839.1.A1_at	--	--
gw1.40.242.1	6.24734	10.9498	11.8154	10.5865	11.1892	PtpAffx.60282.1.S1_s_at	At1g02150.1	hypothetical protein : contains Pfam profile: PF01535 PPR repeat: supported by cDNA: gi_20453084
gw1.II.2495.1	6.99354	8.77519	9.84487	9.30106	9.33067	PtpAffx.75453.1.A1_at	At5g48820.1	Kip-related protein 3 : similar to unknown protein (pir||T00797)
gw1.II.3520.1	6.45642	8.72265	8.5803	8.49294	9.03101	PtpAffx.114479.1.S1_at	At4g34160.1	Cyclin D3:1 :
gw1.II.3852.1	6.5928	8.37738	8.23994	6.93181	7.03598	PtpAffx.201952.1.S1_at	At2g22490.1	Cyclin D2:1 :
gw1.III.684.1	4.93972	5.0729	3.86053	3.70456	4.31773	PtpAffx.162029.1.A1_at	At1g80370.1	Cyclin A2:4 : similar to cyclin GB:S53003 [Brassica napus]
gw1.VI.2587.1	2.85432	4.56019	3.94513	3.48577	3.68233	Ptp.4279.1.S1_at	At2g36010.1	E2FA transcription factor : : supported by cDNA: gi_10443852_gb_AF242582.1_AF242582
gw1.XIV.3421.1	3.04871	6.28037	3.7274	4.54759	4.67237	PtpAffx.211875.1.S1_at	At2g32590.1	hypothetical protein :
gw1.XVIII.1416.1	2.84316	5.71522	2.63376	2.73785	3.74618	PtpAffx.8998.2.S1_at	At5g11300.1	Cyclin A2:2 : : supported by cDNA: gi_600858_gb_U17889.1_ATU17889
