# Supplementary material for: Genome scale transcriptome analysis of shoot organogenesis in Populus
Source: BMC Plant Biol. 2009 Nov 17;9:132. doi: 10.1186/1471-2229-9-132 (PMC2784466; doi:10.1186/1471-2229-9-132)
Supplement: Additional file 8 — Up-regulated genes at early callus induction common to Arabidopsis and poplar. [file 1471-2229-9-132-S8.XLS]

## Sheet: Sheet1
Poplar Affy ID	Poplar M	Poplar P-Value	Poplar Gene Model	AGI match	Poplar Annotation		Ara_Gene	Ara cim4/cim0	Ara_Annotation
PtpAffx.45857.1.S1_s_at	1.94741	0.0018635	eugene3.00021687	At1g01040	DEAD:DEAH box helicase carpel factory (CAF) : identical to RNA helicase:RNAseIII CAF protein GB:AAF03534 GI:6102610 from [Arabidopsis thaliana]: supported by cDNA: gi_11559644_gb_AF292940.1_AF292940		At1g01040	1.61157	CAF protein identical to RNA helicase/RNAseIII CAF protein GB:AAF03534 GI:6102610 from [Arabidopsis thaliana]; supported by cDNA: gi_11559644_gb_AF292940.1_AF292940
Ptp.6848.2.S1_s_at	2.34185	0.0099995	gw1.XII.429.1	At1g01100	acidic ribosomal protein		At1g01100	1.66924	acidic ribosomal protein, putative similar to 60S ACIDIC RIBOSOMAL PROTEIN P1 GB:O23095 from [Arabidopsis thaliana];supported by full-length cDNA: Ceres:24367.
Ptp.6848.1.S1_at	3.39496	0.0105352	gw1.XII.429.1	At1g01100	acidic ribosomal protein		At1g01100	1.66924	acidic ribosomal protein, putative similar to 60S ACIDIC RIBOSOMAL PROTEIN P1 GB:O23095 from [Arabidopsis thaliana];supported by full-length cDNA: Ceres:24367.
PtpAffx.2376.2.A1_s_at	1.49447	0.000871618	gw1.II.830.1	At1g01300	chloroplast nucleoid DNA binding protein		At1g01300	2.7807	chloroplast nucleoid DNA binding protein, putative similar to chloroplast nucleoid DNA binding protein GB:BAA22813 GI:2541876 from [Nicotiana tabacum];supported by full-length cDNA: Ceres:7567.
PtpAffx.42652.1.S1_at	0.977351	0.00331406	fgenesh4_pg.C_LG_XIV000392	At1g01370	histone		At1g01370	2.07186	histone, putative similar to histone H3 GB:X17141 GI:10795 from [Tetrahymena pyriformis];supported by full-length cDNA: Ceres:24379.
PtpAffx.13344.2.S1_a_at	1.81713	0.00273244	grail3.0003068301	At1g01720	NAC domain protein		At1g01720	2.18069	NAC domain protein, putative similar to NAC domain protein NAM GB:AAD17313 GI:4325282 from [Arabidopsis thaliana];supported by full-length cDNA: Ceres:20909.
PtpAffx.2179.2.S1_at	2.95143	0.00349544	eugene3.00050086	At1g01720	NAC domain protein		At1g01720	2.18069	NAC domain protein, putative similar to NAC domain protein NAM GB:AAD17313 GI:4325282 from [Arabidopsis thaliana];supported by full-length cDNA: Ceres:20909.
PtpAffx.16063.1.A1_at	2.00953	0.00784801	grail3.0039004601	At1g01730	expressed protein : :supported by full-length cDNA: Ceres:3365.		At1g01730	2.05656	unknown protein ;supported by full-length cDNA: Ceres:3365.
PtpAffx.120918.1.A1_s_at	1.57117	0.00257954	gw1.X.2802.1	At1g01950	armadillo-repeat-containing kinesin-related protein : similar to kinesin-like protein GB:CAB41097 GI:5541717 from [Arabidopsis thaliana]		At1g01950	1.62934	unknown protein similar to kinesin-like protein GB:CAB41097 GI:5541717 from [Arabidopsis thaliana]
PtpAffx.60282.1.S1_s_at	4.70244	0.000180385	gw1.40.242.1	At1g02150	hypothetical protein : contains Pfam profile: PF01535 PPR repeat: supported by cDNA: gi_20453084		At1g02150	2.64766	hypothetical protein contains Pfam profile: PF01535 PPR repeat
PtpAffx.140400.1.A1_at	0.943448	0.00024161	gw1.XIV.2270.1	At1g02370	hypothetical protein : predicted by genscan+: supported by cDNA: gi_17529323		At1g02370	2.44002	hypothetical protein predicted by genscan+
PtpAffx.202385.1.S1_at	0.919626	0.00455845	fgenesh4_pm.C_LG_II000913	At1g02370	hypothetical protein : predicted by genscan+: supported by cDNA: gi_17529323		At1g02370	2.44002	hypothetical protein predicted by genscan+
PtpAffx.45958.1.A1_at	1.5034	0.0160986	gw1.I.8196.1	At1g02410	hypothetical protein : contains similarity to cytochrome c oxidase assembly protein cox11 GI:1244782 from [Saccharomyces cerevisiae]		At1g02410	1.21512	hypothetical protein contains similarity to cytochrome c oxidase assembly protein cox11 GI:1244782 from [Saccharomyces cerevisiae]
Ptp.4046.1.S1_x_at	0.84062	0.0126529	estExt_Genewise1_v1.C_LG_XII0631	At1g02780	ribosomal protein L19		At1g02780	1.45705	ribosomal protein L19, putative similar to ribosomal protein L19 GI:36127 from [Homo sapiens];supported by full-length cDNA: Ceres:2906.
Ptp.4046.2.S1_at	0.294645	0.00109109	estExt_Genewise1_v1.C_LG_XII0631	At1g02780	ribosomal protein L19		At1g02780	1.45705	ribosomal protein L19, putative similar to ribosomal protein L19 GI:36127 from [Homo sapiens];supported by full-length cDNA: Ceres:2906.
PtpAffx.2197.1.A1_s_at	0.442909	0.010612	estExt_Genewise1_v1.C_LG_XII0631	At1g02780	ribosomal protein L19		At1g02780	1.45705	ribosomal protein L19, putative similar to ribosomal protein L19 GI:36127 from [Homo sapiens];supported by full-length cDNA: Ceres:2906.
Ptp.331.1.S1_at	1.08896	0.011524	grail3.0061020502	At1g02840	pre-mRNA splicing factor SF2 (SR1 protein) :		At1g02840	2.89128	SF2/ASF-like splicing modulator Srp30, putative similar to SF2/ASF-like splicing modulator Srp30 GI:4775270 from [Arabidopsis thaliana];supported by full-length cDNA: Ceres:19681.
Ptp.606.1.A1_at	0.893004	0.0118759	estExt_fgenesh4_pg.C_LG_XIV0697	At1g02870	expressed protein : :supported by full-length cDNA: Ceres:5556.		At1g02870	2.85491	unknown protein ;supported by full-length cDNA: Ceres:5556.
PtpAffx.205685.1.S1_at	2.75074	0.011437	eugene3.00051158	At1g03180	hypothetical protein : predicted by genefinder		At1g03180	1.47637	hypothetical protein predicted by genefinder
PtpAffx.201739.1.S1_at	1.38858	0.000532662	eugene3.00020503	At1g03190	putative DNA repair protein : Strong similarity to gb|U04968 nucleotide excision repair protein (ERCC2) from Cricetulus grisseus: supported by cDNA: gi_6503085_gb_AF188623.1_AF188623		At1g03190	1.92716	putative DNA repair protein Strong similarity to gb|U04968 nucleotide excision repair protein (ERCC2) from Cricetulus grisseus; supported by cDNA: gi_6503085_gb_AF188623.1_AF188623
PtpAffx.211314.1.S1_at	0.893523	0.013243	eugene3.00131142	At1g03530	hypothetical protein : similar to hypothetical protein GB:O14360		At1g03530	3.30272	hypothetical protein similar to hypothetical protein GB:O14360
PtpAffx.215242.1.S1_at	0.730547	0.0100568	gw1.120.77.1	At1g03560	hypothetical protein : similar to membrane associated salt inducible protein isolog: similar to F21B7.18 and F21B7.21		At1g03560	1.96619	hypothetical protein similar to membrane associated salt inducible protein isolog; similar to F21B7.18 and F21B7.21
PtpAffx.222337.1.S1_at	0.3147	0.00591117	gw1.64.634.1	At1g03760	hypothetical protein : predicted by genefinder		At1g03760	2.47961	hypothetical protein predicted by genefinder
PtpAffx.215405.1.S1_at	2.55304	0.0060636	fgenesh4_pg.C_LG_VII000081	At1g03780	hypothetical protein : predicted by genscan		At1g03780	2.79815	hypothetical protein predicted by genscan
PtpAffx.202741.1.S1_at	1.90451	0.00971999	gw1.II.2763.1	At1g04020	unknown protein :		At1g04020	1.89481	unknown protein
PtpAffx.135082.1.S1_at	2.33597	0.00525294	estExt_fgenesh4_pg.C_LG_II2554	At1g04070	expressed protein : Contains similarity to hypothetical mitochondrial import receptor subunit gb|Z98597 from S. pombe. ESTs gb|T45575 and gb|Z26435 and gb|AA394576 come from this gene:supported by full-length cDNA: Ceres:23106.		At1g04070	2.28907	unknown protein Contains similarity to hypothetical mitochondrial import receptor subunit gb Z98597 from S. pombe. ESTs gb|T45575 and gb|Z26435 and gb|AA394576 come from this gene;supported by full-length cDNA: Ceres:23106.
PtpAffx.115220.1.S1_s_at	0.455159	0.0180947	estExt_fgenesh4_pg.C_LG_II2553	At1g04080	expressed protein : Contains similarity to pre-mRNA processing protein PRP39 gb|L29224 from S. cerevisiae. ESTs gb|R64908 and gb|T88158		At1g04080	2.23612	unknown protein Contains similarity to pre-mRNA processing protein PRP39 gb L29224 from S. cerevisiae. ESTs gb|R64908 and gb|T88158, gb|N38703 and gb|AA651043 come from this gene;supported by full-length cDNA: Ceres:3916.
Ptp.4375.1.S1_s_at	1.9658	0.00308256	eugene3.00030772	At1g04170	translation initiation factor eIF-2 gamma subunit		At1g04170	1.38146	putative translation initiation factor eIF-2, gamma subunit similar to gb|U37354 from S. pombe. ESTs gb|T41979, gb|N37284 and gb|N37529 come from this gene;supported by full-length cDNA: Ceres:37699.
PtpAffx.3702.1.A1_a_at	1.17908	0.000100872	estExt_Genewise1_v1.C_290097	At1g04170	translation initiation factor eIF-2 gamma subunit		At1g04170	1.38146	putative translation initiation factor eIF-2, gamma subunit similar to gb|U37354 from S. pombe. ESTs gb|T41979, gb|N37284 and gb|N37529 come from this gene;supported by full-length cDNA: Ceres:37699.
PtpAffx.3702.2.A1_a_at	1.14058	6.92367e-05	estExt_Genewise1_v1.C_290097	At1g04170	translation initiation factor eIF-2 gamma subunit		At1g04170	1.38146	putative translation initiation factor eIF-2, gamma subunit similar to gb|U37354 from S. pombe. ESTs gb|T41979, gb|N37284 and gb|N37529 come from this gene;supported by full-length cDNA: Ceres:37699.
Ptp.5749.1.S1_a_at	0.577348	0.0023292	estExt_fgenesh4_pg.C_LG_VIII1499	At1g04510	putative pre-mRNA splicing factor PRP19 : similar to GB:AAB80652: supported by cDNA: gi_14532631_gb_AY039940.1_		At1g04510	1.61796	putative pre-mRNA splicing factor PRP19 similar to GB:AAB80652; supported by cDNA: gi_14532631_gb_AY039940.1_
PtpAffx.89685.1.S1_at	0.668183	0.0187627	eugene3.00100377	At1g04510	putative pre-mRNA splicing factor PRP19 : similar to GB:AAB80652: supported by cDNA: gi_14532631_gb_AY039940.1_		At1g04510	1.61796	putative pre-mRNA splicing factor PRP19 similar to GB:AAB80652; supported by cDNA: gi_14532631_gb_AY039940.1_
PtpAffx.200212.1.S1_at	1.62477	0.0191239	eugene3.00010431	At1g04650	hypothetical protein : predicted by genscan		At1g04650	2.61176	hypothetical protein predicted by genscan
PtpAffx.203439.1.S1_at	1.17029	0.00592467	eugene3.00031448	At1g04650	hypothetical protein : predicted by genscan		At1g04650	2.61176	hypothetical protein predicted by genscan
PtpAffx.200202.1.S1_at	2.10109	0.00644852	gw1.I.7535.1	At1g04730	hypothetical protein : predicted by genscan		At1g04730	2.2051	hypothetical protein predicted by genscan
PtpAffx.5678.2.S1_a_at	2.84928	0.000546732	estExt_Genewise1_v1.C_2150028	At1g04870	expressed protein : : supported by cDNA: gi_16930706_gb_AF436837.1_AF436837		At1g04870	2.64292	unknown protein ; supported by cDNA: gi_16930706_gb_AF436837.1_AF436837
PtpAffx.102862.1.S1_s_at	2.16354	0.00282244	grail3.0148001001	At1g04940	unknown protein :		At1g04940	2.04318	unknown protein
PtpAffx.216625.1.S1_at	1.26626	0.000535575	grail3.0148001001	At1g04940	unknown protein :		At1g04940	2.04318	unknown protein
Ptp.5669.1.S1_at	0.624685	0.0151315	eugene3.00002078	At1g05070	expressed protein : ESTs gb|T144077 and gb|T43352 come from this gene: supported by full-length cDNA: Ceres: 13725.		At1g05070	2.15582	unknown protein ESTs gb|T144077 and gb|T43352 come from this gene; supported by full-length cDNA: Ceres: 13725.
Ptp.7358.1.S1_at	0.899178	0.010106	grail3.0012020701	At1g05120	similar to DNA repair protein-like : temporary automated functional assignment		At1g05120	1.66758	hypothetical protein Similar to Saccharomyces RAD16 (gb|X78993); The coding region for this hypothetical protein may extend beyond the end of the yUP8H12 sequence
PtpAffx.105366.1.S1_at	1.99795	0.0178394	gw1.X.5887.1	At1g05380	hypothetical protein : predicted by genemark.hmm: supported by cDNA: gi_14334621		At1g05380	1.58506	hypothetical protein predicted by genemark.hmm
PtpAffx.208775.1.S1_at	0.798179	0.00203386	gw1.X.5860.1	At1g05410	expressed protein : :supported by full-length cDNA: Ceres:38810.		At1g05410	3.01781	hypothetical protein predicted by genemark.hmm;supported by full-length cDNA: Ceres:38810.
PtpAffx.208774.1.S1_at	1.38619	0.00924411	eugene3.00100788	At1g05440	hypothetical protein : predicted by genemark.hmm		At1g05440	1.92467	hypothetical protein predicted by genemark.hmm
Ptp.973.1.A1_at	4.21868	0.00549359	eugene3.20500001	At1g05680	putative indole-3-acetate beta-glucosyltransferase : similar to indole-3-acetate beta-glucosyltransferase GB:AAD32293		At1g05680	2.27844	putative indole-3-acetate beta-glucosyltransferase similar to indole-3-acetate beta-glucosyltransferase GB:AAD32293
PtpAffx.143539.1.S1_at	3.77839	0.0097798	gw1.VII.465.1	At1g05680	putative indole-3-acetate beta-glucosyltransferase : similar to indole-3-acetate beta-glucosyltransferase GB:AAD32293		At1g05680	2.27844	putative indole-3-acetate beta-glucosyltransferase similar to indole-3-acetate beta-glucosyltransferase GB:AAD32293
PtpAffx.217864.1.S1_at	4.64237	0.00182573	eugene3.01820023	At1g05680	putative indole-3-acetate beta-glucosyltransferase : similar to indole-3-acetate beta-glucosyltransferase GB:AAD32293		At1g05680	2.27844	putative indole-3-acetate beta-glucosyltransferase similar to indole-3-acetate beta-glucosyltransferase GB:AAD32293
PtpAffx.23267.1.A1_at	3.01757	2.92659e-05	fgenesh4_pg.C_LG_XIX000891	At1g05710	expressed protein : similar to unknown protein GB:AAD24850:supported by full-length cDNA: Ceres:3900.		At1g05710	2.88579	unknown protein similar to unknown protein GB:AAD24850;supported by full-length cDNA: Ceres:3900.
PtpAffx.222257.1.S1_s_at	0.72552	0.000227002	fgenesh4_pg.C_scaffold_64000082	At1g05910	tat-binding protein		At1g05910	1.83651	tat-binding protein, putative similar to GB:CAA56963 from [Saccharomyces cerevisiae]; supported by cDNA: gi_15983758_gb_AY056785.1_
PtpAffx.158426.1.S1_at	1.5492	0.0102218	eugene3.00020347	At1g06190	expressed protein : :supported by full-length cDNA: Ceres:114093.		At1g06190	1.37069	unknown protein ;supported by full-length cDNA: Ceres:114093.
PtpAffx.143610.2.S1_a_at	0.470188	0.0154335	gw1.II.2093.1	At1g06210	expressed protein : : supported by cDNA: gi_15450710_gb_AY052723.1_		At1g06210	1.36133	unknown protein ; supported by cDNA: gi_15450710_gb_AY052723.1_
PtpAffx.205650.1.S1_x_at	1.21948	0.0193838	grail3.0002034001	At1g06530	hypothetical protein :		At1g06530	1.79878	hypothetical protein
PtpAffx.205650.1.S1_s_at	0.91961	0.00662665	grail3.0002034001	At1g06530	hypothetical protein :		At1g06530	1.79878	hypothetical protein
PtpAffx.205669.1.S1_at	2.62921	0.000222437	gw1.V.697.1	At1g06560	unknown protein :		At1g06560	1.92223	unknown protein
PtpAffx.205670.1.S1_at	2.04336	0.00167869	gw1.V.697.1	At1g06560	unknown protein :		At1g06560	1.92223	unknown protein
PtpAffx.3763.1.S1_at	0.780492	0.0181892	fgenesh4_pm.C_LG_II000277	At1g06570	4-hydroxyphenylpyruvate dioxygenase (HPD) : identical to 4-hydroxyphenylpyruvate dioxygenase (HPD) SP:P93836 [Arabidopsis thaliana (Mouse-ear cress)]: supported by cDNA: gi_2145038_gb_AF000228.1_ATAF000228		At1g06570	1.56802	4-hydroxyphenylpyruvate dioxygenase (HPD) identical to 4-hydroxyphenylpyruvate dioxygenase (HPD) SP:P93836 [Arabidopsis thaliana (Mouse-ear cress)]; supported by cDNA: gi_2145038_gb_AF000228.1_ATAF000228
PtpAffx.222315.1.S1_at	2.0668	0.000920518	eugene3.00640202	At1g06720	unknown protein :		At1g06720	2.49863	unknown protein
PtpAffx.9494.1.S1_a_at	1.06786	0.00943849	gw1.XIII.155.1	At1g06960	small nuclear ribonucleoprotein U2B		At1g06960	2.30375	spliceosomal protein (U2B), putative similar to spliceosomal protein (U2B) GI:169588 from [Solanum tuberosum]
Ptp.5699.1.S1_at	1.5456	0.00461008	estExt_fgenesh4_pm.C_LG_X0765	At1g07070	ribosomal protein		At1g07070	1.58804	ribosomal protein, putative similar to ribosomal protein L35a GI:57118 from [Rattus norvegicus]; supported by full-length cDNA: Ceres: 2778.
PtpAffx.2748.1.A1_at	1.14436	0.0183556	eugene3.01710031	At1g07210	hypothetical protein : contains Pfam profile: PF01084 ribosomal protein S18: supported by cDNA: gi_12083223		At1g07210	1.51403	hypothetical protein contains Pfam profile: PF01084 ribosomal protein S18
PtpAffx.138640.1.A1_at	1.89259	0.00262771	estExt_Genewise1_v1.C_LG_VIII1724	At1g07570	protein kinase APK1A : identical to SP:Q06548 from [Arabidopsis thaliana]		At1g07570	2.69345	protein kinase APK1A identical to SP:Q06548 from [Arabidopsis thaliana]
PtpAffx.145419.1.S1_at	3.49182	0.00037513	estExt_Genewise1_v1.C_LG_VIII1724	At1g07570	protein kinase APK1A : identical to SP:Q06548 from [Arabidopsis thaliana]		At1g07570	2.69345	protein kinase APK1A identical to SP:Q06548 from [Arabidopsis thaliana]
PtpAffx.22916.1.A1_at	2.91229	0.00503804	fgenesh4_pm.C_LG_X000819	At1g07570	protein kinase APK1A : identical to SP:Q06548 from [Arabidopsis thaliana]		At1g07570	2.69345	protein kinase APK1A identical to SP:Q06548 from [Arabidopsis thaliana]
PtpAffx.66401.1.S1_at	1.15549	0.00815605	gw1.I.1303.1	At1g07620	GTP-binding protein		At1g07620	2.69704	GTP-binding protein, putative similar to GB:M24537 from [Bacillus subtilis]
Ptp.2393.1.S1_at	1.58386	0.00492093	estExt_Genewise1_v1.C_LG_XIV2052	At1g07830	mitochondrial ribosomal protein		At1g07830	2.6762	mitochondrial ribosomal protein, putative similar to GB:CAA83057 from [Saccharomyces cerevisiae]; supported by cDNA: gi_14030694_gb_AF375438.1_AF375438
Ptp.2393.1.S1_s_at	1.12137	0.0104339	estExt_Genewise1_v1.C_LG_XIV2052	At1g07830	mitochondrial ribosomal protein		At1g07830	2.6762	mitochondrial ribosomal protein, putative similar to GB:CAA83057 from [Saccharomyces cerevisiae]; supported by cDNA: gi_14030694_gb_AF375438.1_AF375438
PtpAffx.153528.1.A1_at	3.37967	0.0109524	estExt_Genewise1_v1.C_LG_XIV2052	At1g07830	mitochondrial ribosomal protein		At1g07830	2.6762	mitochondrial ribosomal protein, putative similar to GB:CAA83057 from [Saccharomyces cerevisiae]; supported by cDNA: gi_14030694_gb_AF375438.1_AF375438
PtpAffx.98393.1.S1_at	1.34225	0.007713	grail3.0027014902	At1g07840	expressed protein : : supported by cDNA: gi_15810572_gb_AY056325.1_		At1g07840	1.87361	hypothetical protein predicted by genemark.hmm; supported by cDNA: gi_15810572_gb_AY056325.1_
PtpAffx.205076.1.S1_at	0.60836	0.0148163	gw1.IX.5004.1	At1g08130	ligase I		At1g08130	2.36898	ligase I, putative similar to ligase I GI:1161303 from [Xenopus laevis]
PtpAffx.204485.1.S1_s_at	1.56466	0.0021606	gw1.IX.834.1	At1g08280	sialyltransferase family : contains Pfam profile: PF00777 sialyltransferase (Glycosyltransferase family 29)		At1g08280	1.95549	hypothetical protein contains similarity to alpha2,8-sialyltransferase GI:929684 from [Mus musculus]
PtpAffx.212143.1.S1_at	1.19458	0.00550546	fgenesh4_pg.C_LG_XIX000204	At1g08610	hypothetical protein : predicted by genscan		At1g08610	3.38003	hypothetical protein predicted by genscan
PtpAffx.85620.1.S1_at	0.376506	0.00188407	gw1.XIII.1675.1	At1g08620	hypothetical protein : similar to hypothetical protein GB:CAB45806		At1g08620	1.46288	hypothetical protein similar to hypothetical protein GB:CAB45806
PtpAffx.211109.1.S1_at	0.814113	0.00277723	fgenesh4_pg.C_LG_XIII000320	At1g08700	putative presenilin : similar to presenilin GB:AAD23630:supported by full-length cDNA: Ceres:43026.		At1g08700	1.54158	putative presenilin similar to presenilin GB:AAD23630;supported by full-length cDNA: Ceres:43026.
PtpAffx.46215.1.S1_a_at	1.15131	0.00763103	eugene3.00700054	At1g08780	expressed protein : similar to C-1 (Homo sapiens) (U41816): supported by full-length cDNA: Ceres: 20276.		At1g08780	1.84978	unknown protein similar to C-1 (Homo sapiens) (U41816); supported by full-length cDNA: Ceres: 20276.
PtpAffx.216034.1.S1_at	0.804245	0.0128687	fgenesh4_pm.C_scaffold_133000039	At1g09190	hypothetical protein : identical to GB:AAC24086 which contains similarity to a membrane-associated salt-inducible protein		At1g09190	8.12628	hypothetical protein identical to GB:AAC24086 which contains similarity to a membrane-associated salt-inducible protein
PtpAffx.210830.1.S1_at	1.17793	0.0171084	eugene3.00130029	At1g09460	unknown protein : similar to glucan endo-1		At1g09460	5.2304	unknown protein similar to beta-1,3-glucanase GB:AAD22663, location of EST 192N12T7, gb|R90355
PtpAffx.223262.1.S1_at	1.53247	0.00165847	fgenesh4_pm.C_scaffold_86000018	At1g09600	putative protein kinase : Similar to cdc2 protein kinases		At1g09600	2.31781	putative protein kinase Similar to cdc2 protein kinases
PtpAffx.158552.1.S1_s_at	1.17226	0.00158222	eugene3.00860050	At1g09620	putative leucyl-tRNA synthetase : Strong similarity to S. pombe leucyl-tRNA synthetase (gb|Z73100)		At1g09620	1.99505	putative leucyl-tRNA synthetase Strong similarity to S. pombe leucyl-tRNA synthetase (gb|Z73100)
PtpAffx.128912.1.S1_at	2.22997	0.000751414	estExt_Genewise1_v1.C_1500126	At1g09640	elongation factor 1B-gamma		At1g09640	1.3233	unknown protein Similar to elongation factor 1-gamma (gb|EF1G_XENLA). ESTs gb|T20564,gb|T45940,gb|T04527 come from this gene;supported by full-length cDNA: Ceres:39525.
Ptp.157.1.S1_s_at	1.61727	0.000566449	estExt_Genewise1_v1.C_1500126	At1g09640	elongation factor 1B-gamma		At1g09640	1.3233	unknown protein Similar to elongation factor 1-gamma (gb|EF1G_XENLA). ESTs gb|T20564,gb|T45940,gb|T04527 come from this gene;supported by full-length cDNA: Ceres:39525.
PtpAffx.2478.2.S1_a_at	0.805036	0.00405135	estExt_fgenesh4_pm.C_LG_XIX0193	At1g09640	elongation factor 1B-gamma		At1g09640	1.3233	unknown protein Similar to elongation factor 1-gamma (gb|EF1G_XENLA). ESTs gb|T20564,gb|T45940,gb|T04527 come from this gene;supported by full-length cDNA: Ceres:39525.
PtpAffx.17310.1.S1_at	0.656267	0.0092243	estExt_fgenesh4_pg.C_LG_III1318	At1g09690	putative 60S ribosomal protein L21 : Similar to ribosomal protein L21 (gb|L38826). ESTs gb|AA395597		At1g09690	1.74592	putative 60S ribosomal protein L21 Similar to ribosomal protein L21 (gb|L38826). ESTs gb|AA395597,gb|ATTS5197 come from this gene; supported by cDNA: gi_16649106_gb_AY059923.1_
PtpAffx.3566.2.S1_at	1.02189	0.0023782	estExt_fgenesh4_pm.C_LG_III0531	At1g09760	putative U2 small nuclear ribonucleoprotein A (U2 SNRNP-A) : Identical to A. thaliana U2 SnRNP-specific A' protein (gb|X69137). ESTs gb|ATTS0705		At1g09760	2.09899	putative U2 small nuclear ribonucleoprotein A (U2 SNRNP-A) Identical to A. thaliana U2 SnRNP-specific A protein (gb|X69137). ESTs gb|ATTS0705, gb|ATTS0339 come from this gene; supported by cDNA: gi_16649064_gb_AY059902.1_
PtpAffx.3566.2.S1_a_at	1.40017	0.00304705	eugene3.00010586	At1g09760	putative U2 small nuclear ribonucleoprotein A (U2 SNRNP-A) : Identical to A. thaliana U2 SnRNP-specific A' protein (gb|X69137). ESTs gb|ATTS0705		At1g09760	2.09899	putative U2 small nuclear ribonucleoprotein A (U2 SNRNP-A) Identical to A. thaliana U2 SnRNP-specific A protein (gb|X69137). ESTs gb|ATTS0705, gb|ATTS0339 come from this gene; supported by cDNA: gi_16649064_gb_AY059902.1_
PtpAffx.3566.1.S1_at	1.07953	0.00998166	eugene3.00010586	At1g09760	putative U2 small nuclear ribonucleoprotein A (U2 SNRNP-A) : Identical to A. thaliana U2 SnRNP-specific A' protein (gb|X69137). ESTs gb|ATTS0705		At1g09760	2.09899	putative U2 small nuclear ribonucleoprotein A (U2 SNRNP-A) Identical to A. thaliana U2 SnRNP-specific A protein (gb|X69137). ESTs gb|ATTS0705, gb|ATTS0339 come from this gene; supported by cDNA: gi_16649064_gb_AY059902.1_
PtpAffx.212141.1.S1_at	0.868211	0.0184826	gw1.XIX.527.1	At1g09770	putative DNA-binding protein		At1g09770	3.68249	putative DNA-binding protein, Myb Identical to A. thaliana Myb-like protein (gb|D58424); supported by cDNA: gi_1747309_dbj_D58424.1_D58424
PtpAffx.19666.1.A1_at	1.38586	0.00115898	gw1.XIX.1604.1	At1g09795	Expressed protein : : supported by full-length cDNA: Ceres: 6319.		At1g09795	3.42466	Expressed protein ; supported by full-length cDNA: Ceres: 6319.
PtpAffx.8676.1.A1_at	0.896174	0.00270692	grail3.0086002101	At1g09810	unknown protein :		At1g09810	1.89326	unknown protein
PtpAffx.216358.1.S1_s_at	1.41174	0.000965092	gw1.86.80.1	At1g09830	putative phosphoribosylglycinamide synthetase : Identical to A. thaliana PUR2 (gb|X74766). ESTs gb|ATTS3927		At1g09830	1.7758	putative phosphoribosylglycinamide synthetase Identical to A. thaliana PUR2 (gb|X74766). ESTs gb|ATTS3927,gb|N96446 come from this gene; supported by cDNA: gi_15292772_gb_AY050820.1_
PtpAffx.223257.1.S1_at	1.63231	0.00060475	gw1.86.80.1	At1g09830	putative phosphoribosylglycinamide synthetase : Identical to A. thaliana PUR2 (gb|X74766). ESTs gb|ATTS3927		At1g09830	1.7758	putative phosphoribosylglycinamide synthetase Identical to A. thaliana PUR2 (gb|X74766). ESTs gb|ATTS3927,gb|N96446 come from this gene; supported by cDNA: gi_15292772_gb_AY050820.1_
PtpAffx.3747.4.A1_a_at	1.41042	0.00266546	grail3.0150004202	At1g09840	shaggy-like protien kinase		At1g09840	1.44633	shaggy-like protien kinase, kappa Identical to A. thaliana AtK-1 (gb|X79279)
PtpAffx.215387.1.S1_at	0.734768	0.0137371	gw1.122.293.1	At1g10170	hypothetical protein : similar to transcriptional repressor NF-X1 in Homo sapiens (sp|Q12986|NFX1_HUMAN): similar to EST gb|T21002		At1g10170	1.69117	hypothetical protein similar to transcriptional repressor NF-X1 in Homo sapiens (sp|Q12986|NFX1_HUMAN); similar to EST gb|T21002
PtpAffx.153458.2.A1_at	2.90266	0.00157807	eugene3.00081999	At1g10480	zinc finger protein 5		At1g10480	1.78101	zinc finger protein 5, ZFP5 possible transcription factor with C2H2 zinc finger;supported by full-length cDNA: Ceres:23664.
PtpAffx.208398.1.S1_s_at	4.78703	0.00102701	eugene3.00081999	At1g10480	zinc finger protein 5		At1g10480	1.78101	zinc finger protein 5, ZFP5 possible transcription factor with C2H2 zinc finger;supported by full-length cDNA: Ceres:23664.
PtpAffx.835.1.S1_at	0.828749	0.0103789	eugene3.00081601	At1g10580	putative pre-mRNA splicing factor : similar to splicing factor hPRP17 (gi|3283220): similar to ESTs emb|F15435 and dbj|AUO62661		At1g10580	1.77213	putative pre-mRNA splicing factor similar to splicing factor hPRP17 (gi|3283220); similar to ESTs emb|F15435 and dbj|AUO62661
PtpAffx.154996.1.S1_at	2.8681	0.00468235	eugene3.00030064	At1g10780	F-box protein family : predicted by genemark.hmm		At1g10780	1.92369	hypothetical protein predicted by genemark.hmm
Ptp.236.1.S1_s_at	0.886316	0.0134649	estExt_Genewise1_v1.C_LG_XIV3113	At1g10840	putative translation initiation factor : similar to gb|U54559 eIF3-p40 subunit from Homo sapiens and is a member of the PF|01398 Mov34 family. ESTs gb|N96623 and gb|N07519 come from this gene:supported by full-length cDNA: Ceres:34385.		At1g10840	1.47189	putative translation initiation factor similar to gb|U54559 eIF3-p40 subunit from Homo sapiens and is a member of the PF|01398 Mov34 family. ESTs gb|N96623 and gb|N07519 come from this gene;supported by full-length cDNA: Ceres:34385.
PtpAffx.7762.2.S1_at	1.33077	0.00508424	eugene3.00002157	At1g10840	putative translation initiation factor : similar to gb|U54559 eIF3-p40 subunit from Homo sapiens and is a member of the PF|01398 Mov34 family. ESTs gb|N96623 and gb|N07519 come from this gene:supported by full-length cDNA: Ceres:34385.		At1g10840	1.47189	putative translation initiation factor similar to gb|U54559 eIF3-p40 subunit from Homo sapiens and is a member of the PF|01398 Mov34 family. ESTs gb|N96623 and gb|N07519 come from this gene;supported by full-length cDNA: Ceres:34385.
PtpAffx.52072.1.S1_at	2.44061	3.33484e-05	eugene3.00002157	At1g10840	putative translation initiation factor : similar to gb|U54559 eIF3-p40 subunit from Homo sapiens and is a member of the PF|01398 Mov34 family. ESTs gb|N96623 and gb|N07519 come from this gene:supported by full-length cDNA: Ceres:34385.		At1g10840	1.47189	putative translation initiation factor similar to gb|U54559 eIF3-p40 subunit from Homo sapiens and is a member of the PF|01398 Mov34 family. ESTs gb|N96623 and gb|N07519 come from this gene;supported by full-length cDNA: Ceres:34385.
PtpAffx.203759.1.S1_at	0.538958	0.00488455	grail3.0093006501	At1g11240	expressed protein : :supported by full-length cDNA: Ceres:111951.		At1g11240	2.5282	hypothetical protein predicted by genemark.hmm;supported by full-length cDNA: Ceres:111951.
PtpAffx.61228.1.S1_at	1.43553	0.00497264	estExt_fgenesh4_pg.C_LG_XI0324	At1g11240	expressed protein : :supported by full-length cDNA: Ceres:111951.		At1g11240	2.5282	hypothetical protein predicted by genemark.hmm;supported by full-length cDNA: Ceres:111951.
PtpAffx.164096.1.S1_at	1.62019	0.00482746	estExt_fgenesh4_pg.C_LG_V1564	At1g11320	hypothetical protein : identical to hypothetical protein GB:AAD49990 GI:5734725 from [Arabidopsis thaliana]		At1g11320	1.48329	hypothetical protein identical to hypothetical protein GB:AAD49990 GI:5734725 from [Arabidopsis thaliana]
PtpAffx.19541.1.S1_at	1.16216	0.0117745	estExt_fgenesh4_pg.C_LG_V1564	At1g11320	hypothetical protein : identical to hypothetical protein GB:AAD49990 GI:5734725 from [Arabidopsis thaliana]		At1g11320	1.48329	hypothetical protein identical to hypothetical protein GB:AAD49990 GI:5734725 from [Arabidopsis thaliana]
PtpAffx.65771.2.A1_a_at	1.52547	0.000316952	estExt_fgenesh4_pg.C_LG_IV0208	At1g11390	similar to hypethetical 62.8 KD protein in SSE1-CAR1 intergenic region sp|Q02981: similar to ESTs gb|AI998535		At1g11390	1.7316	similar to hypethetical 62.8 KD protein in SSE1-CAR1 intergenic region sp|Q02981; similar to ESTs gb|AI998535, emb|F15402 contains similarity to aminoglycoside acetyltransferase regulator GI:2183252 from [Providencia stuartii]
PtpAffx.222213.1.S1_at	1.1877	0.0067037	eugene3.00640009	At1g11480	expressed protein : contains similarity to eukaryotic initiation factor 4B GI:6739515 from [Triticum aestivum]: supported by cDNA: gi_14335083_gb_AY037221.1_		At1g11480	1.44134	unknown protein contains similarity to eukaryotic initiation factor 4B GI:6739515 from [Triticum aestivum]; supported by cDNA: gi_14335083_gb_AY037221.1_
PtpAffx.73725.1.S1_at	0.873975	0.0133176	estExt_fgenesh4_pg.C_LG_VII0265	At1g11480	expressed protein : contains similarity to eukaryotic initiation factor 4B GI:6739515 from [Triticum aestivum]: supported by cDNA: gi_14335083_gb_AY037221.1_		At1g11480	1.44134	unknown protein contains similarity to eukaryotic initiation factor 4B GI:6739515 from [Triticum aestivum]; supported by cDNA: gi_14335083_gb_AY037221.1_
PtpAffx.22848.1.S1_at	1.9678	0.0149165	eugene3.00040067	At1g11600	cytochrome p450		At1g11600	27.4368	putative cytochrome P450 strong similarity to gb|U61231 cytochrome P450 from Arabidopsis thaliana and is a member of the PF|00067 Cytochrome P450 family. ESTs gb|Z30775 and gb|Z30776 come from this gene;supported by full-length cDNA: Ceres:117895.
PtpAffx.204819.1.S1_at	1.64852	0.00167855	fgenesh4_pg.C_LG_IX000928	At1g11900	hypothetical protein : Similar to salt-inducible membrane protein gb|U08285 from Nicotiana tabacum. EST gb|F14010 comes from this gene		At1g11900	2.04792	hypothetical protein Similar to salt-inducible membrane protein gb|U08285 from Nicotiana tabacum. EST gb|F14010 comes from this gene
Ptp.1556.1.A1_at	0.441847	0.00449843	grail3.0024007102	At1g12050	fumarylacetoacetate hydrolase-like protein : similar to fumarylacetoacetate hydrolase		At1g12050	1.24065	fumarylacetoacetate hydrolase-like protein similar to fumarylacetoacetate hydrolase, gb|L41670 from Emericella nidulans
PtpAffx.200872.1.S1_at	6.86547	0.00229526	fgenesh4_pg.C_LG_I001957	At1g12740	cytochrome P450		At1g12740	3.04037	cytochrome P450, putative similar to cytochrome P450 GI:4176420 from [Arabidopsis thaliana]
PtpAffx.204828.1.S1_at	6.59504	0.0152233	gw1.IX.3215.1	At1g12740	cytochrome P450		At1g12740	3.04037	cytochrome P450, putative similar to cytochrome P450 GI:4176420 from [Arabidopsis thaliana]
PtpAffx.200449.1.S1_at	1.98892	0.01315	fgenesh4_pg.C_LG_I000970	At1g12740	cytochrome P450		At1g12740	3.04037	cytochrome P450, putative similar to cytochrome P450 GI:4176420 from [Arabidopsis thaliana]
PtpAffx.417.3.A1_a_at	8.62796	0.000354823	grail3.0053010302	At1g12740	cytochrome P450		At1g12740	3.04037	cytochrome P450, putative similar to cytochrome P450 GI:4176420 from [Arabidopsis thaliana]
PtpAffx.417.2.S1_at	2.30392	0.0156635	estExt_fgenesh4_pg.C_LG_IX0949	At1g12740	cytochrome P450		At1g12740	3.04037	cytochrome P450, putative similar to cytochrome P450 GI:4176420 from [Arabidopsis thaliana]
PtpAffx.146962.1.A1_at	1.19613	0.00337528	fgenesh4_pg.C_LG_VIII001619	At1g13160	hypothetical protein : predicted by genscan		At1g13160	1.65258	hypothetical protein predicted by genscan
PtpAffx.208269.1.S1_at	1.23377	0.000369992	fgenesh4_pg.C_LG_VIII001619	At1g13160	hypothetical protein : predicted by genscan		At1g13160	1.65258	hypothetical protein predicted by genscan
PtpAffx.204831.1.S1_at	0.959369	0.0100183	estExt_Genewise1_v1.C_LG_IX3221	At1g13220	putative nuclear matrix constituent protein : similar to gb|D64087 nuclear matrix constituent protein 1 (NMCP1) from Daucus carota		At1g13220	2.8549	putative nuclear matrix constituent protein similar to gb|D64087 nuclear matrix constituent protein 1 (NMCP1) from Daucus carota
Ptp.6032.1.S1_at	0.906368	0.00384638	estExt_fgenesh4_pm.C_LG_VIII0396	At1g13690	expressed protein : contains similarity to peptidyl-prolyl cis-trans isomerase E GI:4406227 from [Homo sapiens]: supported by cDNA: gi_1498063_gb_U64825.1_ATU64825		At1g13690	2.15281	hypothetical protein contains similarity to peptidyl-prolyl cis-trans isomerase E GI:4406227 from [Homo sapiens]; supported by cDNA: gi_1498063_gb_U64825.1_ATU64825
PtpAffx.33549.1.S1_at	1.17788	0.00255412	eugene3.00101480	At1g13730	NTF2-containing RNA-binding protein		At1g13730	1.63697	hypothetical protein predicted by genscan+; supported by cDNA: gi_16648784_gb_AY058169.1_
PtpAffx.130676.1.S1_s_at	1.92688	0.00126247	fgenesh4_pg.C_LG_XIX000744	At1g14050	Expressed protein : : supported by full-length cDNA: Ceres: 29867.		At1g14050	1.88498	Expressed protein ; supported by full-length cDNA: Ceres: 29867.
PtpAffx.221316.1.S1_at	1.24864	0.000612474	eugene3.00410116	At1g14050	Expressed protein : : supported by full-length cDNA: Ceres: 29867.		At1g14050	1.88498	Expressed protein ; supported by full-length cDNA: Ceres: 29867.
PtpAffx.212367.1.S1_at	2.29949	0.00048298	fgenesh4_pg.C_LG_XIX000744	At1g14050	Expressed protein : : supported by full-length cDNA: Ceres: 29867.		At1g14050	1.88498	Expressed protein ; supported by full-length cDNA: Ceres: 29867.
PtpAffx.201431.1.S1_s_at	5.20797	0.000385566	estExt_fgenesh4_pg.C_LG_I3206	At1g14130	dioxygenase-like protein : very similar to adventitious rooting related oxygenase: Very similar to 2-oxoacid dependent dioxygenase from Malus domestica		At1g14130	3.23164	dioxygenase-like protein very similar to adventitious rooting related oxygenase; Very similar to 2-oxoacid dependent dioxygenase from Malus domestica, gi|3492806
Ptp.3501.1.S1_at	0.918696	0.00308369	eugene3.00190837	At1g14300	hypothetical protein : predicted by genemark.hmm		At1g14300	2.02892	hypothetical protein predicted by genemark.hmm
PtpAffx.156448.1.S1_s_at	1.05658	0.00849833	fgenesh4_pm.C_LG_X000378	At1g14570	expressed protein : : supported by cDNA: gi_13877612_gb_AF370507.1_AF370507		At1g14570	1.28281	unknown protein ; supported by cDNA: gi_13877612_gb_AF370507.1_AF370507
PtpAffx.208828.1.S1_at	0.737135	0.000597257	fgenesh4_pm.C_LG_X000378	At1g14570	expressed protein : : supported by cDNA: gi_13877612_gb_AF370507.1_AF370507		At1g14570	1.28281	unknown protein ; supported by cDNA: gi_13877612_gb_AF370507.1_AF370507
PtpAffx.37085.1.A1_at	1.00722	0.0107064	eugene3.00050267	At1g14610	valyl-tRNA synthetase		At1g14610	1.85102	valyl-tRNA synthetase, putative similar to valyl tRNA synthetase GB:AAB49704 GI:1890130 from [Arabidopsis thaliana]; supported by cDNA: gi_1890129_gb_U89986.1_ATU89986
PtpAffx.207450.1.S1_s_at	1.02072	0.0156488	estExt_fgenesh4_pg.C_LG_VII1280	At1g14610	valyl-tRNA synthetase		At1g14610	1.85102	valyl-tRNA synthetase, putative similar to valyl tRNA synthetase GB:AAB49704 GI:1890130 from [Arabidopsis thaliana]; supported by cDNA: gi_1890129_gb_U89986.1_ATU89986
PtpAffx.106851.1.S1_at	1.83724	0.0151276	grail3.0039011801	At1g14620	decoy : identical to GB:AAB51588 GI:1931612 from [Arabidopsis thaliana]: supported by cDNA: gi_1842110_gb_U87586.1_ATU87586		At1g14620	2.42849	decoy identical to GB:AAB51588 GI:1931612 from [Arabidopsis thaliana]; supported by cDNA: gi_1842110_gb_U87586.1_ATU87586
Ptp.5059.1.S1_s_at	1.10578	0.00343802	gw1.VIII.843.1	At1g14710	expressed protein : : supported by cDNA: gi_16612297_gb_AF439842.1_AF439842		At1g14710	2.13109	unknown protein ; supported by cDNA: gi_16612297_gb_AF439842.1_AF439842
Ptp.5059.1.S1_at	1.09118	0.00979839	gw1.VIII.843.1	At1g14710	expressed protein : : supported by cDNA: gi_16612297_gb_AF439842.1_AF439842		At1g14710	2.13109	unknown protein ; supported by cDNA: gi_16612297_gb_AF439842.1_AF439842
PtpAffx.62873.1.S1_at	1.16018	0.0138334	gw1.VIII.843.1	At1g14710	expressed protein : : supported by cDNA: gi_16612297_gb_AF439842.1_AF439842		At1g14710	2.13109	unknown protein ; supported by cDNA: gi_16612297_gb_AF439842.1_AF439842
PtpAffx.208845.1.S1_at	1.97632	0.00592467	fgenesh4_pg.C_LG_X000938	At1g14710	expressed protein : : supported by cDNA: gi_16612297_gb_AF439842.1_AF439842		At1g14710	2.13109	unknown protein ; supported by cDNA: gi_16612297_gb_AF439842.1_AF439842
PtpAffx.218286.1.S1_at	1.67011	0.011602	fgenesh4_pg.C_scaffold_197000013	At1g14820	SEC14 cytosolic factor		At1g14820	2.86299	phosphatidylinositol/phosphatidylcholine transfer protein, putative similar to phosphatidylinositol/phosphatidylcholine transfer protein SP:P24280 [Saccharomyces cerevisiae (Baker s yeast)]
PtpAffx.208077.1.S1_at	0.830375	0.0134929	grail3.0010063601	At1g14850	nucleoporin		At1g14850	2.38117	nucleoporin, putative similar to nuclear pore complex protein (NUP155) SP:O75694 [Homo sapiens (Human)]
Ptp.6374.1.S1_a_at	1.95085	0.0198138	estExt_fgenesh4_pm.C_LG_I0780	At1g14980	10 kDa chaperonin (CPN10) : identical to SP:P34893 from [Arabidopsis thaliana]:supported by full-length cDNA: Ceres:26943.		At1g14980	1.62352	chaperonin CPN10 identical to SP:P34893 from [Arabidopsis thaliana];supported by full-length cDNA: Ceres:26943.
PtpAffx.208904.1.S1_at	2.72956	0.0181987	gw1.X.6692.1	At1g15170	hypothetical protein : Strong similarity to gi|4734005 F3L12.7 hypothetical protein from Arabidopsis thaliana BAC gb|AC007178		At1g15170	2.19231	hypothetical protein Strong similarity to gi|4734005 F3L12.7 hypothetical protein from Arabidopsis thaliana BAC gb|AC007178
PtpAffx.7639.1.A1_at	10.7097	1.81022e-05	fgenesh4_pg.C_LG_XVIII001112	At1g15340	expressed protein : ESTs gb|H37032		At1g15340	2.24687	unknown protein ESTs gb|H37032, gb|R6425, gb|Z34651, gb|N37268, gb|AA713172 and gb|Z34241 come from this gene;supported by full-length cDNA: Ceres:16209.
Ptp.5530.1.S1_s_at	0.602138	0.0103096	gw1.I.9422.1	At1g15390	expressed protein : Similar to gi|4377403 Polypeptide Deformylase from Chlamydia pneumoniae genome gb|AE001687: supported by cDNA: gi_11320951_gb_AF250959.1_AF250959		At1g15390	2.11872	hypothetical protein Similar to gi|4377403 Polypeptide Deformylase from Chlamydia pneumoniae genome gb|AE001687; supported by cDNA: gi_11320951_gb_AF250959.1_AF250959
PtpAffx.18129.1.S1_at	0.8979	0.00548526	gw1.III.694.1	At1g15425	expressed protein : supported by full-length cDNA: Ceres:29810: supported by cDNA: 29810.		At1g15425	2.21223	hypothetical protein predicted by genscan+
PtpAffx.13775.1.A1_at	1.67633	0.00271391	grail3.0037006501	At1g15440	hypothetical protein : Strong similarity to gb X95263 Periodic tryptophan protein 2 gene (PWP2) from Homo sapiens and contains 6 WD40		At1g15440	2.98454	hypothetical protein Strong similarity to gb|X95263 Periodic tryptophan protein 2 gene (PWP2) from Homo sapiens and contains 6 WD40, G-beta repeat domains
PtpAffx.13775.2.A1_at	0.727137	0.0101517	fgenesh4_pg.C_LG_I001085	At1g15440	hypothetical protein : Strong similarity to gb X95263 Periodic tryptophan protein 2 gene (PWP2) from Homo sapiens and contains 6 WD40		At1g15440	2.98454	hypothetical protein Strong similarity to gb|X95263 Periodic tryptophan protein 2 gene (PWP2) from Homo sapiens and contains 6 WD40, G-beta repeat domains
Ptp.6573.1.S1_at	1.45636	0.00822679	grail3.0074012301	At1g15480	hypothetical protein : predicted by genscan+		At1g15480	4.00923	hypothetical protein predicted by genscan+
PtpAffx.37364.1.A1_at	2.55093	0.00753332	estExt_fgenesh4_pm.C_LG_I0139	At1g15870	expressed protein : : supported by cDNA: gi_15215659_gb_AY050358.1_		At1g15870	2.14395	unknown protein ; supported by cDNA: gi_15215659_gb_AY050358.1_
PtpAffx.1106.1.A1_s_at	1.11222	0.00383274	gw1.I.7425.1	At1g15930	40S ribosomal protein S12		At1g15930	1.83791	40S ribosomal protein S12, putative similar to 40S ribosomal protein S12 GI:4263712 from [Arabidopsis thaliana];supported by full-length cDNA: Ceres:11328.
Ptp.5723.1.S1_at	1.65378	0.00270549	gw1.I.7425.1	At1g15930	40S ribosomal protein S12		At1g15930	1.83791	40S ribosomal protein S12, putative similar to 40S ribosomal protein S12 GI:4263712 from [Arabidopsis thaliana];supported by full-length cDNA: Ceres:11328.
PtpAffx.207844.1.S1_at	1.84665	0.00135413	gw1.VIII.2112.1	At1g16280	DEAD:DEAH box RNA helicase		At1g16280	1.57991	putative ATP-dependent RNA helicase similar to gb|L13612 DEAD-box protein (dbp45A) from Drosophila melanogaster and is a member of PF|00270 DEAD/DEAH box helicase family
PtpAffx.249.533.S1_a_at	0.907742	0.0172303	estExt_fgenesh4_pg.C_LG_XI1221	At1g16610	arginine:serine-rich protein		At1g16610	2.18558	arginine/serine-rich protein, putative similar to arginine/serine-rich protein GI:6601502 from [Arabidopsis thaliana]; supported by cDNA: gi_15027956_gb_AY045835.1_
Ptp.7864.1.S1_at	2.12436	0.00149898	estExt_fgenesh4_pg.C_LG_II2313	At1g16740	ribosomal protein L20		At1g16740	1.89384	ribosomal protein L20, putative similar to ribosomal protein L20 GI:3603025 from [Guillardia theta];supported by full-length cDNA: Ceres:255.
PtpAffx.38771.1.A1_a_at	1.87401	0.0138019	gw1.XIII.161.1	At1g16870	unknown protein : : supported by cDNA: gi_17064865		At1g16870	1.51681	unknown protein
PtpAffx.5277.2.A1_a_at	1.06339	0.00218994	gw1.XI.3620.1	At1g16900	Ser Thr protein kinase		At1g16900	1.78778	Ser Thr protein kinase, putative similar to Ser Thr protein kinase GI:2598067 from (Zea mays)
PtpAffx.3556.1.S1_at	3.63874	0.00158056	grail3.0032000201	At1g17020	SRG1-like protein : Strong homology to SRG1 protein		At1g17020	5.35449	SRG1-like protein Strong homology to SRG1 protein, a new member of the Fe(II)/ascorbate oxidase superfamily, Similar to SRG1 protein [Arabidopsis thaliana] (gi|629561). Location of est F1A5T7 (gb|N96370); supported by cDNA: gi_15081818_gb_AY048302.1_
PtpAffx.217901.1.S1_at	3.32872	0.00035832	gw1.1844.6.1	At1g17170	glutathione transferase		At1g17170	2.59066	putative glutathione transferase One of three repeated putative glutathione transferases. 72% identical to glutathione transferase [Arabidopsis thaliana] (gi|4006934)
PtpAffx.4246.2.S1_a_at	4.64498	0.00359715	eugene3.00190948	At1g17180	glutathione transferase		At1g17180	2.62336	putative glutathione transferase Second of three repeated putative glutathione transferases. 72% identical to glutathione transferase [Arabidopsis thaliana] (gi|4006934). Location of ests 191A10T7 (gb|R90188) and 171N13T7 (gb|R65532)
PtpAffx.3297.2.S1_a_at	1.39312	0.00207359	estExt_Genewise1_v1.C_LG_III1530	At1g17410	unknown protein : contains similarity to nucleoside diphosphate kinase GB:U41267 GI:1353654 from [Pseudomonas aeruginosa]		At1g17410	1.94074	unknown protein contains similarity to nucleoside diphosphate kinase GB:U41267 GI:1353654 from [Pseudomonas aeruginosa]
PtpAffx.205167.1.S1_s_at	6.06509	0.00198051	fgenesh4_pm.C_LG_V000052	At1g17840	ABC transporter family protein : similar to ABC transporter GI:10280532 from [Homo sapiens]		At1g17840	8.75406	ABC transporter, putative similar to ABC transporter GI:10280532 from [Homo sapiens]
PtpAffx.210402.1.S1_s_at	0.606552	0.0104872	eugene3.00120428	At1g18040	Cyclin-dependent kinase D1:3 : similar to cdc2+:CDC28-related protein kinase GI:20193 from [Oryza sativa]: supported by cDNA: gi_15147864_dbj_AB047274.1_AB047274		At1g18040	2.75441	cdc2+/CDC28-related protein kinase, putative similar to cdc2+/CDC28-related protein kinase GI:20193 from [Oryza sativa]; supported by cDNA: gi_15147864_dbj_AB047274.1_AB047274
PtpAffx.212697.1.S1_at	1.86814	7.09367e-05	gw1.XV.920.1	At1g18090	expressed protein : contains similarity to exonucleases: supported by cDNA: gi_15215781_gb_AY050420.1_		At1g18090	2.00495	hypothetical protein contains similarity to exonucleases; supported by cDNA: gi_15215781_gb_AY050420.1_
Ptp.1885.1.S1_at	1.04269	0.00762808	fgenesh4_pg.C_LG_XII000450	At1g18370	kinesin heavy chain isolog		At1g18370	3.7157	kinesin heavy chain isolog, putative similar to kinesin heavy chain isolog GB:AAB63609 GI:2262101 from [Arabidopsis thaliana]
PtpAffx.215442.1.S1_at	0.86287	0.0047804	gw1.123.178.1	At1g18700	unknown protein : : supported by cDNA: gi_17979006		At1g18700	1.63175	unknown protein
PtpAffx.207862.1.S1_at	2.72849	0.000191214	estExt_fgenesh4_pg.C_LG_VIII0760	At1g18750	MADS-box protein : similar to homeodomain transcription factor (AGL30) GI:3461830 from [Arabidopsis thaliana]		At1g18750	2.21112	homeodomain transcription factor, putative similar to homeodomain transcription factor (AGL30) GI:3461830 from [Arabidopsis thaliana]
Ptp.4592.1.S1_s_at	1.82474	0.000403807	gw1.XVII.1004.1	At1g18800	expressed protein : contains similarity to set protein GI:338038 from [Homo sapiens]:supported by full-length cDNA: Ceres:27467.		At1g18800	1.83585	unknown protein contains similarity to set protein GI:338038 from [Homo sapiens];supported by full-length cDNA: Ceres:27467.
Ptp.4592.1.S1_at	2.17893	0.00028425	gw1.XVII.1004.1	At1g18800	expressed protein : contains similarity to set protein GI:338038 from [Homo sapiens]:supported by full-length cDNA: Ceres:27467.		At1g18800	1.83585	unknown protein contains similarity to set protein GI:338038 from [Homo sapiens];supported by full-length cDNA: Ceres:27467.
PtpAffx.205813.1.S1_x_at	2.7555	0.00411856	grail3.0002064201	At1g19850	auxin response transcription factor : identical to transcription factor GI:2961085 from [Arabidopsis thaliana]: supported by cDNA: gi_2982221_gb_AF037229.1_AF037229		At1g19850	9.16626	transcription factor identical to transcription factor GI:2961085 from [Arabidopsis thaliana]; supported by cDNA: gi_2982221_gb_AF037229.1_AF037229
PtpAffx.20319.1.S1_at	3.32458	0.00598995	grail3.0002064402	At1g19850	auxin response transcription factor : identical to transcription factor GI:2961085 from [Arabidopsis thaliana]: supported by cDNA: gi_2982221_gb_AF037229.1_AF037229		At1g19850	9.16626	transcription factor identical to transcription factor GI:2961085 from [Arabidopsis thaliana]; supported by cDNA: gi_2982221_gb_AF037229.1_AF037229
PtpAffx.205813.1.S1_at	2.73695	0.00394227	grail3.0002064201	At1g19850	auxin response transcription factor : identical to transcription factor GI:2961085 from [Arabidopsis thaliana]: supported by cDNA: gi_2982221_gb_AF037229.1_AF037229		At1g19850	9.16626	transcription factor identical to transcription factor GI:2961085 from [Arabidopsis thaliana]; supported by cDNA: gi_2982221_gb_AF037229.1_AF037229
Ptp.7799.1.A1_at	1.17733	0.00912719	estExt_fgenesh4_pg.C_LG_II0244	At1g19880	unknown protein :		At1g19880	1.94441	unknown protein
PtpAffx.17087.1.S1_at	1.60714	0.00221097	estExt_fgenesh4_pg.C_LG_II0244	At1g19880	unknown protein :		At1g19880	1.94441	unknown protein
PtpAffx.17087.1.S1_s_at	1.7972	0.00464362	estExt_fgenesh4_pg.C_LG_II0244	At1g19880	unknown protein :		At1g19880	1.94441	unknown protein
PtpAffx.224492.1.S1_at	1.15353	0.000614491	estExt_fgenesh4_pm.C_LG_V0622	At1g19880	unknown protein :		At1g19880	1.94441	unknown protein
PtpAffx.29117.1.A1_at	1.39244	0.0178854	estExt_Genewise1_v1.C_LG_V1787	At1g19980	hypothetical protein : predicted by genemark.hmm		At1g19980	1.97214	hypothetical protein predicted by genemark.hmm
PtpAffx.18523.1.A1_at	1.47167	0.00225348	gw1.V.1925.1	At1g20300	expressed protein : contains similarity to PF01535 PPR repeat: supported by cDNA: gi_15450346_gb_AY052274.1_		At1g20300	3.98985	hypothetical protein contains similarity to PF01535 PPR repeat; supported by cDNA: gi_15450346_gb_AY052274.1_
PtpAffx.218155.1.S1_s_at	1.85117	0.00317419	fgenesh4_pg.C_scaffold_19398000001	At1g20300	expressed protein : contains similarity to PF01535 PPR repeat: supported by cDNA: gi_15450346_gb_AY052274.1_		At1g20300	3.98985	hypothetical protein contains similarity to PF01535 PPR repeat; supported by cDNA: gi_15450346_gb_AY052274.1_
PtpAffx.222075.1.S1_at	2.17119	0.00115314	gw1.6078.1.1	At1g20300	expressed protein : contains similarity to PF01535 PPR repeat: supported by cDNA: gi_15450346_gb_AY052274.1_		At1g20300	3.98985	hypothetical protein contains similarity to PF01535 PPR repeat; supported by cDNA: gi_15450346_gb_AY052274.1_
PtpAffx.205856.1.S1_at	0.990368	0.0147103	eugene3.00051521	At1g20410	hypothetical protein :		At1g20410	1.84747	hypothetical protein
PtpAffx.6866.1.A1_a_at	1.54759	0.00873027	eugene3.00020121	At1g20430	expressed protein : : supported by cDNA: gi_14596112_gb_AY042844.1_		At1g20430	1.92458	hypothetical protein ; supported by cDNA: gi_14596112_gb_AY042844.1_
PtpAffx.249.38.A1_a_at	1.57259	0.000105122	estExt_fgenesh4_pg.C_LG_V0410	At1g20696	Expressed protein : : supported by full-length cDNA: Ceres: 11938.		At1g20696	1.82481	Expressed protein ; supported by full-length cDNA: Ceres: 11938.
PtpAffx.249.411.A1_a_at	1.17615	0.00018704	estExt_fgenesh4_pg.C_LG_V0410	At1g20696	Expressed protein : : supported by full-length cDNA: Ceres: 11938.		At1g20696	1.82481	Expressed protein ; supported by full-length cDNA: Ceres: 11938.
PtpAffx.37067.1.A1_s_at	1.36348	0.0184197	estExt_Genewise1_v1.C_LG_II2236	At1g21720	20S proteasome beta subunit C (PBC1) : almost identical to GB:AAC32069 from [Arabidopsis thaliana]		At1g21720	1.30072	putative 20S proteasome beta subunit PBC2 almost identical to GB:AAC32069 from [Arabidopsis thaliana], EST gb|T76747 comes from this gene;supported by full-length cDNA: Ceres:15624.
PtpAffx.50802.1.A1_at	1.04715	0.00661411	gw1.V.4902.1	At1g22270	Expressed protein : : supported by full-length cDNA: Ceres: 11843.		At1g22270	2.27045	Expressed protein ; supported by full-length cDNA: Ceres: 11843.
PtpAffx.163529.1.S1_at	1.3445	0.00922081	grail3.0010054201	At1g22970	unknown protein : location of EST emb|F15151: supported by cDNA: gi_17979267		At1g22970	2.10566	unknown protein location of EST emb|F15151
PtpAffx.18461.2.S1_at	2.41219	0.00689333	estExt_Genewise1_v1.C_LG_VIII0130	At1g23100	10kDa chaperonin (CPN10)		At1g23100	1.74344	putative 10kd chaperonin strongly similar to GB:P34893;supported by full-length cDNA: Ceres:21053.
PtpAffx.18461.1.A1_s_at	2.45162	0.00350193	estExt_fgenesh4_pg.C_LG_X1007	At1g23100	10kDa chaperonin (CPN10)		At1g23100	1.74344	putative 10kd chaperonin strongly similar to GB:P34893;supported by full-length cDNA: Ceres:21053.
PtpAffx.208070.1.S1_at	0.597133	0.00429641	eugene3.00081246	At1g23230	conserved hypothetical protein :		At1g23230	1.36772	conserved hypothetical protein
PtpAffx.214065.1.S1_at	2.86715	0.00244113	gw1.XVIII.858.1	At1g23550	hypothetical protein : identical to hypothetical protein GB:AAC98011 GI:4056438 from [Arabidopsis thaliana]		At1g23550	1.95211	hypothetical protein identical to hypothetical protein GB:AAC98011 GI:4056438 from (Arabidopsis thaliana)
PtpAffx.2347.1.S1_a_at	1.25961	0.00261749	estExt_fgenesh4_pg.C_LG_X0870	At1g24050	unknown protein :		At1g24050	1.27526	unknown protein
PtpAffx.2347.1.S1_at	1.24484	0.00107709	estExt_fgenesh4_pg.C_LG_X0870	At1g24050	unknown protein :		At1g24050	1.27526	unknown protein
PtpAffx.12016.2.S1_a_at	0.521171	0.0170423	gw1.VIII.2033.1	At1g24360	putative 3-oxoacyl [acyl-carrier protein] reductase : similar to proteins from several bacterial species		At1g24360	1.2685	putative 3-oxoacyl [acyl-carrier protein] reductase similar to proteins from several bacterial species, similar to ESTs emb|Z37189, gb|H74525, gb|37491, gb|37190, gb|AA394339 and gb|37489; supported by cDNA: gi_13358177_gb_AF324985.2_AF324985
PtpAffx.147971.1.S1_s_at	1.74854	9.07819e-05	eugene3.00081703	At1g24510	T-complex chaperonin protein		At1g24510	1.80759	T-complex chaperonin protein , epsilon subunit identical to GB:O04450, similar to ESTs gb|R29812, emb|Z38124, gb|AA297087, gb|R29812, gb|T15265, gb|W49075, gb|AA072735, gb|T49585, gb|AA119734, gb|AA135302, gbj|D24279, gb|T42463, dbj|D15911, emb|Z18008, g
PtpAffx.104250.1.S1_at	1.84432	0.00539836	estExt_Genewise1_v1.C_LG_X5038	At1g24510	T-complex chaperonin protein		At1g24510	1.80759	T-complex chaperonin protein , epsilon subunit identical to GB:O04450, similar to ESTs gb|R29812, emb|Z38124, gb|AA297087, gb|R29812, gb|T15265, gb|W49075, gb|AA072735, gb|T49585, gb|AA119734, gb|AA135302, gbj|D24279, gb|T42463, dbj|D15911, emb|Z18008, g
Ptp.2361.1.S1_at	1.29162	0.00490078	eugene3.00081703	At1g24510	T-complex chaperonin protein		At1g24510	1.80759	T-complex chaperonin protein , epsilon subunit identical to GB:O04450, similar to ESTs gb|R29812, emb|Z38124, gb|AA297087, gb|R29812, gb|T15265, gb|W49075, gb|AA072735, gb|T49585, gb|AA119734, gb|AA135302, gbj|D24279, gb|T42463, dbj|D15911, emb|Z18008, g
Ptp.4250.1.S1_at	1.77107	0.00187873	eugene3.00111332	At1g25260	expressed protein : contains similarity to 60S acidic ribosomal protein GI:5815233 from [Homo sapiens]:supported by full-length cDNA: Ceres:6288.		At1g25260	3.08784	unknown protein contains similarity to 60S acidic ribosomal protein GI:5815233 from [Homo sapiens];supported by full-length cDNA: Ceres:6288.
PtpAffx.208002.1.S1_x_at	0.636447	0.0144839	grail3.0010046801	At1g25540	hypothetical protein : similar to putative phloem transcription factor GI:7630279 from [Apium graveolens]		At1g25540	1.64257	hypothetical protein similar to putative phloem transcription factor GI:7630279 from [Apium graveolens]
PtpAffx.207998.1.S1_at	1.3546	0.0119504	fgenesh4_pm.C_LG_VIII000494	At1g25570	hypothetical protein : predicted by genemark.hmm		At1g25570	1.78743	hypothetical protein predicted by genemark.hmm
PtpAffx.151346.1.S1_at	2.44001	0.00622233	gw1.I.2618.1	At1g25580	unknown protein : similar to hypothetical protein GI:6016718 from [Arabidopsis thaliana]		At1g25580	1.81941	unknown protein similar to hypothetical protein GI:6016718 from (Arabidopsis thaliana)
PtpAffx.208975.1.S1_at	0.753141	0.0025746	gw1.X.364.1	At1g25580	unknown protein : similar to hypothetical protein GI:6016718 from [Arabidopsis thaliana]		At1g25580	1.81941	unknown protein similar to hypothetical protein GI:6016718 from (Arabidopsis thaliana)
PtpAffx.208975.1.S1_s_at	0.975172	0.01689	gw1.X.364.1	At1g25580	unknown protein : similar to hypothetical protein GI:6016718 from [Arabidopsis thaliana]		At1g25580	1.81941	unknown protein similar to hypothetical protein GI:6016718 from (Arabidopsis thaliana)
PtpAffx.209122.1.S1_at	1.31254	0.00658794	gw1.X.841.1	At1g26460	expressed protein : :supported by full-length cDNA: Ceres:11931.		At1g26460	1.46066	unknown protein ;supported by full-length cDNA: Ceres:11931.
PtpAffx.26643.1.S1_at	1.33211	0.00732712	grail3.0010023101	At1g26520	hypothetical protein : contains similarity to cobw protein GB:P29937 from [Pseudomonas denitrificans]		At1g26520	1.68232	hypothetical protein contains similarity to cobw protein GB:P29937 from [Pseudomonas denitrificans]
PtpAffx.213229.1.S1_at	1.35202	0.00362922	eugene3.00160264	At1g26730	putative aldehyde oxidase :		At1g26730	8.80301	putative aldehyde oxidase
PtpAffx.8910.1.S1_at	1.81254	0.00359691	estExt_fgenesh4_pg.C_LG_VIII0779	At1g26740	expressed protein : similar to 50S ribosomal protein L32: supported by full-length cDNA: Ceres: 10780.		At1g26740	1.60102	unknown protein similar to 50S ribosomal protein L32; supported by full-length cDNA: Ceres: 10780.
PtpAffx.215260.1.S1_at	0.936546	9.56961e-05	eugene3.01200082	At1g26870	putative NAM protein : similar to GB:AAD22369		At1g26870	1.7936	putative NAM protein similar to GB:AAD22369, NAM stands for No Apicla Meristem
PtpAffx.6931.1.A1_a_at	0.867487	0.000898378	estExt_fgenesh4_pg.C_LG_XVII0366	At1g26880	60s ribosomal protein L34 : identical to GB:Q42351		At1g26880	1.71893	60s ribosomal protein L34 identical to GB:Q42351, location of EST 105E2T7, gb|T22624;supported by full-length cDNA: Ceres:7182.
PtpAffx.4506.1.S1_s_at	1.01236	0.00780221	grail3.0189002602	At1g26910	putative 60s ribosomal protein L10 : Nearly identical to ribosomal protein L10.e		At1g26910	1.67088	putative 60s ribosomal protein L10 Nearly identical to ribosomal protein L10.e, Wilm s tumor suppressor homologue, gi|17682 (Z15157), however differences in sequence indicate this is a different member of the L10 family;supported by full-length cDNA: Cer
PtpAffx.212933.1.S1_at	0.646906	0.0118272	eugene3.00150864	At1g27060	hypothetical protein : predicted by genemark.hmm		At1g27060	1.955	hypothetical protein predicted by genemark.hmm, contains Pfam profile:PF00415 Regulator of chromosome condensation (RCC1) (7 copies)
PtpAffx.152284.1.S1_s_at	1.53176	0.00535605	gw1.I.3079.1	At1g27390	putative protein import receptor : similar to TOM20 (GB:CAA63223) from [Solanum tuberosum]: similar to ESTs gb|T444475		At1g27390	1.95613	putative protein import receptor similar to TOM20 (GB:CAA63223) from [Solanum tuberosum]; similar to ESTs gb|T444475, emb|Z26777, and emb|Z26778
PtpAffx.28694.1.S1_at	1.83446	0.0173302	estExt_Genewise1_v1.C_LG_III1080	At1g27390	putative protein import receptor : similar to TOM20 (GB:CAA63223) from [Solanum tuberosum]: similar to ESTs gb|T444475		At1g27390	1.95613	putative protein import receptor similar to TOM20 (GB:CAA63223) from [Solanum tuberosum]; similar to ESTs gb|T444475, emb|Z26777, and emb|Z26778
PtpAffx.28694.2.S1_at	1.05349	0.00496547	estExt_fgenesh4_pm.C_LG_I0169	At1g27390	putative protein import receptor : similar to TOM20 (GB:CAA63223) from [Solanum tuberosum]: similar to ESTs gb|T444475		At1g27390	1.95613	putative protein import receptor similar to TOM20 (GB:CAA63223) from [Solanum tuberosum]; similar to ESTs gb|T444475, emb|Z26777, and emb|Z26778
Ptp.237.1.S2_s_at	0.488899	0.000852022	estExt_Genewise1_v1.C_660125	At1g27650	splicing factor U2AF small subunit		At1g27650	2.15743	putative U2 snRNP auxiliary factor Strong similarity to gb|Y18349 U2 snRNP auxiliary factor, small subunit from Oryza sativa. ESTs gb|AA586295 and gb|AA597332 come from this gene;supported by full-length cDNA: Ceres:7697.
PtpAffx.28304.1.S1_at	1.97997	0.00863412	fgenesh4_pg.C_LG_I000503	At1g27950	lipid transfer protein		At1g27950	6.0202	lipid transfer protein, putative contains Pfam profile: PF00279: Plant lipid transfer protein family; supported by full-length cDNA: Ceres: 15027.
PtpAffx.140928.1.A1_at	2.29581	0.0142664	fgenesh4_pg.C_LG_I000598	At1g28130	auxin-regulated GH3 protein		At1g28130	2.24227	auxin-regulated GH3 protein, putative similar to auxin-regulated GH3 protein GI:18590 from (Glycine max); supported by cDNA: gi_15450364_gb_AY052283.1_
PtpAffx.28573.1.S1_at	4.58058	0.00232307	estExt_fgenesh4_pm.C_1240032	At1g28360	ethylene-responsive element binding factor 12(AtERF12) : identical to ERF domain protein12(AtERF12) GI:15207791 from [Arabidopsis thaliana]: supported by cDNA: gi_20466663		At1g28360	5.36462	ethylene responsive element binding factor, putative similar to ethylene responsive element binding factor GI:4587373 from [Nicotiana tabacum]
Ptp.6943.3.S1_a_at	2.08711	0.00516949	eugene3.01240084	At1g28395	Expressed protein : : supported by full-length cDNA: Ceres: 14314.		At1g28395	1.83606	Expressed protein ; supported by full-length cDNA: Ceres: 14314.
Ptp.6943.1.S1_at	2.4803	0.0056285	eugene3.01240084	At1g28395	Expressed protein : : supported by full-length cDNA: Ceres: 14314.		At1g28395	1.83606	Expressed protein ; supported by full-length cDNA: Ceres: 14314.
Ptp.1876.2.S1_a_at	1.69702	0.000566449	eugene3.00080363	At1g29150	26S proteasome regulatory subunit (RPN6)		At1g29150	1.28972	19S proteosome subunit 9, putative similar to 19S proteosome subunit 9 GB:AAC34120 GI:3450889 from [Arabidopsis thaliana];supported by full-length cDNA: Ceres:39755.
PtpAffx.48775.1.S1_s_at	1.13017	0.0158837	eugene3.00080363	At1g29150	26S proteasome regulatory subunit (RPN6)		At1g29150	1.28972	19S proteosome subunit 9, putative similar to 19S proteosome subunit 9 GB:AAC34120 GI:3450889 from [Arabidopsis thaliana];supported by full-length cDNA: Ceres:39755.
PtpAffx.48775.1.S1_at	1.85054	0.00599267	eugene3.00080363	At1g29150	26S proteasome regulatory subunit (RPN6)		At1g29150	1.28972	19S proteosome subunit 9, putative similar to 19S proteosome subunit 9 GB:AAC34120 GI:3450889 from [Arabidopsis thaliana];supported by full-length cDNA: Ceres:39755.
PtpAffx.51480.1.S1_a_at	0.791064	0.00133318	grail3.0006064001	At1g29150	26S proteasome regulatory subunit (RPN6)		At1g29150	1.28972	19S proteosome subunit 9, putative similar to 19S proteosome subunit 9 GB:AAC34120 GI:3450889 from [Arabidopsis thaliana];supported by full-length cDNA: Ceres:39755.
PtpAffx.63184.1.A1_at	0.480667	0.00472908	estExt_fgenesh4_kg.C_LG_XVIII0012	At1g29250	expressed protein : similar to unknown protein GB:AAB67633 from [Arabidopsis thaliana]:supported by full-length cDNA: Ceres:18194.		At1g29250	1.56158	unknown protein similar to unknown protein GB:AAB67633 from [Arabidopsis thaliana];supported by full-length cDNA: Ceres:18194.
PtpAffx.63184.1.A1_s_at	0.67581	0.0125714	estExt_fgenesh4_kg.C_LG_XVIII0012	At1g29250	expressed protein : similar to unknown protein GB:AAB67633 from [Arabidopsis thaliana]:supported by full-length cDNA: Ceres:18194.		At1g29250	1.56158	unknown protein similar to unknown protein GB:AAB67633 from [Arabidopsis thaliana];supported by full-length cDNA: Ceres:18194.
PtpAffx.53672.2.S1_at	2.48623	0.000828116	estExt_fgenesh4_pm.C_LG_III0547	At1g29880	glycyl tRNA synthetase		At1g29880	1.58914	glycyl tRNA synthetase, putative similar to glycyl tRNA synthetase GI:577711 from [Homo sapiens];supported by full-length cDNA: Ceres:29666.
PtpAffx.71501.1.S1_at	2.46991	0.00364845	estExt_fgenesh4_pm.C_LG_III0547	At1g29880	glycyl tRNA synthetase		At1g29880	1.58914	glycyl tRNA synthetase, putative similar to glycyl tRNA synthetase GI:577711 from [Homo sapiens];supported by full-length cDNA: Ceres:29666.
PtpAffx.200120.1.S1_at	2.12607	0.00116985	gw1.I.7000.1	At1g29940	DNA-directed RNA polymerase subunit		At1g29940	2.46686	DNA-directed RNA polymerase subunit, putative similar to GI:6723961 from [Schizosaccharomyces pombe]
PtpAffx.204107.1.S1_at	0.782241	0.0184053	gw1.IV.4493.1	At1g30080	glycosyl hydrolase family 17 : similar to beta-1		At1g30080	2.48386	beta-1,3-glucanase precursor, putative similar to GI:4097948 from [Oryza sativa] (Gene 223 (1-2), 311-320 (1998))
PtpAffx.209538.1.S1_at	2.3539	0.000801746	gw1.X.3445.1	At1g30240	hypothetical protein : predicted by genemark.hmm		At1g30240	1.89462	hypothetical protein predicted by genemark.hmm
PtpAffx.122748.1.S1_at	1.99692	0.000532448	fgenesh4_pm.C_LG_I001181	At1g30480	DNA damage repair protein		At1g30480	1.99259	DNA damage repair protein, putative similar to DNA damage repair protein GB:P42698 from [Arabidopsis thaliana]; supported by cDNA: gi_15028004_gb_AY045859.1_
Ptp.7556.1.S1_at	1.38352	0.00131278	estExt_fgenesh4_pm.C_LG_I1266	At1g30580	putative GTP-binding protein : Similar to WO8E3.3 gi|3880615 putative GTP-binding protein from C. elegans cosmid gb|Z92773. EST gb|AA597331 comes from this gene:supported by full-length cDNA: Ceres:18981.		At1g30580	1.49418	putative GTP-binding protein Similar to WO8E3.3 gi|3880615 putative GTP-binding protein from C. elegans cosmid gb|Z92773. EST gb|AA597331 comes from this gene;supported by full-length cDNA: Ceres:18981.
Ptp.1845.1.A1_s_at	0.592128	0.00152472	estExt_fgenesh4_pg.C_1400054	At1g30580	putative GTP-binding protein : Similar to WO8E3.3 gi|3880615 putative GTP-binding protein from C. elegans cosmid gb|Z92773. EST gb|AA597331 comes from this gene:supported by full-length cDNA: Ceres:18981.		At1g30580	1.49418	putative GTP-binding protein Similar to WO8E3.3 gi|3880615 putative GTP-binding protein from C. elegans cosmid gb|Z92773. EST gb|AA597331 comes from this gene;supported by full-length cDNA: Ceres:18981.
PtpAffx.149380.1.S1_at	1.357	0.00163564	estExt_fgenesh4_pg.C_1400054	At1g30580	putative GTP-binding protein : Similar to WO8E3.3 gi|3880615 putative GTP-binding protein from C. elegans cosmid gb|Z92773. EST gb|AA597331 comes from this gene:supported by full-length cDNA: Ceres:18981.		At1g30580	1.49418	putative GTP-binding protein Similar to WO8E3.3 gi|3880615 putative GTP-binding protein from C. elegans cosmid gb|Z92773. EST gb|AA597331 comes from this gene;supported by full-length cDNA: Ceres:18981.
Ptp.1845.1.A1_at	0.535713	0.0131925	estExt_fgenesh4_pg.C_1400054	At1g30580	putative GTP-binding protein : Similar to WO8E3.3 gi|3880615 putative GTP-binding protein from C. elegans cosmid gb|Z92773. EST gb|AA597331 comes from this gene:supported by full-length cDNA: Ceres:18981.		At1g30580	1.49418	putative GTP-binding protein Similar to WO8E3.3 gi|3880615 putative GTP-binding protein from C. elegans cosmid gb|Z92773. EST gb|AA597331 comes from this gene;supported by full-length cDNA: Ceres:18981.
PtpAffx.64568.2.S1_a_at	6.93548	0.000879689	estExt_fgenesh4_pg.C_LG_I3290	At1g30760	FAD-linked oxidoreductase family : similar to SP|P30986 reticuline oxidase precursor (Berberine-bridge-forming enzyme) (BBE) (Tetrahydroprotoberberine synthase) [Eschscholzia californica]: contains PF01565 FAD binding domain		At1g30760	35.5911	putative reticuline oxidase-like protein similar to GB:P30986 from [Eschscholzia californica] ( berberine bridge-forming enzyme ), ESTs gb|F19886, gb|Z30784 and gb|Z30785 come from this gene
PtpAffx.117188.1.S1_s_at	2.21245	0.0109347	estExt_Genewise1_v1.C_LG_III0729	At1g30820	CTP synthase-like protein : similar to ctp synthase (sp|P17812|PYRG_HUMAN): similar to ESTs gb|AA660762		At1g30820	4.23005	CTP synthase-like protein similar to ctp synthase (sp|P17812|PYRG_HUMAN); similar to ESTs gb|AA660762, gb|AA220982, dbj|AU008137, gb|AI054783, and gb|AA100804
PtpAffx.5590.2.S1_at	0.711144	0.0034594	estExt_Genewise1_v1.C_LG_III0618	At1g30825	Expressed protein : : supported by full-length cDNA: Ceres: 101351.		At1g30825	1.38399	Expressed protein ; supported by full-length cDNA: Ceres: 101351.
PtpAffx.7307.1.S1_at	1.62481	0.00460652	eugene3.00290019	At1g30960	putative GTP-binding protein		At1g30960	1.81289	putative GTP-binding protein, ERG similar to ERG protein (gnl|PID|e1325984)
PtpAffx.6024.2.S1_at	1.68797	0.00806211	gw1.146.85.1	At1g31010	expressed protein : :supported by full-length cDNA: Ceres:25903.		At1g31010	2.95382	hypothetical protein predicted by genscan;supported by full-length cDNA: Ceres:25903.
PtpAffx.6024.2.S1_a_at	1.21649	0.00223723	gw1.146.85.1	At1g31010	expressed protein : :supported by full-length cDNA: Ceres:25903.		At1g31010	2.95382	hypothetical protein predicted by genscan;supported by full-length cDNA: Ceres:25903.
PtpAffx.144588.2.S1_s_at	2.04327	0.000284277	grail3.0014005501	At1g31660	bystin		At1g31660	1.88717	bystin, putative similar to bystin GI:1160618 from [Homo sapiens]
PtpAffx.209942.1.S1_s_at	1.03222	0.00288903	grail3.0014005501	At1g31660	bystin		At1g31660	1.88717	bystin, putative similar to bystin GI:1160618 from [Homo sapiens]
PtpAffx.209942.1.S1_x_at	1.20407	0.00848878	grail3.0014005501	At1g31660	bystin		At1g31660	1.88717	bystin, putative similar to bystin GI:1160618 from [Homo sapiens]
Ptp.7854.1.S1_s_at	1.05234	0.00717894	estExt_fgenesh4_pm.C_1460004	At1g31860	phosphoribosyl-ATP pyrophosphohydrolase (At-IE) : identical to phosphoribosyl-ATP pyrophosphohydrolase (At-IE) [Arabidopsis thaliana] GI:3461884 (Plant Physiol. 118 (1)		At1g31860	1.96605	phosphoribosyl-ATP pyrophosphohydrolase (At-IE) identical to phosphoribosyl-ATP pyrophosphohydrolase (At-IE) [Arabidopsis thaliana] GI:3461884 (Plant Physiol. 118 (1), 275-283 (1998)); supported by full-length cDNA: Ceres: 25538.
PtpAffx.57283.1.A1_at	1.04542	0.0100203	estExt_Genewise1_v1.C_LG_III1770	At1g31970	DEAD:DEAH box RNA helicase		At1g31970	2.1682	p68 RNA helicase, putative similar to p68 RNA helicase (Schizosaccharomyces pombe) GI:173419
PtpAffx.31765.1.S1_at	0.792825	0.00600632	estExt_Genewise1_v1.C_LG_III1770	At1g31970	DEAD:DEAH box RNA helicase		At1g31970	2.1682	p68 RNA helicase, putative similar to p68 RNA helicase (Schizosaccharomyces pombe) GI:173419
PtpAffx.220095.1.S1_x_at	1.79591	0.00446274	estExt_fgenesh4_pg.C_290291	At1g32090	hypothetical protein : similar to hypothetical protein GB:CAB77775 GI:7269775 from [Arabidopsis thaliana]		At1g32090	2.21938	hypothetical protein similar to hypothetical protein GB:CAB77775 GI:7269775 from [Arabidopsis thaliana]
PtpAffx.220095.1.S1_at	1.88699	0.00420966	estExt_fgenesh4_pg.C_290291	At1g32090	hypothetical protein : similar to hypothetical protein GB:CAB77775 GI:7269775 from [Arabidopsis thaliana]		At1g32090	2.21938	hypothetical protein similar to hypothetical protein GB:CAB77775 GI:7269775 from [Arabidopsis thaliana]
PtpAffx.2625.3.A1_a_at	2.84008	0.0157379	gw1.XII.210.1	At1g33060	NAC domain containing protein		At1g33060	3.54893	NAC domain containing protein, putative similar to NAC1 GB:AAF68626 GI:7716952 from [Medicago truncatula]
PtpAffx.200311.1.S1_at	1.45485	0.000516003	gw1.I.8199.1	At1g33410	unknown protein :		At1g33410	2.51564	unknown protein
Ptp.157.2.S1_at	1.43225	0.0020874	estExt_Genewise1_v1.C_LG_XIX0172	At1g33420	expressed protein : : supported by cDNA: gi_14334761_gb_AY035054.1_		At1g33420	3.53495	hypothetical protein predicted by genscan+; supported by cDNA: gi_14334761_gb_AY035054.1_
PtpAffx.205643.1.S1_at	0.96305	0.00611841	fgenesh4_pg.C_LG_V001163	At1g34160	putative protein :		At1g34160	1.62184	putative protein
PtpAffx.203406.1.S1_at	1.20544	0.000996776	eugene3.00031358	At1g34210	somatic embryogenesis receptor-like kinase		At1g34210	4.16357	somatic embryogenesis receptor-like kinase, putative similar to somatic embryogenesis receptor-like kinase GI:2224910 from [Daucus carota]; supported by cDNA: gi_14573456_gb_AF384969.1_AF384969
PtpAffx.66787.1.S1_at	2.23541	0.00179565	eugene3.00031358	At1g34210	somatic embryogenesis receptor-like kinase		At1g34210	4.16357	somatic embryogenesis receptor-like kinase, putative similar to somatic embryogenesis receptor-like kinase GI:2224910 from [Daucus carota]; supported by cDNA: gi_14573456_gb_AF384969.1_AF384969
Ptp.362.1.A1_s_at	2.3502	0.000863935	eugene3.00410062	At1g34355	hypothetical protein : predicted by genemark.hmm		At1g34355	2.78083	hypothetical protein predicted by genemark.hmm
PtpAffx.221286.1.S1_at	1.83649	0.0177685	eugene3.00410062	At1g34355	hypothetical protein : predicted by genemark.hmm		At1g34355	2.78083	hypothetical protein predicted by genemark.hmm
PtpAffx.16744.1.S1_at	2.3765	0.00228931	gw1.XVIII.2586.1	At1g35190	hyoscyamine 6-dioxygenase hydroxylase		At1g35190	1.86042	hyoscyamine 6-dioxygenase hydroxylase, putative similar to hyoscyamine 6-dioxygenase hydroxylase GB:P24397 from [Hyoscyamus niger];supported by full-length cDNA: Ceres:2551.
PtpAffx.123000.2.S1_at	1.52326	0.000498582	gw1.II.1674.1	At1g36310	expressed protein : similar to Yml014wp GB:NP_013698 from [Saccharomyces cerevisiae]:supported by full-length cDNA: Ceres:34418.		At1g36310	1.60095	hypothetical protein similar to Yml014wp GB:NP_013698 from [Saccharomyces cerevisiae];supported by full-length cDNA: Ceres:34418.
PtpAffx.123000.2.S1_a_at	1.27499	0.00757018	gw1.II.1674.1	At1g36310	expressed protein : similar to Yml014wp GB:NP_013698 from [Saccharomyces cerevisiae]:supported by full-length cDNA: Ceres:34418.		At1g36310	1.60095	hypothetical protein similar to Yml014wp GB:NP_013698 from [Saccharomyces cerevisiae];supported by full-length cDNA: Ceres:34418.
Ptp.474.1.A1_at	1.41565	0.00161422	estExt_fgenesh4_pg.C_LG_V1631	At1g42440	expressed protein : : supported by cDNA: gi_13605689_gb_AF361826.1_AF361826		At1g42440	1.646	unknown protein ; supported by cDNA: gi_13605689_gb_AF361826.1_AF361826
Ptp.474.1.A1_s_at	1.39825	0.00539228	estExt_fgenesh4_pg.C_LG_V1631	At1g42440	expressed protein : : supported by cDNA: gi_13605689_gb_AF361826.1_AF361826		At1g42440	1.646	unknown protein ; supported by cDNA: gi_13605689_gb_AF361826.1_AF361826
Ptp.1544.2.S1_at	1.32562	0.00180465	estExt_fgenesh4_pm.C_LG_V0429	At1g43170	ribosomal protein : identical to ribosomal protein GI:166858 from [Arabidopsis thaliana]:supported by full-length cDNA: Ceres:14534.		At1g43170	1.28358	ribosomal protein identical to ribosomal protein GI:166858 from [Arabidopsis thaliana];supported by full-length cDNA: Ceres:14534.
PtpAffx.152043.1.S1_s_at	2.6472	0.000242407	estExt_fgenesh4_pm.C_LG_V0429	At1g43170	ribosomal protein : identical to ribosomal protein GI:166858 from [Arabidopsis thaliana]:supported by full-length cDNA: Ceres:14534.		At1g43170	1.28358	ribosomal protein identical to ribosomal protein GI:166858 from [Arabidopsis thaliana];supported by full-length cDNA: Ceres:14534.
Ptp.1544.1.S1_x_at	0.657226	0.0101517	estExt_fgenesh4_pm.C_LG_II0304	At1g43170	ribosomal protein : identical to ribosomal protein GI:166858 from [Arabidopsis thaliana]:supported by full-length cDNA: Ceres:14534.		At1g43170	1.28358	ribosomal protein identical to ribosomal protein GI:166858 from [Arabidopsis thaliana];supported by full-length cDNA: Ceres:14534.
Ptp.2816.1.S1_at	1.25408	0.0121388	gw1.VII.3711.1	At1g43910	unknown protein :		At1g43910	1.70504	unknown protein
PtpAffx.221983.1.S1_at	1.55088	0.0172309	eugene3.00570141	At1g43910	unknown protein :		At1g43910	1.70504	unknown protein
PtpAffx.69188.2.A1_s_at	5.27313	0.00115898	eugene3.00570141	At1g43910	unknown protein :		At1g43910	1.70504	unknown protein
PtpAffx.25179.2.S1_at	1.49896	0.00875241	estExt_fgenesh4_pg.C_LG_V1451	At1g45000	26S proteasome regulatory particle triple-A ATPase subunit4		At1g45000	1.26311	26S proteasome regulatory particle triple-A ATPase subunit4, putative similar to 26S proteasome regulatory particle triple-A ATPase subunit4 GI:11094192 from [Oryza sativa]
PtpAffx.25179.1.A1_at	0.924851	0.00311253	grail3.0003026102	At1g45000	26S proteasome regulatory particle triple-A ATPase subunit4		At1g45000	1.26311	26S proteasome regulatory particle triple-A ATPase subunit4, putative similar to 26S proteasome regulatory particle triple-A ATPase subunit4 GI:11094192 from [Oryza sativa]
PtpAffx.33548.2.A1_at	1.5765	0.00815859	eugene3.00021178	At1g47380	expressed protein : contains similarity to protein phosphatase 2C GB:AAD25933 GI:4587992 from [Arabidopsis thaliana]: supported by cDNA: gi_15292868_gb_AY050868.1_		At1g47380	1.35247	unknown protein contains similarity to protein phosphatase 2C GB:AAD25933 GI:4587992 from [Arabidopsis thaliana]; supported by cDNA: gi_15292868_gb_AY050868.1_
PtpAffx.204335.1.S1_at	4.38052	0.00339215	gw1.IV.1405.1	At1g47670	lysine and histidine specific transporter		At1g47670	1.97293	lysine and histidine specific transporter, putative similar to lysine and histidine specific transporter GI:2576361 from [Arabidopsis thaliana]
PtpAffx.204500.1.S1_s_at	6.66827	0.000879689	fgenesh4_pg.C_LG_IX000266	At1g47670	lysine and histidine specific transporter		At1g47670	1.97293	lysine and histidine specific transporter, putative similar to lysine and histidine specific transporter GI:2576361 from [Arabidopsis thaliana]
PtpAffx.204500.1.S1_at	4.81082	0.0022948	fgenesh4_pg.C_LG_IX000266	At1g47670	lysine and histidine specific transporter		At1g47670	1.97293	lysine and histidine specific transporter, putative similar to lysine and histidine specific transporter GI:2576361 from [Arabidopsis thaliana]
PtpAffx.201611.1.S1_at	1.6945	0.0123788	eugene3.00020210	At1g47870	E2FC transcription factor : similar to transcription factor GB:BAA86386 GI:6328415 from [Nicotiana tabacum]: supported by cDNA: gi_15010669_gb_AY045636.1_		At1g47870	2.21665	transcription factor, putative similar to transcription factor GB:BAA86386 GI:6328415 from [Nicotiana tabacum]; supported by cDNA: gi_15010669_gb_AY045636.1_
PtpAffx.15773.1.A1_s_at	1.58748	0.00331723	eugene3.00140154	At1g48050	regulatory protein		At1g48050	1.42697	regulatory protein, putative contains Pfam profile: PF02197 Regulatory subunit of type II PKA R-subunit; supported by cDNA: gi_12006421_gb_AF283758.1_AF283758
PtpAffx.210388.1.S1_at	0.636474	0.00380117	eugene3.00120386	At1g48570	hypothetical protein : predicted by genemark.hmm: supported by cDNA: gi_17473843		At1g48570	1.83731	hypothetical protein predicted by genemark.hmm
Ptp.975.1.A1_at	0.862161	0.00270487	estExt_fgenesh4_pg.C_LG_V0327	At1g48920	nucleolin		At1g48920	1.77123	nuM1 protein, putative similar to nuM1 protein GI:1279562 from [Medicago sativa]
PtpAffx.11275.1.A1_a_at	2.20442	0.00202011	fgenesh4_pm.C_LG_VII000277	At1g48920	nucleolin		At1g48920	1.77123	nuM1 protein, putative similar to nuM1 protein GI:1279562 from [Medicago sativa]
PtpAffx.89696.1.S1_at	3.55573	0.00185493	fgenesh4_pm.C_LG_VII000277	At1g48920	nucleolin		At1g48920	1.77123	nuM1 protein, putative similar to nuM1 protein GI:1279562 from [Medicago sativa]
Ptp.4240.2.A1_a_at	0.485488	0.00936666	estExt_fgenesh4_pg.C_LG_VI0618	At1g49400	40S ribosomal protein S17		At1g49400	1.69729	40S ribosomal protein S17, putative similar to 40S ribosomal protein S17 GI:1620985 from [Nicotiana plumbaginifolia]
PtpAffx.122007.1.S1_s_at	1.25649	0.00544664	estExt_Genewise1_v1.C_LG_X0047	At1g49540	hypothetical protein : similar to hypothetical protein GB:AAD43147 GI:5430747 from [Arabidopsis thaliana]		At1g49540	2.3821	hypothetical protein similar to hypothetical protein GB:AAD43147 GI:5430747 from (Arabidopsis thaliana)
PtpAffx.208920.1.S1_at	1.35176	0.0019491	estExt_Genewise1_v1.C_LG_X0047	At1g49540	hypothetical protein : similar to hypothetical protein GB:AAD43147 GI:5430747 from [Arabidopsis thaliana]		At1g49540	2.3821	hypothetical protein similar to hypothetical protein GB:AAD43147 GI:5430747 from (Arabidopsis thaliana)
PtpAffx.9792.1.S1_s_at	0.676742	0.0116581	estExt_fgenesh4_pg.C_LG_I2562	At1g49760	polyadenylate-binding protein (PABP)		At1g49760	1.54318	poly(A)-binding protein, putative similar to poly(A)-binding protein GB:AAF66825 GI:7673359 from [Nicotiana tabacum]; supported by cDNA: gi_13877632_gb_AF370517.1_AF370517
PtpAffx.201202.1.S1_at	1.80737	0.00592467	gw1.I.4175.1	At1g50000	hypothetical protein : predicted by genemark.hmm		At1g50000	2.47347	hypothetical protein predicted by genemark.hmm
PtpAffx.93124.1.S1_at	1.25243	0.00290374	gw1.I.4175.1	At1g50000	hypothetical protein : predicted by genemark.hmm		At1g50000	2.47347	hypothetical protein predicted by genemark.hmm
PtpAffx.22152.1.S1_at	5.33172	6.52723e-05	gw1.I.4198.1	At1g50030	unknown protein : contains similarity to phosphatidylinositol 3-kinase TOR1 GB:AAD16273 GI:4323240 from [Filobasidiella neoformans]: supported by cDNA: gi_12002901		At1g50030	1.40725	unknown protein contains similarity to phosphatidylinositol 3-kinase TOR1 GB:AAD16273 GI:4323240 from [Filobasidiella neoformans]
PtpAffx.30703.1.A1_at	0.800846	0.00870177	eugene3.00050325	At1g50200	alanine--tRNA ligase		At1g50200	1.81333	alanine--tRNA ligase, putative similar to alanine--tRNA ligase GB:S32671 from [Arabidopsis thaliana]
PtpAffx.29200.1.S1_at	0.868244	0.0195057	eugene3.00080785	At1g50300	RRM-containing RNA-binding protein		At1g50300	2.20829	hypothetical protein contains similarity to RNA-binding glycine-rich protein GB:D16205 GI:436790 from [Nicotiana sylvestris]; supported by cDNA: gi_13605792_gb_AF367295.1_AF367295
PtpAffx.207464.1.S1_at	0.724392	0.0124132	estExt_Genewise1_v1.C_LG_VII0238	At1g50380	expressed protein : identical to hypothetical protein GB:AAD50051 GI:5734786 from [Arabidopsis thaliana]: supported by cDNA: gi_15081691_gb_AY048238.1_		At1g50380	1.39869	hypothetical protein identical to hypothetical protein GB:AAD50051 GI:5734786 from [Arabidopsis thaliana]; supported by cDNA: gi_15081691_gb_AY048238.1_
Ptp.5502.2.S1_at	2.73603	0.006972	eugene3.00091150	At1g50490	E2		At1g50490	2.64087	E2, ubiquitin-conjugating enzyme, putative similar to cyclin-specific ubiquitin carrier protein E2-C (Spisula solidissima) GI:1493838; supported by full-length cDNA: Ceres: 9968.
Ptp.6646.1.S1_at	0.798991	0.00751404	gw1.XI.459.1	At1g50940	electron transport flavoprotein		At1g50940	1.24714	electron transport flavoprotein, putative similar to electron transport flavoprotein [Homo sapiens] GI:182251
Ptp.5580.1.S1_s_at	0.675856	0.00252247	gw1.I.755.1	At1g51510	RNA-binding protein		At1g51510	1.24285	RNA-binding protein, putative similar to GB:AAF29078 from [Homo sapiens];supported by full-length cDNA: Ceres:10976.
PtpAffx.136498.1.S1_at	1.09977	0.0147395	fgenesh4_pg.C_scaffold_14690000001	At1g52260	protein disulfide isomerase precursor		At1g52260	3.33998	protein disulfide isomerase precursor, putative similar to GI:5902592 from [Volvox carteri f. nagariensis]
PtpAffx.69957.1.A1_at	0.607605	0.00807478	gw1.III.1000.1	At1g52380	expressed protein : :supported by full-length cDNA: Ceres:25703.		At1g52380	1.69161	unknown protein ;supported by full-length cDNA: Ceres:25703.
PtpAffx.139697.1.S1_s_at	1.13559	0.00540703	estExt_Genewise1_v1.C_440075	At1g52500	mutM homologue-1 : identical to mutM homologue-1 GI:3550982 from [Arabidopsis thaliana]: supported by cDNA: gi_3820619_gb_AF099970.1_AF099970		At1g52500	3.00334	mutM homologue-1 identical to mutM homologue-1 GI:3550982 from [Arabidopsis thaliana]; supported by cDNA: gi_3820619_gb_AF099970.1_AF099970
PtpAffx.221494.1.S1_at	0.76997	0.00505355	estExt_Genewise1_v1.C_440075	At1g52500	mutM homologue-1 : identical to mutM homologue-1 GI:3550982 from [Arabidopsis thaliana]: supported by cDNA: gi_3820619_gb_AF099970.1_AF099970		At1g52500	3.00334	mutM homologue-1 identical to mutM homologue-1 GI:3550982 from [Arabidopsis thaliana]; supported by cDNA: gi_3820619_gb_AF099970.1_AF099970
PtpAffx.33656.1.S1_at	1.91905	0.000487985	eugene3.01070082	At1g52930	expressed protein : : supported by cDNA: gi_13878054_gb_AF370290.1_AF370290		At1g52930	2.32567	unknown protein ; supported by cDNA: gi_13878054_gb_AF370290.1_AF370290
PtpAffx.209965.1.S1_at	0.914332	0.000501575	eugene3.00110905	At1g53140	hypothetical protein : predicted by genemark.hmm		At1g53140	2.34492	dynamin-like protein similar to GB:U25547 from [Glycine max]
PtpAffx.213056.1.S1_at	1.09413	0.0186051	eugene3.00151152	At1g53645	Expressed protein : : supported by full-length cDNA: Ceres: 41453.		At1g53645	2.06907	Expressed protein ; supported by full-length cDNA: Ceres: 41453.
Ptp.2018.2.A1_s_at	1.31223	0.0149393	fgenesh4_pg.C_scaffold_70000241	At1g54960	NPK1-related protein kinase		At1g54960	1.94143	NPK1-related protein kinase, putative similar to NPK1-related protein kinase 2 GI:2342425 from [Arabidopsis thaliana]
PtpAffx.210589.1.S1_at	0.628161	0.000457079	fgenesh4_pg.C_LG_XII000829	At1g55150	ethylene-responsive DEAD:DEAH box RNA helicase protein		At1g55150	1.56298	ethylene-responsive RNA helicase, putative similar to ethylene-responsive RNA helicase GI:5669638 from [Lycopersicon esculentum]
PtpAffx.143820.1.S1_s_at	1.17915	0.00175616	estExt_fgenesh4_pg.C_LG_I2877	At1g55840	polyphosphoinositide binding protein		At1g55840	1.73053	polyphosphoinositide binding protein, putative similar to GB:AAB94598 from [Glycine max]; supported by cDNA: gi_16930446_gb_AF419577.1_AF419577
PtpAffx.18206.1.A1_s_at	2.58028	0.00128917	fgenesh4_pg.C_LG_X000693	At1g55850	cellulose synthase catalytic subunit		At1g55850	1.87124	cellulose synthase catalytic subunit, putative similar to GB:AAD39534 from [Gossypium hirsutum]
PtpAffx.208728.1.S1_at	2.30086	0.0155916	fgenesh4_pg.C_LG_X000693	At1g55850	cellulose synthase catalytic subunit		At1g55850	1.87124	cellulose synthase catalytic subunit, putative similar to GB:AAD39534 from [Gossypium hirsutum]
PtpAffx.21419.1.S1_at	5.66122	0.00106659	fgenesh4_pm.C_LG_I001167	At1g55850	cellulose synthase catalytic subunit		At1g55850	1.87124	cellulose synthase catalytic subunit, putative similar to GB:AAD39534 from [Gossypium hirsutum]
PtpAffx.92178.1.S1_at	1.12832	0.00853003	grail3.0032008702	At1g55900	unknown protein : : supported by cDNA: gi_18175980		At1g55900	1.69453	unknown protein
PtpAffx.64657.1.S1_at	0.627549	0.00879226	eugene3.00012610	At1g55930	unknown protein :		At1g55930	1.99698	unknown protein
PtpAffx.25085.1.S1_s_at	2.62126	0.00341241	fgenesh4_pg.C_LG_XII000934	At1g56110	SAR DNA binding protein		At1g56110	2.38342	SAR DNA binding protein, putative similar to SAR DNA binding protein GB:BAA31260 GI:3288883 from [Oryza sativa];supported by full-length cDNA: Ceres:31447.
PtpAffx.212858.1.S1_s_at	1.62029	0.00288017	gw1.XV.2041.1	At1g56110	SAR DNA binding protein		At1g56110	2.38342	SAR DNA binding protein, putative similar to SAR DNA binding protein GB:BAA31260 GI:3288883 from [Oryza sativa];supported by full-length cDNA: Ceres:31447.
PtpAffx.210636.1.S1_at	2.18382	0.00106267	fgenesh4_pg.C_LG_XII000934	At1g56110	SAR DNA binding protein		At1g56110	2.38342	SAR DNA binding protein, putative similar to SAR DNA binding protein GB:BAA31260 GI:3288883 from [Oryza sativa];supported by full-length cDNA: Ceres:31447.
PtpAffx.212858.1.S1_x_at	2.0436	0.000380787	gw1.XV.2041.1	At1g56110	SAR DNA binding protein		At1g56110	2.38342	SAR DNA binding protein, putative similar to SAR DNA binding protein GB:BAA31260 GI:3288883 from [Oryza sativa];supported by full-length cDNA: Ceres:31447.
PtpAffx.43463.1.A1_at	1.57729	0.00648319	fgenesh4_pg.C_scaffold_131000026	At1g57540	hypothetical protein : contains similarity to T-box domain GI:5931592 from (Cynops pyrrhogaster)		At1g57540	2.30137	hypothetical protein contains similarity to T-box domain GI:5931592 from [Cynops pyrrhogaster]
Ptp.1805.1.A1_s_at	2.39363	0.00561694	estExt_fgenesh4_pg.C_LG_III1345	At1g57820	transcription factor		At1g57820	5.93645	transcription factor, putative similar to transcription factor ICBP90 GI:6815251 from [Homo sapiens]
Ptp.6811.1.S1_at	3.65235	0.000271789	estExt_fgenesh4_pg.C_LG_III1345	At1g57820	transcription factor		At1g57820	5.93645	transcription factor, putative similar to transcription factor ICBP90 GI:6815251 from [Homo sapiens]
PtpAffx.211796.1.S1_at	4.62937	0.000683538	eugene3.00140831	At1g59500	auxin-regulated protein GH3		At1g59500	24.9243	auxin-regulated protein GH3, putative similar to auxin-regulated protein GH3 GI:18590 from [Glycine max]
PtpAffx.216706.1.S1_at	3.33601	0.00271395	eugene3.01500015	At1g59740	oligopeptide transporter		At1g59740	24.7533	oligopeptide transporter, putative similar to oligopeptide transporter GI:510238 from [Arabidopsis thaliana]; supported by cDNA: gi_14334727_gb_AY035037.1_
PtpAffx.216874.1.S1_s_at	2.41262	0.00800134	gw1.1554.2.1	At1g59740	oligopeptide transporter		At1g59740	24.7533	oligopeptide transporter, putative similar to oligopeptide transporter GI:510238 from [Arabidopsis thaliana]; supported by cDNA: gi_14334727_gb_AY035037.1_
PtpAffx.216706.1.S1_x_at	5.40374	0.00030172	eugene3.01500015	At1g59740	oligopeptide transporter		At1g59740	24.7533	oligopeptide transporter, putative similar to oligopeptide transporter GI:510238 from [Arabidopsis thaliana]; supported by cDNA: gi_14334727_gb_AY035037.1_
PtpAffx.223277.1.S1_at	1.21873	0.00251474	gw1.86.170.1	At1g59760	DEAD:DEAH box RNA helicase (HUA ENHANCER2)		At1g59760	1.98934	unknown protein contains similarity to helicase GI:914852 from [Homo sapiens]
PtpAffx.126496.1.S1_s_at	2.52849	0.0107823	gw1.VIII.65.1	At1g59990	DEAD:DEAH box RNA helicase protein		At1g59990	2.56088	RNA helicase, putative similar to RNA helicase GI:3776015 from [Arabidopsis thaliana]; supported by cDNA: gi_15983391_gb_AF424570.1_AF424570
PtpAffx.208324.1.S1_at	1.91703	0.00551231	gw1.VIII.65.1	At1g59990	DEAD:DEAH box RNA helicase protein		At1g59990	2.56088	RNA helicase, putative similar to RNA helicase GI:3776015 from [Arabidopsis thaliana]; supported by cDNA: gi_15983391_gb_AF424570.1_AF424570
PtpAffx.43563.1.A1_s_at	1.96751	0.0028851	gw1.VIII.65.1	At1g59990	DEAD:DEAH box RNA helicase protein		At1g59990	2.56088	RNA helicase, putative similar to RNA helicase GI:3776015 from [Arabidopsis thaliana]; supported by cDNA: gi_15983391_gb_AF424570.1_AF424570
PtpAffx.43563.1.A1_at	1.23658	0.0190899	gw1.VIII.65.1	At1g59990	DEAD:DEAH box RNA helicase protein		At1g59990	2.56088	RNA helicase, putative similar to RNA helicase GI:3776015 from [Arabidopsis thaliana]; supported by cDNA: gi_15983391_gb_AF424570.1_AF424570
PtpAffx.206119.1.S1_at	1.0627	0.00290776	eugene3.00060466	At1g60080	hypothetical protein : predicted by genemark.hmm		At1g60080	3.59816	hypothetical protein predicted by genemark.hmm
PtpAffx.84908.1.A1_s_at	1.58983	0.00140411	eugene3.00060466	At1g60080	hypothetical protein : predicted by genemark.hmm		At1g60080	3.59816	hypothetical protein predicted by genemark.hmm
PtpAffx.207055.1.S1_at	1.21623	0.00390522	eugene3.00070405	At1g60560	hypothetical protein : predicted by genemark.hmm: supported by cDNA: gi_19715654		At1g60560	2.02675	hypothetical protein predicted by genemark.hmm
PtpAffx.200963.1.S1_at	5.45512	0.00680667	fgenesh4_pm.C_LG_I000861	At1g60590	polygalacturonase		At1g60590	43.1693	polygalacturonase, putative similar to polygalacturonase GI:9293940 from [Arabidopsis thaliana]; supported by cDNA: gi_16974584_gb_AY060568.1_
Ptp.1064.1.A1_at	5.07684	0.00324795	estExt_Genewise1_v1.C_LG_X5311	At1g60590	polygalacturonase		At1g60590	43.1693	polygalacturonase, putative similar to polygalacturonase GI:9293940 from [Arabidopsis thaliana]; supported by cDNA: gi_16974584_gb_AY060568.1_
PtpAffx.200963.1.S1_s_at	7.82487	0.000424236	fgenesh4_pm.C_LG_I000861	At1g60590	polygalacturonase		At1g60590	43.1693	polygalacturonase, putative similar to polygalacturonase GI:9293940 from [Arabidopsis thaliana]; supported by cDNA: gi_16974584_gb_AY060568.1_
PtpAffx.201295.1.S1_s_at	2.26314	0.00250304	eugene3.00012667	At1g60620	RNA polymerase subunit : identical to RNA polymerase subunit GI:514324 from [Arabidopsis thaliana]: supported by cDNA: gi_14423463_gb_AF386969.1_AF386969		At1g60620	1.98829	RNA polymerase subunit identical to RNA polymerase subunit GI:514324 from [Arabidopsis thaliana]; supported by cDNA: gi_14423463_gb_AF386969.1_AF386969
PtpAffx.14498.1.A1_at	1.25639	0.00513135	gw1.XVIII.2372.1	At1g60770	hypothetical protein : predicted by genemark.hmm		At1g60770	1.75027	hypothetical protein predicted by genemark.hmm
PtpAffx.11820.1.A1_a_at	1.61797	0.0151717	estExt_fgenesh4_pm.C_LG_I1224	At1g61570	expressed protein : similar to small zinc finger-like protein GI:5107149 from [Oryza sativa]: supported by full-length cDNA: Ceres: 21075.		At1g61570	2.19105	unknown protein similar to small zinc finger-like protein GI:5107149 from [Oryza sativa]; supported by full-length cDNA: Ceres: 21075.
PtpAffx.11820.1.A1_at	1.78035	0.0164531	estExt_fgenesh4_pm.C_LG_I1224	At1g61570	expressed protein : similar to small zinc finger-like protein GI:5107149 from [Oryza sativa]: supported by full-length cDNA: Ceres: 21075.		At1g61570	2.19105	unknown protein similar to small zinc finger-like protein GI:5107149 from [Oryza sativa]; supported by full-length cDNA: Ceres: 21075.
PtpAffx.206998.1.S1_at	1.83047	0.00202294	fgenesh4_pg.C_LG_VII000260	At1g61730	expressed protein : similar to hypothetical protein GI:7267126 from [Arabidopsis thaliana]:supported by full-length cDNA: Ceres:38650.		At1g61730	1.8355	unknown protein similar to hypothetical protein GI:7267126 from [Arabidopsis thaliana];supported by full-length cDNA: Ceres:38650.
PtpAffx.159912.1.A1_at	1.21607	0.0107313	eugene3.00040059	At1g61870	expressed protein : :supported by full-length cDNA: Ceres:16387.		At1g61870	1.99039	unknown protein ;supported by full-length cDNA: Ceres:16387.
PtpAffx.125.1.S1_at	1.54597	0.000111352	estExt_fgenesh4_pg.C_LG_III1005	At1g63160	replication factor		At1g63160	2.96197	replication factor, putative similar to GI:4972952 from [Mus musculus] (Mamm. Genome (2000) In press)
PtpAffx.117043.1.S1_s_at	2.0782	0.00109417	eugene3.00010321	At1g63440	ATP dependent copper transporter		At1g63440	1.41297	ATP dependent copper transporter, putative similar to ATP dependent copper transporter GB:AAD29109 GI:4760370 [Arabidopsis thaliana]
PtpAffx.200169.1.S1_at	1.89593	0.0175386	eugene3.00010321	At1g63440	ATP dependent copper transporter		At1g63440	1.41297	ATP dependent copper transporter, putative similar to ATP dependent copper transporter GB:AAD29109 GI:4760370 [Arabidopsis thaliana]
PtpAffx.113676.1.S1_at	2.2673	0.00118355	gw1.I.8978.1	At1g63470	DNA-binding protein		At1g63470	2.63429	DNA-binding protein, putative contains Pfam profile: PF02178 DNA binding domain with preference for A/T rich regions
Ptp.4263.1.A1_at	1.87649	0.0166621	gw1.I.8978.1	At1g63470	DNA-binding protein		At1g63470	2.63429	DNA-binding protein, putative contains Pfam profile: PF02178 DNA binding domain with preference for A/T rich regions
PtpAffx.203241.1.S1_at	2.92947	0.000553063	fgenesh4_pm.C_LG_III000408	At1g63480	DNA-binding protein		At1g63480	4.00868	DNA-binding protein, putative contains Pfam profile: PF02178 DNA binding domain with preference for A/T rich regions
PtpAffx.203251.1.S1_s_at	1.28549	0.00340477	gw1.III.614.1	At1g63660	GMP synthase : similar to GMP synthase GB:6323873 [Saccharomyces cerevisiae]		At1g63660	3.8011	GMP synthase similar to GMP synthase GB:6323873 [Saccharomyces cerevisiae]
PtpAffx.203251.1.S1_at	1.80054	0.000545722	gw1.III.614.1	At1g63660	GMP synthase : similar to GMP synthase GB:6323873 [Saccharomyces cerevisiae]		At1g63660	3.8011	GMP synthase similar to GMP synthase GB:6323873 [Saccharomyces cerevisiae]
Ptp.3393.1.A1_at	1.11617	0.010764	estExt_fgenesh4_pg.C_LG_III1651	At1g63780	putative U3 small nucleolar ribonucleoprotein protein : identical to putative U3 small nucleolar ribonucleoprotein protein GB:AAF07373 [Arabidopsis thaliana]: similar to (IMP4) U3 small nucleolar ribonucleoprotein protein GB:6324254 [Saccharomyces cerevis		At1g63780	2.01522	putative U3 small nucleolar ribonucleoprotein protein identical to putative U3 small nucleolar ribonucleoprotein protein GB:AAF07373 (Arabidopsis thaliana); similar to (IMP4) U3 small nucleolar ribonucleoprotein protein GB:6324254 (Saccharomyces cerevisia
PtpAffx.207359.1.S1_at	1.86125	0.00110347	gw1.VII.3549.1	At1g63810	hypothetical protein : similar to hypothetical protein GB:CAA22881 [Schizosaccharomyces pombe]		At1g63810	1.82718	hypothetical protein similar to hypothetical protein GB:CAA22881 [Schizosaccharomyces pombe]
PtpAffx.57544.1.A1_at	4.82473	0.000438841	eugene3.00031051	At1g63980	expressed protein : similar to hypothetical protein GB:AAF07360 from [Arabidopsis thaliana]: supported by cDNA: gi_15810007_gb_AY054272.1_		At1g63980	2.17028	unknown protein similar to hypothetical protein GB:AAF07360 from [Arabidopsis thaliana]; supported by cDNA: gi_15810007_gb_AY054272.1_
PtpAffx.38452.1.S1_at	1.45872	0.0170141	eugene3.00031051	At1g63980	expressed protein : similar to hypothetical protein GB:AAF07360 from [Arabidopsis thaliana]: supported by cDNA: gi_15810007_gb_AY054272.1_		At1g63980	2.17028	unknown protein similar to hypothetical protein GB:AAF07360 from [Arabidopsis thaliana]; supported by cDNA: gi_15810007_gb_AY054272.1_
Ptp.7170.1.S1_at	1.87478	0.0062249	grail3.0008042001	At1g64160	disease resistance response protein family: dirigent protein family : similar to dirigent protein GB:AAF25365 GI:6694709 from [Thuja plicata]: similar to pathogenesis-related protein [Pisum sativum] gi:4585273 gb:AAD25355		At1g64160	2.96654	dirigent protein, putative similar to dirigent protein GB:AAF25365 GI:6694709 from [Thuja plicata]
Ptp.7170.1.S1_s_at	1.52612	0.00683075	grail3.0008041901	At1g64160	disease resistance response protein family: dirigent protein family : similar to dirigent protein GB:AAF25365 GI:6694709 from [Thuja plicata]: similar to pathogenesis-related protein [Pisum sativum] gi:4585273 gb:AAD25355		At1g64160	2.96654	dirigent protein, putative similar to dirigent protein GB:AAF25365 GI:6694709 from [Thuja plicata]
Ptp.2226.1.S1_at	8.30308	0.000153456	eugene3.00031073	At1g64160	disease resistance response protein family: dirigent protein family : similar to dirigent protein GB:AAF25365 GI:6694709 from [Thuja plicata]: similar to pathogenesis-related protein [Pisum sativum] gi:4585273 gb:AAD25355		At1g64160	2.96654	dirigent protein, putative similar to dirigent protein GB:AAF25365 GI:6694709 from [Thuja plicata]
PtpAffx.6353.1.S1_at	8.0906	0.000349502	estExt_Genewise1_v1.C_LG_III0308	At1g64160	disease resistance response protein family: dirigent protein family : similar to dirigent protein GB:AAF25365 GI:6694709 from [Thuja plicata]: similar to pathogenesis-related protein [Pisum sativum] gi:4585273 gb:AAD25355		At1g64160	2.96654	dirigent protein, putative similar to dirigent protein GB:AAF25365 GI:6694709 from [Thuja plicata]
Ptp.6892.1.S1_at	0.778073	0.00530823	estExt_fgenesh4_pg.C_LG_I0761	At1g64550	ABC transporter family protein : similar to ABC transporter protein GB:AAF31030 GI:6899653 from [Leishmania major]		At1g64550	1.70538	ABC transporter protein, putative similar to ABC transporter protein GB:AAF31030 GI:6899653 from [Leishmania major]
PtpAffx.200348.1.S1_at	1.84784	0.0113463	gw1.I.8452.1	At1g64600	hypothetical protein : predicted by genemark.hmm		At1g64600	2.87591	hypothetical protein predicted by genemark.hmm
PtpAffx.203591.1.S1_at	6.21006	0.00341892	eugene3.00031777	At1g64660	methionine:cystathionine gamma lyase		At1g64660	10.7355	methionine/cystathionine gamma lyase, putative similar to methionine gamma-lyase GB:CAA04124.1 GI:2330885 from [Trichomonas vaginalis]; supported by cDNA: gi_15450931_gb_AY054546.1_
PtpAffx.212165.1.S1_at	2.21748	0.017094	grail3.0085007701	At1g64790	hypothetical protein : predicted by genemark.hmm		At1g64790	1.70969	hypothetical protein predicted by genemark.hmm
PtpAffx.12069.1.A1_at	0.768127	0.0128381	eugene3.00130754	At1g64880	expressed protein : contains similarity to 30S ribosomal protein S5 GI:6969105 from [Campylobacter jejuni]: supported by cDNA: gi_14334893_gb_AY035120.1_		At1g64880	2.06655	hypothetical protein contains similarity to 30S ribosomal protein S5 GI:6969105 from [Campylobacter jejuni]; supported by cDNA: gi_14334893_gb_AY035120.1_
PtpAffx.218860.1.S1_at	1.79666	0.0128269	eugene3.00130754	At1g64880	expressed protein : contains similarity to 30S ribosomal protein S5 GI:6969105 from [Campylobacter jejuni]: supported by cDNA: gi_14334893_gb_AY035120.1_		At1g64880	2.06655	hypothetical protein contains similarity to 30S ribosomal protein S5 GI:6969105 from [Campylobacter jejuni]; supported by cDNA: gi_14334893_gb_AY035120.1_
Ptp.987.1.S1_at	2.49818	0.00157923	estExt_Genewise1_v1.C_LG_II0603	At1g66480	hypothetical protein :		At1g66480	2.38076	hypothetical protein
PtpAffx.222227.1.S1_at	1.48415	0.0145932	fgenesh4_pg.C_scaffold_64000033	At1g67120	hypothetical protein : predicted by genemark.hmm		At1g67120	3.02877	hypothetical protein predicted by genemark.hmm
PtpAffx.18357.1.A1_at	1.53084	3.18762e-05	estExt_fgenesh4_pg.C_LG_IV0897	At1g67180	hypothetical protein : predicted by genemark.hmm		At1g67180	1.981	hypothetical protein predicted by genemark.hmm
PtpAffx.203419.1.S1_at	2.06518	0.00678502	estExt_Genewise1_v1.C_LG_III1939	At1g67320	expressed protein : contains similarity to DNA primase large subunit GI:172234 from [Saccharomyces cerevisiae]: supported by full-length cDNA: Ceres: 116252.		At1g67320	2.78879	hypothetical protein contains similarity to DNA primase large subunit GI:172234 from [Saccharomyces cerevisiae]; supported by full-length cDNA: Ceres: 116252.
PtpAffx.150929.1.S1_s_at	2.49342	0.0126167	estExt_Genewise1_v1.C_LG_III1939	At1g67320	expressed protein : contains similarity to DNA primase large subunit GI:172234 from [Saccharomyces cerevisiae]: supported by full-length cDNA: Ceres: 116252.		At1g67320	2.78879	hypothetical protein contains similarity to DNA primase large subunit GI:172234 from [Saccharomyces cerevisiae]; supported by full-length cDNA: Ceres: 116252.
PtpAffx.12733.1.S1_at	1.92463	0.00325541	grail3.0036010201	At1g67420	hypothetical protein : predicted by genemark.hmm		At1g67420	2.03044	hypothetical protein predicted by genemark.hmm
PtpAffx.141198.1.S1_at	1.33114	0.00791589	grail3.0036010201	At1g67420	hypothetical protein : predicted by genemark.hmm		At1g67420	2.03044	hypothetical protein predicted by genemark.hmm
PtpAffx.56812.1.A1_at	2.19992	0.0030357	grail3.0009025301	At1g67420	hypothetical protein : predicted by genemark.hmm		At1g67420	2.03044	hypothetical protein predicted by genemark.hmm
PtpAffx.208235.1.S1_at	2.42308	0.0179058	eugene3.00081632	At1g67420	hypothetical protein : predicted by genemark.hmm		At1g67420	2.03044	hypothetical protein predicted by genemark.hmm
PtpAffx.11837.1.S1_s_at	2.008	0.00940121	estExt_Genewise1_v1.C_LG_XII1497	At1g67430	ribosomal protein		At1g67430	1.41632	ribosomal protein, putative similar to ribosomal protein GI:19101 from [Hordeum vulgare]; supported by cDNA: gi_14596148_gb_AY042862.1_
Ptp.5781.1.S1_at	1.44232	0.0190188	gw1.VIII.1857.1	At1g67430	ribosomal protein		At1g67430	1.41632	ribosomal protein, putative similar to ribosomal protein GI:19101 from [Hordeum vulgare]; supported by cDNA: gi_14596148_gb_AY042862.1_
PtpAffx.208625.1.S1_at	1.84163	0.00981155	gw1.X.4921.1	At1g67630	putative DNA polymerase alpha subunit : similar to DNA polymerase alpha 70 KD subunit (DNA polymerase subunit B) GB:P33611 [Mus musculus]		At1g67630	3.62881	putative DNA polymerase alpha subunit similar to DNA polymerase alpha 70 KD subunit (DNA polymerase subunit B) GB:P33611 [Mus musculus]
PtpAffx.208641.1.S1_at	0.865402	0.0175305	eugene3.00100504	At1g67720	F12A21.14 : similar to receptor protein kinase-like protein emb|CAB45811.1: supported by cDNA: gi_16604632_gb_AY059761.1_ which likely contains two unspliced introns.		At1g67720	1.91146	F12A21.14 similar to receptor protein kinase-like protein emb|CAB45811.1; supported by cDNA: gi_16604632_gb_AY059761.1_ which likely contains two unspliced introns.
Ptp.1870.1.A1_at	0.7313	0.0162264	estExt_Genewise1_v1.C_LG_VIII2022	At1g68080	hypothetical protein : predicted by genefinder		At1g68080	1.69686	hypothetical protein predicted by genefinder
PtpAffx.208025.1.S1_at	4.76964	0.00232	eugene3.00081145	At1g68360	putative zinc finger protein : similar to zinc finger protein 6 GB:S55886		At1g68360	5.42226	putative zinc finger protein similar to zinc finger protein 6 GB:S55886
PtpAffx.207895.1.S1_at	0.761023	0.0030742	grail3.0010025001	At1g68980	unknown protein :		At1g68980	1.49723	unknown protein
PtpAffx.134444.1.A1_s_at	0.611555	0.00211073	estExt_fgenesh4_pm.C_LG_I0188	At1g69040	unknown protein :		At1g69040	1.72144	unknown protein
PtpAffx.134832.1.S1_s_at	2.23023	0.00953595	eugene3.00101332	At1g69070	hypothetical protein : predicted by genemark.hmm		At1g69070	1.75075	hypothetical protein predicted by genemark.hmm
PtpAffx.112412.1.S1_at	1.34862	0.000483644	grail3.0006045401	At1g69070	hypothetical protein : predicted by genemark.hmm		At1g69070	1.75075	hypothetical protein predicted by genemark.hmm
PtpAffx.209031.1.S1_s_at	1.72816	8.28886e-05	eugene3.00101332	At1g69070	hypothetical protein : predicted by genemark.hmm		At1g69070	1.75075	hypothetical protein predicted by genemark.hmm
PtpAffx.13695.1.S1_at	0.592857	0.00232724	estExt_Genewise1_v1.C_LG_I0325	At1g69750	hypothetical protein : predicted by genefinder		At1g69750	1.84541	hypothetical protein predicted by genefinder
PtpAffx.221821.1.S1_at	1.77725	0.00613894	eugene3.52770002	At1g69950	unknown protein : similar to activator-like transposable element GB:1091678 [Pennisetum glaucum]		At1g69950	2.42111	unknown protein similar to activator-like transposable element GB:1091678 [Pennisetum glaucum]
PtpAffx.221821.1.S1_x_at	1.72447	0.00727661	eugene3.52770002	At1g69950	unknown protein : similar to activator-like transposable element GB:1091678 [Pennisetum glaucum]		At1g69950	2.42111	unknown protein similar to activator-like transposable element GB:1091678 [Pennisetum glaucum]
PtpAffx.223004.1.S1_at	1.97132	0.00762488	eugene3.07810003	At1g69950	unknown protein : similar to activator-like transposable element GB:1091678 [Pennisetum glaucum]		At1g69950	2.42111	unknown protein similar to activator-like transposable element GB:1091678 [Pennisetum glaucum]
PtpAffx.203008.1.S1_at	1.53701	0.00160094	fgenesh4_pg.C_LG_III000544	At1g70190	expressed protein : contains similarity to ribosomal protein GI:7270590 from [Arabidopsis thaliana]: supported by cDNA: gi_15293180_gb_AY051024.1_		At1g70190	1.35589	hypothetical protein contains similarity to ribosomal protein GI:7270590 from [Arabidopsis thaliana]; supported by cDNA: gi_15293180_gb_AY051024.1_
PtpAffx.208692.1.S1_at	0.740411	0.00319045	gw1.X.5360.1	At1g70480	expressed protein : identical to most of OBP32pep protein (fragment) GB:S71212 [Arabidopsis thaliana]:supported by full-length cDNA: Ceres:23753.		At1g70480	1.28136	unknown protein identical to most of OBP32pep protein (fragment) GB:S71212 [Arabidopsis thaliana];supported by full-length cDNA: Ceres:23753.
PtpAffx.133206.1.S1_at	1.83654	0.00901738	gw1.X.6647.1	At1g71080	expressed protein : : supported by cDNA: gi_16974549_gb_AY060562.1_		At1g71080	1.87047	unknown protein ; supported by cDNA: gi_16974549_gb_AY060562.1_
PtpAffx.133206.1.S1_s_at	1.34424	0.00879683	gw1.X.6647.1	At1g71080	expressed protein : : supported by cDNA: gi_16974549_gb_AY060562.1_		At1g71080	1.87047	unknown protein ; supported by cDNA: gi_16974549_gb_AY060562.1_
PtpAffx.2642.1.S1_at	1.66038	0.00221852	eugene3.00150430	At1g71430	expressed protein : :supported by full-length cDNA: Ceres:261728.		At1g71430	2.69983	hypothetical protein predicted by genscan+;supported by full-length cDNA: Ceres:261728.
Ptp.2344.1.A1_x_at	3.88321	0.000498582	estExt_Genewise1_v1.C_LG_V0405	At1g71695	peroxidase		At1g71695	1.93078	peroxidase ATP4a identical to GB:CAA67309 GI:1429213 from [Arabidopsis thaliana]; supported by full-length cDNA: Ceres: 39968.
Ptp.83.2.S1_s_at	3.48534	2.59113e-05	gw1.V.402.1	At1g71695	peroxidase		At1g71695	1.93078	peroxidase ATP4a identical to GB:CAA67309 GI:1429213 from [Arabidopsis thaliana]; supported by full-length cDNA: Ceres: 39968.
Ptp.2344.1.A1_at	3.82414	0.000601533	estExt_Genewise1_v1.C_LG_V0405	At1g71695	peroxidase		At1g71695	1.93078	peroxidase ATP4a identical to GB:CAA67309 GI:1429213 from [Arabidopsis thaliana]; supported by full-length cDNA: Ceres: 39968.
PtpAffx.249.100.A1_x_at	2.69578	0.00123375	gw1.V.402.1	At1g71695	peroxidase		At1g71695	1.93078	peroxidase ATP4a identical to GB:CAA67309 GI:1429213 from [Arabidopsis thaliana]; supported by full-length cDNA: Ceres: 39968.
PtpAffx.54956.1.A1_s_at	3.8478	0.000506474	estExt_Genewise1_v1.C_LG_V0405	At1g71695	peroxidase		At1g71695	1.93078	peroxidase ATP4a identical to GB:CAA67309 GI:1429213 from [Arabidopsis thaliana]; supported by full-length cDNA: Ceres: 39968.
PtpAffx.249.100.A1_s_at	2.72226	1.81022e-05	gw1.V.402.1	At1g71695	peroxidase		At1g71695	1.93078	peroxidase ATP4a identical to GB:CAA67309 GI:1429213 from [Arabidopsis thaliana]; supported by full-length cDNA: Ceres: 39968.
PtpAffx.249.26.A1_s_at	3.24846	4.35881e-06	gw1.V.402.1	At1g71695	peroxidase		At1g71695	1.93078	peroxidase ATP4a identical to GB:CAA67309 GI:1429213 from [Arabidopsis thaliana]; supported by full-length cDNA: Ceres: 39968.
PtpAffx.9269.1.S1_at	0.97824	0.0124548	grail3.0003054001	At1g71760	hypothetical protein : predicted by genscan+		At1g71760	9.82782	hypothetical protein predicted by genscan+
PtpAffx.200248.1.S1_at	4.33273	0.00303934	grail3.0008013701	At1g71830	protein kinase		At1g71830	2.46754	protein kinase, putative similar to receptor protein kinase GB:BAA11869 GI:1389566 from [Arabidopsis thaliana]; supported by cDNA: gi_15081615_gb_AY048200.1_
Ptp.1612.1.A1_at	1.42507	0.00783595	estExt_fgenesh4_pg.C_LG_XIX0794	At1g71840	G-protein beta-subunit (transducin) family : contains Pfam profile:PF00560 Leucine Rich Repeat (4 copies): Pfam profile:PF00069 Eukaryotic protein kinase domain: Pfam profile:PF00400 WD domain		At1g71840	1.73268	unknown protein contains Pfam profile:PF00560 Leucine Rich Repeat (4 copies); Pfam profile:PF00069 Eukaryotic protein kinase domain; Pfam profile:PF00400 WD domain, G-beta repeat (7 copies)
PtpAffx.7327.1.S1_s_at	0.7348	0.00603284	estExt_fgenesh4_pg.C_LG_XIX0794	At1g71840	G-protein beta-subunit (transducin) family : contains Pfam profile:PF00560 Leucine Rich Repeat (4 copies): Pfam profile:PF00069 Eukaryotic protein kinase domain: Pfam profile:PF00400 WD domain		At1g71840	1.73268	unknown protein contains Pfam profile:PF00560 Leucine Rich Repeat (4 copies); Pfam profile:PF00069 Eukaryotic protein kinase domain; Pfam profile:PF00400 WD domain, G-beta repeat (7 copies)
PtpAffx.47649.1.S1_at	1.59602	0.00673485	gw1.41.136.1	At1g71840	G-protein beta-subunit (transducin) family : contains Pfam profile:PF00560 Leucine Rich Repeat (4 copies): Pfam profile:PF00069 Eukaryotic protein kinase domain: Pfam profile:PF00400 WD domain		At1g71840	1.73268	unknown protein contains Pfam profile:PF00560 Leucine Rich Repeat (4 copies); Pfam profile:PF00069 Eukaryotic protein kinase domain; Pfam profile:PF00400 WD domain, G-beta repeat (7 copies)
PtpAffx.221284.1.S1_at	2.38227	0.000274591	gw1.41.169.1	At1g71850	hypothetical protein : predicted by genemark.hmm		At1g71850	2.96791	hypothetical protein predicted by genemark.hmm
PtpAffx.221791.1.S1_at	1.63387	0.00408616	gw1.41.321.1	At1g72040	deoxyguanosine kinase		At1g72040	4.47849	deoxyguanosine kinase, putative similar to deoxyguanosine kinase [Homo sapiens] GI:1480198;supported by full-length cDNA: Ceres:3878.
PtpAffx.221322.1.S1_at	0.977039	0.00740812	eugene3.00410128	At1g72090	expressed protein : : supported by cDNA: gi_14194136_gb_AF367274.1_AF367274		At1g72090	3.55687	unknown protein ; supported by cDNA: gi_14194136_gb_AF367274.1_AF367274
PtpAffx.202998.1.S1_at	1.88559	0.000395042	eugene3.00030464	At1g72320	pumilio-family RNA-binding protein		At1g72320	1.3794	putative RNA-binding domain contains Pfam profile: PF00806 Pumilio-family RNA binding domains (aka PUM-HD, Pumilio homology domain) (5 copies); supported by cDNA: gi_14334735_gb_AY035041.1_
Ptp.1922.1.A1_at	1.05212	0.0133989	gw1.III.2259.1	At1g72370	putative 40S ribosomal protein SA (laminin receptor-like protein) : identical to laminin receptor-like protein GB:U01955 [Arabidopsis thaliana]:supported by full-length cDNA: Ceres:40091.		At1g72370	1.31942	putative 40S ribosomal protein SA (laminin receptor-like protein) identical to laminin receptor-like protein GB:U01955 [Arabidopsis thaliana];supported by full-length cDNA: Ceres:40091.
PtpAffx.17919.2.A1_x_at	0.857421	0.0100961	gw1.III.2259.1	At1g72370	putative 40S ribosomal protein SA (laminin receptor-like protein) : identical to laminin receptor-like protein GB:U01955 [Arabidopsis thaliana]:supported by full-length cDNA: Ceres:40091.		At1g72370	1.31942	putative 40S ribosomal protein SA (laminin receptor-like protein) identical to laminin receptor-like protein GB:U01955 [Arabidopsis thaliana];supported by full-length cDNA: Ceres:40091.
Ptp.5310.1.S1_s_at	1.40026	0.0127009	gw1.158.134.1	At1g72370	putative 40S ribosomal protein SA (laminin receptor-like protein) : identical to laminin receptor-like protein GB:U01955 [Arabidopsis thaliana]:supported by full-length cDNA: Ceres:40091.		At1g72370	1.31942	putative 40S ribosomal protein SA (laminin receptor-like protein) identical to laminin receptor-like protein GB:U01955 [Arabidopsis thaliana];supported by full-length cDNA: Ceres:40091.
PtpAffx.17919.2.A1_at	0.835569	0.0169903	gw1.III.2259.1	At1g72370	putative 40S ribosomal protein SA (laminin receptor-like protein) : identical to laminin receptor-like protein GB:U01955 [Arabidopsis thaliana]:supported by full-length cDNA: Ceres:40091.		At1g72370	1.31942	putative 40S ribosomal protein SA (laminin receptor-like protein) identical to laminin receptor-like protein GB:U01955 [Arabidopsis thaliana];supported by full-length cDNA: Ceres:40091.
PtpAffx.8891.1.A1_a_at	1.30016	0.014762	grail3.0200000501	At1g72370	putative 40S ribosomal protein SA (laminin receptor-like protein) : identical to laminin receptor-like protein GB:U01955 [Arabidopsis thaliana]:supported by full-length cDNA: Ceres:40091.		At1g72370	1.31942	putative 40S ribosomal protein SA (laminin receptor-like protein) identical to laminin receptor-like protein GB:U01955 [Arabidopsis thaliana];supported by full-length cDNA: Ceres:40091.
PtpAffx.225304.1.S1_at	1.61003	0.00138631	gw1.158.130.1	At1g72440	hypothetical protein : similar to CCAAT-box-binding transcription factor GB:NP_005751 [Homo sapiens]		At1g72440	2.55023	hypothetical protein similar to CCAAT-box-binding transcription factor GB:NP_005751 [Homo sapiens], GB:P53569 [Mus musculus]
PtpAffx.103209.1.S1_at	1.64316	0.000196728	estExt_fgenesh4_pg.C_1450059	At1g72550	putative phenylalanyl-tRNA synthetase beta-subunit: PheHB : similar to phenylalanyl-tRNA synthetase beta-subunit (PheHB) GB:5032011 [Homo sapiens]: supported by cDNA: gi_17065261		At1g72550	2.08507	putative phenylalanyl-tRNA synthetase beta-subunit; PheHB similar to phenylalanyl-tRNA synthetase beta-subunit (PheHB) GB:5032011 [Homo sapiens]
PtpAffx.83548.1.S1_at	1.16814	0.00071607	estExt_Genewise1_v1.C_LG_XIII2276	At1g72550	putative phenylalanyl-tRNA synthetase beta-subunit: PheHB : similar to phenylalanyl-tRNA synthetase beta-subunit (PheHB) GB:5032011 [Homo sapiens]: supported by cDNA: gi_17065261		At1g72550	2.08507	putative phenylalanyl-tRNA synthetase beta-subunit; PheHB similar to phenylalanyl-tRNA synthetase beta-subunit (PheHB) GB:5032011 [Homo sapiens]
PtpAffx.52208.1.A1_at	1.49732	0.00482116	estExt_fgenesh4_pg.C_1450059	At1g72550	putative phenylalanyl-tRNA synthetase beta-subunit: PheHB : similar to phenylalanyl-tRNA synthetase beta-subunit (PheHB) GB:5032011 [Homo sapiens]: supported by cDNA: gi_17065261		At1g72550	2.08507	putative phenylalanyl-tRNA synthetase beta-subunit; PheHB similar to phenylalanyl-tRNA synthetase beta-subunit (PheHB) GB:5032011 [Homo sapiens]
PtpAffx.52208.2.A1_a_at	0.882263	0.00403471	estExt_Genewise1_v1.C_LG_XIII2276	At1g72550	putative phenylalanyl-tRNA synthetase beta-subunit: PheHB : similar to phenylalanyl-tRNA synthetase beta-subunit (PheHB) GB:5032011 [Homo sapiens]: supported by cDNA: gi_17065261		At1g72550	2.08507	putative phenylalanyl-tRNA synthetase beta-subunit; PheHB similar to phenylalanyl-tRNA synthetase beta-subunit (PheHB) GB:5032011 [Homo sapiens]
PtpAffx.1025.1.A1_x_at	1.21856	0.00252032	estExt_fgenesh4_pg.C_LG_XII0063	At1g73230	putative transcription factor BTF3 (RNA polymerase B transcription factor 3) : similar to transcription factor BTF3 (RNA polymerase B transcription factor 3) GB:Q64152 [Mus musculus]		At1g73230	1.61859	putative transcription factor BTF3 (RNA polymerase B transcription factor 3) similar to transcription factor BTF3 (RNA polymerase B transcription factor 3) GB:Q64152 [Mus musculus], GB:P20290 [Homo sapiens];supported by full-length cDNA: Ceres:119220.
Ptp.5881.1.S1_at	1.11062	0.00983848	estExt_fgenesh4_pg.C_LG_IV0785	At1g73230	putative transcription factor BTF3 (RNA polymerase B transcription factor 3) : similar to transcription factor BTF3 (RNA polymerase B transcription factor 3) GB:Q64152 [Mus musculus]		At1g73230	1.61859	putative transcription factor BTF3 (RNA polymerase B transcription factor 3) similar to transcription factor BTF3 (RNA polymerase B transcription factor 3) GB:Q64152 [Mus musculus], GB:P20290 [Homo sapiens];supported by full-length cDNA: Ceres:119220.
PtpAffx.200066.1.S1_at	1.77481	0.000258999	fgenesh4_pg.C_LG_I000121	At1g73240	expressed protein : :supported by full-length cDNA: Ceres:38940.		At1g73240	1.76998	hypothetical protein predicted by genefinder;supported by full-length cDNA: Ceres:38940.
Ptp.5150.1.S1_s_at	6.33884	0.00995973	fgenesh4_pg.C_LG_VII000323	At1g73260	putative trypsin inhibitor : similar to trypsin inhibitor propeptide GB:AAB68964 [Brassica oleracea]: contains Pfam profile: PF00197 Trypsin and protease inhibitors: supported by cDNA: gi_15450971_gb_AY054566.1_		At1g73260	1.67809	putative trypsin inhibitor similar to trypsin inhibitor propeptide GB:AAB68964 [Brassica oleracea]; contains Pfam profile: PF00197 Trypsin and protease inhibitors; supported by cDNA: gi_15450971_gb_AY054566.1_
PtpAffx.94386.1.S1_at	1.56264	0.00253695	estExt_fgenesh4_pg.C_LG_XI1348	At1g73720	unknown protein : contains Pfam profile: PF00400 WD domain		At1g73720	2.06744	unknown protein contains Pfam profile: PF00400 WD domain, G-beta repeat (5 copies)
PtpAffx.3091.1.A1_at	0.80987	0.0080599	estExt_fgenesh4_pm.C_LG_XV0072	At1g73960	unknown protein : : supported by cDNA: gi_20856937		At1g73960	1.74163	unknown protein
PtpAffx.207530.1.S1_at	0.806583	0.00133262	eugene3.00080129	At1g73970	unknown protein :		At1g73970	1.60773	unknown protein
PtpAffx.209325.1.S1_at	0.942302	0.00140528	gw1.X.2075.1	At1g74260	putative phosphoribosylformylglycinamidine synthase : similar to GB:KIAA0361 from [Homo sapiens]		At1g74260	1.88805	putative phosphoribosylformylglycinamidine synthase similar to GB:KIAA0361 from [Homo sapiens]
PtpAffx.137507.1.S1_at	1.36085	0.00110941	grail3.0015003801	At1g74560	putative SET protein		At1g74560	2.06145	putative SET protein, phospatase 2A inhibitor similar to SET protein, phospatase 2A inhibitor GB:Q01105 [Homo sapiens] (role in the mechanism of leukemogenesis: J Biol Chem 1994 Jan 21;269(3):2258-62); contains Pfam profile: PF00956 nucleosome assembly p
PtpAffx.202751.1.S1_at	1.29346	0.000421913	gw1.II.4059.1	At1g75200	unknown protein : : supported by cDNA: gi_19423974		At1g75200	1.74773	unknown protein
Ptp.7553.1.S1_a_at	1.01301	0.0158577	gw1.V.1402.1	At1g75330	ornithine carbamoyltransferase precursor : identical to SP:O50039 from [Arabidopsis thaliana]: supported by cDNA: gi_2764517_emb_AJ000476.1_ATORNCARB		At1g75330	1.39345	ornithine carbamoyltransferase precursor identical to SP:O50039 from [Arabidopsis thaliana]; supported by cDNA: gi_2764517_emb_AJ000476.1_ATORNCARB
PtpAffx.201634.1.S1_at	8.28737	0.0033571	fgenesh4_pg.C_LG_II000281	At1g75450	cytokinin oxidase		At1g75450	7.95859	cytokinin oxidase, putative similar to GB:CAA77151 from [Zea mays] (Plant J. 17 (6), 615-626 (1999))
PtpAffx.205802.1.S1_at	1.42454	0.0112903	gw1.V.1544.1	At1g75490	transcription factor		At1g75490	3.81292	transcription factor, putative similar to DREB2A GB:BAA33794 GI:3738230 from [Arabidopsis thaliana] (Plant Cell 10 (8), 1391-1406 (1998))
PtpAffx.135671.1.S1_at	1.36322	0.00396026	gw1.V.1606.1	At1g75560	DNA-binding protein : similar to cellular nucleic acid binding protein GB:CAA45345 GI:50471 from [Mus musculus]: supported by full-length cDNA: Ceres: 125348.		At1g75560	1.19554	DNA-binding protein similar to cellular nucleic acid binding protein GB:CAA45345 GI:50471 from [Mus musculus]; supported by full-length cDNA: Ceres: 125348.
PtpAffx.93136.1.S1_at	0.331589	0.010032	gw1.IV.762.1	At1g75560	DNA-binding protein : similar to cellular nucleic acid binding protein GB:CAA45345 GI:50471 from [Mus musculus]: supported by full-length cDNA: Ceres: 125348.		At1g75560	1.19554	DNA-binding protein similar to cellular nucleic acid binding protein GB:CAA45345 GI:50471 from [Mus musculus]; supported by full-length cDNA: Ceres: 125348.
PtpAffx.205815.1.S1_at	1.5517	0.0061563	estExt_Genewise1_v1.C_LG_V1680	At1g75670	expressed protein : : supported by cDNA: gi_15292930_gb_AY050899.1_		At1g75670	1.69623	hypothetical protein predicted by genemark.hmm; supported by cDNA: gi_15292930_gb_AY050899.1_
PtpAffx.9643.1.S1_at	0.792025	0.0122394	grail3.0003020201	At1g75670	expressed protein : : supported by cDNA: gi_15292930_gb_AY050899.1_		At1g75670	1.69623	hypothetical protein predicted by genemark.hmm; supported by cDNA: gi_15292930_gb_AY050899.1_
PtpAffx.201574.1.S1_s_at	1.39417	0.00258788	estExt_fgenesh4_pg.C_LG_II0130	At1g76120	expressed protein : contains similarity to pseudouridylate synthase 2 GI:1403092 from [Saccharomyces cerevisiae]:supported by full-length cDNA: Ceres:247783.		At1g76120	2.01866	hypothetical protein contains similarity to pseudouridylate synthase 2 GI:1403092 from [Saccharomyces cerevisiae];supported by full-length cDNA: Ceres:247783.
PtpAffx.86634.1.S1_s_at	2.53487	0.00107838	estExt_fgenesh4_pg.C_LG_II0130	At1g76120	expressed protein : contains similarity to pseudouridylate synthase 2 GI:1403092 from [Saccharomyces cerevisiae]:supported by full-length cDNA: Ceres:247783.		At1g76120	2.01866	hypothetical protein contains similarity to pseudouridylate synthase 2 GI:1403092 from [Saccharomyces cerevisiae];supported by full-length cDNA: Ceres:247783.
Ptp.4396.1.S1_s_at	0.769978	0.00162096	grail3.0002075501	At1g76150	hypothetical protein : contains similarity to 17-beta-hydroxysteroid dehydrogenase type IV GI:2315980 from [Gallus gallus]: supported by cDNA: gi_17979530		At1g76150	1.30169	hypothetical protein contains similarity to 17-beta-hydroxysteroid dehydrogenase type IV GI:2315980 from [Gallus gallus]
Ptp.4396.1.S1_at	1.33198	0.00257918	grail3.0002075501	At1g76150	hypothetical protein : contains similarity to 17-beta-hydroxysteroid dehydrogenase type IV GI:2315980 from [Gallus gallus]: supported by cDNA: gi_17979530		At1g76150	1.30169	hypothetical protein contains similarity to 17-beta-hydroxysteroid dehydrogenase type IV GI:2315980 from [Gallus gallus]
PtpAffx.200189.1.S1_at	0.912138	0.00141388	gw1.I.7444.1	At1g76280	hypothetical protein : predicted by genemark.hmm		At1g76280	2.59567	hypothetical protein predicted by genemark.hmm
PtpAffx.201518.1.S1_at	1.91368	0.0154721	gw1.II.2108.1	At1g76500	unknown protein :		At1g76500	1.91673	unknown protein
Ptp.5761.1.S1_at	1.15932	0.000233485	estExt_fgenesh4_pg.C_LG_II0662	At1g77120	alcohol dehydrogenase : identical to alcohol dehydrogenase GI:469467 from [Arabidopsis thaliana]: supported by full-length cDNA: Ceres: 4033.		At1g77120	2.60645	alcohol dehydrogenase identical to alcohol dehydrogenase GI:469467 from (Arabidopsis thaliana); supported by full-length cDNA: Ceres: 4033.
Ptp.2081.1.A1_s_at	1.18891	0.000657896	estExt_fgenesh4_pg.C_LG_II0662	At1g77120	alcohol dehydrogenase : identical to alcohol dehydrogenase GI:469467 from [Arabidopsis thaliana]: supported by full-length cDNA: Ceres: 4033.		At1g77120	2.60645	alcohol dehydrogenase identical to alcohol dehydrogenase GI:469467 from (Arabidopsis thaliana); supported by full-length cDNA: Ceres: 4033.
PtpAffx.71061.1.S1_at	4.02951	0.0103596	gw1.VII.1374.1	At1g77120	alcohol dehydrogenase : identical to alcohol dehydrogenase GI:469467 from [Arabidopsis thaliana]: supported by full-length cDNA: Ceres: 4033.		At1g77120	2.60645	alcohol dehydrogenase identical to alcohol dehydrogenase GI:469467 from (Arabidopsis thaliana); supported by full-length cDNA: Ceres: 4033.
PtpAffx.20863.1.A1_at	7.01861	0.000836005	gw1.70.85.1	At1g77120	alcohol dehydrogenase : identical to alcohol dehydrogenase GI:469467 from [Arabidopsis thaliana]: supported by full-length cDNA: Ceres: 4033.		At1g77120	2.60645	alcohol dehydrogenase identical to alcohol dehydrogenase GI:469467 from (Arabidopsis thaliana); supported by full-length cDNA: Ceres: 4033.
PtpAffx.163955.1.S1_s_at	1.09691	0.00263122	estExt_fgenesh4_pg.C_LG_II0728	At1g77470	putative replication factor C : similar to replication factor C GB:P40937 [Homo sapiens]: supported by cDNA: gi_17529331		At1g77470	2.84232	putative replication factor C similar to replication factor C GB:P40937 [Homo sapiens]
Ptp.6212.1.S1_at	0.452575	0.0132515	estExt_Genewise1_v1.C_LG_V5281	At1g77540	expressed protein : similar to GB:AAD41433:supported by full-length cDNA: Ceres:146543.		At1g77540	2.64589	unknown protein similar to GB:AAD41433;supported by full-length cDNA: Ceres:146543.
PtpAffx.219693.1.S1_at	1.08227	0.00887603	fgenesh4_pg.C_scaffold_28000022	At1g77550	hypothetical protein : similar to GB:CAB55886 [Homo sapiens]		At1g77550	3.03122	hypothetical protein similar to GB:CAB55886 [Homo sapiens], GB:BAA09774 [Homo sapiens], GB:CAA87778 [Caenorhabditis elegans]
PtpAffx.201864.1.S1_at	2.55103	0.00858636	eugene3.00020768	At1g77580	hypothetical protein : similar to GB:AAD41435		At1g77580	2.93041	hypothetical protein similar to GB:AAD41435
PtpAffx.163405.1.S1_at	0.603786	0.0016699	gw1.4084.3.1	At1g77670	putative aminotransferase : similar to kynurenine aminotransferase GB:S48737 [Rattus norvegicus]		At1g77670	3.01641	putative aminotransferase similar to kynurenine aminotransferase GB:S48737 [Rattus norvegicus], similar to aspartate aminotransferase GB:P53001 [Bacillus subtilis];supported by full-length cDNA: Ceres:35179.
PtpAffx.11739.1.A1_at	1.15257	0.00250984	eugene3.01650024	At1g77840	eukaryotic initiation factor 5 (eIF-5)		At1g77840	1.66641	eukaryotic initiation factor 5 (eIF-5), putative similar to eukaryotic initiation factor 5 (eIF-5) GI:1008880 from [Phaseolus vulgaris]
PtpAffx.50347.1.S1_at	1.43881	0.00834028	eugene3.01650024	At1g77840	eukaryotic initiation factor 5 (eIF-5)		At1g77840	1.66641	eukaryotic initiation factor 5 (eIF-5), putative similar to eukaryotic initiation factor 5 (eIF-5) GI:1008880 from [Phaseolus vulgaris]
PtpAffx.4950.1.S1_at	0.822369	0.00603092	eugene3.00002354	At1g77840	eukaryotic initiation factor 5 (eIF-5)		At1g77840	1.66641	eukaryotic initiation factor 5 (eIF-5), putative similar to eukaryotic initiation factor 5 (eIF-5) GI:1008880 from [Phaseolus vulgaris]
PtpAffx.88956.1.A1_at	1.16571	0.000562131	eugene3.01780033	At1g78650	expressed protein : :supported by full-length cDNA: Ceres:205976.		At1g78650	3.84616	hypothetical protein predicted by genscan+;supported by full-length cDNA: Ceres:205976.
PtpAffx.217865.1.S1_at	2.19827	0.0174898	eugene3.01820024	At1g78770	cell division cycle protein		At1g78770	3.27937	cell division cycle protein, putative similar to cell division cycle protein GI:603230 from [Homo sapiens]; supported by cDNA: Ceres: 148977 (apparently not full-length).
PtpAffx.224583.1.S1_at	5.32805	0.00159685	gw1.VII.221.1	At1g78960	lupeol synthase (LUP1)		At1g78960	35.9955	lupeol synthase, putative similar to lupeol synthase GI:1762150 from [Arabidopsis thaliana]
PtpAffx.103697.1.A1_at	0.6603	0.00822596	gw1.202.50.1	At1g79050	replicase		At1g79050	2.0739	replicase, putative similar to replicase GI:166841 from [Arabidopsis thaliana]; supported by cDNA: gi_15292902_gb_AY050885.1_
Ptp.1372.1.A1_at	2.24109	0.00561992	grail3.0026031401	At1g79140	unknown protein :		At1g79140	1.98383	unknown protein
Ptp.4668.1.S1_at	2.58597	0.000246754	grail3.0026031401	At1g79140	unknown protein :		At1g79140	1.98383	unknown protein
PtpAffx.207211.1.S1_at	1.14956	0.0147917	gw1.VII.2592.1	At1g79220	expressed protein : :supported by full-length cDNA: Ceres:6667.		At1g79220	2.71657	hypothetical protein predicted by genemark.hmm;supported by full-length cDNA: Ceres:6667.
Ptp.11.1.A1_at	1.14911	0.0144947	grail3.0154007101	At1g79490	hypothetical protein : predicted by genemark.hmm		At1g79490	2.43532	hypothetical protein predicted by genemark.hmm
PtpAffx.205265.1.S1_at	1.08285	0.000484784	gw1.V.3423.1	At1g79570	hypothetical protein : contains similarity to protein kinase (PK6) GI:170046 from [Glycine max]		At1g79570	1.57114	hypothetical protein contains similarity to protein kinase (PK6) GI:170046 from [Glycine max]
PtpAffx.207209.1.S1_at	0.566062	0.00524904	gw1.VII.2571.1	At1g79570	hypothetical protein : contains similarity to protein kinase (PK6) GI:170046 from [Glycine max]		At1g79570	1.57114	hypothetical protein contains similarity to protein kinase (PK6) GI:170046 from [Glycine max]
PtpAffx.200616.1.S1_at	0.714651	0.0117895	fgenesh4_pm.C_LG_I000538	At1g79890	putative helicase : similar to helicase GB:AAB06962 [Homo sapiens]		At1g79890	2.34644	putative helicase similar to helicase GB:AAB06962 [Homo sapiens]
PtpAffx.200536.1.S1_at	2.28409	0.0100654	gw1.I.9664.1	At1g79950	hypothetical protein : contains similarity to helicase-like protein NHL GI:6969265 from (Homo sapiens)		At1g79950	2.28232	hypothetical protein contains similarity to helicase-like protein NHL GI:6969265 from [Homo sapiens]
PtpAffx.200537.1.S1_at	2.19956	0.0155584	gw1.I.9667.1	At1g79960	hypothetical protein : predicted by genemark.hmm		At1g79960	3.88439	hypothetical protein predicted by genemark.hmm
Ptp.6828.1.A1_at	1.04655	0.00782872	eugene3.00010675	At1g80245	Expressed protein : : supported by full-length cDNA: Ceres: 12159.		At1g80245	2.18438	Expressed protein ; supported by full-length cDNA: Ceres: 12159.
PtpAffx.144362.1.S1_at	2.09106	0.00308501	gw1.VI.1543.1	At1g80270	hypothetical protein : contains Pfam profile: PF01535 Domain of unknown function: supported by cDNA: gi_17064897		At1g80270	2.13406	hypothetical protein contains Pfam profile: PF01535 Domain of unknown function
PtpAffx.9921.5.A1_a_at	1.76598	0.00637096	gw1.VI.1543.1	At1g80270	hypothetical protein : contains Pfam profile: PF01535 Domain of unknown function: supported by cDNA: gi_17064897		At1g80270	2.13406	hypothetical protein contains Pfam profile: PF01535 Domain of unknown function
PtpAffx.26402.1.S1_at	2.17817	0.000758787	gw1.VI.1543.1	At1g80270	hypothetical protein : contains Pfam profile: PF01535 Domain of unknown function: supported by cDNA: gi_17064897		At1g80270	2.13406	hypothetical protein contains Pfam profile: PF01535 Domain of unknown function
PtpAffx.9921.4.A1_a_at	1.46585	0.0140968	gw1.VI.1543.1	At1g80270	hypothetical protein : contains Pfam profile: PF01535 Domain of unknown function: supported by cDNA: gi_17064897		At1g80270	2.13406	hypothetical protein contains Pfam profile: PF01535 Domain of unknown function
PtpAffx.9921.3.A1_at	2.64985	0.00171192	gw1.XVI.1270.1	At1g80270	hypothetical protein : contains Pfam profile: PF01535 Domain of unknown function: supported by cDNA: gi_17064897		At1g80270	2.13406	hypothetical protein contains Pfam profile: PF01535 Domain of unknown function
PtpAffx.9921.3.A1_a_at	1.84084	0.00232653	gw1.XVI.1270.1	At1g80270	hypothetical protein : contains Pfam profile: PF01535 Domain of unknown function: supported by cDNA: gi_17064897		At1g80270	2.13406	hypothetical protein contains Pfam profile: PF01535 Domain of unknown function
PtpAffx.95368.1.A1_s_at	3.18796	0.0164203	eugene3.00011091	At1g80370	Cyclin A2:4 : similar to cyclin GB:S53003 [Brassica napus]		At1g80370	3.81698	putative cyclin similar to cyclin GB:S53003 [Brassica napus]
PtpAffx.64654.1.S1_a_at	0.89153	0.00456771	gw1.I.272.1	At1g80560	putative 3-isopropylmalate dehydrogenase : similar to 3-ISOPROPYLMALATE DEHYDROGENASE PRECURSOR GB:P29102 from [Brassica napus]: supported by full-length cDNA: Ceres: 152141.		At1g80560	1.93162	putative 3-isopropylmalate dehydrogenase similar to 3-ISOPROPYLMALATE DEHYDROGENASE PRECURSOR GB:P29102 from (Brassica napus); supported by full-length cDNA: Ceres: 152141.
Ptp.199.1.A1_at	1.20423	0.00313524	estExt_fgenesh4_pg.C_LG_III1496	At1g80615	unknown protein : similar to ribosomal protein S15 GB:AAD36415 from [Thermotoga maritima]		At1g80615	1.87402	unknown protein similar to ribosomal protein S15 GB:AAD36415 from [Thermotoga maritima]
PtpAffx.16316.1.S1_a_at	1.99359	0.00551097	estExt_fgenesh4_pg.C_LG_I0403	At1g80750	ribosomal protein L7		At1g80750	2.57711	ribosomal protein L7, putative similar to ribosomal protein L7 GB:AAA03081 GI:307388 from [Homo sapiens]
PtpAffx.208038.1.S1_at	2.35985	0.00258915	gw1.VIII.382.1	At2g01120	unknown protein :		At2g01120	2.93352	unknown protein
PtpAffx.200550.1.S1_at	1.87491	0.0106266	grail3.0176001401	At2g01290	putative ribose 5-phosphate isomerase : : supported by cDNA: gi_15809809_gb_AY054172.1_		At2g01290	3.10189	putative ribose 5-phosphate isomerase ; supported by cDNA: gi_15809809_gb_AY054172.1_
Ptp.7795.1.S1_at	3.92175	0.01124	gw1.VIII.2819.1	At2g01430	putative homeodomain transcription factor :		At2g01430	4.51291	putative homeodomain transcription factor
PtpAffx.208056.1.S1_x_at	2.94328	0.000248004	gw1.VIII.2819.1	At2g01430	putative homeodomain transcription factor :		At2g01430	4.51291	putative homeodomain transcription factor
PtpAffx.208056.1.S1_s_at	3.61371	0.00213124	gw1.VIII.2819.1	At2g01430	putative homeodomain transcription factor :		At2g01430	4.51291	putative homeodomain transcription factor
PtpAffx.208886.1.S1_at	2.32652	0.000778098	eugene3.00101057	At2g01430	putative homeodomain transcription factor :		At2g01430	4.51291	putative homeodomain transcription factor
PtpAffx.208056.1.S1_at	3.56368	0.000149627	gw1.VIII.2819.1	At2g01430	putative homeodomain transcription factor :		At2g01430	4.51291	putative homeodomain transcription factor
PtpAffx.125439.1.S1_s_at	0.800218	0.0139363	eugene3.00100919	At2g02090	helicase		At2g02090	2.0559	putative helicase ; supported by cDNA: gi_16648974_gb_AY059857.1_
PtpAffx.135342.1.S1_at	0.705813	0.00395796	eugene3.00060503	At2g03270	putative helicase : : supported by cDNA: gi_15027926_gb_AY045820.1_		At2g03270	1.92365	putative helicase ; supported by cDNA: gi_15027926_gb_AY045820.1_
PtpAffx.41056.1.S1_at	0.818966	0.00593778	grail3.0006061702	At2g03430	putative ankyrin :		At2g03430	2.15791	putative ankyrin
PtpAffx.220119.1.S1_at	0.908655	0.00630047	fgenesh4_pm.C_scaffold_29000155	At2g03670	putative AAA-type ATPase : similar to CDC48: supported by cDNA: gi_17064733		At2g03670	2.4286	putative AAA-type ATPase similar to CDC48
PtpAffx.125107.1.S1_at	2.87478	0.0036947	eugene3.00070441	At2g04160	subtilisin-like serine protease AIR3 : almost identical to subtilisin-like protease AIR3 GI:4218991 from [Arabidopsis thaliana]		At2g04160	3.53535	subtilisin-like serine protease AIR3 almost identical to subtilisin-like protease AIR3 GI:4218991 from [Arabidopsis thaliana], missing 18 aa at C-terminus
PtpAffx.220956.1.S1_at	3.69488	0.00465305	gw1.439.4.1	At2g04160	subtilisin-like serine protease AIR3 : almost identical to subtilisin-like protease AIR3 GI:4218991 from [Arabidopsis thaliana]		At2g04160	3.53535	subtilisin-like serine protease AIR3 almost identical to subtilisin-like protease AIR3 GI:4218991 from [Arabidopsis thaliana], missing 18 aa at C-terminus
PtpAffx.225375.1.S1_at	3.13154	0.000116945	fgenesh4_pg.C_scaffold_19785000001	At2g04160	subtilisin-like serine protease AIR3 : almost identical to subtilisin-like protease AIR3 GI:4218991 from [Arabidopsis thaliana]		At2g04160	3.53535	subtilisin-like serine protease AIR3 almost identical to subtilisin-like protease AIR3 GI:4218991 from [Arabidopsis thaliana], missing 18 aa at C-terminus
PtpAffx.221435.1.S1_s_at	3.27451	0.000239546	eugene3.04390001	At2g04160	subtilisin-like serine protease AIR3 : almost identical to subtilisin-like protease AIR3 GI:4218991 from [Arabidopsis thaliana]		At2g04160	3.53535	subtilisin-like serine protease AIR3 almost identical to subtilisin-like protease AIR3 GI:4218991 from [Arabidopsis thaliana], missing 18 aa at C-terminus
PtpAffx.202470.1.S1_at	1.57094	0.00492919	gw1.II.519.1	At2g04540	3-oxoacyl carrier protein synthase : : supported by cDNA: gi_20373024		At2g04540	2.02172	3-oxoacyl carrier protein synthase
PtpAffx.212790.1.S1_at	1.34206	0.00341521	gw1.XV.1611.1	At2g04940	expressed protein : :supported by full-length cDNA: Ceres:100336.		At2g04940	1.35429	unknown protein ;supported by full-length cDNA: Ceres:100336.
PtpAffx.211883.1.S1_at	0.867387	0.00515701	eugene3.00141052	At2g05760	putative membrane transporter :		At2g05760	1.83268	putative membrane transporter
PtpAffx.225498.1.S1_at	1.29506	0.00210925	fgenesh4_pg.C_scaffold_28000023	At2g06000	hypothetical protein : predicted by genscan		At2g06000	2.14163	hypothetical protein predicted by genscan
PtpAffx.219691.1.S1_at	1.45741	0.00340097	fgenesh4_pm.C_scaffold_28000012	At2g06030	hypothetical protein :		At2g06030	7.52854	hypothetical protein
PtpAffx.206639.1.S1_at	1.97147	0.0113431	fgenesh4_pg.C_LG_VI001488	At2g06040	hypothetical protein : predicted by genscan and genefinder		At2g06040	6.83349	hypothetical protein predicted by genscan and genefinder
Ptp.6762.1.S1_x_at	1.334	0.00745331	estExt_fgenesh4_pg.C_LG_I2557	At2g09990	40S ribosomal protein S16 : Same as GB:Q42340:supported by full-length cDNA: Ceres:29241.		At2g09990	1.36269	40S ribosomal protein S16 Same as GB:Q42340;supported by full-length cDNA: Ceres:29241.
Ptp.218.1.A1_at	0.474307	0.012362	eugene3.00060524	At2g11000	unknown protein :		At2g11000	1.62424	unknown protein
PtpAffx.80953.1.A1_at	4.2011	0.00450392	fgenesh4_pg.C_scaffold_152000050	At2g11890	expressed protein : :supported by full-length cDNA: Ceres:7520.		At2g11890	2.39946	hypothetical protein predicted by genscan and genefinder;supported by full-length cDNA: Ceres:7520.
PtpAffx.116726.1.S1_at	1.07821	0.000947127	estExt_Genewise1_v1.C_LG_IX3662	At2g13540	putative cap-binding protein : : supported by cDNA: gi_15192737_gb_AF272891.1_AF272891		At2g13540	2.38257	putative cap-binding protein ; supported by cDNA: gi_15192737_gb_AF272891.1_AF272891
PtpAffx.163802.1.A1_at	7.10065	0.000483171	estExt_fgenesh4_pg.C_LG_IX0695	At2g14960	putative auxin-regulated protein :		At2g14960	68.8941	IAA-amido synthase
PtpAffx.218532.1.S1_s_at	11.2172	3.34264e-06	eugene3.02050011	At2g14960	putative auxin-regulated protein :		At2g14960	68.8941	IAA-amido synthase
PtpAffx.37859.1.A1_at	0.504772	0.00752821	eugene3.02050011	At2g14960	putative auxin-regulated protein :		At2g14960	68.8941	IAA-amido synthase
PtpAffx.72392.1.A1_at	6.61556	2.6179e-05	eugene3.00012406	At2g14960	putative auxin-regulated protein :		At2g14960	68.8941	IAA-amido synthase
PtpAffx.9007.1.S1_at	9.53005	0.000186185	estExt_fgenesh4_pg.C_LG_IX0695	At2g14960	putative auxin-regulated protein :		At2g14960	68.8941	IAA-amido synthase
Ptp.1393.2.S1_s_at	0.861821	0.00221097	estExt_Genewise1_v1.C_LG_IX2340	At2g15290	expressed protein : : supported by cDNA: gi_15982806_gb_AY057510.1_		At2g15290	1.35809	unknown protein ; supported by cDNA: gi_15982806_gb_AY057510.1_
PtpAffx.215785.1.S1_at	0.873753	0.0190348	gw1.130.18.1	At2g15630	putative salt-inducible protein :		At2g15630	2.62325	putative salt-inducible protein
PtpAffx.215807.1.S1_at	1.71321	0.00313671	fgenesh4_pg.C_scaffold_130000036	At2g15760	Calmodulin-binding protein : similar to AR781 GI:1669593 from [Arabidopsis thaliana]: AR781 complements pheromone receptor deficient mutant of Shizosaccharomyces pombe:supported by full-length cDNA: Ceres:5.		At2g15760	1.90158	hypothetical protein ;supported by full-length cDNA: Ceres:5.
PtpAffx.201437.1.S1_at	0.647764	0.0197735	gw1.I.5765.1	At2g17410	unknown protein :		At2g17410	2.37068	unknown protein
Ptp.6491.1.S1_s_at	0.990623	0.0187613	estExt_fgenesh4_pg.C_LG_III0702	At2g17510	putative mitotic control protein dis3 : : supported by cDNA: gi_15982744_gb_AY057479.1_		At2g17510	1.49865	putative mitotic control protein dis3 ; supported by cDNA: gi_15982744_gb_AY057479.1_
Ptp.1667.1.A1_at	0.637548	0.0100008	estExt_fgenesh4_pg.C_LG_III0702	At2g17510	putative mitotic control protein dis3 : : supported by cDNA: gi_15982744_gb_AY057479.1_		At2g17510	1.49865	putative mitotic control protein dis3 ; supported by cDNA: gi_15982744_gb_AY057479.1_
PtpAffx.205294.1.S1_at	1.64496	0.00120373	gw1.V.3639.1	At2g17570	undecaprenyl pyrophosphate synthetase (UPP synthetase) family : contains putative undecaprenyl diphosphate synthase domain [PF01255]: similar to dehydrodolichyl diphosphate synthetase (DEDOL-PP synthase) [GI:796076] and S. cerevisiae Rer2 [SP|P35196]: sup		At2g17570	1.39155	hypothetical protein predicted by genefinder; supported by cDNA: gi_14423545_gb_AF387010.1_AF387010
PtpAffx.221759.1.S1_at	0.392662	0.0119666	eugene3.50230001	At2g17570	undecaprenyl pyrophosphate synthetase (UPP synthetase) family : contains putative undecaprenyl diphosphate synthase domain [PF01255]: similar to dehydrodolichyl diphosphate synthetase (DEDOL-PP synthase) [GI:796076] and S. cerevisiae Rer2 [SP|P35196]: sup		At2g17570	1.39155	hypothetical protein predicted by genefinder; supported by cDNA: gi_14423545_gb_AF387010.1_AF387010
PtpAffx.102489.1.S1_at	0.675616	0.0138117	eugene3.00110712	At2g17640	expressed protein : : supported by cDNA: gi_4406383_gb_AF112303.1_AF112303		At2g17640	1.86463	hypothetical protein ; supported by cDNA: gi_4406383_gb_AF112303.1_AF112303
PtpAffx.111861.1.S1_s_at	1.66524	0.000615236	estExt_fgenesh4_pg.C_LG_V0392	At2g17640	expressed protein : : supported by cDNA: gi_4406383_gb_AF112303.1_AF112303		At2g17640	1.86463	hypothetical protein ; supported by cDNA: gi_4406383_gb_AF112303.1_AF112303
PtpAffx.205307.1.S1_at	1.11339	0.00262828	grail3.0026037501	At2g17670	expressed protein : contains similarity to Nicotiana tabacum membrane-associated salt-inducible protein (GB:U08285):supported by full-length cDNA: Ceres:153249.		At2g17670	2.29047	hypothetical protein contains similarity to Nicotiana tabacum membrane-associated salt-inducible protein (GB:U08285);supported by full-length cDNA: Ceres:153249.
PtpAffx.161809.1.S1_at	0.533655	0.00646866	gw1.57.51.1	At2g18060	putative NAM (no apical meristem)-like protein : similar to ATAF1		At2g18060	6.76757	putative NAM (no apical meristem)-like protein similar to ATAF1, CUC2 and NAM
Ptp.4597.2.S1_s_at	1.65722	0.000598862	estExt_fgenesh4_kg.C_LG_XV0014	At2g18110	putative elongation factor beta-1 : :supported by full-length cDNA: Ceres:35337.		At2g18110	1.59525	putative elongation factor beta-1 ;supported by full-length cDNA: Ceres:35337.
Ptp.5601.1.S1_at	1.26155	0.0114169	gw1.XII.1166.1	At2g18110	putative elongation factor beta-1 : :supported by full-length cDNA: Ceres:35337.		At2g18110	1.59525	putative elongation factor beta-1 ;supported by full-length cDNA: Ceres:35337.
PtpAffx.57185.1.A1_s_at	1.54579	0.00195516	gw1.XII.1166.1	At2g18110	putative elongation factor beta-1 : :supported by full-length cDNA: Ceres:35337.		At2g18110	1.59525	putative elongation factor beta-1 ;supported by full-length cDNA: Ceres:35337.
PtpAffx.57185.1.A1_x_at	1.62069	0.00424089	gw1.XII.1166.1	At2g18110	putative elongation factor beta-1 : :supported by full-length cDNA: Ceres:35337.		At2g18110	1.59525	putative elongation factor beta-1 ;supported by full-length cDNA: Ceres:35337.
Ptp.1501.1.A1_s_at	3.88383	0.00135011	gw1.VII.3677.1	At2g18190	putative AAA-type ATPase :		At2g18190	6.02585	putative AAA-type ATPase
PtpAffx.120425.1.A1_at	1.816	0.00533666	gw1.I.6710.1	At2g18220	unknown protein : predicted by genscan		At2g18220	1.88995	unknown protein predicted by genscan
PtpAffx.148754.1.S1_s_at	2.24932	0.00486445	gw1.I.6710.1	At2g18220	unknown protein : predicted by genscan		At2g18220	1.88995	unknown protein predicted by genscan
PtpAffx.18071.1.A1_at	2.37349	0.00101191	gw1.VII.3576.1	At2g18330	putative AAA-type ATPase : similar to 26S proteosome regulatory subunit 8: supported by cDNA: gi_15450827_gb_AY054494.1_		At2g18330	2.08007	putative AAA-type ATPase similar to 26S proteosome regulatory subunit 8; supported by cDNA: gi_15450827_gb_AY054494.1_
PtpAffx.7161.1.S1_at	1.21678	0.0109392	estExt_fgenesh4_pm.C_LG_VII0412	At2g18390	putative ADP-ribosylation factor : :supported by full-length cDNA: Ceres:5695.		At2g18390	1.84539	putative ADP-ribosylation factor ;supported by full-length cDNA: Ceres:5695.
PtpAffx.225688.1.S1_at	0.515783	0.0161285	gw1.57.229.1	At2g18470	putative protein kinase : contains a protein kinase domain profile (PDOC00100)		At2g18470	43.8877	putative protein kinase contains a protein kinase domain profile (PDOC00100)
PtpAffx.140479.1.A1_at	4.23222	0.0098473	gw1.1955.1.1	At2g18660	hypothetical protein : predicted by genscan: supported by cDNA: gi_17529069		At2g18660	117.334	expansin family protein (EXPR3)
Ptp.5980.3.A1_a_at	7.60924	0.000879032	estExt_fgenesh4_pg.C_LG_VI1270	At2g18660	hypothetical protein : predicted by genscan: supported by cDNA: gi_17529069		At2g18660	117.334	expansin family protein (EXPR3)
PtpAffx.95130.1.A1_s_at	6.38503	0.000599968	estExt_fgenesh4_pg.C_LG_VI1270	At2g18660	hypothetical protein : predicted by genscan: supported by cDNA: gi_17529069		At2g18660	117.334	expansin family protein (EXPR3)
PtpAffx.215297.1.S1_at	1.01661	0.01265	eugene3.01210008	At2g18850	unknown protein :		At2g18850	2.12748	unknown protein
PtpAffx.214374.1.S1_s_at	2.10648	0.00105518	eugene3.00180807	At2g18900	unknown protein :		At2g18900	2.67471	unknown protein
PtpAffx.100638.1.A1_at	1.94037	0.000433308	eugene3.00060989	At2g19385	Expressed protein : : supported by full-length cDNA: Ceres: 114879.		At2g19385	2.21415	Expressed protein ; supported by full-length cDNA: Ceres: 114879.
PtpAffx.17234.1.S1_at	7.52678	0.000110346	fgenesh4_pg.C_scaffold_145000035	At2g19480	putative nucleosome assembly protein : : supported by cDNA: gi_20466609		At2g19480	1.36883	putative nucleosome assembly protein
PtpAffx.18926.1.S1_at	0.654362	0.0185375	fgenesh4_pg.C_scaffold_145000035	At2g19480	putative nucleosome assembly protein : : supported by cDNA: gi_20466609		At2g19480	1.36883	putative nucleosome assembly protein
PtpAffx.13110.1.S1_s_at	1.06613	0.0135733	eugene3.00440093	At2g19520	putative WD-40 repeat protein		At2g19520	2.44749	putative WD-40 repeat protein, MSI4 almost identical to GB:2599091; contains a Trp-Asp (WD-40) repeat signature; supported by cDNA: gi_2599091_gb_AF028711.1_AF028711
PtpAffx.5273.1.A1_at	0.765463	0.00784407	eugene3.02850001	At2g19520	putative WD-40 repeat protein		At2g19520	2.44749	putative WD-40 repeat protein, MSI4 almost identical to GB:2599091; contains a Trp-Asp (WD-40) repeat signature; supported by cDNA: gi_2599091_gb_AF028711.1_AF028711
PtpAffx.55429.1.S1_at	1.41057	0.00403471	gw1.V.2788.1	At2g19540	putative WD-40 repeat protein : : supported by cDNA: gi_13877610_gb_AF370506.1_AF370506		At2g19540	1.92237	putative WD-40 repeat protein ; supported by cDNA: gi_13877610_gb_AF370506.1_AF370506
PtpAffx.609.1.A1_s_at	1.16776	0.0137989	eugene3.00030178	At2g19730	putative ribosomal protein L28 : : supported by cDNA: gi_15292670_gb_AY050769.1_		At2g19730	1.64326	putative ribosomal protein L28 ; supported by cDNA: gi_15292670_gb_AY050769.1_
Ptp.5599.1.S1_at	1.01265	0.0146929	estExt_fgenesh4_pm.C_LG_I0760	At2g19740	60S ribosomal protein L31 : : supported by cDNA: gi_15450424_gb_AY052313.1_		At2g19740	2.30422	60S ribosomal protein L31 ; supported by cDNA: gi_15450424_gb_AY052313.1_
Ptp.172.1.S1_s_at	1.03476	0.002976	grail3.0001089401	At2g19740	60S ribosomal protein L31 : : supported by cDNA: gi_15450424_gb_AY052313.1_		At2g19740	2.30422	60S ribosomal protein L31 ; supported by cDNA: gi_15450424_gb_AY052313.1_
Ptp.172.1.S1_at	0.910843	0.0050644	grail3.0001089401	At2g19740	60S ribosomal protein L31 : : supported by cDNA: gi_15450424_gb_AY052313.1_		At2g19740	2.30422	60S ribosomal protein L31 ; supported by cDNA: gi_15450424_gb_AY052313.1_
PtpAffx.249.699.S1_s_at	1.63766	0.0030521	grail3.0001089401	At2g19740	60S ribosomal protein L31 : : supported by cDNA: gi_15450424_gb_AY052313.1_		At2g19740	2.30422	60S ribosomal protein L31 ; supported by cDNA: gi_15450424_gb_AY052313.1_
Ptp.1655.3.A1_at	0.563206	0.0154749	grail3.0020010802	At2g19950	hypothetical protein : predicted by genscan		At2g19950	1.53743	hypothetical protein predicted by genscan
PtpAffx.207661.1.S1_s_at	0.943299	0.00134418	estExt_fgenesh4_pg.C_LG_VIII0364	At2g20280	hypothetical protein : predicted by genefinder		At2g20280	1.62824	hypothetical protein predicted by genefinder
Ptp.2087.1.S1_s_at	2.12159	0.00449712	eugene3.00081552	At2g20450	60S ribosomal protein L14 : :supported by full-length cDNA: Ceres:15198.		At2g20450	1.64646	60S ribosomal protein L14 ;supported by full-length cDNA: Ceres:15198.
Ptp.198.1.A1_s_at	0.96562	0.010303	estExt_fgenesh4_pg.C_640219	At2g20580	26S proteasome regulatory subunit S2 (RPN1) : contains an APC-complex (cyclosome) and proteasome component repeat ( PS50248): supported by cDNA: gi_13430607_gb_AF360216.1_AF360216		At2g20580	1.32225	26S proteasome regulatory subunit S2 contains an APC-complex (cyclosome) and proteasome component repeat ( PS50248); supported by cDNA: gi_13430607_gb_AF360216.1_AF360216
PtpAffx.4116.1.A1_s_at	1.71109	0.0149529	grail3.0058008001	At2g20585	Expressed protein : : supported by full-length cDNA: Ceres: 15689.		At2g20585	2.09231	Expressed protein ; supported by full-length cDNA: Ceres: 15689.
PtpAffx.216362.1.S1_at	1.3003	0.016973	fgenesh4_pg.C_scaffold_142000005	At2g20710	hypothetical protein : predicted by genscan and grail		At2g20710	2.26263	hypothetical protein predicted by genscan and grail
PtpAffx.216364.1.S1_at	0.788642	0.0161704	eugene3.01420007	At2g20710	hypothetical protein : predicted by genscan and grail		At2g20710	2.26263	hypothetical protein predicted by genscan and grail
PtpAffx.118500.1.S1_at	1.01595	0.013031	gw1.120.65.1	At2g20850	putative LRR receptor protein kinase : : supported by cDNA: gi_15810274_gb_AY056176.1_		At2g20850	1.79641	putative LRR receptor protein kinase ; supported by cDNA: gi_15810274_gb_AY056176.1_
PtpAffx.93900.1.S1_at	1.51517	0.0024372	gw1.IX.1127.1	At2g20940	expressed protein : :supported by full-length cDNA: Ceres:15103.		At2g20940	2.46995	hypothetical protein predicted by genefinder;supported by full-length cDNA: Ceres:15103.
PtpAffx.215764.1.S1_at	0.442773	0.000370349	eugene3.130020001	At2g21440	RRM-containing protein : : supported by cDNA: gi_16604630_gb_AY059760.1_		At2g21440	2.06752	hypothetical protein predicted by genscan; supported by cDNA: gi_16604630_gb_AY059760.1_
PtpAffx.27749.1.S1_at	1.20788	0.00705012	gw1.IX.1645.1	At2g21440	RRM-containing protein : : supported by cDNA: gi_16604630_gb_AY059760.1_		At2g21440	2.06752	hypothetical protein predicted by genscan; supported by cDNA: gi_16604630_gb_AY059760.1_
Ptp.1206.1.A1_at	1.49526	0.0170423	estExt_fgenesh4_pg.C_LG_VII0648	At2g21790	putative ribonucleoside-diphosphate reductase large subunit : : supported by cDNA: gi_14334813_gb_AY035080.1_		At2g21790	2.85986	putative ribonucleoside-diphosphate reductase large subunit ; supported by cDNA: gi_14334813_gb_AY035080.1_
PtpAffx.92167.1.S1_at	1.45186	0.00396319	estExt_fgenesh4_pg.C_LG_VII0458	At2g22400	unknown protein : : supported by cDNA: gi_20466585		At2g22400	2.35241	unknown protein
PtpAffx.56933.1.A1_s_at	1.57217	0.0175428	gw1.V.2736.1	At2g22400	unknown protein : : supported by cDNA: gi_20466585		At2g22400	2.35241	unknown protein
Ptp.719.1.S1_at	2.51329	0.000354823	grail3.0026010901	At2g22420	putative peroxidase : :supported by full-length cDNA: Ceres:113695.		At2g22420	13.2289	putative peroxidase ;supported by full-length cDNA: Ceres:113695.
PtpAffx.148046.1.S1_at	2.21747	0.00957616	grail3.0011011501	At2g22420	putative peroxidase : :supported by full-length cDNA: Ceres:113695.		At2g22420	13.2289	putative peroxidase ;supported by full-length cDNA: Ceres:113695.
Ptp.8056.1.S1_at	2.37439	0.000679301	fgenesh4_pm.C_LG_XVII000028	At2g22450	putative GTP cyclohydrolase :		At2g22450	1.99037	putative GTP cyclohydrolase
Ptp.8056.1.S1_s_at	1.82085	0.00456209	fgenesh4_pm.C_LG_XVII000028	At2g22450	putative GTP cyclohydrolase :		At2g22450	1.99037	putative GTP cyclohydrolase
Ptp.1847.1.A1_s_at	1.10402	0.00303611	gw1.III.1773.1	At2g23070	putative casein kinase II catalytic (alpha) subunit : : supported by cDNA: gi_17065109		At2g23070	1.69083	putative casein kinase II catalytic (alpha) subunit
Ptp.2526.1.A1_at	0.551216	0.0168339	gw1.III.1773.1	At2g23070	putative casein kinase II catalytic (alpha) subunit : : supported by cDNA: gi_17065109		At2g23070	1.69083	putative casein kinase II catalytic (alpha) subunit
Ptp.5670.1.S1_s_at	0.904177	0.0183341	gw1.V.4292.1	At2g23070	putative casein kinase II catalytic (alpha) subunit : : supported by cDNA: gi_17065109		At2g23070	1.69083	putative casein kinase II catalytic (alpha) subunit
PtpAffx.205127.1.S1_s_at	4.11649	0.0129896	gw1.V.2501.1	At2g23180	cytochrome P450		At2g23180	3.24015	putative cytochrome P450
PtpAffx.154868.1.S1_s_at	0.412212	0.0172949	fgenesh4_pg.C_LG_VII000976	At2g23460	putative GTP-binding protein (extra large) : : supported by cDNA: gi_15451169_gb_AY054665.1_		At2g23460	2.10454	putative GTP-binding protein (extra large) ; supported by cDNA: gi_15451169_gb_AY054665.1_
PtpAffx.86924.1.A1_at	0.672346	0.00907235	estExt_Genewise1_v1.C_LG_XII0359	At2g25355	Expressed protein : : supported by cDNA: gi_15010705_gb_AY045654.1_		At2g25355	1.64429	Expressed protein ; supported by cDNA: gi_15010705_gb_AY045654.1_
PtpAffx.214170.1.S1_at	0.577651	0.0145128	eugene3.00180362	At2g25660	unknown protein :		At2g25660	1.80029	unknown protein
PtpAffx.8035.2.A1_at	0.364998	0.0199218	eugene3.00061775	At2g25670	expressed protein : :supported by full-length cDNA: Ceres:12261.		At2g25670	1.52747	unknown protein ;supported by full-length cDNA: Ceres:12261.
PtpAffx.66500.1.S1_at	0.8568	0.00264663	eugene3.00031274	At2g25840	putative trytophanyl-tRNA synthetase : : supported by cDNA: gi_19698904		At2g25840	1.55235	putative trytophanyl-tRNA synthetase
PtpAffx.200711.1.S1_at	0.873941	0.0038982	gw1.I.743.1	At2g26060	G-protein beta family : :supported by full-length cDNA: Ceres:142426.		At2g26060	1.50075	hypothetical protein predicted by grail;supported by full-length cDNA: Ceres:142426.
PtpAffx.200711.1.S1_x_at	0.734587	0.00208226	gw1.I.743.1	At2g26060	G-protein beta family : :supported by full-length cDNA: Ceres:142426.		At2g26060	1.50075	hypothetical protein predicted by grail;supported by full-length cDNA: Ceres:142426.
PtpAffx.150396.1.S1_at	2.93688	0.00316512	fgenesh4_pg.C_LG_VI001572	At2g26070	hypothetical protein : predicted by genscan		At2g26070	3.50526	hypothetical protein predicted by genscan
PtpAffx.122897.1.A1_at	2.16296	0.000319114	fgenesh4_pg.C_LG_VI001572	At2g26070	hypothetical protein : predicted by genscan		At2g26070	3.50526	hypothetical protein predicted by genscan
PtpAffx.89111.1.A1_at	1.69111	0.00141076	fgenesh4_pm.C_LG_XVIII000048	At2g26070	hypothetical protein : predicted by genscan		At2g26070	3.50526	hypothetical protein predicted by genscan
PtpAffx.206664.1.S1_at	1.05963	0.00625147	fgenesh4_pm.C_LG_VI000669	At2g26200	hypothetical protein : : supported by cDNA: gi_13605538		At2g26200	1.67039	hypothetical protein
PtpAffx.129734.1.S1_at	1.98027	0.00115529	fgenesh4_pg.C_LG_VI001473	At2g26300	G protein alpha subunit 1 (GPA1) : identical to GB:M32887: supported by cDNA: gi_14326501_gb_AF385704.1_AF385704		At2g26300	3.2967	G protein alpha subunit 1 (GPA1) identical to GB:M32887; supported by cDNA: gi_14326501_gb_AF385704.1_AF385704
PtpAffx.156945.1.S1_s_at	3.23291	0.000625879	gw1.XV.2048.1	At2g26700	putative second messenger-dependent protein kinase :		At2g26700	6.33594	putative second messenger-dependent protein kinase
PtpAffx.156945.1.S1_at	2.8721	0.00412056	gw1.XV.2048.1	At2g26700	putative second messenger-dependent protein kinase :		At2g26700	6.33594	putative second messenger-dependent protein kinase
PtpAffx.212862.1.S1_s_at	2.3804	0.00918695	gw1.XV.2048.1	At2g26700	putative second messenger-dependent protein kinase :		At2g26700	6.33594	putative second messenger-dependent protein kinase
PtpAffx.212862.1.S1_at	6.16773	0.000123601	gw1.XV.2048.1	At2g26700	putative second messenger-dependent protein kinase :		At2g26700	6.33594	putative second messenger-dependent protein kinase
PtpAffx.90645.3.A1_at	1.82593	0.000828523	gw1.215.37.1	At2g26710	cytochrome P450		At2g26710	7.88517	putative cytochrome P450
PtpAffx.204823.1.S1_at	3.4112	0.0103463	fgenesh4_pm.C_LG_IX000463	At2g26760	Cyclin B1:4 : : supported by cDNA: gi_15292694_gb_AY050781.1_		At2g26760	1.84347	putative cyclin ; supported by cDNA: gi_15292694_gb_AY050781.1_
PtpAffx.209341.1.S1_at	0.438411	0.0196918	fgenesh4_pm.C_LG_X000827	At2g27490	unknown protein :		At2g27490	1.51915	unknown protein
PtpAffx.204353.1.S1_at	1.12485	0.000114721	gw1.IV.1527.1	At2g27590	expressed protein : :supported by full-length cDNA: Ceres:112362.		At2g27590	2.03385	hypothetical protein predicted by genscan and genefinder;supported by full-length cDNA: Ceres:112362.
PtpAffx.130568.1.S1_s_at	1.52889	0.000437341	gw1.IV.1527.1	At2g27590	expressed protein : :supported by full-length cDNA: Ceres:112362.		At2g27590	2.03385	hypothetical protein predicted by genscan and genefinder;supported by full-length cDNA: Ceres:112362.
Ptp.6846.1.S1_s_at	0.927745	0.00815559	estExt_fgenesh4_pm.C_660004	At2g27710	60S acidic ribosomal protein P2 : :supported by full-length cDNA: Ceres:36076.		At2g27710	1.28988	60S acidic ribosomal protein P2 ;supported by full-length cDNA: Ceres:36076.
PtpAffx.249.42.S1_s_at	0.835785	0.01246	estExt_fgenesh4_pm.C_LG_IX0111	At2g27710	60S acidic ribosomal protein P2 : :supported by full-length cDNA: Ceres:36076.		At2g27710	1.28988	60S acidic ribosomal protein P2 ;supported by full-length cDNA: Ceres:36076.
PtpAffx.133929.1.A1_at	2.81868	0.00332771	eugene3.00091597	At2g27980	hypothetical protein : predicted by genscan		At2g27980	2.07994	hypothetical protein predicted by genscan
PtpAffx.208568.1.S1_at	0.487581	0.000962029	eugene3.00100325	At2g28290	putative SNF2 subfamily transcription regulator :		At2g28290	2.21634	putative SNF2 subfamily transcription regulator
PtpAffx.18668.1.A1_at	1.15054	0.00243754	estExt_fgenesh4_pm.C_LG_IX0691	At2g28450	putative RNA methyltransferase :		At2g28450	2.91961	putative RNA methyltransferase
PtpAffx.18668.2.A1_at	0.917906	0.00933787	estExt_fgenesh4_pm.C_LG_IX0691	At2g28450	putative RNA methyltransferase :		At2g28450	2.91961	putative RNA methyltransferase
PtpAffx.147668.1.A1_a_at	1.52617	0.00144102	gw1.X.3007.1	At2g28600	putative ATP-dependent RNA helicase :		At2g28600	1.78929	putative ATP-dependent RNA helicase
PtpAffx.16086.1.A1_at	0.731631	0.000738211	fgenesh4_pg.C_LG_I001815	At2g28620	kinesin-related protein :		At2g28620	1.6935	putative kinesin-like spindle protein
Ptp.4034.2.S1_s_at	0.714729	0.0133269	estExt_fgenesh4_kg.C_LG_IX0046	At2g28790	putative thaumatin : :supported by full-length cDNA: Ceres:2058.		At2g28790	4.59094	putative thaumatin ;supported by full-length cDNA: Ceres:2058.
Ptp.4034.2.S1_x_at	0.328069	0.0154714	estExt_fgenesh4_kg.C_LG_IX0046	At2g28790	putative thaumatin : :supported by full-length cDNA: Ceres:2058.		At2g28790	4.59094	putative thaumatin ;supported by full-length cDNA: Ceres:2058.
PtpAffx.82254.1.A1_at	1.99972	0.0100032	gw1.IX.4167.1	At2g29060	putative SCARECROW gene regulator :		At2g29060	2.24455	putative SCARECROW gene regulator
PtpAffx.131693.1.S1_at	0.795707	0.0133176	gw1.IX.4112.1	At2g29190	pumilio-family RNA-binding protein		At2g29190	1.98623	putative pumilio/Mpt5 family RNA-binding protein
PtpAffx.133511.1.S1_at	2.5221	0.00429641	fgenesh4_pg.C_LG_X000434	At2g29420	glutathione transferase		At2g29420	3.53593	putative glutathione S-transferase ;supported by full-length cDNA: Ceres:24361.
Ptp.7096.1.S1_x_at	5.07432	5.56213e-05	estExt_fgenesh4_pg.C_LG_VIII1530	At2g29420	glutathione transferase		At2g29420	3.53593	putative glutathione S-transferase ;supported by full-length cDNA: Ceres:24361.
Ptp.5536.1.S1_at	4.20772	6.89053e-06	grail3.0273000301	At2g29420	glutathione transferase		At2g29420	3.53593	putative glutathione S-transferase ;supported by full-length cDNA: Ceres:24361.
PtpAffx.23427.1.S1_s_at	5.28284	5.11398e-05	estExt_fgenesh4_pg.C_LG_VIII1530	At2g29420	glutathione transferase		At2g29420	3.53593	putative glutathione S-transferase ;supported by full-length cDNA: Ceres:24361.
PtpAffx.55461.1.S1_at	5.52427	0.000741935	gw1.VIII.2464.1	At2g29420	glutathione transferase		At2g29420	3.53593	putative glutathione S-transferase ;supported by full-length cDNA: Ceres:24361.
PtpAffx.224672.1.S1_at	2.64202	0.00139277	gw1.X.2945.1	At2g29420	glutathione transferase		At2g29420	3.53593	putative glutathione S-transferase ;supported by full-length cDNA: Ceres:24361.
PtpAffx.224672.1.S1_x_at	3.82493	0.0044674	gw1.X.2945.1	At2g29420	glutathione transferase		At2g29420	3.53593	putative glutathione S-transferase ;supported by full-length cDNA: Ceres:24361.
PtpAffx.77335.1.S1_at	4.50949	0.00691519	eugene3.92580001	At2g29420	glutathione transferase		At2g29420	3.53593	putative glutathione S-transferase ;supported by full-length cDNA: Ceres:24361.
Ptp.3168.1.S1_at	4.28153	0.000317122	grail3.0036009801	At2g29460	glutathione transferase		At2g29460	22.8421	putative glutathione S-transferase ; supported by cDNA: gi_14423533_gb_AF387004.1_AF387004
PtpAffx.25444.1.S1_s_at	5.81155	5.22748e-05	estExt_Genewise1_v1.C_LG_X4725	At2g29460	glutathione transferase		At2g29460	22.8421	putative glutathione S-transferase ; supported by cDNA: gi_14423533_gb_AF387004.1_AF387004
PtpAffx.25444.1.S1_x_at	6.70962	4.7398e-05	estExt_Genewise1_v1.C_LG_X4725	At2g29460	glutathione transferase		At2g29460	22.8421	putative glutathione S-transferase ; supported by cDNA: gi_14423533_gb_AF387004.1_AF387004
PtpAffx.121024.1.A1_at	3.77138	0.00165123	gw1.13302.2.1	At2g29490	glutathione transferase		At2g29490	1.95502	putative glutathione S-transferase ;supported by full-length cDNA: Ceres:38727.
Ptp.4187.1.S1_at	3.39737	0.00100549	estExt_Genewise1_v1.C_LG_IX0700	At2g29500	putative small heat shock protein : :supported by full-length cDNA: Ceres:25828.		At2g29500	2.4193	putative small heat shock protein ;supported by full-length cDNA: Ceres:25828.
PtpAffx.34358.1.S1_at	1.84179	0.00577543	grail3.0068008901	At2g29540	DNA-directed RNA polymerase 14 kDa subunit (AtRPAC14) : identical to GB:U35049		At2g29540	2.59889	DNA-directed RNA polymerase 14 kDa subunit (AtRPAC14) identical to GB:U35049, contains RNA polymerases L / 13 to 16 Kd subunits signature; supported by cDNA: gi_1184687_gb_U35050.1_ATU35050
PtpAffx.143018.1.S1_at	1.98537	0.00961216	grail3.0001081901	At2g30000	expressed protein : :supported by full-length cDNA: Ceres:35872.		At2g30000	1.96615	unknown protein ;supported by full-length cDNA: Ceres:35872.
PtpAffx.204782.1.S1_at	1.50585	0.0186866	gw1.IX.2895.1	At2g30130	expressed protein : : supported by full-length cDNA: Ceres: 29970.		At2g30130	2.25235	hypothetical protein predicted by genscan and genefinder; supported by full-length cDNA: Ceres: 29970.
PtpAffx.159911.1.A1_at	4.27081	0.000153456	gw1.I.2249.1	At2g30140	putative glucosyltransferase : : supported by cDNA: gi_20260553		At2g30140	5.72841	putative glucosyltransferase
PtpAffx.159911.2.A1_at	7.23817	0.000144583	gw1.I.2249.1	At2g30140	putative glucosyltransferase : : supported by cDNA: gi_20260553		At2g30140	5.72841	putative glucosyltransferase
PtpAffx.156723.1.S1_at	6.83288	0.000184899	gw1.I.2249.1	At2g30140	putative glucosyltransferase : : supported by cDNA: gi_20260553		At2g30140	5.72841	putative glucosyltransferase
PtpAffx.45875.1.S1_at	8.08645	0.000138532	gw1.I.2249.1	At2g30140	putative glucosyltransferase : : supported by cDNA: gi_20260553		At2g30140	5.72841	putative glucosyltransferase
PtpAffx.211.2.A1_at	1.39511	0.0124822	grail3.0053021901	At2g30150	putative glucosyltransferase :		At2g30150	2.78151	putative glucosyltransferase
PtpAffx.211.1.A1_a_at	3.43304	0.00188354	grail3.0053021901	At2g30150	putative glucosyltransferase :		At2g30150	2.78151	putative glucosyltransferase
PtpAffx.211.1.A1_at	2.71264	0.00634397	grail3.0053021901	At2g30150	putative glucosyltransferase :		At2g30150	2.78151	putative glucosyltransferase
PtpAffx.14376.1.A1_at	1.29368	0.00257923	gw1.VI.1271.1	At2g30390	putative ferrochelatase precusor : : supported by cDNA: gi_16226930_gb_AF428371.1_AF428371		At2g30390	1.70449	putative ferrochelatase precusor ; supported by cDNA: gi_16226930_gb_AF428371.1_AF428371
PtpAffx.12726.1.S1_at	1.93255	0.0115314	gw1.VI.1271.1	At2g30390	putative ferrochelatase precusor : : supported by cDNA: gi_16226930_gb_AF428371.1_AF428371		At2g30390	1.70449	putative ferrochelatase precusor ; supported by cDNA: gi_16226930_gb_AF428371.1_AF428371
PtpAffx.93915.1.S1_at	3.54642	0.00354561	fgenesh4_pg.C_LG_XVI001267	At2g30400	unknown protein :		At2g30400	3.33327	unknown protein
PtpAffx.21453.1.S1_s_at	0.901131	0.00260418	estExt_fgenesh4_pm.C_LG_V0477	At2g30800	hypothetical protein : identical to GB:U10245: sequence 75421..75444 and sequence 75397..75420 are identical		At2g30800	1.78414	putative RNA helicase A identical to GB:U10245; sequence 75421..75444 and sequence 75397..75420 are identical, only one copy of them is present in GB:U10245.
Ptp.5470.2.S1_s_at	1.31206	0.00340543	gw1.XIV.1527.1	At2g30920	dihydroxypolyprenylbenzoate methyltransferase : identical to GB:Y15055:supported by full-length cDNA: Ceres:108529.		At2g30920	1.43433	dihydroxypolyprenylbenzoate methyltransferase identical to GB:Y15055;supported by full-length cDNA: Ceres:108529. Contains CLAVATA3/ESR-Related 4 (CLE4)
PtpAffx.211585.1.S1_at	0.635572	0.0194721	gw1.XIV.1527.1	At2g30920	dihydroxypolyprenylbenzoate methyltransferase : identical to GB:Y15055:supported by full-length cDNA: Ceres:108529.		At2g30920	1.43433	dihydroxypolyprenylbenzoate methyltransferase identical to GB:Y15055;supported by full-length cDNA: Ceres:108529. Contains CLAVATA3/ESR-Related 4 (CLE4)
Ptp.2537.1.S1_at	1.16799	0.00181997	grail3.0142006601	At2g31060	putative GTP-binding protein :		At2g31060	1.99926	putative GTP-binding protein
PtpAffx.21179.1.S1_a_at	1.58093	0.00179466	grail3.0142006601	At2g31060	putative GTP-binding protein :		At2g31060	1.99926	putative GTP-binding protein
PtpAffx.21179.1.S1_at	1.47401	0.00361155	grail3.0142006601	At2g31060	putative GTP-binding protein :		At2g31060	1.99926	putative GTP-binding protein
PtpAffx.25862.1.S1_at	1.37765	0.012431	estExt_Genewise1_v1.C_LG_V1225	At2g31190	expressed protein : :supported by full-length cDNA: Ceres:151404.		At2g31190	2.58377	unknown protein ;supported by full-length cDNA: Ceres:151404.
PtpAffx.205754.1.S1_at	2.06814	0.00137754	gw1.V.1187.1	At2g31240	putative kinesin light chain : : supported by cDNA: gi_17380951		At2g31240	2.00862	putative kinesin light chain
PtpAffx.203791.1.S1_at	0.800936	0.0123931	fgenesh4_pg.C_LG_IV000305	At2g31270	hypothetical protein : predicted by genscan		At2g31270	1.65206	hypothetical protein predicted by genscan
PtpAffx.155513.1.A1_s_at	1.62733	0.016228	fgenesh4_pg.C_LG_IV000305	At2g31270	hypothetical protein : predicted by genscan		At2g31270	1.65206	hypothetical protein predicted by genscan
PtpAffx.206964.1.S1_at	1.9418	9.56766e-05	fgenesh4_pg.C_LG_VII000186	At2g31450	putative endonuclease : :supported by full-length cDNA: Ceres:125401.		At2g31450	1.51259	putative endonuclease ;supported by full-length cDNA: Ceres:125401.
Ptp.4461.1.S1_at	2.45151	0.0047491	estExt_fgenesh4_pm.C_1420022	At2g31725	expressed protein : : supported by full-length cDNA: Ceres: 25159.		At2g31725	3.03137	hypothetical protein predicted by genscan; supported by full-length cDNA: Ceres: 25159.
PtpAffx.201094.1.S1_at	1.88773	0.0036939	fgenesh4_pg.C_LG_I002444	At2g31740	hypothetical protein : predicted by genscan: supported by cDNA: gi_17979052		At2g31740	1.66062	hypothetical protein predicted by genscan
PtpAffx.211875.1.S1_at	3.23166	0.00780755	gw1.XIV.3421.1	At2g32590	hypothetical protein :		At2g32590	3.59247	hypothetical protein
PtpAffx.12304.1.A1_at	0.608986	0.00918555	grail3.0028023004	At2g32600	spliceosome associated protein-family : similar to SWISS-PROT:Q15428: supported by cDNA: gi_15450714_gb_AY052725.1_		At2g32600	2.22379	putative spliceosome associated protein ; supported by cDNA: gi_15450714_gb_AY052725.1_
PtpAffx.162745.1.S1_at	0.978713	0.0124822	fgenesh4_pm.C_LG_I000162	At2g33150	3-ketoacyl-CoA thiolase : :supported by full-length cDNA: Ceres:36488.		At2g33150	1.33498	3-ketoacyl-CoA thiolase ;supported by full-length cDNA: Ceres:36488.
Ptp.2605.1.A1_at	0.600824	0.0040605	fgenesh4_pm.C_LG_I000162	At2g33150	3-ketoacyl-CoA thiolase : :supported by full-length cDNA: Ceres:36488.		At2g33150	1.33498	3-ketoacyl-CoA thiolase ;supported by full-length cDNA: Ceres:36488.
PtpAffx.206151.1.S1_at	3.95847	0.00173762	fgenesh4_pg.C_LG_VI000485	At2g33310	auxin regulated protein (IAA13) : GB:S58499:supported by full-length cDNA: Ceres:13741.		At2g33310	4.83609	auxin regulated protein (IAA13) GB:S58499;supported by full-length cDNA: Ceres:13741.
PtpAffx.208219.1.S1_x_at	0.982864	0.0154797	fgenesh4_pm.C_LG_VIII000731	At2g33310	auxin regulated protein (IAA13) : GB:S58499:supported by full-length cDNA: Ceres:13741.		At2g33310	4.83609	auxin regulated protein (IAA13) GB:S58499;supported by full-length cDNA: Ceres:13741.
PtpAffx.215519.1.S1_at	1.66215	0.00582552	fgenesh4_pm.C_scaffold_124000031	At2g33820	mitochondrial carrier protein family : contains Pfam profile: PF00153 mitochondrial carrier protein		At2g33820	2.23154	putative mitochondrial carrier protein
PtpAffx.159087.1.S1_at	1.12864	0.00595313	gw1.187.122.1	At2g34040	expressed protein : :supported by full-length cDNA: Ceres:13928.		At2g34040	1.66878	unknown protein ;supported by full-length cDNA: Ceres:13928.
PtpAffx.17699.1.A1_at	3.38607	0.0117744	gw1.IV.2899.1	At2g34060	peroxidase		At2g34060	1.71183	putative peroxidase
Ptp.642.1.S1_x_at	0.784886	0.0187451	estExt_fgenesh4_pg.C_LG_IV0340	At2g34480	60S ribosomal protein L18A : : supported by cDNA: gi_14596030_gb_AY042803.1_		At2g34480	1.51498	60S ribosomal protein L18A ; supported by cDNA: gi_14596030_gb_AY042803.1_
Ptp.1984.1.S1_x_at	1.50654	0.00169144	estExt_fgenesh4_kg.C_LG_II0025	At2g34480	60S ribosomal protein L18A : : supported by cDNA: gi_14596030_gb_AY042803.1_		At2g34480	1.51498	60S ribosomal protein L18A ; supported by cDNA: gi_14596030_gb_AY042803.1_
PtpAffx.45930.1.S1_at	1.6796	0.00913329	estExt_fgenesh4_kg.C_LG_II0025	At2g34480	60S ribosomal protein L18A : : supported by cDNA: gi_14596030_gb_AY042803.1_		At2g34480	1.51498	60S ribosomal protein L18A ; supported by cDNA: gi_14596030_gb_AY042803.1_
PtpAffx.201250.1.S1_at	0.50658	0.00567556	eugene3.00012559	At2g34680	unknown protein :		At2g34680	1.83468	unknown protein
PtpAffx.144381.1.A1_at	1.09741	0.000143062	gw1.V.3541.1	At2g34750	unknown protein : : supported by cDNA: gi_20465616		At2g34750	2.19977	unknown protein
PtpAffx.142163.1.S1_s_at	2.23936	0.00722633	eugene3.01400084	At2g34780	unknown protein :		At2g34780	2.2534	unknown protein
PtpAffx.216320.1.S1_at	1.02387	0.00389566	eugene3.01400084	At2g34780	unknown protein :		At2g34780	2.2534	unknown protein
Ptp.5201.1.S1_at	1.13424	0.00415351	estExt_fgenesh4_pm.C_LG_X0439	At2g35040	putative phosphoribosylaminoimidazolecarboxamide formyltransferase : : supported by cDNA: gi_20268736		At2g35040	2.45115	putative phosphoribosylaminoimidazolecarboxamide formyltransferase
PtpAffx.161774.1.S1_at	0.988721	0.0124361	grail3.0026015802	At2g35605	Expressed protein : : supported by full-length cDNA: Ceres: 9670.		At2g35605	2.14963	Expressed protein ; supported by full-length cDNA: Ceres: 9670.
Ptp.4439.1.S1_s_at	1.36882	0.019433	estExt_Genewise1_v1.C_LG_XIII2348	At2g35605	Expressed protein : : supported by full-length cDNA: Ceres: 9670.		At2g35605	2.14963	Expressed protein ; supported by full-length cDNA: Ceres: 9670.
Ptp.2438.1.A1_at	1.32089	0.000283815	gw1.X.2554.1	At2g35790	expressed protein : : supported by cDNA: gi_14596214_gb_AY042895.1_		At2g35790	1.55333	unknown protein ; supported by cDNA: gi_14596214_gb_AY042895.1_
Ptp.4578.1.S1_at	1.74603	0.00165568	estExt_Genewise1_v1.C_280470	At2g35795	expressed protein : :supported by full-length cDNA: Ceres:112110.		At2g35795	1.75396	hypothetical protein predicted by genefinder and genscan;supported by full-length cDNA: Ceres:112110.
Ptp.4279.1.S1_at	1.70587	0.00387643	gw1.VI.2587.1	At2g36010	E2FA transcription factor : : supported by cDNA: gi_10443852_gb_AF242582.1_AF242582		At2g36010	2.64533	putative E2F5 family transcription factor ; supported by cDNA: gi_10443852_gb_AF242582.1_AF242582
PtpAffx.213414.1.S1_at	2.2884	0.00202171	eugene3.00160662	At2g36010	E2FA transcription factor : : supported by cDNA: gi_10443852_gb_AF242582.1_AF242582		At2g36010	2.64533	putative E2F5 family transcription factor ; supported by cDNA: gi_10443852_gb_AF242582.1_AF242582
Ptp.4336.1.S1_at	0.886473	0.00114043	estExt_fgenesh4_pm.C_LG_XVI0258	At2g36130	cyclophilin-like protein : :supported by full-length cDNA: Ceres:124189.		At2g36130	1.72043	cyclophilin-like protein ;supported by full-length cDNA: Ceres:124189.
Ptp.4336.1.S1_x_at	0.871657	0.0049507	estExt_fgenesh4_pm.C_LG_XVI0258	At2g36130	cyclophilin-like protein : :supported by full-length cDNA: Ceres:124189.		At2g36130	1.72043	cyclophilin-like protein ;supported by full-length cDNA: Ceres:124189.
PtpAffx.72961.1.S1_at	3.09741	0.00132556	gw1.XVI.2464.1	At2g36200	kinesin-related protein :		At2g36200	3.14398	putative kinesin-related cytokinesis protein
PtpAffx.40224.1.S1_at	1.01355	0.00106657	estExt_Genewise1_v1.C_LG_XIII2126	At2g36900	Golgi SNARE protein		At2g36900	1.47216	putative cis-Golgi SNARE protein ;supported by full-length cDNA: Ceres:2416.
Ptp.6992.1.S1_at	0.682592	0.00360838	estExt_fgenesh4_kg.C_280011	At2g36930	expressed protein : : supported by cDNA: gi_15027948_gb_AY045831.1_		At2g36930	3.83289	unknown protein ; supported by cDNA: gi_15027948_gb_AY045831.1_
PtpAffx.150823.1.S1_at	1.1317	0.0023863	estExt_fgenesh4_pm.C_280084	At2g37020	translin-like protein : : supported by cDNA: gi_14596008_gb_AY042792.1_		At2g37020	2.97251	translin-like protein ; supported by cDNA: gi_14596008_gb_AY042792.1_
Ptp.7561.1.S1_s_at	0.668177	0.00379595	gw1.XVI.1998.1	At2g37270	40S ribosomal protein S5 : identical to GP:3043428:supported by full-length cDNA: Ceres:8397.		At2g37270	1.65318	40S ribosomal protein S5 identical to GP:3043428;supported by full-length cDNA: Ceres:8397.
PtpAffx.26440.3.S1_a_at	0.984956	0.0103804	grail3.0013007302	At2g37340	unknown protein : : supported by cDNA: gi_18252178		At2g37340	2.65598	unknown protein
PtpAffx.213455.1.S1_at	1.88109	0.0162536	eugene3.00160735	At2g37400	chloroplast lumen common protein family : very similar to GI:6729507 (At5g02590) and GI:7413648 (At3g53560) [Arabidopsis thaliana]: supported by full-length cDNA: Ceres:9001.		At2g37400	1.99001	unknown protein ;supported by full-length cDNA: Ceres:9001.
PtpAffx.23740.1.S1_s_at	2.02118	0.00620805	gw1.VI.648.1	At2g37400	chloroplast lumen common protein family : very similar to GI:6729507 (At5g02590) and GI:7413648 (At3g53560) [Arabidopsis thaliana]: supported by full-length cDNA: Ceres:9001.		At2g37400	1.99001	unknown protein ;supported by full-length cDNA: Ceres:9001.
PtpAffx.149473.1.S1_at	2.28129	0.010738	fgenesh4_kg.C_scaffold_4511000001	At2g37410	putative protein translocase : : supported by cDNA: gi_13430691_gb_AF360258.1_AF360258		At2g37410	2.92356	putative protein translocase ; supported by cDNA: gi_13430691_gb_AF360258.1_AF360258
PtpAffx.15954.1.A1_at	2.33594	0.000407379	estExt_Genewise1_v1.C_2320006	At2g37500	putative glutamate:ornithine acetyltransferase : :supported by full-length cDNA: Ceres:121873.		At2g37500	1.66346	putative glutamate/ornithine acetyltransferase ;supported by full-length cDNA: Ceres:121873.
PtpAffx.161419.1.S1_at	2.81336	0.00518741	estExt_Genewise1_v1.C_2320006	At2g37500	putative glutamate:ornithine acetyltransferase : :supported by full-length cDNA: Ceres:121873.		At2g37500	1.66346	putative glutamate/ornithine acetyltransferase ;supported by full-length cDNA: Ceres:121873.
Ptp.4330.1.S1_a_at	0.673762	0.0110686	estExt_Genewise1_v1.C_LG_XII0424	At2g37600	60S ribosomal protein L36 : :supported by full-length cDNA: Ceres:23114.		At2g37600	3.03762	60S ribosomal protein L36 ;supported by full-length cDNA: Ceres:23114.
Ptp.3973.1.S1_x_at	1.28009	0.00276457	estExt_Genewise1_v1.C_LG_IV2725	At2g37600	60S ribosomal protein L36 : :supported by full-length cDNA: Ceres:23114.		At2g37600	3.03762	60S ribosomal protein L36 ;supported by full-length cDNA: Ceres:23114.
PtpAffx.209903.1.S1_at	1.59178	0.0166268	estExt_fgenesh4_pg.C_LG_XI0796	At2g37600	60S ribosomal protein L36 : :supported by full-length cDNA: Ceres:23114.		At2g37600	3.03762	60S ribosomal protein L36 ;supported by full-length cDNA: Ceres:23114.
PtpAffx.208825.1.S1_at	1.19427	0.0174939	grail3.0006011301	At2g37770	aldo:keto reductase family : similar to chalcone reductase [Sesbania rostrata][GI:2792155] and aldose reductase [GI:202852][Rattus norvegicus]		At2g37770	4.95406	putative alcohol dehydrogenase
PtpAffx.30031.1.S1_at	9.1242	1.65752e-05	estExt_Genewise1_v1.C_LG_XVI3242	At2g37790	aldo:keto reductase family : similar to chalcone reductase [Sesbania rostrata][GI:2792155]		At2g37790	2.25877	putative alcohol dehydrogenase
Ptp.1663.1.A1_s_at	1.81254	0.00382239	gw1.V.1452.1	At2g37990	expressed protein : :supported by full-length cDNA: Ceres:40538.		At2g37990	2.08315	unknown protein ;supported by full-length cDNA: Ceres:40538.
Ptp.6488.1.S1_s_at	2.37342	0.000110346	gw1.V.1452.1	At2g37990	expressed protein : :supported by full-length cDNA: Ceres:40538.		At2g37990	2.08315	unknown protein ;supported by full-length cDNA: Ceres:40538.
PtpAffx.16157.1.S1_s_at	3.71201	0.00834992	eugene3.00060882	At2g38250	putative GT-1-like transcription factor : : supported by cDNA: gi_17981039		At2g38250	6.00347	putative GT-1-like transcription factor
PtpAffx.203133.1.S1_at	1.27964	0.0101675	eugene3.00030769	At2g38250	putative GT-1-like transcription factor : : supported by cDNA: gi_17981039		At2g38250	6.00347	putative GT-1-like transcription factor
PtpAffx.220113.1.S1_at	1.54967	0.00430309	fgenesh4_pm.C_scaffold_29000148	At2g38250	putative GT-1-like transcription factor : : supported by cDNA: gi_17981039		At2g38250	6.00347	putative GT-1-like transcription factor
PtpAffx.28796.1.S1_a_at	1.00373	0.00957263	gw1.970.4.1	At2g38450	expressed protein : :supported by full-length cDNA: Ceres:14329.		At2g38450	1.5676	unknown protein ;supported by full-length cDNA: Ceres:14329.
PtpAffx.28796.1.S1_at	1.26616	0.0054669	eugene3.00161233	At2g38450	expressed protein : :supported by full-length cDNA: Ceres:14329.		At2g38450	1.5676	unknown protein ;supported by full-length cDNA: Ceres:14329.
Ptp.3776.1.S1_x_at	3.30123	0.00542293	estExt_Genewise1_v1.C_LG_IV3602	At2g38540	putative nonspecific lipid-transfer protein : : supported by cDNA: gi_15146309_gb_AY049296.1_		At2g38540	59.8371	nonspecific lipid-transfer protein
Ptp.3776.2.S1_at	3.75353	0.00740425	estExt_Genewise1_v1.C_LG_IV3602	At2g38540	putative nonspecific lipid-transfer protein : : supported by cDNA: gi_15146309_gb_AY049296.1_		At2g38540	59.8371	nonspecific lipid-transfer protein
PtpAffx.5388.2.A1_s_at	3.48398	0.00188118	estExt_Genewise1_v1.C_LG_VI1197	At2g38540	putative nonspecific lipid-transfer protein : : supported by cDNA: gi_15146309_gb_AY049296.1_		At2g38540	59.8371	nonspecific lipid-transfer protein
PtpAffx.20952.1.S1_at	0.576233	0.0159526	fgenesh4_pm.C_scaffold_28000149	At2g38670	putative phospholipid cytidylyltransferase : : supported by cDNA: gi_20260169		At2g38670	1.41503	putative phospholipid cytidylyltransferase
PtpAffx.158993.1.S1_at	1.60574	0.000965099	eugene3.00102436	At2g38680	hypothetical protein : predicted by genefinder		At2g38680	1.71841	hypothetical protein predicted by genefinder
PtpAffx.37292.1.A1_at	0.905128	0.0172304	eugene3.00102436	At2g38680	hypothetical protein : predicted by genefinder		At2g38680	1.71841	hypothetical protein predicted by genefinder
Ptp.5823.1.S1_at	1.17883	0.00393803	estExt_fgenesh4_pg.C_LG_III1703	At2g38730	putative peptidyl-prolyl cis-trans isomerase :		At2g38730	1.69927	putative peptidyl-prolyl cis-trans isomerase
PtpAffx.203542.1.S1_s_at	0.745423	0.00361748	eugene3.00031640	At2g38770	unknown protein : : supported by cDNA: gi_20466795		At2g38770	1.98679	unknown protein
PtpAffx.18595.1.S1_a_at	1.39642	0.00080253	gw1.VIII.1066.1	At2g39020	unknown protein :		At2g39020	2.17887	unknown protein
PtpAffx.18595.2.A1_at	1.84758	0.00337009	gw1.VIII.1066.1	At2g39020	unknown protein :		At2g39020	2.17887	unknown protein
PtpAffx.18595.1.S1_at	1.56191	0.00449891	gw1.VIII.1066.1	At2g39020	unknown protein :		At2g39020	2.17887	unknown protein
PtpAffx.207673.1.S1_at	1.61192	0.00991977	eugene3.00080422	At2g39370	unknown protein :		At2g39370	17.8563	unknown protein
PtpAffx.11802.1.S1_at	1.3109	0.00627211	grail3.0013006301	At2g39390	60S ribosomal protein L35 : :supported by full-length cDNA: Ceres:11583.		At2g39390	1.47629	60S ribosomal protein L35 ;supported by full-length cDNA: Ceres:11583.
Ptp.2562.1.S1_s_at	1.43241	0.0179345	estExt_fgenesh4_kg.C_LG_VI0058	At2g39390	60S ribosomal protein L35 : :supported by full-length cDNA: Ceres:11583.		At2g39390	1.47629	60S ribosomal protein L35 ;supported by full-length cDNA: Ceres:11583.
PtpAffx.95744.1.A1_at	2.14705	0.000850556	gw1.I.1422.1	At2g39460	60S ribosomal protein L23A : identical to GB:AF034694:supported by full-length cDNA: Ceres:22479.		At2g39460	1.5896	60S ribosomal protein L23A identical to GB:AF034694;supported by full-length cDNA: Ceres:22479.
PtpAffx.17914.2.A1_a_at	4.10442	0.000528601	estExt_fgenesh4_pg.C_LG_VIII0467	At2g39700	expansin		At2g39700	4.27982	putative expansin ;supported by full-length cDNA: Ceres:17353.
PtpAffx.17914.3.A1_a_at	2.14544	0.00123711	estExt_fgenesh4_pg.C_LG_VIII0467	At2g39700	expansin		At2g39700	4.27982	putative expansin ;supported by full-length cDNA: Ceres:17353.
PtpAffx.17914.3.A1_at	5.42202	0.000385273	fgenesh4_pg.C_LG_X001844	At2g39700	expansin		At2g39700	4.27982	putative expansin ;supported by full-length cDNA: Ceres:17353.
PtpAffx.114391.1.A1_at	1.84543	0.0191769	fgenesh4_pg.C_LG_X001844	At2g39700	expansin		At2g39700	4.27982	putative expansin ;supported by full-length cDNA: Ceres:17353.
PtpAffx.11443.2.A1_at	0.295441	0.0195932	gw1.X.2040.1	At2g39760	expressed protein : : similar to SP|P34568|YNV5_CAEEL:supported by full-length cDNA: Ceres:8256.		At2g39760	1.32503	hypothetical protein predicted by genscan; similar to SP|P34568|YNV5_CAEEL;supported by full-length cDNA: Ceres:8256.
Ptp.4555.1.S1_at	2.23342	0.00260418	estExt_fgenesh4_pm.C_LG_VIII0253	At2g40010	60S acidic ribosomal protein P0 :		At2g40010	2.33866	60S acidic ribosomal protein P0
Ptp.5513.1.S1_s_at	1.32496	0.00757456	estExt_fgenesh4_pg.C_LG_X1707	At2g40010	60S acidic ribosomal protein P0 :		At2g40010	2.33866	60S acidic ribosomal protein P0
Ptp.7217.1.S1_s_at	0.757367	0.00815239	estExt_fgenesh4_pg.C_LG_X1707	At2g40010	60S acidic ribosomal protein P0 :		At2g40010	2.33866	60S acidic ribosomal protein P0
Ptp.4555.1.S1_s_at	2.09749	0.00941571	estExt_fgenesh4_pm.C_LG_VIII0253	At2g40010	60S acidic ribosomal protein P0 :		At2g40010	2.33866	60S acidic ribosomal protein P0
PtpAffx.207751.1.S1_at	1.41849	0.00556035	eugene3.00080612	At2g40090	putative ABC1 protein : identical to EGAD|110384|118464supported by full-length cDNA: Ceres:141861.		At2g40090	1.87312	putative ABC1 protein identical to EGAD|110384|118464supported by full-length cDNA: Ceres:141861.
PtpAffx.118206.1.S1_s_at	1.58447	0.014774	estExt_fgenesh4_pm.C_LG_VIII0284	At2g40290	putative eukaryotic translation initiation factor 2 alpha subunit		At2g40290	1.48156	putative eukaryotic translation initiation factor 2 alpha subunit, eIF2 ;supported by full-length cDNA: Ceres:13800.
PtpAffx.157300.1.S1_s_at	1.67308	0.0115996	estExt_fgenesh4_pm.C_LG_VIII0284	At2g40290	putative eukaryotic translation initiation factor 2 alpha subunit		At2g40290	1.48156	putative eukaryotic translation initiation factor 2 alpha subunit, eIF2 ;supported by full-length cDNA: Ceres:13800.
Ptp.50.1.A1_s_at	1.02864	0.00624144	grail3.0022009302	At2g40290	putative eukaryotic translation initiation factor 2 alpha subunit		At2g40290	1.48156	putative eukaryotic translation initiation factor 2 alpha subunit, eIF2 ;supported by full-length cDNA: Ceres:13800.
PtpAffx.156848.1.S1_s_at	2.31445	0.00219559	gw1.86.17.1	At2g40360	putative WD-40 repeat protein :		At2g40360	2.0833	putative WD-40 repeat protein
PtpAffx.223240.1.S1_s_at	1.76124	0.0012152	gw1.86.17.1	At2g40360	putative WD-40 repeat protein :		At2g40360	2.0833	putative WD-40 repeat protein
PtpAffx.223240.1.S1_at	1.78601	0.000507589	gw1.86.17.1	At2g40360	putative WD-40 repeat protein :		At2g40360	2.0833	putative WD-40 repeat protein
PtpAffx.161251.1.S1_at	1.34985	0.012739	fgenesh4_pg.C_LG_XIX000594	At2g40540	putative potassium transporter : : supported by cDNA: gi_2384670_gb_AF012657.1_AF012657		At2g40540	2.64231	putative potassium transporter ; supported by cDNA: gi_2384670_gb_AF012657.1_AF012657
PtpAffx.12409.1.S1_at	1.0393	0.00145937	fgenesh4_pg.C_scaffold_1588000002	At2g40540	putative potassium transporter : : supported by cDNA: gi_2384670_gb_AF012657.1_AF012657		At2g40540	2.64231	putative potassium transporter ; supported by cDNA: gi_2384670_gb_AF012657.1_AF012657
PtpAffx.210871.1.S1_at	0.875977	0.00481854	gw1.XIII.692.1	At2g40650	expressed protein : :supported by full-length cDNA: Ceres:35168.		At2g40650	2.70233	hypothetical protein predicted by genscan;supported by full-length cDNA: Ceres:35168.
PtpAffx.5262.1.S1_a_at	1.04844	0.00476494	gw1.XIX.1643.1	At2g40660	putative methionyl-tRNA synthetase : : supported by cDNA: gi_14334467_gb_AY034925.1_		At2g40660	1.82964	putative methionyl-tRNA synthetase ; supported by cDNA: gi_14334467_gb_AY034925.1_
PtpAffx.211275.1.S1_at	0.623618	0.00155941	eugene3.00131039	At2g40700	DEAD:DEAH box RNA helicase protein		At2g40700	2.79434	ATP-dependent RNA helicase identical to GB:CAA09207, contains a DEAD/DEAH box family ATP-dependent helicas signature
PtpAffx.7247.1.A1_at	1.2351	0.006836	estExt_fgenesh4_pg.C_LG_XIX0610	At2g40700	DEAD:DEAH box RNA helicase protein		At2g40700	2.79434	ATP-dependent RNA helicase identical to GB:CAA09207, contains a DEAD/DEAH box family ATP-dependent helicas signature
PtpAffx.116687.1.A1_at	0.924612	0.0020527	gw1.XIX.1660.1	At2g40760	rhodanese-like family protein :		At2g40760	2.33681	rhodanese-like family protein
PtpAffx.113361.1.S1_at	1.70818	0.00385156	gw1.XIX.1660.1	At2g40760	rhodanese-like family protein :		At2g40760	2.33681	rhodanese-like family protein
PtpAffx.118737.1.S1_s_at	1.0107	0.00459091	eugene3.01250087	At2g40780	putative translation initiation factor :		At2g40780	3.5249	putative translation initiation factor
PtpAffx.213189.1.S1_at	0.998648	0.0164559	gw1.XVI.969.1	At2g41050	hypothetical protein : predicted by genscan: supported by cDNA: gi_19347738		At2g41050	2.15005	hypothetical protein predicted by genscan
PtpAffx.368.1.A1_at	4.41809	0.00399507	grail3.0024027701	At2g41380	putative embryo-abundant protein : : supported by cDNA: gi_18252864		At2g41380	4.60949	putative embryo-abundant protein
PtpAffx.152723.1.S1_at	2.31059	0.0130695	gw1.XVI.1419.1	At2g41460	DNA-(apurinic or apyrimidinic site) lyase (ARP) : identical to GB:X76912		At2g41460	2.15148	DNA-(apurinic or apyrimidinic site) lyase (ARP) identical to GB:X76912
PtpAffx.218925.1.S1_at	2.56871	0.0023146	eugene3.02200015	At2g41510	putative cytokinin oxidase :		At2g41510	4.90833	putative cytokinin oxidase
PtpAffx.213290.1.S1_at	3.60329	0.000351874	gw1.XVI.1482.1	At2g41510	putative cytokinin oxidase :		At2g41510	4.90833	putative cytokinin oxidase
PtpAffx.206113.1.S1_at	0.97286	0.00140267	gw1.VI.1243.1	At2g41710	putative AP2 domain transcription factor : pFAM domain (PF00847): supported by full-length cDNA: Ceres: 41462.		At2g41710	1.63107	putative AP2 domain transcription factor pFAM domain (PF00847); supported by full-length cDNA: Ceres: 41462.
PtpAffx.140560.1.A1_at	2.34788	0.000564868	gw1.VI.1243.1	At2g41710	putative AP2 domain transcription factor : pFAM domain (PF00847): supported by full-length cDNA: Ceres: 41462.		At2g41710	1.63107	putative AP2 domain transcription factor pFAM domain (PF00847); supported by full-length cDNA: Ceres: 41462.
Ptp.7021.1.S1_s_at	0.986961	0.0187846	estExt_Genewise1_v1.C_LG_XVI1631	At2g42310	unknown protein : : supported by cDNA: gi_18176257		At2g42310	1.24515	unknown protein
PtpAffx.201672.1.S1_s_at	5.39595	1.06308e-05	fgenesh4_pm.C_LG_II000194	At2g42430	expressed protein : : supported by cDNA: gi_15294285_gb_AF410334.1_AF410334		At2g42430	6.70512	hypothetical protein predicted by genefinder; supported by cDNA: gi_15294285_gb_AF410334.1_AF410334
PtpAffx.222303.1.S1_s_at	4.25968	1.73668e-06	fgenesh4_pm.C_LG_II000194	At2g42430	expressed protein : : supported by cDNA: gi_15294285_gb_AF410334.1_AF410334		At2g42430	6.70512	hypothetical protein predicted by genefinder; supported by cDNA: gi_15294285_gb_AF410334.1_AF410334
PtpAffx.201670.1.S1_at	0.231234	0.0167421	estExt_fgenesh4_pg.C_LG_II0377	At2g42450	hypothetical protein : predicted by genscan		At2g42450	1.57841	hypothetical protein predicted by genscan
PtpAffx.85909.1.S1_at	0.945651	0.00527861	estExt_fgenesh4_pg.C_LG_II0377	At2g42450	hypothetical protein : predicted by genscan		At2g42450	1.57841	hypothetical protein predicted by genscan
PtpAffx.28711.1.S1_at	4.14258	0.00264799	eugene3.00410024	At2g42570	expressed protein : : supported by full-length cDNA: Ceres: 17752.		At2g42570	1.86265	unknown protein ; supported by full-length cDNA: Ceres: 17752.
PtpAffx.5801.2.S1_a_at	0.558016	0.00484201	estExt_fgenesh4_pm.C_LG_XI0255	At2g42680	expressed protein : :supported by full-length cDNA: Ceres:41712.		At2g42680	1.53593	unknown protein ;supported by full-length cDNA: Ceres:41712.
Ptp.7834.1.S1_at	1.68196	0.000737211	fgenesh4_pm.C_LG_XIII000297	At2g43030	50S ribosomal protein L3 : :supported by full-length cDNA: Ceres:142861.		At2g43030	1.51187	50S ribosomal protein L3 ;supported by full-length cDNA: Ceres:142861.
PtpAffx.13912.1.S1_at	1.30921	0.0118574	gw1.III.2339.1	At2g43090	3-isopropylmalate dehydratase		At2g43090	1.59808	3-isopropylmalate dehydratase, small subunit ;supported by full-length cDNA: Ceres:31507.
PtpAffx.220885.1.S1_s_at	1.98805	0.00035858	eugene3.01420069	At2g43650	unknown protein : : supported by cDNA: gi_20466445		At2g43650	3.37867	unknown protein
PtpAffx.9091.1.S1_s_at	1.21481	0.00212191	eugene3.01420069	At2g43650	unknown protein : : supported by cDNA: gi_20466445		At2g43650	3.37867	unknown protein
PtpAffx.212440.1.S1_s_at	0.742321	0.0186679	eugene3.00190894	At2g43770	G-protein beta-subunit (transducin) family :		At2g43770	2.30564	putative splicing factor
PtpAffx.221068.1.S1_at	0.839647	0.00287873	gw1.40.182.1	At2g44660	putative glucosyltransferase :		At2g44660	1.38276	putative glucosyltransferase
Ptp.5610.1.A1_at	1.51118	0.00256084	estExt_Genewise1_v1.C_LG_IX0690	At2g44860	60S ribosomal protein L30 : :supported by full-length cDNA: Ceres:34564.		At2g44860	2.04472	60S ribosomal protein L30 ;supported by full-length cDNA: Ceres:34564.
PtpAffx.48924.1.S1_at	1.32727	0.000289585	estExt_Genewise1_v1.C_1270270	At2g45030	mitochondrial elongation factor		At2g45030	2.01962	putative mitochondrial translation elongation factor G
PtpAffx.211460.1.S1_at	1.20885	0.0133451	fgenesh4_pg.C_LG_XIV000134	At2g45280	putative RAD51C-like DNA repair protein : : supported by cDNA: gi_15425730_dbj_AB062456.1_AB062456		At2g45280	2.84991	putative RAD51C-like DNA repair protein ; supported by cDNA: gi_15425730_dbj_AB062456.1_AB062456
PtpAffx.11652.1.S1_at	1.18149	0.00424021	grail3.0035005702	At2g45440	putative dihydrodipicolinate synthase : :supported by full-length cDNA: Ceres:26817.		At2g45440	2.0576	putative dihydrodipicolinate synthase ;supported by full-length cDNA: Ceres:26817.
PtpAffx.91597.1.S1_at	5.54631	0.00061741	estExt_fgenesh4_pg.C_LG_XIV0161	At2g45450	expressed protein : :supported by full-length cDNA: Ceres:23203.		At2g45450	3.4874	unknown protein ;supported by full-length cDNA: Ceres:23203.
PtpAffx.136953.1.S1_s_at	2.19604	0.00480768	fgenesh4_pg.C_LG_II000217	At2g45730	expressed protein : :supported by full-length cDNA: Ceres:9000.		At2g45730	1.7839	unknown protein ;supported by full-length cDNA: Ceres:9000.
PtpAffx.201610.1.S1_s_at	1.6629	0.00284001	fgenesh4_pg.C_LG_II000217	At2g45730	expressed protein : :supported by full-length cDNA: Ceres:9000.		At2g45730	1.7839	unknown protein ;supported by full-length cDNA: Ceres:9000.
PtpAffx.201610.1.S1_at	1.85108	0.002388	fgenesh4_pg.C_LG_II000217	At2g45730	expressed protein : :supported by full-length cDNA: Ceres:9000.		At2g45730	1.7839	unknown protein ;supported by full-length cDNA: Ceres:9000.
PtpAffx.41170.1.A1_at	1.46937	0.00649321	fgenesh4_pg.C_LG_II000217	At2g45730	expressed protein : :supported by full-length cDNA: Ceres:9000.		At2g45730	1.7839	unknown protein ;supported by full-length cDNA: Ceres:9000.
Ptp.3112.1.S1_s_at	0.708867	0.0147833	grail3.0039009801	At2g46090	expressed protein : : supported by cDNA: gi_14423553_gb_AF387014.1_AF387014		At2g46090	1.81468	unknown protein ; supported by cDNA: gi_14423553_gb_AF387014.1_AF387014
PtpAffx.211569.1.S1_at	2.82709	0.0017544	fgenesh4_pm.C_LG_XIV000150	At2g46110	3-methyl-2-oxobutanoate hydroxy-methyl-transferase :		At2g46110	3.60041	3-methyl-2-oxobutanoate hydroxy-methyl-transferase
Ptp.3792.1.S1_s_at	1.88176	0.0052785	eugene3.00140377	At2g46230	expressed protein : : supported by cDNA: gi_13605903_gb_AF367351.1_AF367351		At2g46230	2.26652	hypothetical protein predicted by genscan and genefinder; supported by cDNA: gi_13605903_gb_AF367351.1_AF367351
Ptp.6785.1.A1_at	0.958994	0.00402556	estExt_fgenesh4_pm.C_LG_X0377	At2g46280	eukaryotic translation initiation factor 3 delta subunit : : supported by cDNA: gi_1036802_gb_U36765.1_ATU36765		At2g46280	1.94286	eukaryotic translation initiation factor 3 delta subunit ; supported by cDNA: gi_1036802_gb_U36765.1_ATU36765
PtpAffx.2281.1.A1_a_at	1.22941	0.0183462	estExt_Genewise1_v1.C_LG_VIII0460	At2g46280	eukaryotic translation initiation factor 3 delta subunit : : supported by cDNA: gi_1036802_gb_U36765.1_ATU36765		At2g46280	1.94286	eukaryotic translation initiation factor 3 delta subunit ; supported by cDNA: gi_1036802_gb_U36765.1_ATU36765
PtpAffx.201417.1.S1_s_at	3.75689	0.000735528	gw1.I.5616.1	At2g46870	putative RAV-like B3 domain DNA binding protein :		At2g46870	8.53146	putative RAV-like B3 domain DNA binding protein
PtpAffx.201417.1.S1_x_at	1.51851	0.00141039	gw1.I.5616.1	At2g46870	putative RAV-like B3 domain DNA binding protein :		At2g46870	8.53146	putative RAV-like B3 domain DNA binding protein
PtpAffx.211657.1.S1_s_at	2.40735	8.46852e-05	gw1.II.760.1	At2g46870	putative RAV-like B3 domain DNA binding protein :		At2g46870	8.53146	putative RAV-like B3 domain DNA binding protein
PtpAffx.202413.1.S1_at	1.9494	0.000549308	fgenesh4_pg.C_LG_II001900	At2g47010	expressed protein : : supported by cDNA: gi_16612270_gb_AF439832.1_AF439832		At2g47010	4.09114	unknown protein predicted by genefinder and genscan; supported by cDNA: gi_16612270_gb_AF439832.1_AF439832
PtpAffx.675.10.S1_s_at	1.45685	0.00588372	eugene3.00010275	At2g47110	ubiquitin extension protein (UBQ6) : identical to GI:166936:supported by full-length cDNA: Ceres:6247.		At2g47110	1.44598	ubiquitin extension protein (UBQ6) identical to GB:166936;supported by full-length cDNA: Ceres:6247.
PtpAffx.121004.1.A1_at	0.710685	0.011884	fgenesh4_pg.C_LG_XIV000563	At2g47140	putative alcohol dehydrogenase : : supported by cDNA: gi_13878112_gb_AF370319.1_AF370319		At2g47140	3.41992	putative alcohol dehydrogenase ; supported by cDNA: gi_13878112_gb_AF370319.1_AF370319
Ptp.1235.2.A1_a_at	1.64832	0.00178846	fgenesh4_pm.C_LG_II000920	At2g47250	putative pre-mRNA splicing factor RNA helicase :		At2g47250	2.79153	putative pre-mRNA splicing factor RNA helicase
PtpAffx.12708.1.A1_at	6.28259	0.000349502	grail3.0061011101	At2g47260	WRKY family transcription factor : contains Pfam profile: PF03106 WRKY DNA -binding domain :supported by full-length cDNA: Ceres:114256.		At2g47260	18.3487	putative WRKY-type DNA binding protein ;supported by full-length cDNA: Ceres:114256.
PtpAffx.575.1.A1_at	3.65886	0.000231821	estExt_fgenesh4_pm.C_LG_II0899	At2g47260	WRKY family transcription factor : contains Pfam profile: PF03106 WRKY DNA -binding domain :supported by full-length cDNA: Ceres:114256.		At2g47260	18.3487	putative WRKY-type DNA binding protein ;supported by full-length cDNA: Ceres:114256.
Ptp.3745.1.S1_at	1.01493	0.00927558	gw1.XIV.2332.1	At2g47420	putative dimethyladenosine transferase : : supported by cDNA: gi_14532649_gb_AY039949.1_		At2g47420	2.09143	putative dimethyladenosine transferase ; supported by cDNA: gi_14532649_gb_AY039949.1_
Ptp.1405.1.S1_at	1.72578	0.00377986	gw1.XIV.2525.1	At2g47590	photolyase:blue-light receptor (PHR2) : :supported by full-length cDNA: Ceres:34800.		At2g47590	1.95911	photolyase/blue-light receptor (PHR2) ;supported by full-length cDNA: Ceres:34800.
PtpAffx.491.2.A1_at	0.311714	0.00458461	gw1.XIV.2525.1	At2g47590	photolyase:blue-light receptor (PHR2) : :supported by full-length cDNA: Ceres:34800.		At2g47590	1.95911	photolyase/blue-light receptor (PHR2) ;supported by full-length cDNA: Ceres:34800.
PtpAffx.222253.1.S1_at	1.98903	0.00060904	estExt_Genewise1_v1.C_640293	At2g47680	putative ATP-dependent RNA helicase A :		At2g47680	3.03653	putative ATP-dependent RNA helicase A
PtpAffx.211776.1.S1_at	1.93637	0.019952	gw1.XIV.2719.1	At2g47920	hypothetical protein : predicted by genefinder: supported by cDNA: gi_17473608		At2g47920	11.3857	hypothetical protein predicted by genefinder
PtpAffx.202431.1.S1_at	1.28527	0.00806206	grail3.0034001501	At2g47990	unknown protein :		At2g47990	2.95141	unknown protein
PtpAffx.211788.1.S1_x_at	2.95165	0.00331116	fgenesh4_pg.C_LG_XIV000767	At2g47990	unknown protein :		At2g47990	2.95141	unknown protein
PtpAffx.211788.1.S1_at	2.97783	0.000813439	fgenesh4_pg.C_LG_XIV000767	At2g47990	unknown protein :		At2g47990	2.95141	unknown protein
PtpAffx.221951.1.S1_at	1.10606	0.00281783	fgenesh4_pg.C_scaffold_57000038	At3g01160	expressed protein : : supported by cDNA: gi_15529201_gb_AY052225.1_		At3g01160	2.54271	hypothetical protein predicted by genscan+; supported by cDNA: gi_15529201_gb_AY052225.1_
PtpAffx.27019.1.S1_at	0.581938	0.00486938	estExt_fgenesh4_pm.C_LG_IV0352	At3g01310	unknown protein : similar to unknown protein GB:BAA24863 [Homo sapiens]		At3g01310	1.80586	unknown protein similar to unknown protein GB:BAA24863 [Homo sapiens], unknown protein GB:BAA20831 [Homo sapiens], unknown protein GB:AAB42264 [Caenorhabditis elegans]
PtpAffx.1762.1.A1_at	0.607662	0.00405653	eugene3.00170254	At3g01460	unknown protein : contains Pfam profile: PF00628 PHD-finger (2 copies)		At3g01460	1.92278	unknown protein contains Pfam profile: PF00628 PHD-finger (2 copies)
PtpAffx.213853.1.S1_at	0.756199	0.00354278	estExt_fgenesh4_pg.C_LG_XVII0211	At3g01790	putative ribosomal protein L13 : similar to putative ribosomal protein L13 GB:AAC07691 [Aquifex aeolicus]		At3g01790	2.60851	putative ribosomal protein L13 similar to putative ribosomal protein L13 GB:AAC07691 [Aquifex aeolicus]
PtpAffx.204124.1.S1_at	2.99483	0.00891748	fgenesh4_pg.C_LG_IV001094	At3g02120	expressed protein : : supported by full-length cDNA: Ceres: 5806.		At3g02120	2.57188	Expressed protein ; supported by full-length cDNA: Ceres: 5806.
PtpAffx.48423.1.S1_at	2.09045	0.0172081	estExt_fgenesh4_pg.C_LG_IV1187	At3g02210	unknown protein : similar to putative phytochelatin synthetase GB:CAA07251 [Arabidopsis thaliana]		At3g02210	11.1254	unknown protein similar to putative phytochelatin synthetase GB:CAA07251 [Arabidopsis thaliana], Pfam HMM hit: TNFR/NGFR cysteine-rich region
PtpAffx.26512.1.S1_at	1.20811	0.00568077	gw1.IV.258.1	At3g02220	unknown protein :		At3g02220	2.67013	unknown protein
PtpAffx.204071.1.S1_s_at	1.10372	2.43888e-05	gw1.IV.4231.1	At3g02490	unknown protein :		At3g02490	1.72156	unknown protein
PtpAffx.204072.1.S1_at	1.13842	0.0109082	fgenesh4_pg.C_LG_IV000927	At3g02490	unknown protein :		At3g02490	1.72156	unknown protein
Ptp.5586.1.S1_s_at	1.45118	0.00075949	estExt_fgenesh4_pg.C_1230069	At3g02530	putative chaperonin : similar to chaperonin subunit 6a (zeta) GB:NP_033968 from [Mus musculus]:supported by full-length cDNA: Ceres:116386.		At3g02530	1.65569	putative chaperonin similar to chaperonin subunit 6a (zeta) GB:NP_033968 from [Mus musculus];supported by full-length cDNA: Ceres:116386.
PtpAffx.124616.1.S1_s_at	1.83923	0.000814717	estExt_fgenesh4_pg.C_1230069	At3g02530	putative chaperonin : similar to chaperonin subunit 6a (zeta) GB:NP_033968 from [Mus musculus]:supported by full-length cDNA: Ceres:116386.		At3g02530	1.65569	putative chaperonin similar to chaperonin subunit 6a (zeta) GB:NP_033968 from [Mus musculus];supported by full-length cDNA: Ceres:116386.
PtpAffx.215448.1.S1_at	1.19609	0.0164322	estExt_fgenesh4_pg.C_1230069	At3g02530	putative chaperonin : similar to chaperonin subunit 6a (zeta) GB:NP_033968 from [Mus musculus]:supported by full-length cDNA: Ceres:116386.		At3g02530	1.65569	putative chaperonin similar to chaperonin subunit 6a (zeta) GB:NP_033968 from [Mus musculus];supported by full-length cDNA: Ceres:116386.
PtpAffx.203919.1.S1_at	5.1694	0.000407379	fgenesh4_pg.C_LG_IV000564	At3g02550	expressed protein : :supported by full-length cDNA: Ceres:20907		At3g02550	4.94218	unknown protein ;supported by full-length cDNA: Ceres:20907.
PtpAffx.74927.2.S1_a_at	4.09945	0.010748	fgenesh4_pg.C_LG_XII000484	At3g02550	expressed protein : :supported by full-length cDNA: Ceres:20907		At3g02550	4.94218	unknown protein ;supported by full-length cDNA: Ceres:20907.
Ptp.7828.1.S1_at	1.91586	0.00764221	gw1.I.4614.1	At3g02650	hypothetical protein : predicted by genscan		At3g02650	1.4961	hypothetical protein predicted by genscan
PtpAffx.212320.1.S1_at	1.14527	0.000795312	gw1.XIX.1762.1	At3g02760	putative histidyl tRNA synthetase : similar to histidyl tRNA synthetase GB:NP_032240 [Mus musculus]		At3g02760	2.20255	putative histidyl tRNA synthetase similar to histidyl tRNA synthetase GB:NP_032240 [Mus musculus]
PtpAffx.62533.1.A1_at	0.682309	0.0175759	gw1.XIX.1762.1	At3g02760	putative histidyl tRNA synthetase : similar to histidyl tRNA synthetase GB:NP_032240 [Mus musculus]		At3g02760	2.20255	putative histidyl tRNA synthetase similar to histidyl tRNA synthetase GB:NP_032240 [Mus musculus]
PtpAffx.212281.1.S1_at	2.16036	0.0143273	grail3.0095002101	At3g02790	expressed protein : : supported by cDNA: gi_13605546_gb_AF361599.1_AF361599		At3g02790	4.581	unknown protein ; supported by cDNA: gi_13605546_gb_AF361599.1_AF361599
Ptp.2993.1.S1_at	6.52528	0.000407111	estExt_fgenesh4_pm.C_LG_II1069	At3g02885	Expressed protein : : supported by cDNA: gi_1289319_gb_U53221.1_ATU53221		At3g02885	3.50686	Expressed protein ; supported by cDNA: gi_1289319_gb_U53221.1_ATU53221
PtpAffx.41022.1.S1_at	1.12451	0.00737925	eugene3.00180813	At3g02920	putative replication factor A : similar to replication factor-A protein 2 GB:Q63528 [Rattus norvegicus]:supported by full-length cDNA: Ceres:118359.		At3g02920	2.70996	putative replication factor A similar to replication factor-A protein 2 GB:Q63528 [Rattus norvegicus];supported by full-length cDNA: Ceres:118359.
Ptp.7316.1.S1_at	0.820672	0.00183493	eugene3.00130799	At3g02950	expressed protein : : supported by cDNA: gi_15983443_gb_AF424596.1_AF424596		At3g02950	2.24558	unknown protein ; supported by cDNA: gi_15983443_gb_AF424596.1_AF424596
PtpAffx.209238.1.S1_at	1.3263	0.00149283	fgenesh4_pg.C_LG_X001630	At3g03300	DEAD:DEAH box helicase carpel factory-related : similar to RNA helicase GB:AAF03534		At3g03300	1.48871	unknown protein similar to RNA helicase GB:AAF03534
PtpAffx.211120.1.S1_at	1.72081	0.00440247	gw1.XIII.2339.1	At3g03600	putative ribosomal protein S2 : similar to putative ribosomal protein S2 GB:CAA74226 [Mitochondrion Triticum aestivum]:supported by full-length cDNA: Ceres:105450.		At3g03600	1.14031	putative ribosomal protein S2 similar to putative ribosomal protein S2 GB:CAA74226 [Mitochondrion Triticum aestivum];supported by full-length cDNA: Ceres:105450.
PtpAffx.249.486.S1_s_at	2.7218	0.00288377	estExt_Genewise1_v1.C_LG_XIX1061	At3g03920	putative GAR1 protein : similar to GB:P28007 from [Saccharomyces cerevisiae]: supported by full-length cDNA: Ceres: 10984.		At3g03920	2.25242	putative GAR1 protein similar to GB:P28007 from [Saccharomyces cerevisiae]; supported by full-length cDNA: Ceres: 10984.
PtpAffx.249.223.S1_a_at	2.1291	0.0036971	eugene3.00130574	At3g03920	putative GAR1 protein : similar to GB:P28007 from [Saccharomyces cerevisiae]: supported by full-length cDNA: Ceres: 10984.		At3g03920	2.25242	putative GAR1 protein similar to GB:P28007 from [Saccharomyces cerevisiae]; supported by full-length cDNA: Ceres: 10984.
PtpAffx.163413.1.S1_s_at	2.05448	0.000438841	estExt_fgenesh4_pg.C_LG_XIII0274	At3g03960	putative T-complex protein 1		At3g03960	1.70883	putative T-complex protein 1, theta subunit (TCP-1-Theta) similar to T-complex protein 1, theta subunit (TCP-1-Theta) GB:P42932 [Mus musculus]; supported by cDNA: gi_13877578_gb_AF370490.1_AF370490
PtpAffx.8607.3.S1_s_at	1.82713	0.000543702	estExt_fgenesh4_pg.C_LG_XIII0274	At3g03960	putative T-complex protein 1		At3g03960	1.70883	putative T-complex protein 1, theta subunit (TCP-1-Theta) similar to T-complex protein 1, theta subunit (TCP-1-Theta) GB:P42932 [Mus musculus]; supported by cDNA: gi_13877578_gb_AF370490.1_AF370490
PtpAffx.993.4.S1_a_at	0.582905	0.00228685	estExt_Genewise1_v1.C_LG_II4011	At3g04400	ribosomal protein L17		At3g04400	1.37681	ribosomal protein L17, putative similar to ribosomal protein L17 GB:AAA34113.1 from [Nicotiana tabacum]; supported by full-length cDNA: Ceres: 9897.
PtpAffx.993.2.S1_s_at	0.953714	0.00864622	fgenesh4_pm.C_LG_VIII000728	At3g04400	ribosomal protein L17		At3g04400	1.37681	ribosomal protein L17, putative similar to ribosomal protein L17 GB:AAA34113.1 from [Nicotiana tabacum]; supported by full-length cDNA: Ceres: 9897.
PtpAffx.993.1.S1_at	0.581739	0.00885692	estExt_Genewise1_v1.C_LG_II4011	At3g04400	ribosomal protein L17		At3g04400	1.37681	ribosomal protein L17, putative similar to ribosomal protein L17 GB:AAA34113.1 from [Nicotiana tabacum]; supported by full-length cDNA: Ceres: 9897.
Ptp.341.1.A1_at	0.663514	0.0138838	estExt_fgenesh4_pm.C_LG_XIII0190	At3g04560	expressed protein : : supported by cDNA: gi_15027888_gb_AY045801.1_		At3g04560	1.37277	unknown protein predicted by genscan, multiple est matches; supported by cDNA: gi_15027888_gb_AY045801.1_
Ptp.5251.1.S1_s_at	1.29661	0.016871	eugene3.00700051	At3g04710	ankyrin-like protein : similar to ankyrin proteins: GB:CAA48803 [Mus musculus]		At3g04710	1.88216	ankyrin-like protein similar to ankyrin proteins: GB:CAA48803 [Mus musculus], GB:CAA40279 [Homo sapiens], GB:AAB47551 [Rattus norvegicus]; Pfam HMM hit: Ank repeat;supported by full-length cDNA: Ceres:104284.
PtpAffx.210999.1.S1_at	1.34783	0.00515237	gw1.XIII.1564.1	At3g04710	ankyrin-like protein : similar to ankyrin proteins: GB:CAA48803 [Mus musculus]		At3g04710	1.88216	ankyrin-like protein similar to ankyrin proteins: GB:CAA48803 [Mus musculus], GB:CAA40279 [Homo sapiens], GB:AAB47551 [Rattus norvegicus]; Pfam HMM hit: Ank repeat;supported by full-length cDNA: Ceres:104284.
PtpAffx.222706.1.S1_at	1.24945	0.00144508	gw1.70.229.1	At3g04820	unknown protein : similar to hypothetical 77.0 KD protein in HES1-SEC63 intergenic region GB:Q08647 [Saccharomyces cerevisiae]		At3g04820	2.53427	unknown protein similar to hypothetical 77.0 KD protein in HES1-SEC63 intergenic region GB:Q08647 [Saccharomyces cerevisiae]
Ptp.5633.1.S1_at	1.27239	0.000444524	gw1.X.5793.1	At3g04840	putative 40S ribosomal protein S3A (S phase specific) : similar to 40S ribosomal protein S3A (S phase specific protein GBIS289) GB:P49396 [Brassica rapa]:supported by full-length cDNA: Ceres:18185.		At3g04840	1.32499	putative 40S ribosomal protein S3A (S phase specific) similar to 40S ribosomal protein S3A (S phase specific protein GBIS289) GB:P49396 [Brassica rapa];supported by full-length cDNA: Ceres:18185.
PtpAffx.210974.1.S1_x_at	2.40152	0.00112455	eugene3.00130350	At3g04860	expressed protein : similar to putative protein GB:CAB40986 [Arabidopsis thaliana]:supported by full-length cDNA: Ceres:5170.		At3g04860	1.86946	unknown protein similar to putative protein GB:CAB40986 [Arabidopsis thaliana];supported by full-length cDNA: Ceres:5170.
PtpAffx.210974.1.S1_at	2.44991	0.000853385	eugene3.00130350	At3g04860	expressed protein : similar to putative protein GB:CAB40986 [Arabidopsis thaliana]:supported by full-length cDNA: Ceres:5170.		At3g04860	1.86946	unknown protein similar to putative protein GB:CAB40986 [Arabidopsis thaliana];supported by full-length cDNA: Ceres:5170.
Ptp.6777.2.S1_s_at	0.830258	0.0028118	gw1.X.5890.1	At3g04920	putative ribosomal protein s19 or s24 : similar to ribosomal protein S19 GB:445612 [Solanum tuberosum] and similar to ribosomal protein S24 GB:4506703 [Homo sapiens]:supported by full-length cDNA: Ceres:25350.		At3g04920	1.6311	putative ribosomal protein s19 or s24 similar to ribosomal protein S19 GB:445612 [Solanum tuberosum] and similar to ribosomal protein S24 GB:4506703 [Homo sapiens];supported by full-length cDNA: Ceres:25350.
PtpAffx.74618.1.A1_at	1.14501	0.00613518	estExt_Genewise1_v1.C_LG_XIII1315	At3g04950	unknown protein :		At3g04950	1.78979	unknown protein
PtpAffx.137461.1.S1_at	2.65392	0.000564488	gw1.XIII.1268.1	At3g05060	putative SAR DNA-binding protein-1 : similar to GB:AAC16330 from [Pisum sativum]: supported by cDNA: gi_11878186_gb_AF302491.1_AF302491		At3g05060	1.93928	putative SAR DNA-binding protein-1 similar to GB:AAC16330 from [Pisum sativum]; supported by cDNA: gi_11878186_gb_AF302491.1_AF302491
PtpAffx.3914.2.S1_at	0.536255	0.0101524	estExt_fgenesh4_pm.C_LG_XIII0068	At3g05530	26S proteasome AAA-ATPase subunit RPT5a : identical to GB:AAF22525 GI:6652886 from [Arabidopsis thaliana]: supported by cDNA: gi_5669046_gb_AF081573.1_AF081573		At3g05530	1.57429	26S proteasome AAA-ATPase subunit RPT5a identical to GB:AAF22525 from [Arabidopsis thaliana]; supported by cDNA: gi_5669046_gb_AF081573.1_AF081573
PtpAffx.3914.1.S1_a_at	0.547085	0.00135011	estExt_fgenesh4_pm.C_LG_XIII0068	At3g05530	26S proteasome AAA-ATPase subunit RPT5a : identical to GB:AAF22525 GI:6652886 from [Arabidopsis thaliana]: supported by cDNA: gi_5669046_gb_AF081573.1_AF081573		At3g05530	1.57429	26S proteasome AAA-ATPase subunit RPT5a identical to GB:AAF22525 from [Arabidopsis thaliana]; supported by cDNA: gi_5669046_gb_AF081573.1_AF081573
Ptp.6659.2.S1_a_at	0.877332	0.0196541	gw1.133.103.1	At3g05560	putative 60S ribosomal protein L22 : similar to 60S ribosomal protein L22 GB:AAF02883: supported by full-length cDNA: Ceres: 8244.		At3g05560	1.54095	putative 60S ribosomal protein L22 similar to 60S ribosomal protein L22 GB:AAF02883; supported by full-length cDNA: Ceres: 8244.
Ptp.5658.1.S1_x_at	0.985387	0.00287575	gw1.XIV.2529.1	At3g05560	putative 60S ribosomal protein L22 : similar to 60S ribosomal protein L22 GB:AAF02883: supported by full-length cDNA: Ceres: 8244.		At3g05560	1.54095	putative 60S ribosomal protein L22 similar to 60S ribosomal protein L22 GB:AAF02883; supported by full-length cDNA: Ceres: 8244.
Ptp.5658.1.S1_at	0.746149	0.0141728	gw1.XIV.2529.1	At3g05560	putative 60S ribosomal protein L22 : similar to 60S ribosomal protein L22 GB:AAF02883: supported by full-length cDNA: Ceres: 8244.		At3g05560	1.54095	putative 60S ribosomal protein L22 similar to 60S ribosomal protein L22 GB:AAF02883; supported by full-length cDNA: Ceres: 8244.
Ptp.4147.1.S1_s_at	0.765471	0.0166665	eugene3.00021764	At3g05560	putative 60S ribosomal protein L22 : similar to 60S ribosomal protein L22 GB:AAF02883: supported by full-length cDNA: Ceres: 8244.		At3g05560	1.54095	putative 60S ribosomal protein L22 similar to 60S ribosomal protein L22 GB:AAF02883; supported by full-length cDNA: Ceres: 8244.
Ptp.647.1.S1_at	0.748615	0.00765335	eugene3.01330055	At3g05590	putative 60S ribosomal protein L18 : similar to GB:P42791: supported by cDNA: gi_14335089_gb_AY037224.1_		At3g05590	1.5307	putative 60S ribosomal protein L18 similar to GB:P42791; supported by cDNA: gi_14335089_gb_AY037224.1_
Ptp.4505.1.S1_s_at	0.959732	0.0155251	estExt_Genewise1_v1.C_LG_XV1527	At3g06040	hypothetical protein : contains similarity to 50S ribosomal protein L12-C		At3g06040	1.7197	hypothetical protein contains similarity to 50S ribosomal protein L12-C, chloroplast precursor GB:P36212 from [Arabidopsis thaliana]
PtpAffx.208527.1.S1_at	1.0201	0.00170401	fgenesh4_pm.C_LG_X000091	At3g06290	unknown protein : contains non-consensus donor splice site TT at exon 11 and CT at exon 13		At3g06290	1.59276	unknown protein contains non-consensus donor splice site TT at exon 11 and CT at exon 13
PtpAffx.140138.1.A1_s_at	2.40092	0.010002	fgenesh4_pm.C_LG_VIII000412	At3g06450	unknown protein : similar to putative Anion exchanger family members: GB:AAD39673		At3g06450	2.01531	unknown protein similar to putative Anion exchanger family members: GB:AAD39673, GB:AAD55295 [Arabidopsis thaliana]
PtpAffx.207920.1.S1_at	2.4068	0.011745	fgenesh4_pm.C_LG_VIII000412	At3g06450	unknown protein : similar to putative Anion exchanger family members: GB:AAD39673		At3g06450	2.01531	unknown protein similar to putative Anion exchanger family members: GB:AAD39673, GB:AAD55295 [Arabidopsis thaliana]
PtpAffx.158043.1.A1_at	4.39101	0.00202282	fgenesh4_pm.C_LG_VIII000421	At3g06490	myb family transcription factor (MYB108) : identical to transcription factor MYB108 GI:15375290 from [Arabidopsis thaliana]: supported by cDNA: gi_15375290_gb_AF262733.2_AF262733		At3g06490	3.17459	myb-related protein, putative similar to dehydration-induced myb-related protein Cpm7 GB:T09737 from [Craterostigma plantagineum]; supported by cDNA: gi_15375290_gb_AF262733.2_AF262733
PtpAffx.125400.1.S1_s_at	1.99772	0.0123767	gw1.263.27.1	At3g06530	hypothetical protein : predicted by genscan+		At3g06530	2.48742	hypothetical protein predicted by genscan+
PtpAffx.114108.1.A1_s_at	1.90822	0.000386605	gw1.263.27.1	At3g06530	hypothetical protein : predicted by genscan+		At3g06530	2.48742	hypothetical protein predicted by genscan+
PtpAffx.219372.1.S1_at	1.79147	0.00651887	gw1.263.27.1	At3g06530	hypothetical protein : predicted by genscan+		At3g06530	2.48742	hypothetical protein predicted by genscan+
PtpAffx.9284.1.S1_at	1.2933	0.0107967	estExt_fgenesh4_pg.C_LG_VIII0922	At3g06610	expressed protein : : supported by full-length cDNA: Ceres: 4853.		At3g06610	1.48214	unknown protein ; supported by full-length cDNA: Ceres: 4853.
PtpAffx.9284.1.S1_a_at	1.24723	0.0138844	estExt_fgenesh4_pg.C_LG_VIII0922	At3g06610	expressed protein : : supported by full-length cDNA: Ceres: 4853.		At3g06610	1.48214	unknown protein ; supported by full-length cDNA: Ceres: 4853.
Ptp.2710.1.S1_s_at	1.29818	0.0045872	estExt_Genewise1_v1.C_LG_X0562	At3g06700	ribosomal protein L29		At3g06700	1.76879	ribosomal protein L29, putative similar to ribosomal protein L29 GI:7959366 (Panax ginseng);supported by full-length cDNA: Ceres:315.
Ptp.2291.3.S1_at	1.86921	0.0127358	estExt_fgenesh4_pg.C_LG_VIII0948	At3g06700	ribosomal protein L29		At3g06700	1.76879	ribosomal protein L29, putative similar to ribosomal protein L29 GI:7959366 (Panax ginseng);supported by full-length cDNA: Ceres:315.
PtpAffx.51307.1.S1_s_at	1.26875	0.00491267	estExt_Genewise1_v1.C_LG_X3843	At3g06810	acetyl-coA dehydrogenase		At3g06810	2.0521	acetyl-coA dehydrogenase, putative similar to acetyl-coenzyme A dehydrogenase GB:NP_031408 from [Mus musculus]
Ptp.1288.1.S1_at	1.15016	0.0172779	gw1.210.7.1	At3g06930	putative arginine methyltransferase : similar to arginine methyltransferase GB:CAA07570 [Arabidopsis thaliana]		At3g06930	1.64659	putative arginine methyltransferase similar to arginine methyltransferase GB:CAA07570 [Arabidopsis thaliana]
PtpAffx.100746.1.S1_at	0.951379	0.01265	estExt_fgenesh4_pm.C_LG_X0017	At3g06960	expressed protein : : supported by cDNA: gi_14194138_gb_AF367275.1_AF367275		At3g06960	1.54781	hypothetical protein ; supported by cDNA: gi_14194138_gb_AF367275.1_AF367275
PtpAffx.202656.1.S1_at	1.09036	0.000693597	eugene3.00002466	At3g07060	hypothetical protein : predicted by genscan+		At3g07060	2.19974	hypothetical protein predicted by genscan+
Ptp.4164.1.S1_s_at	1.0089	0.00949302	grail3.0021026701	At3g07230	putative wound-induced basic protein : similar to wound-induced basic protein GB:Q09020 [Phaseolus vulgaris] (Plant Physiol. 101 (4)		At3g07230	2.00277	putative wound-induced basic protein similar to wound-induced basic protein GB:Q09020 [Phaseolus vulgaris] (Plant Physiol. 101 (4), 1409 (1993))
PtpAffx.249.649.S1_a_at	0.744889	0.00407979	eugene3.00031658	At3g07300	hypothetical protein :		At3g07300	1.61413	hypothetical protein
PtpAffx.208334.1.S1_at	0.783374	0.0167726	gw1.VIII.1986.1	At3g07630	putative P-protein: chorismate mutase		At3g07630	1.61778	putative P-protein: chorismate mutase, prephenate dehydratase similar to P-protein: chorismate mutase, prephenate dehydratase GB:P43900 [Haemophilus influenzae];supported by full-length cDNA: Ceres:118932.
PtpAffx.19954.4.S1_a_at	1.23853	0.0141293	grail3.0012034401	At3g07660	unknown protein : predicted by genefinder:		At3g07660	1.47716	unknown protein predicted by genefinder, multiple est matches
PtpAffx.43127.1.S1_at	0.974359	0.0090272	estExt_fgenesh4_pg.C_LG_I2892	At3g07660	unknown protein : predicted by genefinder:		At3g07660	1.47716	unknown protein predicted by genefinder, multiple est matches
PtpAffx.35350.1.S1_at	1.2897	0.00253398	estExt_fgenesh4_pm.C_LG_XIV0472	At3g07750	putative 3 exoribonuclease : contains Pfam profile: PF01138 3 exoribonuclease family: supported by cDNA: gi_13358209_gb_AF325018.2_AF325018		At3g07750	4.5592	putative 3 exoribonuclease contains Pfam profile: PF01138 3 exoribonuclease family; supported by cDNA: gi_13358209_gb_AF325018.2_AF325018
PtpAffx.159874.1.A1_s_at	2.53691	0.010922	fgenesh4_pm.C_LG_XIV000477	At3g07770	putative heat-shock protein : similar to heat-shock protein precursor GB:S49340 [Secale cereale]: contains Pfam profile: Heat shock hsp90 proteins		At3g07770	2.6236	putative heat-shock protein similar to heat-shock protein precursor GB:S49340 [Secale cereale]; contains Pfam profile: Heat shock hsp90 proteins
PtpAffx.211913.1.S1_s_at	1.9743	0.000266956	fgenesh4_pm.C_LG_XIV000477	At3g07770	putative heat-shock protein : similar to heat-shock protein precursor GB:S49340 [Secale cereale]: contains Pfam profile: Heat shock hsp90 proteins		At3g07770	2.6236	putative heat-shock protein similar to heat-shock protein precursor GB:S49340 [Secale cereale]; contains Pfam profile: Heat shock hsp90 proteins
PtpAffx.61867.1.S1_at	1.95454	0.000455304	fgenesh4_pm.C_LG_XIV000477	At3g07770	putative heat-shock protein : similar to heat-shock protein precursor GB:S49340 [Secale cereale]: contains Pfam profile: Heat shock hsp90 proteins		At3g07770	2.6236	putative heat-shock protein similar to heat-shock protein precursor GB:S49340 [Secale cereale]; contains Pfam profile: Heat shock hsp90 proteins
Ptp.1652.2.S1_s_at	0.834024	0.00338951	estExt_fgenesh4_pg.C_LG_II2575	At3g07880	putative RHO GDP-dissociation inhibitor 1 : similar to RHO GDP-dissociation inhibitor 1 GB:P19803 [Bos taurus]:supported by full-length cDNA: Ceres:15496.		At3g07880	1.85018	putative RHO GDP-dissociation inhibitor 1 similar to RHO GDP-dissociation inhibitor 1 GB:P19803 [Bos taurus];supported by full-length cDNA: Ceres:15496.
PtpAffx.11823.1.S1_at	1.72879	0.000572726	eugene3.00031668	At3g07910	expressed protein : :supported by full-length cDNA: Ceres:24905.		At3g07910	1.85975	unknown protein ;supported by full-length cDNA: Ceres:24905.
PtpAffx.92521.1.S1_a_at	0.659569	0.00550229	eugene3.00090936	At3g07910	expressed protein : :supported by full-length cDNA: Ceres:24905.		At3g07910	1.85975	unknown protein ;supported by full-length cDNA: Ceres:24905.
PtpAffx.209669.1.S1_at	1.78768	0.000206151	fgenesh4_pg.C_LG_XI000197	At3g08770	putative nonspecific lipid-transfer protein : similar to nonspecific lipid-transfer protein GB:Q43019 [Prunus dulcis]:supported by full-length cDNA: Ceres:26569.		At3g08770	2.60399	putative nonspecific lipid-transfer protein similar to nonspecific lipid-transfer protein GB:Q43019 [Prunus dulcis];supported by full-length cDNA: Ceres:26569.
PtpAffx.205983.1.S1_s_at	0.440358	0.00906301	fgenesh4_pm.C_LG_VI000050	At3g08990	Yippee-like protein : similar to Yippee putative zinc binding protein GB:AAD47882 (Homo sapiens)		At3g08990	1.78452	Yippee-like protein similar to Yippee putative zinc binding protein GB:AAD47882 [Homo sapiens]
Ptp.1218.1.A1_s_at	1.27536	0.0144307	estExt_Genewise1_v1.C_280409	At3g09630	putative 60S ribosomal protein L1 : strong similarity to 60S ribosomal protein L1 GB:P49691: supported by full-length cDNA: Ceres: 39947.		At3g09630	2.0093	putative 60S ribosomal protein L1 strong similarity to 60S ribosomal protein L1 GB:P49691; supported by full-length cDNA: Ceres: 39947.
Ptp.5545.1.S1_at	1.26795	0.0030881	estExt_Genewise1_v1.C_LG_XVI2622	At3g09630	putative 60S ribosomal protein L1 : strong similarity to 60S ribosomal protein L1 GB:P49691: supported by full-length cDNA: Ceres: 39947.		At3g09630	2.0093	putative 60S ribosomal protein L1 strong similarity to 60S ribosomal protein L1 GB:P49691; supported by full-length cDNA: Ceres: 39947.
Ptp.5545.1.S1_s_at	1.33367	0.00270175	estExt_Genewise1_v1.C_LG_XVI2622	At3g09630	putative 60S ribosomal protein L1 : strong similarity to 60S ribosomal protein L1 GB:P49691: supported by full-length cDNA: Ceres: 39947.		At3g09630	2.0093	putative 60S ribosomal protein L1 strong similarity to 60S ribosomal protein L1 GB:P49691; supported by full-length cDNA: Ceres: 39947.
PtpAffx.215577.1.S1_at	1.10502	0.012692	eugene3.01250042	At3g09720	DEAD:DEAH box RNA helicase protein		At3g09720	3.1481	putative RNA helicase similar to RNA helicase involved in rRNA processing GB:6321267 from [Saccharomyces cerevisiae]c, ontains DEAD and DEAH box domain
PtpAffx.148862.1.S1_at	1.00326	0.00263122	gw1.28.597.1	At3g09770	expressed protein : contains Pfam profile: PF00097 zinc finger		At3g09770	1.438	putative RING zinc finger protein contains Pfam profile: PF00097 zinc finger, C3HC4 type (RING finger); supported by full-length cDNA: Ceres: 38757.
PtpAffx.116443.1.S1_at	1.81365	0.000168425	eugene3.00160841	At3g09840	putative transitional endoplasmic reticulum ATPase : identical to cell division cycle protein 48 (CDC48) homolog GB:P54609 (EMBO J. 14 (22)		At3g09840	1.18414	putative transitional endoplasmic reticulum ATPase identical to cell division cycle protein 48 (CDC48) homolog GB:P54609 (EMBO J. 14 (22), 5626-5637 (1995)); similar to transitional endoplasmic reticulum ATPase GB:P46462 [Rattus norvegicus]
Ptp.1262.1.S1_s_at	1.12652	0.00849387	estExt_fgenesh4_pm.C_280088	At3g09840	putative transitional endoplasmic reticulum ATPase : identical to cell division cycle protein 48 (CDC48) homolog GB:P54609 (EMBO J. 14 (22)		At3g09840	1.18414	putative transitional endoplasmic reticulum ATPase identical to cell division cycle protein 48 (CDC48) homolog GB:P54609 (EMBO J. 14 (22), 5626-5637 (1995)); similar to transitional endoplasmic reticulum ATPase GB:P46462 [Rattus norvegicus]
PtpAffx.115286.1.A1_at	1.6089	0.00284314	grail3.0025002102	At3g09890	expressed protein : :supported by full-length cDNA: Ceres:19531.		At3g09890	1.74248	hypothetical protein predicted by genscan;supported by full-length cDNA: Ceres:19531.
Ptp.3068.1.S1_at	1.36559	0.000298105	grail3.0028022801	At3g09890	expressed protein : :supported by full-length cDNA: Ceres:19531.		At3g09890	1.74248	hypothetical protein predicted by genscan;supported by full-length cDNA: Ceres:19531.
Ptp.7834.1.S1_s_at	1.50165	0.00990606	estExt_fgenesh4_pg.C_280257	At3g10050	threonine dehydratase:deaminase (OMR1) : identical to threonine dehydratase:deaminase (OMR1) GB:AAC97936		At3g10050	2.11529	threonine dehydratase/deaminase (OMR1) identical to threonine dehydratase/deaminase (OMR1) GB:AAC97936, GB:AF096281 [Arabidopsis thaliana]; supported by cDNA: gi_3800877_gb_AF096281.1_AF096281
PtpAffx.145195.1.A1_at	3.92041	0.00661245	estExt_fgenesh4_pg.C_280257	At3g10050	threonine dehydratase:deaminase (OMR1) : identical to threonine dehydratase:deaminase (OMR1) GB:AAC97936		At3g10050	2.11529	threonine dehydratase/deaminase (OMR1) identical to threonine dehydratase/deaminase (OMR1) GB:AAC97936, GB:AF096281 [Arabidopsis thaliana]; supported by cDNA: gi_3800877_gb_AF096281.1_AF096281
PtpAffx.130782.1.S1_at	0.642579	0.0132268	gw1.XVI.1854.1	At3g10140	putative RecA protein : similar to RecA protein GB:BAA78779 [Rhodopseudomonas palustris]: supported by cDNA: gi_18996121		At3g10140	1.71679	putative RecA protein similar to RecA protein GB:BAA78779 [Rhodopseudomonas palustris]
PtpAffx.209444.1.S1_at	2.39675	3.62644e-05	gw1.X.2964.1	At3g10530	hypothetical protein : similar to hypothetical protein GB:P40055 [Saccharomyces cerevisiae]		At3g10530	1.68263	hypothetical protein similar to hypothetical protein GB:P40055 [Saccharomyces cerevisiae], Pfam HMM hit: WD domain, G-beta repeats
PtpAffx.209491.1.S1_at	1.3182	0.00578086	fgenesh4_pm.C_LG_X000986	At3g10690	putative DNA gyrase subunit A : similar to DNA gyrase A subunit GB:BAA10380 (Synechocystis sp)		At3g10690	3.87639	putative DNA gyrase subunit A similar to DNA gyrase A subunit GB:BAA10380 [Synechocystis sp]
PtpAffx.1281.2.S1_at	0.900239	0.0044781	grail3.0022021301	At3g11400	eukaryotic translation initiation factor 3 subunit g (eIF3g) : : supported by full-length cDNA: Ceres: 39231.		At3g11400	1.87602	putative eukaryotic translation initiation factor 3 subunit similar to eukaryotic translation initiation factor 3 subunit GB:AAB71866 [Homo sapiens]; supported by full-length cDNA: Ceres: 39231.
PtpAffx.1281.1.A1_at	1.07041	0.0106919	estExt_Genewise1_v1.C_LG_VIII0704	At3g11400	eukaryotic translation initiation factor 3 subunit g (eIF3g) : : supported by full-length cDNA: Ceres: 39231.		At3g11400	1.87602	putative eukaryotic translation initiation factor 3 subunit similar to eukaryotic translation initiation factor 3 subunit GB:AAB71866 [Homo sapiens]; supported by full-length cDNA: Ceres: 39231.
PtpAffx.1281.3.A1_a_at	1.71357	0.00315487	estExt_Genewise1_v1.C_LG_VIII0704	At3g11400	eukaryotic translation initiation factor 3 subunit g (eIF3g) : : supported by full-length cDNA: Ceres: 39231.		At3g11400	1.87602	putative eukaryotic translation initiation factor 3 subunit similar to eukaryotic translation initiation factor 3 subunit GB:AAB71866 [Homo sapiens]; supported by full-length cDNA: Ceres: 39231.
PtpAffx.203584.1.S1_at	1.23084	0.000156954	eugene3.00031749	At3g11450	putative cell division related protein : similar to GlsA (required for asymmetric cell division) GB:AAD26632 [Volvox carteri f. nagariensis]		At3g11450	1.70689	putative cell division related protein similar to GlsA (required for asymmetric cell division) GB:AAD26632 [Volvox carteri f. nagariensis]
Ptp.6998.1.S1_at	1.09719	0.00349701	estExt_fgenesh4_pm.C_LG_I0066	At3g11450	putative cell division related protein : similar to GlsA (required for asymmetric cell division) GB:AAD26632 [Volvox carteri f. nagariensis]		At3g11450	1.70689	putative cell division related protein similar to GlsA (required for asymmetric cell division) GB:AAD26632 [Volvox carteri f. nagariensis]
PtpAffx.118060.1.S1_s_at	1.92784	0.0158528	estExt_Genewise1_v1.C_1210133	At3g11710	lysyl-tRNA synthetase : identical to lysyl-tRNA synthetase: LysRS GB:AAD17333 [Arabidopsis thaliana]: supported by cDNA: gi_4325323_gb_AF125574.1_AF125574		At3g11710	2.2515	lysyl-tRNA synthetase identical to lysyl-tRNA synthetase; LysRS GB:AAD17333 [Arabidopsis thaliana]; supported by cDNA: gi_4325323_gb_AF125574.1_AF125574
PtpAffx.215310.1.S1_at	0.701626	0.00919737	estExt_Genewise1_v1.C_1210133	At3g11710	lysyl-tRNA synthetase : identical to lysyl-tRNA synthetase: LysRS GB:AAD17333 [Arabidopsis thaliana]: supported by cDNA: gi_4325323_gb_AF125574.1_AF125574		At3g11710	2.2515	lysyl-tRNA synthetase identical to lysyl-tRNA synthetase; LysRS GB:AAD17333 [Arabidopsis thaliana]; supported by cDNA: gi_4325323_gb_AF125574.1_AF125574
PtpAffx.218915.1.S1_s_at	1.47676	0.00921177	gw1.1920.3.1	At3g11830	putative T-complex protein 1		At3g11830	2.47799	putative T-complex protein 1, ETA subunit similar to T-complex protein 1, ETA subunit GB:P80313 [Mus musculus]
PtpAffx.16379.1.S1_at	1.56511	0.00452722	gw1.XVI.1976.1	At3g11964	hypothetical protein : similar to putative pre-rRNA processing protein GB:AAF23213 GI:6671953 from [Arabidopsis thaliana]		At3g11964	2.38016	hypothetical protein similar to putative pre-rRNA processing protein GB:AAF23213 GI:6671953 from [Arabidopsis thaliana]
PtpAffx.213359.1.S1_at	2.24945	0.00213791	gw1.XVI.1976.1	At3g11964	hypothetical protein : similar to putative pre-rRNA processing protein GB:AAF23213 GI:6671953 from [Arabidopsis thaliana]		At3g11964	2.38016	hypothetical protein similar to putative pre-rRNA processing protein GB:AAF23213 GI:6671953 from [Arabidopsis thaliana]
PtpAffx.28993.1.S1_s_at	2.84613	0.000485152	gw1.XVI.1975.1	At3g11964	hypothetical protein : similar to putative pre-rRNA processing protein GB:AAF23213 GI:6671953 from [Arabidopsis thaliana]		At3g11964	2.38016	hypothetical protein similar to putative pre-rRNA processing protein GB:AAF23213 GI:6671953 from [Arabidopsis thaliana]
PtpAffx.213358.1.S1_at	2.7971	0.000852536	gw1.XVI.1975.1	At3g11964	hypothetical protein : similar to putative pre-rRNA processing protein GB:AAF23213 GI:6671953 from [Arabidopsis thaliana]		At3g11964	2.38016	hypothetical protein similar to putative pre-rRNA processing protein GB:AAF23213 GI:6671953 from [Arabidopsis thaliana]
PtpAffx.206470.1.S1_at	0.69063	0.0174647	eugene3.00061196	At3g12050	expressed protein : :supported by full-length cDNA: Ceres:38478.		At3g12050	2.29788	unknown protein ;supported by full-length cDNA: Ceres:38478.
PtpAffx.216779.1.S1_at	0.665123	0.0052785	eugene3.01520015	At3g12180	unknown protein :		At3g12180	1.26528	unknown protein
Ptp.6900.1.S1_at	1.88901	0.0088577	gw1.I.7009.1	At3g12270	arginine N-methyltransferase 3		At3g12270	2.68759	arginine N-methyltransferase 3, putative similar to arginine N-methyltransferase 3 GB:AAC40158 [Rattus norvegicus]
Ptp.6900.1.S1_s_at	1.68048	0.00754091	gw1.I.7009.1	At3g12270	arginine N-methyltransferase 3		At3g12270	2.68759	arginine N-methyltransferase 3, putative similar to arginine N-methyltransferase 3 GB:AAC40158 [Rattus norvegicus]
Ptp.5692.1.S1_s_at	1.18133	7.90105e-05	eugene3.00010207	At3g12390	nascent polypeptide associated complex alpha chain		At3g12390	1.68128	nascent polypeptide associated complex alpha chain, putative similar to nascent polypeptide associated complex alpha chain GB:AAF27917 GI:6752882 [Pinus taeda]; supported by cDNA: gi_15081679_gb_AY048232.1_
Ptp.2853.1.S1_at	2.02047	0.0179661	eugene3.00011141	At3g12480	unknown protein :		At3g12480	1.41398	unknown protein
PtpAffx.156764.1.S1_at	2.63673	0.00577895	gw1.III.203.1	At3g12600	expressed protein : : supported by cDNA: gi_13358193_gb_AF325001.2_AF325001		At3g12600	1.28053	unknown protein ; supported by cDNA: gi_13358193_gb_AF325001.2_AF325001
PtpAffx.213251.1.S1_at	1.0438	0.00115671	gw1.XVI.1294.1	At3g12600	expressed protein : : supported by cDNA: gi_13358193_gb_AF325001.2_AF325001		At3g12600	1.28053	unknown protein ; supported by cDNA: gi_13358193_gb_AF325001.2_AF325001
PtpAffx.22577.1.S1_at	1.03557	0.0186328	gw1.X.1387.1	At3g12670	CTP-synthetase		At3g12670	2.12576	CTP-synthetase, putative similar to CTP synthetase GB:U49350 GI:1515356 (Mus musculus)
PtpAffx.207817.1.S1_at	1.53679	0.000686644	fgenesh4_pm.C_LG_VIII000317	At3g12670	CTP-synthetase		At3g12670	2.12576	CTP-synthetase, putative similar to CTP synthetase GB:U49350 GI:1515356 (Mus musculus)
PtpAffx.5959.1.A1_at	0.669708	0.00181486	estExt_fgenesh4_kg.C_LG_VIII0041	At3g12760	expressed protein : : supported by cDNA: gi_15292984_gb_AY050926.1_		At3g12760	1.83142	unknown protein ; supported by cDNA: gi_15292984_gb_AY050926.1_
Ptp.6009.1.S1_at	1.52086	0.000847337	eugene3.00121256	At3g12790	unknown protein : similar to unknown protein GB:AAD37022 from [Arabidopsis thaliana]		At3g12790	1.84599	unknown protein similar to unknown protein GB:AAD37022 from [Arabidopsis thaliana]
PtpAffx.56386.1.A1_at	2.58398	0.00151167	gw1.VII.159.1	At3g13000	hypothetical protein : predicted by genscan+: supported by cDNA: gi_20260517		At3g13000	2.45143	hypothetical protein predicted by genscan+
PtpAffx.1058.3.S1_s_at	1.21159	0.0100566	eugene3.00181232	At3g13580	ribosomal protein		At3g13580	3.31412	ribosomal protein, putative similar to 60S ribosomal protein L7 GB:AAD14525 GI:4262232 from [Arabidopsis thaliana]; supported by cDNA: gi_14532551_gb_AY039900.1_
PtpAffx.18530.1.A1_at	0.894216	0.00384978	grail3.0090004401	At3g13580	ribosomal protein		At3g13580	3.31412	ribosomal protein, putative similar to 60S ribosomal protein L7 GB:AAD14525 GI:4262232 from [Arabidopsis thaliana]; supported by cDNA: gi_14532551_gb_AY039900.1_
PtpAffx.37035.2.S1_a_at	1.95568	0.0191817	fgenesh4_pm.C_LG_VI000402	At3g14000	hypothetical protein : predicted by genemark.hmm		At3g14000	2.10472	hypothetical protein predicted by genemark.hmm
PtpAffx.37035.1.A1_at	2.17005	0.0105714	fgenesh4_pm.C_LG_XVIII000004	At3g14000	hypothetical protein : predicted by genemark.hmm		At3g14000	2.10472	hypothetical protein predicted by genemark.hmm
Ptp.2338.1.S1_s_at	1.04196	0.0195444	estExt_fgenesh4_pg.C_LG_XI0909	At3g15000	expressed protein : similar to DAG protein (required for chloroplast differentiation and palisade development) GB:Q38732 [Antirrhinum majus]: supported by cDNA: gi_16226542_gb_AF428427.1_AF428427		At3g15000	2.16745	unknown protein similar to DAG protein (required for chloroplast differentiation and palisade development) GB:Q38732 [Antirrhinum majus]; supported by cDNA: gi_16226542_gb_AF428427.1_AF428427
PtpAffx.3747.1.S1_at	1.39002	0.00151565	estExt_fgenesh4_pg.C_LG_XI0909	At3g15000	expressed protein : similar to DAG protein (required for chloroplast differentiation and palisade development) GB:Q38732 [Antirrhinum majus]: supported by cDNA: gi_16226542_gb_AF428427.1_AF428427		At3g15000	2.16745	unknown protein similar to DAG protein (required for chloroplast differentiation and palisade development) GB:Q38732 [Antirrhinum majus]; supported by cDNA: gi_16226542_gb_AF428427.1_AF428427
PtpAffx.134230.1.A1_at	0.735095	0.00148275	eugene3.00160412	At3g15010	RNA-binding protein : contains Pfam profile: PF00076 RNA recognition motif. (a.k.a. RRM		At3g15010	1.89114	RNA-binding protein contains Pfam profile: PF00076 RNA recognition motif. (a.k.a. RRM, RBD, or RNP domain)
PtpAffx.78971.1.S1_at	0.780521	0.0183501	gw1.XI.620.1	At3g15150	hypothetical protein : predicted by genemark.hmm		At3g15150	2.48263	hypothetical protein predicted by genemark.hmm
PtpAffx.28131.1.A1_at	1.568	0.00378952	eugene3.00110917	At3g15350	N-acetylglucosaminyltransferase family (Core-2:I-Branching enzyme family) : contains Pfam profile: PF02485 Core-2:I-Branching enzyme: supported by cDNA: gi_15146307_gb_AY049295.1_		At3g15350	1.6245	unknown protein similar to hypothetical protein GB:CAB43880; supported by cDNA: gi_15146307_gb_AY049295.1_
PtpAffx.209971.1.S1_at	0.91571	0.0101023	eugene3.00110917	At3g15350	N-acetylglucosaminyltransferase family (Core-2:I-Branching enzyme family) : contains Pfam profile: PF02485 Core-2:I-Branching enzyme: supported by cDNA: gi_15146307_gb_AY049295.1_		At3g15350	1.6245	unknown protein similar to hypothetical protein GB:CAB43880; supported by cDNA: gi_15146307_gb_AY049295.1_
PtpAffx.28131.1.A1_s_at	2.33229	0.00141969	eugene3.00110917	At3g15350	N-acetylglucosaminyltransferase family (Core-2:I-Branching enzyme family) : contains Pfam profile: PF02485 Core-2:I-Branching enzyme: supported by cDNA: gi_15146307_gb_AY049295.1_		At3g15350	1.6245	unknown protein similar to hypothetical protein GB:CAB43880; supported by cDNA: gi_15146307_gb_AY049295.1_
PtpAffx.118354.1.S1_at	1.22651	0.00704944	fgenesh4_pg.C_LG_IV000538	At3g15390	hypothetical protein : predicted by genscan+		At3g15390	2.06603	hypothetical protein predicted by genscan+
PtpAffx.58357.1.S1_at	1.52496	0.00852782	fgenesh4_pg.C_LG_IV000538	At3g15390	hypothetical protein : predicted by genscan+		At3g15390	2.06603	hypothetical protein predicted by genscan+
PtpAffx.16882.2.S1_at	3.71326	0.00698356	gw1.I.9580.1	At3g15540	early auxin-induced protein		At3g15540	22.1112	early auxin-induced protein, IAA19 identical to IAA19 GB:AAB84356 from [Arabidopsis thaliana]; supported by full-length cDNA: Ceres: 94231.
PtpAffx.92873.1.S1_at	0.589022	0.00563834	fgenesh4_pm.C_LG_I000474	At3g15970	expressed protein : contains RanBP1 domain:supported by full-length cDNA: Ceres:108414.		At3g15970	1.48361	unknown protein contains RanBP1 domain;supported by full-length cDNA: Ceres:108414.
Ptp.7548.1.S1_at	0.962325	0.00564584	estExt_Genewise1_v1.C_LG_III1727	At3g16080	putative ribosomal protein : similar to ribosomal protein L37 GB:BAA04888 from [Homo sapiens]:supported by full-length cDNA: Ceres:14710.		At3g16080	1.6889	putative ribosomal protein similar to ribosomal protein L37 GB:BAA04888 from [Homo sapiens];supported by full-length cDNA: Ceres:14710.
PtpAffx.47668.1.A1_at	3.58827	0.00261779	estExt_Genewise1_v1.C_400931	At3g16150	putative L-asparaginase : similar to L-ASPARAGINASE GB:P30364from [Lupinus angustifolius]:supported by full-length cDNA: Ceres:21689.		At3g16150	2.97513	putative L-asparaginase similar to L-ASPARAGINASE GB:P30364from [Lupinus angustifolius];supported by full-length cDNA: Ceres:21689.
Ptp.8115.1.S1_at	1.1236	0.00618004	estExt_fgenesh4_pm.C_LG_I0548	At3g16260	hypothetical protein : predicted by genemark.hmm		At3g16260	2.14552	hypothetical protein predicted by genemark.hmm
PtpAffx.204049.1.S1_s_at	4.76622	0.000129238	fgenesh4_pg.C_LG_IV000861	At3g16520	putative glucosyltransferase : similar to UDP-glucose glucosyltransferase GB:X77459 [Manihot esculenta]		At3g16520	6.3544	putative glucosyltransferase similar to UDP-glucose glucosyltransferase GB:X77459 [Manihot esculenta], UDP-glycose:flavonoid glycosyltransferase GB:BAA36411 [Vigna mungo]
PtpAffx.4624.1.S1_at	1.91155	0.0025068	estExt_Genewise1_v1.C_770152	At3g16770	AP2 domain protein RAP2.3 : identical to GI:2281631 [Arabidopsis thaliana] :supported by full-length cDNA: Ceres:35981.		At3g16770	7.94663	AP2 domain containing protein RAP2.3 identical to GB:AAC49769 from [Arabidopsis thaliana];supported by full-length cDNA: Ceres:35981.
Ptp.79.1.S1_at	0.897246	0.00461368	estExt_Genewise1_v1.C_440425	At3g16780	putative ribosomal protein : similar to ribosomal protein L19 GB:CAA45090 from [Homo sapiens]:supported by full-length cDNA: Ceres:27978.		At3g16780	1.36951	putative ribosomal protein similar to ribosomal protein L19 GB:CAA45090 from [Homo sapiens];supported by full-length cDNA: Ceres:27978.
Ptp.79.1.S1_x_at	0.800584	0.00732701	estExt_Genewise1_v1.C_440425	At3g16780	putative ribosomal protein : similar to ribosomal protein L19 GB:CAA45090 from [Homo sapiens]:supported by full-length cDNA: Ceres:27978.		At3g16780	1.36951	putative ribosomal protein similar to ribosomal protein L19 GB:CAA45090 from [Homo sapiens];supported by full-length cDNA: Ceres:27978.
PtpAffx.121779.1.S1_at	3.33199	0.000510969	gw1.77.142.1	At3g16810	expressed protein : contains Pfam profile:PF00806 Pumilio-family RNA binding domains: supported by cDNA: gi_15010673_gb_AY045638.1_		At3g16810	2.42733	unknown protein contains Pfam profile:PF00806 Pumilio-family RNA binding domains; supported by cDNA: gi_15010673_gb_AY045638.1_
PtpAffx.30719.1.A1_at	3.45938	0.00198093	gw1.77.142.1	At3g16810	expressed protein : contains Pfam profile:PF00806 Pumilio-family RNA binding domains: supported by cDNA: gi_15010673_gb_AY045638.1_		At3g16810	2.42733	unknown protein contains Pfam profile:PF00806 Pumilio-family RNA binding domains; supported by cDNA: gi_15010673_gb_AY045638.1_
PtpAffx.222985.1.S1_at	2.34466	0.000831721	gw1.77.142.1	At3g16810	expressed protein : contains Pfam profile:PF00806 Pumilio-family RNA binding domains: supported by cDNA: gi_15010673_gb_AY045638.1_		At3g16810	2.42733	unknown protein contains Pfam profile:PF00806 Pumilio-family RNA binding domains; supported by cDNA: gi_15010673_gb_AY045638.1_
PtpAffx.211738.1.S1_at	0.987438	0.0145127	grail3.0061016001	At3g16870	GATA zinc finger protein : predicted by genemark.hmm		At3g16870	2.93552	hypothetical protein predicted by genemark.hmm, contains Pfam profile:PF00320 GATA:GATA zinc finger
PtpAffx.209062.1.S1_at	1.17737	0.000637355	grail3.0006048501	At3g17030	hypothetical protein : predicted by genemark.hmm		At3g17030	2.55162	hypothetical protein predicted by genemark.hmm
PtpAffx.23625.1.A1_s_at	0.334254	0.0195491	estExt_fgenesh4_pg.C_LG_VIII0879	At3g17300	expressed protein : :supported by full-length cDNA: Ceres:9508.		At3g17300	1.95344	unknown protein ;supported by full-length cDNA: Ceres:9508.
PtpAffx.152736.1.S1_at	1.09792	0.0129908	grail3.0050015401	At3g17450	unknown protein :		At3g17450	1.82108	unknown protein
PtpAffx.8468.2.S1_at	1.31052	0.0180838	estExt_fgenesh4_pm.C_LG_X0015	At3g17465	ribosomal protein L3 :		At3g17465	1.99559	ribosomal protein L3
PtpAffx.249.483.S1_at	0.941585	0.00559395	estExt_Genewise1_v1.C_LG_X3660	At3g17590	expressed protein : almost identical to SNF5 homolog BSH GB:AAB47766 from [Arabidopsis thaliana]		At3g17590	2.89355	unknown protein almost identical to SNF5 homolog BSH GB:AAB47766 from [Arabidopsis thaliana], one amino acid difference; supported by cDNA: gi_1843627_gb_U88061.1_ATU88061
Ptp.4235.1.S1_at	2.52068	0.00233381	estExt_Genewise1_v1.C_1220273	At3g17700	cyclic nucleotide-binding transporter 1 (CNBT1) : identical to cyclic nucleotide-binding transporter 1 (CNBT1) GI:8131898 from [Arabidopsis thaliana]: supported by cDNA: gi_8131897_gb_AF148541.1_AF148541		At3g17700	2.70647	hypothetical protein contains similarity to ion channel protein from [Arabidopsis thaliana]; supported by cDNA: gi_8131897_gb_AF148541.1_AF148541
PtpAffx.214948.1.S1_s_at	1.69295	0.0167326	eugene3.11260002	At3g17700	cyclic nucleotide-binding transporter 1 (CNBT1) : identical to cyclic nucleotide-binding transporter 1 (CNBT1) GI:8131898 from [Arabidopsis thaliana]: supported by cDNA: gi_8131897_gb_AF148541.1_AF148541		At3g17700	2.70647	hypothetical protein contains similarity to ion channel protein from [Arabidopsis thaliana]; supported by cDNA: gi_8131897_gb_AF148541.1_AF148541
Ptp.2062.1.A1_at	1.76565	0.00340269	estExt_fgenesh4_pg.C_LG_XII0034	At3g17770	dihydroxyacetone kinase		At3g17770	1.83787	dihydroxyacetone kinase, putative similar to dihydroxyacetone kinase GB:AAC83220 [Schizosaccharomyces pombe] (Biochim. Biophys. Acta 1442 (2-3), 361-368 (1998))
PtpAffx.220978.1.S1_s_at	2.05705	0.00475709	estExt_fgenesh4_pg.C_LG_XII0034	At3g17770	dihydroxyacetone kinase		At3g17770	1.83787	dihydroxyacetone kinase, putative similar to dihydroxyacetone kinase GB:AAC83220 [Schizosaccharomyces pombe] (Biochim. Biophys. Acta 1442 (2-3), 361-368 (1998))
Ptp.7884.1.A1_at	1.78133	0.00803429	fgenesh4_pm.C_LG_XII000144	At3g17910	surfeit 1 : identical to GB:AAF19609 from [Arabidopsis thaliana] (FEBS Lett. 1999:462(3):416-420): supported by cDNA: gi_6630872_gb_AF182953.1_AF182953		At3g17910	1.48939	surfeit 1 identical to GB:AAF19609 from [Arabidopsis thaliana] (FEBS Lett. 1999;462(3):416-420); supported by cDNA: gi_6630872_gb_AF182953.1_AF182953
Ptp.7884.1.A1_s_at	1.78517	0.00379707	fgenesh4_pm.C_LG_XII000144	At3g17910	surfeit 1 : identical to GB:AAF19609 from [Arabidopsis thaliana] (FEBS Lett. 1999:462(3):416-420): supported by cDNA: gi_6630872_gb_AF182953.1_AF182953		At3g17910	1.48939	surfeit 1 identical to GB:AAF19609 from [Arabidopsis thaliana] (FEBS Lett. 1999;462(3):416-420); supported by cDNA: gi_6630872_gb_AF182953.1_AF182953
PtpAffx.58266.1.S1_at	1.31402	0.0123302	eugene3.00150362	At3g18165	Expressed protein : : supported by full-length cDNA: Ceres: 41430.		At3g18165	1.42624	Expressed protein ; supported by full-length cDNA: Ceres: 41430.
PtpAffx.210451.1.S1_at	1.30928	0.00389566	eugene3.00120511	At3g18525	mismatch repair protein : identical to mismatch repair protein GB:AAD04176 from [Arabidopsis thaliana]		At3g18525	2.07817	DNA mismatch repair protein MSH2, 5 partial identical to GB:O24617 from [Arabidopsis thaliana] (Plant Physiol. 115 (2), 833-839 (1997))
Ptp.257.1.S1_s_at	1.42966	0.00300695	gw1.I.938.1	At3g18600	DEAD:DEAH box RNA helicase protein		At3g18600	2.44776	DEAD box helicase protein, putative similar to DEAD box helicase protein GB:NP_006764 from [Homo sapiens], contains Pfam profile: PF00270 DEAD/DEAH box helicase
Ptp.6293.1.S1_s_at	2.18908	0.00223723	gw1.I.938.1	At3g18600	DEAD:DEAH box RNA helicase protein		At3g18600	2.44776	DEAD box helicase protein, putative similar to DEAD box helicase protein GB:NP_006764 from [Homo sapiens], contains Pfam profile: PF00270 DEAD/DEAH box helicase
PtpAffx.76347.1.A1_at	1.63139	0.00035542	gw1.I.938.1	At3g18600	DEAD:DEAH box RNA helicase protein		At3g18600	2.44776	DEAD box helicase protein, putative similar to DEAD box helicase protein GB:NP_006764 from [Homo sapiens], contains Pfam profile: PF00270 DEAD/DEAH box helicase
PtpAffx.104839.1.S1_at	2.50934	0.000707829	estExt_Genewise1_v1.C_LG_IV0352	At3g18940	expressed protein : :supported by full-length cDNA: Ceres:75.		At3g18940	1.64983	unknown protein ;supported by full-length cDNA: Ceres:75.
PtpAffx.9721.1.A1_at	2.07092	0.00125108	estExt_Genewise1_v1.C_LG_IV0352	At3g18940	expressed protein : :supported by full-length cDNA: Ceres:75.		At3g18940	1.64983	unknown protein ;supported by full-length cDNA: Ceres:75.
PtpAffx.132201.1.A1_at	0.932773	0.00114527	estExt_fgenesh4_pm.C_LG_I1064	At3g19630	unknown protein :		At3g19630	1.91709	unknown protein
PtpAffx.207085.1.S1_at	1.97614	0.00207359	gw1.VII.1656.1	At3g19640	unknown protein :		At3g19640	1.22007	unknown protein
PtpAffx.130385.1.S1_at	1.19436	0.000158619	fgenesh4_pg.C_LG_IX000743	At3g19650	hypothetical protein : predicted by genscan+		At3g19650	2.2077	hypothetical protein predicted by genscan+
PtpAffx.207850.1.S1_at	1.3685	0.00727809	eugene3.00080787	At3g19850	hypothetical protein : similar to hypothetical protein GB:AAD50054 from [Arabidopsis thaliana]		At3g19850	7.29939	hypothetical protein similar to hypothetical protein GB:AAD50054 from [Arabidopsis thaliana]
PtpAffx.158491.2.S1_s_at	2.74604	0.00460064	estExt_Genewise1_v1.C_LG_XIV0433	At3g20000	membrane import protein		At3g20000	1.9068	membrane import protein, putative similar to membrane import protein GB:AAF20172 GI:6636407 [Drosophila melanogaster]; supported by cDNA: gi_15292982_gb_AY050925.1_
Ptp.849.1.S1_at	1.92923	0.0166047	estExt_Genewise1_v1.C_LG_XIV0433	At3g20000	membrane import protein		At3g20000	1.9068	membrane import protein, putative similar to membrane import protein GB:AAF20172 GI:6636407 [Drosophila melanogaster]; supported by cDNA: gi_15292982_gb_AY050925.1_
Ptp.6552.1.S1_at	3.05923	0.0116581	gw1.VII.274.1	At3g20000	membrane import protein		At3g20000	1.9068	membrane import protein, putative similar to membrane import protein GB:AAF20172 GI:6636407 [Drosophila melanogaster]; supported by cDNA: gi_15292982_gb_AY050925.1_
Ptp.6552.2.S1_s_at	2.72589	0.000688268	gw1.VII.274.1	At3g20000	membrane import protein		At3g20000	1.9068	membrane import protein, putative similar to membrane import protein GB:AAF20172 GI:6636407 [Drosophila melanogaster]; supported by cDNA: gi_15292982_gb_AY050925.1_
PtpAffx.22417.3.A1_s_at	1.38597	0.0127009	estExt_fgenesh4_pm.C_LG_VII0524	At3g20020	arginine methyltransferase		At3g20020	1.95199	arginine methyltransferase, putative similar to arginine methyltransferase GB:CAA07570 [Arabidopsis thaliana]
PtpAffx.202134.1.S1_at	0.78782	9.22445e-05	estExt_fgenesh4_pg.C_LG_II1290	At3g20050	t-complex polypeptide 1 homologue : identical to t-complex polypeptide 1 homologue GB:D11351 [Arabidopsis thaliana]: supported by cDNA: gi_217870_dbj_D11351.1_ATHTCP1H		At3g20050	1.54338	t-complex polypeptide 1 homologue identical to t-complex polypeptide 1 homologue GB:D11351 [Arabidopsis thaliana]; supported by cDNA: gi_217870_dbj_D11351.1_ATHTCP1H
PtpAffx.33693.1.A1_at	1.35156	0.0177965	estExt_fgenesh4_pg.C_LG_II1290	At3g20050	t-complex polypeptide 1 homologue : identical to t-complex polypeptide 1 homologue GB:D11351 [Arabidopsis thaliana]: supported by cDNA: gi_217870_dbj_D11351.1_ATHTCP1H		At3g20050	1.54338	t-complex polypeptide 1 homologue identical to t-complex polypeptide 1 homologue GB:D11351 [Arabidopsis thaliana]; supported by cDNA: gi_217870_dbj_D11351.1_ATHTCP1H
Ptp.6251.1.S1_at	0.537449	0.00294041	grail3.0090002501	At3g20240	mitochondrial carrier protein family : contains Pfam profile: PF00153 mitochondrial carrier proteins:supported by full-length cDNA: Ceres:126140.		At3g20240	3.44981	mitochondrial carrier protein, putative contains Pfam profile: PF00153 mitochondrial carrier proteins;supported by full-length cDNA: Ceres:126140.
PtpAffx.201244.1.S1_at	0.632504	0.00663286	eugene3.00012554	At3g20330	aspartate carbamoyltransferase precursor (aspartate transcarbamylase) : identical to GB:P49077 from [Arabidopsis thaliana] (Mol. Gen. Genet. 244 (1)		At3g20330	2.03554	aspartate carbamoyltransferase precursor (aspartate transcarbamylase) identical to GB:P49077 from [Arabidopsis thaliana] (Mol. Gen. Genet. 244 (1), 23-32 (1994)); supported by cDNA: gi_15215705_gb_AY050381.1_
PtpAffx.206697.1.S1_at	2.04092	0.000356456	estExt_fgenesh4_pg.C_LG_VI1588	At3g20430	unknown protein :		At3g20430	1.80884	unknown protein
Ptp.2769.2.S1_at	0.954641	0.00913999	estExt_fgenesh4_pg.C_LG_VI1588	At3g20430	unknown protein :		At3g20430	1.80884	unknown protein
PtpAffx.145701.1.S1_s_at	2.16368	0.000889217	estExt_fgenesh4_pg.C_LG_XIII0422	At3g20500	purple acid phosphatase		At3g20500	1.848	purple acid phosphatase, putative similar to purple acid phosphatase GB:CAA06921 [Ipomoea batatas]
PtpAffx.160811.1.S1_s_at	2.50082	0.00135853	estExt_fgenesh4_pg.C_LG_XIII0422	At3g20500	purple acid phosphatase		At3g20500	1.848	purple acid phosphatase, putative similar to purple acid phosphatase GB:CAA06921 [Ipomoea batatas]
PtpAffx.211178.1.S1_s_at	0.522401	0.0183798	estExt_fgenesh4_pm.C_LG_XIII0359	At3g20740	fertilization-independent endosperm protein (FIE) : identical to GB:AAD23584 from [Arabidopsis thaliana]: supported by cDNA: gi_4567094_gb_AF129516.1_AF129516		At3g20740	1.35776	fertilization-independent endosperm protein identical to GB:AAD23584 from [Arabidopsis thaliana]; supported by cDNA: gi_4567094_gb_AF129516.1_AF129516
PtpAffx.25183.1.S1_at	0.605155	0.00769075	estExt_Genewise1_v1.C_LG_X3446	At3g20970	expressed protein : contains Pfam profile: PF01106 NifU-like domain: supported by cDNA: gi_13899084_gb_AF370537.1_AF370537		At3g20970	1.47791	unknown protein contains Pfam profile: PF01106 NifU-like domain; supported by cDNA: gi_13899084_gb_AF370537.1_AF370537
PtpAffx.213819.1.S1_at	1.5348	0.00071074	gw1.XVII.344.1	At3g21110	phosphoribosyamidoimidazole-succinocarboxamide synthase		At3g21110	2.74625	phosphoribosyamidoimidazole-succinocarboxamide synthase, putative similar to PHOSPHORIBOSYLAMIDOIMIDAZOLE-SUCCINOCARBOXAMIDE SYNTHASE GB:P38025 from [Arabidopsis thaliana];supported by full-length cDNA: Ceres:35508.
PtpAffx.66641.1.S1_s_at	2.02145	9.07819e-05	estExt_fgenesh4_pm.C_280108	At3g21540	G-protein beta family : contains Pfam profile: PF00400 WD domain		At3g21540	2.53246	WD-repeat protein, putative contains Pfam profile: PF00400 WD domain, G-beta repeat (10 copies)
PtpAffx.219787.1.S1_s_at	1.58422	0.0035312	estExt_fgenesh4_pm.C_280108	At3g21540	G-protein beta family : contains Pfam profile: PF00400 WD domain		At3g21540	2.53246	WD-repeat protein, putative contains Pfam profile: PF00400 WD domain, G-beta repeat (10 copies)
PtpAffx.21524.1.S1_s_at	6.82067	0.000638505	eugene3.00070254	At3g22060	receptor kinase common family		At3g22060	25.6383	hypothetical protein contains Pfam profile: PF01657 Domain of unknown function; supported by cDNA: gi_14334417_gb_AY034900.1_
PtpAffx.249.76.S1_a_at	3.51784	0.000381725	gw1.XVI.771.1	At3g22120	unknown protein : similar to cell wall-plasma membrane linker protein GB:CAA64425 from [Brassica napus]		At3g22120	7.88558	unknown protein similar to cell wall-plasma membrane linker protein GB:CAA64425 from [Brassica napus]
PtpAffx.213163.1.S1_x_at	1.7104	0.00052048	gw1.XVI.771.1	At3g22120	unknown protein : similar to cell wall-plasma membrane linker protein GB:CAA64425 from [Brassica napus]		At3g22120	7.88558	unknown protein similar to cell wall-plasma membrane linker protein GB:CAA64425 from [Brassica napus]
PtpAffx.213163.1.S1_a_at	3.49467	7.9881e-05	gw1.XVI.771.1	At3g22120	unknown protein : similar to cell wall-plasma membrane linker protein GB:CAA64425 from [Brassica napus]		At3g22120	7.88558	unknown protein similar to cell wall-plasma membrane linker protein GB:CAA64425 from [Brassica napus]
PtpAffx.24469.1.A1_a_at	1.29531	0.00592467	eugene3.00160176	At3g22290	unknown protein :		At3g22290	1.25971	unknown protein
PtpAffx.24469.2.S1_at	0.389625	0.0191413	estExt_fgenesh4_pg.C_LG_VI0206	At3g22290	unknown protein :		At3g22290	1.25971	unknown protein
PtpAffx.24469.1.A1_at	0.491012	0.0194593	eugene3.00160176	At3g22290	unknown protein :		At3g22290	1.25971	unknown protein
PtpAffx.71207.1.S1_at	1.22354	0.0126054	fgenesh4_pm.C_LG_VII000268	At3g22300	putative 40S ribosomal protein S10 : similar to 40S RIBOSOMAL PROTEIN S10 GB:P42797 from [Arabidopsis thaliana]:supported by full-length cDNA: Ceres:109598.		At3g22300	1.71861	putative 40S ribosomal protein S10 similar to 40S RIBOSOMAL PROTEIN S10 GB:P42797 from [Arabidopsis thaliana];supported by full-length cDNA: Ceres:109598.
Ptp.2903.1.A1_s_at	5.65102	0.00123562	gw1.XII.485.1	At3g22370	alternative oxidase 1a precursor : identical to GB:Q39219 from [Arabidopsis thaliana]:supported by full-length cDNA: Ceres:116257.		At3g22370	1.66309	alternative oxidase 1a precursor identical to GB:Q39219 from [Arabidopsis thaliana];supported by full-length cDNA: Ceres:116257.
PtpAffx.222200.1.S1_s_at	1.26575	0.00369137	fgenesh4_pg.C_LG_XVIII000655	At3g22440	hydroxyproline-rich glycoprotein family : identical to hydroxyproline-rich glycoprotein [Arabidopsis thaliana] gi|9293881|dbj|BAB01784 :supported by full-length cDNA: Ceres:13305.		At3g22440	1.64566	unknown protein ;supported by full-length cDNA: Ceres:13305.
PtpAffx.56171.1.S1_a_at	1.03766	0.00254428	fgenesh4_pg.C_LG_XVIII000655	At3g22440	hydroxyproline-rich glycoprotein family : identical to hydroxyproline-rich glycoprotein [Arabidopsis thaliana] gi|9293881|dbj|BAB01784 :supported by full-length cDNA: Ceres:13305.		At3g22440	1.64566	unknown protein ;supported by full-length cDNA: Ceres:13305.
Ptp.2078.2.S1_s_at	1.27462	0.00970294	estExt_fgenesh4_kg.C_LG_X0022	At3g22630	20S proteasome beta subunit D (PBD1) : identical to GB:CAA74026 from [Arabidopsis thaliana] ( FEBS Lett. (1997) 416 (3)		At3g22630	1.62245	multicatalytic endopeptidase complex, proteasome component, beta subunit identical to GB:CAA74026 from [Arabidopsis thaliana] ( FEBS Lett. (1997) 416 (3), 281-285); supported by cDNA: gi_15529249_gb_AY052249.1_
Ptp.7775.1.A1_at	2.04491	0.00634413	eugene3.00151094	At3g22660	unknown protein : : supported by cDNA: gi_16604528		At3g22660	2.56556	unknown protein
PtpAffx.208759.1.S1_at	1.20838	0.00417429	gw1.X.5814.1	At3g22670	hypothetical protein : predicted by genemark		At3g22670	1.70883	hypothetical protein predicted by genemark
PtpAffx.224642.1.S1_at	1.31094	0.0179885	gw1.X.5816.1	At3g22670	hypothetical protein : predicted by genemark		At3g22670	1.70883	hypothetical protein predicted by genemark
PtpAffx.214188.1.S1_at	2.54644	8.29735e-05	eugene3.00180406	At3g22760	expressed protein : similar to putative DNA binding protein GB:AAF27433 from [Arabidopsis thaliana]: supported by cDNA: gi_7767426_gb_AF205142.1_AF205142		At3g22760	1.92547	unknown protein similar to putative DNA binding protein GB:AAF27433 from [Arabidopsis thaliana]; supported by cDNA: gi_7767426_gb_AF205142.1_AF205142
PtpAffx.1601.18.A1_at	1.25085	0.0111804	gw1.IX.593.1	At3g22980	elongation factor Tu family protein : similar to eukaryotic translation elongation factor 2 GB:NP_001952 [Homo sapiens]		At3g22980	1.89173	eukaryotic translation elongation factor 2, putative similar to eukaryotic translation elongation factor 2 GB:NP_001952 [Homo sapiens]
Ptp.5192.1.S1_at	3.21355	0.000401286	eugene3.00100679	At3g23150	ethylene receptor		At3g23150	1.67655	ethylene receptor, putative (ETR2) similar to ethylene receptor homolog GB:AAD31396 from [Lycopersicon esculentum], contains Pfam profile: PF01590 GAF domain
PtpAffx.208193.1.S1_at	2.4309	0.00637234	estExt_fgenesh4_pm.C_LG_VIII0699	At3g23150	ethylene receptor		At3g23150	1.67655	ethylene receptor, putative (ETR2) similar to ethylene receptor homolog GB:AAD31396 from [Lycopersicon esculentum], contains Pfam profile: PF01590 GAF domain
PtpAffx.208193.1.S1_s_at	1.51111	0.00376825	estExt_fgenesh4_pm.C_LG_VIII0699	At3g23150	ethylene receptor		At3g23150	1.67655	ethylene receptor, putative (ETR2) similar to ethylene receptor homolog GB:AAD31396 from [Lycopersicon esculentum], contains Pfam profile: PF01590 GAF domain
PtpAffx.95030.1.A1_at	1.05372	0.00842653	eugene3.00130447	At3g23240	ethylene response factor 1 (ERF1) : identical to ethylene response factor 1 GB:AAD03544 from [Arabidopsis thaliana]:supported by full-length cDNA: Ceres:21068.		At3g23240	6.52007	ethylene response factor 1 (ERF1) identical to ethylene response factor 1 GB:AAD03544 from [Arabidopsis thaliana];supported by full-length cDNA: Ceres:21068.
PtpAffx.208714.1.S1_at	1.29448	0.00287575	fgenesh4_pm.C_LG_X000261	At3g23240	ethylene response factor 1 (ERF1) : identical to ethylene response factor 1 GB:AAD03544 from [Arabidopsis thaliana]:supported by full-length cDNA: Ceres:21068.		At3g23240	6.52007	ethylene response factor 1 (ERF1) identical to ethylene response factor 1 GB:AAD03544 from [Arabidopsis thaliana];supported by full-length cDNA: Ceres:21068.
PtpAffx.208595.1.S1_at	0.800503	0.00481854	fgenesh4_pg.C_LG_X000418	At3g23330	hypothetical protein : predicted by genemark		At3g23330	1.76668	hypothetical protein predicted by genemark
PtpAffx.131810.1.S1_at	2.28431	0.00205505	estExt_fgenesh4_pg.C_LG_XV0629	At3g23620	expressed protein : :supported by full-length cDNA: Ceres:25758.		At3g23620	1.90612	hypothetical protein predicted by genemark.hmm;supported by full-length cDNA: Ceres:25758.
PtpAffx.21946.1.A1_at	2.5538	0.00142732	eugene3.00091057	At3g23890	topoisomerase II : identical to topoisomerase II GB:L21015 [Arabidopsis thaliana] (Plant Physiol. 106 (4)		At3g23890	4.68206	topoisomerase II identical to topoisomerase II GB:L21015 [Arabidopsis thaliana] (Plant Physiol. 106 (4), 1701-1702 (1994)); supported by cDNA: gi_474889_gb_L21015.1_ATHTOP2
PtpAffx.28247.1.A1_at	1.38551	0.00201656	estExt_fgenesh4_pm.C_LG_III0598	At3g23940	dihydroxyacid dehydratase		At3g23940	1.6259	dihydroxyacid dehydratase, putative similar to dihydroxyacid dehydratase GB:CAA60939 [Saccharomyces cerevisiae]; supported by cDNA: gi_14532593_gb_AY039921.1_
PtpAffx.202706.1.S1_at	2.75543	0.00845656	estExt_fgenesh4_pg.C_LG_II2507	At3g23990	mitochondrial chaperonin hsp60 : identical to mitochondrial chaperonin hsp60 GB:Z11547 [Arabidopsis thaliana] (Plant Mol. Biol. 18 (5)		At3g23990	1.75905	mitochondrial chaperonin hsp60 identical to mitochondrial chaperonin hsp60 GB:Z11547 [Arabidopsis thaliana] (Plant Mol. Biol. 18 (5), 873-885 (1992))
PtpAffx.129758.1.S1_s_at	2.60758	0.00387877	estExt_fgenesh4_pg.C_LG_II2507	At3g23990	mitochondrial chaperonin hsp60 : identical to mitochondrial chaperonin hsp60 GB:Z11547 [Arabidopsis thaliana] (Plant Mol. Biol. 18 (5)		At3g23990	1.75905	mitochondrial chaperonin hsp60 identical to mitochondrial chaperonin hsp60 GB:Z11547 [Arabidopsis thaliana] (Plant Mol. Biol. 18 (5), 873-885 (1992))
Ptp.4190.1.S1_at	1.4337	0.00235716	estExt_fgenesh4_pm.C_LG_I0166	At3g23990	mitochondrial chaperonin hsp60 : identical to mitochondrial chaperonin hsp60 GB:Z11547 [Arabidopsis thaliana] (Plant Mol. Biol. 18 (5)		At3g23990	1.75905	mitochondrial chaperonin hsp60 identical to mitochondrial chaperonin hsp60 GB:Z11547 [Arabidopsis thaliana] (Plant Mol. Biol. 18 (5), 873-885 (1992))
Ptp.4190.1.S1_x_at	1.53149	0.00119095	estExt_fgenesh4_pm.C_LG_I0166	At3g23990	mitochondrial chaperonin hsp60 : identical to mitochondrial chaperonin hsp60 GB:Z11547 [Arabidopsis thaliana] (Plant Mol. Biol. 18 (5)		At3g23990	1.75905	mitochondrial chaperonin hsp60 identical to mitochondrial chaperonin hsp60 GB:Z11547 [Arabidopsis thaliana] (Plant Mol. Biol. 18 (5), 873-885 (1992))
PtpAffx.4602.1.S1_s_at	3.40784	0.00246245	estExt_fgenesh4_pg.C_LG_II2507	At3g23990	mitochondrial chaperonin hsp60 : identical to mitochondrial chaperonin hsp60 GB:Z11547 [Arabidopsis thaliana] (Plant Mol. Biol. 18 (5)		At3g23990	1.75905	mitochondrial chaperonin hsp60 identical to mitochondrial chaperonin hsp60 GB:Z11547 [Arabidopsis thaliana] (Plant Mol. Biol. 18 (5), 873-885 (1992))
PtpAffx.5913.1.S1_at	2.41041	0.00512678	gw1.III.370.1	At3g23990	mitochondrial chaperonin hsp60 : identical to mitochondrial chaperonin hsp60 GB:Z11547 [Arabidopsis thaliana] (Plant Mol. Biol. 18 (5)		At3g23990	1.75905	mitochondrial chaperonin hsp60 identical to mitochondrial chaperonin hsp60 GB:Z11547 [Arabidopsis thaliana] (Plant Mol. Biol. 18 (5), 873-885 (1992))
PtpAffx.216978.1.S1_at	1.40228	0.00694603	gw1.157.33.1	At3g24492	Expressed protein : GC donor splice site at exon 11: supported by cDNA: gi_6224916_gb_AF193018.1_AF193018		At3g24492	3.10709	Expressed protein GC donor splice site at exon 11; supported by cDNA: gi_6224916_gb_AF193018.1_AF193018
PtpAffx.212842.1.S1_at	2.13418	0.0139121	grail3.0005022701	At3g25100	Cdc45-like protein : similar to Cdc45 GB:AAC67520 [Xenopus laevis] (EMBO J. 17		At3g25100	1.72839	Cdc45-like protein similar to Cdc45 GB:AAC67520 [Xenopus laevis] (EMBO J. 17, 5699-5707 (1998)) (required for the initiation of eukaryotic DNA replication)
Ptp.2008.1.S1_at	2.01836	0.00122127	gw1.X.386.1	At3g25690	unknown protein : Common family members: At4g18570		At3g25690	1.9869	unknown protein
PtpAffx.17806.1.S1_at	2.38553	4.02248e-05	estExt_fgenesh4_pg.C_LG_X1132	At3g25900	homocysteine S-methyltransferase AtHMT-1 : identical to GB:AAF23821 from [Arabidopsis thaliana]: supported by cDNA: gi_17473822		At3g25900	2.30581	homocysteine S-methyltransferase AtHMT-1 identical to GB:AAF23821 from [Arabidopsis thaliana]
PtpAffx.161349.1.S1_s_at	1.37313	0.00386342	estExt_Genewise1_v1.C_LG_VIII2330	At3g26090	unknown protein : : supported by cDNA: gi_20268775		At3g26090	1.71756	unknown protein
PtpAffx.88.1.S1_at	1.2181	0.0151645	estExt_fgenesh4_pm.C_LG_I0505	At3g26410	expressed protein : : supported by cDNA: gi_15293218_gb_AY051043.1_		At3g26410	2.7888	hypothetical protein ; supported by cDNA: gi_15293218_gb_AY051043.1_
Ptp.21.1.S1_s_at	1.84342	0.0101149	estExt_fgenesh4_pm.C_LG_I0202	At3g26740	light regulated protein		At3g26740	4.32767	light regulated protein, putative similar to light regulated protein precursor GB:Q03200 [Oryza sativa] (Plant Mol. Biol. 22 (1), 165-170 (1993)), ccr protein GB:S52663 [Citrus X paradisi] (Plant Mol. Biol. 26 (1), 165-173 (1994));supported by full-lengt
PtpAffx.81047.1.A1_at	1.08589	0.013585	gw1.VII.3707.1	At3g26750	hypothetical protein : predicted by genemark.hmm		At3g26750	2.80866	hypothetical protein predicted by genemark.hmm
PtpAffx.201079.1.S1_at	1.48687	0.00235024	gw1.I.3306.1	At3g26780	unknown protein : contains Pfam profile: PF01535 domain of unknown function (2 copies)		At3g26780	1.81959	unknown protein contains Pfam profile: PF01535 domain of unknown function (2 copies)
Ptp.595.1.A1_at	0.968019	0.0092348	gw1.199.7.1	At3g26980	expressed protein : similar to geranylgeranylated proteins ATGP4 [GI:4097567] and NTGP5 [Nicotiana tabacum][GI:4097587]		At3g26980	1.53087	geranylgeranylated protein, putative similar to ATGP4 GB:AAD00115 from [Arabidopsis thaliana]
PtpAffx.201038.1.S1_at	2.33032	0.00760831	gw1.I.3045.1	At3g27120	spastin protein		At3g27120	2.67302	spastin protein, putative similar to spastin protein GB:CAB60141 from [Homo sapiens]
PtpAffx.201006.1.S1_at	1.27254	0.0131106	gw1.I.2832.1	At3g27330	hypothetical protein : predicted by genemark.hmm		At3g27330	2.91065	hypothetical protein predicted by genemark.hmm, contains Pfam profile: PF00097 zinc finger, C3HC4 type (RING finger)
Ptp.4448.1.S1_s_at	1.24788	0.00334308	estExt_fgenesh4_pg.C_LG_IV0314	At3g27430	20S proteasome beta subunit B (PBB1) : identical to 20S proteasome beta subunit PBB1 (PBB1) GB:AAC32066 [Arabidopsis thaliana] (Genetics 149 (2)		At3g27430	1.2137	20S proteasome beta subunit (PBB1) identical to 20S proteasome beta subunit PBB1 (PBB1) GB:AAC32066 [Arabidopsis thaliana] (Genetics 149 (2), 677-692 (1998)); contains Pfam profile: PF00227 proteasome A-type and B-type;supported by full-length cDNA: Cere
PtpAffx.200977.1.S1_at	0.783573	0.000151934	fgenesh4_pg.C_LG_I002181	At3g27550	hypothetical protein : predicted by genemark		At3g27550	2.61177	hypothetical protein predicted by genemark
PtpAffx.200967.1.S1_at	2.69289	0.001245	fgenesh4_pg.C_LG_I002165	At3g27640	expressed protein : : supported by cDNA: gi_14334987_gb_AY035167.1_		At3g27640	2.29811	hypothetical protein predicted by genemark.hmm; supported by cDNA: gi_14334987_gb_AY035167.1_
Ptp.259.1.S1_s_at	1.04722	0.00473766	eugene3.00030549	At3g27740	carbamoyl phosphate synthetase small subunit : identical to carbamoyl phosphate synthetase small subunit GB:AAC25961 from [Arabidopsis thaliana]: supported by cDNA: gi_15028108_gb_AY046004.1_		At3g27740	2.10946	carbamoyl phosphate synthetase small subunit identical to carbamoyl phosphate synthetase small subunit GB:AAC25961 from [Arabidopsis thaliana]; supported by cDNA: gi_15028108_gb_AY046004.1_
PtpAffx.56762.1.S1_a_at	0.942255	0.0122719	estExt_Genewise1_v1.C_LG_IV0116	At3g28720	hypothetical protein :		At3g28720	1.51782	hypothetical protein
PtpAffx.56762.1.S1_at	1.09321	0.00698356	eugene3.00170333	At3g28720	hypothetical protein :		At3g28720	1.51782	hypothetical protein
PtpAffx.204168.1.S1_at	8.87371	5.80648e-05	fgenesh4_pg.C_LG_IV001198	At3g29970	gene_id:K17E7.15~unknown protein :		At3g29970	3.58711	gene_id:K17E7.15~unknown protein
PtpAffx.216900.1.S1_s_at	6.22015	0.00457001	fgenesh4_pg.C_scaffold_155000014	At3g29970	gene_id:K17E7.15~unknown protein :		At3g29970	3.58711	gene_id:K17E7.15~unknown protein
PtpAffx.217319.1.S1_at	0.876685	0.0102559	gw1.165.55.1	At3g30380	unknown protein : contains Pfam profile: PF00561 alpha:beta hydrolase fold		At3g30380	3.28003	unknown protein contains Pfam profile: PF00561 alpha/beta hydrolase fold
PtpAffx.144838.1.S1_s_at	3.04906	0.00501906	grail3.0015000401	At3g42660	putative protein : AND-1 protein - Homo sapiens		At3g42660	3.337	putative protein AND-1 protein - Homo sapiens, EMBL:AJ006266
PtpAffx.210484.1.S1_at	2.49339	0.00562341	grail3.0015000501	At3g42660	putative protein : AND-1 protein - Homo sapiens		At3g42660	3.337	putative protein AND-1 protein - Homo sapiens, EMBL:AJ006266
PtpAffx.222445.1.S1_at	1.6249	0.000178516	gw1.66.280.1	At3g44050	kinesin-related protein : KLP2 protein		At3g44050	2.51658	kinesin -like protein KLP2 protein, Xenopus laevis, PIR:T30335
PtpAffx.222414.1.S1_at	0.86334	0.0121087	gw1.66.27.1	At3g44600	putative protein : KIAA0073		At3g44600	1.67493	putative protein KIAA0073, Homo sapiens, EMBL:HSORF006
Ptp.5518.1.S1_s_at	2.20169	0.000300713	grail3.0001016501	At3g44750	putative histone deacetylase : similar to maize nucleolar histone deacetylase (U82815): supported by cDNA: gi_11066134_gb_AF195545.1_AF195545		At3g44750	1.69933	putative histone deacetylase similar to maize nucleolar histone deacetylase (U82815); supported by cDNA: gi_11066134_gb_AF195545.1_AF195545
PtpAffx.50651.2.A1_at	2.40706	0.000895251	grail3.0001016501	At3g44750	putative histone deacetylase : similar to maize nucleolar histone deacetylase (U82815): supported by cDNA: gi_11066134_gb_AF195545.1_AF195545		At3g44750	1.69933	putative histone deacetylase similar to maize nucleolar histone deacetylase (U82815); supported by cDNA: gi_11066134_gb_AF195545.1_AF195545
PtpAffx.50651.1.A1_x_at	1.46606	0.000935704	grail3.0001016501	At3g44750	putative histone deacetylase : similar to maize nucleolar histone deacetylase (U82815): supported by cDNA: gi_11066134_gb_AF195545.1_AF195545		At3g44750	1.69933	putative histone deacetylase similar to maize nucleolar histone deacetylase (U82815); supported by cDNA: gi_11066134_gb_AF195545.1_AF195545
PtpAffx.214126.1.S1_at	1.64074	0.00692446	gw1.XVIII.1197.1	At3g46210	putative protein : tRNA nucleotidyltransferase		At3g46210	2.93592	putative protein tRNA nucleotidyltransferase, Methanobacterium thermoautotrophicum, PIR:A69191
Ptp.6522.1.S1_at	0.721252	0.013109	grail3.0001118701	At3g46450	SEC14 cytosolic factor		At3g46450	1.40383	putative protein hypothetical proteins
PtpAffx.2571.1.A1_at	1.96511	0.0088298	estExt_Genewise1_v1.C_LG_XII1623	At3g46560	small zinc finger-like protein TIM9 : :supported by full-length cDNA: Ceres:9070.		At3g46560	2.11995	small zinc finger-like protein TIM9 ;supported by full-length cDNA: Ceres:9070.
PtpAffx.119949.2.S1_a_at	1.04616	0.00570024	estExt_fgenesh4_pg.C_LG_I1746	At3g46580	putative protein : methyl-CpG-binding protein 2 - Homo sapiens		At3g46580	3.80044	putative protein methyl-CpG-binding protein 2 - Homo sapiens, EMBL:X99686;supported by full-length cDNA: Ceres:261609.
PtpAffx.35609.1.S1_at	0.371337	0.00122691	estExt_fgenesh4_pg.C_LG_IX1248	At3g46580	putative protein : methyl-CpG-binding protein 2 - Homo sapiens		At3g46580	3.80044	putative protein methyl-CpG-binding protein 2 - Homo sapiens, EMBL:X99686;supported by full-length cDNA: Ceres:261609.
Ptp.3366.1.S1_at	0.427195	0.00811338	eugene3.00120626	At3g47610	putative protein : activating signal cointegrator 1 - Homo sapiens		At3g47610	1.33061	putative protein activating signal cointegrator 1 - Homo sapiens, EMBL:AF168418; supported by full-length cDNA: Ceres:13265.
PtpAffx.200299.1.S1_at	1.51236	0.00301582	gw1.I.8183.1	At3g47630	putative protein : proline transport helper PTH1 - Candida albicans		At3g47630	1.79254	putative protein proline transport helper PTH1 - Candida albicans, EMBL:Y18210
PtpAffx.211969.1.S1_at	1.52241	0.000677166	eugene3.00141234	At3g47630	putative protein : proline transport helper PTH1 - Candida albicans		At3g47630	1.79254	putative protein proline transport helper PTH1 - Candida albicans, EMBL:Y18210
Ptp.5857.1.S1_at	1.44722	0.00648764	eugene3.00150700	At3g48490	hypothetical protein : : supported by cDNA: 22868.		At3g48490	2.60684	hypothetical protein
Ptp.6136.1.S1_s_at	1.11546	0.0143837	grail3.0015028601	At3g48680	putative protein : ferripyochelin binding protein - Methanobacterium thermoautotrophicum		At3g48680	1.39938	putative protein ferripyochelin binding protein - Methanobacterium thermoautotrophicum, EMBL:AE000918.1; supported by cDNA: gi_15293166_gb_AY051017.1_
Ptp.6136.1.S1_at	1.11575	0.00489162	grail3.0015028601	At3g48680	putative protein : ferripyochelin binding protein - Methanobacterium thermoautotrophicum		At3g48680	1.39938	putative protein ferripyochelin binding protein - Methanobacterium thermoautotrophicum, EMBL:AE000918.1; supported by cDNA: gi_15293166_gb_AY051017.1_
PtpAffx.213092.1.S1_at	2.6702	0.00145393	eugene3.00151218	At3g48970	putative protein : GMFP7 isoprenylated protein		At3g48970	1.58981	putative protein GMFP7 isoprenylated protein, Glycine max., gb:AAD09515;supported by full-length cDNA: Ceres:250092.
Ptp.299.1.A1_s_at	1.57061	0.00486625	grail3.0079001501	At3g49080	30S ribosomal protein S9 -like : similar to 30S ribosomal proteins		At3g49080	1.53045	30S ribosomal protein S9 -like similar to 30S ribosomal proteins
PtpAffx.34269.1.S1_at	1.73134	0.00202171	grail3.0079001501	At3g49080	30S ribosomal protein S9 -like : similar to 30S ribosomal proteins		At3g49080	1.53045	30S ribosomal protein S9 -like similar to 30S ribosomal proteins
PtpAffx.100713.1.S1_at	1.36376	0.0193181	estExt_fgenesh4_pm.C_LG_V0536	At3g49100	signal recognition particle subunit 9 - like : signal recognition particle subunit 9		At3g49100	1.31191	signal recognition particle subunit 9 - like signal recognition particle subunit 9, Zea mays, EMBL:Y10117;supported by full-length cDNA: Ceres:14637.
PtpAffx.100713.2.S1_at	1.08092	0.0143112	estExt_fgenesh4_pg.C_LG_II0401	At3g49100	signal recognition particle subunit 9 - like : signal recognition particle subunit 9		At3g49100	1.31191	signal recognition particle subunit 9 - like signal recognition particle subunit 9, Zea mays, EMBL:Y10117;supported by full-length cDNA: Ceres:14637.
PtpAffx.100713.1.S1_a_at	1.34087	0.00568797	estExt_fgenesh4_pg.C_LG_II0401	At3g49100	signal recognition particle subunit 9 - like : signal recognition particle subunit 9		At3g49100	1.31191	signal recognition particle subunit 9 - like signal recognition particle subunit 9, Zea mays, EMBL:Y10117;supported by full-length cDNA: Ceres:14637.
PtpAffx.210279.1.S1_at	1.90161	0.00566451	gw1.XII.190.1	At3g49240	putative protein : CRP1 protein		At3g49240	2.55057	putative protein CRP1 protein, Zea mays, gb:AAC25599
PtpAffx.202270.1.S1_at	1.51346	0.00949009	gw1.II.822.1	At3g49250	expressed protein : : supported by cDNA: gi_15146293_gb_AY049288.1_		At3g49250	2.03799	hypothetical protein ; supported by cDNA: gi_15146293_gb_AY049288.1_
PtpAffx.9129.3.S1_s_at	1.31126	0.0015549	eugene3.00150038	At3g49470	alpha NAC-like protein : Nascent polypeptide associated complex protein alpha subunit - Drosophila melanogaster		At3g49470	1.53798	alpha NAC-like protein Nascent polypeptide associated complex protein alpha subunit - Drosophila melanogaster, EMBL:AF017783; supported by cDNA: gi_13899100_gb_AF370545.1_AF370545
Ptp.798.1.A1_x_at	1.2759	0.0108543	estExt_fgenesh4_pg.C_LG_V0222	At3g49910	60S RIBOSOMAL PROTEIN - like : 60S RIBOSOMAL PROTEIN L26		At3g49910	1.30743	60S RIBOSOMAL PROTEIN - like 60S RIBOSOMAL PROTEIN L26, Brassica rapa, EMBL:BRD495; supported by cDNA: gi_13877790_gb_AF370158.1_AF370158
Ptp.798.1.A1_at	1.09813	0.0194001	estExt_fgenesh4_pg.C_LG_V0222	At3g49910	60S RIBOSOMAL PROTEIN - like : 60S RIBOSOMAL PROTEIN L26		At3g49910	1.30743	60S RIBOSOMAL PROTEIN - like 60S RIBOSOMAL PROTEIN L26, Brassica rapa, EMBL:BRD495; supported by cDNA: gi_13877790_gb_AF370158.1_AF370158
Ptp.5313.1.S1_s_at	1.03459	0.000894178	estExt_fgenesh4_pm.C_LG_III0216	At3g49910	60S RIBOSOMAL PROTEIN - like : 60S RIBOSOMAL PROTEIN L26		At3g49910	1.30743	60S RIBOSOMAL PROTEIN - like 60S RIBOSOMAL PROTEIN L26, Brassica rapa, EMBL:BRD495; supported by cDNA: gi_13877790_gb_AF370158.1_AF370158
PtpAffx.201622.1.S1_at	1.16591	0.00905231	fgenesh4_pg.C_LG_II000258	At3g49990	putative protein : putative protein - Drosophila melanogaster		At3g49990	2.08499	putative protein putative protein - Drosophila melanogaster, EMBL:AF132172
PtpAffx.85958.1.S1_at	2.17416	0.00642462	fgenesh4_pg.C_LG_V000466	At3g50410	Dof zinc finger protein :		At3g50410	5.30513	DNA binding protein
Ptp.5691.1.S1_at	0.975337	0.018309	estExt_fgenesh4_pg.C_LG_VII1136	At3g51010	expressed protein : :supported by full-length cDNA: Ceres:14475.		At3g51010	1.34294	hypothetical protein ;supported by full-length cDNA: Ceres:14475.
Ptp.6299.2.S1_s_at	2.41448	0.0117783	gw1.170.45.1	At3g51270	putative protein : several hypothetical proteins of different species		At3g51270	2.69377	putative protein several hypothetical proteins of different species
PtpAffx.217533.1.S1_at	2.15876	0.00245859	gw1.170.45.1	At3g51270	putative protein : several hypothetical proteins of different species		At3g51270	2.69377	putative protein several hypothetical proteins of different species
PtpAffx.221965.1.S1_at	2.98219	0.0118096	fgenesh4_pm.C_scaffold_57000031	At3g51280	MS5-like protein :		At3g51280	2.05116	MS5-like protein
PtpAffx.9204.1.S1_at	2.99888	0.00476503	fgenesh4_pm.C_scaffold_57000031	At3g51280	MS5-like protein :		At3g51280	2.05116	MS5-like protein
PtpAffx.213685.1.S1_s_at	1.97377	0.00662876	fgenesh4_pm.C_LG_XVI000470	At3g51670	putative protein : polyphosphoinositide binding protein Ssh2 - Glycine max		At3g51670	2.71948	putative protein polyphosphoinositide binding protein Ssh2 - Glycine max, PIR:T05953; supported by cDNA: gi_16930482_gb_AF419595.1_AF419595
PtpAffx.213685.1.S1_at	2.21896	0.00540384	fgenesh4_pm.C_LG_XVI000470	At3g51670	putative protein : polyphosphoinositide binding protein Ssh2 - Glycine max		At3g51670	2.71948	putative protein polyphosphoinositide binding protein Ssh2 - Glycine max, PIR:T05953; supported by cDNA: gi_16930482_gb_AF419595.1_AF419595
PtpAffx.58371.1.S1_s_at	2.15718	0.0104648	eugene3.00161196	At3g51740	leucine-rich repeat transmembrane protein kinase		At3g51740	3.63816	putative protein brassinosteroid-insensitive protein BRI1 - Arabidopsis thaliana, PIR:T09356; supported by cDNA: gi_13937245_gb_AF372978.1_AF372978
Ptp.2590.1.A1_at	0.873554	0.00472486	estExt_fgenesh4_pg.C_LG_VI0826	At3g51800	putative nuclear DNA-binding protein G2p : Mus musculus p38-2G4 protein: SwissProt Accession Number P50580: supported by cDNA: gi_14532885_gb_AY040067.1_		At3g51800	1.66386	putative nuclear DNA-binding protein G2p Mus musculus p38-2G4 protein: SwissProt Accession Number P50580; supported by cDNA: gi_14532885_gb_AY040067.1_
PtpAffx.1152.2.A1_s_at	1.11537	0.0112238	estExt_fgenesh4_pg.C_LG_VI0826	At3g51800	putative nuclear DNA-binding protein G2p : Mus musculus p38-2G4 protein: SwissProt Accession Number P50580: supported by cDNA: gi_14532885_gb_AY040067.1_		At3g51800	1.66386	putative nuclear DNA-binding protein G2p Mus musculus p38-2G4 protein: SwissProt Accession Number P50580; supported by cDNA: gi_14532885_gb_AY040067.1_
Ptp.2348.2.S1_s_at	1.42448	0.00406321	eugene3.00161138	At3g51800	putative nuclear DNA-binding protein G2p : Mus musculus p38-2G4 protein: SwissProt Accession Number P50580: supported by cDNA: gi_14532885_gb_AY040067.1_		At3g51800	1.66386	putative nuclear DNA-binding protein G2p Mus musculus p38-2G4 protein: SwissProt Accession Number P50580; supported by cDNA: gi_14532885_gb_AY040067.1_
Ptp.6336.1.S1_s_at	2.74124	0.00309386	estExt_fgenesh4_pg.C_LG_IX1012	At3g52040	putative protein : :supported by full-length cDNA: Ceres:97866.		At3g52040	1.96587	putative protein ;supported by full-length cDNA: Ceres:97866.
PtpAffx.18935.1.A1_at	1.65198	0.00911751	grail3.0053008501	At3g52110	putative protein :		At3g52110	2.25465	putative protein
PtpAffx.15180.1.S1_at	1.43417	0.00536419	gw1.IX.3200.1	At3g52140	putative protein : 150-kD protein cluA - Dictyostelium discoideum		At3g52140	2.355	putative protein 150-kD protein cluA - Dictyostelium discoideum,PID:g2281117
PtpAffx.204825.1.S1_x_at	0.612584	0.00102965	gw1.IX.3200.1	At3g52140	putative protein : 150-kD protein cluA - Dictyostelium discoideum		At3g52140	2.355	putative protein 150-kD protein cluA - Dictyostelium discoideum,PID:g2281117
PtpAffx.204825.1.S1_s_at	1.97687	0.000257502	gw1.IX.3200.1	At3g52140	putative protein : 150-kD protein cluA - Dictyostelium discoideum		At3g52140	2.355	putative protein 150-kD protein cluA - Dictyostelium discoideum,PID:g2281117
PtpAffx.200874.1.S1_s_at	0.872976	0.000838949	gw1.I.1923.1	At3g52140	putative protein : 150-kD protein cluA - Dictyostelium discoideum		At3g52140	2.355	putative protein 150-kD protein cluA - Dictyostelium discoideum,PID:g2281117
PtpAffx.200874.1.S1_at	0.866334	0.00998949	gw1.I.1923.1	At3g52140	putative protein : 150-kD protein cluA - Dictyostelium discoideum		At3g52140	2.355	putative protein 150-kD protein cluA - Dictyostelium discoideum,PID:g2281117
PtpAffx.5321.1.A1_at	1.88075	0.00447241	gw1.IX.3200.1	At3g52140	putative protein : 150-kD protein cluA - Dictyostelium discoideum		At3g52140	2.355	putative protein 150-kD protein cluA - Dictyostelium discoideum,PID:g2281117
Ptp.7748.1.S1_at	0.797849	0.0154362	eugene3.00160706	At3g52570	putative protein : similarity hypothetical protein T5L19.160 -Arabidopsis thaliana		At3g52570	2.59737	putative protein similarity hypothetical protein T5L19.160 -Arabidopsis thaliana,PIR2:T04007
Ptp.5642.1.S1_s_at	1.54089	0.0039357	estExt_fgenesh4_pg.C_LG_XI0480	At3g52580	putative ribosomal protein S14 : ribosomal protein S14 -Zea mays		At3g52580	1.81756	putative ribosomal protein S14 ribosomal protein S14 -Zea mays,PIR2:A30097;supported by full-length cDNA: Ceres:9716.
Ptp.6691.1.S1_at	0.696715	0.00325511	estExt_fgenesh4_pg.C_LG_III1004	At3g53020	60S ribosomal protein - like : 60S ribosomal protein L24		At3g53020	1.48414	60S ribosomal protein - like 60S ribosomal protein L24, Arabidopsis thaliana, EMBL:AC006282; supported by cDNA: gi_16648705_gb_AY058129.1_
Ptp.6691.1.S1_x_at	0.790815	0.00360982	estExt_fgenesh4_pg.C_LG_III1004	At3g53020	60S ribosomal protein - like : 60S ribosomal protein L24		At3g53020	1.48414	60S ribosomal protein - like 60S ribosomal protein L24, Arabidopsis thaliana, EMBL:AC006282; supported by cDNA: gi_16648705_gb_AY058129.1_
PtpAffx.45956.1.S1_s_at	1.75214	0.0012483	estExt_fgenesh4_pg.C_LG_III1004	At3g53020	60S ribosomal protein - like : 60S ribosomal protein L24		At3g53020	1.48414	60S ribosomal protein - like 60S ribosomal protein L24, Arabidopsis thaliana, EMBL:AC006282; supported by cDNA: gi_16648705_gb_AY058129.1_
PtpAffx.119663.1.S1_at	1.95664	0.00613894	gw1.XVI.3802.1	At3g53580	diaminopimelate epimerase - like protein : diaminopimelate epimerase		At3g53580	1.20319	diaminopimelate epimerase - like protein diaminopimelate epimerase, Pseudomonas fluorescens, PIR:T10459
PtpAffx.25022.2.S1_a_at	1.26596	0.00404378	grail3.0023015301	At3g53630	putative protein : predicted proteins		At3g53630	1.53435	putative protein predicted proteins, Arabidopsis thaliana
PtpAffx.25022.2.S1_at	1.24204	0.0136168	grail3.0023015301	At3g53630	putative protein : predicted proteins		At3g53630	1.53435	putative protein predicted proteins, Arabidopsis thaliana
Ptp.7977.1.A1_at	1.62858	0.00229622	fgenesh4_pm.C_LG_VI000313	At3g53940	mitochondrial carrier protein family : : supported by cDNA: gi_17064803		At3g53940	2.51301	putative protein peroxisomal Ca-dependent solute carrier - Oryctolagus cuniculus, EMBL:AF004161
PtpAffx.155946.1.S1_at	1.34769	0.0123207	eugene3.00060825	At3g54110	uncoupling protein (ucp:PUMP) : : supported by cDNA: gi_7673022_gb_AF146226.1_AF146226		At3g54110	1.40678	uncoupling protein (ucp/PUMP) ; supported by cDNA: gi_7673022_gb_AF146226.1_AF146226
PtpAffx.108613.1.A1_at	0.822902	2.67681e-05	eugene3.00021828	At3g54170	FKBP12 interacting protein (FIP37) : : supported by cDNA: gi_3859943_gb_AF084570.1_AF084570		At3g54170	1.83024	FKBP12 interacting protein (FIP37) ; supported by cDNA: gi_3859943_gb_AF084570.1_AF084570
PtpAffx.206445.1.S1_s_at	1.90901	0.00527838	estExt_fgenesh4_pm.C_LG_VI0461	At3g54750	putative protein :		At3g54750	2.21028	putative protein
PtpAffx.62777.1.A1_at	1.83967	0.0173543	estExt_fgenesh4_pm.C_LG_VI0461	At3g54750	putative protein :		At3g54750	2.21028	putative protein
Ptp.1588.1.S1_s_at	2.39994	0.00122603	eugene3.00102165	At3g54820	aquaporin:MIP - like protein : aquaporin 2		At3g54820	7.66759	aquaporin MIP - like protein aquaporin 2, Samanea saman, AF067185; supported by full-length cDNA: Ceres: 11929.
Ptp.1359.1.A1_at	1.39491	0.000935813	fgenesh4_pm.C_LG_XIV000303	At3g55010	phosphoribosylformylglycinamidine cyclo-ligase precursor : : supported by cDNA: gi_16974614_gb_AY060585.1_		At3g55010	2.11107	phosphoribosylformylglycinamidine cyclo-ligase precursor ; supported by cDNA: gi_16974614_gb_AY060585.1_
PtpAffx.25124.1.A1_at	1.27332	0.00482116	estExt_Genewise1_v1.C_LG_X2288	At3g55410	2-oxoglutarate dehydrogenase		At3g55410	1.2579	2-oxoglutarate dehydrogenase, E1 subunit - like protein 2-oxoglutarate dehydrogenase, E1 subunit, Arabidopsis thaliana, EMBL:ART223802
Ptp.6833.1.S1_at	2.07774	0.00302375	gw1.VIII.971.1	At3g55510	putative protein : various predicted proteins:supported by full-length cDNA: Ceres:205700.		At3g55510	2.55538	putative protein various predicted proteins;supported by full-length cDNA: Ceres:205700.
PtpAffx.133666.1.A1_at	2.42392	0.00154137	eugene3.00101926	At3g55605	Expressed protein : : supported by full-length cDNA: Ceres: 250217.		At3g55605	2.2057	Expressed protein ; supported by full-length cDNA: Ceres: 250217.
Ptp.5009.1.S1_s_at	0.999147	0.0010539	fgenesh4_kg.C_LG_X000095	At3g55620	eukaryotic translation initiation factor 6 (EIF-6) - like protein : eukaryotic translation initiation factor 6 (EIF-6)		At3g55620	1.8564	eukaryotic translation initiation factor 6 (EIF-6) - like protein eukaryotic translation initiation factor 6 (EIF-6), Mus musculus, EMBL:AF047046
PtpAffx.2009.2.S1_at	0.581331	0.0171782	estExt_fgenesh4_pm.C_LG_X0777	At3g55640	mitochondrial carrier protein family : contains Pfam profile: PF00153 mitochondrial carrier protein :supported by full-length cDNA: Ceres:260615.		At3g55640	1.43087	Ca-dependent solute carrier - like protein peroxisomal Ca-dependent solute carrier, Oryctolagus cuniculus, EMBL:AF004161;supported by full-length cDNA: Ceres:260615.
Ptp.614.1.A1_at	1.49557	0.0114906	grail3.0085000302	At3g56070	peptidylprolyl isomerase : : supported by cDNA: gi_18175914		At3g56070	2.40281	peptidylprolyl isomerase
Ptp.4167.1.S1_at	2.17838	0.0117418	estExt_fgenesh4_pm.C_LG_V0660	At3g56150	PROBABLE EUKARYOTIC TRANSLATION INITIATION FACTOR 3 SUBUNIT 8 : : supported by cDNA: gi_2789659_gb_AF040102.1_AF040102		At3g56150	1.49012	PROBABLE EUKARYOTIC TRANSLATION INITIATION FACTOR 3 SUBUNIT 8 ; supported by cDNA: gi_2789659_gb_AF040102.1_AF040102
PtpAffx.19740.1.A1_at	0.971051	0.0120263	estExt_fgenesh4_pm.C_LG_V0660	At3g56150	PROBABLE EUKARYOTIC TRANSLATION INITIATION FACTOR 3 SUBUNIT 8 : : supported by cDNA: gi_2789659_gb_AF040102.1_AF040102		At3g56150	1.49012	PROBABLE EUKARYOTIC TRANSLATION INITIATION FACTOR 3 SUBUNIT 8 ; supported by cDNA: gi_2789659_gb_AF040102.1_AF040102
PtpAffx.2655.2.S1_at	0.976841	0.0015433	fgenesh4_pg.C_LG_II000156	At3g56150	PROBABLE EUKARYOTIC TRANSLATION INITIATION FACTOR 3 SUBUNIT 8 : : supported by cDNA: gi_2789659_gb_AF040102.1_AF040102		At3g56150	1.49012	PROBABLE EUKARYOTIC TRANSLATION INITIATION FACTOR 3 SUBUNIT 8 ; supported by cDNA: gi_2789659_gb_AF040102.1_AF040102
PtpAffx.11485.3.A1_x_at	0.826422	0.00829322	eugene3.00190574	At3g56340	40S ribosomal protein S26 homolog : several 40S ribosomal protein S26: supported by cDNA: gi_14532523_gb_AY039886.1_		At3g56340	1.73055	40S ribosomal protein S26 homolog several 40S ribosomal protein S26; supported by cDNA: gi_14532523_gb_AY039886.1_
PtpAffx.11485.4.A1_x_at	1.20482	0.0156967	estExt_Genewise1_v1.C_LG_XIII3119	At3g56340	40S ribosomal protein S26 homolog : several 40S ribosomal protein S26: supported by cDNA: gi_14532523_gb_AY039886.1_		At3g56340	1.73055	40S ribosomal protein S26 homolog several 40S ribosomal protein S26; supported by cDNA: gi_14532523_gb_AY039886.1_
PtpAffx.11485.6.A1_x_at	1.05535	0.014561	estExt_Genewise1_v1.C_LG_XIII3119	At3g56340	40S ribosomal protein S26 homolog : several 40S ribosomal protein S26: supported by cDNA: gi_14532523_gb_AY039886.1_		At3g56340	1.73055	40S ribosomal protein S26 homolog several 40S ribosomal protein S26; supported by cDNA: gi_14532523_gb_AY039886.1_
PtpAffx.14809.1.S1_at	0.481699	0.0176127	gw1.XVI.978.1	At3g56490	protein kinase C inhibitor-like protein : protein kinase C inhibitor - Zea mays		At3g56490	2.3825	protein kinase C inhibitor-like protein protein kinase C inhibitor - Zea mays, PIR:S45368; supported by full-length cDNA: Ceres: 28847.
Ptp.1403.1.A1_a_at	1.59616	0.00362644	estExt_fgenesh4_pm.C_LG_I0881	At3g56510	putative protein : TATA-binding protein-binding protein		At3g56510	2.00622	putative protein TATA-binding protein-binding protein, ABT1 - Mus musculus, EMBL:AB021860
PtpAffx.206048.1.S1_at	0.972708	0.00342036	fgenesh4_pg.C_LG_VI000285	At3g56690	calmodulin-binding protein : identical to calmodulin-binding protein GI:6760428 from [Arabidopsis thaliana]: supported by cDNA: gi_6760427_gb_AF217546.1_AF217546		At3g56690	3.15708	calmodulin-binding protein ; supported by cDNA: gi_6760427_gb_AF217546.1_AF217546
PtpAffx.206021.1.S1_at	0.558147	0.00445096	fgenesh4_pg.C_LG_VI000228	At3g56820	expressed protein : : supported by full-length cDNA: Ceres: 8960.		At3g56820	1.53656	hypothetical protein ; supported by full-length cDNA: Ceres: 8960.
PtpAffx.211991.1.S1_at	1.87831	0.00140334	fgenesh4_pg.C_LG_XIV001231	At3g56870	hypothetical protein :		At3g56870	2.93596	hypothetical protein
PtpAffx.25868.1.S1_at	1.44618	0.0169235	gw1.XVI.1102.1	At3g56900	putative protein : unnamed ORF - Homo sapiens		At3g56900	2.14141	putative protein unnamed ORF - Homo sapiens, EMBL:AK000833
PtpAffx.155173.1.S1_at	1.44316	0.00376417	eugene3.00160311	At3g56990	putative protein : conserved hypothetical protein SPCC330.09 - Schizosaccharomyces pombe		At3g56990	2.61172	putative protein conserved hypothetical protein SPCC330.09 - Schizosaccharomyces pombe, PIR:T41319
PtpAffx.137676.1.S1_at	0.897186	0.00364676	grail3.0004003701	At3g57000	putative protein : MULTICOPY SUPPRESSOR OF RAS1 - Schizosaccharomyces pombe		At3g57000	2.43039	putative protein MULTICOPY SUPPRESSOR OF RAS1 - Schizosaccharomyces pombe, EMBL:D78582;supported by full-length cDNA: Ceres:40153.
Ptp.3285.1.S1_at	1.50494	0.00592467	estExt_fgenesh4_pm.C_LG_XVI0104	At3g57030	strictosidine synthase-related : similar to strictosidine synthase [Rauvolfia serpentina][SP|P15324]		At3g57030	1.8451	putative protein strictosidine synthase (EC 4.3.3.2) - Rauvolfia mannii (fragment)
PtpAffx.31331.2.A1_a_at	4.19751	0.0107616	gw1.III.113.1	At3g57040	responce reactor 4 : : supported by cDNA: gi_3273201_dbj_AB010918.1_AB010918		At3g57040	2.07244	responce reactor 4 ; supported by cDNA: gi_3273201_dbj_AB010918.1_AB010918
Ptp.1063.2.A1_s_at	2.52368	0.0096967	gw1.XVI.1402.1	At3g57150	putative protein : DYSKERIN (NUCLEOLAR PROTEIN NAP57) - Rattus norvegicus		At3g57150	2.50157	putative protein DYSKERIN (NUCLEOLAR PROTEIN NAP57) - Rattus norvegicus, EMBL:Z34922; supported by cDNA: gi_8901185_gb_AF234984.2_AF234984
PtpAffx.2382.2.A1_s_at	1.31422	0.00835661	eugene3.00160374	At3g57290	translation initiation factor 3 -like protein : mammary tumor-associated protein INT6 - Homo sapiens		At3g57290	1.79433	translation initiation factor 3 -like protein mammary tumor-associated protein INT6 - Homo sapiens, EMBL:U94174; supported by cDNA: gi_14532577_gb_AY039913.1_
PtpAffx.2382.1.A1_at	1.94906	0.000368437	grail3.0024032201	At3g57290	translation initiation factor 3 -like protein : mammary tumor-associated protein INT6 - Homo sapiens		At3g57290	1.79433	translation initiation factor 3 -like protein mammary tumor-associated protein INT6 - Homo sapiens, EMBL:U94174; supported by cDNA: gi_14532577_gb_AY039913.1_
PtpAffx.23610.1.S1_s_at	1.75885	0.000471101	grail3.0024032201	At3g57290	translation initiation factor 3 -like protein : mammary tumor-associated protein INT6 - Homo sapiens		At3g57290	1.79433	translation initiation factor 3 -like protein mammary tumor-associated protein INT6 - Homo sapiens, EMBL:U94174; supported by cDNA: gi_14532577_gb_AY039913.1_
Ptp.100.2.S1_a_at	0.893328	0.00394227	estExt_fgenesh4_pg.C_LG_VI0419	At3g57470	protease-like protein : INSULIN-DEGRADING ENZYME - Rattus norvegicus		At3g57470	1.9297	protease-like protein INSULIN-DEGRADING ENZYME - Rattus norvegicus, SWISSPROT:P35559; supported by cDNA: gi_14334771_gb_AY035059.1_ which may contain an unspliced intron.
Ptp.100.2.S1_at	0.994197	0.00670223	estExt_fgenesh4_pg.C_LG_VI0419	At3g57470	protease-like protein : INSULIN-DEGRADING ENZYME - Rattus norvegicus		At3g57470	1.9297	protease-like protein INSULIN-DEGRADING ENZYME - Rattus norvegicus, SWISSPROT:P35559; supported by cDNA: gi_14334771_gb_AY035059.1_ which may contain an unspliced intron.
PtpAffx.30760.1.A1_s_at	1.47205	0.00829322	estExt_fgenesh4_pg.C_LG_VI0419	At3g57470	protease-like protein : INSULIN-DEGRADING ENZYME - Rattus norvegicus		At3g57470	1.9297	protease-like protein INSULIN-DEGRADING ENZYME - Rattus norvegicus, SWISSPROT:P35559; supported by cDNA: gi_14334771_gb_AY035059.1_ which may contain an unspliced intron.
Ptp.5591.1.S1_s_at	1.67076	0.000974009	estExt_Genewise1_v1.C_LG_XVI1732	At3g57490	40S ribosomal protein S2 homolog : 40S ribosomal protein S2 - Arabidopsis thaliana		At3g57490	2.3744	40S ribosomal protein S2 homolog 40S ribosomal protein S2 - Arabidopsis thaliana, SWISSPROT:RS2_ARATH;supported by full-length cDNA: Ceres:101250.
Ptp.2639.1.S1_at	0.854639	0.00162468	eugene3.00060477	At3g57490	40S ribosomal protein S2 homolog : 40S ribosomal protein S2 - Arabidopsis thaliana		At3g57490	2.3744	40S ribosomal protein S2 homolog 40S ribosomal protein S2 - Arabidopsis thaliana, SWISSPROT:RS2_ARATH;supported by full-length cDNA: Ceres:101250.
PtpAffx.68616.1.S1_s_at	0.924216	0.00407215	estExt_Genewise1_v1.C_LG_XVI1732	At3g57490	40S ribosomal protein S2 homolog : 40S ribosomal protein S2 - Arabidopsis thaliana		At3g57490	2.3744	40S ribosomal protein S2 homolog 40S ribosomal protein S2 - Arabidopsis thaliana, SWISSPROT:RS2_ARATH;supported by full-length cDNA: Ceres:101250.
PtpAffx.149183.1.S1_at	3.83868	0.00791487	eugene3.00150654	At3g57520	glycosyl hydrolase family 36 : similar to seed imbibition protein GB:AAA32975 GI:167100 from [Hordeum vulgare]		At3g57520	2.44749	imbibition protein homolog probable imbibition protein - Brassica oleracea, PIR:S45033; supported by cDNA: gi_15292676_gb_AY050772.1_
PtpAffx.161461.1.S1_at	2.34737	0.00138807	grail3.0024038102	At3g57550	guanylate kinase-like protein : guanylate kinase - Mus musculus		At3g57550	2.13824	guanylate kinase-like protein guanylate kinase - Mus musculus, TREMBL:MMU53514_1; supported by cDNA: gi_7861797_gb_AF204676.1_AF204676
PtpAffx.19561.1.S1_at	1.71632	0.001877	gw1.147.249.1	At3g57560	acetylglutamate kinase-like protein : acetylglutamate kinase - Synechocystis sp.		At3g57560	1.60309	acetylglutamate kinase-like protein acetylglutamate kinase - Synechocystis sp., PIR:S77509;supported by full-length cDNA: Ceres:40830.
Ptp.5737.1.A1_s_at	1.54878	0.00881497	estExt_fgenesh4_pg.C_LG_XVI0748	At3g57610	adenylosuccinate synthetase : :supported by full-length cDNA: Ceres:13259.		At3g57610	1.76783	adenylosuccinate synthetase ;supported by full-length cDNA: Ceres:13259.
Ptp.5737.1.A1_at	2.16046	0.00484245	estExt_fgenesh4_pg.C_LG_XVI0748	At3g57610	adenylosuccinate synthetase : :supported by full-length cDNA: Ceres:13259.		At3g57610	1.76783	adenylosuccinate synthetase ;supported by full-length cDNA: Ceres:13259.
PtpAffx.65352.1.S1_at	2.02358	0.00257391	estExt_fgenesh4_pg.C_LG_XVI0748	At3g57610	adenylosuccinate synthetase : :supported by full-length cDNA: Ceres:13259.		At3g57610	1.76783	adenylosuccinate synthetase ;supported by full-length cDNA: Ceres:13259.
PtpAffx.65352.1.S1_s_at	2.14438	0.00139919	estExt_fgenesh4_pg.C_LG_XVI0748	At3g57610	adenylosuccinate synthetase : :supported by full-length cDNA: Ceres:13259.		At3g57610	1.76783	adenylosuccinate synthetase ;supported by full-length cDNA: Ceres:13259.
PtpAffx.206141.1.S1_at	1.70822	0.00522704	fgenesh4_pg.C_LG_VI000463	At3g57660	DNA-directed RNA polymerase I 190K chain - like protein : DNA-directed RNA polymerase(EC 2.7.7.6) I 190K chain		At3g57660	2.75206	DNA-directed RNA polymerase I 190K chain - like protein DNA-directed RNA polymerase(EC 2.7.7.6) I 190K chain, Saccharomyces cerevisiae, PIR2:S67250
PtpAffx.206140.1.S1_at	2.17144	0.0035467	eugene3.00060510	At3g57660	DNA-directed RNA polymerase I 190K chain - like protein : DNA-directed RNA polymerase(EC 2.7.7.6) I 190K chain		At3g57660	2.75206	DNA-directed RNA polymerase I 190K chain - like protein DNA-directed RNA polymerase(EC 2.7.7.6) I 190K chain, Saccharomyces cerevisiae, PIR2:S67250
PtpAffx.207578.1.S1_at	1.1806	0.00704867	eugene3.00080231	At3g57810	auxin-regulated protein :		At3g57810	2.12936	putative protein ;supported by full-length cDNA: Ceres:29384., Ceres:101256.
PtpAffx.207578.1.S1_x_at	1.42754	0.0194724	eugene3.00080231	At3g57810	auxin-regulated protein :		At3g57810	2.12936	putative protein ;supported by full-length cDNA: Ceres:29384., Ceres:101256.
PtpAffx.116693.1.S1_s_at	2.38334	0.000564715	gw1.VII.2229.1	At3g57940	putative protein : several hypothetical proteins		At3g57940	1.64508	putative protein several hypothetical proteins
PtpAffx.151954.1.S1_at	1.52733	0.0158577	estExt_Genewise1_v1.C_LG_II0164	At3g58180	putative protein : contains alternative donor splice site TT at exon 2		At3g58180	1.8445	putative protein contains alternative donor splice site TT at exon 2,hypothetical protein C14A4.1 - Caenorhabditis elegans, PIR:T19243; supported by cDNA: gi_13926239_gb_AF372878.1_AF372878
PtpAffx.151954.3.S1_a_at	1.37439	0.0139313	estExt_fgenesh4_pg.C_LG_V1356	At3g58180	putative protein : contains alternative donor splice site TT at exon 2		At3g58180	1.8445	putative protein contains alternative donor splice site TT at exon 2,hypothetical protein C14A4.1 - Caenorhabditis elegans, PIR:T19243; supported by cDNA: gi_13926239_gb_AF372878.1_AF372878
PtpAffx.151954.3.S1_at	1.06667	0.0132808	estExt_fgenesh4_pg.C_LG_V1356	At3g58180	putative protein : contains alternative donor splice site TT at exon 2		At3g58180	1.8445	putative protein contains alternative donor splice site TT at exon 2,hypothetical protein C14A4.1 - Caenorhabditis elegans, PIR:T19243; supported by cDNA: gi_13926239_gb_AF372878.1_AF372878
PtpAffx.201671.1.S1_at	2.97639	0.00243682	gw1.II.1801.1	At3g58190	expressed protein : supported by full-length cDNA gi:17227167: supported by cDNA: gi_17227167		At3g58190	33.2024	putative protein several hypothetical proteins - Arabidopsis thaliana
PtpAffx.209326.1.S1_at	2.70669	8.93913e-05	fgenesh4_pg.C_LG_X001825	At3g58190	expressed protein : supported by full-length cDNA gi:17227167: supported by cDNA: gi_17227167		At3g58190	33.2024	putative protein several hypothetical proteins - Arabidopsis thaliana
PtpAffx.10026.1.S1_at	1.34709	0.00178235	gw1.XVI.2010.1	At3g58470	putative protein : several hypothetical proteins - Saccharomyces cerevisiae: supported by cDNA: gi_16648682_gb_AY058117.1_		At3g58470	2.15166	putative protein several hypothetical proteins - Saccharomyces cerevisiae; supported by cDNA: gi_16648682_gb_AY058117.1_
PtpAffx.209036.1.S1_at	0.754042	0.0090129	eugene3.00101338	At3g58650	putative protein : hypothetical protein A_IG002P16.18 - Arabidopsis thaliana		At3g58650	1.98862	putative protein hypothetical protein A_IG002P16.18 - Arabidopsis thaliana, PIR:T01769
PtpAffx.216031.1.S1_at	2.67585	0.0114701	eugene3.01330098	At3g58650	putative protein : hypothetical protein A_IG002P16.18 - Arabidopsis thaliana		At3g58650	1.98862	putative protein hypothetical protein A_IG002P16.18 - Arabidopsis thaliana, PIR:T01769
PtpAffx.20282.1.A1_at	1.41026	0.00018146	gw1.XII.1646.1	At3g58660	putative protein : PBK1 protein		At3g58660	3.39638	putative protein PBK1 protein, Homo sapiens, EMBL:HSA7398
PtpAffx.25088.1.S1_at	2.40374	0.00204497	gw1.XII.1646.1	At3g58660	putative protein : PBK1 protein		At3g58660	3.39638	putative protein PBK1 protein, Homo sapiens, EMBL:HSA7398
PtpAffx.206957.1.S1_at	0.781045	0.000625879	eugene3.00070175	At3g59430	hypothetical protein :		At3g59430	1.92446	hypothetical protein
PtpAffx.222264.1.S1_at	0.731702	0.00766076	eugene3.00640104	At3g59430	hypothetical protein :		At3g59430	1.92446	hypothetical protein
Ptp.1589.1.S1_x_at	0.879514	0.0149959	eugene3.00070145	At3g59540	60S RIBOSOMAL PROTEIN L38-like protein : 60S RIBOSOMAL PROTEIN L38 - Lycopersicon esculentum		At3g59540	1.64849	60S RIBOSOMAL PROTEIN L38-like protein 60S RIBOSOMAL PROTEIN L38 - Lycopersicon esculentum, EMBL:X69979; supported by cDNA: gi_13605719_gb_AF361841.1_AF361841
PtpAffx.222283.1.S1_at	1.31227	0.00184134	estExt_Genewise1_v1.C_640429	At3g59540	60S RIBOSOMAL PROTEIN L38-like protein : 60S RIBOSOMAL PROTEIN L38 - Lycopersicon esculentum		At3g59540	1.64849	60S RIBOSOMAL PROTEIN L38-like protein 60S RIBOSOMAL PROTEIN L38 - Lycopersicon esculentum, EMBL:X69979; supported by cDNA: gi_13605719_gb_AF361841.1_AF361841
PtpAffx.33518.1.A1_s_at	1.77432	0.000661877	estExt_fgenesh4_pg.C_280197	At3g59630	putative protein : diphthamide synthesis protein DPH2 - Saccharomyces cerevisiae		At3g59630	1.93274	putative protein diphthamide synthesis protein DPH2 - Saccharomyces cerevisiae, PIR:S34679
Ptp.1795.1.A1_at	1.20573	0.00891748	estExt_fgenesh4_kg.C_1420002	At3g59650	putative protein : hypothetical protein SPBC19C2.12 - Schizosaccharomyces pombe		At3g59650	1.66188	putative protein hypothetical protein SPBC19C2.12 - Schizosaccharomyces pombe, PIR:T39803;supported by full-length cDNA: Ceres:92264.
PtpAffx.1127.1.S1_s_at	1.966	0.00400278	fgenesh4_pg.C_LG_VIII000678	At3g59820	putative protein : leucine zipper-EF-hand containing transmembrane protein 1 - Mus musculus		At3g59820	1.70921	putative protein leucine zipper-EF-hand containing transmembrane protein 1 - Mus musculus, EMBL:AF061026
PtpAffx.206889.1.S1_at	2.05273	0.000250094	gw1.VII.459.1	At3g59820	putative protein : leucine zipper-EF-hand containing transmembrane protein 1 - Mus musculus		At3g59820	1.70921	putative protein leucine zipper-EF-hand containing transmembrane protein 1 - Mus musculus, EMBL:AF061026
PtpAffx.207808.1.S1_at	0.815058	0.00807347	fgenesh4_pg.C_LG_VIII000678	At3g59820	putative protein : leucine zipper-EF-hand containing transmembrane protein 1 - Mus musculus		At3g59820	1.70921	putative protein leucine zipper-EF-hand containing transmembrane protein 1 - Mus musculus, EMBL:AF061026
PtpAffx.62936.1.A1_s_at	5.07537	0.000694491	estExt_fgenesh4_pg.C_LG_VII0028	At3g59850	polygalacturonase		At3g59850	6.08891	polygalacturonase-like protein polygalacturonase - Prunus persica, PIR:S40123
PtpAffx.202121.1.S1_s_at	0.790917	0.0159761	grail3.0033024501	At3g60240	protein synthesis initiation factor - like : eukaryotic protein synthesis initiation factor		At3g60240	1.51509	protein synthesis initiation factor - like eukaryotic protein synthesis initiation factor, Homo sapiens, EMBL:AF104913
PtpAffx.7610.1.A1_at	1.39729	0.0146149	grail3.0033024401	At3g60240	protein synthesis initiation factor - like : eukaryotic protein synthesis initiation factor		At3g60240	1.51509	protein synthesis initiation factor - like eukaryotic protein synthesis initiation factor, Homo sapiens, EMBL:AF104913
PtpAffx.206367.1.S1_at	1.08999	0.009266	eugene3.00060977	At3g60310	putative protein :		At3g60310	1.75246	putative protein
PtpAffx.71012.1.A1_at	2.07162	0.00270906	grail3.0101007501	At3g60360	putative protein : CGI-94 protein		At3g60360	1.94703	putative protein CGI-94 protein, Homo sapiens, EMBL:AF151852;supported by full-length cDNA: Ceres:13387.
PtpAffx.156164.1.S1_at	1.98549	0.00133204	grail3.0035003102	At3g60770	ribosomal protein S13 -like : AtRPS13A mRNA for cytoplasmic ribosomal protein S13		At3g60770	1.49615	ribosomal protein S13 -like AtRPS13A mRNA for cytoplasmic ribosomal protein S13, Arabidopsis thaliana,AB031739; supported by cDNA: gi_14190366_gb_AF378861.1_AF378861
PtpAffx.26479.1.S1_at	0.942175	0.0121739	estExt_fgenesh4_pm.C_LG_IX0484	At3g60830	actin - like protein : actin 3		At3g60830	1.84753	actin - like protein actin 3, Drosophila melanogaster, PIR:A03000;supported by full-length cDNA: Ceres:38096.
PtpAffx.117662.1.S1_at	0.712305	0.0199282	gw1.I.8691.1	At3g61610	putative protein : POSSIBLE APOSPORY-ASSOCIATED PROTEIN C - Pennisetum ciliare (Buffelgrass)		At3g61610	2.0646	putative protein POSSIBLE APOSPORY-ASSOCIATED PROTEIN C - Pennisetum ciliare (Buffelgrass), SWISSPROT:AAPC_PENCL
PtpAffx.1177.2.S1_s_at	0.9678	0.00931904	estExt_fgenesh4_pm.C_LG_XIV0164	At3g61620	exonuclease RRP41 : : supported by cDNA: gi_6164937_gb_AF191741.1_AF191741		At3g61620	2.11719	exonuclease RRP41 ; supported by cDNA: gi_6164937_gb_AF191741.1_AF191741
PtpAffx.202279.1.S1_s_at	2.28709	0.00165244	fgenesh4_pg.C_LG_II001601	At3g61850	Dof zinc finger transcription factor		At3g61850	2.76676	transcription factor BBFa
PtpAffx.211623.1.S1_at	1.43199	0.00142966	grail3.0035031801	At3g61850	Dof zinc finger transcription factor		At3g61850	2.76676	transcription factor BBFa
Ptp.129.1.S1_at	6.53427	0.0164887	grail3.0061005101	At3g62100	auxin-induced protein homolog : auxin-induced protein IAA20 - Arabidopsis thaliana		At3g62100	31.697	auxin-induced protein homolog auxin-induced protein IAA20 - Arabidopsis thaliana, PIR:T02188
Ptp.137.1.S1_s_at	7.07151	0.00647379	grail3.0050017401	At3g62100	auxin-induced protein homolog : auxin-induced protein IAA20 - Arabidopsis thaliana		At3g62100	31.697	auxin-induced protein homolog auxin-induced protein IAA20 - Arabidopsis thaliana, PIR:T02188
PtpAffx.116527.1.S1_at	6.16597	0.00670944	grail3.0050017401	At3g62100	auxin-induced protein homolog : auxin-induced protein IAA20 - Arabidopsis thaliana		At3g62100	31.697	auxin-induced protein homolog auxin-induced protein IAA20 - Arabidopsis thaliana, PIR:T02188
Ptp.4711.1.S1_s_at	0.481153	0.00135195	eugene3.01550033	At3g62870	60S RIBOSOMAL PROTEIN L7A protein : 60S RIBOSOMAL PROTEIN L7A - Oryza sativa		At3g62870	1.57675	60S RIBOSOMAL PROTEIN L7A protein 60S RIBOSOMAL PROTEIN L7A - Oryza sativa, SWISSPROT:RL7A_ORYSA;supported by full-length cDNA: Ceres:24272.
PtpAffx.249.479.S1_at	1.96437	0.00643323	eugene3.01550033	At3g62870	60S RIBOSOMAL PROTEIN L7A protein : 60S RIBOSOMAL PROTEIN L7A - Oryza sativa		At3g62870	1.57675	60S RIBOSOMAL PROTEIN L7A protein 60S RIBOSOMAL PROTEIN L7A - Oryza sativa, SWISSPROT:RL7A_ORYSA;supported by full-length cDNA: Ceres:24272.
PtpAffx.3289.3.S1_at	2.23503	0.000190552	fgenesh4_pm.C_LG_I000959	At3g62870	60S RIBOSOMAL PROTEIN L7A protein : 60S RIBOSOMAL PROTEIN L7A - Oryza sativa		At3g62870	1.57675	60S RIBOSOMAL PROTEIN L7A protein 60S RIBOSOMAL PROTEIN L7A - Oryza sativa, SWISSPROT:RL7A_ORYSA;supported by full-length cDNA: Ceres:24272.
Ptp.3171.1.S1_s_at	1.04903	0.0039885	eugene3.00140734	At3g62880	putative protein : amino acid selective channel protein - Hordeum vulgare		At3g62880	1.68066	putative protein amino acid selective channel protein - Hordeum vulgare, EMBL:AJ011921
PtpAffx.158913.1.S1_s_at	1.20051	0.00156157	estExt_fgenesh4_pg.C_LG_XIV0731	At3g62940	putative protein : CGI-77 protein		At3g62940	1.84931	putative protein CGI-77 protein, Homo sapiens, EMBL:AF151836;supported by full-length cDNA: Ceres:153131.
PtpAffx.86410.1.S1_s_at	0.650237	0.0154894	estExt_fgenesh4_pg.C_LG_XIV0731	At3g62940	putative protein : CGI-77 protein		At3g62940	1.84931	putative protein CGI-77 protein, Homo sapiens, EMBL:AF151836;supported by full-length cDNA: Ceres:153131.
PtpAffx.202442.1.S1_at	1.4206	0.0154498	gw1.II.3015.1	At3g63090	putative protein : various predicted proeteins		At3g63090	1.96609	putative protein various predicted proeteins, Arabidopsis thaliana;supported by full-length cDNA: Ceres:6263.
PtpAffx.220426.1.S1_s_at	2.27572	0.015476	gw1.II.3015.1	At3g63090	putative protein : various predicted proeteins		At3g63090	1.96609	putative protein various predicted proeteins, Arabidopsis thaliana;supported by full-length cDNA: Ceres:6263.
PtpAffx.28375.1.S1_at	1.16806	0.00110736	gw1.II.3333.1	At3g63130	RAN GTPase activating protein 1 protein : : supported by cDNA: gi_14334453_gb_AY034918.1_		At3g63130	3.22492	RAN GTPase activating protein 1 protein ; supported by cDNA: gi_14334453_gb_AY034918.1_
PtpAffx.121347.1.A1_at	2.42885	0.00046781	eugene3.00051204	At3g63250	homocysteine S-methyltransferase AtHMT-2 : : supported by cDNA: gi_16226445_gb_AF428402.1_AF428402		At3g63250	1.73046	homocysteine S-methyltransferase AtHMT-2 ; supported by cDNA: gi_16226445_gb_AF428402.1_AF428402
PtpAffx.134834.1.S1_at	1.58467	0.0144619	gw1.V.1019.1	At3g63400	cyclophylin -like protein : CDC28:cdc2-like kinase associating arginine-serine cyclophilin		At3g63400	1.9226	cyclophylin -like protein CDC28/cdc2-like kinase associating arginine-serine cyclophilin, Homo sapiens, PIR:JC5314
Ptp.652.1.S1_s_at	1.53833	0.00383829	eugene3.00121232	At4g00100	putative ribosomal protein S13 : similar to ribosomal protein S13 (Pfam:supported by full-length cDNA: Ceres:4058.		At4g00100	1.59066	putative ribosomal protein S13 similar to ribosomal protein S13 (Pfam;supported by full-length cDNA: Ceres:4058.
PtpAffx.11322.1.A1_s_at	2.40164	0.000933652	eugene3.00081488	At4g00231	unknown protein :		At4g00231	2.15891	predicted protein
PtpAffx.211565.1.S1_s_at	1.00026	0.0113796	gw1.XIV.1421.1	At4g01270	putative RING zinc finger protein :		At4g01270	2.61035	putative RING zinc finger protein
PtpAffx.128163.1.A1_at	1.29152	0.00227829	grail3.0035021702	At4g01320	putative CAAX prenyl protease : : supported by cDNA: gi_13785908_gb_AF353722.1_AF353722		At4g01320	1.22893	putative CAAX prenyl protease ; supported by cDNA: gi_13785908_gb_AF353722.1_AF353722
PtpAffx.124709.1.S1_at	1.1554	0.0111349	grail3.0035021702	At4g01320	putative CAAX prenyl protease : : supported by cDNA: gi_13785908_gb_AF353722.1_AF353722		At4g01320	1.22893	putative CAAX prenyl protease ; supported by cDNA: gi_13785908_gb_AF353722.1_AF353722
Ptp.4091.1.S1_at	1.21138	0.00190968	grail3.0035021702	At4g01320	putative CAAX prenyl protease : : supported by cDNA: gi_13785908_gb_AF353722.1_AF353722		At4g01320	1.22893	putative CAAX prenyl protease ; supported by cDNA: gi_13785908_gb_AF353722.1_AF353722
PtpAffx.116306.1.S1_at	2.45646	0.00842653	estExt_fgenesh4_pg.C_LG_II1484	At4g01320	putative CAAX prenyl protease : : supported by cDNA: gi_13785908_gb_AF353722.1_AF353722		At4g01320	1.22893	putative CAAX prenyl protease ; supported by cDNA: gi_13785908_gb_AF353722.1_AF353722
PtpAffx.3508.3.S1_a_at	0.79531	0.0106997	estExt_fgenesh4_pm.C_LG_XIV0226	At4g01560	expressed protein : :supported by full-length cDNA: Ceres:25253.		At4g01560	2.03075	hypothetical protein ;supported by full-length cDNA: Ceres:25253.
PtpAffx.3508.1.S1_at	1.16404	0.000755151	grail3.0039025701	At4g01560	expressed protein : :supported by full-length cDNA: Ceres:25253.		At4g01560	2.03075	hypothetical protein ;supported by full-length cDNA: Ceres:25253.
PtpAffx.3508.1.S1_a_at	0.821406	0.0113913	grail3.0039025701	At4g01560	expressed protein : :supported by full-length cDNA: Ceres:25253.		At4g01560	2.03075	hypothetical protein ;supported by full-length cDNA: Ceres:25253.
PtpAffx.114622.1.A1_at	2.46253	0.0142104	gw1.XIV.2081.1	At4g01730	hypothetical protein :		At4g01730	1.97921	hypothetical protein
PtpAffx.202420.1.S1_at	2.64319	0.00718914	fgenesh4_pg.C_LG_II001911	At4g01730	hypothetical protein :		At4g01730	1.97921	hypothetical protein
Ptp.412.1.A1_at	1.28838	0.00448667	fgenesh4_pg.C_LG_XIV000529	At4g01790	putative RNaseP-associated protein : similar to human RNaseP-associate protein P38		At4g01790	1.68618	putative RNaseP-associated protein similar to human RNaseP-associate protein P38, GenBank accession number U77664
PtpAffx.150939.1.S1_at	0.754782	0.00147627	estExt_Genewise1_v1.C_LG_II3729	At4g01880	unknown protein : temporary automated functional assignment		At4g01880	1.75295	predicted protein of unknown function
PtpAffx.93037.1.S1_s_at	1.2186	0.000807998	grail3.0050003201	At4g02400	hypothetical protein :		At4g02400	2.29421	hypothetical protein
PtpAffx.99764.1.A1_at	1.30468	0.00249116	grail3.0050003201	At4g02400	hypothetical protein :		At4g02400	2.29421	hypothetical protein
PtpAffx.211757.1.S1_at	1.19627	0.00516845	grail3.0061018702	At4g02400	hypothetical protein :		At4g02400	2.29421	hypothetical protein
PtpAffx.205695.1.S1_s_at	0.643644	0.000784111	grail3.0002043001	At4g02720	unknown protein : temporary automated functional assignment		At4g02720	1.91143	predicted protein of unknown function similar to P. falciparum O1 protein, GenBank accession number AF030694
PtpAffx.143342.1.S1_at	1.55325	9.3822e-05	eugene3.00051160	At4g02820	hypothetical protein : : supported by cDNA: gi_17064737		At4g02820	3.17331	hypothetical protein
PtpAffx.90214.1.A1_at	0.891617	0.0183404	eugene3.00051160	At4g02820	hypothetical protein : : supported by cDNA: gi_17064737		At4g02820	3.17331	hypothetical protein
PtpAffx.43886.1.A1_at	1.52692	0.000866196	estExt_fgenesh4_pm.C_LG_II0256	At4g02840	small nuclear riboprotein Sm-D1-like protein : strong similarity to Sm-D ribonucleoprotein autoantigen - Homo sapiens		At4g02840	1.84989	small nuclear riboprotein Sm-D1-like protein strong similarity to Sm-D ribonucleoprotein autoantigen - Homo sapiens,PIR2:A27668;supported by full-length cDNA: Ceres:11560.
PtpAffx.178.2.S1_a_at	1.22176	0.0109767	eugene3.00001980	At4g02930	mitochondrial elongation factor Tu :		At4g02930	1.36478	mitochondrial elongation factor Tu
PtpAffx.178.2.S1_at	2.12255	0.00574707	grail3.0012003501	At4g02930	mitochondrial elongation factor Tu :		At4g02930	1.36478	mitochondrial elongation factor Tu
Ptp.7559.2.S1_a_at	1.13303	0.000996776	estExt_Genewise1_v1.C_LG_III1414	At4g03120	putative C-type U1 snRNP : similar to U1 small nuclear ribonucleoprotein C:supported by full-length cDNA: Ceres:20753.		At4g03120	1.76633	putative C-type U1 snRNP similar to U1 small nuclear ribonucleoprotein C;supported by full-length cDNA: Ceres:20753.
PtpAffx.157464.1.S1_at	1.01507	0.0162375	fgenesh4_pm.C_LG_XIV000352	At4g03180	unknown protein : temporary automated functional assignment		At4g03180	1.89863	predicted protein of unknown function ; supported by full-length cDNA: Ceres: 711.
Ptp.303.2.A1_at	4.01039	0.00201468	gw1.XIX.2748.1	At4g03210	xyloglucan endotransglycosylase		At4g03210	2.00711	putative xyloglucan endotransglycosylase ;supported by full-length cDNA: Ceres:17748.
PtpAffx.224972.1.S1_at	0.574107	0.0118785	eugene3.00191036	At4g03230	putative receptor kinase :		At4g03230	3.06376	putative receptor kinase
Ptp.4456.1.S1_at	1.42562	0.0195168	estExt_Genewise1_v1.C_LG_XIII0069	At4g03240	putative frataxin-like protein : similar to frataxin		At4g03240	1.8781	putative frataxin-like protein similar to frataxin
PtpAffx.203675.1.S1_at	0.188965	0.00532151	estExt_fgenesh4_pm.C_LG_IV0009	At4g04670	coded for by A. thaliana cDNA T41604 : : supported by cDNA: gi_17064867		At4g04670	1.81151	coded for by A. thaliana cDNA T41604
PtpAffx.16006.1.A1_at	2.00582	0.019234	fgenesh4_pg.C_scaffold_164000050	At4g04940	putative WD-repeat membrane protein : : supported by cDNA: gi_16604678_gb_AY059784.1_		At4g04940	1.80411	putative WD-repeat membrane protein ; supported by cDNA: gi_16604678_gb_AY059784.1_
PtpAffx.217269.1.S1_s_at	1.94743	0.000760568	eugene3.01640047	At4g04940	putative WD-repeat membrane protein : : supported by cDNA: gi_16604678_gb_AY059784.1_		At4g04940	1.80411	putative WD-repeat membrane protein ; supported by cDNA: gi_16604678_gb_AY059784.1_
PtpAffx.209868.1.S1_at	1.72136	0.00423257	fgenesh4_pm.C_LG_XI000194	At4g05400	putative protein : hypothetical protein		At4g05400	1.7835	putative protein hypothetical protein, Arabidopsis thaliana
PtpAffx.121110.1.A1_at	2.657	0.00110984	eugene3.00050008	At4g05410	U3 snoRNP-associated-related : U3 snoRNP-associated 55-kDa protein		At4g05410	2.03673	U3 snoRNP-associated -like protein U3 snoRNP-associated 55-kDa protein, Homo sapiens, gb:NP_004695
PtpAffx.202023.1.S1_at	1.39058	0.0140907	eugene3.00021087	At4g07410	score=37.6		At4g07410	2.99764	score=37.6, E=2.9e-07, N=3
PtpAffx.71406.1.A1_at	1.74767	0.00273793	eugene3.00140070	At4g07410	score=37.6		At4g07410	2.99764	score=37.6, E=2.9e-07, N=3
PtpAffx.29210.1.A1_at	3.19708	3.91839e-05	estExt_Genewise1_v1.C_LG_IX2631	At4g08170	inositol 1		At4g08170	1.89212	inositol 1,3,4-trisphosphate 5/6-kinase-like protein inositol 1,3,4-trisphosphate 5/6-kinase (EC 2.7.-.-) - Arabidopsis thaliana, PIR2:JC5401; supported by cDNA: gi_15215757_gb_AY050408.1_
PtpAffx.123370.1.S1_s_at	1.62794	0.000842976	estExt_Genewise1_v1.C_LG_VIII1769	At4g08790	nitrilase 1 like protein : nitrilase 1 - Mus musculus		At4g08790	1.57879	nitrilase 1 like protein nitrilase 1 - Mus musculus,PID:g3228668; supported by cDNA: gi_13926306_gb_AF372904.1_AF372904
PtpAffx.205469.1.S1_s_at	1.15729	0.00160392	fgenesh4_pg.C_LG_V000808	At4g08960	putative phosphotyrosyl phosphatase activator protein : similar to human phosphotyrosyl phosphatase activator PTPA (GB:X73478): supported by full-length cDNA: Ceres: 36687.		At4g08960	1.74684	putative phosphotyrosyl phosphatase activator protein similar to human phosphotyrosyl phosphatase activator PTPA (GB:X73478); supported by full-length cDNA: Ceres: 36687.
PtpAffx.43937.1.S1_s_at	2.1448	0.00702938	fgenesh4_pg.C_LG_V000808	At4g08960	putative phosphotyrosyl phosphatase activator protein : similar to human phosphotyrosyl phosphatase activator PTPA (GB:X73478): supported by full-length cDNA: Ceres: 36687.		At4g08960	1.74684	putative phosphotyrosyl phosphatase activator protein similar to human phosphotyrosyl phosphatase activator PTPA (GB:X73478); supported by full-length cDNA: Ceres: 36687.
Ptp.3136.1.S1_at	1.63513	0.000128516	eugene3.00400106	At4g09320	nucleoside-diphosphate kinase : :supported by full-length cDNA: Ceres:30158.		At4g09320	1.39125	nucleoside-diphosphate kinase ;supported by full-length cDNA: Ceres:30158.
Ptp.3718.1.S1_at	4.33519	0.00373365	eugene3.00021197	At4g09680	putative protein :		At4g09680	1.45992	putative protein
PtpAffx.205636.1.S1_at	1.03812	0.0118096	fgenesh4_pg.C_LG_V001150	At4g09730	DEAD:DEAH box RNA helicase protein		At4g09730	1.67162	putative protein RNA helicase -Mus musculus,PIR2:I84741
Ptp.2101.1.S1_x_at	0.502886	0.0196923	eugene3.00051184	At4g09800	S18.A ribosomal protein : :supported by full-length cDNA: Ceres:24071.		At4g09800	1.73892	S18.A ribosomal protein ;supported by full-length cDNA: Ceres:24071.
PtpAffx.5315.1.A1_s_at	1.24104	0.0053107	eugene3.00020474	At4g09800	S18.A ribosomal protein : :supported by full-length cDNA: Ceres:24071.		At4g09800	1.73892	S18.A ribosomal protein ;supported by full-length cDNA: Ceres:24071.
PtpAffx.44762.1.A1_at	0.832562	0.000274456	estExt_fgenesh4_pm.C_LG_VIII0152	At4g10090	expressed protein : : supported by full-length cDNA: Ceres: 41992.		At4g10090	2.06194	hypothetical protein ; supported by full-length cDNA: Ceres: 41992.
PtpAffx.111903.1.S1_at	0.805818	0.00608987	gw1.64.262.1	At4g10320	isoleucine-tRNA ligase - like protein : isoleucine--tRNA ligase		At4g10320	1.91997	isoleucine-tRNA ligase - like protein isoleucine--tRNA ligase, Homo sapiens, PIR2:I59314
PtpAffx.222248.1.S1_s_at	1.17357	0.00278771	gw1.64.262.1	At4g10320	isoleucine-tRNA ligase - like protein : isoleucine--tRNA ligase		At4g10320	1.91997	isoleucine-tRNA ligase - like protein isoleucine--tRNA ligase, Homo sapiens, PIR2:I59314
Ptp.1379.2.S1_s_at	0.714549	0.00572163	eugene3.00111242	At4g10450	putative ribosomal protein L9		At4g10450	1.79129	putative ribosomal protein L9, cytosolic ribosomal protein L9, cytosolic - garden pea, PIR2:S19978;supported by full-length cDNA: Ceres:21228.
Ptp.1379.1.S1_at	1.22817	0.00548868	eugene3.00111242	At4g10450	putative ribosomal protein L9		At4g10450	1.79129	putative ribosomal protein L9, cytosolic ribosomal protein L9, cytosolic - garden pea, PIR2:S19978;supported by full-length cDNA: Ceres:21228.
Ptp.5866.1.S1_s_at	1.02159	0.00224553	eugene3.00111242	At4g10450	putative ribosomal protein L9		At4g10450	1.79129	putative ribosomal protein L9, cytosolic ribosomal protein L9, cytosolic - garden pea, PIR2:S19978;supported by full-length cDNA: Ceres:21228.
PtpAffx.200052.1.S1_at	1.46161	0.0112272	gw1.I.6621.1	At4g10620	putative protein : conserved hypothetical protein yqeH -Bacillus subtilis		At4g10620	2.11413	putative protein conserved hypothetical protein yqeH -Bacillus subtilis,PIR2:D69951; supported by cDNA: gi_15293098_gb_AY050983.1_
PtpAffx.200343.1.S1_s_at	1.13962	0.00225019	gw1.I.8406.1	At4g10760	putative methyltransferase :		At4g10760	2.29958	putative methyltransferase
PtpAffx.210869.1.S1_at	2.18263	0.00988134	eugene3.00130108	At4g11060	putative protein : single strand DNA-binding protein - Vibrio cholerae		At4g11060	2.11252	putative protein single strand DNA-binding protein - Vibrio cholerae, PIR2:T01928
PtpAffx.15609.2.S1_a_at	1.27558	0.0168957	estExt_Genewise1_v1.C_LG_I8774	At4g11240	protein phosphatase type 1 (AtPP1bg) : :supported by full-length cDNA: Ceres:20905.		At4g11240	1.80237	protein phosphatase type 1 PP1BG ;supported by full-length cDNA: Ceres:20905.
Ptp.2120.1.S1_at	0.877168	0.000945044	estExt_Genewise1_v1.C_1330158	At4g11420	putative protein : a 162 kDa component of a multi-protein complex phosphorylated by Src - Mus musculus		At4g11420	1.88152	putative protein a 162 kDa component of a multi-protein complex phosphorylated by Src - Mus musculus,PID:g1205976; supported by cDNA: gi_12407748_gb_AF291711.1_AF291711
PtpAffx.40519.1.A1_a_at	0.874576	0.00488501	estExt_fgenesh4_pg.C_LG_III1042	At4g11560	putative protein : several hypothetical proteins - Arabidopsis thaliana: supported by cDNA: gi_19347809		At4g11560	1.60007	putative protein several hypothetical proteins - Arabidopsis thaliana
PtpAffx.94220.1.A1_at	4.59204	0.00031506	gw1.I.9205.1	At4g11830	phospholipase D-gamma		At4g11830	1.91306	putative phospholipase D-gamma phospholipase D-gamma - Arabidopsis thaliana,PID:g2653885
PtpAffx.222700.1.S1_at	1.43301	0.00386978	fgenesh4_pg.C_scaffold_70000059	At4g12540	hypothetical protein :		At4g12540	6.79288	hypothetical protein
Ptp.4568.1.A1_s_at	1.40995	0.000843582	estExt_Genewise1_v1.C_LG_XIX2192	At4g12600	Ribosomal protein L7Ae -like : various L7Ae ribosomal proteins: supported by full-length cDNA: Ceres: 33381.		At4g12600	1.50477	Ribosomal protein L7Ae -like various L7Ae ribosomal proteins; supported by full-length cDNA: Ceres: 33381.
PtpAffx.211952.1.S1_at	3.30875	0.00773368	gw1.XIV.3952.1	At4g12740	adenine DNA glycosylase like protein : A:G-specific adenine DNA glycosylase - Schizosaccharomyces pombe		At4g12740	2.17354	adenine DNA glycosylase like protein A/G-specific adenine DNA glycosylase - Schizosaccharomyces pombe, PID:g3628759
PtpAffx.11773.1.A1_at	1.51466	0.0026931	eugene3.00141204	At4g12750	putative protein :		At4g12750	1.67799	putative protein
Ptp.2448.1.S1_at	1.65478	0.00298758	eugene3.00002480	At4g13170	ribosomal protein L13a like protein : ribosomal protein L13a -Lupinus luteus		At4g13170	1.63785	ribosomal protein L13a like protein ribosomal protein L13a -Lupinus luteus,PID:e1237871; supported by cDNA: gi_15529277_gb_AY052263.1_
PtpAffx.142388.1.S1_at	1.47684	0.000921449	eugene3.00031452	At4g13720	auxin-regulated protein : putative oncogene protein		At4g13720	1.62004	putative protein putative oncogene protein, Homo sapiens, gb:AF026816; supported by full-length cDNA: Ceres: 8361.
PtpAffx.96071.1.S1_at	1.72946	0.000515951	eugene3.19810001	At4g14000	expressed protein : :supported by full-length cDNA: Ceres:25991.		At4g14000	1.67184	hypothetical protein ;supported by full-length cDNA: Ceres:25991.
Ptp.1976.1.S1_s_at	0.967192	0.0183341	estExt_Genewise1_v1.C_LG_I0004	At4g14110	COP9 protein : CSN8		At4g14110	1.87409	COP9 protein ; supported by cDNA: gi_530869_gb_L32874.1_ATHCOP9A
PtpAffx.202625.1.S1_at	1.08845	0.00803995	fgenesh4_pg.C_LG_II002358	At4g14150	phragmoplast-associated kinesin-related protein (PAKRP1) : : supported by cDNA: gi_8745332_gb_AF193767.1_AF193767		At4g14150	2.37504	kinesin like protein ; supported by cDNA: gi_8745332_gb_AF193767.1_AF193767
PtpAffx.105226.2.S1_s_at	1.30436	0.0165468	fgenesh4_kg.C_LG_V000020	At4g14320	ribosomal protein : : supported by full-length cDNA: Ceres: 18153.		At4g14320	1.87502	ribosomal protein ; supported by full-length cDNA: Ceres: 18153.
PtpAffx.222707.1.S1_at	2.13181	0.00152464	eugene3.00700089	At4g14770	hypothetical protein :		At4g14770	2.38388	hypothetical protein
PtpAffx.206006.1.S1_at	2.14747	0.000123318	fgenesh4_pg.C_LG_VI000204	At4g14970	hypothetical :		At4g14970	5.59202	hypothetical
Ptp.1424.1.S1_s_at	1.26532	0.00146157	estExt_Genewise1_v1.C_LG_I2658	At4g15000	ribosomal protein : :supported by full-length cDNA: Ceres:15384.		At4g15000	1.60607	ribosomal protein ;supported by full-length cDNA: Ceres:15384.
Ptp.5666.1.S1_s_at	0.678292	0.0193173	estExt_fgenesh4_pg.C_LG_XVI0119	At4g15000	ribosomal protein : :supported by full-length cDNA: Ceres:15384.		At4g15000	1.60607	ribosomal protein ;supported by full-length cDNA: Ceres:15384.
PtpAffx.37444.1.S1_s_at	1.03677	0.00925619	eugene3.00060200	At4g15000	ribosomal protein : :supported by full-length cDNA: Ceres:15384.		At4g15000	1.60607	ribosomal protein ;supported by full-length cDNA: Ceres:15384.
Ptp.6958.1.S1_s_at	5.69947	1.45385e-05	eugene3.00140929	At4g15550	glucosyltransferase like protein : : supported by cDNA: gi_2149126_gb_U81293.1_ATU81293		At4g15550	3.45229	glucosyltransferase like protein ; supported by cDNA: gi_2149126_gb_U81293.1_ATU81293
PtpAffx.139063.1.S1_at	5.22908	9.53848e-05	grail3.0021016501	At4g15550	glucosyltransferase like protein : : supported by cDNA: gi_2149126_gb_U81293.1_ATU81293		At4g15550	3.45229	glucosyltransferase like protein ; supported by cDNA: gi_2149126_gb_U81293.1_ATU81293
PtpAffx.31211.1.A1_at	4.43043	0.000457058	eugene3.00140929	At4g15550	glucosyltransferase like protein : : supported by cDNA: gi_2149126_gb_U81293.1_ATU81293		At4g15550	3.45229	glucosyltransferase like protein ; supported by cDNA: gi_2149126_gb_U81293.1_ATU81293
PtpAffx.213851.1.S1_at	0.764895	0.00178022	fgenesh4_pg.C_LG_XVII000196	At4g15570	SEN1 like protein :		At4g15570	2.53332	SEN1 like protein
PtpAffx.142717.1.S1_at	2.29381	4.38835e-05	eugene3.00081955	At4g15640	hypothetical protein :		At4g15640	1.52348	hypothetical protein
PtpAffx.145868.1.S1_s_at	1.76717	0.0109354	fgenesh4_pg.C_LG_X000306	At4g15770	hypothetical protein :		At4g15770	2.18926	hypothetical protein
PtpAffx.204234.1.S1_s_at	1.73567	0.00622806	gw1.IV.639.1	At4g15850	DEAD:DEAH box RNA helicase protein (RH1)		At4g15850	1.58917	ATP-dependent RNA helicase like protein
PtpAffx.58649.2.A1_at	1.09241	0.00317271	gw1.IV.639.1	At4g15850	DEAD:DEAH box RNA helicase protein (RH1)		At4g15850	1.58917	ATP-dependent RNA helicase like protein
PtpAffx.208480.1.S1_at	1.00452	0.00661199	fgenesh4_pg.C_LG_X000162	At4g15890	hypothetical protein :		At4g15890	2.46454	hypothetical protein
Ptp.6543.1.S1_s_at	0.703573	0.00524972	estExt_Genewise1_v1.C_LG_X3939	At4g15900	PRL1 protein : :supported by full-length cDNA: Ceres:123113.		At4g15900	2.79673	PRL1 protein ;supported by full-length cDNA: Ceres:123113.
Ptp.6543.1.S1_at	0.706691	0.00376438	estExt_Genewise1_v1.C_LG_X3939	At4g15900	PRL1 protein : :supported by full-length cDNA: Ceres:123113.		At4g15900	2.79673	PRL1 protein ;supported by full-length cDNA: Ceres:123113.
PtpAffx.249.48.S1_x_at	1.25421	0.0125422	estExt_fgenesh4_pg.C_LG_X0149	At4g15910	drought-induced protein like :		At4g15910	4.16564	drought-induced protein like
PtpAffx.205989.1.S1_s_at	1.40775	0.00147317	grail3.0024011201	At4g16420	transcriptional adaptor like protein : : supported by cDNA: gi_15215639_gb_AY050348.1_		At4g16420	2.10234	transcriptional adaptor like protein ; supported by cDNA: gi_15215639_gb_AY050348.1_
PtpAffx.205989.1.S1_at	0.767043	0.00197212	grail3.0024011201	At4g16420	transcriptional adaptor like protein : : supported by cDNA: gi_15215639_gb_AY050348.1_		At4g16420	2.10234	transcriptional adaptor like protein ; supported by cDNA: gi_15215639_gb_AY050348.1_
PtpAffx.203167.1.S1_at	1.48797	0.00160094	fgenesh4_pm.C_LG_III000325	At4g16510	expressed protein : : supported by cDNA: gi_15451033_gb_AY054597.1_		At4g16510	1.45362	hypothetical protein ; supported by cDNA: gi_15451033_gb_AY054597.1_
PtpAffx.127421.1.A1_at	2.446	0.0123613	fgenesh4_pg.C_LG_V001561	At4g16630	DEAD:DEAH box RNA helicase		At4g16630	1.58471	RNA helicase like protein
PtpAffx.25979.1.S1_at	1.52992	0.000896624	fgenesh4_pg.C_LG_V001561	At4g16630	DEAD:DEAH box RNA helicase		At4g16630	1.58471	RNA helicase like protein
PtpAffx.203025.1.S1_at	1.63514	0.000162747	estExt_fgenesh4_pg.C_LG_III0575	At4g16700	decarboxylase like protein :		At4g16700	2.22845	decarboxylase like protein
PtpAffx.50327.1.A1_s_at	1.17902	0.00356581	estExt_fgenesh4_kg.C_410006	At4g16720	ribosomal protein : :supported by full-length cDNA: Ceres:23771.		At4g16720	1.41148	ribosomal protein ;supported by full-length cDNA: Ceres:23771.
PtpAffx.203046.1.S1_s_at	1.37663	0.0150955	gw1.III.2246.1	At4g16970	kinase like protein :		At4g16970	4.40346	kinase like protein
PtpAffx.215150.1.S1_at	2.02751	0.00757018	eugene3.01180105	At4g16970	kinase like protein :		At4g16970	4.40346	kinase like protein
PtpAffx.219997.1.S1_at	1.50581	0.00274421	gw1.29.109.1	At4g16970	kinase like protein :		At4g16970	4.40346	kinase like protein
Ptp.1431.1.S1_at	0.592248	0.00594188	estExt_Genewise1_v1.C_LG_II0017	At4g17390	60S ribosomal protein L15 homolog : :supported by full-length cDNA: Ceres:31538.		At4g17390	1.48512	60S ribosomal protein L15 homolog ;supported by full-length cDNA: Ceres:31538.
PtpAffx.215115.1.S1_at	6.58031	0.00260571	gw1.118.79.1	At4g17980	NAM (no apical meristem) - like protein :		At4g17980	14.8319	NAM (no apical meristem) - like protein
PtpAffx.220040.1.S1_at	5.97681	0.0180663	gw1.29.396.1	At4g17980	NAM (no apical meristem) - like protein :		At4g17980	14.8319	NAM (no apical meristem) - like protein
PtpAffx.215115.1.S1_s_at	6.5897	0.00578086	gw1.118.79.1	At4g17980	NAM (no apical meristem) - like protein :		At4g17980	14.8319	NAM (no apical meristem) - like protein
PtpAffx.215115.1.S1_x_at	7.52336	0.00291045	gw1.118.79.1	At4g17980	NAM (no apical meristem) - like protein :		At4g17980	14.8319	NAM (no apical meristem) - like protein
Ptp.5850.1.S1_s_at	1.03848	0.00606034	estExt_Genewise1_v1.C_LG_II3994	At4g18100	ribosomal protein L32 -like protein : ribosomal protein L32		At4g18100	1.30925	ribosomal protein L32 -like protein ribosomal protein L32, human, PIR1:R5HU32; supported by full-length cDNA: Ceres: 271605.
PtpAffx.6016.1.S1_at	0.696515	0.0151753	grail3.0072001304	At4g18100	ribosomal protein L32 -like protein : ribosomal protein L32		At4g18100	1.30925	ribosomal protein L32 -like protein ribosomal protein L32, human, PIR1:R5HU32; supported by full-length cDNA: Ceres: 271605.
PtpAffx.156608.1.S1_at	2.32345	0.00625468	gw1.X.1884.1	At4g18440	adenylosuccinate lyase - like protein : adenylosuccinate lyase - Haemophilus influenzae: supported by cDNA: gi_18491162		At4g18440	1.72265	adenylosuccinate lyase - like protein adenylosuccinate lyase - Haemophilus influenzae
Ptp.8090.1.A1_s_at	1.45311	0.00807779	gw1.X.1884.1	At4g18440	adenylosuccinate lyase - like protein : adenylosuccinate lyase - Haemophilus influenzae: supported by cDNA: gi_18491162		At4g18440	1.72265	adenylosuccinate lyase - like protein adenylosuccinate lyase - Haemophilus influenzae
PtpAffx.3428.1.A1_a_at	1.52731	0.0063405	gw1.X.1884.1	At4g18440	adenylosuccinate lyase - like protein : adenylosuccinate lyase - Haemophilus influenzae: supported by cDNA: gi_18491162		At4g18440	1.72265	adenylosuccinate lyase - like protein adenylosuccinate lyase - Haemophilus influenzae
PtpAffx.218029.1.S1_at	1.648	0.00140572	gw1.187.102.1	At4g18470	Expressed protein : : supported by full-length cDNA: Ceres: 10310.		At4g18470	2.99438	Expressed protein ; supported by full-length cDNA: Ceres: 10310.
Ptp.2711.2.S1_a_at	0.840272	0.0107025	gw1.III.1174.1	At4g19210	RNase L inhibitor protein		At4g19210	1.38098	RNase L inhibitor-like protein RNase L inhibitor (clone 8), Homo sapiens
Ptp.2711.1.S1_at	0.477012	0.0163789	estExt_fgenesh4_pg.C_860156	At4g19210	RNase L inhibitor protein		At4g19210	1.38098	RNase L inhibitor-like protein RNase L inhibitor (clone 8), Homo sapiens
PtpAffx.221138.1.S1_at	1.56556	0.00117082	eugene3.00400197	At4g19390	putative protein : : supported by cDNA: gi_14190356_gb_AF378856.1_AF378856		At4g19390	1.832	putative protein ; supported by cDNA: gi_14190356_gb_AF378856.1_AF378856
PtpAffx.203138.1.S1_at	2.5693	0.00130683	eugene3.00030779	At4g19460	putative protein : various predicted proteins		At4g19460	3.90282	putative protein various predicted proteins, Arabidopsis thaliana;supported by full-length cDNA: Ceres:42503.
PtpAffx.70125.1.S1_s_at	1.33293	0.00916222	gw1.III.139.1	At4g19610	RRM-containing protein : KIAA0682 protein		At4g19610	2.06838	putative protein KIAA0682 protein, Homo sapiens, AB014582
PtpAffx.214532.1.S1_at	0.675604	0.00512678	fgenesh4_pg.C_LG_XVIII001043	At4g20060	hypothetical protein :		At4g20060	1.77718	hypothetical protein
Ptp.1878.2.A1_a_at	1.53528	0.0038696	gw1.XI.1022.1	At4g20440	putative snRNP protein : small nuclear ribonucleoprotein B'		At4g20440	2.67306	putative snRNP protein small nuclear ribonucleoprotein B , human, PIR2:S09377;supported by full-length cDNA: Ceres:36005.
PtpAffx.16061.2.S1_at	2.88736	0.00157951	eugene3.00040233	At4g21620	putative protein : predicted proteins		At4g21620	10.8602	putative protein predicted proteins, Arabidopsis thaliana;supported by full-length cDNA: Ceres:17600.
PtpAffx.5244.1.S1_a_at	1.61505	0.00602854	eugene3.00080964	At4g21800	putative protein (fragment) : ATP(GTP)-binding protein		At4g21800	2.28752	putative protein (fragment) ATP(GTP)-binding protein, Homo sapiens, AJ010842;supported by full-length cDNA: Ceres:6952.
PtpAffx.202491.1.S1_at	5.39917	0.000127828	gw1.II.3568.1	At4g21990	PRH26 protein : :supported by full-length cDNA: Ceres:36866.		At4g21990	1.46919	PRH26 protein ;supported by full-length cDNA: Ceres:36866.
PtpAffx.45383.2.A1_a_at	1.04828	0.00953223	estExt_fgenesh4_pg.C_LG_XV0123	At4g22000	expressed protein : :supported by full-length cDNA: Ceres:21244.		At4g22000	1.78694	hypothetical protein ;supported by full-length cDNA: Ceres:21244.
PtpAffx.215657.1.S1_at	2.06326	0.0188803	fgenesh4_pm.C_scaffold_127000014	At4g22730	leucine-rich repeat transmembrane protein kinase		At4g22730	3.43493	leucine rich repeat receptor kinase-like protein leucine rich repeat receptor-like kinase, Oryza sativa, PATCHX:E267533
PtpAffx.16003.1.S1_at	3.34995	0.00423472	estExt_fgenesh4_pg.C_1270018	At4g22740	Expressed protein : : supported by full-length cDNA: Ceres: 20948.		At4g22740	1.54169	Expressed protein ; supported by full-length cDNA: Ceres: 20948.
PtpAffx.54077.1.S1_at	2.5223	0.00457548	grail3.0018021901	At4g22860	hypothetical protein :		At4g22860	2.87799	hypothetical protein
PtpAffx.202817.1.S1_at	0.82179	0.000320896	fgenesh4_pg.C_LG_III000103	At4g22970	putative protein : Human mRNA for KIAA0165 gene		At4g22970	2.8205	putative protein Human mRNA for KIAA0165 gene, Homo sapiens, PID:d1012148
PtpAffx.202819.1.S1_at	0.930253	0.0106684	fgenesh4_pg.C_LG_III000105	At4g22970	putative protein : Human mRNA for KIAA0165 gene		At4g22970	2.8205	putative protein Human mRNA for KIAA0165 gene, Homo sapiens, PID:d1012148
PtpAffx.202818.1.S1_at	1.76219	3.00964e-05	fgenesh4_pg.C_LG_III000104	At4g22970	putative protein : Human mRNA for KIAA0165 gene		At4g22970	2.8205	putative protein Human mRNA for KIAA0165 gene, Homo sapiens, PID:d1012148
PtpAffx.225246.1.S1_at	0.815578	0.00788123	gw1.1406.5.1	At4g23180	serine:threonine kinase -like protein : serine:threonine kinase		At4g23180	1.52847	serine/threonine kinase -like protein serine/threonine kinase, Brassica oleracea; supported by cDNA: gi_13506744_gb_AF224705.1_AF224705
PtpAffx.224362.1.S1_s_at	3.5327	0.000856106	gw1.IV.1928.1	At4g23180	serine:threonine kinase -like protein : serine:threonine kinase		At4g23180	1.52847	serine/threonine kinase -like protein serine/threonine kinase, Brassica oleracea; supported by cDNA: gi_13506744_gb_AF224705.1_AF224705
PtpAffx.32933.1.A1_at	2.41044	0.00313677	gw1.XI.1856.1	At4g23180	serine:threonine kinase -like protein : serine:threonine kinase		At4g23180	1.52847	serine/threonine kinase -like protein serine/threonine kinase, Brassica oleracea; supported by cDNA: gi_13506744_gb_AF224705.1_AF224705
PtpAffx.224353.1.S1_s_at	1.46786	0.00653363	gw1.IV.1897.1	At4g23180	serine:threonine kinase -like protein : serine:threonine kinase		At4g23180	1.52847	serine/threonine kinase -like protein serine/threonine kinase, Brassica oleracea; supported by cDNA: gi_13506744_gb_AF224705.1_AF224705
PtpAffx.203287.1.S1_at	2.42938	0.00780221	fgenesh4_pg.C_LG_III001141	At4g23750	putative Ap2 domain protein : DNA-binding protein Pti6 - Lycopersicon esculentum		At4g23750	10.2213	putative Ap2 domain protein DNA-binding protein Pti6 - Lycopersicon esculentum,PID:g2213785; supported by cDNA: gi_15982736_gb_AY057475.1_
PtpAffx.144446.1.S1_at	4.01647	0.000262205	estExt_fgenesh4_pg.C_LG_III1199	At4g24040	glycosyl hydrolase family 37 (trehalase) : similar to trehalase 1 GMTRE1 GI:4559292 from [Glycine max]		At4g24040	2.86283	trehalase - like protein trehalase 1 GMTRE1, Glycine max, AF124148
Ptp.4652.1.S1_s_at	5.29404	0.0104087	estExt_fgenesh4_pg.C_LG_I2215	At4g24780	putative pectate lyase : pectate lyase		At4g24780	3.99515	putative pectate lyase pectate lyase, Musa acuminata, PATX:E209876;supported by full-length cDNA: Ceres:36681.
PtpAffx.200992.1.S1_s_at	5.02829	0.0183556	estExt_fgenesh4_pg.C_LG_I2215	At4g24780	putative pectate lyase : pectate lyase		At4g24780	3.99515	putative pectate lyase pectate lyase, Musa acuminata, PATX:E209876;supported by full-length cDNA: Ceres:36681.
PtpAffx.29901.1.S1_at	1.51054	0.0011461	gw1.X.3427.1	At4g24830	argininosuccinate synthase -like protein : argininosuccinate synthase		At4g24830	1.66247	argininosuccinate synthase -like protein argininosuccinate synthase, Aquifex aeolicus, PIR2:B70398
Ptp.3262.1.S1_at	0.792918	0.0132833	estExt_fgenesh4_pg.C_LG_XV0701	At4g24880	putative protein : snurportin1 m3G-cap-specific nuclear import receptor		At4g24880	1.62877	putative protein snurportin1 m3G-cap-specific nuclear import receptor, Homo sapiens, gb:AF039029; supported by cDNA: gi_16209704_gb_AY057614.1_
PtpAffx.203131.1.S1_x_at	0.489581	0.00732712	fgenesh4_pm.C_LG_III000294	At4g25020	expressed protein : :supported by full-length cDNA: Ceres:149683.		At4g25020	10.894	hypothetical protein ;supported by full-length cDNA: Ceres:149683.
PtpAffx.20292.1.S1_at	1.16974	0.0073991	gw1.XV.2929.1	At4g25280	UMP:CMP kinase like protein : UMP:CMP kinase - Arabidopsis thaliana		At4g25280	1.96262	UMP/CMP kinase like protein UMP/CMP kinase - Arabidopsis thaliana,PID:g2121275
Ptp.60.1.S1_at	2.5211	0.000395042	gw1.XII.1080.1	At4g25340	putative protein : immunophilin FKBP46 - Spodoptera frugiperda (fall armyworm)		At4g25340	2.00135	putative protein immunophilin FKBP46 - Spodoptera frugiperda (fall armyworm),PIR2:A55320; supported by cDNA: gi_15982871_gb_AY057543.1_
Ptp.6440.1.S1_at	1.40912	0.00992256	estExt_Genewise1_v1.C_LG_XV2970	At4g25340	putative protein : immunophilin FKBP46 - Spodoptera frugiperda (fall armyworm)		At4g25340	2.00135	putative protein immunophilin FKBP46 - Spodoptera frugiperda (fall armyworm),PIR2:A55320; supported by cDNA: gi_15982871_gb_AY057543.1_
PtpAffx.207465.1.S1_at	0.917468	0.00401894	fgenesh4_pg.C_LG_VII001324	At4g25340	putative protein : immunophilin FKBP46 - Spodoptera frugiperda (fall armyworm)		At4g25340	2.00135	putative protein immunophilin FKBP46 - Spodoptera frugiperda (fall armyworm),PIR2:A55320; supported by cDNA: gi_15982871_gb_AY057543.1_
PtpAffx.7355.2.S1_at	0.91567	0.0185079	fgenesh4_pg.C_LG_XV001031	At4g25370	putative protein : ClpC protease - Spinacia oleracea		At4g25370	1.58906	putative protein ClpC protease - Spinacia oleracea,PID:g4105131; supported by full-length cDNA: Ceres: 28122.
Ptp.1863.1.S1_s_at	1.94609	0.0113288	fgenesh4_pm.C_LG_XV000479	At4g25630	fibrillarin 2 (AtFib2) : identical to fibrillarin 2 GI:9965655 from [Arabidopsis thaliana]:supported by full-length cDNA: Ceres:11319.		At4g25630	2.11734	fibrillarin 2 (AtFib2) identical to fibrillarin 2 GI:9965655 from [Arabidopsis thaliana];supported by full-length cDNA: Ceres:11319.
PtpAffx.69980.1.A1_at	2.54337	0.00101127	fgenesh4_pm.C_LG_XV000479	At4g25630	fibrillarin 2 (AtFib2) : identical to fibrillarin 2 GI:9965655 from [Arabidopsis thaliana]:supported by full-length cDNA: Ceres:11319.		At4g25630	2.11734	fibrillarin 2 (AtFib2) identical to fibrillarin 2 GI:9965655 from [Arabidopsis thaliana];supported by full-length cDNA: Ceres:11319.
Ptp.5093.1.S1_a_at	3.90942	0.00172431	gw1.I.8852.1	At4g25700	beta-carotene hydroxylase : identical to GI:1575296: supported by cDNA: gi_9230269_gb_AF125576.1_AF125576		At4g25700	11.462	beta-carotene hydroxylase ; supported by cDNA: gi_9230269_gb_AF125576.1_AF125576
PtpAffx.9055.6.S1_at	3.33813	0.000470041	estExt_fgenesh4_pg.C_440224	At4g25700	beta-carotene hydroxylase : identical to GI:1575296: supported by cDNA: gi_9230269_gb_AF125576.1_AF125576		At4g25700	11.462	beta-carotene hydroxylase ; supported by cDNA: gi_9230269_gb_AF125576.1_AF125576
PtpAffx.82184.1.S1_at	2.07963	0.00900253	gw1.IV.3992.1	At4g25720	glutamine cyclotransferase precursor - like protein : glutamine cyclotransferase precursor		At4g25720	1.45623	glutamine cyclotransferase precursor - like protein glutamine cyclotransferase precursor, Carica papaya, AF061240;supported by full-length cDNA: Ceres:114197.
PtpAffx.204608.1.S1_at	2.31673	0.000314312	eugene3.00090493	At4g25730	putative protein : pmt2 methyltransferase - Schizosaccharomyces pombe		At4g25730	2.26449	putative protein pmt2 methyltransferase - Schizosaccharomyces pombe,PID:e1362538
PtpAffx.215314.1.S1_at	0.198394	0.0180227	fgenesh4_pg.C_scaffold_121000066	At4g25880	pumilio-like protein : abdominal segment formation protein pumilio - fruitfly		At4g25880	2.2819	pumilio-like protein abdominal segment formation protein pumilio - fruitfly, PIR2:A46221; supported by cDNA: gi_13430771_gb_AF360298.1_AF360298
Ptp.7565.1.S1_at	1.59136	0.0146371	estExt_fgenesh4_pm.C_LG_XVIII0041	At4g26210	putative protein : predicted protein		At4g26210	1.23747	putative protein predicted protein, Arabidopsis thaliana, AC005169; supported by full-length cDNA: Ceres: 742.
Ptp.3127.1.S1_s_at	1.74109	0.00201656	gw1.VI.935.1	At4g26270	pyrophosphate-dependent phosphofructo-1-kinase : pyrophosphate-dependent phosphofructo-1-kinase		At4g26270	2.35294	pyrophosphate-dependent phosphofructo-1-kinase pyrophosphate-dependent phosphofructo-1-kinase, Prunus armeniaca, U93272; supported by cDNA: gi_15146207_gb_AY049245.1_
PtpAffx.161291.1.S1_at	2.15002	0.0179661	gw1.VI.935.1	At4g26270	pyrophosphate-dependent phosphofructo-1-kinase : pyrophosphate-dependent phosphofructo-1-kinase		At4g26270	2.35294	pyrophosphate-dependent phosphofructo-1-kinase pyrophosphate-dependent phosphofructo-1-kinase, Prunus armeniaca, U93272; supported by cDNA: gi_15146207_gb_AY049245.1_
PtpAffx.5219.1.A1_s_at	1.39464	0.00460689	estExt_Genewise1_v1.C_1450141	At4g26270	pyrophosphate-dependent phosphofructo-1-kinase : pyrophosphate-dependent phosphofructo-1-kinase		At4g26270	2.35294	pyrophosphate-dependent phosphofructo-1-kinase pyrophosphate-dependent phosphofructo-1-kinase, Prunus armeniaca, U93272; supported by cDNA: gi_15146207_gb_AY049245.1_
PtpAffx.96963.1.S1_at	3.62405	0.00115119	estExt_fgenesh4_pg.C_LG_VI1611	At4g26270	pyrophosphate-dependent phosphofructo-1-kinase : pyrophosphate-dependent phosphofructo-1-kinase		At4g26270	2.35294	pyrophosphate-dependent phosphofructo-1-kinase pyrophosphate-dependent phosphofructo-1-kinase, Prunus armeniaca, U93272; supported by cDNA: gi_15146207_gb_AY049245.1_
PtpAffx.5423.2.A1_a_at	2.89483	0.00212555	estExt_fgenesh4_pg.C_LG_VI1611	At4g26270	pyrophosphate-dependent phosphofructo-1-kinase : pyrophosphate-dependent phosphofructo-1-kinase		At4g26270	2.35294	pyrophosphate-dependent phosphofructo-1-kinase pyrophosphate-dependent phosphofructo-1-kinase, Prunus armeniaca, U93272; supported by cDNA: gi_15146207_gb_AY049245.1_
Ptp.1743.1.A1_a_at	0.764043	0.0147179	estExt_Genewise1_v1.C_LG_II3255	At4g26300	arginyl-tRNA synthetase :		At4g26300	1.98284	arginyl-tRNA synthetase
PtpAffx.2294.1.S1_at	1.1388	0.00790954	estExt_Genewise1_v1.C_LG_II3255	At4g26300	arginyl-tRNA synthetase :		At4g26300	1.98284	arginyl-tRNA synthetase
PtpAffx.128165.1.A1_a_at	1.54371	0.0021606	eugene3.00640045	At4g26400	putative protein : RING zinc finger protein		At4g26400	1.2877	putative protein RING zinc finger protein, Gallus gallus
PtpAffx.42028.1.A1_at	1.65737	0.00692601	eugene3.00012605	At4g26640	WRKY family transcription factor : contains Pfam profile: PF03106 WRKY DNA -binding domain: supported by cDNA: gi_15028070_gb_AY045892.1_		At4g26640	1.4445	putative protein SPF1 protein -Ipomoea batatas,PIR2:S51529; supported by cDNA: gi_15028070_gb_AY045892.1_
PtpAffx.4196.3.S1_a_at	1.10903	0.000424371	grail3.0023017401	At4g26870	putative aspartate-tRNA ligase : aspartate-tRNA ligase (EC 6.1.1.12) -Methanobacterium thermoautotrophicum		At4g26870	3.02588	putative aspartate-tRNA ligase aspartate-tRNA ligase (EC 6.1.1.12) -Methanobacterium thermoautotrophicum, GB:AE000809
PtpAffx.200864.1.S1_x_at	1.46075	0.000489399	gw1.I.1828.1	At4g26900	glutamine amidotransferase:cyclase : : supported by cDNA: gi_3219163_dbj_AB006210.1_AB006210		At4g26900	1.54803	glutamine amidotransferase/cyclase ; supported by cDNA: gi_3219163_dbj_AB006210.1_AB006210
PtpAffx.204836.1.S1_at	1.52199	0.00139053	gw1.IX.3282.1	At4g26900	glutamine amidotransferase:cyclase : : supported by cDNA: gi_3219163_dbj_AB006210.1_AB006210		At4g26900	1.54803	glutamine amidotransferase/cyclase ; supported by cDNA: gi_3219163_dbj_AB006210.1_AB006210
PtpAffx.125211.1.S1_s_at	2.31305	3.33484e-05	gw1.I.1828.1	At4g26900	glutamine amidotransferase:cyclase : : supported by cDNA: gi_3219163_dbj_AB006210.1_AB006210		At4g26900	1.54803	glutamine amidotransferase/cyclase ; supported by cDNA: gi_3219163_dbj_AB006210.1_AB006210
PtpAffx.211223.1.S1_at	3.01358	0.000626252	grail3.0055014801	At4g27010	putative protein :		At4g27010	1.97476	putative protein
PtpAffx.211222.1.S1_s_at	2.0166	0.00741742	grail3.0055014702	At4g27010	putative protein :		At4g27010	1.97476	putative protein
PtpAffx.134213.1.A1_at	0.812913	0.00145579	gw1.XIII.2975.1	At4g27040	SNF8 like protein : SNF8 protein - yeast		At4g27040	1.24851	SNF8 like protein SNF8 protein - yeast, Pir2:S52529
PtpAffx.210014.1.S1_at	1.71209	0.0024077	eugene3.00111054	At4g27260	GH3 like protein : GH3 protein		At4g27260	17.6664	GH3 like protein GH3 protein, Glycine max., PIR2:S17433
PtpAffx.10911.1.S1_at	3.76861	0.00632146	eugene3.00110945	At4g27450	putative protein : stem-specific protein - Nicotiana tabacum		At4g27450	3.38995	putative protein stem-specific protein - Nicotiana tabacum,PID:g20037;supported by full-length cDNA: Ceres:35207.
Ptp.6994.1.S1_s_at	0.996648	0.00641267	grail3.0001134203	At4g27490	putative protein : tRNA nucleotidyltransferase -Methanobacterium thermoautotrophicum		At4g27490	4.69711	putative protein tRNA nucleotidyltransferase -Methanobacterium thermoautotrophicum,PID:g2621768
PtpAffx.97555.1.S1_s_at	1.24334	0.00340169	grail3.0001134203	At4g27490	putative protein : tRNA nucleotidyltransferase -Methanobacterium thermoautotrophicum		At4g27490	4.69711	putative protein tRNA nucleotidyltransferase -Methanobacterium thermoautotrophicum,PID:g2621768
PtpAffx.133720.1.A1_at	1.34782	0.00171681	eugene3.01970014	At4g27940	putative protein : protein kinase LePK7		At4g27940	1.76056	putative protein protein kinase LePK7, Lycopersicon esculentum, gb:U89684;supported by full-length cDNA: Ceres:147875.
PtpAffx.207283.1.S1_at	2.39541	0.00149898	fgenesh4_pg.C_LG_VII000922	At4g28200	putative protein : hypothetical protein - Schizosaccharomyces pombe		At4g28200	2.33078	putative protein hypothetical protein - Schizosaccharomyces pombe, PID:e1295810
PtpAffx.1010.1.S1_at	1.30277	0.000600489	estExt_fgenesh4_pm.C_LG_VII0033	At4g28450	G-protein beta family : SOF1 (involved in rRNA processing) protein-yeast: supported by cDNA: gi_13937178_gb_AF372943.1_AF372943		At4g28450	2.10439	SOF1 protein-like protein SOF1 (involved in rRNA processing) protein-yeast; supported by cDNA: gi_13937178_gb_AF372943.1_AF372943
PtpAffx.56789.1.A1_at	0.992585	0.00733357	gw1.II.257.1	At4g28760	putative protein : predicted protein. Arabidopsis thaliana: supported by cDNA: gi_15293152_gb_AY051010.1_		At4g28760	1.48104	putative protein predicted protein. Arabidopsis thaliana; supported by cDNA: gi_15293152_gb_AY051010.1_
PtpAffx.48847.1.A1_a_at	0.923468	0.00520645	estExt_fgenesh4_pg.C_LG_II2505	At4g28820	putative protein : thyroid receptor interactor - Homo sapiens		At4g28820	2.52666	putative protein thyroid receptor interactor - Homo sapiens, gb:L40410
PtpAffx.48847.1.A1_at	0.835166	0.00493828	estExt_fgenesh4_pg.C_LG_II2505	At4g28820	putative protein : thyroid receptor interactor - Homo sapiens		At4g28820	2.52666	putative protein thyroid receptor interactor - Homo sapiens, gb:L40410
PtpAffx.78576.2.A1_a_at	1.1851	0.00207455	estExt_Genewise1_v1.C_LG_XVIII2468	At4g28830	putative protein : conserved hypothetical protein AF0205		At4g28830	2.64607	putative protein conserved hypothetical protein AF0205, Archaeoglobus fulgidus, PIR2:E69275
PtpAffx.124482.1.S1_at	0.89958	0.0181067	fgenesh4_pg.C_LG_XVIII000718	At4g28910	putative protein : :supported by full-length cDNA: Ceres:12759.		At4g28910	1.48323	putative protein ;supported by full-length cDNA: Ceres:12759.
PtpAffx.5452.1.S1_a_at	0.867783	0.0156643	grail3.0001082602	At4g29430	ribosomal protein S15a homolog : ribosomal protein S15a - Brassica napus		At4g29430	1.73119	ribosomal protein S15a homolog ribosomal protein S15a - Brassica napus,PIR2:S20945; supported by full-length cDNA: Ceres: 18105.
PtpAffx.637.1.S1_at	1.5472	0.0109113	estExt_fgenesh4_pg.C_1450027	At4g29510	arginine methyltransferase (pam1) : : supported by full-length cDNA: Ceres: 38601.		At4g29510	2.56168	arginine methyltransferase (pam1) ; supported by full-length cDNA: Ceres: 38601.
PtpAffx.21682.1.S1_at	2.12888	0.00423472	estExt_fgenesh4_pg.C_1450027	At4g29510	arginine methyltransferase (pam1) : : supported by full-length cDNA: Ceres: 38601.		At4g29510	2.56168	arginine methyltransferase (pam1) ; supported by full-length cDNA: Ceres: 38601.
Ptp.735.1.S1_at	0.853438	0.00663641	grail3.0112002401	At4g29735	Expressed protein : : supported by full-length cDNA: Ceres: 26443.		At4g29735	1.64662	Expressed protein ; supported by full-length cDNA: Ceres: 26443.
Ptp.2397.1.A1_at	0.744673	0.00380697	eugene3.00060597	At4g29870	putative protein : predicted protein		At4g29870	1.52786	putative protein predicted protein, Arabidopsis thaliana, PIR2:T01282;supported by full-length cDNA: Ceres:32381.
PtpAffx.201367.1.S1_s_at	2.20378	0.00835079	gw1.I.5182.1	At4g29910	putative protein : origin recognition complex subunit 5 homolog		At4g29910	1.75008	putative protein origin recognition complex subunit 5 homolog, Schizosaccharomyces pombe, gb:U92539
PtpAffx.211548.1.S1_at	2.00189	0.00519244	gw1.XIV.1312.1	At4g29910	putative protein : origin recognition complex subunit 5 homolog		At4g29910	1.75008	putative protein origin recognition complex subunit 5 homolog, Schizosaccharomyces pombe, gb:U92539
PtpAffx.217236.1.S1_at	0.854183	0.00384978	fgenesh4_pg.C_scaffold_164000004	At4g30700	putative protein : several hypothetical proteins - Arabidopsis thaliana		At4g30700	1.92944	putative protein several hypothetical proteins - Arabidopsis thaliana
Ptp.2016.1.S1_a_at	0.866227	0.00236412	estExt_fgenesh4_kg.C_LG_II0054	At4g30800	ribosomal protein S11 - like : ribosomal protein S11		At4g30800	2.11499	ribosomal protein S11 - like ribosomal protein S11, Arabidopsis thaliana,PIR2:C35542; supported by cDNA: gi_15028244_gb_AY046037.1_
PtpAffx.214441.1.S1_at	2.91551	0.0111657	gw1.XVIII.3091.1	At4g30860	putative protein : ash1 protein		At4g30860	5.6003	putative protein ash1 protein, Drosophila melanogaster, MNOS:S71490; supported by cDNA: gi_15292920_gb_AY050894.1_
PtpAffx.203534.1.S1_at	1.52157	0.0146058	fgenesh4_pg.C_LG_III001650	At4g30890	ubiquitin-specific protease 24 (UBP24)		At4g30890	1.58562	ubiquitin-specific protease 24 (UBP24), putative similar to GI:11993488; ubiquitin carboxyl-terminal hydrolase, Mus musculus, PID:D101289; supported by cDNA: gi_11993487_gb_AF302672.1_AF302672
PtpAffx.35194.1.S1_at	0.958251	0.00698415	fgenesh4_pg.C_LG_III001650	At4g30890	ubiquitin-specific protease 24 (UBP24)		At4g30890	1.58562	ubiquitin-specific protease 24 (UBP24), putative similar to GI:11993488; ubiquitin carboxyl-terminal hydrolase, Mus musculus, PID:D101289; supported by cDNA: gi_11993487_gb_AF302672.1_AF302672
PtpAffx.54148.1.A1_at	1.90912	0.000973461	estExt_fgenesh4_pg.C_LG_VI1224	At4g30900	hypothetical protein : : supported by cDNA: gi_18958014		At4g30900	1.4037	hypothetical protein
PtpAffx.3669.1.A1_at	1.41724	0.00318423	eugene3.00150748	At4g30930	WRKY family transcription factor : contains Pfam profile: PF03106 WRKY DNA -binding domain: supported by full-length cDNA: Ceres: 7876.		At4g30930	2.33965	Expressed protein ; supported by full-length cDNA: Ceres: 7876.
PtpAffx.206503.1.S1_at	2.26501	0.00398287	fgenesh4_pg.C_LG_VI001189	At4g31000	calmodulin-binding protein : similar to calmodulin-binding protein TCB60 GI:1698548 from [Nicotiana tabacum]: contains non-consensus donor splice site AT at exon 4: supported by cDNA gi:17065559		At4g31000	2.87245	putative calmodulin-binding protein calmodulin-binding protein, Nicotiana tabacum
PtpAffx.144824.1.S1_at	1.99443	0.000502467	fgenesh4_pg.C_LG_VI001189	At4g31000	calmodulin-binding protein : similar to calmodulin-binding protein TCB60 GI:1698548 from [Nicotiana tabacum]: contains non-consensus donor splice site AT at exon 4: supported by cDNA gi:17065559		At4g31000	2.87245	putative calmodulin-binding protein calmodulin-binding protein, Nicotiana tabacum
PtpAffx.67649.1.A1_at	1.40322	0.019133	fgenesh4_pg.C_LG_VI001189	At4g31000	calmodulin-binding protein : similar to calmodulin-binding protein TCB60 GI:1698548 from [Nicotiana tabacum]: contains non-consensus donor splice site AT at exon 4: supported by cDNA gi:17065559		At4g31000	2.87245	putative calmodulin-binding protein calmodulin-binding protein, Nicotiana tabacum
PtpAffx.214482.1.S1_at	1.78245	0.00191864	fgenesh4_pg.C_LG_XVIII000967	At4g31000	calmodulin-binding protein : similar to calmodulin-binding protein TCB60 GI:1698548 from [Nicotiana tabacum]: contains non-consensus donor splice site AT at exon 4: supported by cDNA gi:17065559		At4g31000	2.87245	putative calmodulin-binding protein calmodulin-binding protein, Nicotiana tabacum
PtpAffx.216865.1.S1_s_at	2.22917	0.000584919	fgenesh4_pg.C_LG_XVIII000967	At4g31000	calmodulin-binding protein : similar to calmodulin-binding protein TCB60 GI:1698548 from [Nicotiana tabacum]: contains non-consensus donor splice site AT at exon 4: supported by cDNA gi:17065559		At4g31000	2.87245	putative calmodulin-binding protein calmodulin-binding protein, Nicotiana tabacum
Ptp.7867.1.S1_at	1.24361	0.00480231	estExt_fgenesh4_pm.C_LG_XVIII0001	At4g31120	kinase binding protein - like : Skb1 protein homolog		At4g31120	2.14205	kinase binding protein - like Skb1 protein homolog, Homo sapiens, PIR2:T03842
Ptp.7867.1.S1_s_at	1.45611	0.0133488	estExt_fgenesh4_pm.C_LG_XVIII0001	At4g31120	kinase binding protein - like : Skb1 protein homolog		At4g31120	2.14205	kinase binding protein - like Skb1 protein homolog, Homo sapiens, PIR2:T03842
PtpAffx.216348.1.S1_at	1.6596	0.00708784	fgenesh4_pg.C_scaffold_1424000002	At4g31210	DNA topoisomerase I		At4g31210	1.59957	DNA topoisomerase like- protein Bacillus subtilis DNA Topoisomerase I; PID:G520753
PtpAffx.11488.1.S1_at	0.939877	0.0195491	gw1.XVIII.2077.1	At4g31720	Transcription factor II homolog : :supported by full-length cDNA: Ceres:25793.		At4g31720	1.70833	Transcription factor II homolog ;supported by full-length cDNA: Ceres:25793.
PtpAffx.139964.1.A1_at	2.44	0.0107212	fgenesh4_pm.C_LG_XVIII000126	At4g31980	putative protein : EREBP-4 homolog		At4g31980	1.56197	putative protein EREBP-4 homolog, Arabidopsis thaliana
PtpAffx.212107.1.S1_at	2.59764	0.00217244	eugene3.00190080	At4g31980	putative protein : EREBP-4 homolog		At4g31980	1.56197	putative protein EREBP-4 homolog, Arabidopsis thaliana
PtpAffx.8924.1.S1_a_at	1.45504	0.00867874	estExt_Genewise1_v1.C_LG_XVIII1780	At4g31985	Expressed protein : : supported by cDNA: gi_13926316_gb_AF372908.1_AF372908		At4g31985	2.01123	Expressed protein ; supported by cDNA: gi_13926316_gb_AF372908.1_AF372908
PtpAffx.214567.1.S1_at	3.4917	0.00270094	eugene3.00181144	At4g32280	Expressed protein : : supported by cDNA: gi_14190492_gb_AF380646.1_AF380646		At4g32280	5.43744	Expressed protein ; supported by cDNA: gi_14190492_gb_AF380646.1_AF380646
PtpAffx.214567.1.S1_s_at	5.66034	0.000330246	eugene3.00181144	At4g32280	Expressed protein : : supported by cDNA: gi_14190492_gb_AF380646.1_AF380646		At4g32280	5.43744	Expressed protein ; supported by cDNA: gi_14190492_gb_AF380646.1_AF380646
PtpAffx.120808.1.A1_at	0.664667	0.00263739	grail3.0007023901	At4g32420	putative protein : CDC28:cdc2-like kinase associating arginine-serine cyclophilin		At4g32420	2.31325	putative protein CDC28/cdc2-like kinase associating arginine-serine cyclophilin, Homo sapiens, PIR2:JC5314
PtpAffx.214187.1.S1_at	1.03395	0.0187064	grail3.0007023901	At4g32420	putative protein : CDC28:cdc2-like kinase associating arginine-serine cyclophilin		At4g32420	2.31325	putative protein CDC28/cdc2-like kinase associating arginine-serine cyclophilin, Homo sapiens, PIR2:JC5314
PtpAffx.119068.1.S1_s_at	1.69557	0.0183341	estExt_fgenesh4_pg.C_LG_VI1584	At4g32520	glycine hydroxymethyltransferase (EC 2.1.2.1) - like protein : glycine hydroxymethyltransferase		At4g32520	2.31933	glycine hydroxymethyltransferase (EC 2.1.2.1) - like protein glycine hydroxymethyltransferase, Pisum sativum, PIR2:A42906; supported by cDNA: gi_14030718_gb_AF375450.1_AF375450
PtpAffx.32898.1.A1_s_at	1.48213	0.000230414	estExt_fgenesh4_pg.C_LG_VI1584	At4g32520	glycine hydroxymethyltransferase (EC 2.1.2.1) - like protein : glycine hydroxymethyltransferase		At4g32520	2.31933	glycine hydroxymethyltransferase (EC 2.1.2.1) - like protein glycine hydroxymethyltransferase, Pisum sativum, PIR2:A42906; supported by cDNA: gi_14030718_gb_AF375450.1_AF375450
Ptp.618.1.A1_at	1.81911	0.00397439	grail3.0007016101	At4g32720	RRM-containing protein : RNA-binding protein LAH1		At4g32720	1.80478	putative protein RNA-binding protein LAH1, Saccharomyces cerevisiae,PIR2:B48600; supported by cDNA: gi_15810396_gb_AY056237.1_
PtpAffx.40382.1.S1_at	2.35581	0.000339735	estExt_Genewise1_v1.C_LG_VI2866	At4g32720	RRM-containing protein : RNA-binding protein LAH1		At4g32720	1.80478	putative protein RNA-binding protein LAH1, Saccharomyces cerevisiae,PIR2:B48600; supported by cDNA: gi_15810396_gb_AY056237.1_
PtpAffx.43786.1.S1_at	2.60242	0.000149627	grail3.0007016101	At4g32720	RRM-containing protein : RNA-binding protein LAH1		At4g32720	1.80478	putative protein RNA-binding protein LAH1, Saccharomyces cerevisiae,PIR2:B48600; supported by cDNA: gi_15810396_gb_AY056237.1_
Ptp.6728.1.S1_at	0.985822	0.0192414	estExt_fgenesh4_pg.C_LG_XVIII0252	At4g32910	putative protein : : supported by cDNA: gi_13605598_gb_AF361625.1_AF361625		At4g32910	3.45436	putative protein ; supported by cDNA: gi_13605598_gb_AF361625.1_AF361625
Ptp.4409.1.S1_at	0.674398	0.00302106	estExt_fgenesh4_pg.C_LG_VI1594	At4g32930	putative protein : predicted protein		At4g32930	1.32746	putative protein predicted protein, Caenorhabditis elegans, gb:Z70780;supported by full-length cDNA: Ceres:8739.
PtpAffx.150742.1.S1_s_at	1.00901	0.0175366	grail3.0103003701	At4g33060	putative protein : peptidyl-prolyl cis-trans isomerase		At4g33060	2.08847	putative protein peptidyl-prolyl cis-trans isomerase, Schizosaccharomyces pombe, gb:SPBC16H5
PtpAffx.214039.1.S1_at	1.05303	0.000477655	grail3.0103003701	At4g33060	putative protein : peptidyl-prolyl cis-trans isomerase		At4g33060	2.08847	putative protein peptidyl-prolyl cis-trans isomerase, Schizosaccharomyces pombe, gb:SPBC16H5
PtpAffx.9122.2.A1_at	1.11587	0.00176093	estExt_Genewise1_v1.C_280266	At4g33250	putative protein : Caenorhabditis elegans cosmid		At4g33250	1.6933	putative protein Caenorhabditis elegans cosmid, gene T16G1.11,PID:e1349366; supported by cDNA: gi_14335023_gb_AY037191.1_
PtpAffx.202060.1.S1_at	1.63609	0.0149265	eugene3.00021172	At4g33400	Dem -like protein : Dem (defective embryo and meristems) protein -Lycopersicon esculentum		At4g33400	2.52985	Dem -like protein Dem (defective embryo and meristems) protein -Lycopersicon esculentum, PID:e321604
Ptp.1672.1.A1_at	0.800131	0.0135237	eugene3.00121096	At4g33410	putative protein : : supported by cDNA: gi_16648808_gb_AY058181.1_		At4g33410	1.26093	putative protein ; supported by cDNA: gi_16648808_gb_AY058181.1_
Ptp.1672.1.A1_a_at	1.27933	0.00109109	eugene3.00121096	At4g33410	putative protein : : supported by cDNA: gi_16648808_gb_AY058181.1_		At4g33410	1.26093	putative protein ; supported by cDNA: gi_16648808_gb_AY058181.1_
PtpAffx.22096.1.S1_at	1.23461	0.0123223	eugene3.00121096	At4g33410	putative protein : : supported by cDNA: gi_16648808_gb_AY058181.1_		At4g33410	1.26093	putative protein ; supported by cDNA: gi_16648808_gb_AY058181.1_
PtpAffx.155308.1.S1_at	2.44949	0.00221146	gw1.IX.2730.1	At4g33680	putative protein : aminotransferase (AspC family)		At4g33680	1.28479	putative protein aminotransferase (AspC family), Aquifex aeolicus, PIR2:D70479; supported by cDNA: gi_15912290_gb_AY056423.1_
PtpAffx.7892.1.A1_at	1.70348	0.00846992	gw1.IX.2730.1	At4g33680	putative protein : aminotransferase (AspC family)		At4g33680	1.28479	putative protein aminotransferase (AspC family), Aquifex aeolicus, PIR2:D70479; supported by cDNA: gi_15912290_gb_AY056423.1_
PtpAffx.10157.2.S1_at	1.40985	0.00728331	estExt_Genewise1_v1.C_1180241	At4g33950	protein kinase - like protein : protein kinase		At4g33950	1.57828	protein kinase - like protein protein kinase, 41K, Arabidopsis thaliana,PIR2:S71172; supported by cDNA: gi_15451087_gb_AY054624.1_
Ptp.124.1.S1_at	4.27118	9.63917e-05	grail3.0040026601	At4g34160	Cyclin D3:1 :		At4g34160	4.77645	cyclin delta-3
PtpAffx.114479.1.S1_at	2.26623	0.00713066	gw1.II.3520.1	At4g34160	Cyclin D3:1 :		At4g34160	4.77645	cyclin delta-3
PtpAffx.26548.2.A1_a_at	2.95828	0.00139844	estExt_Genewise1_v1.C_LG_IX2293	At4g34160	Cyclin D3:1 :		At4g34160	4.77645	cyclin delta-3
PtpAffx.8712.1.A1_at	1.24645	0.0011605	grail3.0040026601	At4g34160	Cyclin D3:1 :		At4g34160	4.77645	cyclin delta-3
PtpAffx.26548.3.A1_at	3.04758	0.00315297	gw1.I.3888.1	At4g34160	Cyclin D3:1 :		At4g34160	4.77645	cyclin delta-3
Ptp.1409.1.S1_at	1.31028	0.00389417	gw1.IX.2337.1	At4g34200	Phosphoglycerate dehydrogenase - like protein : Phosphoglycerate dehydrogenase		At4g34200	1.28774	Phosphoglycerate dehydrogenase - like protein Phosphoglycerate dehydrogenase, Arabidopsis thaliana, PATCHX:D1021238;supported by full-length cDNA: Ceres:100571.
Ptp.1409.2.S1_at	2.36701	0.0155192	gw1.IX.2337.1	At4g34200	Phosphoglycerate dehydrogenase - like protein : Phosphoglycerate dehydrogenase		At4g34200	1.28774	Phosphoglycerate dehydrogenase - like protein Phosphoglycerate dehydrogenase, Arabidopsis thaliana, PATCHX:D1021238;supported by full-length cDNA: Ceres:100571.
PtpAffx.27102.2.S1_s_at	2.50119	0.000156347	gw1.I.3925.1	At4g34200	Phosphoglycerate dehydrogenase - like protein : Phosphoglycerate dehydrogenase		At4g34200	1.28774	Phosphoglycerate dehydrogenase - like protein Phosphoglycerate dehydrogenase, Arabidopsis thaliana, PATCHX:D1021238;supported by full-length cDNA: Ceres:100571.
PtpAffx.27102.1.A1_at	1.77482	0.00010158	gw1.IX.2337.1	At4g34200	Phosphoglycerate dehydrogenase - like protein : Phosphoglycerate dehydrogenase		At4g34200	1.28774	Phosphoglycerate dehydrogenase - like protein Phosphoglycerate dehydrogenase, Arabidopsis thaliana, PATCHX:D1021238;supported by full-length cDNA: Ceres:100571.
PtpAffx.27102.2.S1_at	3.80751	0.000175293	gw1.IX.2337.1	At4g34200	Phosphoglycerate dehydrogenase - like protein : Phosphoglycerate dehydrogenase		At4g34200	1.28774	Phosphoglycerate dehydrogenase - like protein Phosphoglycerate dehydrogenase, Arabidopsis thaliana, PATCHX:D1021238;supported by full-length cDNA: Ceres:100571.
PtpAffx.10663.1.A1_a_at	1.36115	0.00780221	estExt_fgenesh4_pg.C_LG_IX0690	At4g34265	Expressed protein : : supported by full-length cDNA: Ceres: 279.		At4g34265	2.15687	Expressed protein ; supported by full-length cDNA: Ceres: 279.
PtpAffx.37629.1.A1_at	0.537753	0.00111063	fgenesh4_pg.C_LG_IX000501	At4g34430	putative protein : mRNA		At4g34430	2.43032	putative protein mRNA, partial cds, Schizosaccharomyces pombe,D89227
Ptp.5429.2.S1_s_at	1.38077	0.000746099	gw1.VIII.2707.1	At4g34670	Putative S-phase-specific ribosomal protein : : supported by cDNA: gi_17064847		At4g34670	1.67508	Putative S-phase-specific ribosomal protein
Ptp.5633.1.S1_x_at	1.1785	0.00140713	gw1.VIII.2707.1	At4g34670	Putative S-phase-specific ribosomal protein : : supported by cDNA: gi_17064847		At4g34670	1.67508	Putative S-phase-specific ribosomal protein
PtpAffx.162801.1.S1_s_at	2.65683	0.000843582	eugene3.00071126	At4g34910	DEAD:DEAH box RNA helicase protein		At4g34910	1.81262	RNA helicase (RH16)
PtpAffx.162801.1.S1_at	2.6848	0.00105518	eugene3.00071126	At4g34910	DEAD:DEAH box RNA helicase protein		At4g34910	1.81262	RNA helicase (RH16)
PtpAffx.101757.1.A1_s_at	2.30761	0.000423687	eugene3.00071126	At4g34910	DEAD:DEAH box RNA helicase protein		At4g34910	1.81262	RNA helicase (RH16)
PtpAffx.139530.2.S1_s_at	0.942829	0.00836409	estExt_fgenesh4_pg.C_LG_II0076	At4g35550	homeodomain - like protein : several homeodomain transcription factors: supported by cDNA: gi_15081750_gb_AY048268.1_		At4g35550	2.08016	homeodomain - like protein several homeodomain transcription factors; supported by cDNA: gi_15081750_gb_AY048268.1_
Ptp.134.2.S1_a_at	1.90416	0.0053308	grail3.0026036101	At4g35550	homeodomain - like protein : several homeodomain transcription factors: supported by cDNA: gi_15081750_gb_AY048268.1_		At4g35550	2.08016	homeodomain - like protein several homeodomain transcription factors; supported by cDNA: gi_15081750_gb_AY048268.1_
Ptp.6932.1.A1_s_at	1.78942	6.68969e-05	eugene3.00012030	At4g35850	putative protein : CRP1		At4g35850	1.64665	putative protein CRP1, Zea mays, gb:AF073522;supported by full-length cDNA: Ceres:5482.
PtpAffx.73746.1.S1_s_at	1.88561	0.000482075	eugene3.00012029	At4g35850	putative protein : CRP1		At4g35850	1.64665	putative protein CRP1, Zea mays, gb:AF073522;supported by full-length cDNA: Ceres:5482.
PtpAffx.29457.2.A1_a_at	0.269862	0.0104954	eugene3.00060467	At4g35910	putative protein : :supported by full-length cDNA: Ceres:142168.		At4g35910	2.12329	putative protein ;supported by full-length cDNA: Ceres:142168.
PtpAffx.97004.1.S1_at	1.43794	0.00591471	eugene3.00060467	At4g35910	putative protein : :supported by full-length cDNA: Ceres:142168.		At4g35910	2.12329	putative protein ;supported by full-length cDNA: Ceres:142168.
Ptp.1706.1.A1_a_at	2.60056	0.00461368	gw1.VII.3424.1	At4g36680	salt-inducible like protein : : supported by cDNA: gi_17381285		At4g36680	2.62142	salt-inducible like protein
PtpAffx.64449.1.S1_at	3.56341	0.00702273	gw1.VII.3424.1	At4g36680	salt-inducible like protein : : supported by cDNA: gi_17381285		At4g36680	2.62142	salt-inducible like protein
PtpAffx.103796.1.S1_at	0.672486	0.0127714	grail3.0046020502	At4g36690	splicing factor U2AF 65 kDa subunit		At4g36690	1.94669	splicing factor-like protein
PtpAffx.40147.1.S1_at	1.39123	0.00307481	grail3.0019011701	At4g37090	expressed protein : :supported by full-length cDNA: Ceres:108940.		At4g37090	2.33443	hypothetical protein ;supported by full-length cDNA: Ceres:108940.
PtpAffx.207306.1.S1_at	1.95648	0.00278043	gw1.VII.3183.1	At4g37110	putative protein :		At4g37110	2.25801	putative protein
PtpAffx.33000.1.S1_at	0.647056	0.0180629	gw1.VII.3169.1	At4g37130	nucleoporin-like protein :		At4g37130	1.52541	nucleoporin-like protein
PtpAffx.207319.1.S1_s_at	1.59829	0.0166814	fgenesh4_pg.C_LG_VII000987	At4g37210	putative protein : : supported by cDNA: gi_13877852_gb_AF370189.1_AF370189		At4g37210	1.73272	putative protein ; supported by cDNA: gi_13877852_gb_AF370189.1_AF370189
PtpAffx.19676.1.S1_at	1.77907	0.00415577	gw1.40.1024.1	At4g37370	cytochrome p450 family : cytochrome P450		At4g37370	7.77478	cytochrome P450 - like protein cytochrome P450, Glycyrrhiza echinata, AB001379;supported by full-length cDNA: Ceres:253698.
PtpAffx.139165.1.S1_at	3.23595	0.00630047	eugene3.00050527	At4g37370	cytochrome p450 family : cytochrome P450		At4g37370	7.77478	cytochrome P450 - like protein cytochrome P450, Glycyrrhiza echinata, AB001379;supported by full-length cDNA: Ceres:253698.
PtpAffx.151850.1.A1_at	2.35728	0.0147302	gw1.VII.1198.1	At4g37370	cytochrome p450 family : cytochrome P450		At4g37370	7.77478	cytochrome P450 - like protein cytochrome P450, Glycyrrhiza echinata, AB001379;supported by full-length cDNA: Ceres:253698.
PtpAffx.56650.1.A1_s_at	5.64646	0.00109554	estExt_Genewise1_v1.C_LG_V4159	At4g37370	cytochrome p450 family : cytochrome P450		At4g37370	7.77478	cytochrome P450 - like protein cytochrome P450, Glycyrrhiza echinata, AB001379;supported by full-length cDNA: Ceres:253698.
PtpAffx.96695.1.S1_at	3.2161	0.000496419	grail3.0126003801	At4g37740	putative protein : predicted proteins		At4g37740	1.64585	putative protein predicted proteins, Arabidopsis thaliana
PtpAffx.144053.1.S1_at	1.51119	0.0197442	gw1.VII.75.1	At4g37750	ovule development protein aintegumenta (ANT) : GI:1244708 : supported by cDNA: gi_1171428_gb_U44028.1_ATU44028		At4g37750	1.64442	ovule development protein aintegumenta (ANT) ; supported by cDNA: gi_1171428_gb_U44028.1_ATU44028
PtpAffx.211419.1.S1_at	4.8532	0.000374294	eugene3.00140049	At4g37770	1-aminocyclopropane-1-carboxylate synthase - like protein : 1-aminocyclopropane-1-carboxylate synthase		At4g37770	63.7701	1-aminocyclopropane-1-carboxylate synthase-like protein
PtpAffx.207433.1.S1_at	7.50205	8.85458e-05	fgenesh4_pm.C_LG_VII000500	At4g37770	1-aminocyclopropane-1-carboxylate synthase - like protein : 1-aminocyclopropane-1-carboxylate synthase		At4g37770	63.7701	1-aminocyclopropane-1-carboxylate synthase-like protein
PtpAffx.204771.1.S1_at	1.24876	0.00652322	estExt_fgenesh4_pm.C_LG_IX0400	At4g37910	heat shock protein 70 like protein : dnaK-type molecular chaperone PHSP1 -Pisum sativum		At4g37910	1.75211	heat shock protein 70 like protein dnaK-type molecular chaperone PHSP1 -Pisum sativum,PID:g20835
PtpAffx.204771.1.S1_x_at	1.1784	0.0158045	estExt_fgenesh4_pm.C_LG_IX0400	At4g37910	heat shock protein 70 like protein : dnaK-type molecular chaperone PHSP1 -Pisum sativum		At4g37910	1.75211	heat shock protein 70 like protein dnaK-type molecular chaperone PHSP1 -Pisum sativum,PID:g20835
PtpAffx.26289.2.S1_s_at	1.66836	0.000773232	estExt_fgenesh4_pm.C_LG_IX0400	At4g37910	heat shock protein 70 like protein : dnaK-type molecular chaperone PHSP1 -Pisum sativum		At4g37910	1.75211	heat shock protein 70 like protein dnaK-type molecular chaperone PHSP1 -Pisum sativum,PID:g20835
PtpAffx.205395.1.S1_at	0.809647	0.00402304	gw1.V.4396.1	At4g38020	hypothetical protein :		At4g38020	2.36091	hypothetical protein
Ptp.2582.1.S1_s_at	1.00144	0.00944601	estExt_fgenesh4_pg.C_LG_V0629	At4g38100	expressed protein : :supported by full-length cDNA: Ceres:21.		At4g38100	1.62754	hypothetical protein ;supported by full-length cDNA: Ceres:21.
PtpAffx.6033.1.S1_at	0.881832	0.00160204	estExt_Genewise1_v1.C_660721	At4g38130	Histone deacetylase : : supported by cDNA: gi_11066138_gb_AF195547.1_AF195547		At4g38130	1.88064	Histone deacetylase ; supported by cDNA: gi_11066138_gb_AF195547.1_AF195547
PtpAffx.158358.1.S1_at	1.0642	0.0194663	eugene3.00660231	At4g38170	hypothetical protein :		At4g38170	1.67402	hypothetical protein
Ptp.6928.1.A1_at	4.27953	0.000984181	estExt_fgenesh4_pg.C_LG_IX0014	At4g38210	expansin		At4g38210	5.5592	expansin -like protein expansin (GhEX1) -Gossypium hirsutum,PID:g2811278;supported by full-length cDNA: Ceres:32072.
PtpAffx.222492.1.S1_s_at	0.981661	0.00908201	gw1.66.585.1	At4g38270	putative protein : other predicted Arabidopsis thaliana proteins		At4g38270	1.61705	putative protein other predicted Arabidopsis thaliana proteins
Ptp.8031.1.A1_at	1.53592	0.00074952	gw1.IX.1501.1	At4g38890	putative protein : unknown mRNA		At4g38890	1.83283	putative protein unknown mRNA, Homo sapiens, AF091072
PtpAffx.2360.1.A1_at	0.796187	0.00958201	gw1.IV.516.1	At4g39280	phenylalanyl-trna synthetase - like protein : phenylalanyl-trna synthetase beta chain		At4g39280	1.70752	phenylalanyl-trna synthetase - like protein phenylalanyl-trna synthetase beta chain, cytosolic,Saccharomyces cerevisiae, PIR1:YFBYAC
PtpAffx.2360.2.A1_a_at	0.766958	0.00474427	gw1.IV.516.1	At4g39280	phenylalanyl-trna synthetase - like protein : phenylalanyl-trna synthetase beta chain		At4g39280	1.70752	phenylalanyl-trna synthetase - like protein phenylalanyl-trna synthetase beta chain, cytosolic,Saccharomyces cerevisiae, PIR1:YFBYAC
PtpAffx.2360.2.A1_at	0.772133	0.00166997	estExt_fgenesh4_pg.C_LG_IX0484	At4g39280	phenylalanyl-trna synthetase - like protein : phenylalanyl-trna synthetase beta chain		At4g39280	1.70752	phenylalanyl-trna synthetase - like protein phenylalanyl-trna synthetase beta chain, cytosolic,Saccharomyces cerevisiae, PIR1:YFBYAC
PtpAffx.2360.3.S1_a_at	0.949061	0.0152142	gw1.IV.516.1	At4g39280	phenylalanyl-trna synthetase - like protein : phenylalanyl-trna synthetase beta chain		At4g39280	1.70752	phenylalanyl-trna synthetase - like protein phenylalanyl-trna synthetase beta chain, cytosolic,Saccharomyces cerevisiae, PIR1:YFBYAC
PtpAffx.2360.3.S1_at	1.41319	0.00591564	gw1.IV.516.1	At4g39280	phenylalanyl-trna synthetase - like protein : phenylalanyl-trna synthetase beta chain		At4g39280	1.70752	phenylalanyl-trna synthetase - like protein phenylalanyl-trna synthetase beta chain, cytosolic,Saccharomyces cerevisiae, PIR1:YFBYAC
Ptp.2414.1.S1_at	2.42628	0.0105552	estExt_fgenesh4_pm.C_LG_IV0447	At4g39300	putative protein : :supported by full-length cDNA: Ceres:4740.		At4g39300	1.82445	putative protein ;supported by full-length cDNA: Ceres:4740.
PtpAffx.10652.1.S1_at	2.04658	0.00197713	estExt_fgenesh4_pm.C_LG_IX0255	At4g39300	putative protein : :supported by full-length cDNA: Ceres:4740.		At4g39300	1.82445	putative protein ;supported by full-length cDNA: Ceres:4740.
PtpAffx.126106.1.S1_at	1.43966	0.00478692	estExt_Genewise1_v1.C_LG_VII2173	At4g39520	GTP-binding - like protein : GTP-binding protein DRG		At4g39520	1.65165	GTP-binding - like protein GTP-binding protein DRG, Xenopus laevis, SWISS-PROT:P43690; supported by cDNA: gi_14334721_gb_AY035034.1_
PtpAffx.7308.1.S1_a_at	0.791767	0.00693091	estExt_Genewise1_v1.C_LG_VII2173	At4g39520	GTP-binding - like protein : GTP-binding protein DRG		At4g39520	1.65165	GTP-binding - like protein GTP-binding protein DRG, Xenopus laevis, SWISS-PROT:P43690; supported by cDNA: gi_14334721_gb_AY035034.1_
PtpAffx.72861.1.S1_at	1.18234	0.00216656	gw1.V.2821.1	At4g39880	putative protein : :supported by full-length cDNA: Ceres:20457.		At4g39880	1.20617	putative protein ;supported by full-length cDNA: Ceres:20457.
PtpAffx.205172.1.S1_at	3.78563	6.32889e-05	eugene3.00050136	At4g39955	Expressed protein : : supported by full-length cDNA: Ceres: 114014.		At4g39955	1.93713	Expressed protein ; supported by full-length cDNA: Ceres: 114014.
PtpAffx.12009.1.A1_at	3.07645	0.000962029	gw1.V.2779.1	At4g39955	Expressed protein : : supported by full-length cDNA: Ceres: 114014.		At4g39955	1.93713	Expressed protein ; supported by full-length cDNA: Ceres: 114014.
PtpAffx.206289.1.S1_at	3.07233	0.00955303	fgenesh4_pg.C_LG_VI000747	At5g01030	putative protein : predicted proteins		At5g01030	2.16577	putative protein predicted proteins, Arabidopsis thaliana
PtpAffx.119636.1.S1_at	1.66529	0.000814016	gw1.XIX.1572.1	At5g01230	cell division - like protein : JM23 protein		At5g01230	1.61609	cell division - like protein JM23 protein, Homo sapiens, EMBL:AF063015;supported by full-length cDNA: Ceres:39878.
Ptp.7636.1.S1_at	1.11438	0.00912026	gw1.XIX.1572.1	At5g01230	cell division - like protein : JM23 protein		At5g01230	1.61609	cell division - like protein JM23 protein, Homo sapiens, EMBL:AF063015;supported by full-length cDNA: Ceres:39878.
PtpAffx.159854.1.A1_s_at	0.947247	0.0118252	gw1.XIX.1572.1	At5g01230	cell division - like protein : JM23 protein		At5g01230	1.61609	cell division - like protein JM23 protein, Homo sapiens, EMBL:AF063015;supported by full-length cDNA: Ceres:39878.
PtpAffx.160441.1.A1_at	2.87412	0.00902992	estExt_fgenesh4_pg.C_LG_XVI1076	At5g01370	hypothetical protein :		At5g01370	2.46608	hypothetical protein
PtpAffx.138988.1.S1_at	3.596	0.00397729	estExt_fgenesh4_pg.C_LG_XVI1076	At5g01370	hypothetical protein :		At5g01370	2.46608	hypothetical protein
PtpAffx.209309.1.S1_at	2.2839	0.0102206	grail3.0022018901	At5g02010	putative protein : hypothetical proteins - Arabidopsis thaliana		At5g02010	3.81267	putative protein hypothetical proteins - Arabidopsis thaliana
Ptp.6445.1.A1_at	2.69859	0.00374165	estExt_fgenesh4_pg.C_LG_VI0717	At5g02050	putative protein : gene product of suAprgA1 (involved in the regulation of penicillin biosynthesis) - Emericella nidulans		At5g02050	1.70997	putative protein gene product of suAprgA1 (involved in the regulation of penicillin biosynthesis) - Emericella nidulans, EMBL:Y17330;supported by full-length cDNA: Ceres:22324.
Ptp.4140.1.S1_at	2.19684	0.00198294	estExt_Genewise1_v1.C_LG_XVI3244	At5g02050	putative protein : gene product of suAprgA1 (involved in the regulation of penicillin biosynthesis) - Emericella nidulans		At5g02050	1.70997	putative protein gene product of suAprgA1 (involved in the regulation of penicillin biosynthesis) - Emericella nidulans, EMBL:Y17330;supported by full-length cDNA: Ceres:22324.
Ptp.3919.1.S1_at	2.75703	0.00545797	eugene3.00080513	At5g02220	Expressed protein : : supported by full-length cDNA: Ceres: 147593.		At5g02220	3.65551	Expressed protein ; supported by full-length cDNA: Ceres: 147593.
PtpAffx.47157.1.S1_at	1.04993	0.00329544	gw1.IV.3473.1	At5g02570	putative protein : histone H2B-2		At5g02570	8.61348	putative protein histone H2B-2, tomato, PIR:T06389
PtpAffx.14802.1.A1_s_at	1.18407	0.0101433	estExt_Genewise1_v1.C_LG_X2368	At5g02610	ribosomal protein L35 - like : ribosomal protein L35- cytosolic		At5g02610	1.7192	ribosomal protein L35 - like ribosomal protein L35- cytosolic, Arabidopsis thaliana, PIR:T00549;supported by full-length cDNA: Ceres:14525.
Ptp.7031.1.S1_at	1.73092	0.0128269	estExt_fgenesh4_pm.C_LG_VIII0168	At5g02610	ribosomal protein L35 - like : ribosomal protein L35- cytosolic		At5g02610	1.7192	ribosomal protein L35 - like ribosomal protein L35- cytosolic, Arabidopsis thaliana, PIR:T00549;supported by full-length cDNA: Ceres:14525.
PtpAffx.17792.2.A1_a_at	1.44123	0.00146816	eugene3.00061491	At5g02740	putative protein : :supported by full-length cDNA: Ceres:17471.		At5g02740	1.27994	putative protein ;supported by full-length cDNA: Ceres:17471.
PtpAffx.213450.1.S1_at	2.29924	0.00364196	gw1.XVI.2517.1	At5g03870	putative protein : predicted proteins		At5g03870	1.29637	putative protein predicted proteins, Arabidopsis thaliana
PtpAffx.5580.3.S1_a_at	3.14604	0.00187289	grail3.0049003701	At5g04250	putative protein : :supported by full-length cDNA: Ceres:29990.		At5g04250	1.66322	putative protein ;supported by full-length cDNA: Ceres:29990.
PtpAffx.249.273.S1_at	0.685834	0.00452405	gw1.VIII.1502.1	At5g04410	putative protein : NAC2		At5g04410	1.58317	putative protein NAC2, Arabidopsis thaliana, EMBL:AF201456; supported by cDNA: gi_6456750_gb_AF201456.1_AF201456
PtpAffx.220135.1.S1_at	1.51106	0.00480524	gw1.29.280.1	At5g04620	8-amino-7-oxononanoate synthase - like protein : 8-amino-7-oxononanoate synthase		At5g04620	1.55954	8-amino-7-oxononanoate synthase - like protein 8-amino-7-oxononanoate synthase, Bacillus sphaericus, PIR:JQ0512
PtpAffx.207556.1.S1_at	0.412014	0.0169267	gw1.VIII.2387.1	At5g04710	aspartyl aminopeptidase -like protein : aspartyl aminopeptidase		At5g04710	1.63826	aspartyl aminopeptidase -like protein aspartyl aminopeptidase, Homo sapiens, EMBL:AF005050
PtpAffx.71337.1.S1_at	1.79121	0.00102965	eugene3.00080139	At5g04770	amino acid transport - like protein : amino acid transport protein AAT1		At5g04770	2.22603	amino acid transport - like protein amino acid transport protein AAT1, Arabidopsis thaliana, PIR:S51171; supported by full-length cDNA: Ceres: 158156.
Ptp.1587.1.S1_s_at	0.811816	0.00125681	eugene3.00080140	At5g04800	40S ribosomal protein S17 -like : 40S ribosomal protein S17		At5g04800	1.42109	40S ribosomal protein S17 -like 40S ribosomal protein S17, Lycopersicon esculentum, EMBL:AF161704;supported by full-length cDNA: Ceres:39018.
PtpAffx.42000.1.S1_at	0.841909	0.00122603	eugene3.00080096	At5g04910	putative protein : similar to unknown protein (dbj|BAA90353.1)		At5g04910	1.75785	putative protein similar to unknown protein (dbj|BAA90353.1)
PtpAffx.212404.1.S1_at	0.620634	0.0168849	eugene3.00190797	At5g04940	SET-domain protein-like : : supported by cDNA: gi_13517742_gb_AF344444.1_AF344444		At5g04940	1.54747	SET-domain protein-like ; supported by cDNA: gi_13517742_gb_AF344444.1_AF344444
PtpAffx.11512.2.A1_a_at	0.916537	0.0193196	gw1.X.4657.1	At5g05210	putative protein : similar to unknown protein (gb|AAC73025.1): supported by cDNA: gi_14532515_gb_AY039882.1_		At5g05210	2.04624	putative protein similar to unknown protein (gb|AAC73025.1); supported by cDNA: gi_14532515_gb_AY039882.1_
PtpAffx.54628.1.S1_at	7.10338	7.44829e-05	estExt_fgenesh4_pg.C_LG_XVI1240	At5g05340	peroxidase		At5g05340	7.96604	peroxidase
PtpAffx.207254.1.S1_s_at	2.20864	0.0156274	gw1.VII.2814.1	At5g05340	peroxidase		At5g05340	7.96604	peroxidase
PtpAffx.55376.1.S1_at	7.26276	0.00227829	fgenesh4_pg.C_LG_XIV000840	At5g05340	peroxidase		At5g05340	7.96604	peroxidase
PtpAffx.213700.1.S1_at	2.71656	0.0018927	gw1.XVI.140.1	At5g05350	putative protein : strong similarity to unknown protein (gb|AAF01523.1)		At5g05350	1.60144	putative protein strong similarity to unknown protein (gb|AAF01523.1)
PtpAffx.209263.1.S1_at	1.52314	0.0195809	gw1.X.1659.1	At5g05510	unknown protein :		At5g05510	1.86843	unknown protein
PtpAffx.207777.1.S1_at	2.34674	0.00153324	grail3.0010004201	At5g05510	unknown protein :		At5g05510	1.86843	unknown protein
PtpAffx.207763.1.S1_at	0.902026	0.0119164	fgenesh4_pg.C_LG_VIII000604	At5g05560	E3 ubiquitin ligase APC1		At5g05560	1.92326	meiotic check point regulator-like protein
PtpAffx.25004.5.A1_a_at	1.27666	0.000763349	estExt_Genewise1_v1.C_LG_X1716	At5g05610	nucleic acid binding protein-like : :supported by full-length cDNA: Ceres:111750.		At5g05610	1.52902	nucleic acid binding protein-like ;supported by full-length cDNA: Ceres:111750.
PtpAffx.7780.1.S1_at	1.51755	0.00314331	estExt_fgenesh4_pm.C_LG_VIII0216	At5g06060	short chain alcohol dehydrogenase-like : :supported by full-length cDNA: Ceres:111427.		At5g06060	1.51856	short chain alcohol dehydrogenase-like ;supported by full-length cDNA: Ceres:111427.
PtpAffx.221762.1.S1_s_at	1.50328	0.006398	eugene3.00120183	At5g06160	splicing factor 3a : : supported by cDNA: gi_14532639_gb_AY039944.1_		At5g06160	2.23007	splicing factor 3a ; supported by cDNA: gi_14532639_gb_AY039944.1_
PtpAffx.56607.1.A1_s_at	0.847889	0.00423492	eugene3.00120183	At5g06160	splicing factor 3a : : supported by cDNA: gi_14532639_gb_AY039944.1_		At5g06160	2.23007	splicing factor 3a ; supported by cDNA: gi_14532639_gb_AY039944.1_
PtpAffx.210262.1.S1_x_at	0.866608	0.0157456	eugene3.00120183	At5g06160	splicing factor 3a : : supported by cDNA: gi_14532639_gb_AY039944.1_		At5g06160	2.23007	splicing factor 3a ; supported by cDNA: gi_14532639_gb_AY039944.1_
Ptp.4809.1.S1_s_at	1.61993	0.00401341	estExt_fgenesh4_kg.C_LG_VI0045	At5g06360	putative protein : similar to unknown protein (ref|NP_055701.1):supported by full-length cDNA: Ceres:15229.		At5g06360	2.849	putative protein similar to unknown protein (ref|NP_055701.1);supported by full-length cDNA: Ceres:15229.
PtpAffx.11830.2.A1_at	1.42274	0.0056159	grail3.0004028701	At5g06360	putative protein : similar to unknown protein (ref|NP_055701.1):supported by full-length cDNA: Ceres:15229.		At5g06360	2.849	putative protein similar to unknown protein (ref|NP_055701.1);supported by full-length cDNA: Ceres:15229.
PtpAffx.11830.1.A1_at	1.80112	0.00175948	estExt_fgenesh4_kg.C_LG_VI0045	At5g06360	putative protein : similar to unknown protein (ref|NP_055701.1):supported by full-length cDNA: Ceres:15229.		At5g06360	2.849	putative protein similar to unknown protein (ref|NP_055701.1);supported by full-length cDNA: Ceres:15229.
PtpAffx.73338.3.S1_s_at	0.688044	0.0182689	estExt_fgenesh4_pg.C_LG_I2043	At5g06460	ubiquitin activating enzyme 2 (UBA2) : E1: identical to gi:1703477		At5g06460	1.88609	ubiquitin activating enzyme 2 (UBA2) identical to gi:1703477
Ptp.2521.1.A1_at	1.33523	0.000319394	gw1.XVI.2049.1	At5g06580	glycolate oxidase subunit D-like: D-lactate dehydrogenase-like : : supported by cDNA: gi_15010679_gb_AY045641.1_		At5g06580	1.69843	glycolate oxidase subunit D-like; D-lactate dehydrogenase-like ; supported by cDNA: gi_15010679_gb_AY045641.1_
PtpAffx.213369.1.S1_s_at	1.55912	0.000920415	gw1.XVI.2049.1	At5g06580	glycolate oxidase subunit D-like: D-lactate dehydrogenase-like : : supported by cDNA: gi_15010679_gb_AY045641.1_		At5g06580	1.69843	glycolate oxidase subunit D-like; D-lactate dehydrogenase-like ; supported by cDNA: gi_15010679_gb_AY045641.1_
PtpAffx.43372.1.A1_at	5.28432	0.00299035	fgenesh4_pg.C_LG_XVI000455	At5g06720	peroxidase		At5g06720	1.96052	peroxidase (emb|CAA68212.1) ;supported by full-length cDNA: Ceres:37564.
PtpAffx.5.2.S1_a_at	5.1186	0.0020217	fgenesh4_pg.C_LG_I000100	At5g06720	peroxidase		At5g06720	1.96052	peroxidase (emb|CAA68212.1) ;supported by full-length cDNA: Ceres:37564.
Ptp.3947.1.S1_s_at	7.92051	0.000119695	eugene3.01520027	At5g06860	polygalacturonase inhibiting protein (PGIP1) : identical to polygalacturonase inhibiting protein 1 (PGIP1) [Arabidopsis thaliana] gi|7800199|gb|AAF69827: contains leucine rich-repeat (LRR) domains Pfam:PF00560		At5g06860	5.23156	polygalacturonase inhibiting protein 1; PGIP1 (gb|AAF69827.1) ;supported by full-length cDNA: Ceres:5344.
PtpAffx.213309.1.S1_at	7.14205	0.00052145	grail3.0004011501	At5g06860	polygalacturonase inhibiting protein (PGIP1) : identical to polygalacturonase inhibiting protein 1 (PGIP1) [Arabidopsis thaliana] gi|7800199|gb|AAF69827: contains leucine rich-repeat (LRR) domains Pfam:PF00560		At5g06860	5.23156	polygalacturonase inhibiting protein 1; PGIP1 (gb|AAF69827.1) ;supported by full-length cDNA: Ceres:5344.
PtpAffx.224333.1.S1_x_at	2.3026	0.0148659	gw1.III.2558.1	At5g07010	steroid sulfotransferase-like protein : :supported by full-length cDNA: Ceres:124067.		At5g07010	5.79589	steroid sulfotransferase-like protein ;supported by full-length cDNA: Ceres:124067.
PtpAffx.224332.1.S1_at	1.42498	0.00050749	fgenesh4_pg.C_LG_III001728	At5g07010	steroid sulfotransferase-like protein : :supported by full-length cDNA: Ceres:124067.		At5g07010	5.79589	steroid sulfotransferase-like protein ;supported by full-length cDNA: Ceres:124067.
PtpAffx.225285.1.S1_at	2.06365	0.00221007	eugene3.01500045	At5g07010	steroid sulfotransferase-like protein : :supported by full-length cDNA: Ceres:124067.		At5g07010	5.79589	steroid sulfotransferase-like protein ;supported by full-length cDNA: Ceres:124067.
PtpAffx.2791.2.S1_at	2.20572	0.00893153	gw1.XIII.662.1	At5g07090	40S ribosomal protein S4 : :supported by full-length cDNA: Ceres:13813.		At5g07090	1.84329	40S ribosomal protein S4 ;supported by full-length cDNA: Ceres:13813.
PtpAffx.203580.1.S1_at	1.07759	0.0015372	eugene3.00031746	At5g07900	expressed protein : :supported by full-length cDNA: Ceres:22350.		At5g07900	1.48284	unknown protein ;supported by full-length cDNA: Ceres:22350.
PtpAffx.133937.3.A1_a_at	1.47064	0.000262039	eugene3.00010201	At5g07900	expressed protein : :supported by full-length cDNA: Ceres:22350.		At5g07900	1.48284	unknown protein ;supported by full-length cDNA: Ceres:22350.
PtpAffx.223640.1.S1_s_at	1.74804	0.00319732	fgenesh4_pg.C_LG_I000198	At5g07900	expressed protein : :supported by full-length cDNA: Ceres:22350.		At5g07900	1.48284	unknown protein ;supported by full-length cDNA: Ceres:22350.
PtpAffx.79110.2.S1_a_at	0.916215	0.0130637	eugene3.00150402	At5g07900	expressed protein : :supported by full-length cDNA: Ceres:22350.		At5g07900	1.48284	unknown protein ;supported by full-length cDNA: Ceres:22350.
PtpAffx.28838.1.A1_at	1.86866	0.0107554	eugene3.00081030	At5g08180	nhp2-like protein : high mobility group-like nuclear protein 2 (nhp2) - Saccharomyces cerevisiae: supported by cDNA: gi_14190414_gb_AF378885.1_AF378885		At5g08180	2.57896	nhp2-like protein high mobility group-like nuclear protein 2 (nhp2) - Saccharomyces cerevisiae; supported by cDNA: gi_14190414_gb_AF378885.1_AF378885
Ptp.7679.1.S1_a_at	3.16403	0.00673387	eugene3.00070748	At5g08260	serine-type carboxypeptidase II-like protein : carboxypeptidase D - Triticum aestivum		At5g08260	1.61027	serine-type carboxypeptidase II-like protein carboxypeptidase D - Triticum aestivum, PIR:A29639; supported by cDNA: gi_13877962_gb_AF370244.1_AF370244
Ptp.7679.2.S1_s_at	3.05711	0.00753114	eugene3.00070748	At5g08260	serine-type carboxypeptidase II-like protein : carboxypeptidase D - Triticum aestivum		At5g08260	1.61027	serine-type carboxypeptidase II-like protein carboxypeptidase D - Triticum aestivum, PIR:A29639; supported by cDNA: gi_13877962_gb_AF370244.1_AF370244
PtpAffx.32627.1.S1_at	3.04064	0.0143459	eugene3.00070748	At5g08260	serine-type carboxypeptidase II-like protein : carboxypeptidase D - Triticum aestivum		At5g08260	1.61027	serine-type carboxypeptidase II-like protein carboxypeptidase D - Triticum aestivum, PIR:A29639; supported by cDNA: gi_13877962_gb_AF370244.1_AF370244
PtpAffx.122584.1.S1_at	1.40488	0.00383829	estExt_Genewise1_v1.C_LG_VII2715	At5g08420	rev interacting protein mis3 - like : rev interacting protein mis3		At5g08420	1.55726	rev interacting protein mis3 - like rev interacting protein mis3, Schizosaccharomyces pombe, PIR:T39981;supported by full-length cDNA: Ceres:3036.
Ptp.4183.1.S1_at	1.50994	0.00366438	estExt_Genewise1_v1.C_LG_VII2715	At5g08420	rev interacting protein mis3 - like : rev interacting protein mis3		At5g08420	1.55726	rev interacting protein mis3 - like rev interacting protein mis3, Schizosaccharomyces pombe, PIR:T39981;supported by full-length cDNA: Ceres:3036.
PtpAffx.60356.1.S1_at	1.18279	0.00261779	estExt_Genewise1_v1.C_LG_VII2715	At5g08420	rev interacting protein mis3 - like : rev interacting protein mis3		At5g08420	1.55726	rev interacting protein mis3 - like rev interacting protein mis3, Schizosaccharomyces pombe, PIR:T39981;supported by full-length cDNA: Ceres:3036.
PtpAffx.200497.1.S1_at	0.871005	0.0121921	gw1.I.9476.1	At5g08470	putative protein : contains similarity to ATPase: peroxisome biosynthesis protein		At5g08470	1.7084	putative protein contains similarity to ATPase; peroxisome biosynthesis protein
PtpAffx.76101.1.A1_at	0.2097	0.00382239	grail3.0011007002	At5g09250	putative transcriptional co-activator (KIWI) : : supported by cDNA: gi_2997683_gb_AF053302.1_AF053302		At5g09250	2.07672	putative transcriptional co-activator (KIWI) ; supported by cDNA: gi_2997683_gb_AF053302.1_AF053302
Ptp.4207.1.A1_at	1.637	0.000249721	grail3.0011006201	At5g09270	expressed protein : :supported by full-length cDNA: Ceres:38657.		At5g09270	2.0688	hypothetical protein ;supported by full-length cDNA: Ceres:38657.
PtpAffx.219687.1.S1_at	1.45579	0.000954859	eugene3.00280007	At5g09380	putative protein : DNA-directed RNA polymerase III chain C53 - Saccharomyces cerevisiae		At5g09380	1.50971	putative protein DNA-directed RNA polymerase III chain C53 - Saccharomyces cerevisiae, EMBL:X63501
PtpAffx.135278.1.S1_s_at	1.03959	0.00496067	fgenesh4_pm.C_LG_XV000132	At5g09420	putative subunit of TOC complex : chloroplast gene Toc64 - Pisum sativum		At5g09420	1.35556	putative subunit of TOC complex chloroplast gene Toc64 - Pisum sativum, EMBL:AF179282
PtpAffx.200593.1.S1_at	1.95961	0.000380914	eugene3.00011242	At5g09420	putative subunit of TOC complex : chloroplast gene Toc64 - Pisum sativum		At5g09420	1.35556	putative subunit of TOC complex chloroplast gene Toc64 - Pisum sativum, EMBL:AF179282
PtpAffx.212710.1.S1_s_at	0.752045	0.00662722	fgenesh4_pm.C_LG_XV000132	At5g09420	putative subunit of TOC complex : chloroplast gene Toc64 - Pisum sativum		At5g09420	1.35556	putative subunit of TOC complex chloroplast gene Toc64 - Pisum sativum, EMBL:AF179282
Ptp.2037.1.S1_x_at	0.83128	0.00774816	estExt_fgenesh4_pg.C_LG_II0398	At5g09510	ribosomal protein S15-like : ribosomal protein S15 - Arabidopsis thaliana		At5g09510	1.56108	ribosomal protein S15-like ribosomal protein S15 - Arabidopsis thaliana, EMBL:Z23161;supported by full-length cDNA: Ceres:164.
Ptp.2561.1.A1_s_at	0.739586	0.00160495	estExt_fgenesh4_pg.C_LG_V1341	At5g09510	ribosomal protein S15-like : ribosomal protein S15 - Arabidopsis thaliana		At5g09510	1.56108	ribosomal protein S15-like ribosomal protein S15 - Arabidopsis thaliana, EMBL:Z23161;supported by full-length cDNA: Ceres:164.
Ptp.1573.1.S1_at	1.17472	0.00691348	estExt_fgenesh4_kg.C_LG_X0019	At5g09510	ribosomal protein S15-like : ribosomal protein S15 - Arabidopsis thaliana		At5g09510	1.56108	ribosomal protein S15-like ribosomal protein S15 - Arabidopsis thaliana, EMBL:Z23161;supported by full-length cDNA: Ceres:164.
PtpAffx.26289.1.A1_at	1.67088	1.45814e-05	fgenesh4_pm.C_LG_I001114	At5g09590	heat shock protein 70 (Hsc70-5) : : supported by cDNA: gi_6746589_gb_AF217458.1_AF217458		At5g09590	2.06773	heat shock protein 70 (Hsc70-5) ; supported by cDNA: gi_6746589_gb_AF217458.1_AF217458
PtpAffx.122394.1.S1_at	5.86194	0.00322046	gw1.I.26.1	At5g09730	glycosyl hydrolase family 3 : beta-xylosidase		At5g09730	27.6168	beta-xylosidase - like protein beta-xylosidase, Hypocrea jecorina, EMBL:Z69257; supported by cDNA: gi_15450734_gb_AY053409.1_
Ptp.1289.1.S1_at	5.19962	0.00496814	gw1.I.26.1	At5g09730	glycosyl hydrolase family 3 : beta-xylosidase		At5g09730	27.6168	beta-xylosidase - like protein beta-xylosidase, Hypocrea jecorina, EMBL:Z69257; supported by cDNA: gi_15450734_gb_AY053409.1_
PtpAffx.122394.1.S1_s_at	4.84969	0.00387153	gw1.I.26.1	At5g09730	glycosyl hydrolase family 3 : beta-xylosidase		At5g09730	27.6168	beta-xylosidase - like protein beta-xylosidase, Hypocrea jecorina, EMBL:Z69257; supported by cDNA: gi_15450734_gb_AY053409.1_
PtpAffx.207031.1.S1_s_at	2.62103	0.00583254	eugene3.00070350	At5g09800	putative protein : various predicted proteins		At5g09800	3.06974	putative protein various predicted proteins, Arabidopsis thaliana
Ptp.7660.1.S1_at	1.70643	0.00286273	estExt_fgenesh4_pg.C_LG_V0237	At5g10010	hypothetical protein :		At5g10010	1.56455	hypothetical protein
PtpAffx.145996.1.S1_at	1.97002	0.00394227	estExt_fgenesh4_pg.C_LG_V0237	At5g10010	hypothetical protein :		At5g10010	1.56455	hypothetical protein
Ptp.2651.1.A1_at	1.70559	0.000110346	eugene3.00070635	At5g10010	hypothetical protein :		At5g10010	1.56455	hypothetical protein
PtpAffx.17106.1.S1_s_at	1.67065	0.0015433	eugene3.00050125	At5g10350	polyadenylate-binding protein II (PAB2)		At5g10350	1.32999	RNA binding protein - like rna binding protein, Schizosaccharomyces pombe, PIR:T39586
Ptp.6927.1.A1_at	1.32277	0.0040136	eugene3.00050125	At5g10350	polyadenylate-binding protein II (PAB2)		At5g10350	1.32999	RNA binding protein - like rna binding protein, Schizosaccharomyces pombe, PIR:T39586
Ptp.176.2.S1_a_at	1.54991	0.00213557	estExt_fgenesh4_pm.C_LG_V0048	At5g10360	40S ribsomal protein S6 : : supported by cDNA: gi_15010585_gb_AY045594.1_		At5g10360	1.77579	40S ribsomal protein S6 ; supported by cDNA: gi_15010585_gb_AY045594.1_
PtpAffx.207418.1.S1_at	5.07923	0.000456444	gw1.VII.3975.1	At5g10510	ovule development protein		At5g10510	12.8436	ovule development protein - like ovule development protein aintegumenta, Arabidopsis thaliana, PIR:S71365
PtpAffx.16134.1.S1_at	0.889281	0.0103804	estExt_fgenesh4_pm.C_LG_II0485	At5g10920	argininosuccinate lyase (AtArgH) : : supported by cDNA: gi_15028082_gb_AY045898.1_		At5g10920	1.83854	argininosuccinate lyase (AtArgH) ; supported by cDNA: gi_15028082_gb_AY045898.1_
PtpAffx.88275.1.A1_at	1.97254	0.00462369	fgenesh4_pg.C_LG_X000064	At5g11240	putative protein : predicted proteins		At5g11240	2.40352	putative protein predicted proteins, Homo sapiens and Drosophila melanogaster
PtpAffx.53792.1.S1_at	2.25107	0.00380867	fgenesh4_pg.C_LG_X000064	At5g11240	putative protein : predicted proteins		At5g11240	2.40352	putative protein predicted proteins, Homo sapiens and Drosophila melanogaster
PtpAffx.8998.2.S1_at	2.87206	0.00620984	gw1.XVIII.1416.1	At5g11300	Cyclin A2:2 : : supported by cDNA: gi_600858_gb_U17889.1_ATU17889		At5g11300	1.69258	cyclin 3b ; supported by cDNA: gi_600858_gb_U17889.1_ATU17889
PtpAffx.8998.1.S1_a_at	3.03355	0.0187613	gw1.XVIII.1416.1	At5g11300	Cyclin A2:2 : : supported by cDNA: gi_600858_gb_U17889.1_ATU17889		At5g11300	1.69258	cyclin 3b ; supported by cDNA: gi_600858_gb_U17889.1_ATU17889
PtpAffx.8998.1.S1_at	3.71704	0.0181776	gw1.XVIII.1416.1	At5g11300	Cyclin A2:2 : : supported by cDNA: gi_600858_gb_U17889.1_ATU17889		At5g11300	1.69258	cyclin 3b ; supported by cDNA: gi_600858_gb_U17889.1_ATU17889
PtpAffx.16869.1.A1_at	0.430568	0.00470184	estExt_fgenesh4_kg.C_LG_XVIII0006	At5g11500	putative protein : various predicted proteins		At5g11500	1.19027	putative protein various predicted proteins, Drosophila melanogaster, Caenhorhabditis elegans, Homo sapiens; supported by full-length cDNA: Ceres: 40193.
PtpAffx.56712.1.A1_at	2.24541	0.0172591	estExt_fgenesh4_pg.C_LG_XVIII0304	At5g11510	MYB like protein : MYB like protein		At5g11510	3.02283	MYB like protein MYB like protein, Dictyostelium discoideum, SWISSPROT:MYBH_DICDI; supported by cDNA: gi_15375298_gb_AF371975.2_AF371975
Ptp.1247.1.S1_s_at	1.2893	0.000149068	estExt_fgenesh4_pg.C_LG_VI1672	At5g11520	aspartate aminotransferase (Asp3) : : supported by cDNA: gi_15292662_gb_AY050765.1_		At5g11520	1.56797	aspartate aminotransferase (Asp3) ; supported by cDNA: gi_15292662_gb_AY050765.1_
PtpAffx.127546.1.A1_a_at	2.68324	0.0141517	fgenesh4_pm.C_LG_VI000728	At5g11630	putative protein : predicted proteins		At5g11630	1.69066	putative protein predicted proteins, Arabidopsis thaliana
PtpAffx.206689.1.S1_at	0.972441	0.0116803	eugene3.00061637	At5g11780	putative protein :		At5g11780	3.32895	putative protein
PtpAffx.200028.1.S1_at	2.5237	0.00106422	estExt_Genewise1_v1.C_LG_I6442	At5g11950	lysine decarboxylase - like protein : lysine decarboxylase		At5g11950	1.80539	lysine decarboxylase - like protein lysine decarboxylase, Eikenella corrodens, EMBL:U89166
PtpAffx.200028.1.S1_x_at	2.70195	0.000877973	estExt_Genewise1_v1.C_LG_I6442	At5g11950	lysine decarboxylase - like protein : lysine decarboxylase		At5g11950	1.80539	lysine decarboxylase - like protein lysine decarboxylase, Eikenella corrodens, EMBL:U89166
[truncated: 413 more rows]
