# Supplementary material for: Genome scale transcriptome analysis of shoot organogenesis in Populus
Source: BMC Plant Biol. 2009 Nov 17;9:132. doi: 10.1186/1471-2229-9-132 (PMC2784466; doi:10.1186/1471-2229-9-132)
Supplement: Additional file 9 — Down-regulated genes at early callus induction common to Arabidopsis and poplar. [file 1471-2229-9-132-S9.XLS]

## Sheet: Sheet1
Poplar Affy ID	Poplar M	Poplar P-Value	Poplar Gene Model	AGI match	Polar Annotation	Ara_Gene	Ara_cim4/cim0	Ara_Annotation
Ptp.1011.1.S1_s_at	-0.881592	0.00763357	estExt_fgenesh4_pg.C_LG_XVI0546	At3g11780	expressed protein : :supported by full-length cDNA: Ceres:250294.	At3g11780	0.580833	unknown protein ;supported by full-length cDNA: Ceres:250294.
Ptp.1043.1.A1_at	-1.7606	0.00490404	gw1.III.115.1	At3g07940	putative GTPase activating protein : contains Pfam profile: PF01412 Putative GTP-ase activating protein for Arf	At3g07940	0.343297	putative GTPase activating protein contains Pfam profile: PF01412 Putative GTP-ase activating protein for Arf
Ptp.1073.1.A1_at	-2.65623	0.000671006	gw1.X.3524.1	At1g20823	similar to putative RING zinc finger protein : temporary automated functional assignment	At1g20823	0.234139	predicted protein ; supported by cDNA: gi_15027984_gb_AY045849.1_
Ptp.109.1.S1_at	-5.91953	5.69349e-08	fgenesh4_pg.C_LG_III000353	At1g15550	gibberellin 3 beta-hydroxylase	At1g15550	0.102087	gibberellin 3 beta-hydroxylase, putative similar to gibberellin 3 beta-hydroxylase GI:3982753 from [Arabidopsis thaliana]; supported by cDNA: gi_1945343_gb_L37126.1_ATHGA4A
Ptp.1100.1.A1_at	-1.01868	0.00842653	fgenesh4_pm.C_LG_VII000086	At5g40390	glycosyl hydrolase family 36 : similar to seed imbibition protein GB:AAA32975 GI:167100 from [Hordeum vulgare]: supported by cDNA: gi_17065409	At5g40390	0.472559	raffinose synthase -like protein raffinose synthase Rfs, Cucumis sativus, EMBL:AF073744
Ptp.1108.2.A1_at	-4.60261	0.000291278	estExt_Genewise1_v1.C_LG_XIII0701	At5g27930	protein phosphatase 2C (PP2C) : protein phosphatase-2C	At5g27930	0.444961	protein phosphatase - like protein phosphatase-2C, Mesembryanthemum crystallinum, EMBL:AF075581;supported by full-length cDNA: Ceres:23348.
Ptp.1134.1.S1_x_at	-9.32447	0.000432427	eugene3.00111184	At1g79040	photosystem II polypeptide	At1g79040	0.161024	photosystem II polypeptide, putative similar to photosystem II polypeptide GI:967967 from [Brassica rapa];supported by full-length cDNA: Ceres:110067.
Ptp.1136.1.S1_at	-1.22641	0.0155694	eugene3.00140477	At4g09650	H+-transporting ATP synthase-like protein : H+-transporting ATP synthase (EC 3.6.1.34) delta chain precursor	At4g09650	0.569249	H+-transporting ATP synthase-like protein H+-transporting ATP synthase (EC 3.6.1.34) delta chain precursor, chloroplast - Nicotiana tabacum,PIR2:S26198;supported by full-length cDNA: Ceres:39471.
Ptp.1178.1.A1_at	-1.14498	0.000472131	estExt_Genewise1_v1.C_LG_XVIII2497	At1g67280	glyoxalase I	At1g67280	0.705624	glyoxalase I, putative similar to glyoxalase I GI:2113824 from [Brassica juncea];supported by full-length cDNA: Ceres:13346.
Ptp.1190.1.S1_at	-1.50304	0.00688631	gw1.57.317.1	At4g36860	putative protein : : supported by cDNA: gi_17065045	At4g36860	0.666672	putative protein
Ptp.121.1.S1_at	-1.00527	0.0131777	fgenesh4_pg.C_LG_III001115	At4g23640	putative potassium transport protein (TRH1) : high-affinity potassium transport protein KUP1	At4g23640	0.668155	putative potassium transport protein (TRH1) high-affinity potassium transport protein KUP1, Arabidopsis thaliana, EMBL:AC004165
Ptp.1219.1.S1_at	-4.25577	0.00152243	estExt_Genewise1_v1.C_LG_XVI1018	At3g56940	leucine zipper-containing protein AT103 : : supported by cDNA: gi_1033194_gb_U38232.1_ATU38232	At3g56940	0.262717	leucine zipper-containing protein AT103 ; supported by cDNA: gi_1033194_gb_U38232.1_ATU38232
Ptp.1219.2.S1_s_at	-3.89683	0.00382244	fgenesh4_pg.C_LG_VI000236	At3g56940	leucine zipper-containing protein AT103 : : supported by cDNA: gi_1033194_gb_U38232.1_ATU38232	At3g56940	0.262717	leucine zipper-containing protein AT103 ; supported by cDNA: gi_1033194_gb_U38232.1_ATU38232
Ptp.123.1.S1_at	-1.74781	0.00271377	eugene3.00120017	At3g02850	stelar K+ outward rectifying channel (SKOR) : identical to stelar K+ outward rectifying channel (SKOR) GB:AJ223358 [Arabidopsis thaliana]	At3g02850	0.0350736	stelar K+ outward rectifying channel (SKOR) identical to stelar K+ outward rectifying channel (SKOR) GB:AJ223358 [Arabidopsis thaliana]
Ptp.1246.1.A1_at	-2.38358	0.00811229	eugene3.00060535	At3g07490	putative calmodulin : similar to calmodulin GB:P02596 [Renilla reniformis]	At3g07490	0.0430133	putative calmodulin similar to calmodulin GB:P02596 [Renilla reniformis], contains EF hand motif
Ptp.1273.1.S1_at	-4.36994	0.000374294	estExt_fgenesh4_pm.C_LG_VIII0291	At2g40370	laccase (diphenol oxidase)	At2g40370	0.435268	putative laccase (diphenol oxidase)
Ptp.1298.1.S1_at	-3.55878	0.00386816	fgenesh4_pg.C_LG_V001718	At1g76550	putative pyrophosphate-dependent phosphofructokinase alpha subunit : similar to pyrophosphate-dependent phosphofructokinase alpha subunit GB:AAD30596 [Arabidopsis thaliana]	At1g76550	0.720801	putative pyrophosphate-dependent phosphofructokinase alpha subunit similar to pyrophosphate-dependent phosphofructokinase alpha subunit GB:AAD30596 [Arabidopsis thaliana]
Ptp.1312.1.S1_at	-3.84207	0.000361721	grail3.0001137701	At5g22940	putative protein : strong similarity to unknown protein (gb|AAC98455.1)	At5g22940	0.328469	putative protein strong similarity to unknown protein (gb|AAC98455.1)
Ptp.1312.1.S1_s_at	-4.04026	0.000847613	grail3.0001137701	At5g22940	putative protein : strong similarity to unknown protein (gb|AAC98455.1)	At5g22940	0.328469	putative protein strong similarity to unknown protein (gb|AAC98455.1)
Ptp.1314.1.S1_s_at	-1.23652	0.0146238	estExt_fgenesh4_pg.C_LG_X1336	At5g46340	putative protein : contains similarity to unknown protein (gb|AAF63638.1): supported by cDNA: gi_15983463_gb_AF424606.1_AF424606	At5g46340	0.549985	putative protein contains similarity to unknown protein (gb|AAF63638.1); supported by cDNA: gi_15983463_gb_AF424606.1_AF424606
Ptp.1321.1.A1_s_at	-0.961592	0.011892	gw1.IX.2961.1	At5g58560	putative protein : : supported by full-length cDNA: Ceres: 36602.	At5g58560	0.624122	putative protein ; supported by full-length cDNA: Ceres: 36602.
Ptp.1330.1.S1_at	-4.57358	0.0021669	eugene3.00190935	At2g30510	unknown protein :	At2g30510	0.26615	unknown protein
Ptp.1360.1.S1_s_at	-0.598016	0.00140898	estExt_fgenesh4_pm.C_LG_X0585	At3g17210	expressed protein : similar to pop3 peptide GB:AAC26526 from [Populus balsamifera subsp. trichocarpa X Populus deltoides]:supported by full-length cDNA: Ceres:268652.	At3g17210	0.711364	unknown protein similar to pop3 peptide GB:AAC26526 from [Populus balsamifera subsp. trichocarpa X Populus deltoides];supported by full-length cDNA: Ceres:268652.
Ptp.139.1.S1_at	-2.53748	0.0069802	estExt_Genewise1_v1.C_LG_XVI2799	At2g37180	aquaporin (plasma membrane intrinsic protein 2C) : water channel protein in plasma membrane:supported by full-length cDNA: Ceres:11998.	At2g37180	0.0416204	aquaporin (plasma membrane intrinsic protein 2C) water channel protein in plasma membrane;supported by full-length cDNA: Ceres:11998.
Ptp.1425.2.S1_s_at	-4.82263	0.00141929	gw1.VI.180.1	At1g30380	photosystem I subunit X precursor : identical to photosystem I subunit X precursor [Arabidopsis thaliana] GI:5738540:supported by full-length cDNA: Ceres:27643.	At1g30380	0.176472	photosystem I subunit X precursor identical to photosystem I subunit X precursor [Arabidopsis thaliana] GI:5738540;supported by full-length cDNA: Ceres:27643.
Ptp.1462.3.S1_s_at	-0.39278	0.016245	estExt_Genewise1_v1.C_1370112	At3g46830	GTP-binding protein	At3g46830	0.506814	GTP-binding protein Rab11 ; supported by full-length cDNA: Ceres: 35596.
Ptp.1465.5.S1_x_at	-5.47943	0.00241722	gw1.IV.3246.1	At1g67090	ribulose-bisphosphate carboxylase small unit	At1g67090	0.138098	ribulose-bisphosphate carboxylase small unit, putative similar to ribulose-bisphosphate carboxylase small unit GI:406726 from (Brassica napus); supported by cDNA: gi_11762169_gb_AF325011.1_AF325011
Ptp.1482.1.S1_s_at	-0.605346	0.00675278	estExt_fgenesh4_pm.C_LG_VIII0830	At5g18830	squamosa promoter binding protein-like 7 : : supported by cDNA: gi_13605911_gb_AF367355.1_AF367355	At5g18830	0.867661	squamosa promoter binding protein-like 7 ; supported by cDNA: gi_13605911_gb_AF367355.1_AF367355
Ptp.1496.1.S1_s_at	-1.67351	0.00342379	eugene3.01630032	At1g22930	unknown protein : location of EST gb|H36530	At1g22930	0.561318	unknown protein location of EST gb|H36530, gb|AA395402, and gb|T43793
Ptp.1497.2.S1_x_at	-0.783322	0.0092348	grail3.0050014702	At4g01850	S-adenosylmethionine synthase 2 : :supported by full-length cDNA: Ceres:36518.	At4g01850	0.70121	S-adenosylmethionine synthase 2 ;supported by full-length cDNA: Ceres:36518.
Ptp.1500.1.A1_at	-3.64445	0.000407379	eugene3.00090345	At4g38620	putative transcription factor (MYB4) : : supported by cDNA: gi_3941411_gb_AF062860.1_AF062860	At4g38620	0.360108	putative transcription factor (MYB4) ; supported by cDNA: gi_3941411_gb_AF062860.1_AF062860
Ptp.1557.1.S1_at	-1.1027	0.00280187	estExt_Genewise1_v1.C_LG_III0624	At5g46860	syntaxin SYP22 (VAM3) : : supported by full-length cDNA: Ceres: 13184.	At5g46860	0.560672	Expressed protein ; supported by full-length cDNA: Ceres: 13184.
Ptp.1560.1.S1_at	-1.60412	0.00291886	estExt_fgenesh4_pm.C_LG_VIII0335	At1g56190	phosphoglycerate kinase	At1g56190	0.507355	phosphoglycerate kinase, putative similar to phosphoglycerate kinase [Nicotiana tabacum] GI:1161600; supported by cDNA: gi_15810504_gb_AY056291.1_
Ptp.1577.1.S1_at	-2.16369	0.00236367	gw1.IX.4471.1	At2g44500	similar to axi 1 protein from Nicotiana tabacum : : supported by cDNA: gi_13877692	At2g44500	0.248172	similar to axi 1 protein from Nicotiana tabacum
Ptp.1583.2.S1_x_at	-0.491936	0.00388583	estExt_Genewise1_v1.C_LG_VI0968	At1g13950	initiation factor 5A-4 : identical to initiation factor 5A-4 GB:AAD39281 GI:5080771 from (Arabidopsis thaliana): supported by cDNA: gi_12407784_gb_AF296082.1_AF296082	At1g13950	0.407704	initiation factor 5A-4 identical to initiation factor 5A-4 GB:AAD39281 GI:5080771 from (Arabidopsis thaliana); supported by cDNA: gi_12407784_gb_AF296082.1_AF296082
Ptp.1584.1.S1_x_at	-3.55724	0.0162987	grail3.0002067901	At2g34430	photosystem II type I chlorophyll a :b binding protein : : supported by full-length cDNA: Ceres: 23727.	At2g34430	0.0314876	putative photosystem II type I chlorophyll a b binding protein. ; supported by full-length cDNA: Ceres: 23727.
Ptp.1584.2.S1_s_at	-5.01692	0.0168236	eugene3.00110470	At2g34430	photosystem II type I chlorophyll a :b binding protein : : supported by full-length cDNA: Ceres: 23727.	At2g34430	0.0314876	putative photosystem II type I chlorophyll a b binding protein. ; supported by full-length cDNA: Ceres: 23727.
Ptp.1584.3.S1_x_at	-4.1926	0.00690225	estExt_Genewise1_v1.C_LG_V1774	At2g34430	photosystem II type I chlorophyll a :b binding protein : : supported by full-length cDNA: Ceres: 23727.	At2g34430	0.0314876	putative photosystem II type I chlorophyll a b binding protein. ; supported by full-length cDNA: Ceres: 23727.
Ptp.1584.4.S1_x_at	-4.29874	0.0114925	grail3.0002067901	At2g34430	photosystem II type I chlorophyll a :b binding protein : : supported by full-length cDNA: Ceres: 23727.	At2g34430	0.0314876	putative photosystem II type I chlorophyll a b binding protein. ; supported by full-length cDNA: Ceres: 23727.
Ptp.1595.1.A1_at	-1.88952	0.000574611	eugene3.00100834	At3g05990	hypothetical protein : similar to receptor protein kinases: GB:CAB43834	At3g05990	0.510965	hypothetical protein similar to receptor protein kinases: GB:CAB43834, GB:S71277 [Arabidopsis thaliana]
Ptp.1599.1.A1_at	-1.31465	0.00118971	estExt_fgenesh4_pg.C_LG_IX0438	At2g21410	putative vacuolar proton-ATPase subunit : : supported by cDNA: gi_15450750_gb_AY053417.1_	At2g21410	0.473032	putative vacuolar proton-ATPase subunit ; supported by cDNA: gi_15450750_gb_AY053417.1_
Ptp.1623.1.S1_at	-6.00296	0.00278107	gw1.117.146.1	At2g03200	putative chloroplast nucleoid DNA binding protein : :supported by full-length cDNA: Ceres:39349.	At2g03200	0.380997	putative chloroplast nucleoid DNA binding protein ;supported by full-length cDNA: Ceres:39349.
Ptp.1642.1.S1_s_at	-1.80817	0.000654198	grail3.0001125101	At2g26980	putative protein kinase : contains a protein kinase domain profile (PDOC00100): supported by cDNA: gi_14194166_gb_AF367290.1_AF367290	At2g26980	0.286204	putative protein kinase contains a protein kinase domain profile (PDOC00100); supported by cDNA: gi_14194166_gb_AF367290.1_AF367290
Ptp.1677.1.A1_at	-2.06695	0.00294132	eugene3.00770058	At3g16850	polygalacturonase	At3g16850	0.267876	polygalacturonase, putative similar to endopolygalacturonase GB:225933 from [Lycopersicon esculentum];supported by full-length cDNA: Ceres:17203.
Ptp.1690.1.A1_at	-4.21122	0.000184446	gw1.IX.2955.1	At2g40270	putative protein kinase : contains a protein kinase domain profile (PDOC00100):supported by full-length cDNA: Ceres:123911.	At2g40270	0.462662	putative protein kinase contains a protein kinase domain profile (PDOC00100);supported by full-length cDNA: Ceres:123911.
Ptp.1700.1.A1_at	-0.152393	0.0127802	estExt_fgenesh4_pm.C_LG_VIII0382	At3g29360	UDP-glucose dehydrogenase	At3g29360	0.641735	UDP-glucose dehydrogenase, putative UDP-glucose 6-dehydrogenase (UDPGDH) GB:Q96558 from [Glycine max];supported by full-length cDNA: Ceres:9930.
Ptp.1745.1.S1_at	-4.02201	0.00780221	gw1.28.1122.1	At2g38640	unknown protein :	At2g38640	0.198802	unknown protein
Ptp.1771.1.A1_s_at	-0.753637	0.0147562	eugene3.00120557	At5g15740	putative protein : auxin-independent growth promoter - Nicotiana tabacum	At5g15740	0.294872	putative protein auxin-independent growth promoter - Nicotiana tabacum, PIR:A44226
Ptp.1775.1.S1_at	-5.0839	1.25757e-06	eugene3.00050013	At3g18660	expressed protein : : supported by cDNA: gi_15810136_gb_AY056133.1_	At3g18660	0.155024	hypothetical protein predicted by genscan+; supported by cDNA: gi_15810136_gb_AY056133.1_
Ptp.1780.1.S1_at	-4.28105	0.00825479	grail3.0008017001	At1g27440	unknown protein : similar to multiple exostoses type II protein EXT2.I (U72263): similar to ESTs dbj|D39982	At1g27440	0.540911	unknown protein similar to multiple exostoses type II protein EXT2.I (U72263); similar to ESTs dbj|D39982, gb|L37635, and dbj|C28418
Ptp.1797.2.A1_s_at	-2.85987	0.00123301	grail3.0089000401	At4g37470	putative protein : beta-ketoadipate enol-lactone hydrolase	At4g37470	0.552325	putative protein beta-ketoadipate enol-lactone hydrolase, Acinetobacter sp., L05770; supported by cDNA: gi_15810302_gb_AY056190.1_
Ptp.182.1.S1_at	-3.73257	1.5787e-06	gw1.X.6160.1	At1g24030	protein kinase	At1g24030	0.325901	protein kinase, putative similar to PROTEIN KINASE APK1A GB:Q06548 from [Arabidopsis thaliana]
Ptp.1829.1.S1_s_at	-3.57957	0.01246	estExt_fgenesh4_pg.C_1660009	At1g11910	putative aspartic proteinase : similar to GB:AAC49730:supported by full-length cDNA: Ceres:8972.	At1g11910	0.728928	putative aspartic proteinase similar to GB:AAC49730;supported by full-length cDNA: Ceres:8972.
Ptp.1846.1.S1_at	-3.81592	3.49321e-05	fgenesh4_pg.C_LG_IX001228	At5g60020	laccase (diphenol oxidase)	At5g60020	0.0660406	laccase - like protein laccase LAC2-4, Liriodendron tulipifera, EMBL:LTU73106
Ptp.1846.1.S1_s_at	-3.00273	0.000268334	fgenesh4_pg.C_LG_IX001228	At5g60020	laccase (diphenol oxidase)	At5g60020	0.0660406	laccase - like protein laccase LAC2-4, Liriodendron tulipifera, EMBL:LTU73106
Ptp.1854.1.S1_s_at	-0.968609	0.00056743	gw1.134.201.1	At5g03610	putative protein : proline-rich protein APG	At5g03610	0.401932	putative protein proline-rich protein APG, Arabidopsis thaliana, PIR:S21961; supported by full-length cDNA: Ceres: 13022.
Ptp.1854.2.S1_at	-1.04886	0.0187946	estExt_fgenesh4_pg.C_860138	At5g45280	pectinacetylesterase	At5g45280	0.395285	pectin acetylesterase ;supported by full-length cDNA: Ceres:39005.
Ptp.1854.2.S1_s_at	-0.878506	0.0162025	gw1.134.201.1	At5g03610	putative protein : proline-rich protein APG	At5g03610	0.401932	putative protein proline-rich protein APG, Arabidopsis thaliana, PIR:S21961; supported by full-length cDNA: Ceres: 13022.
Ptp.1888.1.S1_s_at	-3.13316	0.00183577	estExt_fgenesh4_pm.C_LG_II0962	At2g05070	light-harvesting chlorophyll a:b binding protein : : supported by cDNA: gi_4741945_gb_AF134123.1_AF134123	At2g05070	0.0885847	putative chlorophyll a/b binding protein ; supported by cDNA: gi_4741945_gb_AF134123.1_AF134123
Ptp.1897.1.S1_a_at	-1.56306	0.00277943	grail3.0263001401	At5g49720	glycosyl hydrolase family 9 (endo-1	At5g49720	0.319146	cellulase homolog OR16pep precursor (pir||S71215) ;supported by full-length cDNA: Ceres:21922.
Ptp.191.1.A1_at	-3.25502	0.000220003	eugene3.00002530	At3g07310	expressed protein : : supported by full-length cDNA: Ceres: 37200.	At3g07310	0.705976	unknown protein ; supported by full-length cDNA: Ceres: 37200.
Ptp.1941.1.A1_s_at	-1.45897	0.0162458	gw1.I.5749.1	At4g10550	subtilisin-like serine protease : contains similarity to subtilisin-like protease AIR3 GI:4218991 from [Arabidopsis thaliana]	At4g10550	0.275638	subtilisin-like serine protease contains similarity to subtilisin-like protease AIR3 GI:4218991 from [Arabidopsis thaliana]
Ptp.1942.1.S1_s_at	-0.603089	0.00828745	estExt_fgenesh4_pg.C_LG_VIII0005	At5g23450	expressed protein : : supported by cDNA: gi_9695278_dbj_AB046717.1_AB046717	At5g23450	0.737206	unknown protein ; supported by cDNA: gi_9695278_dbj_AB046717.1_AB046717
Ptp.1944.1.S1_at	-3.27493	0.00169226	eugene3.00002206	At1g04350	putative 1-aminocyclopropane-1-carboxylate oxidase : Similar to Arabidopsis 2A6 (gb|X83096). EST gb|T76913 comes from this gene: supported by cDNA: gi_15292974_gb_AY050921.1_	At1g04350	0.24966	putative 1-aminocyclopropane-1-carboxylate oxidase Similar to Arabidopsis 2A6 (gb|X83096). EST gb|T76913 comes from this gene; supported by cDNA: gi_15292974_gb_AY050921.1_
Ptp.1944.1.S1_s_at	-2.40338	0.00186567	eugene3.00002206	At1g04350	putative 1-aminocyclopropane-1-carboxylate oxidase : Similar to Arabidopsis 2A6 (gb|X83096). EST gb|T76913 comes from this gene: supported by cDNA: gi_15292974_gb_AY050921.1_	At1g04350	0.24966	putative 1-aminocyclopropane-1-carboxylate oxidase Similar to Arabidopsis 2A6 (gb|X83096). EST gb|T76913 comes from this gene; supported by cDNA: gi_15292974_gb_AY050921.1_
Ptp.1992.1.A1_at	-0.882273	0.0132122	grail3.0011014701	At5g65020	annexin : :supported by full-length cDNA: Ceres:1728.	At5g65020	0.383276	annexin ;supported by full-length cDNA: Ceres:1728.
Ptp.2007.1.S1_s_at	-6.33679	3.99358e-06	estExt_fgenesh4_pg.C_LG_I0941	At3g48940	remorin -like protein : remorin	At3g48940	0.185397	remorin -like protein remorin, Solanum tuberosum, AAB49425
Ptp.2064.1.S1_at	-2.68879	0.00703987	estExt_Genewise1_v1.C_LG_XIII1173	At3g21510	two-component phosphorelay mediator	At3g21510	0.340247	two-component phosphorelay mediator, putative similar to ATHP2 GB:BAA37111 [Arabidopsis thaliana] (FEBS Lett. 437 (1-2), 11-14 (1998)), identical to AHP1 GB:BAA36335 [Arabidopsis thaliana];supported by full-length cDNA: Ceres:9813.
Ptp.2070.2.S1_at	-1.13762	0.00932056	grail3.0054000101	At5g46340	putative protein : contains similarity to unknown protein (gb|AAF63638.1): supported by cDNA: gi_15983463_gb_AF424606.1_AF424606	At5g46340	0.549985	putative protein contains similarity to unknown protein (gb|AAF63638.1); supported by cDNA: gi_15983463_gb_AF424606.1_AF424606
Ptp.2099.1.S1_at	-4.98002	0.000196551	gw1.VIII.723.1	At3g27960	hypothetical protein : similar to hypothetical protein GB:AAC80630 from [Arabidopsis thaliana]	At3g27960	0.414493	hypothetical protein similar to hypothetical protein GB:AAC80630 from [Arabidopsis thaliana]
Ptp.2099.1.S1_s_at	-7.57724	7.77331e-07	gw1.VIII.723.1	At3g27960	hypothetical protein : similar to hypothetical protein GB:AAC80630 from [Arabidopsis thaliana]	At3g27960	0.414493	hypothetical protein similar to hypothetical protein GB:AAC80630 from [Arabidopsis thaliana]
Ptp.2102.1.S1_s_at	-1.48541	0.00652874	gw1.XIV.3121.1	At3g16920	glycosyl hydrolase family 19 (chitinase) : similar to class I chitinase GI:7798670 from [Arabis microphylla]: supported by cDNA: gi_15724261_gb_AF412071.1_AF412071	At3g16920	0.109082	basic chitinase, putative similar to basic chitinase GB:CAA78843 [Lycopersicon esculentum] (Plant Mol. Biol. 22 (6), 1017-1029 (1993)); supported by cDNA: gi_15724261_gb_AF412071.1_AF412071
Ptp.2105.1.S1_at	-3.36244	0.00877191	estExt_fgenesh4_pm.C_LG_XVI0476	At2g38400	putative beta-alanine-pyruvate aminotransferase : :supported by full-length cDNA: Ceres:147543.	At2g38400	0.530322	putative beta-alanine-pyruvate aminotransferase ;supported by full-length cDNA: Ceres:147543.
Ptp.2105.1.S1_s_at	-3.33415	0.00409378	estExt_fgenesh4_pm.C_LG_XVI0476	At2g38400	putative beta-alanine-pyruvate aminotransferase : :supported by full-length cDNA: Ceres:147543.	At2g38400	0.530322	putative beta-alanine-pyruvate aminotransferase ;supported by full-length cDNA: Ceres:147543.
Ptp.2118.1.S1_at	-0.568788	0.0148831	estExt_fgenesh4_pg.C_LG_IX0294	At4g38510	probable H+-transporting ATPase : H+-transporting ATPase (EC 3.6.1.35) 57K chain - Arabidopsis thaliana	At4g38510	0.717133	probable H+-transporting ATPase H+-transporting ATPase (EC 3.6.1.35) 57K chain - Arabidopsis thaliana, PIR2:A31886; supported by cDNA: gi_14517367_gb_AY039518.1_
Ptp.2130.1.S1_s_at	-0.97693	0.00756602	eugene3.00020082	At4g35090	catalase 2 : identical to catalase 2 SP:P25819	At4g35090	0.419326	catalase ; supported by cDNA: gi_15451165_gb_AY054663.1_
Ptp.2148.1.S1_at	-3.66656	0.000851868	estExt_Genewise1_v1.C_LG_I8285	At1g31330	photosystem I subunit III precursor	At1g31330	0.554601	photosystem I subunit III precursor, putative similar to photosystem I subunit III precursor GB:U08135 GI:854707 from[Hordeum vulgare];supported by full-length cDNA: Ceres:40329.
Ptp.2148.1.S1_s_at	-4.32292	0.00175948	estExt_Genewise1_v1.C_LG_I8285	At1g31330	photosystem I subunit III precursor	At1g31330	0.554601	photosystem I subunit III precursor, putative similar to photosystem I subunit III precursor GB:U08135 GI:854707 from[Hordeum vulgare];supported by full-length cDNA: Ceres:40329.
Ptp.2159.1.S1_at	-3.6507	0.000586498	grail3.0129002701	At3g47470	light-harvesting chlorophyll a:b binding protein : CHLOROPHYLL A-B BINDING PROTEIN 4 PRECURSOR (LHCI TYPEIII CAB-4) - Arabidopsis thaliana	At3g47470	0.334855	CHLOROPHYLL A-B BINDING PROTEIN 4 PRECURSOR homolog CHLOROPHYLL A-B BINDING PROTEIN 4 PRECURSOR (LHCI TYPEIII CAB-4) - Arabidopsis thaliana, SWISSPROT:CB24_ARATH;supported by full-length cDNA: Ceres:2531.
Ptp.2159.1.S1_s_at	-4.77121	0.000851172	grail3.0129002701	At3g47470	light-harvesting chlorophyll a:b binding protein : CHLOROPHYLL A-B BINDING PROTEIN 4 PRECURSOR (LHCI TYPEIII CAB-4) - Arabidopsis thaliana	At3g47470	0.334855	CHLOROPHYLL A-B BINDING PROTEIN 4 PRECURSOR homolog CHLOROPHYLL A-B BINDING PROTEIN 4 PRECURSOR (LHCI TYPEIII CAB-4) - Arabidopsis thaliana, SWISSPROT:CB24_ARATH;supported by full-length cDNA: Ceres:2531.
Ptp.2163.1.S1_at	-3.58742	0.000852022	grail3.0014028301	At1g79040	photosystem II polypeptide	At1g79040	0.161024	photosystem II polypeptide, putative similar to photosystem II polypeptide GI:967967 from [Brassica rapa];supported by full-length cDNA: Ceres:110067.
Ptp.2163.1.S1_x_at	-3.40133	0.00107455	grail3.0014028301	At1g79040	photosystem II polypeptide	At1g79040	0.161024	photosystem II polypeptide, putative similar to photosystem II polypeptide GI:967967 from [Brassica rapa];supported by full-length cDNA: Ceres:110067.
Ptp.2165.1.S1_at	-7.05082	0.00250416	estExt_Genewise1_v1.C_LG_II0002	At2g34430	photosystem II type I chlorophyll a :b binding protein : : supported by full-length cDNA: Ceres: 23727.	At2g34430	0.0314876	putative photosystem II type I chlorophyll a b binding protein. ; supported by full-length cDNA: Ceres: 23727.
Ptp.2169.1.S1_a_at	-3.33188	0.000456494	estExt_Genewise1_v1.C_LG_X4165	At5g35630	glutamate-ammonia ligase (EC 6.3.1.2) precursor	At5g35630	0.171642	glutamate-ammonia ligase (EC 6.3.1.2) precursor, chloroplast (clone lambdaAtgsl1) (pir||S18600) ;supported by full-length cDNA: Ceres:4372.
Ptp.2169.1.S1_s_at	-1.72698	0.00291409	estExt_Genewise1_v1.C_LG_X4165	At5g35630	glutamate-ammonia ligase (EC 6.3.1.2) precursor	At5g35630	0.171642	glutamate-ammonia ligase (EC 6.3.1.2) precursor, chloroplast (clone lambdaAtgsl1) (pir||S18600) ;supported by full-length cDNA: Ceres:4372.
Ptp.2169.2.S1_s_at	-3.04084	0.00035542	estExt_fgenesh4_pg.C_LG_VIII1790	At5g35630	glutamate-ammonia ligase (EC 6.3.1.2) precursor	At5g35630	0.171642	glutamate-ammonia ligase (EC 6.3.1.2) precursor, chloroplast (clone lambdaAtgsl1) (pir||S18600) ;supported by full-length cDNA: Ceres:4372.
Ptp.2202.1.A1_at	-1.33494	0.0144636	eugene3.00120239	At3g26100	expressed protein : : supported by cDNA: gi_14334715_gb_AY035031.1_	At3g26100	0.629786	unknown protein ; supported by cDNA: gi_14334715_gb_AY035031.1_
Ptp.2219.1.S1_at	-3.59917	0.000500968	estExt_fgenesh4_pm.C_LG_IV0060	At4g05180	oxygen-evolving complex protein 16	At4g05180	0.0753155	Oxygen-evolving enhancer protein 3 precursor - like protein OXYGEN-EVOLVING ENHANCER PROTEIN 3 PRECURSOR (OEE3) (16 KD SUBUNIT OF OXYGEN-EVOLVING SYSTEM OF PHOTOSYSTEM II), Spinacia oleracea, gb:P12301;supported by full-length cDNA: Ceres:40326.
Ptp.2219.2.S1_a_at	-4.21654	0.00151974	estExt_fgenesh4_pm.C_LG_IV0060	At4g05180	oxygen-evolving complex protein 16	At4g05180	0.0753155	Oxygen-evolving enhancer protein 3 precursor - like protein OXYGEN-EVOLVING ENHANCER PROTEIN 3 PRECURSOR (OEE3) (16 KD SUBUNIT OF OXYGEN-EVOLVING SYSTEM OF PHOTOSYSTEM II), Spinacia oleracea, gb:P12301;supported by full-length cDNA: Ceres:40326.
Ptp.2225.2.S1_at	-5.40084	0.00344595	eugene3.00020518	At1g06680	photosystem II oxygen-evolving complex 23 (OEC23) : JBC 14:211-238 (2002):identical to 23 kDa polypeptide of oxygen-evolving comlex (OEC) GB:CAA66785 GI:1769905 [Arabidopsis thaliana]:supported by full-length cDNA: Ceres:33922.	At1g06680	0.35936	23 kDa polypeptide of oxygen-evolving comlex (OEC) identical to 23 kDa polypeptide of oxygen-evolving comlex (OEC) GB:CAA66785 GI:1769905 [Arabidopsis thaliana];supported by full-length cDNA: Ceres:33922.
Ptp.2248.1.S1_at	-3.40105	0.00239268	estExt_fgenesh4_pg.C_LG_V1578	At1g60420	expressed protein : contains similarity to tryparedoxin GI:3851498 from [Crithidia fasciculata]:supported by full-length cDNA: Ceres:34936.	At1g60420	0.522461	unknown protein contains similarity to tryparedoxin GI:3851498 from [Crithidia fasciculata];supported by full-length cDNA: Ceres:34936.
Ptp.2261.1.S1_at	-1.96016	0.00143757	gw1.VII.3166.1	At2g23610	putative acetone-cyanohydrin lyase :	At2g23610	0.145967	putative acetone-cyanohydrin lyase
Ptp.2280.1.A1_s_at	-2.01911	0.00125093	estExt_fgenesh4_pm.C_LG_IX0680	At3g45600	putative protein : senescence-associated protein 5 (SA5) - Hemerocallis hybrid cultivar	At3g45600	0.398506	putative protein senescence-associated protein 5 (SA5) - Hemerocallis hybrid cultivar, EMBL:AF082030; supported by full-length cDNA: Ceres: 11427.
Ptp.2299.1.S1_at	-1.52078	0.00239682	estExt_fgenesh4_pg.C_LG_VI0330	At3g10250	expressed protein : :supported by full-length cDNA: Ceres:106330.	At3g10250	0.607074	unknown protein ;supported by full-length cDNA: Ceres:106330.
Ptp.231.1.A1_s_at	-1.24971	0.000723553	estExt_fgenesh4_pm.C_LG_II1168	At4g28770	putative protein : :supported by full-length cDNA: Ceres:1968.	At4g28770	0.342627	putative protein ;supported by full-length cDNA: Ceres:1968.
Ptp.2339.1.S1_at	-1.54825	0.00624446	estExt_Genewise1_v1.C_LG_XV3111	At5g52060	putative protein : contains similarity to unknown protein (emb|CAB87278.1)	At5g52060	0.151635	putative protein contains similarity to unknown protein (emb|CAB87278.1)
Ptp.2341.1.S1_at	-3.34323	0.0166621	gw1.XIX.1870.1	At1g33800	expressed protein : :supported by full-length cDNA: Ceres:114466.	At1g33800	0.0555274	hypothetical protein predicted by genemark.hmm;supported by full-length cDNA: Ceres:114466.
Ptp.2354.1.S1_s_at	-3.01739	0.000384903	estExt_Genewise1_v1.C_LG_X3270	At5g17770	NADH-cytochrome b5 reductase : :supported by full-length cDNA: Ceres:17432.	At5g17770	0.72132	NADH-cytochrome b5 reductase ;supported by full-length cDNA: Ceres:17432.
Ptp.2362.1.A1_at	-6.75847	2.67328e-06	estExt_Genewise1_v1.C_LG_X5172	At1g67910	hypothetical protein : predicted by genefinder	At1g67910	0.179165	hypothetical protein predicted by genefinder
Ptp.2368.1.S1_s_at	-1.34182	0.00300933	estExt_fgenesh4_pm.C_LG_II0998	At1g11910	putative aspartic proteinase : similar to GB:AAC49730:supported by full-length cDNA: Ceres:8972.	At1g11910	0.728928	putative aspartic proteinase similar to GB:AAC49730;supported by full-length cDNA: Ceres:8972.
Ptp.2380.1.A1_s_at	-4.83015	0.00222411	fgenesh4_pm.C_LG_I001083	At1g10200	putative transcription factor : similar to transcription factor SF3 (pir|IS37656): similar to ESTs gb|T42207	At1g10200	0.68946	putative transcription factor similar to transcription factor SF3 (pir|IS37656); similar to ESTs gb|T42207, gb|N37716, and emb|Z17491;supported by full-length cDNA: Ceres:148790.
Ptp.2382.1.S1_at	-2.10929	0.00208301	estExt_fgenesh4_pg.C_LG_V1250	At3g63120	putative protein : Sb34 (PREG-like protein)	At3g63120	0.534028	putative protein Sb34 (PREG-like protein), Picea mariana, EMBL:AF051226;supported by full-length cDNA: Ceres:35075.
Ptp.2382.2.A1_a_at	-2.10991	0.000845513	estExt_fgenesh4_pg.C_LG_V1250	At3g63120	putative protein : Sb34 (PREG-like protein)	At3g63120	0.534028	putative protein Sb34 (PREG-like protein), Picea mariana, EMBL:AF051226;supported by full-length cDNA: Ceres:35075.
Ptp.2385.1.S1_at	-3.96786	0.000156954	estExt_fgenesh4_pm.C_LG_VII0495	At4g37760	squalene monooxygenase (squalene epoxidase)(SE)	At4g37760	0.733153	squalene epoxidase - like protein squalene epoxidase, Panax ginseng, AB003516;supported by full-length cDNA: Ceres:118648.
Ptp.2391.2.S1_at	-6.58577	5.79802e-07	eugene3.00091518	At5g60490	fasciclin-like arabinogalactan-protein (FLA12) : :supported by full-length cDNA: Ceres:15239.	At5g60490	0.296093	arabinogalactan protein - like arabinogalactan protein Pop14A9, Populus alba x Populus tremula, EMBL:AF183809;supported by full-length cDNA: Ceres:15239.
Ptp.2392.1.A1_at	-1.72714	0.00258227	eugene3.00031624	At3g08550	hypothetical protein :	At3g08550	0.818175	hypothetical protein
Ptp.2401.1.S1_s_at	-1.99463	0.00656254	eugene3.00660253	At2g28410	expressed protein : :supported by full-length cDNA: Ceres:119200.	At2g28410	0.072323	unknown protein ;supported by full-length cDNA: Ceres:119200.
Ptp.2404.1.S1_at	-5.6815	0.0014	eugene3.00050506	At5g67210	putative protein : similar to unknown protein (emb|CAB62301.1)	At5g67210	0.113077	putative protein similar to unknown protein (emb|CAB62301.1)
Ptp.2446.1.S1_at	-3.13939	0.0191532	eugene3.00040183	At4g05150	putative protein : various predicted proteins: supported by cDNA: gi_15809939_gb_AY054238.1_	At4g05150	0.309938	putative protein various predicted proteins; supported by cDNA: gi_15809939_gb_AY054238.1_
Ptp.2450.1.S1_at	-0.437094	0.0171643	estExt_fgenesh4_pg.C_LG_IV1366	At4g38920	H+-transporting ATPase 16K chain P2	At4g38920	0.568209	H+-transporting ATPase 16K chain P2, vacuolar ;supported by full-length cDNA: Ceres:31833.
Ptp.2503.1.S1_at	-4.55167	0.00207817	grail3.0008049401	At5g12250	tubulin beta-6 chain (sp|P29514) : : supported by cDNA: gi_13430695_gb_AF360260.1_AF360260	At5g12250	0.480684	tubulin beta-6 chain (sp|P29514) ; supported by cDNA: gi_13430695_gb_AF360260.1_AF360260
Ptp.2510.2.S1_s_at	-1.5685	0.0159043	estExt_Genewise1_v1.C_LG_III1154	At5g47910	respiratory burst oxidase protein : : supported by cDNA: gi_3242788_gb_AF055357.1_AF055357	At5g47910	0.441402	respiratory burst oxidase protein ; supported by cDNA: gi_3242788_gb_AF055357.1_AF055357
Ptp.2514.1.S1_at	-5.3158	0.000301081	estExt_fgenesh4_pm.C_LG_III0694	At3g28050	expressed protein : :supported by full-length cDNA: Ceres:6530.	At3g28050	0.618964	unknown protein ;supported by full-length cDNA: Ceres:6530.
Ptp.2552.1.S1_s_at	-2.15205	0.00121505	eugene3.00120625	At1g74470	geranylgeranyl reductase : identical to geranylgeranyl reductase GB:Y14044 [Arabidopsis thaliana] (involvement: chlorophyll	At1g74470	0.715437	geranylgeranyl reductase identical to geranylgeranyl reductase GB:Y14044 [Arabidopsis thaliana] (involvement: chlorophyll, the tocopherol and the phylloquinone pathways Eur J Biochem 1998 Jan 15;251(1-2):413-7); supported by cDNA: gi_15292918_gb_AY050893
Ptp.2595.1.S1_s_at	-4.35204	0.00195747	grail3.0067001301	At1g10960	ferredoxin precusor isolog : :supported by full-length cDNA: Ceres:20637.	At1g10960	0.504299	ferredoxin precusor isolog ;supported by full-length cDNA: Ceres:20637.
Ptp.2621.1.A1_s_at	-4.42522	0.00017404	estExt_Genewise1_v1.C_LG_VIII1172	At1g67910	hypothetical protein : predicted by genefinder	At1g67910	0.179165	hypothetical protein predicted by genefinder
Ptp.2629.1.S1_s_at	-4.22296	0.000101208	estExt_fgenesh4_pg.C_LG_V1271	At3g22550	unknown protein : : supported by cDNA: gi_20466495	At3g22550	0.450331	unknown protein
Ptp.2633.1.S1_at	-2.63567	0.00282134	estExt_Genewise1_v1.C_LG_IV1582	At1g11840	glyoxalase I	At1g11840	0.435141	lactoylglutathione lyase-like protein Similar to protein gb|Z74962 from Brassica oleracea which is similar to bacterial YRN1 and HEAHIO proteins. ESTs gb|T21954, gb|T04283, gb|Z37609, gb|N37366, gb|R90704, gb|F15500 and gb|F14353 come from this gene;supp
Ptp.2646.1.S1_s_at	-5.49428	0.000279247	eugene3.00013110	At1g55670	photosystem I subunit V precursor	At1g55670	0.143015	photosystem I subunit V precursor, putative similar to photosystem I subunit V precursor GB:CAB52748 GI:5734520 from [Arabidopsis thaliana]; supported by cDNA: gi_13265559_gb_AF324710.2_AF324710
Ptp.2646.1.S1_x_at	-5.02644	0.000279632	estExt_Genewise1_v1.C_1400032	At1g55670	photosystem I subunit V precursor	At1g55670	0.143015	photosystem I subunit V precursor, putative similar to photosystem I subunit V precursor GB:CAB52748 GI:5734520 from [Arabidopsis thaliana]; supported by cDNA: gi_13265559_gb_AF324710.2_AF324710
Ptp.2656.1.S1_at	-3.93114	0.000588383	gw1.I.2205.1	At2g40270	putative protein kinase : contains a protein kinase domain profile (PDOC00100):supported by full-length cDNA: Ceres:123911.	At2g40270	0.462662	putative protein kinase contains a protein kinase domain profile (PDOC00100);supported by full-length cDNA: Ceres:123911.
Ptp.2663.1.S1_at	-2.20282	0.00091302	gw1.XIII.777.1	At3g05580	serine:threonine protein phosphatase (PP1) : similar to GB:AAC39461	At3g05580	0.433071	putative serine threonine protein phosphatase type one similar to GB:AAC39461
Ptp.270.1.A1_at	-0.637356	0.00620178	gw1.II.2821.1	At5g48740	receptor protein kinase-like protein :	At5g48740	0.372961	receptor protein kinase-like protein
Ptp.2708.1.S1_at	-3.41601	0.00182264	estExt_fgenesh4_pm.C_LG_VIII0382	At3g29360	UDP-glucose dehydrogenase	At3g29360	0.641735	UDP-glucose dehydrogenase, putative UDP-glucose 6-dehydrogenase (UDPGDH) GB:Q96558 from [Glycine max];supported by full-length cDNA: Ceres:9930.
Ptp.2712.1.S1_at	-1.9651	0.00150118	gw1.V.3193.1	At4g18780	cellulose synthase - like protein : cellulose synthase	At4g18780	0.101012	cellulose synthase - like protein cellulose synthase, Gossypium hirsutum, U58283; supported by cDNA: gi_12836996_gb_AF267742.1_AF267742
Ptp.272.2.A1_a_at	-1.23897	0.00293414	fgenesh4_pm.C_LG_I000875	At5g14500	putative protein : apospory-associated protein C	At5g14500	0.569831	putative protein apospory-associated protein C, Chlamydomonas reinhardtii, EMBL:AF195243;supported by full-length cDNA: Ceres:93845.
Ptp.274.1.S1_at	-5.83918	4.58108e-05	estExt_Genewise1_v1.C_LG_XVI2679	At2g37090	unknown protein :	At2g37090	0.155057	unknown protein
Ptp.2743.1.S1_at	-2.05676	0.00181767	eugene3.00030654	At1g32700	expressed protein : similar to hypothetical protein GB:AAF25968 GI:6714272 from [Arabidopsis thaliana]:supported by full-length cDNA: Ceres:206224.	At1g32700	0.420173	unknown protein similar to hypothetical protein GB:AAF25968 GI:6714272 from [Arabidopsis thaliana];supported by full-length cDNA: Ceres:206224.
Ptp.2748.1.A1_s_at	-5.85465	0.000147016	estExt_Genewise1_v1.C_LG_II3264	At5g49660	receptor protein kinase :	At5g49660	0.657518	receptor protein kinase
Ptp.2803.1.A1_at	-1.12617	0.000316952	grail3.0003026801	At1g59580	expressed protein : identical to GB:Q39022 from [Arabidopsis thaliana]: supported by cDNA: gi_14334921_gb_AY035134.1_	At1g59580	0.438886	hypothetical protein identical to GB:Q39022 from [Arabidopsis thaliana]; supported by cDNA: gi_14334921_gb_AY035134.1_
Ptp.2819.1.S1_s_at	-4.01612	0.0139343	eugene3.00860113	At1g79620	leucine-rich repeat transmembrane protein kinase	At1g79620	0.135969	receptor protein kinase, putative similar to receptor protein kinase GI:1389566 from [Arabidopsis thaliana]
Ptp.2877.1.A1_at	-3.48082	0.0129845	gw1.VI.2075.1	At2g25680	hypothetical protein : predicted by genscan	At2g25680	0.0626654	hypothetical protein predicted by genscan
Ptp.2888.1.S1_at	-2.35431	0.0172475	grail3.0068016101	At2g28780	hypothetical protein : predicted by genscan and genefinder	At2g28780	0.0116846	hypothetical protein predicted by genscan and genefinder
Ptp.296.1.S1_at	-6.8447	1.41803e-05	eugene3.00040363	At5g44030	cellulose synthase catalytic subunit-like protein :	At5g44030	0.16627	cellulose synthase catalytic subunit-like protein
Ptp.2999.1.S1_at	-6.27678	1.77082e-06	gw1.II.950.1	At2g46690	putative auxin-regulated protein :	At2g46690	0.729639	putative auxin-regulated protein
Ptp.3015.1.A1_at	-0.787791	0.00602381	estExt_Genewise1_v1.C_1180138	At1g32410	Expressed protein : : supported by full-length cDNA: Ceres: 252174.	At1g32410	0.520287	Expressed protein ; supported by full-length cDNA: Ceres: 252174.
Ptp.3058.1.S1_s_at	-6.63734	1.90157e-06	gw1.XV.397.1	At5g60490	fasciclin-like arabinogalactan-protein (FLA12) : :supported by full-length cDNA: Ceres:15239.	At5g60490	0.296093	arabinogalactan protein - like arabinogalactan protein Pop14A9, Populus alba x Populus tremula, EMBL:AF183809;supported by full-length cDNA: Ceres:15239.
Ptp.3060.1.S1_at	-4.52922	0.000266526	grail3.0001068602	At1g10200	putative transcription factor : similar to transcription factor SF3 (pir|IS37656): similar to ESTs gb|T42207	At1g10200	0.68946	putative transcription factor similar to transcription factor SF3 (pir|IS37656); similar to ESTs gb|T42207, gb|N37716, and emb|Z17491;supported by full-length cDNA: Ceres:148790.
Ptp.307.1.S1_s_at	-2.92424	0.00352492	estExt_fgenesh4_pm.C_LG_XIV0002	At2g22620	unknown protein : predicted by genscan	At2g22620	0.365034	unknown protein predicted by genscan
Ptp.3083.1.S1_s_at	-4.94086	0.000374294	eugene3.00091518	At5g60490	fasciclin-like arabinogalactan-protein (FLA12) : :supported by full-length cDNA: Ceres:15239.	At5g60490	0.296093	arabinogalactan protein - like arabinogalactan protein Pop14A9, Populus alba x Populus tremula, EMBL:AF183809;supported by full-length cDNA: Ceres:15239.
Ptp.3083.1.S1_x_at	-2.88539	0.000260738	eugene3.00091518	At5g60490	fasciclin-like arabinogalactan-protein (FLA12) : :supported by full-length cDNA: Ceres:15239.	At5g60490	0.296093	arabinogalactan protein - like arabinogalactan protein Pop14A9, Populus alba x Populus tremula, EMBL:AF183809;supported by full-length cDNA: Ceres:15239.
Ptp.3111.1.A1_a_at	-0.629469	0.0153674	eugene3.00011188	At1g60890	putative phosphatidylinositol-4-phosphate 5-kinase : similar to phosphatidylinositol-4-phosphate 5-kinase GB:CAB53377 from [Arabidopsis thaliana]: supported by cDNA: gi_18491176	At1g60890	0.69414	putative phosphatidylinositol-4-phosphate 5-kinase similar to phosphatidylinositol-4-phosphate 5-kinase GB:CAB53377 from [Arabidopsis thaliana]
Ptp.3135.1.S1_at	-5.32216	0.00196429	fgenesh4_pg.C_LG_I003390	At1g60950	ferrodoxin precursor : identical to FERREDOXIN PRECURSOR GB:P16972 from [Arabidopsis thaliana]: supported by cDNA: gi_13265544_gb_AF324706.2_AF324706	At1g60950	0.658949	ferrodoxin precursor identical to FERREDOXIN PRECURSOR GB:P16972 from [Arabidopsis thaliana]; supported by cDNA: gi_13265544_gb_AF324706.2_AF324706
Ptp.3259.2.S1_a_at	-1.91649	0.00175238	grail3.0013032202	At5g22920	PGPD14 protein : :supported by full-length cDNA: Ceres:41666.	At5g22920	0.533341	PGPD14 protein ;supported by full-length cDNA: Ceres:41666.
Ptp.3314.1.S1_at	-2.67734	0.0174719	fgenesh4_pg.C_LG_VI000375	At5g03960	putative protein : SF16 protein	At5g03960	0.261389	putative protein SF16 protein, common sunflower, PIR:T13992
Ptp.3331.1.A1_at	-1.54736	0.00325751	gw1.XVIII.3441.1	At2g12400	unknown protein : : supported by cDNA: gi_13877648	At2g12400	0.270067	unknown protein
Ptp.3359.1.S1_at	-4.9761	0.000332036	eugene3.17150001	At5g49890	CLC-c chloride channel protein : identical to gi:1742956	At5g49890	0.461479	chloride channel (emb|CAA70310.1)
Ptp.3367.1.S1_at	-1.4519	0.000110346	estExt_fgenesh4_pm.C_LG_XI0361	At5g54855	Expressed protein : : supported by full-length cDNA: Ceres: 9159.	At5g54855	0.763589	Expressed protein ; supported by full-length cDNA: Ceres: 9159.
Ptp.3367.1.S1_s_at	-1.25113	0.00553014	estExt_fgenesh4_pm.C_LG_XI0361	At5g54855	Expressed protein : : supported by full-length cDNA: Ceres: 9159.	At5g54855	0.763589	Expressed protein ; supported by full-length cDNA: Ceres: 9159.
Ptp.337.1.A1_at	-3.47363	0.000250763	grail3.0152000301	At3g20860	putative serine:threonine protein kinase : similar to GB:NP_035979 from [Mus musculus]	At3g20860	0.440475	putative serine/threonine protein kinase similar to GB:NP_035979 from [Mus musculus]
Ptp.3431.1.S1_at	-4.3382	0.000239561	gw1.147.138.1	At5g19940	putative protein : predicted protein	At5g19940	0.453061	putative protein predicted protein, Arabidopsis thaliana;supported by full-length cDNA: Ceres:32193.
Ptp.3460.1.S1_s_at	-1.61715	0.00940323	eugene3.00060918	At5g01710	putative protein : putative protein F4P12.100 - Arabidopsis thaliana	At5g01710	0.6951	putative protein putative protein F4P12.100 - Arabidopsis thaliana, EMBL:AL132966; supported by cDNA: gi_15810368_gb_AY056223.1_
Ptp.3473.1.S1_at	-2.33719	0.00110845	gw1.107.137.1	At3g15360	thioredoxin m4 : identical to GB:AAF15951 from [Arabidopsis thaliana]: supported by full-length cDNA: Ceres: 42151.	At3g15360	0.549536	thioredoxin m4 identical to GB:AAF15951 from [Arabidopsis thaliana]; supported by full-length cDNA: Ceres: 42151.
Ptp.3474.1.S1_at	-7.58245	0.000619731	gw1.XI.2013.1	At1g11080	Serine carboxypeptidase isolog :	At1g11080	0.0330353	Serine carboxypeptidase isolog
Ptp.3480.1.S1_s_at	-1.83522	0.0018927	eugene3.00101501	At5g15490	UDP-glucose dehydrogenase-like protein : UDP-glucose 6-dehydrogenase - Glycine max	At5g15490	0.230427	UDP-glucose dehydrogenase-like protein UDP-glucose 6-dehydrogenase - Glycine max, EMBL:U53418; supported by cDNA: gi_15810322_gb_AY056200.1_
Ptp.3484.1.S1_at	-3.33575	0.013751	gw1.XIX.2679.1	At5g58350	MAP kinase : : supported by cDNA: gi_14532571_gb_AY039910.1_	At5g58350	0.632598	MAP kinase ; supported by cDNA: gi_14532571_gb_AY039910.1_
Ptp.3491.1.S1_s_at	-3.30045	0.00548526	gw1.XIX.1633.1	At3g56360	putative protein : unknown protein 110K5.12 - Sorghum bicolor	At3g56360	0.399988	putative protein unknown protein 110K5.12 - Sorghum bicolor, TREMBL:AF124045_5;supported by full-length cDNA: Ceres:142358.
Ptp.3497.1.S1_at	-1.00954	0.00341521	grail3.0002083101	At1g76460	RRM-containing protein : contains Pfam profile: PF00076 RNA recognition motif. (a.k.a. RRM	At1g76460	0.513004	putative RNA-binding protein contains Pfam profile: PF00076 RNA recognition motif. (a.k.a. RRM, RBD, or RNP domain); supported by cDNA: gi_14030648_gb_AF375415.1_AF375415
Ptp.3500.1.S1_at	-9.57454	1.37925e-07	grail3.0031016901	At5g60490	fasciclin-like arabinogalactan-protein (FLA12) : :supported by full-length cDNA: Ceres:15239.	At5g60490	0.296093	arabinogalactan protein - like arabinogalactan protein Pop14A9, Populus alba x Populus tremula, EMBL:AF183809;supported by full-length cDNA: Ceres:15239.
Ptp.3523.1.S1_s_at	-1.80784	0.00286594	estExt_fgenesh4_pm.C_LG_XV0444	At5g07270	putative protein : ankyrins - different species	At5g07270	0.516512	putative protein ankyrins - different species
Ptp.3525.1.S1_s_at	-0.601383	0.0107526	gw1.40.1007.1	At4g37340	cytochrome P450 monooxygenase	At4g37340	0.140007	cytochrome P450-like protein
Ptp.3535.1.A1_at	-2.27147	0.000717738	grail3.0024010601	At1g50600	scarecrow-like protein : similar to SCARECROW GB:AAB06318 GI:1497987 from (Arabidopsis thaliana): supported by cDNA: gi_14334475_gb_AY034929.1_	At1g50600	0.656734	scarecrow-like protein similar to SCARECROW GB:AAB06318 GI:1497987 from [Arabidopsis thaliana]; supported by cDNA: gi_14334475_gb_AY034929.1_
Ptp.3537.1.S1_s_at	-3.47123	6.23289e-05	estExt_fgenesh4_pm.C_LG_III0694	At3g28050	expressed protein : :supported by full-length cDNA: Ceres:6530.	At3g28050	0.618964	unknown protein ;supported by full-length cDNA: Ceres:6530.
Ptp.3590.1.A1_s_at	-6.86065	0.000665375	eugene3.00410087	At1g68300	expressed protein : :supported by full-length cDNA: Ceres:27109.	At1g68300	0.642537	unknown protein ;supported by full-length cDNA: Ceres:27109.
Ptp.3624.1.S1_at	-3.77006	0.000225103	estExt_fgenesh4_pg.C_LG_V1578	At1g60420	expressed protein : contains similarity to tryparedoxin GI:3851498 from [Crithidia fasciculata]:supported by full-length cDNA: Ceres:34936.	At1g60420	0.522461	unknown protein contains similarity to tryparedoxin GI:3851498 from [Crithidia fasciculata];supported by full-length cDNA: Ceres:34936.
Ptp.3641.1.S1_at	-1.10021	0.00093689	estExt_fgenesh4_pm.C_LG_VIII0105	At3g10410	putative serine carboxypeptidase precursor : identical to serine carboxypeptidase precursor GB:P32826 [Arabidopsis thaliana] up to residue 514: supported by cDNA: gi_20147198	At3g10410	0.731531	putative serine carboxypeptidase precursor identical to serine carboxypeptidase precursor GB:P32826 [Arabidopsis thaliana] up to residue 514
Ptp.3655.1.S1_at	-1.91051	0.0188315	gw1.XIV.3883.1	At3g07650	CONSTANS B-box zinc finger family protein : similar to zinc finger protein GB:BAA33206 [Oryza sativa]	At3g07650	0.230839	unknown protein similar to zinc finger protein GB:BAA33206 [Oryza sativa]
Ptp.3659.1.A1_s_at	-3.11309	0.00279207	estExt_fgenesh4_pg.C_LG_XIV0378	At1g01430	hypothetical protein : similar to hypothetical protein GB:CAB80917 GI:7267605 from [Arabidopsis thaliana]	At1g01430	0.18035	hypothetical protein similar to hypothetical protein GB:CAB80917 GI:7267605 from [Arabidopsis thaliana]
Ptp.3679.1.S1_s_at	-0.502821	0.00860605	eugene3.00140921	At5g46860	syntaxin SYP22 (VAM3) : : supported by full-length cDNA: Ceres: 13184.	At5g46860	0.560672	Expressed protein ; supported by full-length cDNA: Ceres: 13184.
Ptp.3708.1.S1_s_at	-4.52678	0.000290192	estExt_Genewise1_v1.C_LG_I7755	At1g27290	expressed protein : similar to ESTs gb|T42386	At1g27290	0.577404	unknown protein similar to ESTs gb|T42386, gb|H36247, gb|N38423, gb|T21830, and gb|AA585725; supported by cDNA: gi_14423427_gb_AF386951.1_AF386951
Ptp.371.1.S1_at	-9.06088	6.08671e-07	eugene3.00131208	At5g60490	fasciclin-like arabinogalactan-protein (FLA12) : :supported by full-length cDNA: Ceres:15239.	At5g60490	0.296093	arabinogalactan protein - like arabinogalactan protein Pop14A9, Populus alba x Populus tremula, EMBL:AF183809;supported by full-length cDNA: Ceres:15239.
Ptp.371.1.S1_x_at	-9.60261	5.69349e-08	eugene3.00131208	At5g60490	fasciclin-like arabinogalactan-protein (FLA12) : :supported by full-length cDNA: Ceres:15239.	At5g60490	0.296093	arabinogalactan protein - like arabinogalactan protein Pop14A9, Populus alba x Populus tremula, EMBL:AF183809;supported by full-length cDNA: Ceres:15239.
Ptp.371.2.S1_x_at	-8.47131	6.49681e-09	gw1.684.7.1	At5g60490	fasciclin-like arabinogalactan-protein (FLA12) : :supported by full-length cDNA: Ceres:15239.	At5g60490	0.296093	arabinogalactan protein - like arabinogalactan protein Pop14A9, Populus alba x Populus tremula, EMBL:AF183809;supported by full-length cDNA: Ceres:15239.
Ptp.3741.1.S1_s_at	-3.71642	0.00191864	estExt_Genewise1_v1.C_LG_VIII0153	At1g70890	major latex protein (MLP)-related : low similarity to major latex protein {Papaver somniferum}[GI:294062]	At1g70890	0.0855437	major latex protein (MLP149), putative similar to major latex protein (MLP149) GI:294061 from [Papaver somniferum]
Ptp.375.1.A1_at	-0.966345	0.0175371	gw1.XIV.3121.1	At3g16920	glycosyl hydrolase family 19 (chitinase) : similar to class I chitinase GI:7798670 from [Arabis microphylla]: supported by cDNA: gi_15724261_gb_AF412071.1_AF412071	At3g16920	0.109082	basic chitinase, putative similar to basic chitinase GB:CAA78843 [Lycopersicon esculentum] (Plant Mol. Biol. 22 (6), 1017-1029 (1993)); supported by cDNA: gi_15724261_gb_AF412071.1_AF412071
Ptp.3829.1.S1_at	-4.37705	0.00108114	estExt_fgenesh4_pm.C_LG_III0560	At5g21090	leucine-rich repeat protein : : supported by cDNA: gi_13358181_gb_AF324989.2_AF324989	At5g21090	0.895087	leucine-rich repeat protein ; supported by cDNA: gi_13358181_gb_AF324989.2_AF324989
Ptp.384.1.A1_at	-3.65842	0.000526262	grail3.0004021203	At5g06610	putative protein : similar to unknown protein (gb|AAD30234.1): supported by full-length cDNA: Ceres: 6949.	At5g06610	0.0529188	putative protein similar to unknown protein (gb|AAD30234.1); supported by full-length cDNA: Ceres: 6949.
Ptp.3850.1.S1_at	-4.38799	0.00241455	estExt_fgenesh4_pg.C_LG_X1001	At1g70850	Csf-2-related : similar to Csf-2 [Cucumis sativus][GI:5762258][J Am Soc Hortic Sci 124	At1g70850	0.376471	major latex protein (MLP149), putative similar to major latex protein (MLP149) GI:294061 from [Papaver somniferum];supported by full-length cDNA: Ceres:30081.
Ptp.3880.1.S1_at	-1.07385	0.00406321	estExt_Genewise1_v1.C_LG_XIII0645	At4g02080	SAR1:GTP-binding secretory factor : :supported by full-length cDNA: Ceres:94610.	At4g02080	0.806904	SAR1/GTP-binding secretory factor ;supported by full-length cDNA: Ceres:94610.
Ptp.3889.1.S1_s_at	-5.79213	0.000501503	eugene3.00131290	At2g30510	unknown protein :	At2g30510	0.26615	unknown protein
Ptp.3902.1.S1_at	-2.83496	0.00956977	eugene3.00050427	At5g66590	putative protein : contains similarity to pathogenesis-related protein:supported by full-length cDNA: Ceres:2152.	At5g66590	0.367137	putative protein contains similarity to pathogenesis-related protein;supported by full-length cDNA: Ceres:2152.
Ptp.3915.2.S1_a_at	-1.66298	0.00386368	estExt_fgenesh4_pg.C_280219	At5g22920	PGPD14 protein : :supported by full-length cDNA: Ceres:41666.	At5g22920	0.533341	PGPD14 protein ;supported by full-length cDNA: Ceres:41666.
Ptp.3934.1.S1_at	-1.96869	0.0194849	estExt_Genewise1_v1.C_LG_X6613	At5g13240	putative protein : prdeicted proteins	At5g13240	0.52991	putative protein prdeicted proteins, Schizosaccharomyces pombe
Ptp.394.1.A1_at	-1.6528	0.0066918	fgenesh4_pg.C_LG_XIV000321	At4g00300	contains weak similarity to S. cerevisiae BOB1 protein (PIR:S45444) :	At4g00300	0.586395	contains weak similarity to S. cerevisiae BOB1 protein (PIR:S45444)
Ptp.3975.1.S1_at	-6.08233	1.90174e-05	fgenesh4_pg.C_scaffold_9423000001	At1g24140	putative metalloproteinase : similar to GB:AAB61099	At1g24140	0.160316	putative metalloproteinase similar to GB:AAB61099
Ptp.398.1.S1_s_at	-1.67137	0.00182573	grail3.0035024401	At2g46225	expressed protein : supported by cDNA: Ceres:13319: supported by cDNA: 13319.	At2g46225	0.605352	expressed protein supported by cDNA: Ceres:13319
Ptp.4.1.A1_a_at	-4.97508	0.000962887	estExt_Genewise1_v1.C_1290161	At5g15630	putative phytochelatin synthetase : putative phytochelatin synthetase - Arabidopsis thaliana	At5g15630	0.245196	putative phytochelatin synthetase putative phytochelatin synthetase - Arabidopsis thaliana, EMBL:AJ006787
Ptp.4050.13.A1_x_at	-3.37106	7.07896e-05	eugene3.01070053	At3g15353	Expressed protein : : supported by full-length cDNA: Ceres: 32882.	At3g15353	0.560275	Expressed protein ; supported by full-length cDNA: Ceres: 32882.
Ptp.4050.17.A1_at	-5.59937	0.000682983	eugene3.01070053	At3g15353	Expressed protein : : supported by full-length cDNA: Ceres: 32882.	At3g15353	0.560275	Expressed protein ; supported by full-length cDNA: Ceres: 32882.
Ptp.4059.1.S1_at	-0.974803	0.00266748	eugene3.00660176	At1g08325	bZIP protein : similar to basic leucine zipper protein GI:2865394 from [Zea mays]	At1g08325	0.159264	leucine zipper protein, putative similar to basic leucine zipper protein GI:2865394 from [Zea mays]
Ptp.41.1.A1_at	-1.04253	0.0015688	estExt_Genewise1_v1.C_LG_I8739	At1g64140	hypothetical protein : similar to putative disease resistance protein GB:CAB40943 GI:4586107 from [Arabidopsis thaliana]	At1g64140	0.690995	hypothetical protein similar to putative disease resistance protein GB:CAB40943 GI:4586107 from [Arabidopsis thaliana]
Ptp.4107.2.S1_a_at	-2.57584	0.014121	estExt_fgenesh4_pg.C_10830002	At3g14225	unknown protein :	At3g14225	0.279396	unknown protein
Ptp.4141.1.S1_at	-1.68817	0.00300584	estExt_fgenesh4_pg.C_LG_II0126	At1g20380	prolyl endopeptidase	At1g20380	0.460518	prolyl endopeptidase, putative similar to prolyl endopeptidase GI:904213 from [Homo sapiens]
Ptp.4200.1.S1_s_at	-6.46022	0.00042628	estExt_fgenesh4_pm.C_LG_VII0139	At5g64040	photosystem I reaction center subunit PSI-N precursor (PSI-N) : sp|P49107: supported by cDNA: gi_1237123_gb_U32176.1_ATU32176	At5g64040	0.238392	photosystem I reaction centre subunit psaN precursor (PSI-N) (sp P49107) ; supported by cDNA: gi_1237123_gb_U32176.1_ATU32176
Ptp.4217.2.S1_s_at	-3.3945	0.00599364	estExt_fgenesh4_pg.C_LG_III1639	At2g41430	ERD15 protein : identical to GB D30719	At2g41430	0.669273	ERD15 protein identical to GB D30719; supported by full-length cDNA: Ceres: 31388.
Ptp.4232.1.S1_s_at	-0.97759	0.00646866	estExt_Genewise1_v1.C_LG_XVI3514	At2g38090	putative MYB family transcription factor :	At2g38090	0.102417	putative MYB family transcription factor
Ptp.4252.1.S1_at	-2.57188	0.0126268	estExt_fgenesh4_pg.C_LG_I1744	At3g55440	cytosolic triosephosphatisomerase : :supported by full-length cDNA: Ceres:28516.	At3g55440	0.601146	cytosolic triosephosphatisomerase ;supported by full-length cDNA: Ceres:28516.
Ptp.4261.1.S1_at	-2.4164	2.27903e-05	gw1.VII.3359.1	At3g50740	UTP-glucose glucosyltransferase - like protein : UTP-glucose glucosyltransferase	At3g50740	0.0903641	UTP-glucose glucosyltransferase - like protein UTP-glucose glucosyltransferase, Manihot esculenta, PIR:S41951; supported by cDNA: gi_15146271_gb_AY049277.1_
Ptp.4293.1.S1_at	-1.43587	0.0024087	fgenesh4_pg.C_LG_V001627	At1g20510	expressed protein : : supported by cDNA: gi_13430675_gb_AF360250.1_AF360250	At1g20510	0.442884	hypothetical protein ; supported by cDNA: gi_13430675_gb_AF360250.1_AF360250
Ptp.4341.1.S1_at	-0.764363	0.00707664	grail3.0001126601	At5g21090	leucine-rich repeat protein : : supported by cDNA: gi_13358181_gb_AF324989.2_AF324989	At5g21090	0.895087	leucine-rich repeat protein ; supported by cDNA: gi_13358181_gb_AF324989.2_AF324989
Ptp.4373.1.S1_at	-4.65703	0.00201072	grail3.0002074001	At1g20340	plastocyanin : similar to plastocyanin GI:1865683 from [Arabidopsis thaliana]:supported by full-length cDNA: Ceres:23406.	At1g20340	0.374965	plastocyanin, putative similar to plastocyanin GI:1865683 from [Arabidopsis thaliana];supported by full-length cDNA: Ceres:23406.
Ptp.4373.1.S1_x_at	-4.7046	0.00129562	grail3.0002074001	At1g20340	plastocyanin : similar to plastocyanin GI:1865683 from [Arabidopsis thaliana]:supported by full-length cDNA: Ceres:23406.	At1g20340	0.374965	plastocyanin, putative similar to plastocyanin GI:1865683 from [Arabidopsis thaliana];supported by full-length cDNA: Ceres:23406.
Ptp.4379.1.S1_s_at	-5.35091	0.00681618	estExt_fgenesh4_pg.C_1630021	At4g01470	putative water channel protein :	At4g01470	0.483197	putative water channel protein
Ptp.4406.2.S1_a_at	-3.83604	0.00319194	gw1.X.2772.1	At2g39130	unknown protein : predicted by genscan: supported by cDNA: gi_15292734	At2g39130	0.291578	hypothetical protein predicted by genscan
Ptp.4452.2.A1_s_at	-3.37809	0.000362346	estExt_Genewise1_v1.C_LG_II4195	At2g20260	putative photosystem I reaction center subunit IV : :supported by full-length cDNA: Ceres:27629.	At2g20260	0.544879	putative photosystem I reaction center subunit IV ;supported by full-length cDNA: Ceres:27629.
Ptp.4486.1.S1_s_at	-3.52457	0.000238425	estExt_fgenesh4_pm.C_LG_VI0645	At2g06520	expressed protein : :supported by full-length cDNA: Ceres:14272.	At2g06520	0.44333	hypothetical protein ;supported by full-length cDNA: Ceres:14272.
Ptp.4500.1.S1_at	-1.13027	0.00538718	estExt_Genewise1_v1.C_LG_XI3916	At3g15360	thioredoxin m4 : identical to GB:AAF15951 from [Arabidopsis thaliana]: supported by full-length cDNA: Ceres: 42151.	At3g15360	0.549536	thioredoxin m4 identical to GB:AAF15951 from [Arabidopsis thaliana]; supported by full-length cDNA: Ceres: 42151.
Ptp.4547.1.S1_at	-3.10855	0.00596488	fgenesh4_pg.C_LG_IX000176	At5g22830	putative protein : similar to unknown protein (ref|NP_015265.1): supported by cDNA: gi_12007446_gb_AF322255.1_AF322255	At5g22830	0.568815	putative protein similar to unknown protein (ref|NP_015265.1); supported by cDNA: gi_12007446_gb_AF322255.1_AF322255
Ptp.4558.1.S1_at	-0.963022	0.00813329	eugene3.00181096	At1g60430	expressed protein : similar to putative actin polymerisation complex protein GI:4539247 from [Schizosaccharomyces pombe]:supported by full-length cDNA: Ceres:113281.	At1g60430	0.813403	unknown protein similar to putative actin polymerisation complex protein GI:4539247 from [Schizosaccharomyces pombe];supported by full-length cDNA: Ceres:113281.
Ptp.4563.1.S1_at	-1.59021	0.0013366	estExt_fgenesh4_pg.C_LG_IX0442	At4g39100	ES43 like protein : ES43 protein - barley	At4g39100	0.758972	ES43 like protein ES43 protein - barley, PIR2:S44281;supported by full-length cDNA: Ceres:8278.
Ptp.457.2.S1_at	-1.37432	0.0159526	estExt_fgenesh4_pg.C_LG_X1608	At3g59360	transporter-like protein : UDP-galactose transport protein homolog - Schizosaccharomyces pombe	At3g59360	0.573798	transporter-like protein UDP-galactose transport protein homolog - Schizosaccharomyces pombe, PIR:T43506; supported by cDNA: gi_13430657_gb_AF360241.1_AF360241
Ptp.4628.1.S1_s_at	-2.59616	0.00378952	estExt_fgenesh4_kg.C_LG_III0002	At1g15820	chlorophyll binding protein	At1g15820	0.226192	chlorophyll binding protein, putative similar to chlorophyll binding protein GI:169213 from [Petunia hybrida]
Ptp.4650.1.S1_at	-3.76766	0.0046846	estExt_fgenesh4_pm.C_LG_XI0016	At1g11910	putative aspartic proteinase : similar to GB:AAC49730:supported by full-length cDNA: Ceres:8972.	At1g11910	0.728928	putative aspartic proteinase similar to GB:AAC49730;supported by full-length cDNA: Ceres:8972.
Ptp.4682.2.S1_at	-0.647103	0.00860905	estExt_fgenesh4_pm.C_LG_II0477	At1g09740	putative ER6 protein : similar to GB:AAD46412 from [Lycopersicon esculentum]	At1g09740	0.375092	putative ER6 protein similar to GB:AAD46412 from [Lycopersicon esculentum], ESTs gb|ATTS1236,gb|T43334,gb|N97019,gb|AA395203 come from this gene
Ptp.4682.2.S1_s_at	-0.727688	0.0175386	estExt_fgenesh4_pm.C_LG_II0477	At1g09740	putative ER6 protein : similar to GB:AAD46412 from [Lycopersicon esculentum]	At1g09740	0.375092	putative ER6 protein similar to GB:AAD46412 from [Lycopersicon esculentum], ESTs gb|ATTS1236,gb|T43334,gb|N97019,gb|AA395203 come from this gene
Ptp.4703.1.S1_at	-4.38771	1.81022e-05	gw1.IX.4902.1	At5g60720	putative protein : predicted proteins	At5g60720	0.271048	putative protein predicted proteins, Arabidopsis thaliana; supported by cDNA: gi_15983810_gb_AY056811.1_
Ptp.4708.1.S1_s_at	-1.67118	0.000299294	estExt_fgenesh4_pm.C_LG_XIV0002	At2g22620	unknown protein : predicted by genscan	At2g22620	0.365034	unknown protein predicted by genscan
Ptp.4728.1.S1_at	-1.83841	0.000740278	estExt_Genewise1_v1.C_LG_I9453	At1g52720	expressed protein : :supported by full-length cDNA: Ceres:2030.	At1g52720	0.784345	hypothetical protein predicted by genemark.hmm;supported by full-length cDNA: Ceres:2030.
Ptp.4760.1.S1_s_at	-6.36902	0.000947242	gw1.VIII.723.1	At3g27960	hypothetical protein : similar to hypothetical protein GB:AAC80630 from [Arabidopsis thaliana]	At3g27960	0.414493	hypothetical protein similar to hypothetical protein GB:AAC80630 from [Arabidopsis thaliana]
Ptp.4801.1.A1_at	-0.693223	0.00104587	eugene3.00021497	At4g00355	Expressed protein : : supported by full-length cDNA: Ceres: 39479.	At4g00355	0.455997	Expressed protein ; supported by full-length cDNA: Ceres: 39479.
Ptp.4827.1.S1_a_at	-2.41161	0.00413023	eugene3.00051288	At5g59540	1-aminocyclopropane-1-carboxylate oxidase - like protein : 1-aminocyclopropane-1-carboxylate oxidase kidney bean	At5g59540	0.214101	1-aminocyclopropane-1-carboxylate oxidase - like protein 1-aminocyclopropane-1-carboxylate oxidase kidney bean, PIR:T10818; supported by cDNA: gi_15983482_gb_AF424616.1_AF424616
Ptp.4863.1.S1_s_at	-1.34399	0.00815605	estExt_fgenesh4_pg.C_LG_XIII0337	At5g07990	flavonoid 3'-hydroxylase (F3'H) : : supported by cDNA: gi_10334803_gb_AF271649.1_AF271649	At5g07990	0.0764111	flavonoid 3-hydroxylase - like protein flavonoid 3 -hydroxylase Ht1, Petunia x hybrida, EMBL:AF155332; supported by cDNA: gi_10334803_gb_AF271649.1_AF271649
Ptp.4882.2.S1_at	-3.65798	0.000755151	eugene3.00100431	At1g60420	expressed protein : contains similarity to tryparedoxin GI:3851498 from [Crithidia fasciculata]:supported by full-length cDNA: Ceres:34936.	At1g60420	0.522461	unknown protein contains similarity to tryparedoxin GI:3851498 from [Crithidia fasciculata];supported by full-length cDNA: Ceres:34936.
Ptp.490.1.A1_at	-0.989321	0.0118881	estExt_fgenesh4_pg.C_LG_I2291	At3g27210	expressed protein : : supported by cDNA: gi_15146182_gb_AY049232.1_	At3g27210	0.453164	unknown protein ; supported by cDNA: gi_15146182_gb_AY049232.1_
Ptp.490.1.A1_s_at	-1.17043	0.0114016	estExt_fgenesh4_pg.C_LG_I2291	At3g27210	expressed protein : : supported by cDNA: gi_15146182_gb_AY049232.1_	At3g27210	0.453164	unknown protein ; supported by cDNA: gi_15146182_gb_AY049232.1_
Ptp.4900.1.S1_s_at	-2.81146	0.000594729	grail3.0126006201	At1g10200	putative transcription factor : similar to transcription factor SF3 (pir|IS37656): similar to ESTs gb|T42207	At1g10200	0.68946	putative transcription factor similar to transcription factor SF3 (pir|IS37656); similar to ESTs gb|T42207, gb|N37716, and emb|Z17491;supported by full-length cDNA: Ceres:148790.
Ptp.497.1.S1_at	-3.34198	1.92505e-05	eugene3.00091203	At5g58800	quinone reductase family : similar to 1	At5g58800	0.172835	light harvesting pigment - like protein LEDI-3 protein, Lithospermum erythrorhizon, EMBL:D45900
Ptp.497.1.S1_s_at	-8.73177	8.18528e-05	estExt_Genewise1_v1.C_660430	At3g44280	putative protein :	At3g44280	0.726169	putative protein
Ptp.5023.1.S1_s_at	-4.55309	0.000414081	gw1.I.4122.1	At2g14750	putative adenosine phosphosulfate kinase : identical to GB:U05238:supported by full-length cDNA: Ceres:14216.	At2g14750	0.307721	putative adenosine phosphosulfate kinase identical to GB:U05238;supported by full-length cDNA: Ceres:14216.
Ptp.5043.1.S1_at	-2.02215	0.0159296	eugene3.00101006	At2g01670	expressed protein : :supported by full-length cDNA: Ceres:8247.	At2g01670	0.534076	unknown protein ;supported by full-length cDNA: Ceres:8247.
Ptp.5043.1.S1_s_at	-2.31619	0.0129044	eugene3.00101006	At2g01670	expressed protein : :supported by full-length cDNA: Ceres:8247.	At2g01670	0.534076	unknown protein ;supported by full-length cDNA: Ceres:8247.
Ptp.5051.1.S1_x_at	-1.75681	0.00528062	estExt_fgenesh4_pg.C_LG_II0263	At4g39090	cysteine proteinase RD19A : identical to thiol protease SP:P43296	At4g39090	0.735262	cysteine proteinase RD19A identical to thiol protease SP:P43296, GI:435618 from [Arabidopsis thaliana];supported by full-length cDNA: Ceres:37132.
Ptp.5095.2.S1_a_at	-0.601398	0.00883006	eugene3.00061798	At4g32530	H+-transporting ATPase - like protein : H+-transporting ATPase	At4g32530	0.502554	H+-transporting ATPase - like protein H+-transporting ATPase, Saccharomyces cerevisiae, PIR2:A34633; supported by cDNA: gi_14596150_gb_AY042863.1_
Ptp.5098.1.S1_s_at	-1.16854	0.0137541	grail3.0022013202	At3g55960	putative protein : HSPC058	At3g55960	0.553189	putative protein HSPC058, Homo sapiens, EMBL:AF161543;supported by full-length cDNA: Ceres:12627.
Ptp.5108.1.S1_s_at	-2.61174	0.00949519	estExt_Genewise1_v1.C_LG_X0725	At5g54940	translation initiation factor-like protein :	At5g54940	0.646069	translation initiation factor-like protein
Ptp.5160.1.A1_s_at	-4.66454	0.0103735	eugene3.00111184	At1g79040	photosystem II polypeptide	At1g79040	0.161024	photosystem II polypeptide, putative similar to photosystem II polypeptide GI:967967 from [Brassica rapa];supported by full-length cDNA: Ceres:110067.
Ptp.5160.3.A1_x_at	-1.72943	0.002388	eugene3.00111184	At1g79040	photosystem II polypeptide	At1g79040	0.161024	photosystem II polypeptide, putative similar to photosystem II polypeptide GI:967967 from [Brassica rapa];supported by full-length cDNA: Ceres:110067.
Ptp.5165.1.A1_s_at	-5.24363	0.000573507	gw1.VIII.2613.1	At2g39730	auxin-regulated protein : :supported by full-length cDNA: Ceres:7114.	At2g39730	0.387176	hypothetical protein ;supported by full-length cDNA: Ceres:7114.
Ptp.5227.1.A1_at	-2.92038	0.000108972	gw1.X.1323.1	At1g79380	expressed protein : : supported by cDNA: gi_13937148_gb_AF372928.1_AF372928	At1g79380	0.427143	unknown protein ; supported by cDNA: gi_13937148_gb_AF372928.1_AF372928
Ptp.5238.1.S1_s_at	-1.28807	0.0101065	estExt_fgenesh4_pg.C_1780027	At1g53400	expressed protein : : supported by cDNA: gi_13877802_gb_AF370164.1_AF370164	At1g53400	0.627416	hypothetical protein predicted by genemark.hmm; supported by cDNA: gi_13877802_gb_AF370164.1_AF370164
Ptp.5240.1.S1_s_at	-3.00993	0.000311045	eugene3.00081422	At4g02770	putative photosystem I reaction center subunit II precursor : similar to spinach PSI-D	At4g02770	0.163689	putative photosystem I reaction center subunit II precursor similar to spinach PSI-D, GenBank accession number P12353;supported by full-length cDNA: Ceres:7630.
Ptp.5242.1.S1_s_at	-6.31508	0.0040811	estExt_fgenesh4_kg.C_LG_III0002	At1g15820	chlorophyll binding protein	At1g15820	0.226192	chlorophyll binding protein, putative similar to chlorophyll binding protein GI:169213 from [Petunia hybrida]
Ptp.5242.3.S1_s_at	-6.68339	0.0044812	estExt_fgenesh4_kg.C_LG_III0002	At1g15820	chlorophyll binding protein	At1g15820	0.226192	chlorophyll binding protein, putative similar to chlorophyll binding protein GI:169213 from [Petunia hybrida]
Ptp.5365.3.A1_s_at	-6.03625	0.00737612	estExt_fgenesh4_pm.C_LG_IX0211	At4g38970	putative fructose-bisphosphate aldolase : fructose-bisphosphate aldolase (EC 4.1.2.13)- rice	At4g38970	0.220083	putative fructose-bisphosphate aldolase fructose-bisphosphate aldolase (EC 4.1.2.13)- rice, PIR2:T02057; supported by cDNA: gi_16226652_gb_AF428455.1_AF428455
Ptp.5386.1.S1_s_at	-3.77045	0.000437341	estExt_Genewise1_v1.C_280006	At2g06520	expressed protein : :supported by full-length cDNA: Ceres:14272.	At2g06520	0.44333	hypothetical protein ;supported by full-length cDNA: Ceres:14272.
Ptp.5399.1.S1_at	-1.73799	0.00326382	gw1.XIV.1147.1	At1g01780	LIM domain protein	At1g01780	0.334718	LIM domain protein, putative similar to LIM domain protein PLIM-2 GB:AAD15745 GI:4321401 from [Helianthus annuus]
Ptp.5435.1.A1_at	-0.356054	0.00105518	eugene3.00131058	At5g17060	ADP-ribosylation factor -like protein : ADP-ribosylation factor	At5g17060	0.692619	ADP-ribosylation factor -like protein ADP-ribosylation factor, Dugesia japonica, EMBL:DJAB1051;supported by full-length cDNA: Ceres:26844.
Ptp.5496.1.S1_at	-5.47524	6.99703e-08	estExt_fgenesh4_pg.C_280128	At2g37090	unknown protein :	At2g37090	0.155057	unknown protein
Ptp.5507.1.S1_at	-1.45503	0.00126781	grail3.0035024401	At2g46225	expressed protein : supported by cDNA: Ceres:13319: supported by cDNA: 13319.	At2g46225	0.605352	expressed protein supported by cDNA: Ceres:13319
Ptp.5517.1.S1_a_at	-4.60059	0.00270404	estExt_Genewise1_v1.C_LG_XII0499	At5g60490	fasciclin-like arabinogalactan-protein (FLA12) : :supported by full-length cDNA: Ceres:15239.	At5g60490	0.296093	arabinogalactan protein - like arabinogalactan protein Pop14A9, Populus alba x Populus tremula, EMBL:AF183809;supported by full-length cDNA: Ceres:15239.
Ptp.5529.1.S1_s_at	-5.18654	0.00667646	estExt_Genewise1_v1.C_LG_X0543	At3g16920	glycosyl hydrolase family 19 (chitinase) : similar to class I chitinase GI:7798670 from [Arabis microphylla]: supported by cDNA: gi_15724261_gb_AF412071.1_AF412071	At3g16920	0.109082	basic chitinase, putative similar to basic chitinase GB:CAA78843 [Lycopersicon esculentum] (Plant Mol. Biol. 22 (6), 1017-1029 (1993)); supported by cDNA: gi_15724261_gb_AF412071.1_AF412071
Ptp.5551.1.S1_at	-4.07984	2.65904e-06	fgenesh4_pm.C_LG_I001083	At1g10200	putative transcription factor : similar to transcription factor SF3 (pir|IS37656): similar to ESTs gb|T42207	At1g10200	0.68946	putative transcription factor similar to transcription factor SF3 (pir|IS37656); similar to ESTs gb|T42207, gb|N37716, and emb|Z17491;supported by full-length cDNA: Ceres:148790.
Ptp.5595.1.S1_x_at	-1.98113	0.0123931	estExt_fgenesh4_pg.C_LG_V1612	At1g76180	dehydrin	At1g76180	0.291535	dehydrin, putative similar to dehydrin GI:975646 from [Arabidopsis thaliana];supported by full-length cDNA: Ceres:30289.
Ptp.5632.1.S1_s_at	-1.92059	0.000334285	grail3.0028002001	At3g45310	cysteine proteinase AALP	At3g45310	0.196608	cysteine proteinase AALP, putative similar to AALP protein GI:7230640 from [Arabidopsis thaliana] and barley aleurain
Ptp.5632.3.S1_s_at	-2.29854	0.000961445	grail3.0028002001	At3g45310	cysteine proteinase AALP	At3g45310	0.196608	cysteine proteinase AALP, putative similar to AALP protein GI:7230640 from [Arabidopsis thaliana] and barley aleurain
Ptp.5662.1.S1_s_at	-1.62104	0.000565753	estExt_Genewise1_v1.C_LG_I3156	At5g41000	putative protein : strong similarity to unknown protein (gb|AAF23830.1)	At5g41000	0.447631	putative protein strong similarity to unknown protein (gb|AAF23830.1)
Ptp.5663.1.S1_at	-6.40147	0.000155677	eugene3.00130596	At5g56340	putative protein : similar to unknown protein (pir||T05064): supported by cDNA: gi_17380897	At5g56340	0.534455	putative protein similar to unknown protein (pir||T05064)
Ptp.5663.1.S1_s_at	-5.75912	0.000263748	eugene3.00130596	At5g56340	putative protein : similar to unknown protein (pir||T05064): supported by cDNA: gi_17380897	At5g56340	0.534455	putative protein similar to unknown protein (pir||T05064)
Ptp.5681.1.S1_s_at	-1.64697	0.00342121	eugene3.00150294	At1g68490	expressed protein : :supported by full-length cDNA: Ceres:37060.	At1g68490	0.51566	unknown protein ;supported by full-length cDNA: Ceres:37060.
Ptp.5708.1.S1_at	-6.82888	5.40229e-05	eugene3.00070393	At3g18660	expressed protein : : supported by cDNA: gi_15810136_gb_AY056133.1_	At3g18660	0.155024	hypothetical protein predicted by genscan+; supported by cDNA: gi_15810136_gb_AY056133.1_
Ptp.5759.1.S1_s_at	-6.50356	0.00400142	grail3.0008013601	At5g21090	leucine-rich repeat protein : : supported by cDNA: gi_13358181_gb_AF324989.2_AF324989	At5g21090	0.895087	leucine-rich repeat protein ; supported by cDNA: gi_13358181_gb_AF324989.2_AF324989
Ptp.5798.1.S1_at	-3.42658	0.000759276	eugene3.00002530	At3g07310	expressed protein : : supported by full-length cDNA: Ceres: 37200.	At3g07310	0.705976	unknown protein ; supported by full-length cDNA: Ceres: 37200.
Ptp.5807.1.A1_at	-1.11932	0.0138847	eugene3.00870044	At5g16450	expressed protein : similar to bacterial S-adenosylmethionine:2-demethylmenaquinone methyltransferases: supported by full-length cDNA: Ceres: 13819.	At5g16450	0.625165	S-adenosylmethionine:2-demethylmenaquinone methyltransferase-like protein ; supported by full-length cDNA: Ceres: 13819.
Ptp.5883.1.S1_at	-2.42836	0.000816074	estExt_fgenesh4_pg.C_LG_VIII1474	At3g23400	expressed protein : :supported by full-length cDNA: Ceres:29542.	At3g23400	0.532608	unknown protein ;supported by full-length cDNA: Ceres:29542.
Ptp.5895.1.S1_s_at	-3.44977	0.0013714	estExt_Genewise1_v1.C_LG_I9864	At1g15820	chlorophyll binding protein	At1g15820	0.226192	chlorophyll binding protein, putative similar to chlorophyll binding protein GI:169213 from [Petunia hybrida]
Ptp.5906.1.S1_at	-2.30265	0.00384638	estExt_Genewise1_v1.C_LG_XVIII1602	At1g30380	photosystem I subunit X precursor : identical to photosystem I subunit X precursor [Arabidopsis thaliana] GI:5738540:supported by full-length cDNA: Ceres:27643.	At1g30380	0.176472	photosystem I subunit X precursor identical to photosystem I subunit X precursor [Arabidopsis thaliana] GI:5738540;supported by full-length cDNA: Ceres:27643.
Ptp.5909.1.S1_x_at	-4.24109	0.000433051	estExt_Genewise1_v1.C_LG_X5024	At1g67740	F12A21.13 : putative photosystem II Core Complex sp|049347|PSBY_ARATH: similar to ESTs gb|BE523181	At1g67740	0.589388	F12A21.13 putative photosystem II Core Complex sp|049347|PSBY_ARATH; similar to ESTs gb|BE523181, dbj|AV531372.1, dbj|AV527826.1, dbj AV520274.1, dbj|AV522153.1, dbj|AV530317.1, dbj|AV526312.1, dbj|AV527090.1, dbj|AV521148.1, and dbj|AV531908.1;supporte
Ptp.5915.1.S1_at	-5.93927	0.00135098	estExt_Genewise1_v1.C_LG_XIV1619	At4g01070	putative flavonol glucosyltransferase : similar to Manihot esculenta flavonol 3-O-glucosyltransferase 5	At4g01070	0.230109	putative flavonol glucosyltransferase similar to Manihot esculenta flavonol 3-O-glucosyltransferase 5, GenBank accession number Q40287;supported by full-length cDNA: Ceres:1204.
Ptp.5915.1.S1_s_at	-5.67641	0.00119095	estExt_Genewise1_v1.C_LG_XIV1619	At4g01070	putative flavonol glucosyltransferase : similar to Manihot esculenta flavonol 3-O-glucosyltransferase 5	At4g01070	0.230109	putative flavonol glucosyltransferase similar to Manihot esculenta flavonol 3-O-glucosyltransferase 5, GenBank accession number Q40287;supported by full-length cDNA: Ceres:1204.
Ptp.5916.1.A1_s_at	-7.3654	0.00127152	estExt_fgenesh4_pm.C_LG_V0707	At1g42970	glyceraldehyde-3-phosphate dehydrogenase : identical to glyceraldehyde-3-phosphate dehydrogenase GI:166708 [Arabidopsis thaliana] (Gene 104	At1g42970	0.133585	glyceraldehyde-3-phosphate dehydrogenase identical to glyceraldehyde-3-phosphate dehydrogenase GI:166708 [Arabidopsis thaliana] (Gene 104, 133-138 (1991)); supported by cDNA: gi_14517407_gb_AY039539.1_
Ptp.5918.2.S1_a_at	-4.54129	0.00029069	estExt_fgenesh4_pg.C_LG_V1224	At1g06680	photosystem II oxygen-evolving complex 23 (OEC23) : JBC 14:211-238 (2002):identical to 23 kDa polypeptide of oxygen-evolving comlex (OEC) GB:CAA66785 GI:1769905 [Arabidopsis thaliana]:supported by full-length cDNA: Ceres:33922.	At1g06680	0.35936	23 kDa polypeptide of oxygen-evolving comlex (OEC) identical to 23 kDa polypeptide of oxygen-evolving comlex (OEC) GB:CAA66785 GI:1769905 [Arabidopsis thaliana];supported by full-length cDNA: Ceres:33922.
Ptp.5919.2.S1_a_at	-2.43698	0.00449768	grail3.0089000401	At4g37470	putative protein : beta-ketoadipate enol-lactone hydrolase	At4g37470	0.552325	putative protein beta-ketoadipate enol-lactone hydrolase, Acinetobacter sp., L05770; supported by cDNA: gi_15810302_gb_AY056190.1_
Ptp.5921.1.S1_at	-5.93856	3.02884e-05	eugene3.00040033	At4g04640	coded for by A. thaliana cDNA AA041141 : :supported by full-length cDNA: Ceres:6687.	At4g04640	0.345437	coded for by A. thaliana cDNA AA041141 ;supported by full-length cDNA: Ceres:6687.
Ptp.5928.1.S1_at	-6.5144	0.000847987	estExt_Genewise1_v1.C_LG_V2453	At5g64040	photosystem I reaction center subunit PSI-N precursor (PSI-N) : sp|P49107: supported by cDNA: gi_1237123_gb_U32176.1_ATU32176	At5g64040	0.238392	photosystem I reaction centre subunit psaN precursor (PSI-N) (sp P49107) ; supported by cDNA: gi_1237123_gb_U32176.1_ATU32176
Ptp.5932.1.S1_s_at	-2.04299	0.00531861	eugene3.00101828	At3g08510	phosphoinositide specific phospholipase C(AtPLC2) : identical to phosphoinositide specific phospholipase C(AtPLC2) GI:857374 [Arabidopsis thaliana]	At3g08510	0.547302	phosphoinositide specific phospholipase (AtPLC2) identical to phosphoinositide specific phospholipase (AtPLC2) GI:857374 [Arabidopsis thaliana]; supported by cDNA: gi_13430587_gb_AF360206.1_AF360206
Ptp.5956.3.S1_at	-4.03744	0.000501125	gw1.X.2081.1	At2g39730	auxin-regulated protein : :supported by full-length cDNA: Ceres:7114.	At2g39730	0.387176	hypothetical protein ;supported by full-length cDNA: Ceres:7114.
Ptp.5966.1.S1_at	-4.07919	0.000626252	estExt_Genewise1_v1.C_1450010	At2g06520	expressed protein : :supported by full-length cDNA: Ceres:14272.	At2g06520	0.44333	hypothetical protein ;supported by full-length cDNA: Ceres:14272.
Ptp.5966.1.S1_s_at	-3.83311	0.000661285	estExt_Genewise1_v1.C_1450010	At2g06520	expressed protein : :supported by full-length cDNA: Ceres:14272.	At2g06520	0.44333	hypothetical protein ;supported by full-length cDNA: Ceres:14272.
Ptp.5974.1.S1_s_at	-2.99496	0.00592467	estExt_fgenesh4_pg.C_LG_V1578	At1g60420	expressed protein : contains similarity to tryparedoxin GI:3851498 from [Crithidia fasciculata]:supported by full-length cDNA: Ceres:34936.	At1g60420	0.522461	unknown protein contains similarity to tryparedoxin GI:3851498 from [Crithidia fasciculata];supported by full-length cDNA: Ceres:34936.
Ptp.5976.1.S1_at	-2.62238	0.0133692	gw1.XVIII.1651.1	At2g45180	expressed protein : identical to GB:AAB82643supported by full-length cDNA: Ceres:17187.	At2g45180	0.0543065	unknown protein identical to GB:AAB82643supported by full-length cDNA: Ceres:17187.
Ptp.6000.1.S1_at	-1.0793	0.00788357	grail3.0006019901	At1g14870	unknown protein : : supported by cDNA: gi_18252924	At1g14870	0.424198	unknown protein
Ptp.6007.1.S1_at	-2.05034	0.00133367	fgenesh4_pm.C_LG_V000514	At3g22750	expressed protein : similar to putative protein kinase GB:CAB10257 from [Arabidopsis thaliana]: supported by cDNA: gi_14334661_gb_AY035004.1_	At3g22750	0.547815	unknown protein similar to putative protein kinase GB:CAB10257 from [Arabidopsis thaliana]; supported by cDNA: gi_14334661_gb_AY035004.1_
Ptp.6021.1.S1_at	-0.672825	0.000828523	estExt_Genewise1_v1.C_LG_X4189	At4g15470	Expressed protein : : supported by cDNA: gi_15215826_gb_AY050443.1_	At4g15470	0.620397	Expressed protein ; supported by cDNA: gi_15215826_gb_AY050443.1_
Ptp.603.1.A1_at	-1.18929	0.0124586	estExt_Genewise1_v1.C_LG_I4261	At5g09650	inorganic pyrophosphatase - like protein : cytosolic inorganic pyrophosphatase	At5g09650	0.659862	inorganic pyrophosphatase - like protein cytosolic inorganic pyrophosphatase, Homo sapiens, EMBL:AF108211;supported by full-length cDNA: Ceres:33506.
Ptp.6031.1.S1_s_at	-6.06277	0.000114193	gw1.VIII.2633.1	At4g37930	glycine hydroxymethyltransferase like protein : glycine hydroxymethyltransferase -Solanum tuberosum	At4g37930	0.338207	glycine hydroxymethyltransferase like protein glycine hydroxymethyltransferase -Solanum tuberosum,PID:g438247;supported by full-length cDNA: Ceres:33799.
Ptp.6036.2.A1_at	-2.20549	0.000831275	estExt_Genewise1_v1.C_LG_I2430	At3g27925	DegP protease : SP:022609: almost identical to DegP protease precursor GB:AF028842 from [Arabidopsis thaliana] (J. Biol. Chem. 273 (12)	At3g27925	0.48023	DegP protease almost identical to DegP protease precursor GB:AF028842 from [Arabidopsis thaliana] (J. Biol. Chem. 273 (12), 7094-7098 (1998))
Ptp.6060.1.S1_at	-1.80862	0.000844974	gw1.XIV.2894.1	At2g30950	FtsH protease (VAR2) : identical to zinc dependent protease VAR2 GI:7650138 from [Arabidopsis thaliana]	At2g30950	0.629541	FtsH protease (VAR2) identical to zinc dependent protease VAR2 GI:7650138 from [Arabidopsis thaliana]
Ptp.6084.1.S1_at	-2.40193	0.000123952	grail3.0002061802	At4g39090	cysteine proteinase RD19A : identical to thiol protease SP:P43296	At4g39090	0.735262	cysteine proteinase RD19A identical to thiol protease SP:P43296, GI:435618 from [Arabidopsis thaliana];supported by full-length cDNA: Ceres:37132.
Ptp.6096.1.S1_s_at	-0.889832	0.0116241	estExt_Genewise1_v1.C_LG_X5486	At3g23170	expressed protein : :supported by full-length cDNA: Ceres:92314.	At3g23170	0.370785	unknown protein ;supported by full-length cDNA: Ceres:92314.
Ptp.6099.1.S1_at	-1.68503	0.0115593	gw1.XIX.2946.1	At2g20890	expressed protein : :supported by full-length cDNA: Ceres:34875.	At2g20890	0.690708	unknown protein ;supported by full-length cDNA: Ceres:34875.
Ptp.6099.1.S1_s_at	-1.60296	0.00613997	grail3.0092005701	At2g20890	expressed protein : :supported by full-length cDNA: Ceres:34875.	At2g20890	0.690708	unknown protein ;supported by full-length cDNA: Ceres:34875.
Ptp.6102.1.S1_s_at	-5.34644	5.33414e-05	eugene3.00040033	At4g04640	coded for by A. thaliana cDNA AA041141 : :supported by full-length cDNA: Ceres:6687.	At4g04640	0.345437	coded for by A. thaliana cDNA AA041141 ;supported by full-length cDNA: Ceres:6687.
Ptp.6110.1.S1_at	-1.86894	0.0128547	gw1.X.2853.1	At3g10420	expressed protein : similar to hypothetical proteins: GB:P51281 [Chloroplast Porphyra purpurea]	At3g10420	0.375016	unknown protein similar to hypothetical proteins: GB:P51281 [Chloroplast Porphyra purpurea], GB:BAA16982 [Synechocystis sp], GB:P49540 [Odontella sinensis], GB:AAB82669 [Chloroplast Cyanidium caldarium]; supported by cDNA: gi_15810178_gb_AY056103.1_
Ptp.6122.1.A1_at	-4.92835	0.00577886	fgenesh4_pg.C_scaffold_107000055	At5g60020	laccase (diphenol oxidase)	At5g60020	0.0660406	laccase - like protein laccase LAC2-4, Liriodendron tulipifera, EMBL:LTU73106
Ptp.6125.1.S1_at	-1.58924	0.00228577	eugene3.00111302	At1g16500	expressed protein : :supported by full-length cDNA: Ceres:109912.	At1g16500	0.54329	hypothetical protein predicted by genscan+;supported by full-length cDNA: Ceres:109912.
Ptp.615.1.S1_s_at	-2.15974	0.000562131	grail3.0022021203	At2g39770	GDP-mannose pyrophosphorylase : updated per Conklin PL et al	At2g39770	0.597074	GDP-mannose pyrophosphorylase updated per Conklin PL et al, PNAS 1999, 96(7):4198-203;supported by full-length cDNA: Ceres:37775.
Ptp.6154.1.S1_s_at	-1.98638	0.00525003	gw1.XV.984.1	At1g73650	expressed protein : supported by cDNA: Ceres:13335: supported by cDNA: 13335.	At1g73650	0.627535	unknown protein supported by cDNA: Ceres:13335
Ptp.616.1.A1_at	-1.11867	0.00294078	estExt_fgenesh4_pm.C_LG_XII0161	At3g18060	putative WD-repeat protein (WDR1-like) : similar to WDR1 protein GB:AAD05042 [Gallus gallus] (Genomics 56 (1)	At3g18060	0.398854	putative WD-repeat protein (WDR1-like) similar to WDR1 protein GB:AAD05042 [Gallus gallus] (Genomics 56 (1), 59-69 (1999))
Ptp.6171.1.S1_at	-2.88104	0.000260476	gw1.VIII.1107.1	At2g01190	expressed protein : :supported by full-length cDNA: Ceres:17996.	At2g01190	0.668194	unknown protein ;supported by full-length cDNA: Ceres:17996.
Ptp.6189.1.S1_at	-2.79383	0.000268334	grail3.0005008601	At5g62860	putative protein : predicted proteins	At5g62860	0.518509	putative protein predicted proteins, Arabidopsis thaliana
Ptp.6189.2.S1_a_at	-2.2439	0.00523485	grail3.0005008601	At5g62860	putative protein : predicted proteins	At5g62860	0.518509	putative protein predicted proteins, Arabidopsis thaliana
Ptp.6203.1.S1_s_at	-0.750689	0.0191179	estExt_Genewise1_v1.C_LG_I0389	At3g16350	putative MYB family transcription factor : similar to D13F(MYBST1) protein GB:S51839 (Solanum tuberosum): contains Pfam profile: PF00249 Myb-like DNA-binding domain	At3g16350	0.237368	putative MYB family transcription factor similar to D13F(MYBST1) protein GB:S51839 (Solanum tuberosum); contains Pfam profile: PF00249 Myb-like DNA-binding domain
Ptp.6213.1.S1_at	-6.62478	0.0150996	gw1.VIII.2633.1	At4g37930	glycine hydroxymethyltransferase like protein : glycine hydroxymethyltransferase -Solanum tuberosum	At4g37930	0.338207	glycine hydroxymethyltransferase like protein glycine hydroxymethyltransferase -Solanum tuberosum,PID:g438247;supported by full-length cDNA: Ceres:33799.
Ptp.6213.1.S1_x_at	-6.18411	0.0151218	gw1.VIII.2633.1	At4g37930	glycine hydroxymethyltransferase like protein : glycine hydroxymethyltransferase -Solanum tuberosum	At4g37930	0.338207	glycine hydroxymethyltransferase like protein glycine hydroxymethyltransferase -Solanum tuberosum,PID:g438247;supported by full-length cDNA: Ceres:33799.
Ptp.6219.1.S1_at	-5.4225	0.00107288	grail3.0068005901	At3g47070	putative protein : :supported by full-length cDNA: Ceres:25829.	At3g47070	0.458031	putative protein ;supported by full-length cDNA: Ceres:25829.
Ptp.6220.1.A1_a_at	-3.67653	0.0115305	eugene3.00020860	At1g78020	expressed protein : :supported by full-length cDNA: Ceres:6082.	At1g78020	0.260661	unknown protein ;supported by full-length cDNA: Ceres:6082.
Ptp.6220.1.A1_at	-4.17709	0.0114016	eugene3.00020860	At1g78020	expressed protein : :supported by full-length cDNA: Ceres:6082.	At1g78020	0.260661	unknown protein ;supported by full-length cDNA: Ceres:6082.
Ptp.6237.1.S1_at	-1.88817	0.0138648	estExt_Genewise1_v1.C_LG_XI2194	At1g11380	expressed protein : :supported by full-length cDNA: Ceres:113571.	At1g11380	0.642185	unknown protein ;supported by full-length cDNA: Ceres:113571.
Ptp.6255.1.S1_at	-1.25658	0.000448374	estExt_Genewise1_v1.C_LG_XIV3377	At2g32520	putative carboxymethylenebutenolidase : :supported by full-length cDNA: Ceres:2114.	At2g32520	0.670314	putative carboxymethylenebutenolidase ;supported by full-length cDNA: Ceres:2114.
Ptp.6265.1.S1_at	-4.03968	0.0073074	eugene3.00020117	At1g76180	dehydrin	At1g76180	0.291535	dehydrin, putative similar to dehydrin GI:975646 from [Arabidopsis thaliana];supported by full-length cDNA: Ceres:30289.
Ptp.6278.1.S1_at	-0.444134	0.0168957	estExt_Genewise1_v1.C_LG_I8739	At1g64140	hypothetical protein : similar to putative disease resistance protein GB:CAB40943 GI:4586107 from [Arabidopsis thaliana]	At1g64140	0.690995	hypothetical protein similar to putative disease resistance protein GB:CAB40943 GI:4586107 from [Arabidopsis thaliana]
Ptp.6278.1.S1_s_at	-0.43761	0.0180958	estExt_Genewise1_v1.C_LG_I8739	At1g64140	hypothetical protein : similar to putative disease resistance protein GB:CAB40943 GI:4586107 from [Arabidopsis thaliana]	At1g64140	0.690995	hypothetical protein similar to putative disease resistance protein GB:CAB40943 GI:4586107 from [Arabidopsis thaliana]
Ptp.6301.1.S1_at	-1.01754	0.00478707	grail3.0014034801	At5g14230	ankyrin - like protein : 270 kDa ankyrin G isoform	At5g14230	0.609181	ankyrin - like protein 270 kDa ankyrin G isoform, Rattus norvegicus, EMBL:AF102552
Ptp.6326.1.S1_at	-4.95923	0.000145102	estExt_fgenesh4_pm.C_LG_III0520	At1g30900	spot 3 protein and vacuolar sorting receptor homolog	At1g30900	0.110432	putative vacuolar sorting receptor similar to (gi|3033390); similar to EST dbj|C72582
Ptp.6328.2.S1_s_at	-1.75575	0.00110872	grail3.0140007702	At5g23860	Expressed protein : : supported by cDNA: gi_15451225_gb_AY054693.1_	At5g23860	0.1887	Expressed protein ; supported by cDNA: gi_15451225_gb_AY054693.1_
Ptp.6338.1.S1_at	-0.76922	0.0173071	gw1.VI.752.1	At5g07270	putative protein : ankyrins - different species	At5g07270	0.516512	putative protein ankyrins - different species
Ptp.6345.1.S1_s_at	-4.45814	0.000870692	grail3.0023027201	At2g38080	laccase (diphenol oxidase)	At2g38080	0.110739	putative diphenol oxidase ; supported by cDNA: gi_15450602_gb_AY052669.1_
Ptp.6356.1.S1_s_at	-3.03438	0.00986123	estExt_fgenesh4_pm.C_LG_I0233	At4g20260	endomembrane-associated protein : : supported by full-length cDNA: Ceres: 20592.	At4g20260	0.284812	endomembrane-associated protein ; supported by full-length cDNA: Ceres: 20592.
Ptp.6371.1.S1_at	-4.62763	0.00853003	estExt_fgenesh4_pg.C_LG_III0908	At1g62710	beta-VPE : nearly identical to beta-VPE GB:BAA09615 GI:1805364 [Arabidopsis thaliana]: supported by cDNA: gi_14194096_gb_AF367254.1_AF367254	At1g62710	0.572812	beta-VPE nearly identical to beta-VPE GB:BAA09615 GI:1805364 [Arabidopsis thaliana]; supported by cDNA: gi_14194096_gb_AF367254.1_AF367254
Ptp.6372.2.A1_at	-0.847242	0.0122557	fgenesh4_pg.C_LG_XV000415	At1g74740	calcium-dependent protein kinase	At1g74740	0.517667	calcium-dependent protein kinase, putative similar to calcium-dependent protein kinase GI:604880 from [Arabidopsis thaliana]
Ptp.6380.1.S1_at	-4.80856	1.97562e-05	eugene3.00041101	At5g15630	putative phytochelatin synthetase : putative phytochelatin synthetase - Arabidopsis thaliana	At5g15630	0.245196	putative phytochelatin synthetase putative phytochelatin synthetase - Arabidopsis thaliana, EMBL:AJ006787
Ptp.6412.1.S1_at	-3.52076	0.000407379	gw1.I.2205.1	At2g40270	putative protein kinase : contains a protein kinase domain profile (PDOC00100):supported by full-length cDNA: Ceres:123911.	At2g40270	0.462662	putative protein kinase contains a protein kinase domain profile (PDOC00100);supported by full-length cDNA: Ceres:123911.
Ptp.6426.1.A1_at	-5.2849	0.000990902	fgenesh4_pm.C_LG_XIV000298	At1g02640	glycosyl hydrolase family 3 : similar to beta-xylosidase GB:Z84377 GI:2102655 from [Aspergillus niger]: supported by cDNA: gi_14194120_gb_AF367266.1_AF367266	At1g02640	0.0246696	beta-xylosidase, putative similar to beta-xylosidase GB:Z84377 GI:2102655 from [Aspergillus niger]; supported by cDNA: gi_14194120_gb_AF367266.1_AF367266
Ptp.6460.1.S1_at	-1.31692	0.00369817	estExt_fgenesh4_pg.C_LG_VIII1075	At1g68490	expressed protein : :supported by full-length cDNA: Ceres:37060.	At1g68490	0.51566	unknown protein ;supported by full-length cDNA: Ceres:37060.
Ptp.6477.1.A1_at	-1.40779	0.00750543	gw1.I.4975.1	At1g73170	putative ATPase : contains Pfam profile: PF00004 ATPases associated with various cellular activities (AAA): supported by cDNA: gi_18086458	At1g73170	0.597091	putative ATPase contains Pfam profile: PF00004 ATPases associated with various cellular activities (AAA)
Ptp.6485.1.S1_s_at	-4.45745	0.00209416	estExt_Genewise1_v1.C_660408	At1g08380	expressed protein : :supported by full-length cDNA: Ceres:34623.	At1g08380	0.111941	unknown protein ;supported by full-length cDNA: Ceres:34623.
Ptp.6560.1.S1_at	-3.29731	0.000572726	gw1.IV.3042.1	At3g47620	putative protein : auxin-induced basic helix-loop-helix transcription factor - Gossypium hirsutum	At3g47620	0.363824	putative protein auxin-induced basic helix-loop-helix transcription factor - Gossypium hirsutum, EMBL:AF165924
Ptp.6561.1.S1_at	-3.79193	0.000896624	grail3.0025018302	At5g01360	putative protein : several hypothetical proteins - Arabidopsis thaliana:supported by full-length cDNA: Ceres:153592.	At5g01360	0.268107	putative protein several hypothetical proteins - Arabidopsis thaliana;supported by full-length cDNA: Ceres:153592.
Ptp.6617.1.S1_s_at	-2.03921	2.07036e-05	gw1.VII.169.1	At1g16720	unknown protein : : supported by cDNA: gi_17065111	At1g16720	0.514547	unknown protein
Ptp.6631.1.S1_s_at	-1.23607	0.000460108	estExt_fgenesh4_pg.C_LG_VI0901	At3g08710	thioredoxin-like protein : similar to thioredoxin H-type GB:P29448 [Arabidopsis thaliana]	At3g08710	0.606137	thioredoxin-like protein similar to thioredoxin H-type GB:P29448 [Arabidopsis thaliana]
Ptp.6633.1.S1_at	-0.391136	0.00225392	estExt_fgenesh4_pg.C_860139	At4g19420	pectinacetylesterase family : contains Pfam profile: PF03283 pectinacetylesterase	At4g19420	0.260635	putative pectinacetylesterase pectinacetylesterase precursor, Vigna radiata, PIR2:S68805
Ptp.666.1.S1_at	-6.64609	0.00208537	eugene3.00002636	At4g18780	cellulose synthase - like protein : cellulose synthase	At4g18780	0.101012	cellulose synthase - like protein cellulose synthase, Gossypium hirsutum, U58283; supported by cDNA: gi_12836996_gb_AF267742.1_AF267742
Ptp.6666.1.S1_at	-0.619319	0.00255493	grail3.0002074001	At1g20340	plastocyanin : similar to plastocyanin GI:1865683 from [Arabidopsis thaliana]:supported by full-length cDNA: Ceres:23406.	At1g20340	0.374965	plastocyanin, putative similar to plastocyanin GI:1865683 from [Arabidopsis thaliana];supported by full-length cDNA: Ceres:23406.
Ptp.6677.2.S1_at	-9.4468	9.50179e-06	gw1.XVI.180.1	At5g01750	expressed protein :	At5g01750	0.58308	putative protein hypothetical proteins - Arabidopsis thaliana;supported by full-length cDNA: Ceres:14817.
Ptp.669.1.S1_at	-1.68535	0.000297371	estExt_fgenesh4_pg.C_LG_XIII0301	At3g03690	N-acetylglucosaminyltransferase family (Core-2:I-Branching enzyme family) : contains Pfam profile: PF02485 Core-2:I-Branching enzyme	At3g03690	0.534462	hypothetical protein similar to putative glycosylation enzyme GB:AAD14462 [Arabidopsis thaliana], putative protein GB:CAB43880 [Arabidopsis thaliana], hypothetical protein GB:AAB97711 [Arabidopsis thaliana], putative zinc finger protein GB:AAC23649 [Arab
Ptp.6690.1.S1_at	-2.50874	0.00941571	estExt_fgenesh4_pg.C_LG_X0275	At3g21510	two-component phosphorelay mediator	At3g21510	0.340247	two-component phosphorelay mediator, putative similar to ATHP2 GB:BAA37111 [Arabidopsis thaliana] (FEBS Lett. 437 (1-2), 11-14 (1998)), identical to AHP1 GB:BAA36335 [Arabidopsis thaliana];supported by full-length cDNA: Ceres:9813.
Ptp.6707.1.S1_s_at	-3.56526	0.00150466	estExt_fgenesh4_pg.C_LG_XIX0571	At3g02730	thioredoxin f1 : identical to thioredoxin f1 GB:AF144385 [Arabidopsis thaliana]:supported by full-length cDNA: Ceres:11767.	At3g02730	0.458197	thioredoxin f1 identical to thioredoxin f1 GB:AF144385 [Arabidopsis thaliana];supported by full-length cDNA: Ceres:11767.
Ptp.671.1.S1_s_at	-4.93457	0.000725941	estExt_Genewise1_v1.C_400718	At4g33330	putative protein : glycogenin glucosyltransferase (EC 2.4.1.186) - human	At4g33330	0.294836	putative protein glycogenin glucosyltransferase (EC 2.4.1.186) - human, PID:g1174167
Ptp.6711.1.S1_s_at	-3.40461	0.000250094	eugene3.00140920	At5g13930	chalcone synthase (naringenin-chalcone synthase) (testa 4 protein) (sp|P13114) : :supported by full-length cDNA: Ceres:38370.	At5g13930	0.19364	chalcone synthase (naringenin-chalcone synthase) (testa 4 protein) (sp|P13114) ;supported by full-length cDNA: Ceres:38370.
Ptp.6801.1.S1_at	-0.485666	0.00693995	grail3.0004046801	At5g03380	expressed protein : similar to farnesylated protein ATFP2 [GI:4097545]: contains PF00403 Heavy-metal-associated domain	At5g03380	0.200784	putative protein
Ptp.6816.1.S1_s_at	-1.10365	0.0123223	estExt_fgenesh4_pg.C_LG_XVIII0821	At5g57580	calmodulin-binding protein : similar to calmodulin-binding protein TCB60 GI:1698548 from [Nicotiana tabacum]: supported by cDNA: gi_15810500_gb_AY056289.1_	At5g57580	0.694996	calmodulin-binding protein ; supported by cDNA: gi_15810500_gb_AY056289.1_
Ptp.685.1.S1_at	-0.547258	0.000472288	estExt_fgenesh4_pg.C_LG_III1491	At3g24160	type 1 membrane protein	At3g24160	0.414748	type 1 membrane protein, putative identical to GB:AAD11797 from [Arabidopsis thaliana] (Plant Mol. Biol. 41, 415-423 (1999));supported by full-length cDNA: Ceres:12465.
Ptp.6881.1.S1_at	-0.714487	0.00256052	estExt_Genewise1_v1.C_LG_X0656	At3g06580	galactose kinase : identical to GB:AAB94084 from [Arabidopsis thaliana] (Plant Mol. Biol. (1999) 39 (5)	At3g06580	0.689192	galactose kinase identical to GB:AAB94084 from [Arabidopsis thaliana] (Plant Mol. Biol. (1999) 39 (5), 1003-1012); supported by cDNA: gi_2736185_gb_AF024623.1_AF024623
Ptp.689.1.A1_at	-3.03037	8.13331e-05	gw1.XIX.1626.1	At3g10910	putative RING zinc finger protein : contains Pfam profile: PF00097 Zinc finger	At3g10910	0.0945419	putative RING zinc finger protein contains Pfam profile: PF00097 Zinc finger, C3HC4 type (RING finger)
Ptp.6890.1.S1_s_at	-2.34721	0.00550617	estExt_fgenesh4_pm.C_LG_VI0046	At3g01400	expressed protein : contains Pfam profile: PF00514 armadillo:beta-catenin-like repeats (4 copies):supported by full-length cDNA: Ceres:34582.	At3g01400	0.746528	unknown protein contains Pfam profile: PF00514 armadillo/beta-catenin-like repeats (4 copies);supported by full-length cDNA: Ceres:34582.
Ptp.6941.2.S1_s_at	-0.851524	0.019368	gw1.III.775.1	At1g27290	expressed protein : similar to ESTs gb|T42386	At1g27290	0.577404	unknown protein similar to ESTs gb|T42386, gb|H36247, gb|N38423, gb|T21830, and gb|AA585725; supported by cDNA: gi_14423427_gb_AF386951.1_AF386951
Ptp.6942.1.S1_a_at	-5.47832	0.000278707	eugene3.00131290	At2g30510	unknown protein :	At2g30510	0.26615	unknown protein
Ptp.6942.2.S1_a_at	-5.60302	0.000643883	eugene3.00131290	At2g30510	unknown protein :	At2g30510	0.26615	unknown protein
Ptp.6981.1.S1_at	-5.24278	0.000348601	gw1.XVI.500.1	At5g44460	calmodulin-like protein :	At5g44460	0.291198	calmodulin-like protein
Ptp.7073.2.S1_at	-1.21285	0.0162628	grail3.0006031801	At1g68300	expressed protein : :supported by full-length cDNA: Ceres:27109.	At1g68300	0.642537	unknown protein ;supported by full-length cDNA: Ceres:27109.
Ptp.7073.3.A1_at	-2.18853	0.0138786	grail3.0006031801	At1g68300	expressed protein : :supported by full-length cDNA: Ceres:27109.	At1g68300	0.642537	unknown protein ;supported by full-length cDNA: Ceres:27109.
Ptp.7131.2.S1_at	-5.14944	0.00220038	gw1.IX.4341.1	At3g46130	Myb family transcription factor : contains PFAM profile: myb DNA binding domain PF00249: supported by cDNA: gi_9864078_gb_AF272733.1_AF272733	At3g46130	0.0415192	Myb DNA binding protein -like MYB59, Arabidopsis thaliana, EMBL:AF062894; supported by cDNA: gi_9864078_gb_AF272733.1_AF272733
Ptp.7131.3.S1_a_at	-5.24869	0.00057586	gw1.IX.4341.1	At3g46130	Myb family transcription factor : contains PFAM profile: myb DNA binding domain PF00249: supported by cDNA: gi_9864078_gb_AF272733.1_AF272733	At3g46130	0.0415192	Myb DNA binding protein -like MYB59, Arabidopsis thaliana, EMBL:AF062894; supported by cDNA: gi_9864078_gb_AF272733.1_AF272733
Ptp.7191.1.S1_at	-1.82252	0.00495052	gw1.XII.1458.1	At5g52120	putative protein : contains similarity to unknown protein (emb|CAB94142.1): supported by cDNA: gi_18175687	At5g52120	0.136097	putative protein contains similarity to unknown protein (emb|CAB94142.1)
Ptp.7197.1.S1_at	-1.16711	0.0110021	gw1.XIV.1754.1	At2g46550	expressed protein : : supported by full-length cDNA: Ceres: 122665.	At2g46550	0.535632	unknown protein ; supported by full-length cDNA: Ceres: 122665.
Ptp.7208.1.S1_at	-5.27735	0.000413054	grail3.0039028302	At3g62040	hypothetical protein : contains non-consensus GA donor splice site at exon 2	At3g62040	0.0754352	hypothetical protein contains non-consensus GA donor splice site at exon 2
Ptp.7214.1.A1_at	-1.34893	0.0108096	grail3.0223000801	At4g37760	squalene monooxygenase (squalene epoxidase)(SE)	At4g37760	0.733153	squalene epoxidase - like protein squalene epoxidase, Panax ginseng, AB003516;supported by full-length cDNA: Ceres:118648.
Ptp.7218.1.S1_at	-6.00777	7.09049e-05	estExt_fgenesh4_pg.C_LG_XVI0953	At3g53980	putative protein : hypothetical protein At2g37870 - Arabidopsis thaliana	At3g53980	0.00320051	putative protein hypothetical protein At2g37870 - Arabidopsis thaliana, EMBL:AC007661;supported by full-length cDNA: Ceres:5920.
Ptp.7237.1.S1_at	-1.44821	0.0151315	estExt_Genewise1_v1.C_1240101	At4g27470	putative RING zinc finger protein : Arabidopsis thaliana RMA1 mRNA	At4g27470	0.638632	putative RING zinc finger protein Arabidopsis thaliana RMA1 mRNA, PID:d1029538
Ptp.7277.1.S1_at	-7.34289	1.19971e-07	eugene3.00061696	At4g32870	putative protein : hypothetical protein F17H15.20 Arabidopsis thaliana chromosome II BAC F17H15	At4g32870	0.468974	putative protein hypothetical protein F17H15.20 Arabidopsis thaliana chromosome II BAC F17H15, PID:g3643606
Ptp.7278.1.S1_at	-1.80689	0.0111522	estExt_fgenesh4_pm.C_LG_II0071	At4g35750	putative protein : E1B 19K Bcl-2-interacting protein Nip2	At4g35750	0.529766	putative protein E1B 19K/Bcl-2-interacting protein Nip2, Homo sapiens, PIR2:I38864;supported by full-length cDNA: Ceres:17117.
Ptp.7283.1.S1_s_at	-1.27663	0.0160703	estExt_fgenesh4_pm.C_LG_XIV0383	At3g19340	unknown protein : : supported by cDNA: gi_20260587	At3g19340	0.571952	unknown protein
Ptp.7302.1.S1_at	-1.8972	0.00141388	fgenesh4_pg.C_LG_XV000226	At1g18470	expressed protein : :supported by full-length cDNA: Ceres:33310.	At1g18470	0.551218	unknown protein ;supported by full-length cDNA: Ceres:33310.
Ptp.7326.1.S1_at	-0.592993	0.0166416	grail3.0001030301	At4g38640	putative protein : NADH dehydrogenase (ubiquinone) (EC 1.6.5.3) chain 4 - Trypanosoma brucei mitochondrion (SGC6)	At4g38640	0.755066	putative protein NADH dehydrogenase (ubiquinone) (EC 1.6.5.3) chain 4 - Trypanosoma brucei mitochondrion (SGC6), PIR2:C22845; supported by cDNA: gi_16649076_gb_AY059908.1_
Ptp.738.1.A1_at	-1.3512	0.0070431	grail3.0002049801	At1g55190	expressed protein : :supported by full-length cDNA: Ceres:21940.	At1g55190	0.548287	hypothetical protein predicted by genemark.hmm;supported by full-length cDNA: Ceres:21940.
Ptp.7417.1.S1_s_at	-1.79489	0.0124522	eugene3.00020959	At2g22500	mitochondrial carrier protein family : contains Pfam profile: PF00153 mitochondrial carrier protein :supported by full-length cDNA: Ceres:20723.	At2g22500	0.226551	putative mitochondrial dicarboxylate carrier protein ;supported by full-length cDNA: Ceres:20723.
Ptp.7426.1.A1_at	-2.42049	0.000843582	fgenesh4_pg.C_LG_V000555	At1g47128	cysteine proteinase RD21A : identical to thiol protease RD21A SP:P43297 from [Arabidopsis thaliana]	At1g47128	0.553623	cysteine proteinase RD21A identical to thiol protease RD21A SP:P43297 from [Arabidopsis thaliana]
Ptp.7473.1.S1_at	-2.92458	0.000106516	estExt_fgenesh4_pg.C_LG_VIII1184	At1g70670	Ca2+-binding EF-hand common family protein	At1g70670	0.203929	unknown protein similar to Ca+2-binding EF hand protein GB:AAB71227 [Glycine max];supported by full-length cDNA: Ceres:5143.
Ptp.7476.1.A1_at	-0.484733	0.00755093	gw1.V.1865.1	At1g20110	expressed protein : : supported by cDNA: gi_13605832_gb_AF367315.1_AF367315	At1g20110	0.645046	unknown protein ; supported by cDNA: gi_13605832_gb_AF367315.1_AF367315
Ptp.7476.1.A1_s_at	-0.743172	0.00293036	gw1.II.3767.1	At1g20110	expressed protein : : supported by cDNA: gi_13605832_gb_AF367315.1_AF367315	At1g20110	0.645046	unknown protein ; supported by cDNA: gi_13605832_gb_AF367315.1_AF367315
Ptp.7509.2.S1_a_at	-2.59617	0.000557045	grail3.0061014102	At4g02075	Expressed protein : : supported by cDNA: gi_4741922_gb_AF130849.1_AF130849	At4g02075	0.278279	Expressed protein ; supported by cDNA: gi_4741922_gb_AF130849.1_AF130849
Ptp.751.1.S1_at	-0.87976	0.000747039	gw1.II.3767.1	At1g20110	expressed protein : : supported by cDNA: gi_13605832_gb_AF367315.1_AF367315	At1g20110	0.645046	unknown protein ; supported by cDNA: gi_13605832_gb_AF367315.1_AF367315
Ptp.7536.1.A1_at	-6.1136	0.00269461	estExt_fgenesh4_pm.C_LG_XV0452	At5g23750	putative protein : contains similarity to remorin:supported by full-length cDNA: Ceres:28686.	At5g23750	0.380734	putative protein contains similarity to remorin;supported by full-length cDNA: Ceres:28686.
Ptp.7536.1.A1_s_at	-5.29145	0.000724885	estExt_fgenesh4_pm.C_LG_XV0452	At5g23750	putative protein : contains similarity to remorin:supported by full-length cDNA: Ceres:28686.	At5g23750	0.380734	putative protein contains similarity to remorin;supported by full-length cDNA: Ceres:28686.
Ptp.7542.1.S1_at	-3.43924	7.33194e-05	estExt_Genewise1_v1.C_LG_XI2954	At5g55970	putative protein : contains similarity to unknown protein (pir||T08924):supported by full-length cDNA: Ceres:141890.	At5g55970	0.376947	putative protein contains similarity to unknown protein (pir |T08924);supported by full-length cDNA: Ceres:141890.
Ptp.7552.1.S1_s_at	-2.93682	0.0110403	eugene3.00110748	At1g29050	expressed protein : similar to hypothetical protein GB:AAB67625 GI:2342727 from [Arabidopsis thaliana]: supported by full-length cDNA: Ceres: 30068.	At1g29050	0.112554	hypothetical protein similar to hypothetical protein GB:AAB67625 GI:2342727 from [Arabidopsis thaliana]; supported by full-length cDNA: Ceres: 30068.
Ptp.7638.1.S1_s_at	-3.16447	0.00191864	grail3.0012036701	At1g61520	light-harvesting chlorophyll a:b binding protein : similar to PSI type III chlorophyll a:b-binding protein GI:430947 from [Arabidopsis thaliana]:supported by full-length cDNA: Ceres:25124.	At1g61520	0.174053	PSI type III chlorophyll a/b-binding protein, putative similar to PSI type III chlorophyll a/b-binding protein GI:430947 from [Arabidopsis thaliana];supported by full-length cDNA: Ceres:25124.
Ptp.7664.1.S1_at	-2.5879	3.22504e-05	estExt_fgenesh4_pg.C_1070075	At3g15480	expressed protein : similar to unknown protein GB:AAF30339 from [Arabidopsis thaliana]:supported by full-length cDNA: Ceres:22328.	At3g15480	0.680481	unknown protein similar to unknown protein GB:AAF30339 from [Arabidopsis thaliana];supported by full-length cDNA: Ceres:22328.
Ptp.782.1.S1_at	-5.18469	1.43482e-06	estExt_Genewise1_v1.C_LG_VIII0614	At1g71070	N-acetylglucosaminyltransferase family (Core-2:I-Branching enzyme family) : similar to glucosaminyl (N-acetyl) transferase GB:4758422 from [Homo sapiens]: supported by cDNA: gi_15215743_gb_AY050401.1_	At1g71070	0.717047	unknown protein similar to glucosaminyl (N-acetyl) transferase GB:4758422 from [Homo sapiens]; supported by cDNA: gi_15215743_gb_AY050401.1_
Ptp.785.1.S1_x_at	-7.55674	3.51463e-07	eugene3.00191024	At5g60490	fasciclin-like arabinogalactan-protein (FLA12) : :supported by full-length cDNA: Ceres:15239.	At5g60490	0.296093	arabinogalactan protein - like arabinogalactan protein Pop14A9, Populus alba x Populus tremula, EMBL:AF183809;supported by full-length cDNA: Ceres:15239.
Ptp.785.2.S1_x_at	-5.39075	6.89053e-06	grail3.0094006801	At5g60490	fasciclin-like arabinogalactan-protein (FLA12) : :supported by full-length cDNA: Ceres:15239.	At5g60490	0.296093	arabinogalactan protein - like arabinogalactan protein Pop14A9, Populus alba x Populus tremula, EMBL:AF183809;supported by full-length cDNA: Ceres:15239.
Ptp.7911.1.S1_at	-2.17361	0.00920685	estExt_fgenesh4_pg.C_LG_IV1449	At2g17840	putative senescence-associated protein 12 : :supported by full-length cDNA: Ceres:40806.	At2g17840	0.532395	putative senescence-associated protein 12 ;supported by full-length cDNA: Ceres:40806.
Ptp.792.1.S1_at	-6.14262	0.000150242	eugene3.00160813	At5g03170	fasciclin-like arabinogalactan-protein (FLA11) : :supported by full-length cDNA: Ceres:14950.	At5g03170	0.189292	arabinogalactan protein - like arabinogalactan protein Pop14A9, Populus alba x Populus tremula, EMBL:AF183809;supported by full-length cDNA: Ceres:14950.
Ptp.792.1.S1_s_at	-6.26318	0.00496814	eugene3.00160813	At5g03170	fasciclin-like arabinogalactan-protein (FLA11) : :supported by full-length cDNA: Ceres:14950.	At5g03170	0.189292	arabinogalactan protein - like arabinogalactan protein Pop14A9, Populus alba x Populus tremula, EMBL:AF183809;supported by full-length cDNA: Ceres:14950.
Ptp.7932.1.S1_at	-3.0892	0.0160101	gw1.XI.3269.1	At4g18640	leucine-rich repeat transmembrane protein kinase	At4g18640	0.15831	putative protein (fragment)
Ptp.796.2.S1_at	-2.40951	0.00231146	estExt_fgenesh4_pg.C_LG_III1424	At3g61470	light-harvesting chlorophyll a:b binding protein : :supported by full-length cDNA: Ceres:123159.	At3g61470	0.219553	Lhca2 protein ;supported by full-length cDNA: Ceres:123159.
Ptp.7967.1.S1_at	-1.74021	0.0154117	estExt_fgenesh4_pm.C_LG_III0643	At3g20860	putative serine:threonine protein kinase : similar to GB:NP_035979 from [Mus musculus]	At3g20860	0.440475	putative serine/threonine protein kinase similar to GB:NP_035979 from [Mus musculus]
Ptp.7983.1.S1_s_at	-1.72979	0.000333807	grail3.0005003601	At1g19000	myb family transcription factor : similar to MybSt1 GI:7705206 from [Solanum tuberosum]:supported by full-length cDNA: Ceres:41381.	At1g19000	0.365238	Myb-related transcription activator, putative similar to MybSt1 GI:7705206 from [Solanum tuberosum];supported by full-length cDNA: Ceres:41381.
Ptp.7985.1.S1_at	-5.26918	0.00029894	gw1.XIX.1560.1	At2g40460	putative PTR2 family peptide transporter : : supported by cDNA: gi_17380881	At2g40460	0.361563	putative PTR2 family peptide transporter
Ptp.804.1.S1_at	-1.9597	0.000558275	estExt_fgenesh4_pg.C_LG_XV0909	At2g33120	putative synaptobrevin : :supported by full-length cDNA: Ceres:2443.	At2g33120	0.680743	putative synaptobrevin ;supported by full-length cDNA: Ceres:2443.
Ptp.8048.1.S1_at	-5.34867	0.000496305	gw1.VII.1597.1	At5g09220	amino acid transport protein AAP2 : :supported by full-length cDNA: Ceres:114602.	At5g09220	0.0255863	amino acid transport protein AAP2 ;supported by full-length cDNA: Ceres:114602.
Ptp.8133.1.S1_s_at	-4.13725	0.00251639	estExt_Genewise1_v1.C_LG_II0461	At1g20160	subtilisin-like serine protease : similar to subtilisin-type protease precursor GI:14150446 from [Glycine max]:supported by full-length cDNA: Ceres:3907.	At1g20160	0.0602416	subtilisin-like serine protease similar to subtilisin-type protease precursor GI:14150446 from [Glycine max];supported by full-length cDNA: Ceres:3907.
Ptp.848.1.S1_at	-1.70718	0.0103437	estExt_Genewise1_v1.C_LG_II2125	At5g37600	glutamate--ammonia ligase : : supported by cDNA: gi_16226386_gb_AF428386.1_AF428386	At5g37600	0.598031	glutamate--ammonia ligase ; supported by cDNA: gi_16226386_gb_AF428386.1_AF428386
Ptp.848.1.S1_x_at	-1.77604	0.00412356	estExt_Genewise1_v1.C_LG_II2125	At5g37600	glutamate--ammonia ligase : : supported by cDNA: gi_16226386_gb_AF428386.1_AF428386	At5g37600	0.598031	glutamate--ammonia ligase ; supported by cDNA: gi_16226386_gb_AF428386.1_AF428386
Ptp.873.2.S1_a_at	-5.26476	0.00181486	estExt_Genewise1_v1.C_1340185	At5g54270	light-harvesting chlorophyll a:b binding protein	At5g54270	0.0554299	Lhcb3 chlorophyll a/b binding protein (gb|AAD28773.1) ; supported by cDNA: gi_13926338_gb_AF372917.1_AF372917
Ptp.873.2.S1_s_at	-5.2737	0.00834992	estExt_fgenesh4_kg.C_LG_XI0033	At5g54270	light-harvesting chlorophyll a:b binding protein	At5g54270	0.0554299	Lhcb3 chlorophyll a/b binding protein (gb|AAD28773.1) ; supported by cDNA: gi_13926338_gb_AF372917.1_AF372917
Ptp.873.2.S1_x_at	-5.30022	0.00184134	estExt_Genewise1_v1.C_1340185	At5g54270	light-harvesting chlorophyll a:b binding protein	At5g54270	0.0554299	Lhcb3 chlorophyll a/b binding protein (gb|AAD28773.1) ; supported by cDNA: gi_13926338_gb_AF372917.1_AF372917
Ptp.874.1.S1_at	-2.57774	0.00253833	grail3.0010067701	At2g01910	unknown protein :	At2g01910	0.434806	unknown protein
PtpAffx.100482.1.A1_s_at	-3.16668	0.000143476	estExt_fgenesh4_pm.C_LG_III0115	At1g45688	expressed protein : :supported by full-length cDNA: Ceres:8255.	At1g45688	0.361633	unknown protein ;supported by full-length cDNA: Ceres:8255.
PtpAffx.101103.1.A1_at	-3.06798	0.000400215	grail3.0070007701	At1g54500	rubredoxin	At1g54500	0.133344	rubredoxin, putative similar to rubredoxin GI:4583668 from [Guillardia theta];supported by full-length cDNA: Ceres:19234.
PtpAffx.101934.1.A1_at	-1.10323	0.0111937	estExt_fgenesh4_pg.C_LG_XIX0571	At3g02730	thioredoxin f1 : identical to thioredoxin f1 GB:AF144385 [Arabidopsis thaliana]:supported by full-length cDNA: Ceres:11767.	At3g02730	0.458197	thioredoxin f1 identical to thioredoxin f1 GB:AF144385 [Arabidopsis thaliana];supported by full-length cDNA: Ceres:11767.
PtpAffx.102022.1.A1_at	-3.65804	3.7346e-05	estExt_fgenesh4_pg.C_LG_II0961	At1g68810	bHLH protein : Pfam HMM hit: helix-loop-helix DNA-binding domain	At1g68810	0.281136	putative DNA-binding protein Pfam HMM hit: helix-loop-helix DNA-binding domain
PtpAffx.102316.1.S1_a_at	-5.51919	0.000791285	estExt_fgenesh4_pg.C_LG_VI0058	At5g47635	Expressed protein : : supported by full-length cDNA: Ceres: 159403.	At5g47635	0.473071	Expressed protein ; supported by full-length cDNA: Ceres: 159403.
PtpAffx.102316.1.S1_at	-2.21576	0.00820174	estExt_fgenesh4_pg.C_LG_VI0058	At5g47635	Expressed protein : : supported by full-length cDNA: Ceres: 159403.	At5g47635	0.473071	Expressed protein ; supported by full-length cDNA: Ceres: 159403.
PtpAffx.102330.1.A1_s_at	-5.61905	2.54685e-05	estExt_fgenesh4_pm.C_LG_VIII0087	At5g03760	putative protein : beta-(1-3)-glucosyl transferase	At5g03760	0.127258	putative protein beta-(1-3)-glucosyl transferase, Bradyrhizobium japonicum, EMBL:AF047687; supported by cDNA: gi_16974551_gb_AY060563.1_
PtpAffx.102571.1.S1_at	-2.55665	0.000145127	grail3.0004021203	At5g06610	putative protein : similar to unknown protein (gb|AAD30234.1): supported by full-length cDNA: Ceres: 6949.	At5g06610	0.0529188	putative protein similar to unknown protein (gb|AAD30234.1); supported by full-length cDNA: Ceres: 6949.
PtpAffx.102643.1.S1_at	-3.68722	7.66921e-05	eugene3.00030833	At1g12110	putative NPK1-related protein kinase 2 : similar to nitrate chlorate transporter GB:Q05085 from (Arabidopsis thaliana): supported by cDNA: gi_166667_gb_L10357.1_ATHCHL1A	At1g12110	0.119043	putative NPK1-related protein kinase 2 similar to nitrate chlorate transporter GB:Q05085 from (Arabidopsis thaliana); supported by cDNA: gi_166667_gb_L10357.1_ATHCHL1A
PtpAffx.102643.1.S1_s_at	-2.60771	0.00192799	eugene3.00030833	At1g12110	putative NPK1-related protein kinase 2 : similar to nitrate chlorate transporter GB:Q05085 from (Arabidopsis thaliana): supported by cDNA: gi_166667_gb_L10357.1_ATHCHL1A	At1g12110	0.119043	putative NPK1-related protein kinase 2 similar to nitrate chlorate transporter GB:Q05085 from (Arabidopsis thaliana); supported by cDNA: gi_166667_gb_L10357.1_ATHCHL1A
PtpAffx.102795.1.A1_s_at	-2.93504	6.60063e-05	estExt_Genewise1_v1.C_LG_XIII2914	At1g50900	expressed protein : :supported by full-length cDNA: Ceres:19056.	At1g50900	0.352543	unknown protein ;supported by full-length cDNA: Ceres:19056.
PtpAffx.102817.1.S1_s_at	-4.91539	0.00143345	grail3.0068005901	At3g47070	putative protein : :supported by full-length cDNA: Ceres:25829.	At3g47070	0.458031	putative protein ;supported by full-length cDNA: Ceres:25829.
PtpAffx.102987.1.S1_s_at	-1.97548	0.00505371	eugene3.00190971	At2g30360	putative protein kinase : contains a protein kinase domain profile (PDOC00100): supported by cDNA: gi_13448034_gb_AF339146.1_AF339146	At2g30360	0.292446	putative protein kinase contains a protein kinase domain profile (PDOC00100); supported by cDNA: gi_13448034_gb_AF339146.1_AF339146
PtpAffx.103620.1.A1_at	-1.43936	0.00615502	gw1.VIII.2087.1	At1g79380	expressed protein : : supported by cDNA: gi_13937148_gb_AF372928.1_AF372928	At1g79380	0.427143	unknown protein ; supported by cDNA: gi_13937148_gb_AF372928.1_AF372928
PtpAffx.104679.1.S1_at	-2.28489	0.00508437	gw1.XVI.1671.1	At3g20860	putative serine:threonine protein kinase : similar to GB:NP_035979 from [Mus musculus]	At3g20860	0.440475	putative serine/threonine protein kinase similar to GB:NP_035979 from [Mus musculus]
PtpAffx.105443.1.S1_at	-0.859484	0.0118466	fgenesh4_pg.C_LG_II002249	At3g17940	aldose 1-epimerase	At3g17940	0.596687	aldose 1-epimerase, putative similar to ALDOSE 1-EPIMERASE PRECURSOR GB:P05149 from [Acinetobacter calcoaceticus]; supported by cDNA: gi_14532615_gb_AY039932.1_
PtpAffx.105751.1.S1_at	-1.3641	0.00977799	estExt_fgenesh4_pm.C_LG_IX0732	At1g08190	vacuolar assembly protein vps41	At1g08190	0.40043	vacuolar assembly protein vps41, putative similar to vacuolar assembly protein vps41 GI:1835787 from [Lycopersicon esculentum]
PtpAffx.106200.1.S1_s_at	-2.01311	0.0153463	estExt_fgenesh4_pm.C_LG_XVII0129	At5g61430	NAM	At5g61430	0.221724	NAM, no apical meristem, - like protein NAM, Petunia hybrida, EMBL:PHDNANAM;supported by full-length cDNA: Ceres:12970.
PtpAffx.106238.1.A1_at	-1.90268	0.00107251	gw1.XII.1432.1	At1g18870	isochorismate synthase 1 (isochorismate mutase) (ICS1)	At1g18870	0.181754	isochorismate synthase, putative similar to isochorismate synthase GI:3348077 from [Arabidopsis thaliana]
PtpAffx.106448.1.A1_s_at	-2.12364	0.0181486	gw1.XIV.2533.1	At2g47630	putative phospholipase : :supported by full-length cDNA: Ceres:33373.	At2g47630	0.721233	putative phospholipase ;supported by full-length cDNA: Ceres:33373.
PtpAffx.107571.1.A1_s_at	-6.5051	0.00213468	estExt_Genewise1_v1.C_290296	At3g14310	putative pectin methylesterase : similar to pectin methylesterase GB:Q42534 from [Arabidopsis thaliana]:supported by full-length cDNA: Ceres:13261.	At3g14310	0.374319	putative pectin methylesterase similar to pectin methylesterase GB:Q42534 from [Arabidopsis thaliana];supported by full-length cDNA: Ceres:13261.
PtpAffx.108488.1.A1_at	-1.38607	0.000207489	gw1.IV.2378.1	At1g74100	putative flavonol sulfotransferase : similar to flavonol 4'-sulfotransferase GB:P52837 from [Flaveria chloraefolia]:supported by full-length cDNA: Ceres:36020.	At1g74100	0.369966	putative flavonol sulfotransferase similar to flavonol 4 -sulfotransferase GB:P52837 from [Flaveria chloraefolia];supported by full-length cDNA: Ceres:36020.
PtpAffx.10854.1.S1_s_at	-0.778374	0.013243	estExt_fgenesh4_pg.C_LG_I2291	At3g27210	expressed protein : : supported by cDNA: gi_15146182_gb_AY049232.1_	At3g27210	0.453164	unknown protein ; supported by cDNA: gi_15146182_gb_AY049232.1_
PtpAffx.108748.1.A1_a_at	-0.799361	0.00107837	eugene3.00020041	At1g76460	RRM-containing protein : contains Pfam profile: PF00076 RNA recognition motif. (a.k.a. RRM	At1g76460	0.513004	putative RNA-binding protein contains Pfam profile: PF00076 RNA recognition motif. (a.k.a. RRM, RBD, or RNP domain); supported by cDNA: gi_14030648_gb_AF375415.1_AF375415
PtpAffx.109483.1.A1_s_at	-5.65357	0.00113863	fgenesh4_pg.C_LG_I003390	At1g60950	ferrodoxin precursor : identical to FERREDOXIN PRECURSOR GB:P16972 from [Arabidopsis thaliana]: supported by cDNA: gi_13265544_gb_AF324706.2_AF324706	At1g60950	0.658949	ferrodoxin precursor identical to FERREDOXIN PRECURSOR GB:P16972 from [Arabidopsis thaliana]; supported by cDNA: gi_13265544_gb_AF324706.2_AF324706
PtpAffx.109790.1.S1_at	-2.00763	0.00100766	grail3.0102003101	At1g48300	hypothetical protein : predicted by genemark.hmm: supported by cDNA: gi_12744986	At1g48300	0.476325	hypothetical protein predicted by genemark.hmm
PtpAffx.10980.1.S1_s_at	-1.14204	0.00637865	estExt_fgenesh4_pg.C_LG_X2003	At3g01390	vacuolar membrane ATPase subunit G (AVMA10) : identical to vacuolar membrane ATPase subunit G (AVMA10) GB:AF181688 [Arabidopsis thaliana]: supported by cDNA: gi_5853314_gb_AF181688.1_AF181688	At3g01390	0.614822	vacuolar membrane ATPase subunit G (AVMA10) identical to vacuolar membrane ATPase subunit G (AVMA10) GB:AF181688 [Arabidopsis thaliana]; supported by cDNA: gi_5853314_gb_AF181688.1_AF181688
PtpAffx.10990.1.S1_at	-0.856444	0.00457001	estExt_Genewise1_v1.C_LG_XVIII2497	At1g67280	glyoxalase I	At1g67280	0.705624	glyoxalase I, putative similar to glyoxalase I GI:2113824 from [Brassica juncea];supported by full-length cDNA: Ceres:13346.
PtpAffx.11019.1.S1_at	-0.902299	0.0108646	gw1.XIV.3991.1	At2g39780	S-like ribonuclease RNS2 : identical to ribonuclease 2 precursor SP:P42814	At2g39780	0.691097	S-like ribonuclease RNS2 identical to ribonuclease 2 precursor SP:P42814, GI:289210; contains a ribonuclease T2 family histidine active site signature (PDOC00459); supported by cDNA: gi_289209_gb_M98336.1_ATHRNS2X
PtpAffx.110233.1.S1_at	-1.31399	0.00619064	eugene3.00160024	At4g16400	hypothetical protein :	At4g16400	0.46746	hypothetical protein
PtpAffx.11077.1.A1_at	-1.75359	0.00451086	eugene3.00140651	At3g58710	WRKY family transcription factor : contains Pfam profile: PF03106 WRKY DNA -binding domain	At3g58710	0.417854	DNA-binding WRKY - like protein AR411 protein, Arabidopsis thaliana, EMBL:ATD748; supported by full-length cDNA: Ceres: 100465.
PtpAffx.11077.4.A1_s_at	-3.17547	0.000586788	eugene3.00140651	At3g58710	WRKY family transcription factor : contains Pfam profile: PF03106 WRKY DNA -binding domain	At3g58710	0.417854	DNA-binding WRKY - like protein AR411 protein, Arabidopsis thaliana, EMBL:ATD748; supported by full-length cDNA: Ceres: 100465.
PtpAffx.111310.1.S1_at	-1.94229	0.0103414	estExt_fgenesh4_pm.C_1520034	At5g33280	chloride channel-like (CLC) protein	At5g33280	0.409486	chloride channel-like protein chloride channel protein ClC-1 - Nicotiana tabacum, PIR:T02939
PtpAffx.111515.1.S1_at	-4.61727	0.0117308	estExt_fgenesh4_pg.C_LG_X0852	At1g69780	HD-Zip transcription factor	At1g69780	0.334646	homeobox gene 13 protein identical to homeobox gene 13 protein gb|AAF20996.1|AF208044_1 [Arabidopsis thaliana];supported by full-length cDNA: Ceres:2913.
PtpAffx.11154.1.S1_s_at	-1.27317	0.00729599	estExt_fgenesh4_pg.C_LG_VIII1075	At1g68490	expressed protein : :supported by full-length cDNA: Ceres:37060.	At1g68490	0.51566	unknown protein ;supported by full-length cDNA: Ceres:37060.
PtpAffx.111671.1.S1_at	-4.06799	0.0123788	gw1.II.3007.1	At2g26510	putative membrane transporter : : supported by cDNA: gi_13877634_gb_AF370518.1_AF370518	At2g26510	0.70761	putative membrane transporter ; supported by cDNA: gi_13877634_gb_AF370518.1_AF370518
PtpAffx.11257.1.A1_at	-4.99546	0.000741107	eugene3.00091054	At3g52070	putative protein : :supported by full-length cDNA: Ceres:118329.	At3g52070	0.35347	putative protein ;supported by full-length cDNA: Ceres:118329.
PtpAffx.11271.1.S1_a_at	-1.2105	0.00936666	estExt_Genewise1_v1.C_LG_X4241	At4g15545	Expressed protein : : supported by full-length cDNA: Ceres: 307.	At4g15545	0.538839	Expressed protein ; supported by full-length cDNA: Ceres: 307.
PtpAffx.113478.1.S1_s_at	-0.5835	0.0188991	estExt_fgenesh4_pg.C_LG_XVIII0821	At5g57580	calmodulin-binding protein : similar to calmodulin-binding protein TCB60 GI:1698548 from [Nicotiana tabacum]: supported by cDNA: gi_15810500_gb_AY056289.1_	At5g57580	0.694996	calmodulin-binding protein ; supported by cDNA: gi_15810500_gb_AY056289.1_
PtpAffx.113686.1.S1_s_at	-1.48568	0.0195057	estExt_fgenesh4_pm.C_LG_XV0444	At5g07270	putative protein : ankyrins - different species	At5g07270	0.516512	putative protein ankyrins - different species
PtpAffx.113960.1.A1_at	-1.11088	0.00533374	grail3.0002074102	At5g27280	putative protein : predicted proteins	At5g27280	0.549281	putative protein predicted proteins, Arabidopsis thaliana, Drosophila melanogaster and Saccharomyces cerevisiae;supported by full-length cDNA: Ceres:23239.
PtpAffx.11398.1.S1_at	-2.84327	0.00639569	eugene3.00130865	At3g20570	expressed protein : :supported by full-length cDNA: Ceres:9965.	At3g20570	0.178145	hypothetical protein ;supported by full-length cDNA: Ceres:9965.
PtpAffx.114066.1.A1_at	-2.42088	5.09894e-05	estExt_fgenesh4_pg.C_LG_VIII0185	At2g16980	putative tetracycline transporter protein :	At2g16980	0.0485873	putative tetracycline transporter protein
PtpAffx.11482.2.A1_a_at	-6.05075	6.2134e-05	estExt_fgenesh4_pg.C_LG_XIX0554	At5g16490	putative protein : similar to unknown protein (gb|AAC80617.1)	At5g16490	0.407705	putative protein similar to unknown protein (gb|AAC80617.1)
PtpAffx.11511.1.S1_at	-3.15062	0.000844974	gw1.III.278.1	At4g24130	putative protein : predicted proteins	At4g24130	0.179461	putative protein predicted proteins
PtpAffx.11517.1.S1_at	-2.56212	0.000158619	estExt_Genewise1_v1.C_LG_VI2154	At4g28050	senescence-associated protein -like : senescence-associated protein 5	At4g28050	0.476991	senescence-associated protein -like senescence-associated protein 5, Hemerocallis hybrid cultivar, AF082030;supported by full-length cDNA: Ceres:39831.
PtpAffx.115333.1.A1_s_at	-3.04231	0.00787463	gw1.70.352.1	At1g54570	expressed protein : :supported by full-length cDNA: Ceres:25383.	At1g54570	0.183503	hypothetical protein predicted by genemark.hmm;supported by full-length cDNA: Ceres:25383.
PtpAffx.11571.1.S1_at	-4.51085	0.00331116	gw1.V.3085.1	At2g21970	expressed protein : :supported by full-length cDNA: Ceres:10672.	At2g21970	0.556859	unknown protein ;supported by full-length cDNA: Ceres:10672.
PtpAffx.115882.1.S1_s_at	-4.79478	0.00225321	estExt_Genewise1_v1.C_LG_XIII2148	At3g03770	leucine-rich repeat transmembrane protein kinase	At3g03770	0.190129	hypothetical protein may contain C-terminal ser/thr protein kinase domain, similar to serine/threonine protein kinase Pto GB:AAB47421 [Lycopersicon esculentum];supported by full-length cDNA: Ceres:116488.
PtpAffx.11619.1.S1_at	-1.47907	0.00157029	eugene3.00030584	At5g67400	peroxidase	At5g67400	0.00113879	peroxidase (emb|CAA66967.1)
PtpAffx.11635.1.S1_at	-0.417646	0.0151885	gw1.I.9324.1	At3g14050	putative GTP pyrophosphokinase : similar to GTP PYROPHOSPHOKINASE GB:O87331 from [Corynebacterium glutamicum]: supported by cDNA: gi_7141305_gb_AF225703.1_AF225703	At3g14050	0.465804	putative GTP pyrophosphokinase similar to GTP PYROPHOSPHOKINASE GB:O87331 from [Corynebacterium glutamicum]; supported by cDNA: gi_7141305_gb_AF225703.1_AF225703
PtpAffx.116900.1.S1_s_at	-1.30623	0.00370105	eugene3.00160495	At2g41740	putative villin 2 :	At2g41740	0.442472	putative villin 2
PtpAffx.116932.1.S1_at	-4.45593	0.00782756	estExt_fgenesh4_pg.C_LG_XVI0047	At5g47530	putative protein : similar to unknown protein (pir||H71441)	At5g47530	0.316952	putative protein similar to unknown protein (pir||H71441)
PtpAffx.116969.1.S1_s_at	-2.17534	0.00760887	eugene3.01310032	At1g56720	expressed protein : similar to receptor-like protein kinase GI:7529754 from [Arabidopsis thaliana]:supported by full-length cDNA: Ceres:36000.	At1g56720	0.21582	unknown protein similar to receptor-like protein kinase GI:7529754 from [Arabidopsis thaliana];supported by full-length cDNA: Ceres:36000.
PtpAffx.117543.1.S1_at	-0.476924	0.00643034	estExt_Genewise1_v1.C_LG_XVIII0864	At5g11790	putative protein : SF21 protein	At5g11790	0.216101	putative protein SF21 protein, Helianthus annuus, EMBL: AF189148; supported by cDNA: gi_13605683_gb_AF361823.1_AF361823
PtpAffx.118042.1.S1_at	-2.61332	0.0069797	eugene3.00160318	At3g10250	expressed protein : :supported by full-length cDNA: Ceres:106330.	At3g10250	0.607074	unknown protein ;supported by full-length cDNA: Ceres:106330.
PtpAffx.118042.3.S1_a_at	-1.82626	0.00743755	estExt_fgenesh4_pg.C_LG_VI0330	At3g10250	expressed protein : :supported by full-length cDNA: Ceres:106330.	At3g10250	0.607074	unknown protein ;supported by full-length cDNA: Ceres:106330.
PtpAffx.118422.2.S1_a_at	-1.37474	0.0072915	estExt_Genewise1_v1.C_LG_IX3773	At3g47160	RNA-binding protein-like protein : various RNA-binding proteins:supported by full-length cDNA: Ceres:9763.	At3g47160	0.498623	RNA-binding protein-like protein various RNA-binding proteins;supported by full-length cDNA: Ceres:9763.
PtpAffx.118921.1.S1_at	-0.966719	0.00461292	gw1.XV.1426.1	At3g28050	expressed protein : :supported by full-length cDNA: Ceres:6530.	At3g28050	0.618964	unknown protein ;supported by full-length cDNA: Ceres:6530.
PtpAffx.119306.1.S1_at	-0.285269	0.00727214	gw1.IV.2341.1	At4g27430	COP1-interacting protein 7 (CIP7) : : supported by cDNA: gi_3327867_dbj_AB012912.1_AB012912	At4g27430	0.241924	COP1-interacting protein 7 (CIP7) ; supported by cDNA: gi_3327867_dbj_AB012912.1_AB012912
PtpAffx.119425.1.A1_at	-1.67392	0.00692446	grail3.0040000101	At5g20150	ids4-like protein : ids-4 protein - Hordeum vulgare	At5g20150	0.0883728	ids4-like protein ids-4 protein - Hordeum vulgare, PIR:T05905;supported by full-length cDNA: Ceres:32843.
PtpAffx.120153.1.S1_at	-3.84649	0.00128082	gw1.40.697.1	At1g47480	expressed protein : similar to putative esterase GI:4335745 from [Arabidopsis thaliana]: supported by full-length cDNA: Ceres: 111056.	At1g47480	0.165156	hypothetical protein similar to putative esterase GI:4335745 from [Arabidopsis thaliana]; supported by full-length cDNA: Ceres: 111056.
PtpAffx.1208.1.S1_s_at	-3.8343	0.000407379	estExt_fgenesh4_pg.C_1310019	At3g05900	unknown protein :	At3g05900	0.509272	unknown protein
PtpAffx.1208.2.A1_at	-3.10265	0.00350193	eugene3.00130012	At3g05900	unknown protein :	At3g05900	0.509272	unknown protein
PtpAffx.121142.1.A1_s_at	-3.12195	0.000440293	grail3.0040012101	At1g75130	cytochrome P450	At1g75130	0.394977	cytochrome P450, putative similar to GI:9294383 from (Arabidopsis thaliana) (DNA Res. 7 (2), 131-135 (2000))
PtpAffx.1212.1.A1_s_at	-1.08474	0.0147129	gw1.293.13.1	At1g66900	hypothetical protein : predicted by genemark.hmm: supported by cDNA: gi_17979070	At1g66900	0.645662	hypothetical protein predicted by genemark.hmm
PtpAffx.122160.1.A1_s_at	-2.54277	0.000763349	gw1.X.1323.1	At1g79380	expressed protein : : supported by cDNA: gi_13937148_gb_AF372928.1_AF372928	At1g79380	0.427143	unknown protein ; supported by cDNA: gi_13937148_gb_AF372928.1_AF372928
PtpAffx.12232.1.A1_a_at	-2.58094	0.000945194	eugene3.00101442	At3g17210	expressed protein : similar to pop3 peptide GB:AAC26526 from [Populus balsamifera subsp. trichocarpa X Populus deltoides]:supported by full-length cDNA: Ceres:268652.	At3g17210	0.711364	unknown protein similar to pop3 peptide GB:AAC26526 from [Populus balsamifera subsp. trichocarpa X Populus deltoides];supported by full-length cDNA: Ceres:268652.
PtpAffx.122769.1.S1_s_at	-2.75887	0.000296436	gw1.XVII.423.1	At1g02170	hypothetical protein common family : similar to At4g25110	At1g02170	0.72105	latex-abundant protein, putative similar to latex-abundant protein GI:4235430 from (Hevea brasiliensis)
PtpAffx.12287.1.S1_s_at	-0.799104	0.0181479	eugene3.12720001	At1g22540	oligopeptide transporter	At1g22540	0.587924	oligopeptide transporter, putative similar to oligopeptide transporter 1-1 GI:510238 from [Arabidopsis thaliana]
PtpAffx.12309.2.S1_at	-1.55182	0.000438686	estExt_fgenesh4_pg.C_LG_VIII0041	At1g16840	expressed protein : : supported by cDNA: gi_15450362_gb_AY052282.1_	At1g16840	0.696654	unknown protein ; supported by cDNA: gi_15450362_gb_AY052282.1_
PtpAffx.12309.3.S1_at	-0.822935	0.00449768	estExt_Genewise1_v1.C_LG_X3090	At1g78890	expressed protein : : supported by full-length cDNA: Ceres: 31830.	At1g78890	0.741366	unknown protein predicted by genemark.hmm; supported by full-length cDNA: Ceres: 31830.
PtpAffx.123468.1.S1_at	-3.04131	0.000307772	estExt_fgenesh4_pg.C_LG_VIII0518	At5g05960	putative protein : similar to unknown protein (emb|CAB88360.1):supported by full-length cDNA: Ceres:29476.	At5g05960	0.15844	putative protein similar to unknown protein (emb|CAB88360.1);supported by full-length cDNA: Ceres:29476.
PtpAffx.124368.1.S1_at	-0.727955	0.00468699	gw1.XII.11.1	At1g18470	expressed protein : :supported by full-length cDNA: Ceres:33310.	At1g18470	0.551218	unknown protein ;supported by full-length cDNA: Ceres:33310.
PtpAffx.124448.1.S1_at	-3.5838	0.00061907	eugene3.00190935	At2g30510	unknown protein :	At2g30510	0.26615	unknown protein
PtpAffx.124514.1.S1_at	-0.651072	5.48776e-05	eugene3.00081839	At5g15150	homeobox-leucine zipper protein	At5g15150	0.0272527	homeobox-leucine zipper protein HAT7 ; supported by cDNA: gi_527636_gb_U09340.1_ATU09340
PtpAffx.12458.1.S1_at	-1.35613	0.00330975	estExt_fgenesh4_pg.C_3210002	At2g30950	FtsH protease (VAR2) : identical to zinc dependent protease VAR2 GI:7650138 from [Arabidopsis thaliana]	At2g30950	0.629541	FtsH protease (VAR2) identical to zinc dependent protease VAR2 GI:7650138 from [Arabidopsis thaliana]
PtpAffx.12479.1.S1_s_at	-2.2488	0.0147179	gw1.X.3317.1	At2g35860	unknown protein : : supported by cDNA: gi_20260579	At2g35860	0.0542557	unknown protein
PtpAffx.124853.1.S1_s_at	-2.94176	0.00187016	estExt_Genewise1_v1.C_LG_V1708	At5g06300	lysine decarboxylase-like protein :	At5g06300	0.595924	lysine decarboxylase-like protein
PtpAffx.125021.1.S1_at	-3.34944	0.000407379	gw1.IX.2955.1	At2g40270	putative protein kinase : contains a protein kinase domain profile (PDOC00100):supported by full-length cDNA: Ceres:123911.	At2g40270	0.462662	putative protein kinase contains a protein kinase domain profile (PDOC00100);supported by full-length cDNA: Ceres:123911.
PtpAffx.125801.1.A1_at	-2.0271	0.000415006	fgenesh4_pm.C_LG_VIII000861	At1g16180	unknown protein :	At1g16180	0.604625	unknown protein
PtpAffx.125801.1.A1_s_at	-1.68378	0.00134661	fgenesh4_pm.C_LG_VIII000861	At1g16180	unknown protein :	At1g16180	0.604625	unknown protein
PtpAffx.12601.1.S1_at	-2.19312	0.000961445	grail3.0112005901	At2g19580	putative senescence-associated protein 5 : contains a transmembrane 4 family signature: rare (GC) splice donor consensus found instead of (GT) at intron 2.	At2g19580	0.536174	putative senescence-associated protein 5 contains a transmembrane 4 family signature; rare (GC) splice donor consensus found instead of (GT) at intron 2.
PtpAffx.1262.1.S1_a_at	-2.55835	0.00820174	eugene3.00150084	At5g24400	6-phosphogluconolactonase-like protein : :supported by full-length cDNA: Ceres:21890.	At5g24400	0.747387	6-phosphogluconolactonase-like protein ;supported by full-length cDNA: Ceres:21890.
PtpAffx.126235.1.S1_at	-2.44081	0.000905621	eugene3.00120284	At2g46690	putative auxin-regulated protein :	At2g46690	0.729639	putative auxin-regulated protein
PtpAffx.12680.1.S1_at	-1.64095	0.00827905	gw1.IV.685.1	At2g16400	homeodomain protein : : supported by cDNA: gi_15983780_gb_AY056796.1_	At2g16400	0.65089	putative homeodomain transcription factor ; supported by cDNA: gi_15983780_gb_AY056796.1_
PtpAffx.127.1.S1_at	-2.63286	0.000375752	eugene3.00770112	At4g15920	cytochrome c oxidoreductase like protein :	At4g15920	0.263274	cytochrome c oxidoreductase like protein
PtpAffx.127146.1.A1_at	-0.706581	0.0139029	eugene3.00130811	At5g54540	putative protein : similar to unknown protein (pir||T05538): supported by cDNA: gi_16648815_gb_AY058185.1_	At5g54540	0.679682	putative protein similar to unknown protein (pir||T05538); supported by cDNA: gi_16648815_gb_AY058185.1_
PtpAffx.128202.1.A1_at	-0.839235	0.0186228	fgenesh4_pg.C_LG_VI001883	At2g25180	putative two-component response regulator protein : similarity to RegA	At2g25180	0.486608	putative two-component response regulator protein similarity to RegA, Dictyostelium discoideum, GB:U60170
PtpAffx.128240.1.A1_at	-1.12345	0.0169198	fgenesh4_pg.C_scaffold_18983000001	At3g01670	expressed protein : : supported by cDNA: gi_16648950_gb_AY059845.1_	At3g01670	0.261612	unknown protein ; supported by cDNA: gi_16648950_gb_AY059845.1_
PtpAffx.12919.1.A1_at	-3.33716	0.00363941	eugene3.00020020	At1g21050	expressed protein : :supported by full-length cDNA: Ceres:3200.	At1g21050	0.308621	hypothetical protein predicted by genemark.hmm;supported by full-length cDNA: Ceres:3200.
PtpAffx.129218.1.S1_at	-1.61104	0.00105345	gw1.XII.1541.1	At5g61760	putative protein : predicted protein	At5g61760	0.733593	putative protein predicted protein, Arabidopsis thaliana;supported by full-length cDNA: Ceres:19114.
PtpAffx.129301.1.S1_at	-2.08436	0.00083813	fgenesh4_pm.C_LG_VII000423	At4g36550	putative protein :	At4g36550	0.661804	putative protein
PtpAffx.129632.1.S1_at	-1.69534	0.0100656	eugene3.00190208	At1g58070	hypothetical protein : predicted by genemark.hmm	At1g58070	0.0666045	hypothetical protein predicted by genemark.hmm
PtpAffx.13014.1.S1_a_at	-2.35625	2.71237e-05	eugene3.01450042	At4g29230	putative protein : hypothetical protein F20O9.190 - Arabidopsis thaliana	At4g29230	0.121806	putative protein hypothetical protein F20O9.190 - Arabidopsis thaliana,PIR2:T04621
PtpAffx.130766.2.S1_a_at	-4.06695	0.00069564	estExt_fgenesh4_pm.C_LG_I1289	At4g26470	putative protein : probable calcium-dependent protein kinase	At4g26470	0.50209	putative protein probable calcium-dependent protein kinase, Oryza sativa, PIR2:S56652
PtpAffx.13128.1.S1_at	-0.70179	0.00592467	gw1.X.2350.1	At3g55260	glycosyl hydrolase family 20 : similar to beta-hexosaminidase A SP:P13723 from [Dictyostelium discoideum]: supported by full-length cDNA: Ceres: 118286.	At3g55260	0.442909	beta-N-acetylhexosaminidase -like protein various beta-N-acetylhexosaminidases; supported by full-length cDNA: Ceres: 118286.
PtpAffx.1317.3.A1_at	-2.07809	0.00915188	estExt_Genewise1_v1.C_LG_III1278	At5g13870	xyloglucan endotransglycosylase (EXGT-A4) : identical to endoxyloglucan transferase EXGT-A4 GI:5533315 from [Arabidopsis thaliana]: supported by cDNA: gi_5139001_dbj_AB026486.1_AB026486	At5g13870	0.343203	endoxyloglucan transferase (dbj|BAA81669.1) ; supported by cDNA: gi_5139001_dbj_AB026486.1_AB026486
PtpAffx.132099.1.A1_at	-0.936276	0.00424089	estExt_Genewise1_v1.C_770128	At1g23460	polygalacturonase	At1g23460	0.488824	polygalacturonase, putative similar to polygalacturonase GB:BAA88472 GI:6624205 from (Cucumis sativus)
PtpAffx.132115.1.A1_at	-2.70131	0.0102806	gw1.XVI.429.1	At5g58300	leucine-rich repeat transmembrane protein kinase	At5g58300	0.614087	receptor-like protein kinase
PtpAffx.133870.1.A1_at	-2.27197	0.00179226	gw1.VI.124.1	At2g26170	thromboxane-A synthase(cytochrome p450 family)	At2g26170	0.376921	putative thromboxane-A synthase ; supported by cDNA: gi_15810029_gb_AY054283.1_
PtpAffx.134013.1.A1_s_at	-0.794469	0.0187681	gw1.IX.2395.1	At4g15480	UDP-glucosyltransferase	At4g15480	0.179703	indole-3-acetate beta-glucosyltransferase like protein
PtpAffx.134171.1.A1_s_at	-1.16133	0.002251	estExt_fgenesh4_pg.C_LG_VI1052	At3g11780	expressed protein : :supported by full-length cDNA: Ceres:250294.	At3g11780	0.580833	unknown protein ;supported by full-length cDNA: Ceres:250294.
PtpAffx.134656.1.A1_at	-4.70707	6.02054e-05	gw1.159.27.1	At3g16570	expressed protein : :supported by full-length cDNA: Ceres:112601.	At3g16570	0.675825	unknown protein ;supported by full-length cDNA: Ceres:112601.
PtpAffx.13470.1.S1_s_at	-5.26427	5.68807e-05	estExt_Genewise1_v1.C_LG_II0461	At1g20160	subtilisin-like serine protease : similar to subtilisin-type protease precursor GI:14150446 from [Glycine max]:supported by full-length cDNA: Ceres:3907.	At1g20160	0.0602416	subtilisin-like serine protease similar to subtilisin-type protease precursor GI:14150446 from [Glycine max];supported by full-length cDNA: Ceres:3907.
PtpAffx.134941.1.A1_at	-2.05145	0.00858928	estExt_Genewise1_v1.C_LG_III1633	At4g10840	putative protein : various kinesin light chains:supported by full-length cDNA: Ceres:2538.	At4g10840	0.601683	putative protein various kinesin light chains;supported by full-length cDNA: Ceres:2538.
PtpAffx.135.1.S1_a_at	-0.796391	0.0157826	estExt_fgenesh4_pg.C_LG_III0845	At5g61500	autophagocytosis protein - like : autophagocytosis protein AUT1	At5g61500	0.843984	autophagocytosis protein - like autophagocytosis protein AUT1, Saccharomyces cerevisiae, PIR:S45130;supported by full-length cDNA: Ceres:8184.
PtpAffx.1351.1.A1_at	-2.32378	0.00104101	gw1.I.4474.1	At1g30360	expressed protein : : supported by cDNA: gi_14334837_gb_AY035092.1_	At1g30360	0.507982	unknown protein ; supported by cDNA: gi_14334837_gb_AY035092.1_
PtpAffx.135197.1.S1_at	-0.900929	0.00799551	grail3.0022032801	At3g46290	receptor protein kinase -like : receptor-like protein kinase precursor	At3g46290	0.654298	receptor protein kinase -like receptor-like protein kinase precursor, Madagascar periwinkle, PIR:T10060
PtpAffx.135376.1.S1_at	-4.06361	0.000333807	estExt_fgenesh4_pg.C_LG_I0284	At2g38760	putative annexin : :supported by full-length cDNA: Ceres:3294.	At2g38760	0.60329	putative annexin ;supported by full-length cDNA: Ceres:3294.
PtpAffx.135376.1.S1_s_at	-4.47816	7.02688e-05	estExt_fgenesh4_pg.C_LG_I0284	At2g38760	putative annexin : :supported by full-length cDNA: Ceres:3294.	At2g38760	0.60329	putative annexin ;supported by full-length cDNA: Ceres:3294.
PtpAffx.135854.2.S1_at	-3.0363	0.000903556	gw1.XVI.1724.1	At2g41870	putative DNA binding protein : : supported by cDNA: gi_11908071_gb_AF326883.1_AF326883	At2g41870	0.223593	putative DNA binding protein ; supported by cDNA: gi_11908071_gb_AF326883.1_AF326883
PtpAffx.136305.1.S1_at	-1.88488	0.0041123	gw1.IV.2291.1	At1g61250	secretory carrier membrane protein : identical to secretory carrier membrane protein GI:7109228 from [Arabidopsis thaliana]:supported by full-length cDNA: Ceres:27197.	At1g61250	0.64684	secretory carrier membrane protein identical to secretory carrier membrane protein GI:7109228 from [Arabidopsis thaliana];supported by full-length cDNA: Ceres:27197.
PtpAffx.137060.1.S1_at	-2.59309	0.00186659	estExt_fgenesh4_pg.C_LG_VIII0151	At5g04840	bZIP protein :	At5g04840	0.475137	unknown protein
PtpAffx.137647.1.S1_s_at	-2.04312	0.00148631	grail3.0028002001	At3g45310	cysteine proteinase AALP	At3g45310	0.196608	cysteine proteinase AALP, putative similar to AALP protein GI:7230640 from [Arabidopsis thaliana] and barley aleurain
PtpAffx.1377.1.A1_at	-1.6318	7.31585e-05	gw1.IX.314.1	At2g28190	copper:zinc superoxide dismutase (CSD2) : identical to GP:3273753:AF061519: supported by full-length cDNA: Ceres:39796.	At2g28190	0.47854	putative copper/zinc superoxide dismutase identical to GP:3273753:AF061519;supported by full-length cDNA: Ceres:39796.
PtpAffx.137959.1.S1_at	-3.6106	0.000169016	eugene3.00161066	At2g38080	laccase (diphenol oxidase)	At2g38080	0.110739	putative diphenol oxidase ; supported by cDNA: gi_15450602_gb_AY052669.1_
PtpAffx.138084.1.S1_s_at	-2.47434	0.0191118	eugene3.00091041	At3g63520	9-cis-epoxycarotenoid dioxygenase [neoxanthin cleavage enzyme](NC1)(NCED1) : identical to putative 9-cis-epoxy-carotenoid dioxygenase [GI:3096910]	At3g63520	0.526245	neoxanthin cleavage enzyme nc1
PtpAffx.138124.1.S1_at	-1.68005	0.000367781	fgenesh4_pm.C_LG_V000514	At3g22750	expressed protein : similar to putative protein kinase GB:CAB10257 from [Arabidopsis thaliana]: supported by cDNA: gi_14334661_gb_AY035004.1_	At3g22750	0.547815	unknown protein similar to putative protein kinase GB:CAB10257 from [Arabidopsis thaliana]; supported by cDNA: gi_14334661_gb_AY035004.1_
PtpAffx.138124.1.S1_s_at	-1.75641	0.00159685	fgenesh4_pm.C_LG_II000238	At3g22750	expressed protein : similar to putative protein kinase GB:CAB10257 from [Arabidopsis thaliana]: supported by cDNA: gi_14334661_gb_AY035004.1_	At3g22750	0.547815	unknown protein similar to putative protein kinase GB:CAB10257 from [Arabidopsis thaliana]; supported by cDNA: gi_14334661_gb_AY035004.1_
PtpAffx.138263.1.S1_at	-3.79387	4.59888e-07	estExt_Genewise1_v1.C_LG_XI2954	At5g55970	putative protein : contains similarity to unknown protein (pir||T08924):supported by full-length cDNA: Ceres:141890.	At5g55970	0.376947	putative protein contains similarity to unknown protein (pir |T08924);supported by full-length cDNA: Ceres:141890.
PtpAffx.13856.1.S1_at	-3.28874	0.00242248	gw1.VI.1079.1	At2g41330	unknown protein : : supported by cDNA: gi_18491270	At2g41330	0.416153	unknown protein
PtpAffx.138813.2.A1_at	-1.08773	0.00248544	estExt_fgenesh4_pg.C_1310041	At1g09430	unknown protein : similar to ATP-citrate-lyase: Location of EST gb|Z34587. Highly similar to F8A5.32	At1g09430	0.373199	unknown protein similar to ATP-citrate-lyase; Location of EST gb|Z34587. Highly similar to F8A5.32, gb|2462746 and similar to ATP-citrate-lyase, gi|113116
PtpAffx.139301.1.S1_s_at	-0.919972	0.0129044	estExt_Genewise1_v1.C_LG_V0054	At4g21470	putative protein :	At4g21470	0.731271	putative protein
PtpAffx.139618.1.S1_s_at	-2.5458	0.0027155	eugene3.01070053	At3g15353	Expressed protein : : supported by full-length cDNA: Ceres: 32882.	At3g15353	0.560275	Expressed protein ; supported by full-length cDNA: Ceres: 32882.
PtpAffx.14026.2.A1_s_at	-6.73191	0.00303853	eugene3.00040363	At5g44030	cellulose synthase catalytic subunit-like protein :	At5g44030	0.16627	cellulose synthase catalytic subunit-like protein
PtpAffx.140448.2.A1_at	-0.657819	0.0149632	gw1.VII.1428.1	At2g13650	putative vanadate resistance protein :	At2g13650	0.620326	putative vanadate resistance protein
PtpAffx.14081.1.S1_at	-5.34492	0.000247078	eugene3.00130596	At5g56340	putative protein : similar to unknown protein (pir||T05064): supported by cDNA: gi_17380897	At5g56340	0.534455	putative protein similar to unknown protein (pir||T05064)
PtpAffx.141260.1.S1_x_at	-3.97879	7.50571e-05	eugene3.00131210	At5g60490	fasciclin-like arabinogalactan-protein (FLA12) : :supported by full-length cDNA: Ceres:15239.	At5g60490	0.296093	arabinogalactan protein - like arabinogalactan protein Pop14A9, Populus alba x Populus tremula, EMBL:AF183809;supported by full-length cDNA: Ceres:15239.
PtpAffx.14180.1.S1_at	-3.41986	0.0103945	fgenesh4_pg.C_LG_II001817	At1g02640	glycosyl hydrolase family 3 : similar to beta-xylosidase GB:Z84377 GI:2102655 from [Aspergillus niger]: supported by cDNA: gi_14194120_gb_AF367266.1_AF367266	At1g02640	0.0246696	beta-xylosidase, putative similar to beta-xylosidase GB:Z84377 GI:2102655 from [Aspergillus niger]; supported by cDNA: gi_14194120_gb_AF367266.1_AF367266
PtpAffx.142169.1.S1_at	-2.04452	0.000314869	gw1.VI.2741.1	At1g15550	gibberellin 3 beta-hydroxylase	At1g15550	0.102087	gibberellin 3 beta-hydroxylase, putative similar to gibberellin 3 beta-hydroxylase GI:3982753 from [Arabidopsis thaliana]; supported by cDNA: gi_1945343_gb_L37126.1_ATHGA4A
PtpAffx.142603.1.A1_s_at	-1.21918	0.0133462	estExt_fgenesh4_pg.C_LG_XIII0337	At5g07990	flavonoid 3'-hydroxylase (F3'H) : : supported by cDNA: gi_10334803_gb_AF271649.1_AF271649	At5g07990	0.0764111	flavonoid 3-hydroxylase - like protein flavonoid 3 -hydroxylase Ht1, Petunia x hybrida, EMBL:AF155332; supported by cDNA: gi_10334803_gb_AF271649.1_AF271649
PtpAffx.142752.1.S1_at	-0.989363	0.00815239	fgenesh4_pm.C_LG_III000051	At1g72470	unknown protein :	At1g72470	0.549599	unknown protein
PtpAffx.142854.1.S1_s_at	-10.3461	3.81285e-08	estExt_Genewise1_v1.C_LG_XII0103	At5g60490	fasciclin-like arabinogalactan-protein (FLA12) : :supported by full-length cDNA: Ceres:15239.	At5g60490	0.296093	arabinogalactan protein - like arabinogalactan protein Pop14A9, Populus alba x Populus tremula, EMBL:AF183809;supported by full-length cDNA: Ceres:15239.
PtpAffx.143216.1.A1_at	-0.725363	0.00820392	gw1.I.5722.1	At4g10390	putative protein kinase : CLV1 receptor kinase	At4g10390	0.185983	putative protein kinase CLV1 receptor kinase, Arabidopsis thaliana, gb:U96879
PtpAffx.143284.1.S1_at	-6.05286	2.27903e-05	grail3.0634000501	At1g16880	expressed protein : : supported by cDNA: gi_14423501_gb_AF386988.1_AF386988	At1g16880	0.409038	unknown protein ; supported by cDNA: gi_14423501_gb_AF386988.1_AF386988
PtpAffx.143335.1.S1_at	-8.1878	6.49681e-09	gw1.XIV.2235.1	At5g19730	pectinesterase family : contains Pfam profile: PF01095 pectinesterase: supported by cDNA: gi_17529289	At5g19730	0.0478388	pectin methylesterase-like protein pectin methyl esterase - Solanum tuberosum, EMBL:AF152172
PtpAffx.143505.1.S1_s_at	-1.26506	0.0169548	estExt_Genewise1_v1.C_1880001	At2g34585	Expressed protein : : supported by full-length cDNA: Ceres: 19349.	At2g34585	0.338277	Expressed protein ; supported by full-length cDNA: Ceres: 19349.
PtpAffx.143576.1.S1_s_at	-3.34609	0.0030881	estExt_fgenesh4_pg.C_LG_III1639	At2g41430	ERD15 protein : identical to GB D30719	At2g41430	0.669273	ERD15 protein identical to GB D30719; supported by full-length cDNA: Ceres: 31388.
PtpAffx.143705.2.S1_s_at	-0.953968	0.00280129	estExt_fgenesh4_pm.C_1420009	At4g03560	putative calcium channel : : supported by cDNA: gi_13786068_gb_AF360372.1_AF360372	At4g03560	0.602079	putative calcium channel ; supported by cDNA: gi_13786068_gb_AF360372.1_AF360372
PtpAffx.143914.1.S1_s_at	-1.85188	0.00625526	estExt_Genewise1_v1.C_LG_XI2194	At1g11380	expressed protein : :supported by full-length cDNA: Ceres:113571.	At1g11380	0.642185	unknown protein ;supported by full-length cDNA: Ceres:113571.
PtpAffx.144067.1.S1_s_at	-4.39292	0.000403426	grail3.0073008901	At4g10310	potassium uptake transporter - like protein : potassium transport protein TRK1	At4g10310	0.0188765	potassium uptake transporter - like protein potassium transport protein TRK1, Saccharomyces cerevisiae, PIR2:JU0466; supported by cDNA: gi_7716473_gb_AF237672.1_AF237672
PtpAffx.144090.1.S1_at	-3.10445	5.11398e-05	gw1.III.2299.1	At1g31770	ABC transporter family protein : contains Pfam profile: PF00005: ABC transporter:supported by full-length cDNA: Ceres:95290.	At1g31770	0.190489	ABC transporter, putative contains Pfam profile: PF00005: ABC transporter;supported by full-length cDNA: Ceres:95290.
PtpAffx.144614.1.S1_at	-3.58507	0.0192764	eugene3.00400102	At2g44740	putative PREG1-like negative regulator :	At2g44740	0.274849	putative PREG1-like negative regulator
PtpAffx.144653.1.S1_at	-0.677424	0.0164578	estExt_fgenesh4_pg.C_LG_VII0826	At4g37270	Cu2+-transporting ATPase-like protein :	At4g37270	0.687252	Cu2+-transporting ATPase-like protein
PtpAffx.144653.2.A1_at	-1.02836	0.0167229	estExt_fgenesh4_pg.C_LG_VII0826	At4g37270	Cu2+-transporting ATPase-like protein :	At4g37270	0.687252	Cu2+-transporting ATPase-like protein
PtpAffx.144896.1.S1_at	-4.41982	0.000773232	estExt_Genewise1_v1.C_LG_I6151	At1g55760	hypothetical protein : predicted by genemark.hmm	At1g55760	0.665187	hypothetical protein predicted by genemark.hmm
PtpAffx.145.1.A1_at	-2.06395	0.00853489	gw1.XIX.1789.1	At1g33700	hypothetical protein : predicted by genemark.hmm	At1g33700	0.284318	hypothetical protein predicted by genemark.hmm
PtpAffx.145175.1.A1_at	-1.55833	0.00147317	estExt_fgenesh4_pg.C_LG_III0799	At4g19120	putative protein : several hypothetical proteins - Arabidopsis thaliana: supported by cDNA: gi_15320409_dbj_AB039927.1_AB039927	At4g19120	0.228746	putative protein several hypothetical proteins - Arabidopsis thaliana; supported by cDNA: gi_15320409_dbj_AB039927.1_AB039927
PtpAffx.145514.1.S1_at	-2.07646	0.00299995	gw1.I.1006.1	At5g58900	I-box binding factor - like protein : I-box binding factor	At5g58900	0.167601	I-box binding factor - like protein I-box binding factor, Lycopersicon esculentum, EMBL:LES243339
PtpAffx.14585.2.S1_a_at	-0.414293	0.0139398	estExt_Genewise1_v1.C_LG_IX4312	At3g46060	GTP-binding protein ara-3 : : supported by cDNA: gi_14334917_gb_AY035132.1_	At3g46060	0.683473	GTP-binding protein ara-3 ; supported by cDNA: gi_14334917_gb_AY035132.1_
PtpAffx.145992.1.S1_at	-2.14218	0.0117993	eugene3.01170053	At5g63710	leucine-rich repeat transmembrane protein kinase	At5g63710	0.326949	receptor-like protein kinase ; supported by cDNA: gi_16974576_gb_AY060554.1_
PtpAffx.146473.1.A1_at	-4.71312	0.00232992	eugene3.00101287	At1g13600	bZIP family transcription factor : contains Pfam profile: PF00170 bZIP transcription factor: supported by cDNA: gi_12083267	At1g13600	0.325527	bZIP transcription factor, putative similar to bZIP transcription factor GI:1769891 from [Arabidopsis thaliana]
PtpAffx.14663.1.S1_at	-1.67932	0.000493785	eugene3.00141100	At2g04795	Expressed protein : : supported by cDNA: gi_13926282_gb_AF372895.1_AF372895	At2g04795	0.493582	Expressed protein ; supported by cDNA: gi_13926282_gb_AF372895.1_AF372895
PtpAffx.14663.2.S1_s_at	-2.95601	0.000360995	eugene3.00141100	At2g04795	Expressed protein : : supported by cDNA: gi_13926282_gb_AF372895.1_AF372895	At2g04795	0.493582	Expressed protein ; supported by cDNA: gi_13926282_gb_AF372895.1_AF372895
PtpAffx.14671.1.S1_at	-3.37127	3.74737e-05	grail3.0013032202	At5g22920	PGPD14 protein : :supported by full-length cDNA: Ceres:41666.	At5g22920	0.533341	PGPD14 protein ;supported by full-length cDNA: Ceres:41666.
PtpAffx.146775.2.A1_at	-1.22306	0.00468882	gw1.41.566.1	At1g33800	expressed protein : :supported by full-length cDNA: Ceres:114466.	At1g33800	0.0555274	hypothetical protein predicted by genemark.hmm;supported by full-length cDNA: Ceres:114466.
PtpAffx.146834.1.A1_at	-4.80761	9.24018e-05	fgenesh4_pm.C_LG_V000721	At1g20823	similar to putative RING zinc finger protein : temporary automated functional assignment	At1g20823	0.234139	predicted protein ; supported by cDNA: gi_15027984_gb_AY045849.1_
PtpAffx.147001.1.A1_at	-3.46107	0.0197825	fgenesh4_pm.C_LG_IV000044	At4g21410	serine threonine kinase - like protein : : supported by cDNA: gi_18650593	At4g21410	0.231577	serine/threonine kinase - like protein
PtpAffx.147090.1.A1_at	-0.921694	0.000213229	gw1.XII.1246.1	At3g17730	hypothetical protein : similar to GRAB1 protein GB:CAA09371 [Triticum sp.]	At3g17730	0.163807	hypothetical protein similar to GRAB1 protein GB:CAA09371 [Triticum sp.]
PtpAffx.147493.1.A1_at	-1.81583	0.00478888	estExt_fgenesh4_pm.C_LG_II0638	At3g60520	putative protein : :supported by full-length cDNA: Ceres:21518.	At3g60520	0.527983	putative protein ;supported by full-length cDNA: Ceres:21518.
PtpAffx.147493.2.A1_at	-2.90318	0.0042837	estExt_fgenesh4_pm.C_LG_II0638	At3g60520	putative protein : :supported by full-length cDNA: Ceres:21518.	At3g60520	0.527983	putative protein ;supported by full-length cDNA: Ceres:21518.
PtpAffx.147763.1.A1_s_at	-2.45073	4.65805e-06	estExt_fgenesh4_pg.C_LG_VII0468	At1g10380	Expressed protein : : supported by full-length cDNA: Ceres: 156978.	At1g10380	0.310804	Expressed protein ; supported by full-length cDNA: Ceres: 156978.
PtpAffx.14780.1.S1_at	-3.64405	0.0146135	gw1.XVII.1044.1	At1g69780	HD-Zip transcription factor	At1g69780	0.334646	homeobox gene 13 protein identical to homeobox gene 13 protein gb|AAF20996.1|AF208044_1 [Arabidopsis thaliana];supported by full-length cDNA: Ceres:2913.
PtpAffx.14833.2.S1_at	-2.533	0.0103392	grail3.0013032202	At5g22920	PGPD14 protein : :supported by full-length cDNA: Ceres:41666.	At5g22920	0.533341	PGPD14 protein ;supported by full-length cDNA: Ceres:41666.
PtpAffx.148459.1.S1_at	-2.02736	0.0149296	gw1.XIX.1789.1	At1g33700	hypothetical protein : predicted by genemark.hmm	At1g33700	0.284318	hypothetical protein predicted by genemark.hmm
PtpAffx.149167.1.S1_s_at	-2.4657	0.000902238	grail3.0003067001	At1g77330	1-aminocyclopropane-1-carboxylate oxidase	At1g77330	0.250482	1-aminocyclopropane-1-carboxylate oxidase, putative similar to 1-aminocyclopropane-1-carboxylate oxidase GI:3386565 from [Sorghum bicolor];supported by full-length cDNA: Ceres:269582.
PtpAffx.149305.1.S1_at	-3.73173	0.00484673	gw1.XIX.978.1	At5g56340	putative protein : similar to unknown protein (pir||T05064): supported by cDNA: gi_17380897	At5g56340	0.534455	putative protein similar to unknown protein (pir||T05064)
PtpAffx.150066.1.S1_s_at	-2.89418	0.0110119	gw1.XV.433.1	At5g53450	putative protein : similar to unknown protein (sp|P29618):supported by full-length cDNA: Ceres:95459.	At5g53450	0.712585	putative protein similar to unknown protein (sp|P29618);supported by full-length cDNA: Ceres:95459.
PtpAffx.150960.2.S1_at	-1.3409	0.0106553	eugene3.00151045	At1g31130	expressed protein : similar to unknown protein GB:AAC79135	At1g31130	0.64606	unknown protein similar to unknown protein GB:AAC79135, ESTs gb|T20423, gb|AA712864, gb|H76323 and gb|Z25560 come from this gene;supported by full-length cDNA: Ceres:151489.
PtpAffx.151124.1.S1_s_at	-0.387527	0.00144389	estExt_Genewise1_v1.C_LG_I1554	At1g51260	putative acyl-CoA : 1-acylglycerol-3-phosphate acyltransferase :	At1g51260	0.260043	putative acyl-CoA : 1-acylglycerol-3-phosphate acyltransferase
PtpAffx.151150.1.S1_at	-1.12265	0.0128191	fgenesh4_pg.C_LG_XV000271	At3g18370	expressed protein : contains Pfam profile: PF00168 C2 domain: supported by cDNA: gi_15983786_gb_AY056799.1_	At3g18370	0.757705	unknown protein contains Pfam profile: PF00168 C2 domain; supported by cDNA: gi_15983786_gb_AY056799.1_
PtpAffx.151180.1.S1_at	-1.90317	0.00193273	estExt_fgenesh4_pg.C_LG_V1127	At1g34000	expressed protein : contains similarity to photosystem II 22 kDa protein GI:6006279 from [Arabidopsis thaliana]:supported by full-length cDNA: Ceres:11084.	At1g34000	0.43634	hypothetical protein contains similarity to photosystem II 22 kDa protein GI:6006279 from [Arabidopsis thaliana];supported by full-length cDNA: Ceres:11084.
PtpAffx.15135.1.A1_s_at	-2.75109	0.00141563	grail3.0010067701	At2g01910	unknown protein :	At2g01910	0.434806	unknown protein
PtpAffx.15202.1.S1_at	-2.58693	9.56766e-05	gw1.VI.847.1	At5g35100	putative protein :	At5g35100	0.577269	putative protein
PtpAffx.152125.1.S1_s_at	-2.38708	0.0035135	gw1.XI.428.1	At5g54770	thiazole biosynthetic enzyme precursor (ARA6) (sp Q38814) : : supported by cDNA: gi_1113782_gb_U17589.1_ATU17589	At5g54770	0.269813	thiazole biosynthetic enzyme precursor (ARA6) (sp Q38814) ; supported by cDNA: gi_1113782_gb_U17589.1_ATU17589
PtpAffx.152131.1.S1_at	-3.30178	6.13863e-05	gw1.57.277.1	At4g36010	thaumatin-like protein : thaumatin-like protein	At4g36010	0.260265	thaumatin-like protein thaumatin-like protein, Arabidopsis thaliana, Pir2:S71175; supported by cDNA: gi_13430505_gb_AF360165.1_AF360165
PtpAffx.152363.1.S1_s_at	-3.464	0.00211131	eugene3.00002531	At3g07310	expressed protein : : supported by full-length cDNA: Ceres: 37200.	At3g07310	0.705976	unknown protein ; supported by full-length cDNA: Ceres: 37200.
PtpAffx.152395.1.S1_s_at	-2.32719	0.00275918	grail3.0002040401	At2g27310	unknown protein : : supported by cDNA: gi_13877666	At2g27310	0.0723157	unknown protein
PtpAffx.153202.1.A1_s_at	-2.51978	0.00194843	gw1.XV.984.1	At1g73650	expressed protein : supported by cDNA: Ceres:13335: supported by cDNA: 13335.	At1g73650	0.627535	unknown protein supported by cDNA: Ceres:13335
PtpAffx.15327.4.A1_at	-0.605841	0.0179661	gw1.X.4817.1	At1g60420	expressed protein : contains similarity to tryparedoxin GI:3851498 from [Crithidia fasciculata]:supported by full-length cDNA: Ceres:34936.	At1g60420	0.522461	unknown protein contains similarity to tryparedoxin GI:3851498 from [Crithidia fasciculata];supported by full-length cDNA: Ceres:34936.
PtpAffx.154068.1.A1_at	-0.926279	0.0134613	fgenesh4_pm.C_LG_VII000271	At5g08280	hydroxymethylbilane synthase : :supported by full-length cDNA: Ceres:3051.	At5g08280	0.657047	hydroxymethylbilane synthase ;supported by full-length cDNA: Ceres:3051.
PtpAffx.15434.1.A1_at	-2.31124	0.00204757	eugene3.00140182	At2g45510	cytochrome p450	At2g45510	0.462302	putative cytochrome P450
PtpAffx.15434.1.A1_s_at	-3.18895	0.000572726	eugene3.00140182	At2g45510	cytochrome p450	At2g45510	0.462302	putative cytochrome P450
PtpAffx.15434.2.A1_at	-3.23933	0.00366414	eugene3.00140182	At2g45510	cytochrome p450	At2g45510	0.462302	putative cytochrome P450
PtpAffx.15434.3.A1_a_at	-0.452666	0.00695857	eugene3.00140182	At2g45510	cytochrome p450	At2g45510	0.462302	putative cytochrome P450
PtpAffx.15434.3.A1_s_at	-3.24341	0.000389091	eugene3.00140182	At2g45510	cytochrome p450	At2g45510	0.462302	putative cytochrome P450
PtpAffx.15490.1.S1_s_at	-1.4903	0.00364659	estExt_Genewise1_v1.C_LG_XIX2686	At5g07070	serine threonine protein kinase-like protein : probable serine threonine protein kinase SNFL3 - Sorghum bicolor	At5g07070	0.272374	serine threonine protein kinase-like protein probable serine threonine protein kinase SNFL3 - Sorghum bicolor, PIR:T14822; supported by cDNA: gi_9280635_gb_AF286050.1_AF286050
PtpAffx.15501.1.S1_s_at	-2.95094	0.00727493	estExt_Genewise1_v1.C_LG_III1755	At1g63840	putative RING zinc finger protein : Pfam HMM hit: zinc finger	At1g63840	0.402705	putative RING zinc finger protein Pfam HMM hit: zinc finger, C3HC4 type (RING finger); supported by cDNA: gi_16648709_gb_AY058131.1_
PtpAffx.155350.1.S1_at	-1.54596	0.00480756	fgenesh4_pg.C_LG_V000555	At1g47128	cysteine proteinase RD21A : identical to thiol protease RD21A SP:P43297 from [Arabidopsis thaliana]	At1g47128	0.553623	cysteine proteinase RD21A identical to thiol protease RD21A SP:P43297 from [Arabidopsis thaliana]
PtpAffx.155350.1.S1_s_at	-2.60659	0.00420639	fgenesh4_pg.C_LG_V000555	At1g47128	cysteine proteinase RD21A : identical to thiol protease RD21A SP:P43297 from [Arabidopsis thaliana]	At1g47128	0.553623	cysteine proteinase RD21A identical to thiol protease RD21A SP:P43297 from [Arabidopsis thaliana]
PtpAffx.155773.1.S1_s_at	-5.64247	0.0081279	gw1.VIII.2953.1	At3g16920	glycosyl hydrolase family 19 (chitinase) : similar to class I chitinase GI:7798670 from [Arabis microphylla]: supported by cDNA: gi_15724261_gb_AF412071.1_AF412071	At3g16920	0.109082	basic chitinase, putative similar to basic chitinase GB:CAA78843 [Lycopersicon esculentum] (Plant Mol. Biol. 22 (6), 1017-1029 (1993)); supported by cDNA: gi_15724261_gb_AF412071.1_AF412071
PtpAffx.155898.1.S1_at	-3.34994	0.0184962	estExt_Genewise1_v1.C_LG_XIV3950	At3g07570	unknown protein : predicted by genefinder	At3g07570	0.321071	unknown protein predicted by genefinder, single est match
PtpAffx.15679.1.S1_at	-2.24062	0.00430402	gw1.VIII.969.1	At2g39200	similar to Mlo proteins from H. vulgare : : supported by cDNA: gi_14091593_gb_AF369573.1_AF369573	At2g39200	0.160102	similar to Mlo proteins from H. vulgare ; supported by cDNA: gi_14091593_gb_AF369573.1_AF369573
PtpAffx.1574.1.A1_at	-2.12861	6.08671e-07	grail3.0030011901	At5g06800	putative protein : contains similarity to transfactor	At5g06800	0.236357	putative protein contains similarity to transfactor
PtpAffx.157570.1.S1_at	-2.08198	0.00899148	fgenesh4_pg.C_LG_VIII001771	At4g15560	DEF (CLA1) protein : : supported by cDNA: gi_14334451_gb_AY034917.1_	At4g15560	0.624563	DEF (CLA1) protein ; supported by cDNA: gi_14334451_gb_AY034917.1_
PtpAffx.157864.1.S1_s_at	-1.33334	0.00575432	fgenesh4_pg.C_LG_I001774	At2g28810	Dof zinc finger protein : similar to zinc finger protein OBP2 GI:5059394 from [Arabidopsis thaliana]	At2g28810	0.581178	putative DOF zinc finger protein
PtpAffx.1581.1.A1_at	-2.17348	0.000300401	estExt_fgenesh4_pg.C_LG_IV0437	At2g33990	putative SF16 protein {Helianthus annuus} :	At2g33990	0.420591	putative SF16 protein {Helianthus annuus}
PtpAffx.158132.1.A1_at	-2.50135	0.0014472	estExt_Genewise1_v1.C_1270093	At1g62810	amine oxidase	At1g62810	0.440138	amine oxidase, putative similar to amine oxidase GB:AAD49420 GI:5733089 [Canavalia lineata]
PtpAffx.158211.1.S1_at	-1.52638	4.80262e-05	fgenesh4_pm.C_LG_I001048	At2g15320	leucine rich repeat protein family : contains leucine rich-repeat (LRR) domains Pfam:PF00560	At2g15320	0.377831	putative leucine-rich repeat disease resistance protein ;supported by full-length cDNA: Ceres:20900.
PtpAffx.158408.1.S1_s_at	-2.23821	0.00852921	estExt_fgenesh4_pg.C_LG_III1668	At5g13810	putative protein : contains similarity to unknown protein (emb|CAB72177.1):supported by full-length cDNA: Ceres:124023.	At5g13810	0.447833	putative protein contains similarity to unknown protein (emb CAB72177.1);supported by full-length cDNA: Ceres:124023.
PtpAffx.158710.1.S1_s_at	-5.25082	0.0122033	estExt_Genewise1_v1.C_LG_XIV1619	At4g01070	putative flavonol glucosyltransferase : similar to Manihot esculenta flavonol 3-O-glucosyltransferase 5	At4g01070	0.230109	putative flavonol glucosyltransferase similar to Manihot esculenta flavonol 3-O-glucosyltransferase 5, GenBank accession number Q40287;supported by full-length cDNA: Ceres:1204.
PtpAffx.15900.1.S1_s_at	-2.50472	0.00367474	grail3.0152000301	At3g20860	putative serine:threonine protein kinase : similar to GB:NP_035979 from [Mus musculus]	At3g20860	0.440475	putative serine/threonine protein kinase similar to GB:NP_035979 from [Mus musculus]
PtpAffx.15900.2.S1_at	-2.41453	0.00101573	grail3.0152000301	At3g20860	putative serine:threonine protein kinase : similar to GB:NP_035979 from [Mus musculus]	At3g20860	0.440475	putative serine/threonine protein kinase similar to GB:NP_035979 from [Mus musculus]
PtpAffx.159032.2.S1_at	-1.78137	0.00141645	gw1.VIII.2087.1	At1g79380	expressed protein : : supported by cDNA: gi_13937148_gb_AF372928.1_AF372928	At1g79380	0.427143	unknown protein ; supported by cDNA: gi_13937148_gb_AF372928.1_AF372928
PtpAffx.159032.3.S1_a_at	-1.84504	0.00959418	gw1.X.1323.1	At1g79380	expressed protein : : supported by cDNA: gi_13937148_gb_AF372928.1_AF372928	At1g79380	0.427143	unknown protein ; supported by cDNA: gi_13937148_gb_AF372928.1_AF372928
PtpAffx.15950.1.S1_at	-3.80439	0.00287574	eugene3.00140550	At3g62020	germin-like protein (GLP10) :	At3g62020	0.153838	germin-like protein (GLP10)
PtpAffx.15950.2.S1_s_at	-3.6528	0.00374965	grail3.0039027801	At3g62020	germin-like protein (GLP10) :	At3g62020	0.153838	germin-like protein (GLP10)
PtpAffx.159657.1.A1_at	-1.80754	0.000878446	eugene3.00130020	At5g26595	putative protein : isopenicillin N epimerase	At5g26595	0.772131	putative protein isopenicillin N epimerase, Streptomyces clavuligerus, EMBL:M32324
PtpAffx.159780.1.A1_at	-3.30119	0.0012222	gw1.IV.3042.1	At3g47620	putative protein : auxin-induced basic helix-loop-helix transcription factor - Gossypium hirsutum	At3g47620	0.363824	putative protein auxin-induced basic helix-loop-helix transcription factor - Gossypium hirsutum, EMBL:AF165924
PtpAffx.160011.1.A1_at	-0.753633	0.0176403	estExt_Genewise1_v1.C_LG_VI0968	At1g13950	initiation factor 5A-4 : identical to initiation factor 5A-4 GB:AAD39281 GI:5080771 from (Arabidopsis thaliana): supported by cDNA: gi_12407784_gb_AF296082.1_AF296082	At1g13950	0.407704	initiation factor 5A-4 identical to initiation factor 5A-4 GB:AAD39281 GI:5080771 from (Arabidopsis thaliana); supported by cDNA: gi_12407784_gb_AF296082.1_AF296082
PtpAffx.1601.4.A1_s_at	-6.84336	0.000596369	gw1.X.2081.1	At2g39730	auxin-regulated protein : :supported by full-length cDNA: Ceres:7114.	At2g39730	0.387176	hypothetical protein ;supported by full-length cDNA: Ceres:7114.
PtpAffx.1601.7.S1_at	-5.99889	0.00277107	eugene3.00010471	At3g61470	light-harvesting chlorophyll a:b binding protein : :supported by full-length cDNA: Ceres:123159.	At3g61470	0.219553	Lhca2 protein ;supported by full-length cDNA: Ceres:123159.
PtpAffx.160131.1.A1_at	-1.01459	0.00434633	gw1.XIX.1983.1	At1g22540	oligopeptide transporter	At1g22540	0.587924	oligopeptide transporter, putative similar to oligopeptide transporter 1-1 GI:510238 from [Arabidopsis thaliana]
PtpAffx.161201.1.S1_at	-2.42235	0.00189456	gw1.135.50.1	At1g72160	cytosolic factor	At1g72160	0.261123	cytosolic factor, putative similar to GI:807956 from [Saccharomyces cerevisiae]; supported by cDNA: gi_15081613_gb_AY048199.1_
PtpAffx.1615.1.S1_x_at	-3.96682	0.000407324	estExt_fgenesh4_kg.C_1630003	At1g60950	ferrodoxin precursor : identical to FERREDOXIN PRECURSOR GB:P16972 from [Arabidopsis thaliana]: supported by cDNA: gi_13265544_gb_AF324706.2_AF324706	At1g60950	0.658949	ferrodoxin precursor identical to FERREDOXIN PRECURSOR GB:P16972 from [Arabidopsis thaliana]; supported by cDNA: gi_13265544_gb_AF324706.2_AF324706
PtpAffx.161544.2.S1_a_at	-4.26713	0.00350079	grail3.0065010301	At1g64860	plastid RNA polymerase sigma-subunit : identical to plastid RNA polymerase sigma-subunit GI:2398851 from [Arabidopsis thaliana]: supported by cDNA: gi_13358225_gb_AF325036.2_AF325036	At1g64860	0.679715	plastid RNA polymerase sigma-subunit identical to plastid RNA polymerase sigma-subunit GI:2398851 from [Arabidopsis thaliana]; supported by cDNA: gi_13358225_gb_AF325036.2_AF325036
PtpAffx.161548.1.S1_s_at	-4.0863	0.00124267	estExt_fgenesh4_pm.C_LG_I0924	At5g40890	CLC-a chloride channel protein : identical to GI:1742952 (gb|AAC05742.1): supported by cDNA: gi_1619955_gb_U72151.1_ATU72151	At5g40890	0.381454	anion channel protein (gb|AAC05742.1) ; supported by cDNA: gi_1619955_gb_U72151.1_ATU72151
PtpAffx.16163.1.S1_at	-2.44279	0.00451229	eugene3.00070749	At5g23190	cytochrome P450-like protein :	At5g23190	0.26264	cytochrome P450-like protein
PtpAffx.162047.1.S1_s_at	-8.36997	5.90929e-07	estExt_Genewise1_v1.C_LG_IX4802	At5g60490	fasciclin-like arabinogalactan-protein (FLA12) : :supported by full-length cDNA: Ceres:15239.	At5g60490	0.296093	arabinogalactan protein - like arabinogalactan protein Pop14A9, Populus alba x Populus tremula, EMBL:AF183809;supported by full-length cDNA: Ceres:15239.
PtpAffx.16235.1.A1_at	-1.69199	0.00662876	eugene3.00030818	At2g35060	putative potassium transporter : : supported by cDNA: gi_20466267	At2g35060	0.498986	putative potassium transporter
PtpAffx.162581.1.S1_s_at	-2.46448	0.00586116	eugene3.00040183	At4g05150	putative protein : various predicted proteins: supported by cDNA: gi_15809939_gb_AY054238.1_	At4g05150	0.309938	putative protein various predicted proteins; supported by cDNA: gi_15809939_gb_AY054238.1_
PtpAffx.162632.1.A1_at	-3.46285	0.00216506	eugene3.00180947	At5g48930	anthranilate N-benzoyltransferase : :supported by full-length cDNA: Ceres:114130.	At5g48930	0.623305	anthranilate N-benzoyltransferase ;supported by full-length cDNA: Ceres:114130.
PtpAffx.162632.2.A1_s_at	-3.42977	1.41803e-05	estExt_fgenesh4_pg.C_LG_XVIII0910	At5g48930	anthranilate N-benzoyltransferase : :supported by full-length cDNA: Ceres:114130.	At5g48930	0.623305	anthranilate N-benzoyltransferase ;supported by full-length cDNA: Ceres:114130.
PtpAffx.1627.1.S1_a_at	-3.68898	9.51097e-05	estExt_Genewise1_v1.C_LG_II1087	At2g20180	unknown protein :	At2g20180	0.311452	unknown protein
PtpAffx.163500.1.S1_at	-0.92332	0.00355121	fgenesh4_pg.C_scaffold_631000003	At4g03500	hypothetical protein :	At4g03500	0.146805	hypothetical protein
PtpAffx.163511.1.S1_at	-1.07102	0.0102376	estExt_fgenesh4_pm.C_LG_III0643	At3g20860	putative serine:threonine protein kinase : similar to GB:NP_035979 from [Mus musculus]	At3g20860	0.440475	putative serine/threonine protein kinase similar to GB:NP_035979 from [Mus musculus]
PtpAffx.163699.1.S1_s_at	-1.6133	0.000789053	gw1.VII.3166.1	At2g23610	putative acetone-cyanohydrin lyase :	At2g23610	0.145967	putative acetone-cyanohydrin lyase
PtpAffx.163761.1.S1_at	-2.37172	0.00136318	gw1.XVIII.3053.1	At4g30490	putative protein : putative ATPase - Haematobia irritans	At4g30490	0.547091	putative protein putative ATPase - Haematobia irritans,PID:g525318;supported by full-length cDNA: Ceres:4.
PtpAffx.163890.1.S1_at	-3.58204	0.000217437	estExt_fgenesh4_pg.C_290239	At2g35470	expressed protein : :supported by full-length cDNA: Ceres:13821.	At2g35470	0.333156	unknown protein ;supported by full-length cDNA: Ceres:13821.
PtpAffx.163895.1.S1_at	-1.37703	0.0105436	gw1.IV.419.1	At4g36750	quinone reductase family : similar to 1	At4g36750	0.602323	minor allergen ;supported by full-length cDNA: Ceres:35084.
PtpAffx.16420.1.A1_at	-1.49705	0.0140949	estExt_fgenesh4_pg.C_LG_VIII0541	At2g38080	laccase (diphenol oxidase)	At2g38080	0.110739	putative diphenol oxidase ; supported by cDNA: gi_15450602_gb_AY052669.1_
PtpAffx.16658.1.A1_at	-0.873622	0.000361721	estExt_fgenesh4_pm.C_LG_XVIII0265	At2g44260	expressed protein : : supported by cDNA: gi_15293038_gb_AY050953.1_	At2g44260	0.173066	hypothetical protein predicted by grail; supported by cDNA: gi_15293038_gb_AY050953.1_
PtpAffx.1691.1.A1_a_at	-4.26396	0.00035542	fgenesh4_pg.C_LG_X001273	At2g03720	unknown protein :	At2g03720	0.015439	unknown protein
PtpAffx.17081.1.S1_at	-3.20555	0.000470622	eugene3.00070068	At2g43840	putative glucosyltransferase :	At2g43840	0.108419	putative glucosyltransferase
PtpAffx.17212.1.S1_at	-2.44844	0.00437853	estExt_Genewise1_v1.C_LG_XIV1614	At4g01070	putative flavonol glucosyltransferase : similar to Manihot esculenta flavonol 3-O-glucosyltransferase 5	At4g01070	0.230109	putative flavonol glucosyltransferase similar to Manihot esculenta flavonol 3-O-glucosyltransferase 5, GenBank accession number Q40287;supported by full-length cDNA: Ceres:1204.
PtpAffx.17242.1.S1_s_at	-3.26871	0.000595961	estExt_fgenesh4_pg.C_LG_X2242	At5g04830	expressed protein : : supported by cDNA: gi_15293272_gb_AY051070.1_	At5g04830	0.686232	unknown protein ; supported by cDNA: gi_15293272_gb_AY051070.1_
PtpAffx.1734.1.A1_at	-1.71506	0.00191171	grail3.0049024601	At2g39770	GDP-mannose pyrophosphorylase : updated per Conklin PL et al	At2g39770	0.597074	GDP-mannose pyrophosphorylase updated per Conklin PL et al, PNAS 1999, 96(7):4198-203;supported by full-length cDNA: Ceres:37775.
PtpAffx.17475.1.A1_s_at	-1.99174	0.00281837	estExt_fgenesh4_pm.C_LG_I0924	At5g40890	CLC-a chloride channel protein : identical to GI:1742952 (gb|AAC05742.1): supported by cDNA: gi_1619955_gb_U72151.1_ATU72151	At5g40890	0.381454	anion channel protein (gb|AAC05742.1) ; supported by cDNA: gi_1619955_gb_U72151.1_ATU72151
PtpAffx.17540.2.A1_a_at	-4.78183	0.0137053	gw1.XVIII.1651.1	At2g45180	expressed protein : identical to GB:AAB82643supported by full-length cDNA: Ceres:17187.	At2g45180	0.0543065	unknown protein identical to GB:AAB82643supported by full-length cDNA: Ceres:17187.
PtpAffx.17540.2.A1_x_at	-4.2394	0.0123836	gw1.XVIII.1651.1	At2g45180	expressed protein : identical to GB:AAB82643supported by full-length cDNA: Ceres:17187.	At2g45180	0.0543065	unknown protein identical to GB:AAB82643supported by full-length cDNA: Ceres:17187.
PtpAffx.17648.2.A1_a_at	-2.12425	0.00276977	estExt_fgenesh4_pg.C_410212	At1g22850	expressed protein : location of EST gb|T45083 and gb|R65542: supported by cDNA: gi_15215601_gb_AY050329.1_	At1g22850	0.734582	unknown protein location of EST gb|T45083 and gb|R65542; supported by cDNA: gi_15215601_gb_AY050329.1_
PtpAffx.17983.1.A1_s_at	-5.76934	0.000800183	estExt_fgenesh4_pg.C_640031	At4g33090	aminopeptidase- like protein : aminopeptidase	At4g33090	0.814059	aminopeptidase- like protein aminopeptidase, Mus musculus, U35646
PtpAffx.18011.1.A1_s_at	-2.20064	0.00273692	eugene3.00440101	At1g17620	expressed protein : : supported by cDNA: gi_13358204_gb_AF325013.2_AF325013	At1g17620	0.286451	unknown protein ; supported by cDNA: gi_13358204_gb_AF325013.2_AF325013
PtpAffx.18119.1.A1_at	-0.732864	0.0128141	fgenesh4_pg.C_LG_II000545	At2g38020	putative vacuolar protein sorting-associated protein : : supported by cDNA: gi_15081710_gb_AY048248.1_	At2g38020	0.749434	putative vacuolar protein sorting-associated protein ; supported by cDNA: gi_15081710_gb_AY048248.1_
PtpAffx.18500.1.A1_at	-1.21564	0.00194681	gw1.VIII.1571.1	At3g52060	putative protein : hypothetical protein F10M6.70 - Arabidopsis thaliana	At3g52060	0.326741	putative protein hypothetical protein F10M6.70 - Arabidopsis thaliana,PIR3:T05399; supported by cDNA: gi_15293266_gb_AY051067.1_
PtpAffx.18687.1.A1_at	-1.64332	0.00600709	gw1.I.9208.1	At1g62990	homeodomain-containing protein HD1	At1g62990	0.426079	homeodomain-containing protein HD1, putative similar to GB:Z29073 from [Brassica napus] (Biochim. Biophys. Acta 1219 (1), 201-204 (1994)); supported by full-length cDNA: Ceres: 106887.
PtpAffx.18783.1.A1_at	-2.61075	0.00172821	gw1.VII.1597.1	At5g09220	amino acid transport protein AAP2 : :supported by full-length cDNA: Ceres:114602.	At5g09220	0.0255863	amino acid transport protein AAP2 ;supported by full-length cDNA: Ceres:114602.
PtpAffx.18862.1.A1_at	-1.13695	0.000316172	fgenesh4_pm.C_LG_III000107	At3g14470	disease resistance protein (NBS-LRR class)	At3g14470	0.492424	disease resistance protein, putative similar to resistance complex protein I2C-2 GB:AAB63275 [Lycopersicon esculentum]; contains Pfam profiles: PF00560 leucine rich repeat (6 copies), PF00931 NB-ARC domain
PtpAffx.18896.1.S1_at	-1.09578	0.0156114	fgenesh4_pg.C_LG_VII000360	At1g53570	MAP3K alpha protein kinase	At1g53570	0.566345	MAP3K alpha protein kinase, putative similar to MAP3K alpha protein kinase GB:CAA08994 GI:3688191 from [Arabidopsis thaliana]; supported by cDNA: gi_4204911_gb_U58918.1_ATU58918
PtpAffx.19154.1.S1_at	-6.36704	0.00037858	estExt_fgenesh4_pg.C_570040	At5g42180	peroxidase	At5g42180	0.0377859	peroxidase (emb|CAA66960.1)
PtpAffx.1933.1.A1_at	-1.21789	0.015208	estExt_fgenesh4_pm.C_LG_IX0732	At1g08190	vacuolar assembly protein vps41	At1g08190	0.40043	vacuolar assembly protein vps41, putative similar to vacuolar assembly protein vps41 GI:1835787 from [Lycopersicon esculentum]
PtpAffx.19521.1.A1_at	-2.41683	0.000271682	grail3.0148003201	At3g60080	putative protein : COP1-interacting protein CIP8 - Arabidopsis thaliana	At3g60080	0.459911	putative protein COP1-interacting protein CIP8 - Arabidopsis thaliana, EMBL:AF162150
PtpAffx.19531.1.S1_at	-2.45834	0.0145465	gw1.II.3432.1	At4g01680	myb family transcription factor : : supported by cDNA: gi_15450989_gb_AY054575.1_	At4g01680	0.087478	putative transcription factor ; supported by cDNA: gi_15450989_gb_AY054575.1_
PtpAffx.19705.1.A1_at	-0.543599	0.012641	estExt_fgenesh4_pm.C_LG_VI0678	At2g26080	putative glycine dehydrogenase :	At2g26080	0.602143	putative glycine dehydrogenase
PtpAffx.19715.1.A1_at	-1.16493	0.00606034	estExt_fgenesh4_pm.C_LG_II1168	At4g28770	putative protein : :supported by full-length cDNA: Ceres:1968.	At4g28770	0.342627	putative protein ;supported by full-length cDNA: Ceres:1968.
PtpAffx.1983.1.A1_at	-1.38492	0.00636206	gw1.V.3569.1	At5g65970	Mlo protein-like : : supported by cDNA: gi_14091589_gb_AF369571.1_AF369571	At5g65970	0.426245	Mlo protein-like ; supported by cDNA: gi_14091589_gb_AF369571.1_AF369571
PtpAffx.19965.1.A1_s_at	-4.8444	0.000104122	estExt_fgenesh4_pm.C_LG_XVIII0317	At5g57770	unknown protein :	At5g57770	0.0563326	unknown protein
PtpAffx.200143.1.S1_at	-3.60222	0.00547525	estExt_fgenesh4_pg.C_LG_I0284	At2g38760	putative annexin : :supported by full-length cDNA: Ceres:3294.	At2g38760	0.60329	putative annexin ;supported by full-length cDNA: Ceres:3294.
PtpAffx.200290.1.S1_at	-1.46267	0.0192186	gw1.I.8125.1	At1g30840	expressed protein : :supported by full-length cDNA: Ceres:113990.	At1g30840	0.0125232	hypothetical protein predicted by genscan+;supported by full-length cDNA: Ceres:113990.
PtpAffx.200551.1.S1_at	-0.486841	0.00671664	gw1.I.9744.1	At3g60130	glycosyl hydrolase family 1 : several beta-glucosidases - different species: supported by cDNA: gi_15028300_gb_AY045953.1_	At3g60130	0.422089	beta-glucosidase-like protein several beta-glucosidases - different species; supported by cDNA: gi_15028300_gb_AY045953.1_
PtpAffx.200733.1.S1_at	-0.962971	0.00898491	gw1.I.865.1	At3g55950	receptor kinase - like protein : receptor kinase homolog CRINKLY4	At3g55950	0.21348	receptor kinase - like protein receptor kinase homolog CRINKLY4, maize, PIR:T04108
PtpAffx.200734.1.S1_at	-2.58151	0.00417061	fgenesh4_pg.C_LG_I001629	At3g08510	phosphoinositide specific phospholipase C(AtPLC2) : identical to phosphoinositide specific phospholipase C(AtPLC2) GI:857374 [Arabidopsis thaliana]	At3g08510	0.547302	phosphoinositide specific phospholipase (AtPLC2) identical to phosphoinositide specific phospholipase (AtPLC2) GI:857374 [Arabidopsis thaliana]; supported by cDNA: gi_13430587_gb_AF360206.1_AF360206
PtpAffx.200794.1.S1_at	-1.09937	0.0179932	fgenesh4_pg.C_LG_I001774	At2g28810	Dof zinc finger protein : similar to zinc finger protein OBP2 GI:5059394 from [Arabidopsis thaliana]	At2g28810	0.581178	putative DOF zinc finger protein
PtpAffx.200841.1.S1_at	-0.834561	0.000879032	eugene3.00011712	At3g14470	disease resistance protein (NBS-LRR class)	At3g14470	0.492424	disease resistance protein, putative similar to resistance complex protein I2C-2 GB:AAB63275 [Lycopersicon esculentum]; contains Pfam profiles: PF00560 leucine rich repeat (6 copies), PF00931 NB-ARC domain
PtpAffx.200949.1.S1_at	-1.39407	0.00656081	estExt_Genewise1_v1.C_LG_I2430	At3g27925	DegP protease : SP:022609: almost identical to DegP protease precursor GB:AF028842 from [Arabidopsis thaliana] (J. Biol. Chem. 273 (12)	At3g27925	0.48023	DegP protease almost identical to DegP protease precursor GB:AF028842 from [Arabidopsis thaliana] (J. Biol. Chem. 273 (12), 7094-7098 (1998))
PtpAffx.200949.1.S1_s_at	-2.77901	1.19919e-05	estExt_Genewise1_v1.C_LG_I2430	At3g27925	DegP protease : SP:022609: almost identical to DegP protease precursor GB:AF028842 from [Arabidopsis thaliana] (J. Biol. Chem. 273 (12)	At3g27925	0.48023	DegP protease almost identical to DegP protease precursor GB:AF028842 from [Arabidopsis thaliana] (J. Biol. Chem. 273 (12), 7094-7098 (1998))
PtpAffx.200975.1.S1_s_at	-1.08832	0.00788357	fgenesh4_pm.C_LG_I000875	At5g14500	putative protein : apospory-associated protein C	At5g14500	0.569831	putative protein apospory-associated protein C, Chlamydomonas reinhardtii, EMBL:AF195243;supported by full-length cDNA: Ceres:93845.
PtpAffx.201025.1.S1_at	-3.10843	0.00146816	fgenesh4_pg.C_LG_I002290	At5g20090	putative protein : predicted proteins from various species: supported by full-length cDNA: Ceres: 17786.	At5g20090	0.677413	putative protein predicted proteins from various species; supported by full-length cDNA: Ceres: 17786.
PtpAffx.201034.1.S1_at	-1.41692	0.00478342	estExt_fgenesh4_pm.C_LG_I0924	At5g40890	CLC-a chloride channel protein : identical to GI:1742952 (gb|AAC05742.1): supported by cDNA: gi_1619955_gb_U72151.1_ATU72151	At5g40890	0.381454	anion channel protein (gb|AAC05742.1) ; supported by cDNA: gi_1619955_gb_U72151.1_ATU72151
PtpAffx.201053.1.S1_at	-1.71284	0.00031492	estExt_Genewise1_v1.C_LG_I3156	At5g41000	putative protein : strong similarity to unknown protein (gb|AAF23830.1)	At5g41000	0.447631	putative protein strong similarity to unknown protein (gb|AAF23830.1)
PtpAffx.201133.1.S1_at	-3.421	0.00339103	fgenesh4_pg.C_LG_I002524	At1g49230	RING-H2 finger protein RHA3a	At1g49230	0.0597248	RING-H2 finger protein RHA3a, putative similar to RING-H2 finger protein RHA3a GI:3790573 from [Arabidopsis thaliana]
PtpAffx.201301.1.S1_at	-1.76565	0.000879689	fgenesh4_pg.C_LG_I002908	At5g55960	putative protein : similar to unknown protein (pir||T23656): supported by cDNA: gi_16648986_gb_AY059863.1_	At5g55960	0.583968	putative protein similar to unknown protein (pir||T23656); supported by cDNA: gi_16648986_gb_AY059863.1_
PtpAffx.201317.1.S1_at	-5.08659	0.000443889	gw1.I.4947.1	At3g58120	putative protein : basic leucine zipper transcription activator shoot-forming PKSF1 - Paulownia kawakamii	At3g58120	0.020123	putative protein basic leucine zipper transcription activator shoot-forming PKSF1 - Paulownia kawakamii, EMBL:AF046934;supported by full-length cDNA: Ceres:34553.
PtpAffx.201549.1.S1_at	-1.34035	0.000123952	eugene3.00020082	At4g35090	catalase 2 : identical to catalase 2 SP:P25819	At4g35090	0.419326	catalase ; supported by cDNA: gi_15451165_gb_AY054663.1_
PtpAffx.201549.1.S1_s_at	-1.32578	0.00131615	eugene3.00020082	At4g35090	catalase 2 : identical to catalase 2 SP:P25819	At4g35090	0.419326	catalase ; supported by cDNA: gi_15451165_gb_AY054663.1_
PtpAffx.201633.1.S1_s_at	-3.38466	0.000834261	estExt_Genewise1_v1.C_LG_II2337	At1g19720	DYW7 protein : identical to DYW7 protein of unknown function GB:CAA06829 from [Arabidopsis thaliana] (Plant Mol. Biol. 42 (4)	At1g19720	0.241127	DYW7 protein identical to DYW7 protein of unknown function GB:CAA06829 from [Arabidopsis thaliana] (Plant Mol. Biol. 42 (4), 603-613 (2000))
PtpAffx.2018.1.S1_s_at	-0.606908	0.00149283	estExt_fgenesh4_pg.C_1840033	At1g73390	hypothetical protein : predicted by genemark.hmm: supported by cDNA: gi_18252172	At1g73390	0.690608	hypothetical protein predicted by genemark.hmm
PtpAffx.201800.1.S1_at	-2.43841	0.000516003	gw1.II.1920.1	At1g43650	nodulin-like protein : similar to MtN21 GB:CAA75575 GI:2598575 from [Medicago truncatula] (Mol. Plant Microbe Interact. 9 (4)	At1g43650	0.0142013	nodulin-like protein similar to MtN21 GB:CAA75575 GI:2598575 from [Medicago truncatula] (Mol. Plant Microbe Interact. 9 (4), 233-242 (1996))
PtpAffx.201814.1.S1_at	-3.75848	0.000625002	fgenesh4_pm.C_LG_II000330	At3g21260	expressed protein : :supported by full-length cDNA: Ceres:260109.	At3g21260	0.380114	unknown protein ;supported by full-length cDNA: Ceres:260109.
PtpAffx.201830.1.S1_s_at	-2.9241	4.94891e-05	estExt_fgenesh4_pm.C_LG_II0341	At1g76990	expressed protein : similar to putative uridylyl transferase GI:4406764 from [Arabidopsis thaliana]:supported by full-length cDNA: Ceres:40049.	At1g76990	0.160199	unknown protein similar to putative uridylyl transferase GI:4406764 from [Arabidopsis thaliana];supported by full-length cDNA: Ceres:40049.
PtpAffx.201905.1.S1_at	-3.9387	0.00135853	estExt_fgenesh4_pm.C_LG_II0422	At1g77990	sulfate transporter	At1g77990	0.104555	sulfate transporter, putative similar to sulfate transporter GI:2114106 from [Arabidopsis thaliana]; supported by cDNA: gi_1498119_dbj_D85416.1_ATH14
PtpAffx.201905.1.S1_s_at	-4.66068	0.00144132	estExt_fgenesh4_pm.C_LG_II0422	At1g77990	sulfate transporter	At1g77990	0.104555	sulfate transporter, putative similar to sulfate transporter GI:2114106 from [Arabidopsis thaliana]; supported by cDNA: gi_1498119_dbj_D85416.1_ATH14
PtpAffx.201931.1.S1_at	-3.14617	0.00105672	gw1.II.1751.1	At1g78260	RRM-containing protein : similar to RNA recognition motif-containing protein SEB-4 GI:8895698 from [Xenopus laevis]:supported by full-length cDNA: Ceres:123429.	At1g78260	0.126673	RNA recognition motif-containing protein SEB-4 similar to RNA recognition motif-containing protein SEB-4 GI:8895698 from [Xenopus laevis];supported by full-length cDNA: Ceres:123429.
PtpAffx.201946.1.S1_at	-2.5874	0.00283007	grail3.0003088801	At1g72220	RING-H2 zinc finger protein ATL3	At1g72220	0.118584	RING-H2 zinc finger protein ATL3, putative similar to GI:4928397 from [Arabidopsis thaliana] (Plant Mol. Biol. 40 (4), 579-590 (1999));supported by full-length cDNA: Ceres:112003.
PtpAffx.201994.1.S1_at	-7.7489	1.22492e-05	estExt_Genewise1_v1.C_LG_II3264	At5g49660	receptor protein kinase :	At5g49660	0.657518	receptor protein kinase
PtpAffx.202113.1.S1_at	-1.05728	0.0102852	gw1.II.1456.1	At2g44760	unknown protein :	At2g44760	0.668711	unknown protein
PtpAffx.202127.1.S1_at	-1.82326	0.00196429	gw1.II.3777.1	At2g44940	putative AP2 domain transcription factor : pFAM domain (PF00847)supported by full-length cDNA: Ceres:31044.	At2g44940	0.151062	putative AP2 domain transcription factor pFAM domain (PF00847)supported by full-length cDNA: Ceres:31044.
PtpAffx.202217.1.S1_at	-1.3932	0.00073048	gw1.II.1207.1	At4g00460	putative protein :	At4g00460	0.525946	putative protein
PtpAffx.202227.1.S1_at	-3.49898	0.00133761	estExt_fgenesh4_pg.C_LG_II1485	At2g46100	unknown protein :	At2g46100	0.375818	unknown protein
PtpAffx.202369.1.S1_at	-2.09059	0.00127609	fgenesh4_pg.C_LG_II001818	At1g02640	glycosyl hydrolase family 3 : similar to beta-xylosidase GB:Z84377 GI:2102655 from [Aspergillus niger]: supported by cDNA: gi_14194120_gb_AF367266.1_AF367266	At1g02640	0.0246696	beta-xylosidase, putative similar to beta-xylosidase GB:Z84377 GI:2102655 from [Aspergillus niger]; supported by cDNA: gi_14194120_gb_AF367266.1_AF367266
PtpAffx.202376.1.S1_at	-1.17211	0.00687857	eugene3.00021843	At2g47390	unknown protein : : supported by cDNA: gi_18086369	At2g47390	0.625471	unknown protein
PtpAffx.202505.1.S1_at	-1.29588	0.000342534	eugene3.00002117	At3g21710	hypothetical protein : predicted by genemark	At3g21710	0.203038	hypothetical protein predicted by genemark
PtpAffx.202560.1.S1_at	-2.08367	0.00259584	eugene3.00002256	At5g16590	leucine-rich repeat transmembrane protein kinase	At5g16590	0.274457	receptor-like protein kinase
PtpAffx.202593.1.S1_s_at	-1.43453	0.0139478	estExt_fgenesh4_pg.C_LG_II2284	At5g17450	copper chaperone (CCH)-related : similar to copper homeostasis factor [Arabidopsis thaliana][GI:3168840]	At5g17450	0.0823741	farnesylated protein ATFP6-like protein farnesylated protein ATFP6 - Arabidopsis thaliana, EMBL:U64909
PtpAffx.202705.1.S1_at	-1.72124	0.00797764	fgenesh4_pg.C_LG_II002531	At2g20180	unknown protein :	At2g20180	0.311452	unknown protein
PtpAffx.202874.1.S1_at	-4.65975	0.00473324	gw1.III.2299.1	At1g31770	ABC transporter family protein : contains Pfam profile: PF00005: ABC transporter:supported by full-length cDNA: Ceres:95290.	At1g31770	0.190489	ABC transporter, putative contains Pfam profile: PF00005: ABC transporter;supported by full-length cDNA: Ceres:95290.
PtpAffx.202881.1.S1_s_at	-0.638267	0.0164087	fgenesh4_pm.C_LG_III000051	At1g72470	unknown protein :	At1g72470	0.549599	unknown protein
PtpAffx.202949.1.S1_at	-1.31688	1.49747e-05	estExt_fgenesh4_pm.C_LG_III0115	At1g45688	expressed protein : :supported by full-length cDNA: Ceres:8255.	At1g45688	0.361633	unknown protein ;supported by full-length cDNA: Ceres:8255.
PtpAffx.202949.1.S1_x_at	-2.60931	5.33452e-05	estExt_fgenesh4_pm.C_LG_III0115	At1g45688	expressed protein : :supported by full-length cDNA: Ceres:8255.	At1g45688	0.361633	unknown protein ;supported by full-length cDNA: Ceres:8255.
PtpAffx.202970.1.S1_at	-1.99904	0.00968189	fgenesh4_pg.C_LG_III000458	At5g11070	putative protein : :supported by full-length cDNA: Ceres:42742.	At5g11070	0.339037	putative protein ;supported by full-length cDNA: Ceres:42742.
PtpAffx.203001.1.S1_at	-3.32306	0.000903711	gw1.III.929.1	At1g72300	leucine-rich repeat transmembrane protein kinase	At1g72300	0.216214	leucine-rich receptor-like protein kinase, putative similar to GI:3641252 from [Malus x domestica] (Plant Mol. Biol. 40 (6), 945-957 (1999))
PtpAffx.203001.1.S1_s_at	-3.29276	0.000168434	gw1.III.929.1	At1g72300	leucine-rich repeat transmembrane protein kinase	At1g72300	0.216214	leucine-rich receptor-like protein kinase, putative similar to GI:3641252 from [Malus x domestica] (Plant Mol. Biol. 40 (6), 945-957 (1999))
PtpAffx.203013.1.S1_at	-0.99145	0.00563834	fgenesh4_pg.C_LG_III000552	At5g44790	ATP dependent copper transporter : : supported by cDNA: gi_14194134_gb_AF367273.1_AF367273	At5g44790	0.6603	ATP dependent copper transporter ; supported by cDNA: gi_14194134_gb_AF367273.1_AF367273
PtpAffx.203214.1.S1_at	-1.99266	0.00990606	fgenesh4_pg.C_LG_III000994	At5g52060	putative protein : contains similarity to unknown protein (emb|CAB87278.1)	At5g52060	0.151635	putative protein contains similarity to unknown protein (emb|CAB87278.1)
PtpAffx.203264.1.S1_at	-3.1116	6.0875e-05	fgenesh4_pg.C_LG_III001098	At1g63930	hypothetical protein : similar to putative protein GB:CAA20474 [Arabidopsis thaliana]	At1g63930	0.0875213	hypothetical protein similar to putative protein GB:CAA20474 [Arabidopsis thaliana]
PtpAffx.203320.1.S1_at	-1.72562	0.0188191	estExt_fgenesh4_pg.C_LG_III1215	At4g10770	putative oligopeptide transporter : similar to C. albicans Opt1	At4g10770	0.0922607	putative oligopeptide transporter similar to C. albicans Opt1, GenBank accession number U60973 functional catalog ID=07.99; supported by cDNA: gi_15010733_gb_AY045668.1_
PtpAffx.203355.1.S1_at	-1.85132	0.00541346	fgenesh4_pg.C_LG_III001300	At2g34910	hypothetical protein : predicted by genefinder	At2g34910	0.0247162	hypothetical protein predicted by genefinder
PtpAffx.203357.1.S1_at	-2.51044	0.000351928	eugene3.00031262	At1g30840	expressed protein : :supported by full-length cDNA: Ceres:113990.	At1g30840	0.0125232	hypothetical protein predicted by genscan+;supported by full-length cDNA: Ceres:113990.
PtpAffx.203487.1.S1_at	-3.80549	0.000855622	estExt_fgenesh4_pm.C_LG_III0634	At1g80940	expressed protein : :supported by full-length cDNA: Ceres:37300.	At1g80940	0.608873	unknown protein ;supported by full-length cDNA: Ceres:37300.
PtpAffx.203549.1.S1_at	-2.02082	1.06308e-05	estExt_fgenesh4_pg.C_LG_III1668	At5g13810	putative protein : contains similarity to unknown protein (emb|CAB72177.1):supported by full-length cDNA: Ceres:124023.	At5g13810	0.447833	putative protein contains similarity to unknown protein (emb CAB72177.1);supported by full-length cDNA: Ceres:124023.
PtpAffx.203667.1.S1_at	-3.20369	2.38565e-05	fgenesh4_pm.C_LG_IV000006	At2g32430	unknown protein :	At2g32430	0.336077	unknown protein
PtpAffx.203701.1.S1_at	-2.94197	5.38272e-06	fgenesh4_pg.C_LG_IV000081	At4g04900	hypothetical protein : similar to A. thaliana hypothetical protein F4P9.23	At4g04900	0.0455836	hypothetical protein similar to A. thaliana hypothetical protein F4P9.23, GenBank accession number AC002332
PtpAffx.203967.1.S1_at	-0.671317	0.00561954	eugene3.00040652	At1g27700	putative clathrin-coat assembly protein : similar to hypothetical protein GB:AAF24961 GI:6693035 from [Arabidopsis thaliana]: supported by cDNA: gi_15450632_gb_AY052684.1_	At1g27700	0.676379	putative clathrin-coat assembly protein similar to hypothetical protein GB:AAF24961 GI:6693035 from [Arabidopsis thaliana]; supported by cDNA: gi_15450632_gb_AY052684.1_
PtpAffx.204248.1.S1_at	-3.5221	1.81022e-05	fgenesh4_pm.C_LG_IV000488	At4g10550	subtilisin-like serine protease : contains similarity to subtilisin-like protease AIR3 GI:4218991 from [Arabidopsis thaliana]	At4g10550	0.275638	subtilisin-like serine protease contains similarity to subtilisin-like protease AIR3 GI:4218991 from [Arabidopsis thaliana]
PtpAffx.204253.1.S1_at	-1.29595	0.00383351	estExt_Genewise1_v1.C_LG_IV0789	At4g38950	kinesin like protein : kinesin-related protein - Xenopus laevis	At4g38950	0.244293	kinesin like protein kinesin-related protein - Xenopus laevis, PID:g2586071
PtpAffx.2048.1.S1_a_at	-1.80658	0.00857674	estExt_fgenesh4_pg.C_LG_III1085	At4g23496	Expressed protein : : supported by full-length cDNA: Ceres: 104784.	At4g23496	0.155878	Expressed protein ; supported by full-length cDNA: Ceres: 104784.
PtpAffx.2048.1.S1_x_at	-2.19867	0.00171681	estExt_fgenesh4_pg.C_LG_III1085	At4g23496	Expressed protein : : supported by full-length cDNA: Ceres: 104784.	At4g23496	0.155878	Expressed protein ; supported by full-length cDNA: Ceres: 104784.
PtpAffx.2048.2.S1_a_at	-2.4666	0.00181997	estExt_fgenesh4_pg.C_LG_I0880	At4g23496	Expressed protein : : supported by full-length cDNA: Ceres: 104784.	At4g23496	0.155878	Expressed protein ; supported by full-length cDNA: Ceres: 104784.
PtpAffx.2048.2.S1_at	-1.78672	0.0067818	estExt_fgenesh4_pg.C_LG_I0880	At4g23496	Expressed protein : : supported by full-length cDNA: Ceres: 104784.	At4g23496	0.155878	Expressed protein ; supported by full-length cDNA: Ceres: 104784.
PtpAffx.205002.1.S1_at	-1.05763	0.0067037	fgenesh4_pg.C_LG_IX001320	At3g60070	putative protein : hypothetical protein At2g44280 - Arabidopsis thaliana	At3g60070	0.702017	putative protein hypothetical protein At2g44280 - Arabidopsis thaliana, EMBL:AAC16078
PtpAffx.205061.1.S1_at	-2.38378	0.00190366	gw1.IX.4877.1	At2g28250	putative protein kinase : contains a protein kinase domain profile (PDOC00100): supported by cDNA: gi_17529341	At2g28250	0.475639	putative protein kinase contains a protein kinase domain profile (PDOC00100)
PtpAffx.205529.1.S1_at	-6.12972	0.010261	gw1.V.5250.1	At4g08290	nodulin-like protein : nodulin gene MtN21 - Medicago truncatula	At4g08290	0.129559	nodulin-like protein nodulin gene MtN21 - Medicago truncatula, PID:e1172471;supported by full-length cDNA: Ceres:40485.
PtpAffx.205540.1.S1_at	-1.4313	0.00287323	estExt_fgenesh4_pm.C_LG_V0365	At1g44170	aldehyde dehydrogenase	At1g44170	0.543442	aldehyde dehydrogenase, putative similar to aldehyde dehydrogenase GI:2351120 from [Synechococcus PCC7942];supported by full-length cDNA: Ceres:1141.
PtpAffx.205563.1.S1_x_at	-0.556424	0.000400005	estExt_Genewise1_v1.C_LG_V0054	At4g21470	putative protein :	At4g21470	0.731271	putative protein
PtpAffx.205574.1.S1_at	-2.25945	0.0113089	eugene3.00050928	At1g76990	expressed protein : similar to putative uridylyl transferase GI:4406764 from [Arabidopsis thaliana]:supported by full-length cDNA: Ceres:40049.	At1g76990	0.160199	unknown protein similar to putative uridylyl transferase GI:4406764 from [Arabidopsis thaliana];supported by full-length cDNA: Ceres:40049.
PtpAffx.205574.1.S1_s_at	-2.77801	0.000333348	estExt_fgenesh4_pm.C_LG_II0341	At1g76990	expressed protein : similar to putative uridylyl transferase GI:4406764 from [Arabidopsis thaliana]:supported by full-length cDNA: Ceres:40049.	At1g76990	0.160199	unknown protein similar to putative uridylyl transferase GI:4406764 from [Arabidopsis thaliana];supported by full-length cDNA: Ceres:40049.
PtpAffx.205574.1.S1_x_at	-2.18916	0.00192743	eugene3.00050928	At1g76990	expressed protein : similar to putative uridylyl transferase GI:4406764 from [Arabidopsis thaliana]:supported by full-length cDNA: Ceres:40049.	At1g76990	0.160199	unknown protein similar to putative uridylyl transferase GI:4406764 from [Arabidopsis thaliana];supported by full-length cDNA: Ceres:40049.
PtpAffx.205592.1.S1_at	-2.10225	0.00930393	gw1.V.211.1	At3g21260	expressed protein : :supported by full-length cDNA: Ceres:260109.	At3g21260	0.380114	unknown protein ;supported by full-length cDNA: Ceres:260109.
PtpAffx.205602.1.S1_at	-1.96463	0.00629191	gw1.V.254.1	At4g38470	protein kinase like protein : protein kinase 6 (EC 2.7.1.-) - soybean	At4g38470	0.39618	protein kinase like protein protein kinase 6 (EC 2.7.1.-) - soybean, PIR2:S29851
PtpAffx.205610.1.S1_at	-7.24478	1.02249e-07	gw1.V.321.1	At1g43650	nodulin-like protein : similar to MtN21 GB:CAA75575 GI:2598575 from [Medicago truncatula] (Mol. Plant Microbe Interact. 9 (4)	At1g43650	0.0142013	nodulin-like protein similar to MtN21 GB:CAA75575 GI:2598575 from [Medicago truncatula] (Mol. Plant Microbe Interact. 9 (4), 233-242 (1996))
PtpAffx.205674.1.S1_at	-0.759258	0.00969668	gw1.V.742.1	At5g45110	regulatory protein NPR1-like: transcription factor inhibitor I kappa B-like :	At5g45110	0.496441	regulatory protein NPR1-like; transcription factor inhibitor I kappa B-like
PtpAffx.205681.1.S1_at	-2.62194	0.00011197	grail3.0002040401	At2g27310	unknown protein : : supported by cDNA: gi_13877666	At2g27310	0.0723157	unknown protein
PtpAffx.205681.1.S1_x_at	-2.48754	0.000280195	grail3.0002040401	At2g27310	unknown protein : : supported by cDNA: gi_13877666	At2g27310	0.0723157	unknown protein
PtpAffx.205690.1.S1_at	-1.43112	0.0017038	estExt_fgenesh4_pm.C_LG_V0494	At3g63200	putative protein : latex protein allergen Hev b 7 - Hevea brasiliensis	At3g63200	0.29697	putative protein latex protein allergen Hev b 7 - Hevea brasiliensis, EMBL:AF113546; supported by cDNA: gi_15912226_gb_AY056391.1_
PtpAffx.205796.1.S1_at	-4.38832	0.00148789	gw1.V.1501.1	At1g19720	DYW7 protein : identical to DYW7 protein of unknown function GB:CAA06829 from [Arabidopsis thaliana] (Plant Mol. Biol. 42 (4)	At1g19720	0.241127	DYW7 protein identical to DYW7 protein of unknown function GB:CAA06829 from [Arabidopsis thaliana] (Plant Mol. Biol. 42 (4), 603-613 (2000))
PtpAffx.205797.1.S1_at	-4.54214	0.00131278	gw1.V.1513.1	At1g19720	DYW7 protein : identical to DYW7 protein of unknown function GB:CAA06829 from [Arabidopsis thaliana] (Plant Mol. Biol. 42 (4)	At1g19720	0.241127	DYW7 protein identical to DYW7 protein of unknown function GB:CAA06829 from [Arabidopsis thaliana] (Plant Mol. Biol. 42 (4), 603-613 (2000))
PtpAffx.205826.1.S1_at	-0.728266	6.88313e-05	grail3.0002067101	At1g75750	expressed protein : :supported by full-length cDNA: Ceres:9435.	At1g75750	0.0818196	unknown protein ;supported by full-length cDNA: Ceres:9435.
PtpAffx.205927.1.S1_at	-2.95781	0.000569253	gw1.VI.1639.1	At5g47800	photoreceptor-interacting protein-like :	At5g47800	0.162681	photoreceptor-interacting protein-like
PtpAffx.205958.1.S1_at	-2.07092	0.00176954	eugene3.00060115	At5g45480	putative protein : similar to unknown protein (pir||T04430)	At5g45480	0.323454	putative protein similar to unknown protein (pir||T04430)
PtpAffx.205975.1.S1_at	-4.58534	3.91839e-05	fgenesh4_pg.C_LG_VI000129	At1g53430	receptor-like serine:threonine kinase	At1g53430	0.418596	receptor-like serine/threonine kinase, putative similar to receptor-like serine/threonine kinase GB:AAC50043 GI:2465923 from [Arabidopsis thaliana]
PtpAffx.205977.1.S1_at	-2.17049	0.000921908	fgenesh4_pg.C_LG_VI000131	At1g53430	receptor-like serine:threonine kinase	At1g53430	0.418596	receptor-like serine/threonine kinase, putative similar to receptor-like serine/threonine kinase GB:AAC50043 GI:2465923 from [Arabidopsis thaliana]
PtpAffx.205980.1.S1_at	-2.48587	0.0104087	estExt_fgenesh4_pm.C_LG_VI0046	At3g01400	expressed protein : contains Pfam profile: PF00514 armadillo:beta-catenin-like repeats (4 copies):supported by full-length cDNA: Ceres:34582.	At3g01400	0.746528	unknown protein contains Pfam profile: PF00514 armadillo/beta-catenin-like repeats (4 copies);supported by full-length cDNA: Ceres:34582.
PtpAffx.206085.1.S1_x_at	-0.750713	0.00726317	grail3.0024027901	At3g10230	lycopene beta cyclase : identical to lycopene beta cyclase GI:1399183|GB:AAB53337 [Arabidopsis thaliana]: supported by cDNA: gi_1399182_gb_U50739.1_ATU50739	At3g10230	0.674754	lycopene beta cyclase identical to lycopene beta cyclase GB:AAB53337 [Arabidopsis thaliana]; supported by cDNA: gi_1399182_gb_U50739.1_ATU50739
PtpAffx.206096.1.S1_at	-2.77371	0.000186679	fgenesh4_pg.C_LG_VI000369	At3g08550	hypothetical protein :	At3g08550	0.818175	hypothetical protein
PtpAffx.206109.1.S1_at	-1.81876	0.0155355	gw1.VI.1279.1	At2g41660	expressed protein : :supported by full-length cDNA: Ceres:35456.	At2g41660	0.174494	hypothetical protein predicted by genefinder;supported by full-length cDNA: Ceres:35456.
PtpAffx.206193.1.S1_s_at	-0.805524	0.0138093	estExt_fgenesh4_pg.C_LG_VI0583	At2g24420	expressed protein : : supported by cDNA: gi_16930416_gb_AF419562.1_AF419562	At2g24420	0.590343	unknown protein predicted by genscan; supported by cDNA: gi_16930416_gb_AF419562.1_AF419562
PtpAffx.206458.1.S1_at	-1.47649	0.0106655	grail3.0030006902	At5g06610	putative protein : similar to unknown protein (gb|AAD30234.1): supported by full-length cDNA: Ceres: 6949.	At5g06610	0.0529188	putative protein similar to unknown protein (gb|AAD30234.1); supported by full-length cDNA: Ceres: 6949.
PtpAffx.206555.1.S1_s_at	-1.09788	0.00926001	gw1.VI.751.1	At4g28030	putative protein : :supported by full-length cDNA: Ceres:11590.	At4g28030	0.448257	putative protein ;supported by full-length cDNA: Ceres:11590.
PtpAffx.206572.1.S1_at	-1.5715	0.0063254	fgenesh4_pg.C_LG_VI001344	At3g51680	short-chain alcohol dehydrogenase-like protein : short-chain alcohol dehydrogenase - Zea mays	At3g51680	0.110021	short-chain alcohol dehydrogenase-like protein short-chain alcohol dehydrogenase - Zea mays,PIR:A47542
PtpAffx.2066.1.S1_at	-2.79824	0.000322108	gw1.XII.78.1	At3g62270	putative protein : anion exchanger 3	At3g62270	0.254234	putative protein anion exchanger 3, cardiac splice form - Rattus norvegicus, PIR:A42497
PtpAffx.206665.1.S1_at	-0.969987	0.00688631	fgenesh4_pg.C_LG_VI001536	At5g11970	putative protein : predicted proteins	At5g11970	0.589254	putative protein predicted proteins, Arabidopsis thaliana; supported by full-length cDNA: Ceres: 13625.
PtpAffx.206797.1.S1_s_at	-0.762817	0.00128554	eugene3.00061864	At2g25430	expressed protein : :supported by full-length cDNA: Ceres:12895.	At2g25430	0.66881	unknown protein ;supported by full-length cDNA: Ceres:12895.
PtpAffx.206902.1.S1_at	-0.744747	0.000441296	gw1.VII.529.1	At2g20650	hypothetical protein : predicted by grail	At2g20650	0.556778	hypothetical protein predicted by grail
PtpAffx.206983.1.S1_at	-4.08621	8.62557e-06	fgenesh4_pm.C_LG_VII000086	At5g40390	glycosyl hydrolase family 36 : similar to seed imbibition protein GB:AAA32975 GI:167100 from [Hordeum vulgare]: supported by cDNA: gi_17065409	At5g40390	0.472559	raffinose synthase -like protein raffinose synthase Rfs, Cucumis sativus, EMBL:AF073744
PtpAffx.207102.1.S1_at	-3.28253	0.00057586	estExt_fgenesh4_pg.C_LG_VII0468	At1g10380	Expressed protein : : supported by full-length cDNA: Ceres: 156978.	At1g10380	0.310804	Expressed protein ; supported by full-length cDNA: Ceres: 156978.
PtpAffx.207389.1.S1_at	-2.53284	0.00461008	fgenesh4_pm.C_LG_VII000450	At4g36380	rotundifolia3 (rot3) : : supported by cDNA: gi_4176419_dbj_AB008097.1_AB008097	At4g36380	0.577698	cytochrome P450 like protein ; supported by cDNA: gi_4176419_dbj_AB008097.1_AB008097
PtpAffx.207486.1.S1_at	-1.97066	0.00872584	eugene3.00080044	At1g16860	expressed protein : contains similarity to merozoite surface protein 2 (MSP-2) GI:1657451 from (Plasmodium falciparum): supported by cDNA: gi_15292906_gb_AY050887.1_	At1g16860	0.474184	unknown protein contains similarity to merozoite surface protein 2 (MSP-2) GI:1657451 from [Plasmodium falciparum]; supported by cDNA: gi_15292906_gb_AY050887.1_
PtpAffx.207486.1.S1_x_at	-1.78222	0.000879689	eugene3.00080044	At1g16860	expressed protein : contains similarity to merozoite surface protein 2 (MSP-2) GI:1657451 from (Plasmodium falciparum): supported by cDNA: gi_15292906_gb_AY050887.1_	At1g16860	0.474184	unknown protein contains similarity to merozoite surface protein 2 (MSP-2) GI:1657451 from [Plasmodium falciparum]; supported by cDNA: gi_15292906_gb_AY050887.1_
PtpAffx.207504.1.S1_at	-1.68295	0.000268334	eugene3.00080085	At5g65090	inositol-1	At5g65090	0.391154	inositol-1, 4, 5-trisphosphate 5-phosphatase-like protein
PtpAffx.207632.1.S1_at	-0.80748	1.38824e-05	gw1.VIII.1618.1	At2g45290	putative transketolase precursor : : supported by cDNA: gi_15982841_gb_AY057528.1_	At2g45290	0.459036	putative transketolase precursor ; supported by cDNA: gi_15982841_gb_AY057528.1_
PtpAffx.207645.1.S1_at	-0.971031	0.0136778	gw1.VIII.975.1	At3g07990	putative serine carboxypeptidase II : similar to serine carboxypeptidase II (CP-MII) GB:CAA70815 [Hordeum vulgare]	At3g07990	0.251617	putative serine carboxypeptidase II similar to serine carboxypeptidase II (CP-MII) GB:CAA70815 [Hordeum vulgare]
PtpAffx.207742.1.S1_s_at	-4.93028	0.000444524	grail3.0049028801	At5g05790	putative protein : contains similarity to I-box binding factor	At5g05790	0.0231563	putative protein contains similarity to I-box binding factor
PtpAffx.207753.1.S1_at	-2.14601	0.00199943	eugene3.00080618	At3g08510	phosphoinositide specific phospholipase C(AtPLC2) : identical to phosphoinositide specific phospholipase C(AtPLC2) GI:857374 [Arabidopsis thaliana]	At3g08510	0.547302	phosphoinositide specific phospholipase (AtPLC2) identical to phosphoinositide specific phospholipase (AtPLC2) GI:857374 [Arabidopsis thaliana]; supported by cDNA: gi_13430587_gb_AF360206.1_AF360206
PtpAffx.207829.1.S1_at	-3.64433	0.00161615	fgenesh4_pg.C_LG_VIII000710	At1g79430	transfactor	At1g79430	0.308595	transfactor, putative similar to transfactor GI:4519671 from [Nicotiana tabacum]; supported by cDNA: gi_15010721_gb_AY045662.1_
PtpAffx.207835.1.S1_at	-4.9572	1.81022e-05	eugene3.00080763	At3g12750	putative zinc transporter : identical to putative zinc transporter GB:AAC24197 from [Arabidopsis thaliana]	At3g12750	0.601715	putative zinc transporter identical to putative zinc transporter GB:AAC24197 from [Arabidopsis thaliana], ( Proc. Natl. Acad. Sci. U.S.A. 95 (12), 7220-7224 (1998)); supported by cDNA: gi_3252865_gb_AF033535.1_AF033535
PtpAffx.208062.1.S1_at	-1.473	0.000752021	fgenesh4_pm.C_LG_VIII000565	At1g70900	expressed protein : :supported by full-length cDNA: Ceres:8932.	At1g70900	0.270316	unknown protein ;supported by full-length cDNA: Ceres:8932.
PtpAffx.208098.1.S1_at	-2.13512	0.00743602	grail3.0010067501	At2g01910	unknown protein :	At2g01910	0.434806	unknown protein
PtpAffx.208099.1.S1_at	-2.0067	0.00624144	grail3.0010067601	At2g01910	unknown protein :	At2g01910	0.434806	unknown protein
PtpAffx.208102.1.S1_at	-0.64596	0.0110461	gw1.VIII.2912.1	At1g14670	endomembrane protein 70	At1g14670	0.670731	endomembrane protein, putative similar to endomembrane protein emp70 precursor isolog GB:AAF67014 GI:7677068 [Homo sapiens]; supported by cDNA: gi_15450754_gb_AY053419.1_
PtpAffx.208255.1.S1_s_at	-0.773453	0.01649	gw1.VIII.1929.1	At3g26020	putative B regulatory subunit of protein phosphatase 2A : similar to GB:AAB58902 from [Arabidopsis thaliana]: supported by cDNA: gi_14194122_gb_AF367267.1_AF367267	At3g26020	0.612743	putative B regulatory subunit of protein phosphatase 2A similar to GB:AAB58902 from [Arabidopsis thaliana]; supported by cDNA: gi_14194122_gb_AF367267.1_AF367267
PtpAffx.208258.1.S1_at	-2.5456	0.000581357	gw1.VIII.612.1	At1g67710	F12A21.15 : hypothetical protein	At1g67710	0.2225	F12A21.15 hypothetical protein
PtpAffx.208326.1.S1_at	-1.98368	0.00384978	eugene3.00081839	At5g15150	homeobox-leucine zipper protein	At5g15150	0.0272527	homeobox-leucine zipper protein HAT7 ; supported by cDNA: gi_527636_gb_U09340.1_ATU09340
PtpAffx.208361.1.S1_at	-1.68828	0.00614231	fgenesh4_pm.C_LG_VIII000861	At1g16180	unknown protein :	At1g16180	0.604625	unknown protein
PtpAffx.208519.1.S1_at	-1.00447	0.0023146	estExt_Genewise1_v1.C_LG_X4145	At5g19010	MAP kinase -like protein : ATMPK9	At5g19010	0.631468	MAP kinase -like protein ATMPK9, Arabidopsis thaliana, EMBL:AB038694
PtpAffx.208671.1.S1_at	-2.82511	0.00224315	gw1.X.5216.1	At3g26570	phosphate transporter	At3g26570	0.424475	phosphate transporter, putative contains Pfam profile: PF01384 phosphate transporter family
PtpAffx.208877.1.S1_at	-1.22445	0.00488871	gw1.X.6485.1	At2g01620	expressed protein : :supported by full-length cDNA: Ceres:104853.	At2g01620	0.632286	unknown protein ;supported by full-length cDNA: Ceres:104853.
PtpAffx.208961.1.S1_at	-2.22022	0.000519472	fgenesh4_pm.C_LG_X000501	At3g18440	unknown protein : : supported by cDNA: gi_20466393	At3g18440	0.534023	unknown protein
PtpAffx.209137.1.S1_at	-1.79254	0.000389754	fgenesh4_pg.C_LG_X001465	At1g13970	hypothetical protein : predicted by genemark.hmm	At1g13970	0.558728	hypothetical protein predicted by genemark.hmm
PtpAffx.209209.1.S1_at	-3.51384	0.004671	gw1.X.1347.1	At3g12710	expressed protein : contains similarity to 3-methyladenine-DNA glycosidase I GB:P05100 from [Escherichia coli]:supported by full-length cDNA: Ceres:116541.	At3g12710	0.370598	unknown protein contains similarity to 3-methyladenine-DNA glycosidase I GB:P05100 from [Escherichia coli];supported by full-length cDNA: Ceres:116541.
PtpAffx.209294.1.S1_at	-3.93716	0.00091825	gw1.X.1848.1	At2g39980	putative anthocyanin 5-aromatic acyltransferase : : supported by cDNA: gi_13937225_gb_AF372968.1_AF372968	At2g39980	0.172535	putative anthocyanin 5-aromatic acyltransferase ; supported by cDNA: gi_13937225_gb_AF372968.1_AF372968
PtpAffx.209296.1.S1_at	-4.69871	0.00141628	grail3.0022016501	At5g05790	putative protein : contains similarity to I-box binding factor	At5g05790	0.0231563	putative protein contains similarity to I-box binding factor
PtpAffx.209302.1.S1_at	-2.03503	0.00281893	fgenesh4_pm.C_LG_X000775	At2g39890	proline transporter 1 : :supported by full-length cDNA: Ceres:39048.	At2g39890	0.4509	proline transporter 1 ;supported by full-length cDNA: Ceres:39048.
PtpAffx.209463.1.S1_s_at	-1.77577	0.00288903	eugene3.00102346	At1g16860	expressed protein : contains similarity to merozoite surface protein 2 (MSP-2) GI:1657451 from (Plasmodium falciparum): supported by cDNA: gi_15292906_gb_AY050887.1_	At1g16860	0.474184	unknown protein contains similarity to merozoite surface protein 2 (MSP-2) GI:1657451 from [Plasmodium falciparum]; supported by cDNA: gi_15292906_gb_AY050887.1_
PtpAffx.209485.1.S1_at	-2.44245	0.00406122	gw1.X.3254.1	At5g65090	inositol-1	At5g65090	0.391154	inositol-1, 4, 5-trisphosphate 5-phosphatase-like protein
PtpAffx.209702.1.S1_at	-2.09618	0.0107166	grail3.0091001101	At1g61100	disease resistance protein (TIR class)	At1g61100	0.572933	resistance protein, putative similar to resistance protein MG23 GI:9858478 from [Glycine max]
PtpAffx.209715.1.S1_at	-3.60463	0.000101512	eugene3.00110299	At2g28470	glycosyl hydrolase family 35 (beta-galactosidase) : similar to Beta-galactosidase precursor SP:P48980 from [Lycopersicon esculentum]	At2g28470	0.0805318	putative beta-galactosidase
PtpAffx.209902.1.S1_s_at	-3.07192	0.000117787	estExt_Genewise1_v1.C_LG_XI3306	At2g34150	hypothetical protein : predicted by genefinder	At2g34150	0.297347	hypothetical protein predicted by genefinder, silimar to the Serine-rich region of EGAD|54222|YKR092C
PtpAffx.209981.1.S1_s_at	-1.99752	0.00585471	estExt_fgenesh4_pg.C_LG_XI1000	At4g27430	COP1-interacting protein 7 (CIP7) : : supported by cDNA: gi_3327867_dbj_AB012912.1_AB012912	At4g27430	0.241924	COP1-interacting protein 7 (CIP7) ; supported by cDNA: gi_3327867_dbj_AB012912.1_AB012912
PtpAffx.210107.1.S1_s_at	-6.26322	7.21434e-06	eugene3.00111246	At5g64700	nodulin-like protein :	At5g64700	0.30965	nodulin-like protein
PtpAffx.210137.1.S1_at	-3.79261	0.0054603	eugene3.00111309	At5g11720	glycosyl hydrolase family 31 : similar to alpha-glucosidase precursor SP:O04893 from [Spinacia oleracea]: supported by cDNA: gi_15450744_gb_AY053414.1_	At5g11720	0.421859	alpha-glucosidase 1 ; supported by cDNA: gi_15450744_gb_AY053414.1_
PtpAffx.210139.1.S1_s_at	-2.54596	0.00135937	eugene3.00111313	At5g11720	glycosyl hydrolase family 31 : similar to alpha-glucosidase precursor SP:O04893 from [Spinacia oleracea]: supported by cDNA: gi_15450744_gb_AY053414.1_	At5g11720	0.421859	alpha-glucosidase 1 ; supported by cDNA: gi_15450744_gb_AY053414.1_
PtpAffx.210278.1.S1_at	-7.5229	3.66518e-08	estExt_Genewise1_v1.C_LG_XII0103	At5g60490	fasciclin-like arabinogalactan-protein (FLA12) : :supported by full-length cDNA: Ceres:15239.	At5g60490	0.296093	arabinogalactan protein - like arabinogalactan protein Pop14A9, Populus alba x Populus tremula, EMBL:AF183809;supported by full-length cDNA: Ceres:15239.
PtpAffx.210443.1.S1_at	-0.595276	0.00262771	fgenesh4_pg.C_LG_XII000503	At1g48960	expressed protein : similar to hypothetical protein GI:7770340 from (Arabidopsis thaliana):supported by full-length cDNA: Ceres:114920.	At1g48960	0.323707	unknown protein similar to hypothetical protein GI:7770340 from (Arabidopsis thaliana);supported by full-length cDNA: Ceres:114920.
PtpAffx.210506.1.S1_x_at	-2.57429	0.00925849	eugene3.00120625	At1g74470	geranylgeranyl reductase : identical to geranylgeranyl reductase GB:Y14044 [Arabidopsis thaliana] (involvement: chlorophyll	At1g74470	0.715437	geranylgeranyl reductase identical to geranylgeranyl reductase GB:Y14044 [Arabidopsis thaliana] (involvement: chlorophyll, the tocopherol and the phylloquinone pathways Eur J Biochem 1998 Jan 15;251(1-2):413-7); supported by cDNA: gi_15292918_gb_AY050893
PtpAffx.210516.1.S1_at	-1.10323	0.00490799	gw1.XII.1432.1	At1g18870	isochorismate synthase 1 (isochorismate mutase) (ICS1)	At1g18870	0.181754	isochorismate synthase, putative similar to isochorismate synthase GI:3348077 from [Arabidopsis thaliana]
PtpAffx.210573.1.S1_x_at	-1.26396	0.0159771	gw1.XII.78.1	At3g62270	putative protein : anion exchanger 3	At3g62270	0.254234	putative protein anion exchanger 3, cardiac splice form - Rattus norvegicus, PIR:A42497
PtpAffx.210638.1.S1_at	-3.40222	0.00180774	gw1.XII.1594.1	At5g63410	leucine-rich repeat transmembrane protein kinase	At5g63410	0.366415	putative protein contains similarity to receptor-like protein kinase;supported by full-length cDNA: Ceres:31105.
PtpAffx.21097.1.S1_at	-4.84089	7.33194e-05	grail3.0001108201	At3g47070	putative protein : :supported by full-length cDNA: Ceres:25829.	At3g47070	0.458031	putative protein ;supported by full-length cDNA: Ceres:25829.
PtpAffx.211024.1.S1_at	-1.29551	0.0037972	gw1.XIII.1730.1	At3g04350	expressed protein : : supported by cDNA: gi_15450690_gb_AY052713.1_	At3g04350	0.6256	unknown protein ; supported by cDNA: gi_15450690_gb_AY052713.1_
PtpAffx.211092.1.S1_at	-2.47351	0.000830756	estExt_Genewise1_v1.C_LG_XIII2148	At3g03770	leucine-rich repeat transmembrane protein kinase	At3g03770	0.190129	hypothetical protein may contain C-terminal ser/thr protein kinase domain, similar to serine/threonine protein kinase Pto GB:AAB47421 [Lycopersicon esculentum];supported by full-length cDNA: Ceres:116488.
PtpAffx.211114.1.S1_at	-0.90724	0.00636921	eugene3.00130671	At5g17910	putative protein : predicted proteins	At5g17910	0.50466	putative protein predicted proteins, Arabidopsis thaliana
PtpAffx.211245.1.S1_at	-3.69168	0.0105312	gw1.XIII.3112.1	At5g20280	sucrose-phosphate synthase-like protein : sucrose-phosphate synthase (EC 2.4.1.14) isoform 1 - Citrus unshiu	At5g20280	0.236637	sucrose-phosphate synthase-like protein sucrose-phosphate synthase (EC 2.4.1.14) isoform 1 - Citrus unshiu, EMBL:AB005023; supported by cDNA: gi_14532573_gb_AY039911.1_
PtpAffx.211342.1.S1_at	-6.25752	1.51125e-07	eugene3.00131210	At5g60490	fasciclin-like arabinogalactan-protein (FLA12) : :supported by full-length cDNA: Ceres:15239.	At5g60490	0.296093	arabinogalactan protein - like arabinogalactan protein Pop14A9, Populus alba x Populus tremula, EMBL:AF183809;supported by full-length cDNA: Ceres:15239.
PtpAffx.211342.1.S1_x_at	-6.44161	9.2841e-07	eugene3.00131210	At5g60490	fasciclin-like arabinogalactan-protein (FLA12) : :supported by full-length cDNA: Ceres:15239.	At5g60490	0.296093	arabinogalactan protein - like arabinogalactan protein Pop14A9, Populus alba x Populus tremula, EMBL:AF183809;supported by full-length cDNA: Ceres:15239.
PtpAffx.211478.1.S1_at	-2.09498	0.00757018	eugene3.00140177	At2g45510	cytochrome p450	At2g45510	0.462302	putative cytochrome P450
PtpAffx.211693.1.S1_at	-4.05383	0.0158045	fgenesh4_pg.C_LG_XIV000570	At3g62270	putative protein : anion exchanger 3	At3g62270	0.254234	putative protein anion exchanger 3, cardiac splice form - Rattus norvegicus, PIR:A42497
PtpAffx.211827.1.S1_at	-1.51845	0.00822514	estExt_fgenesh4_pm.C_LG_XIV0383	At3g19340	unknown protein : : supported by cDNA: gi_20260587	At3g19340	0.571952	unknown protein
PtpAffx.211898.1.S1_at	-3.98164	0.000481827	eugene3.00141092	At2g04850	expressed protein : :supported by full-length cDNA: Ceres:113395.	At2g04850	0.403091	hypothetical protein predicted by genscan;supported by full-length cDNA: Ceres:113395.
PtpAffx.212140.1.S1_at	-1.26794	0.00927154	eugene3.00190185	At3g04530	phosphoenolpyruvate carboxylase kinase	At3g04530	0.310336	phosphoenolpyruvate carboxylase kinase, putative similar to phosphoenolpyruvate carboxylase kinase GB:AAF06968 from [Arabidopsis thaliana]; supported by cDNA: gi_13877127_gb_AF358915.1_AF358915
PtpAffx.212229.1.S1_at	-0.318487	0.00753332	eugene3.00190417	At5g45500	putative protein : similar to unknown protein (pir||T08416): supported by cDNA: gi_20453163	At5g45500	0.575729	putative protein similar to unknown protein (pir||T08416)
PtpAffx.212239.1.S1_at	-3.67262	5.49249e-05	estExt_fgenesh4_pm.C_LG_XIX0116	At3g03770	leucine-rich repeat transmembrane protein kinase	At3g03770	0.190129	hypothetical protein may contain C-terminal ser/thr protein kinase domain, similar to serine/threonine protein kinase Pto GB:AAB47421 [Lycopersicon esculentum];supported by full-length cDNA: Ceres:116488.
PtpAffx.212290.1.S1_at	-4.37493	0.00027791	gw1.XIX.1560.1	At2g40460	putative PTR2 family peptide transporter : : supported by cDNA: gi_17380881	At2g40460	0.361563	putative PTR2 family peptide transporter
PtpAffx.212401.1.S1_at	-2.75206	0.000700754	eugene3.00190794	At4g09650	H+-transporting ATP synthase-like protein : H+-transporting ATP synthase (EC 3.6.1.34) delta chain precursor	At4g09650	0.569249	H+-transporting ATP synthase-like protein H+-transporting ATP synthase (EC 3.6.1.34) delta chain precursor, chloroplast - Nicotiana tabacum,PIR2:S26198;supported by full-length cDNA: Ceres:39471.
PtpAffx.212438.1.S1_x_at	-2.94683	0.000189967	fgenesh4_pg.C_LG_XIX000900	At5g47530	putative protein : similar to unknown protein (pir||H71441)	At5g47530	0.316952	putative protein similar to unknown protein (pir||H71441)
PtpAffx.212779.1.S1_at	-2.55426	0.000549308	gw1.XV.1549.1	At3g62270	putative protein : anion exchanger 3	At3g62270	0.254234	putative protein anion exchanger 3, cardiac splice form - Rattus norvegicus, PIR:A42497
PtpAffx.212779.1.S1_s_at	-2.74202	0.00102236	gw1.XV.1549.1	At3g62270	putative protein : anion exchanger 3	At3g62270	0.254234	putative protein anion exchanger 3, cardiac splice form - Rattus norvegicus, PIR:A42497
PtpAffx.2128.1.A1_x_at	-0.743898	0.0056159	estExt_fgenesh4_pm.C_LG_XVIII0351	At1g13950	initiation factor 5A-4 : identical to initiation factor 5A-4 GB:AAD39281 GI:5080771 from (Arabidopsis thaliana): supported by cDNA: gi_12407784_gb_AF296082.1_AF296082	At1g13950	0.407704	initiation factor 5A-4 identical to initiation factor 5A-4 GB:AAD39281 GI:5080771 from (Arabidopsis thaliana); supported by cDNA: gi_12407784_gb_AF296082.1_AF296082
PtpAffx.213263.1.S1_x_at	-2.81785	0.000118154	eugene3.00160335	At3g50150	putative protein : some putative proteins - Arabidopsis thaliana and Oryza sativa	At3g50150	0.218952	putative protein some putative proteins - Arabidopsis thaliana and Oryza sativa
PtpAffx.213268.1.S1_s_at	-2.5527	5.11398e-05	grail3.0004004801	At3g10230	lycopene beta cyclase : identical to lycopene beta cyclase GI:1399183|GB:AAB53337 [Arabidopsis thaliana]: supported by cDNA: gi_1399182_gb_U50739.1_ATU50739	At3g10230	0.674754	lycopene beta cyclase identical to lycopene beta cyclase GB:AAB53337 [Arabidopsis thaliana]; supported by cDNA: gi_1399182_gb_U50739.1_ATU50739
PtpAffx.213268.1.S1_x_at	-1.99074	0.00211231	grail3.0004004801	At3g10230	lycopene beta cyclase : identical to lycopene beta cyclase GI:1399183|GB:AAB53337 [Arabidopsis thaliana]: supported by cDNA: gi_1399182_gb_U50739.1_ATU50739	At3g10230	0.674754	lycopene beta cyclase identical to lycopene beta cyclase GB:AAB53337 [Arabidopsis thaliana]; supported by cDNA: gi_1399182_gb_U50739.1_ATU50739
PtpAffx.213341.1.S1_at	-4.69731	2.68573e-07	gw1.XVI.1824.1	At2g41660	expressed protein : :supported by full-length cDNA: Ceres:35456.	At2g41660	0.174494	hypothetical protein predicted by genefinder;supported by full-length cDNA: Ceres:35456.
PtpAffx.213517.1.S1_at	-4.6302	0.000150132	eugene3.00160857	At3g50950	disease resistance protein (CC-NBS-LRR class)	At3g50950	0.321137	putative disease resistance protein
PtpAffx.213690.1.S1_at	-3.46935	0.00422478	eugene3.00161230	At5g03570	putative protein :	At5g03570	0.292078	putative protein
PtpAffx.213691.1.S1_at	-2.88564	0.000549308	eugene3.00161231	At5g03570	putative protein :	At5g03570	0.292078	putative protein
PtpAffx.213739.1.S1_at	-0.28524	0.00176994	eugene3.00161347	At1g32070	expressed protein : :supported by full-length cDNA: Ceres:22071.	At1g32070	0.63347	unknown protein ;supported by full-length cDNA: Ceres:22071.
PtpAffx.213753.1.S1_at	-1.13976	0.00619205	gw1.XVI.567.1	At1g79620	leucine-rich repeat transmembrane protein kinase	At1g79620	0.135969	receptor protein kinase, putative similar to receptor protein kinase GI:1389566 from [Arabidopsis thaliana]
PtpAffx.213753.1.S1_s_at	-2.67216	0.00721608	gw1.XVI.567.1	At1g79620	leucine-rich repeat transmembrane protein kinase	At1g79620	0.135969	receptor protein kinase, putative similar to receptor protein kinase GI:1389566 from [Arabidopsis thaliana]
PtpAffx.213827.1.S1_at	-3.43821	0.00955628	gw1.XVII.423.1	At1g02170	hypothetical protein common family : similar to At4g25110	At1g02170	0.72105	latex-abundant protein, putative similar to latex-abundant protein GI:4235430 from (Hevea brasiliensis)
PtpAffx.214265.1.S1_at	-1.79464	0.00130869	grail3.0007039601	At4g25760	expressed protein : hypothetical protein - Arabidopsis thaliana	At4g25760	0.266061	hypothetical protein hypothetical protein - Arabidopsis thaliana, F28M20.80;supported by full-length cDNA: Ceres:250475.
PtpAffx.214397.1.S1_x_at	-1.02121	0.0116103	estExt_fgenesh4_pg.C_LG_XVIII0821	At5g57580	calmodulin-binding protein : similar to calmodulin-binding protein TCB60 GI:1698548 from [Nicotiana tabacum]: supported by cDNA: gi_15810500_gb_AY056289.1_	At5g57580	0.694996	calmodulin-binding protein ; supported by cDNA: gi_15810500_gb_AY056289.1_
PtpAffx.214578.1.S1_at	-0.524605	0.0147424	grail3.0073008901	At4g10310	potassium uptake transporter - like protein : potassium transport protein TRK1	At4g10310	0.0188765	potassium uptake transporter - like protein potassium transport protein TRK1, Saccharomyces cerevisiae, PIR2:JU0466; supported by cDNA: gi_7716473_gb_AF237672.1_AF237672
PtpAffx.214604.1.S1_at	-5.29004	0.00809894	eugene3.00181234	At2g22590	putative anthocyanidin-3-glucoside rhamnosyltransferase : : supported by cDNA: gi_15450576_gb_AY052656.1_	At2g22590	0.0991333	putative anthocyanidin-3-glucoside rhamnosyltransferase ; supported by cDNA: gi_15450576_gb_AY052656.1_
PtpAffx.214835.1.S1_s_at	-3.73525	0.00868958	estExt_fgenesh4_pg.C_1070077	At4g27430	COP1-interacting protein 7 (CIP7) : : supported by cDNA: gi_3327867_dbj_AB012912.1_AB012912	At4g27430	0.241924	COP1-interacting protein 7 (CIP7) ; supported by cDNA: gi_3327867_dbj_AB012912.1_AB012912
PtpAffx.214835.1.S1_x_at	-4.24351	0.00202011	estExt_fgenesh4_pg.C_1070077	At4g27430	COP1-interacting protein 7 (CIP7) : : supported by cDNA: gi_3327867_dbj_AB012912.1_AB012912	At4g27430	0.241924	COP1-interacting protein 7 (CIP7) ; supported by cDNA: gi_3327867_dbj_AB012912.1_AB012912
PtpAffx.21514.1.S1_at	-2.18107	0.00557694	gw1.VII.2881.1	At5g67210	putative protein : similar to unknown protein (emb|CAB62301.1)	At5g67210	0.113077	putative protein similar to unknown protein (emb|CAB62301.1)
PtpAffx.21514.2.S1_s_at	-4.39449	0.0131393	eugene3.00050506	At5g67210	putative protein : similar to unknown protein (emb|CAB62301.1)	At5g67210	0.113077	putative protein similar to unknown protein (emb|CAB62301.1)
PtpAffx.2152.1.S1_at	-0.580078	0.0167602	fgenesh4_pg.C_LG_I000010	At3g13410	expressed protein :	At3g13410	0.47575	expressed protein supported by cDNA: gi:14334707
PtpAffx.2152.1.S1_s_at	-0.733878	0.00481937	fgenesh4_pg.C_LG_I000010	At3g13410	expressed protein :	At3g13410	0.47575	expressed protein supported by cDNA: gi:14334707
PtpAffx.215227.1.S1_at	-2.95804	1.64208e-06	eugene3.01200022	At4g03500	hypothetical protein :	At4g03500	0.146805	hypothetical protein
PtpAffx.215227.1.S1_x_at	-2.73747	0.00519187	eugene3.01200022	At4g03500	hypothetical protein :	At4g03500	0.146805	hypothetical protein
PtpAffx.215317.1.S1_at	-3.24377	0.00020536	eugene3.01210064	At3g21600	unknown protein : similar to senescence-associated protein 12 GB:AAC34857 [Hemerocallis hybrid cultivar]	At3g21600	0.463573	unknown protein similar to senescence-associated protein 12 GB:AAC34857 [Hemerocallis hybrid cultivar]
PtpAffx.215458.1.S1_at	-3.96831	0.00780221	eugene3.01230094	At1g73830	putative helix-loop-helix DNA-binding protein : contains Pfam profile: PF00010 Helix-loop-helix DNA-binding domain	At1g73830	0.566496	putative helix-loop-helix DNA-binding protein contains Pfam profile: PF00010 Helix-loop-helix DNA-binding domain
PtpAffx.215459.1.S1_at	-1.73956	0.0137592	gw1.123.265.1	At3g02570	putative mannose-6-phosphate isomerase : similar to mannose-6-phosphate isomerase GB:NP_002426 from [Homo sapiens]:supported by full-length cDNA: Ceres:40616.	At3g02570	0.504996	putative mannose-6-phosphate isomerase similar to mannose-6-phosphate isomerase GB:NP_002426 from [Homo sapiens];supported by full-length cDNA: Ceres:40616.
PtpAffx.215492.1.S1_at	-2.25273	0.00221097	grail3.0124002001	At3g47160	RNA-binding protein-like protein : various RNA-binding proteins:supported by full-length cDNA: Ceres:9763.	At3g47160	0.498623	RNA-binding protein-like protein various RNA-binding proteins;supported by full-length cDNA: Ceres:9763.
PtpAffx.215492.1.S1_x_at	-1.34191	0.00391968	grail3.0124002001	At3g47160	RNA-binding protein-like protein : various RNA-binding proteins:supported by full-length cDNA: Ceres:9763.	At3g47160	0.498623	RNA-binding protein-like protein various RNA-binding proteins;supported by full-length cDNA: Ceres:9763.
PtpAffx.215872.1.S1_at	-2.20727	0.000582088	eugene3.01310032	At1g56720	expressed protein : similar to receptor-like protein kinase GI:7529754 from [Arabidopsis thaliana]:supported by full-length cDNA: Ceres:36000.	At1g56720	0.21582	unknown protein similar to receptor-like protein kinase GI:7529754 from [Arabidopsis thaliana];supported by full-length cDNA: Ceres:36000.
PtpAffx.216066.1.S1_x_at	-2.79117	0.000149627	eugene3.13440001	At5g47530	putative protein : similar to unknown protein (pir||H71441)	At5g47530	0.316952	putative protein similar to unknown protein (pir||H71441)
PtpAffx.216180.1.S1_s_at	-2.95314	2.77461e-06	grail3.1375000101	At5g49770	leucine-rich repeat transmembrane protein kinase	At5g49770	0.0168785	receptor protein kinase-like
PtpAffx.216674.1.S1_x_at	-1.46862	0.00194307	gw1.1499.7.1	At3g10760	unknown protein :	At3g10760	0.227274	unknown protein
PtpAffx.217192.1.S1_at	-4.26896	1.07098e-07	gw1.163.8.1	At2g28080	putative glucosyltransferase : : supported by full-length cDNA: Ceres: 13761.	At2g28080	0.196978	putative glucosyltransferase ; supported by full-length cDNA: Ceres: 13761.
PtpAffx.217201.1.S1_at	-5.65674	0.00208196	estExt_fgenesh4_pg.C_1630021	At4g01470	putative water channel protein :	At4g01470	0.483197	putative water channel protein
PtpAffx.217339.1.S1_s_at	-2.43888	0.0162227	gw1.VII.3180.1	At2g23540	putative GDSL-motif lipase:hydrolase : similar to APG proteins: pFAM domain PF00657: supported by cDNA: gi_20466295	At2g23540	0.134679	putative GDSL-motif lipase/hydrolase similar to APG proteins; pFAM domain PF00657
PtpAffx.217379.1.S1_at	-2.05537	8.56867e-06	fgenesh4_pg.C_scaffold_166000057	At1g16860	expressed protein : contains similarity to merozoite surface protein 2 (MSP-2) GI:1657451 from (Plasmodium falciparum): supported by cDNA: gi_15292906_gb_AY050887.1_	At1g16860	0.474184	unknown protein contains similarity to merozoite surface protein 2 (MSP-2) GI:1657451 from [Plasmodium falciparum]; supported by cDNA: gi_15292906_gb_AY050887.1_
PtpAffx.218010.1.S1_s_at	-4.27971	0.000216278	fgenesh4_pg.C_scaffold_133000007	At5g48930	anthranilate N-benzoyltransferase : :supported by full-length cDNA: Ceres:114130.	At5g48930	0.623305	anthranilate N-benzoyltransferase ;supported by full-length cDNA: Ceres:114130.
PtpAffx.218103.1.S1_s_at	-2.82679	0.00578949	eugene3.00030833	At1g12110	putative NPK1-related protein kinase 2 : similar to nitrate chlorate transporter GB:Q05085 from (Arabidopsis thaliana): supported by cDNA: gi_166667_gb_L10357.1_ATHCHL1A	At1g12110	0.119043	putative NPK1-related protein kinase 2 similar to nitrate chlorate transporter GB:Q05085 from (Arabidopsis thaliana); supported by cDNA: gi_166667_gb_L10357.1_ATHCHL1A
PtpAffx.218352.1.S1_at	-2.06033	0.00351854	gw1.2005.1.1	At5g53450	putative protein : similar to unknown protein (sp|P29618):supported by full-length cDNA: Ceres:95459.	At5g53450	0.712585	putative protein similar to unknown protein (sp|P29618);supported by full-length cDNA: Ceres:95459.
PtpAffx.218616.1.S1_s_at	-1.96192	0.0039683	fgenesh4_pg.C_scaffold_208000030	At1g80830	metal ion transporter : identical to GB:AAD54417 GI:5853313 from [Arabidopsis thaliana]:supported by full-length cDNA: Ceres:250751.	At1g80830	0.570932	metal ion transporter identical to GB:AAD54417 GI:5853313 from [Arabidopsis thaliana];supported by full-length cDNA: Ceres:250751.
PtpAffx.218690.1.S1_s_at	-3.54155	6.82849e-05	eugene3.01210064	At3g21600	unknown protein : similar to senescence-associated protein 12 GB:AAC34857 [Hemerocallis hybrid cultivar]	At3g21600	0.463573	unknown protein similar to senescence-associated protein 12 GB:AAC34857 [Hemerocallis hybrid cultivar]
PtpAffx.218693.1.S1_at	-2.14029	0.0007676	eugene3.02110006	At3g46620	putative protein : several hypothetical proteins - Arabidopsis thaliana: supported by cDNA: gi_20260607	At3g46620	0.348425	putative protein several hypothetical proteins - Arabidopsis thaliana
PtpAffx.218781.1.S1_s_at	-0.668654	0.0180052	eugene3.215660001	At3g23160	hypothetical protein : predicted by genscan+	At3g23160	0.590061	hypothetical protein predicted by genscan+
PtpAffx.219412.1.S1_s_at	-0.607148	0.00227829	fgenesh4_pm.C_LG_XIII000262	At5g56350	pyruvate kinase : :supported by full-length cDNA: Ceres:31580.	At5g56350	0.580294	pyruvate kinase ;supported by full-length cDNA: Ceres:31580.
PtpAffx.219536.1.S1_s_at	-2.53536	0.00210689	eugene3.00170512	At3g51550	receptor-protein kinase-like protein : receptor-like protein kinase	At3g51550	0.512573	receptor-protein kinase-like protein receptor-like protein kinase, Catharanthus roseus, PIR:T10060; supported by cDNA: gi_14334759_gb_AY035053.1_
PtpAffx.219737.1.S1_s_at	-2.71242	0.00471178	gw1.28.394.1	At5g02840	myb family transcription factor : contains PFAM profile: PF00249 myb-like DNA binding domain: supported by cDNA: gi_14596212_gb_AY042894.1_	At5g02840	0.678583	putative protein various Myb related proteins, Arabidopsis thaliana; supported by cDNA: gi_14596212_gb_AY042894.1_
PtpAffx.219819.1.S1_at	-2.86796	0.000821721	gw1.28.1090.1	At1g79620	leucine-rich repeat transmembrane protein kinase	At1g79620	0.135969	receptor protein kinase, putative similar to receptor protein kinase GI:1389566 from [Arabidopsis thaliana]
PtpAffx.219960.1.S1_at	-1.96876	0.00125083	grail3.0029001901	At1g72300	leucine-rich repeat transmembrane protein kinase	At1g72300	0.216214	leucine-rich receptor-like protein kinase, putative similar to GI:3641252 from [Malus x domestica] (Plant Mol. Biol. 40 (6), 945-957 (1999))
PtpAffx.220034.1.S1_at	-2.32651	0.0101988	eugene3.00290156	At2g35380	peroxidase family :	At2g35380	0.0911897	putative peroxidase
PtpAffx.220036.1.S1_at	-4.35683	0.00485547	fgenesh4_pg.C_scaffold_29000177	At1g32450	peptide transporter PTR2-B	At1g32450	0.00605959	peptide transporter PTR2-B, putative similar to SP:P46032 from [Arabidopsis thaliana]
PtpAffx.220058.1.S1_x_at	-3.09362	0.0188679	gw1.29.116.1	At3g03550	expressed protein : : contains zinc finger domain	At3g03550	0.609503	expressed protein predicted by genefinder, single EST match; contains zinc finger domain, C3HC4 type (RING finger); supported by cDNA: Ceres: 152633.
PtpAffx.220355.1.S1_s_at	-2.67948	0.0195175	estExt_Genewise1_v1.C_280333	At4g33150	lysine-ketoglutarate reductase:saccharopine : : supported by cDNA: gi_2052507	At4g33150	0.514188	lysine-ketoglutarate reductase/saccharopine ; supported by cDNA: gi_2052507
PtpAffx.221076.1.S1_at	-0.713472	0.00599558	fgenesh4_pg.C_scaffold_40000088	At4g17070	expressed protein : : supported by cDNA: gi_15912320_gb_AY056438.1_	At4g17070	0.562964	hypothetical protein ; supported by cDNA: gi_15912320_gb_AY056438.1_
PtpAffx.221082.1.S1_at	-0.644697	0.00697531	eugene3.00400099	At5g51160	putative protein : similar to unknown protein (gb|AAF43949.1)	At5g51160	0.540451	putative protein similar to unknown protein (gb|AAF43949.1)
PtpAffx.221120.1.S1_at	-1.24172	0.000102411	grail3.0040012101	At1g75130	cytochrome P450	At1g75130	0.394977	cytochrome P450, putative similar to GI:9294383 from (Arabidopsis thaliana) (DNA Res. 7 (2), 131-135 (2000))
PtpAffx.22132.1.S1_s_at	-5.42953	0.0036505	grail3.0025018302	At5g01360	putative protein : several hypothetical proteins - Arabidopsis thaliana:supported by full-length cDNA: Ceres:153592.	At5g01360	0.268107	putative protein several hypothetical proteins - Arabidopsis thaliana;supported by full-length cDNA: Ceres:153592.
PtpAffx.221329.1.S1_s_at	-0.9238	0.0158577	eugene3.12720001	At1g22540	oligopeptide transporter	At1g22540	0.587924	oligopeptide transporter, putative similar to oligopeptide transporter 1-1 GI:510238 from [Arabidopsis thaliana]
PtpAffx.221498.1.S1_at	-0.438179	0.0123223	eugene3.00440043	At1g52540	somatic embryogenesis receptor-like kinase	At1g52540	0.698154	somatic embryogenesis receptor-like kinase, putative similar to somatic embryogenesis receptor-like kinase GI:2224910 from [Daucus carota];supported by full-length cDNA: Ceres:21250.
PtpAffx.2216.1.S1_at	-2.38768	0.00617151	gw1.IV.2128.1	At4g21310	putative protein : predicted protein	At4g21310	0.433812	putative protein predicted protein, Arabidopsis thaliana
PtpAffx.221974.1.S1_at	-1.66982	0.000667894	fgenesh4_pm.C_scaffold_57000050	At2g36430	hypothetical protein : predicted by genscan and genefinder: supported by cDNA: gi_18377794	At2g36430	0.0912688	hypothetical protein predicted by genscan and genefinder
PtpAffx.222225.1.S1_at	-5.43841	0.000191214	estExt_fgenesh4_pg.C_640031	At4g33090	aminopeptidase- like protein : aminopeptidase	At4g33090	0.814059	aminopeptidase- like protein aminopeptidase, Mus musculus, U35646
PtpAffx.222479.1.S1_at	-4.45704	3.23059e-07	eugene3.00660176	At1g08325	bZIP protein : similar to basic leucine zipper protein GI:2865394 from [Zea mays]	At1g08325	0.159264	leucine zipper protein, putative similar to basic leucine zipper protein GI:2865394 from [Zea mays]
PtpAffx.222479.1.S1_x_at	-4.95217	2.52795e-07	eugene3.00660176	At1g08325	bZIP protein : similar to basic leucine zipper protein GI:2865394 from [Zea mays]	At1g08325	0.159264	leucine zipper protein, putative similar to basic leucine zipper protein GI:2865394 from [Zea mays]
PtpAffx.222520.1.S1_s_at	-1.06643	0.010466	gw1.66.815.1	At2g28250	putative protein kinase : contains a protein kinase domain profile (PDOC00100): supported by cDNA: gi_17529341	At2g28250	0.475639	putative protein kinase contains a protein kinase domain profile (PDOC00100)
PtpAffx.222715.1.S1_s_at	-1.83286	0.00485988	fgenesh4_pg.C_scaffold_70000095	At3g04910	putative mitogen activated protein kinase kinase : similar to mitogen activated protein kinase kinase GB:AAC32599 [Oryza sativa]: supported by cDNA: gi_20302595	At3g04910	0.525825	putative mitogen activated protein kinase kinase similar to mitogen activated protein kinase kinase GB:AAC32599 [Oryza sativa]
PtpAffx.222728.1.S1_at	-4.23936	0.000831275	gw1.70.352.1	At1g54570	expressed protein : :supported by full-length cDNA: Ceres:25383.	At1g54570	0.183503	hypothetical protein predicted by genemark.hmm;supported by full-length cDNA: Ceres:25383.
PtpAffx.222729.1.S1_at	-2.07483	0.000154334	gw1.70.359.1	At1g54570	expressed protein : :supported by full-length cDNA: Ceres:25383.	At1g54570	0.183503	hypothetical protein predicted by genemark.hmm;supported by full-length cDNA: Ceres:25383.
PtpAffx.222767.1.S1_s_at	-2.15295	0.00286209	fgenesh4_pg.C_scaffold_70000206	At1g08930	zinc finger protein ATZF1	At1g08930	0.302238	zinc finger protein ATZF1, putative identical to GB:BAA25989; supported by cDNA: gi_3123711_dbj_D89051.1_D89051
PtpAffx.222974.1.S1_at	-1.25166	0.0117895	estExt_Genewise1_v1.C_770059	At4g16110	hypothetical protein :	At4g16110	0.565504	hypothetical protein
PtpAffx.223047.1.S1_x_at	-1.15274	0.000382159	eugene3.08020003	At3g20860	putative serine:threonine protein kinase : similar to GB:NP_035979 from [Mus musculus]	At3g20860	0.440475	putative serine/threonine protein kinase similar to GB:NP_035979 from [Mus musculus]
PtpAffx.22311.2.S1_a_at	-1.03566	0.011459	gw1.II.4046.1	At2g46780	RRM-containing protein : contains RNA recognition motif	At2g46780	0.5109	putative RNA-binding protein
PtpAffx.223189.1.S1_at	-2.48709	0.0105023	eugene3.00130012	At3g05900	unknown protein :	At3g05900	0.509272	unknown protein
PtpAffx.223241.1.S1_at	-1.15087	0.00753445	eugene3.00860015	At1g58070	hypothetical protein : predicted by genemark.hmm	At1g58070	0.0666045	hypothetical protein predicted by genemark.hmm
PtpAffx.223241.1.S1_s_at	-2.58576	0.00134257	eugene3.00860015	At1g58070	hypothetical protein : predicted by genemark.hmm	At1g58070	0.0666045	hypothetical protein predicted by genemark.hmm
PtpAffx.223306.1.S1_s_at	-3.55727	0.00345347	fgenesh4_pg.C_scaffold_86000108	At5g49760	receptor protein kinase-like :	At5g49760	0.236977	receptor protein kinase-like
PtpAffx.223307.1.S1_s_at	-2.70414	9.54429e-05	gw1.86.280.1	At5g49760	receptor protein kinase-like :	At5g49760	0.236977	receptor protein kinase-like
PtpAffx.223373.1.S1_at	-1.01638	0.00157161	gw1.87.57.1	At3g02750	protein phosphatase 2C (PP2C) : similar to putative protein phosphatase-2C (PP2C) GB:AAC36699 [Mesembryanthemum crystallinum]	At3g02750	0.452293	putative protein phosphatase-2C (PP2C) similar to putative protein phosphatase-2C (PP2C) GB:AAC36699 [Mesembryanthemum crystallinum]
PtpAffx.223446.1.S1_at	-0.552554	0.0142467	gw1.88.227.1	At3g01930	unknown protein : similar to nodule-specific protein Nlj70 GB:AAC39500 [Lotus japonicus]	At3g01930	0.355589	unknown protein similar to nodule-specific protein Nlj70 GB:AAC39500 (Lotus japonicus)
PtpAffx.223461.1.S1_at	-1.35209	0.00146885	estExt_Genewise1_v1.C_880303	At3g27090	gda-1	At3g27090	0.795759	gda-1, putative similar to gda-1 GB:CAA74993 from [Pisum sativum];supported by full-length cDNA: Ceres:3049.
PtpAffx.22357.1.S1_s_at	-0.704164	0.0101517	estExt_fgenesh4_pg.C_LG_X1845	At3g55420	putative protein : : supported by cDNA: gi_17979304	At3g55420	0.254626	putative protein
PtpAffx.224217.1.S1_at	-2.70187	0.000862491	fgenesh4_pg.C_LG_I003312	At1g23460	polygalacturonase	At1g23460	0.488824	polygalacturonase, putative similar to polygalacturonase GB:BAA88472 GI:6624205 from (Cucumis sativus)
PtpAffx.224441.1.S1_at	-1.92119	0.00249342	gw1.IX.3202.1	At3g20090	cytochrome P450	At3g20090	0.515712	cytochrome P450, putative contains Pfam profile: PF00067 cytochrome P450
PtpAffx.224534.1.S1_at	-1.75398	0.00253971	gw1.VI.486.1	At2g24610	cyclic nucleotide-regulated ion channel	At2g24610	0.187366	putative cyclic nucleotide-regulated ion channel protein
PtpAffx.224599.1.S1_at	-3.31058	1.27672e-05	gw1.VIII.780.1	At1g68740	putative receptor protein : similar to viral receptors GB:AAF13258 [Cricetulus griseus]	At1g68740	0.0306576	putative receptor protein similar to viral receptors GB:AAF13258 (Cricetulus griseus), (SYG1) GB:AAD17206 (Mus musculus), GB:AAF03485 (Cricetulus griseus); supported by cDNA: gi_15982932_gb_AY057574.1_
PtpAffx.224607.1.S1_s_at	-2.56667	2.6277e-06	fgenesh4_pm.C_LG_VIII000719	At3g23430	unknown protein : : supported by cDNA: gi_20069031	At3g23430	0.0226593	unknown protein
PtpAffx.224656.1.S1_s_at	-4.43058	3.17221e-05	fgenesh4_pg.C_LG_X001206	At1g68740	putative receptor protein : similar to viral receptors GB:AAF13258 [Cricetulus griseus]	At1g68740	0.0306576	putative receptor protein similar to viral receptors GB:AAF13258 (Cricetulus griseus), (SYG1) GB:AAD17206 (Mus musculus), GB:AAF03485 (Cricetulus griseus); supported by cDNA: gi_15982932_gb_AY057574.1_
PtpAffx.224739.1.S1_at	-1.82648	0.00624677	fgenesh4_pg.C_LG_XI000523	At5g45650	subtilisin-like protease :	At5g45650	0.224302	subtilisin-like protease
PtpAffx.224872.1.S1_s_at	-3.65989	0.00180774	eugene3.00140177	At2g45510	cytochrome p450	At2g45510	0.462302	putative cytochrome P450
PtpAffx.224874.1.S1_at	-2.00411	0.00380699	eugene3.00140203	At4g00230	subtilisin-like serine protease XSP1 : identical to subtilisin-type serine endopeptidase XSP1 GI:6708179 from [Arabidopsis thaliana]	At4g00230	0.327503	subtilisin-like serine protease XSP1 identical to subtilisin-type serine endopeptidase XSP1 GI:6708179 from [Arabidopsis thaliana]
PtpAffx.225037.1.S1_at	-4.61942	2.19618e-05	fgenesh4_pg.C_LG_XVI001159	At2g38320	expressed protein : : supported by cDNA: gi_13878094_gb_AF370310.1_AF370310	At2g38320	0.109841	hypothetical protein ; supported by cDNA: gi_13878094_gb_AF370310.1_AF370310
PtpAffx.225069.1.S1_at	-0.909723	0.0039483	fgenesh4_pg.C_LG_XVIII000575	At2g24610	cyclic nucleotide-regulated ion channel	At2g24610	0.187366	putative cyclic nucleotide-regulated ion channel protein
PtpAffx.22516.1.A1_at	-4.07064	0.000121244	gw1.I.6773.1	At1g80940	expressed protein : :supported by full-length cDNA: Ceres:37300.	At1g80940	0.608873	unknown protein ;supported by full-length cDNA: Ceres:37300.
PtpAffx.22516.2.S1_a_at	-3.52233	0.000280195	gw1.I.6773.1	At1g80940	expressed protein : :supported by full-length cDNA: Ceres:37300.	At1g80940	0.608873	unknown protein ;supported by full-length cDNA: Ceres:37300.
PtpAffx.22516.2.S1_at	-2.74551	9.96101e-05	gw1.I.6773.1	At1g80940	expressed protein : :supported by full-length cDNA: Ceres:37300.	At1g80940	0.608873	unknown protein ;supported by full-length cDNA: Ceres:37300.
PtpAffx.225430.1.S1_s_at	-1.08508	0.000787634	gw1.XV.2801.1	At4g08850	receptor protein kinase-like protein : receptor protein kinase-like protein - Arabidopsis thaliana	At4g08850	0.617798	receptor protein kinase-like protein receptor protein kinase-like protein - Arabidopsis thaliana, PIR2:T05898
PtpAffx.225438.1.S1_at	-2.69555	0.000346844	gw1.232.5.1	At3g13870	root hair defective 3 (RHD3) : identical to GB:AAB58375 from [Arabidopsis thaliana] (Genes Dev (1997) 11(6)	At3g13870	0.68607	root hair defective 3 (RHD3) identical to GB:AAB58375 from [Arabidopsis thaliana] (Genes Dev (1997) 11(6), 799-811)
PtpAffx.22569.1.S1_at	-4.98047	0.0139204	estExt_fgenesh4_pg.C_LG_XVIII0183	At3g14310	putative pectin methylesterase : similar to pectin methylesterase GB:Q42534 from [Arabidopsis thaliana]:supported by full-length cDNA: Ceres:13261.	At3g14310	0.374319	putative pectin methylesterase similar to pectin methylesterase GB:Q42534 from [Arabidopsis thaliana];supported by full-length cDNA: Ceres:13261.
PtpAffx.225722.1.S1_at	-2.63272	0.00538781	eugene3.00640208	At5g44160	putative protein : contains similarity to zinc finger protein ID1: supported by cDNA: gi_14335045_gb_AY037202.1_	At5g44160	0.102889	putative protein contains similarity to zinc finger protein ID1; supported by cDNA: gi_14335045_gb_AY037202.1_
PtpAffx.22915.1.A1_at	-1.74835	0.0025068	grail3.0068005401	At2g29660	expressed protein : :supported by full-length cDNA: Ceres:106148.	At2g29660	0.116075	unknown protein ;supported by full-length cDNA: Ceres:106148.
PtpAffx.22915.2.S1_at	-5.23231	6.37723e-05	eugene3.00091208	At2g29660	expressed protein : :supported by full-length cDNA: Ceres:106148.	At2g29660	0.116075	unknown protein ;supported by full-length cDNA: Ceres:106148.
PtpAffx.2370.1.S1_at	-2.46022	0.000870174	fgenesh4_pg.C_scaffold_782000001	At1g53440	receptor-like serine:threonine kinase	At1g53440	0.400734	receptor-like serine/threonine kinase, putative similar to receptor-like serine/threonine kinase GB:AAC50043 GI:2465923 from [Arabidopsis thaliana]
PtpAffx.2380.1.S1_at	-1.66061	0.0177632	estExt_fgenesh4_pm.C_LG_XVIII0158	At4g31990	aspartate aminotransferase : :supported by full-length cDNA: Ceres:33414.	At4g31990	0.478645	aspartate aminotransferase ;supported by full-length cDNA: Ceres:33414., Ceres:103854.
PtpAffx.23842.1.S1_a_at	-2.85212	0.00762263	eugene3.00091579	At5g22920	PGPD14 protein : :supported by full-length cDNA: Ceres:41666.	At5g22920	0.533341	PGPD14 protein ;supported by full-length cDNA: Ceres:41666.
PtpAffx.24010.1.S1_a_at	-2.31265	0.000453063	eugene3.00071002	At2g23670	expressed protein : :supported by full-length cDNA: Ceres:20125.	At2g23670	0.143913	hypothetical protein predicted by genscan and genefinder;supported by full-length cDNA: Ceres:20125.
PtpAffx.24012.1.A1_at	-2.41354	0.00308755	estExt_fgenesh4_pm.C_1230010	At3g02360	6-phosphogluconate dehydrogenase	At3g02360	0.623043	6-phosphogluconate dehydrogenase, putative similar to 6-phosphogluconate dehydrogenase GB:BAA22812 GI:2529229 [Glycine max];supported by full-length cDNA: Ceres:34412.
PtpAffx.24025.1.S1_at	-3.73509	0.000262806	eugene3.00150178	At5g53450	putative protein : similar to unknown protein (sp|P29618):supported by full-length cDNA: Ceres:95459.	At5g53450	0.712585	putative protein similar to unknown protein (sp|P29618);supported by full-length cDNA: Ceres:95459.
PtpAffx.2410.3.S1_at	-0.746035	0.00893929	gw1.875.5.1	At1g71980	unknown protein : contains zinc finger	At1g71980	0.553717	unknown protein contains zinc finger, C3HC4 type (RING finger) domain
PtpAffx.24142.1.A1_at	-1.1423	0.0119116	estExt_fgenesh4_pm.C_LG_V0482	At2g43020	putative amine oxidase : : supported by cDNA: gi_18650597	At2g43020	0.563403	putative amine oxidase
PtpAffx.24429.1.S1_at	-1.2782	0.000832411	estExt_fgenesh4_pg.C_LG_II0766	At1g44770	unknown protein :	At1g44770	0.474094	unknown protein
PtpAffx.24429.2.S1_a_at	-1.59487	0.00225725	estExt_fgenesh4_pg.C_LG_II0766	At1g44770	unknown protein :	At1g44770	0.474094	unknown protein
PtpAffx.24562.1.A1_s_at	-2.24389	0.00394379	fgenesh4_pm.C_LG_I000288	At4g24060	Dof zinc finger protein : Dof zinc finger protein - Oryza sativa	At4g24060	0.646449	putative protein Dof zinc finger protein - Oryza sativa,PID:d1042342;supported by full-length cDNA: Ceres:37663.
PtpAffx.249.107.A1_x_at	-4.62808	0.0124685	grail3.0002067901	At2g34430	photosystem II type I chlorophyll a :b binding protein : : supported by full-length cDNA: Ceres: 23727.	At2g34430	0.0314876	putative photosystem II type I chlorophyll a b binding protein. ; supported by full-length cDNA: Ceres: 23727.
PtpAffx.249.130.A1_at	-3.22685	0.00267519	estExt_fgenesh4_pm.C_LG_IX0279	At2g15970	similar to cold acclimation protein WCOR413 [Triticum aestivum] : :supported by full-length cDNA: Ceres:7835.	At2g15970	0.134053	similar to cold acclimation protein WCOR413 [Triticum aestivum] ;supported by full-length cDNA: Ceres:7835.
PtpAffx.249.15.A1_x_at	-4.46719	0.00324063	gw1.IV.3246.1	At1g67090	ribulose-bisphosphate carboxylase small unit	At1g67090	0.138098	ribulose-bisphosphate carboxylase small unit, putative similar to ribulose-bisphosphate carboxylase small unit GI:406726 from (Brassica napus); supported by cDNA: gi_11762169_gb_AF325011.1_AF325011
PtpAffx.249.160.S1_s_at	-0.699956	0.00524972	eugene3.01480056	At2g44310	expressed protein : :supported by full-length cDNA: Ceres:26701.	At2g44310	0.572464	unknown protein ;supported by full-length cDNA: Ceres:26701.
PtpAffx.249.164.A1_s_at	-5.9219	0.000413413	eugene3.00020518	At1g06680	photosystem II oxygen-evolving complex 23 (OEC23) : JBC 14:211-238 (2002):identical to 23 kDa polypeptide of oxygen-evolving comlex (OEC) GB:CAA66785 GI:1769905 [Arabidopsis thaliana]:supported by full-length cDNA: Ceres:33922.	At1g06680	0.35936	23 kDa polypeptide of oxygen-evolving comlex (OEC) identical to 23 kDa polypeptide of oxygen-evolving comlex (OEC) GB:CAA66785 GI:1769905 [Arabidopsis thaliana];supported by full-length cDNA: Ceres:33922.
PtpAffx.249.198.S1_s_at	-1.72773	0.000255417	grail3.0140002001	At5g56140	KH domain protein :	At5g56140	0.526027	RNA-binding protein-like
PtpAffx.249.204.S1_s_at	-1.35916	0.0199283	estExt_fgenesh4_pg.C_LG_X1001	At1g70850	Csf-2-related : similar to Csf-2 [Cucumis sativus][GI:5762258][J Am Soc Hortic Sci 124	At1g70850	0.376471	major latex protein (MLP149), putative similar to major latex protein (MLP149) GI:294061 from [Papaver somniferum];supported by full-length cDNA: Ceres:30081.
PtpAffx.249.218.S1_a_at	-2.64083	5.09894e-05	gw1.X.280.1	At1g68590	expressed protein : :supported by full-length cDNA: Ceres:21798.	At1g68590	0.487933	unknown protein ;supported by full-length cDNA: Ceres:21798.
PtpAffx.249.218.S1_at	-1.9058	0.000108643	gw1.VIII.1120.1	At1g68590	expressed protein : :supported by full-length cDNA: Ceres:21798.	At1g68590	0.487933	unknown protein ;supported by full-length cDNA: Ceres:21798.
PtpAffx.249.27.A1_at	-3.77079	0.000163376	estExt_fgenesh4_pg.C_LG_XIX1025	At4g03280	putative component of cytochrome B6-F complex : : supported by cDNA: gi_13926181_gb_AF370566.1_AF370566	At4g03280	0.400803	putative component of cytochrome B6-F complex ; supported by cDNA: gi_13926181_gb_AF370566.1_AF370566
PtpAffx.249.283.S1_at	-2.60428	3.11091e-05	gw1.I.4715.1	At3g26210	cytochrome P450 family : contains Pfam profile: PF00067 cytochrome P450	At3g26210	0.156587	cytochrome P450, putative contains Pfam profile: PF00067 cytochrome P450
PtpAffx.249.3.S1_x_at	-0.710371	0.00592467	eugene3.00110909	At3g15353	Expressed protein : : supported by full-length cDNA: Ceres: 32882.	At3g15353	0.560275	Expressed protein ; supported by full-length cDNA: Ceres: 32882.
PtpAffx.249.409.A1_at	-2.02302	0.00173762	estExt_fgenesh4_pg.C_LG_X1353	At3g17210	expressed protein : similar to pop3 peptide GB:AAC26526 from [Populus balsamifera subsp. trichocarpa X Populus deltoides]:supported by full-length cDNA: Ceres:268652.	At3g17210	0.711364	unknown protein similar to pop3 peptide GB:AAC26526 from [Populus balsamifera subsp. trichocarpa X Populus deltoides];supported by full-length cDNA: Ceres:268652.
PtpAffx.249.461.S1_s_at	-5.85381	0.00061772	eugene3.00012224	At5g60490	fasciclin-like arabinogalactan-protein (FLA12) : :supported by full-length cDNA: Ceres:15239.	At5g60490	0.296093	arabinogalactan protein - like arabinogalactan protein Pop14A9, Populus alba x Populus tremula, EMBL:AF183809;supported by full-length cDNA: Ceres:15239.
PtpAffx.249.472.S1_s_at	-5.54392	0.00590527	estExt_Genewise1_v1.C_1290161	At5g15630	putative phytochelatin synthetase : putative phytochelatin synthetase - Arabidopsis thaliana	At5g15630	0.245196	putative phytochelatin synthetase putative phytochelatin synthetase - Arabidopsis thaliana, EMBL:AJ006787
PtpAffx.249.487.S1_at	-5.20152	0.000519472	grail3.0001007701	At1g08380	expressed protein : :supported by full-length cDNA: Ceres:34623.	At1g08380	0.111941	unknown protein ;supported by full-length cDNA: Ceres:34623.
PtpAffx.249.496.A1_s_at	-6.07396	0.000566398	eugene3.00020518	At1g06680	photosystem II oxygen-evolving complex 23 (OEC23) : JBC 14:211-238 (2002):identical to 23 kDa polypeptide of oxygen-evolving comlex (OEC) GB:CAA66785 GI:1769905 [Arabidopsis thaliana]:supported by full-length cDNA: Ceres:33922.	At1g06680	0.35936	23 kDa polypeptide of oxygen-evolving comlex (OEC) identical to 23 kDa polypeptide of oxygen-evolving comlex (OEC) GB:CAA66785 GI:1769905 [Arabidopsis thaliana];supported by full-length cDNA: Ceres:33922.
PtpAffx.249.55.A1_x_at	-1.54869	0.000164317	estExt_Genewise1_v1.C_LG_IV0366	At2g15970	similar to cold acclimation protein WCOR413 [Triticum aestivum] : :supported by full-length cDNA: Ceres:7835.	At2g15970	0.134053	similar to cold acclimation protein WCOR413 [Triticum aestivum] ;supported by full-length cDNA: Ceres:7835.
PtpAffx.249.684.A1_a_at	-4.97229	0.000783398	estExt_fgenesh4_pg.C_LG_XIX1025	At4g03280	putative component of cytochrome B6-F complex : : supported by cDNA: gi_13926181_gb_AF370566.1_AF370566	At4g03280	0.400803	putative component of cytochrome B6-F complex ; supported by cDNA: gi_13926181_gb_AF370566.1_AF370566
PtpAffx.249.691.S1_at	-4.21607	0.00368383	grail3.0014028301	At1g79040	photosystem II polypeptide	At1g79040	0.161024	photosystem II polypeptide, putative similar to photosystem II polypeptide GI:967967 from [Brassica rapa];supported by full-length cDNA: Ceres:110067.
PtpAffx.24901.1.A1_at	-1.23878	0.00529227	eugene3.00190406	At5g18120	putative protein : contains similarity to protein disulfide isomerase-related protein: supported by full-length cDNA: Ceres: 105494.	At5g18120	0.770893	putative protein contains similarity to protein disulfide isomerase-related protein; supported by full-length cDNA: Ceres: 105494.
PtpAffx.25004.1.A1_a_at	-0.779511	0.0162212	grail3.0046003601	At5g46230	expressed protein : :supported by full-length cDNA: Ceres:15495.	At5g46230	0.361991	unknown protein ;supported by full-length cDNA: Ceres:15495.
PtpAffx.25139.1.A1_at	-7.24619	0.00187191	estExt_fgenesh4_pm.C_280070	At5g03170	fasciclin-like arabinogalactan-protein (FLA11) : :supported by full-length cDNA: Ceres:14950.	At5g03170	0.189292	arabinogalactan protein - like arabinogalactan protein Pop14A9, Populus alba x Populus tremula, EMBL:AF183809;supported by full-length cDNA: Ceres:14950.
PtpAffx.25139.1.A1_s_at	-5.24265	0.0102206	estExt_fgenesh4_pm.C_280070	At5g03170	fasciclin-like arabinogalactan-protein (FLA11) : :supported by full-length cDNA: Ceres:14950.	At5g03170	0.189292	arabinogalactan protein - like arabinogalactan protein Pop14A9, Populus alba x Populus tremula, EMBL:AF183809;supported by full-length cDNA: Ceres:14950.
PtpAffx.25833.1.A1_at	-2.32263	0.000467726	eugene3.00021349	At2g45290	putative transketolase precursor : : supported by cDNA: gi_15982841_gb_AY057528.1_	At2g45290	0.459036	putative transketolase precursor ; supported by cDNA: gi_15982841_gb_AY057528.1_
PtpAffx.25837.1.S1_at	-0.792748	0.0124005	estExt_Genewise1_v1.C_LG_XI3306	At2g34150	hypothetical protein : predicted by genefinder	At2g34150	0.297347	hypothetical protein predicted by genefinder, silimar to the Serine-rich region of EGAD|54222|YKR092C
PtpAffx.26302.2.S1_at	-3.02958	0.00172431	estExt_Genewise1_v1.C_LG_I6151	At1g55760	hypothetical protein : predicted by genemark.hmm	At1g55760	0.665187	hypothetical protein predicted by genemark.hmm
PtpAffx.26369.1.S1_s_at	-3.10154	0.00472593	eugene3.00091041	At3g63520	9-cis-epoxycarotenoid dioxygenase [neoxanthin cleavage enzyme](NC1)(NCED1) : identical to putative 9-cis-epoxy-carotenoid dioxygenase [GI:3096910]	At3g63520	0.526245	neoxanthin cleavage enzyme nc1
PtpAffx.26369.2.S1_s_at	-2.65166	0.00706146	eugene3.16010001	At3g63520	9-cis-epoxycarotenoid dioxygenase [neoxanthin cleavage enzyme](NC1)(NCED1) : identical to putative 9-cis-epoxy-carotenoid dioxygenase [GI:3096910]	At3g63520	0.526245	neoxanthin cleavage enzyme nc1
PtpAffx.26592.1.S1_at	-2.00388	0.00253479	grail3.0140002001	At5g56140	KH domain protein :	At5g56140	0.526027	RNA-binding protein-like
PtpAffx.26613.1.S1_at	-1.55873	0.00446823	gw1.IV.2852.1	At4g18480	protein ch-42 precursor	At4g18480	0.652849	protein ch-42 precursor, chloroplast ;supported by full-length cDNA: Ceres:7501.
PtpAffx.2662.1.A1_at	-0.670172	0.00181354	fgenesh4_pg.C_LG_XIII000359	At1g64890	expressed protein : : supported by cDNA: gi_15028136_gb_AY046018.1_	At1g64890	0.696472	unknown protein ; supported by cDNA: gi_15028136_gb_AY046018.1_
PtpAffx.26621.1.A1_s_at	-3.86321	0.00194159	estExt_fgenesh4_pg.C_1070077	At4g27430	COP1-interacting protein 7 (CIP7) : : supported by cDNA: gi_3327867_dbj_AB012912.1_AB012912	At4g27430	0.241924	COP1-interacting protein 7 (CIP7) ; supported by cDNA: gi_3327867_dbj_AB012912.1_AB012912
PtpAffx.2664.1.S1_at	-1.53886	0.011839	grail3.0037007101	At1g52720	expressed protein : :supported by full-length cDNA: Ceres:2030.	At1g52720	0.784345	hypothetical protein predicted by genemark.hmm;supported by full-length cDNA: Ceres:2030.
PtpAffx.26689.1.S1_a_at	-1.65398	0.00227829	grail3.0049024601	At2g39770	GDP-mannose pyrophosphorylase : updated per Conklin PL et al	At2g39770	0.597074	GDP-mannose pyrophosphorylase updated per Conklin PL et al, PNAS 1999, 96(7):4198-203;supported by full-length cDNA: Ceres:37775.
PtpAffx.26689.1.S1_at	-1.08524	0.00271021	grail3.0049024601	At2g39770	GDP-mannose pyrophosphorylase : updated per Conklin PL et al	At2g39770	0.597074	GDP-mannose pyrophosphorylase updated per Conklin PL et al, PNAS 1999, 96(7):4198-203;supported by full-length cDNA: Ceres:37775.
PtpAffx.26689.2.S1_at	-2.09845	0.00720711	grail3.0022021203	At2g39770	GDP-mannose pyrophosphorylase : updated per Conklin PL et al	At2g39770	0.597074	GDP-mannose pyrophosphorylase updated per Conklin PL et al, PNAS 1999, 96(7):4198-203;supported by full-length cDNA: Ceres:37775.
PtpAffx.26823.1.S1_at	-2.65283	0.0145189	fgenesh4_pg.C_LG_VII001016	At4g36830	putative protein :	At4g36830	0.439325	putative protein
PtpAffx.26834.1.S1_at	-1.41839	0.00118205	estExt_fgenesh4_pm.C_LG_II0214	At4g02590	bHLH protein : similar to A. thaliana putative protein F6I18.110	At4g02590	0.550578	hypothetical protein similar to A. thaliana putative protein F6I18.110, GenBank accession number 2980768;supported by full-length cDNA: Ceres:4346.
PtpAffx.26834.2.S1_at	-2.01867	0.00199943	eugene3.00051249	At4g02590	bHLH protein : similar to A. thaliana putative protein F6I18.110	At4g02590	0.550578	hypothetical protein similar to A. thaliana putative protein F6I18.110, GenBank accession number 2980768;supported by full-length cDNA: Ceres:4346.
PtpAffx.26858.1.S1_at	-1.39124	0.0045271	fgenesh4_pm.C_LG_XIII000012	At1g56720	expressed protein : similar to receptor-like protein kinase GI:7529754 from [Arabidopsis thaliana]:supported by full-length cDNA: Ceres:36000.	At1g56720	0.21582	unknown protein similar to receptor-like protein kinase GI:7529754 from [Arabidopsis thaliana];supported by full-length cDNA: Ceres:36000.
PtpAffx.26878.1.S1_at	-3.30235	0.00196972	fgenesh4_pg.C_LG_VI000236	At3g56940	leucine zipper-containing protein AT103 : : supported by cDNA: gi_1033194_gb_U38232.1_ATU38232	At3g56940	0.262717	leucine zipper-containing protein AT103 ; supported by cDNA: gi_1033194_gb_U38232.1_ATU38232
PtpAffx.26902.1.S1_at	-7.52264	6.25674e-06	estExt_fgenesh4_pm.C_LG_VI0293	At5g60020	laccase (diphenol oxidase)	At5g60020	0.0660406	laccase - like protein laccase LAC2-4, Liriodendron tulipifera, EMBL:LTU73106
PtpAffx.2752.1.S1_at	-2.63255	0.00571001	estExt_fgenesh4_pg.C_LG_I0283	At2g38750	putative annexin : :supported by full-length cDNA: Ceres:32721.	At2g38750	0.190488	putative annexin ;supported by full-length cDNA: Ceres:32721.
PtpAffx.27878.2.S1_a_at	-3.14692	0.00563869	grail3.0058009901	At1g28480	glutaredoxin	At1g28480	0.431914	glutaredoxin, putative similar to glutaredoxin GI:2244924 from [Arabidopsis thaliana]; supported by cDNA: gi_13358219_gb_AF325030.2_AF325030
PtpAffx.27878.2.S1_at	-3.112	3.72968e-05	grail3.0058009901	At1g28480	glutaredoxin	At1g28480	0.431914	glutaredoxin, putative similar to glutaredoxin GI:2244924 from [Arabidopsis thaliana]; supported by cDNA: gi_13358219_gb_AF325030.2_AF325030
PtpAffx.27927.1.S1_s_at	-1.92785	0.00035542	eugene3.00190971	At2g30360	putative protein kinase : contains a protein kinase domain profile (PDOC00100): supported by cDNA: gi_13448034_gb_AF339146.1_AF339146	At2g30360	0.292446	putative protein kinase contains a protein kinase domain profile (PDOC00100); supported by cDNA: gi_13448034_gb_AF339146.1_AF339146
PtpAffx.282.1.S1_at	-0.665274	0.00188196	fgenesh4_pg.C_LG_IX000235	At2g27600	putative ATPase : skd1 family: supported by full-length cDNA: Ceres:3818.	At2g27600	0.767264	putative ATPase skd1 family; supported by full-length cDNA: Ceres:3818.
PtpAffx.283.10.A1_s_at	-5.0515	0.00106267	gw1.III.1524.1	At4g20260	endomembrane-associated protein : : supported by full-length cDNA: Ceres: 20592.	At4g20260	0.284812	endomembrane-associated protein ; supported by full-length cDNA: Ceres: 20592.
PtpAffx.284.1.A1_at	-0.96978	0.0102209	estExt_fgenesh4_pg.C_LG_II0572	At1g69640	acid phosphatase	At1g69640	0.703764	acid phosphatase, putative similar to GI:5360721 from (Lupinus albus)
PtpAffx.28876.1.S1_at	-6.85148	0.000247102	eugene3.00081056	At1g13600	bZIP family transcription factor : contains Pfam profile: PF00170 bZIP transcription factor: supported by cDNA: gi_12083267	At1g13600	0.325527	bZIP transcription factor, putative similar to bZIP transcription factor GI:1769891 from [Arabidopsis thaliana]
PtpAffx.29241.1.A1_at	-2.88256	7.65904e-07	eugene3.00111083	At5g54690	putative protein : contains similarity to unknown protein (gb|AAF26170.1)	At5g54690	0.261649	putative protein contains similarity to unknown protein (gb|AAF26170.1)
PtpAffx.29280.2.S1_at	-0.504635	0.0123988	gw1.IX.3861.1	At2g29630	putative thiamin biosynthesis protein : : supported by cDNA: gi_20260179	At2g29630	0.428466	putative thiamin biosynthesis protein
PtpAffx.30556.2.S1_s_at	-3.76719	2.21921e-05	eugene3.00013110	At1g55670	photosystem I subunit V precursor	At1g55670	0.143015	photosystem I subunit V precursor, putative similar to photosystem I subunit V precursor GB:CAB52748 GI:5734520 from [Arabidopsis thaliana]; supported by cDNA: gi_13265559_gb_AF324710.2_AF324710
PtpAffx.31479.1.S1_a_at	-2.07109	0.00613997	estExt_fgenesh4_pm.C_LG_XIII0008	At1g11910	putative aspartic proteinase : similar to GB:AAC49730:supported by full-length cDNA: Ceres:8972.	At1g11910	0.728928	putative aspartic proteinase similar to GB:AAC49730;supported by full-length cDNA: Ceres:8972.
PtpAffx.31506.1.S1_at	-2.41085	0.0155222	grail3.0039028302	At3g62040	hypothetical protein : contains non-consensus GA donor splice site at exon 2	At3g62040	0.0754352	hypothetical protein contains non-consensus GA donor splice site at exon 2
PtpAffx.31570.1.S1_at	-1.36158	0.00343036	estExt_fgenesh4_pg.C_LG_VI1071	At5g06560	putative protein : strong similarity to unknown protein (gb|AAF23201.1): supported by cDNA: gi_15293220_gb_AY051044.1_	At5g06560	0.753381	putative protein strong similarity to unknown protein (gb|AAF23201.1); supported by cDNA: gi_15293220_gb_AY051044.1_
PtpAffx.31584.1.S1_at	-1.13385	0.00324815	estExt_fgenesh4_pg.C_LG_IV0746	At5g16550	expressed protein : : supported by cDNA: gi_14423559_gb_AF387017.1_AF387017	At5g16550	0.674454	unknown protein ; supported by cDNA: gi_14423559_gb_AF387017.1_AF387017
PtpAffx.318.1.A1_at	-4.43285	0.00537266	eugene3.00002246	At5g37540	putative protein : nucleoid DNA-binding protein cnd41	At5g37540	0.433584	putative protein nucleoid DNA-binding protein cnd41, chloroplast, common tobacco, PIR:T01996; supported by cDNA: gi_15809849_gb_AY054192.1_
PtpAffx.32004.2.S1_at	-1.62247	0.00301789	fgenesh4_pm.C_scaffold_152000023	At1g15740	expressed protein : : supported by cDNA: gi_14423507_gb_AF386991.1_AF386991	At1g15740	0.674007	unknown protein ; supported by cDNA: gi_14423507_gb_AF386991.1_AF386991
PtpAffx.32103.1.S1_at	-1.17055	0.0069329	eugene3.00021714	At1g02305	Expressed protein : : supported by cDNA: gi_14532525_gb_AY039887.1_	At1g02305	0.550893	Expressed protein ; supported by cDNA: gi_14532525_gb_AY039887.1_
PtpAffx.32256.1.A1_a_at	-2.96944	0.00418893	estExt_Genewise1_v1.C_LG_XIV2810	At2g48020	putative sugar transporter : :supported by full-length cDNA: Ceres:114959.	At2g48020	0.636048	putative sugar transporter ;supported by full-length cDNA: Ceres:114959.
PtpAffx.32256.1.A1_at	-1.87795	3.73576e-05	estExt_Genewise1_v1.C_LG_XIV2810	At2g48020	putative sugar transporter : :supported by full-length cDNA: Ceres:114959.	At2g48020	0.636048	putative sugar transporter ;supported by full-length cDNA: Ceres:114959.
PtpAffx.32669.1.A1_s_at	-1.05741	0.00771199	estExt_Genewise1_v1.C_LG_I4955	At1g53210	expressed protein : : supported by cDNA: gi_13605638_gb_AF361800.1_AF361800	At1g53210	0.507044	unknown protein ; supported by cDNA: gi_13605638_gb_AF361800.1_AF361800
PtpAffx.32854.1.A1_at	-1.08492	0.000506374	gw1.III.2532.1	At4g22910	fizzy-related (FZR)	At4g22910	0.319055	putative fizzy-related protein fizzy-related protein, Drosophila melanogaster, PID:g2326419
PtpAffx.32993.1.A1_at	-3.03116	0.00211073	gw1.70.510.1	At5g27380	glutathione synthetase (GSH2) : non-consensus AT donor splice site at exon 6	At5g27380	0.556889	glutathione synthetase gsh2 non-consensus AT donor splice site at exon 6, AC acceptor splice site at exon 7; supported by cDNA: gi_758451_gb_U22359.1_ATU22359
PtpAffx.33081.1.S1_at	-6.51201	3.81285e-08	eugene3.00660250	At5g60490	fasciclin-like arabinogalactan-protein (FLA12) : :supported by full-length cDNA: Ceres:15239.	At5g60490	0.296093	arabinogalactan protein - like arabinogalactan protein Pop14A9, Populus alba x Populus tremula, EMBL:AF183809;supported by full-length cDNA: Ceres:15239.
PtpAffx.33101.2.S1_s_at	-4.11631	0.000131824	grail3.0001068602	At1g10200	putative transcription factor : similar to transcription factor SF3 (pir|IS37656): similar to ESTs gb|T42207	At1g10200	0.68946	putative transcription factor similar to transcription factor SF3 (pir|IS37656); similar to ESTs gb|T42207, gb|N37716, and emb|Z17491;supported by full-length cDNA: Ceres:148790.
PtpAffx.33300.1.A1_at	-2.52497	0.00216656	grail3.0040015701	At5g42650	allene oxide synthase : : supported by cDNA: gi_6002956_gb_AF172727.1_AF172727	At5g42650	0.271838	allene oxide synthase (emb CAA73184.1) ; supported by cDNA: gi_6002956_gb_AF172727.1_AF172727
PtpAffx.33579.1.A1_at	-1.77304	0.0151913	estExt_fgenesh4_pg.C_LG_XIII0178	At5g56750	pollen specific protein SF21 : :supported by full-length cDNA: Ceres:36495.: supported by cDNA: gi_15215797	At5g56750	0.567297	pollen specific protein SF21 ;supported by full-length cDNA: Ceres:36495.
PtpAffx.33586.1.S1_at	-3.05698	0.00215321	estExt_Genewise1_v1.C_LG_XIII1499	At5g28770	bZIP family transcription factor : similar to seed storage protein opaque-2(bZIP family)GI:168428 from Zea mays: supported by cDNA: gi_15450640_gb_AY052688.1_	At5g28770	0.716653	bZIP transcription factor family protein similar to seed storage protein opaque-2(bZIP family)GI:168428 from Zea mays; supported by cDNA: gi_15450640_gb_AY052688.1_
PtpAffx.33771.1.S1_at	-0.629064	0.0105951	grail3.0071006401	At2g42610	expressed protein : : supported by cDNA: gi_6691164_gb_AF218765.1_AF218765	At2g42610	0.253184	unknown protein ; supported by cDNA: gi_6691164_gb_AF218765.1_AF218765
PtpAffx.34615.2.A1_at	-1.46724	0.0120796	estExt_fgenesh4_pg.C_1660038	At4g22160	Expressed protein : : supported by full-length cDNA: Ceres: 99521.	At4g22160	0.241987	Expressed protein ; supported by full-length cDNA: Ceres: 99521.
PtpAffx.34805.1.S1_at	-1.41058	0.00782002	gw1.I.9208.1	At1g62990	homeodomain-containing protein HD1	At1g62990	0.426079	homeodomain-containing protein HD1, putative similar to GB:Z29073 from [Brassica napus] (Biochim. Biophys. Acta 1219 (1), 201-204 (1994)); supported by full-length cDNA: Ceres: 106887.
PtpAffx.35031.1.S1_at	-3.81091	0.00631233	gw1.III.1875.1	At1g55480	expressed protein : similar to putative tyrosine phosphatase GB:AAF81798 GI:8926334 from [Oryza sativa]:supported by full-length cDNA: Ceres:8301.	At1g55480	0.513308	unknown protein similar to putative tyrosine phosphatase GB:AAF81798 GI:8926334 from [Oryza sativa];supported by full-length cDNA: Ceres:8301.
PtpAffx.35456.1.A1_at	-1.52408	0.00117884	gw1.41.385.1	At1g22540	oligopeptide transporter	At1g22540	0.587924	oligopeptide transporter, putative similar to oligopeptide transporter 1-1 GI:510238 from [Arabidopsis thaliana]
PtpAffx.35523.1.S1_at	-1.20376	0.00180182	estExt_Genewise1_v1.C_LG_IV1999	At1g11380	expressed protein : :supported by full-length cDNA: Ceres:113571.	At1g11380	0.642185	unknown protein ;supported by full-length cDNA: Ceres:113571.
PtpAffx.35532.1.S1_at	-3.44907	0.00762753	gw1.IX.989.1	At1g29510	auxin-induced protein	At1g29510	0.14925	auxin-induced protein, putative similar to SP:P33083 from [Glycine max];supported by full-length cDNA: Ceres:9311.
PtpAffx.3558.1.S1_a_at	-3.89965	0.000445484	gw1.XIII.1206.1	At4g08850	receptor protein kinase-like protein : receptor protein kinase-like protein - Arabidopsis thaliana	At4g08850	0.617798	receptor protein kinase-like protein receptor protein kinase-like protein - Arabidopsis thaliana, PIR2:T05898
PtpAffx.3559.1.S1_at	-3.87923	0.00468341	gw1.I.4470.1	At5g07220	putative protein : hypothetical proteins - Arabidopsis thaliana:supported by full-length cDNA: Ceres:12022.	At5g07220	0.204071	putative protein hypothetical proteins - Arabidopsis thaliana;supported by full-length cDNA: Ceres:12022.
PtpAffx.3569.1.S1_at	-2.65304	0.01246	estExt_fgenesh4_pg.C_LG_II2248	At1g66460	protein kinase	At1g66460	0.112687	protein kinase, putative contains Pfam profile: PF00069: Eukaryotic protein kinase domain
PtpAffx.35695.1.A1_at	-0.630288	0.00607231	estExt_fgenesh4_pm.C_1330018	At2g47700	unknown protein :	At2g47700	0.506192	unknown protein
PtpAffx.36037.1.S1_at	-1.18927	0.00560884	estExt_Genewise1_v1.C_LG_IX2199	At2g15570	putative thioredoxin M : : supported by cDNA: gi_6539611_gb_AF095751.1_AF095751	At2g15570	0.793781	putative thioredoxin M ; supported by cDNA: gi_6539611_gb_AF095751.1_AF095751
PtpAffx.36812.2.A1_a_at	-2.25891	0.00625526	estExt_fgenesh4_pg.C_860139	At4g19420	pectinacetylesterase family : contains Pfam profile: PF03283 pectinacetylesterase	At4g19420	0.260635	putative pectinacetylesterase pectinacetylesterase precursor, Vigna radiata, PIR2:S68805
PtpAffx.36845.1.S1_at	-4.15828	7.16689e-06	estExt_fgenesh4_pg.C_LG_III0902	At1g12240	glycosyl hydrolase family 32 : identical to beta-fructosidase GI:1871503 from [Arabidopsis thaliana]: supported by cDNA: gi_15028118_gb_AY046009.1_	At1g12240	0.140923	beta-fructosidase identical to beta-fructosidase GI:1871503 from [Arabidopsis thaliana]; supported by cDNA: gi_15028118_gb_AY046009.1_
PtpAffx.36881.1.A1_s_at	-2.06196	0.0129389	eugene3.00290191	At4g17870	putative protein : : supported by cDNA: gi_14596204_gb_AY042890.1_	At4g17870	0.32079	putative protein ; supported by cDNA: gi_14596204_gb_AY042890.1_
PtpAffx.37055.1.A1_s_at	-0.726847	0.00834214	estExt_Genewise1_v1.C_LG_III1771	At4g19110	kinase-like protein : protein kinase rck	At4g19110	0.715635	kinase-like protein protein kinase rck, Mus musculus, PIR2:I48733; supported by cDNA: gi_14532759_gb_AY040004.1_
PtpAffx.374.1.S1_at	-1.22907	0.000855166	grail3.0014020401	At5g54540	putative protein : similar to unknown protein (pir||T05538): supported by cDNA: gi_16648815_gb_AY058185.1_	At5g54540	0.679682	putative protein similar to unknown protein (pir||T05538); supported by cDNA: gi_16648815_gb_AY058185.1_
PtpAffx.3758.1.S1_at	-3.70943	0.00169637	estExt_fgenesh4_pg.C_LG_IV1470	At1g68010	hydroxypyruvate reductase (HPR) : identical to hydroxypyruvate reductase (HPR) GB:D85339 [Arabidopsis thaliana] (Plant Cell Physiol 1997 Apr:38(4):449-55): supported by cDNA: gi_2055272_dbj_D85339.1_D85339	At1g68010	0.388395	hydroxypyruvate reductase (HPR) identical to hydroxypyruvate reductase (HPR) GB:D85339 [Arabidopsis thaliana] (Plant Cell Physiol 1997 Apr;38(4):449-55); supported by cDNA: gi_2055272_dbj_D85339.1_D85339
PtpAffx.3761.4.S1_at	-2.57204	0.00647059	gw1.VIII.1952.1	At5g18670	glycosyl hydrolase family 14 (beta-amylase) : almost identical to beta-amylase BMY3 GI:15149457 from [Arabidopsis thaliana]:supported by full-length cDNA: Ceres:30798.	At5g18670	0.44451	beta-amylase-like proten beta-amylase - Prunus armeniaca, EMBL:AF139501;supported by full-length cDNA: Ceres:30798.
PtpAffx.37646.1.S1_s_at	-4.2512	0.00557841	estExt_fgenesh4_pg.C_LG_III0908	At1g62710	beta-VPE : nearly identical to beta-VPE GB:BAA09615 GI:1805364 [Arabidopsis thaliana]: supported by cDNA: gi_14194096_gb_AF367254.1_AF367254	At1g62710	0.572812	beta-VPE nearly identical to beta-VPE GB:BAA09615 GI:1805364 [Arabidopsis thaliana]; supported by cDNA: gi_14194096_gb_AF367254.1_AF367254
PtpAffx.37811.1.A1_at	-1.52671	0.00082865	eugene3.00101088	At5g17350	putative protein : :supported by full-length cDNA: Ceres:1198.	At5g17350	0.204116	putative protein ;supported by full-length cDNA: Ceres:1198.
PtpAffx.3787.1.A1_at	-1.67025	0.00200178	estExt_fgenesh4_pg.C_LG_IX1267	At2g28800	chloroplast membrane protein (ALBINO3)(ALB3)(OXA1p) : Oxa1p homolog {PMID:11148275}: identical to GB:U89272:supported by full-length cDNA: Ceres:31457.	At2g28800	0.761265	chloroplast membrane protein (ALBINO3) identical to GB:U89272;supported by full-length cDNA: Ceres:31457.
PtpAffx.3787.2.S1_a_at	-2.41634	0.00197013	estExt_Genewise1_v1.C_LG_I1339	At2g28800	chloroplast membrane protein (ALBINO3)(ALB3)(OXA1p) : Oxa1p homolog {PMID:11148275}: identical to GB:U89272:supported by full-length cDNA: Ceres:31457.	At2g28800	0.761265	chloroplast membrane protein (ALBINO3) identical to GB:U89272;supported by full-length cDNA: Ceres:31457.
PtpAffx.38017.3.S1_at	-0.967927	0.00360982	fgenesh4_pm.C_LG_XIII000084	At5g17420	cellulose synthase catalytic subunit (IRX3) : : supported by cDNA: gi_4886755_gb_AF088917.1_AF088917	At5g17420	0.336484	cellulose synthase catalytic subunit (IRX3) ; supported by cDNA: gi_4886755_gb_AF088917.1_AF088917
PtpAffx.381.1.S1_a_at	-3.42221	0.000369207	grail3.0046015202	At5g46110	phosphate:triose-phosphate translocator precursor (gb|AAC83815.1) : :supported by full-length cDNA: Ceres:36058.	At5g46110	0.253037	phosphate/triose-phosphate translocator precursor (gb|AAC83815.1) ;supported by full-length cDNA: Ceres:36058.
PtpAffx.381.2.A1_at	-4.22593	0.000698106	estExt_Genewise1_v1.C_1240222	At5g46110	phosphate:triose-phosphate translocator precursor (gb|AAC83815.1) : :supported by full-length cDNA: Ceres:36058.	At5g46110	0.253037	phosphate/triose-phosphate translocator precursor (gb|AAC83815.1) ;supported by full-length cDNA: Ceres:36058.
PtpAffx.383.6.S1_s_at	-5.74831	0.000795355	gw1.VIII.2613.1	At2g39730	auxin-regulated protein : :supported by full-length cDNA: Ceres:7114.	At2g39730	0.387176	hypothetical protein ;supported by full-length cDNA: Ceres:7114.
PtpAffx.38516.1.A1_at	-6.19325	0.0015911	gw1.I.4755.1	At5g47640	putative protein : contains similarity to CCAAT-box-binding trancription factor: supported by cDNA: gi_14326579_gb_AF385744.1_AF385744	At5g47640	0.566191	putative protein contains similarity to CCAAT-box-binding trancription factor; supported by cDNA: gi_14326579_gb_AF385744.1_AF385744
PtpAffx.3872.1.S1_a_at	-1.56085	0.000434573	estExt_Genewise1_v1.C_LG_III1184	At5g47120	Bax inhibitor-1 like : :supported by full-length cDNA: Ceres:36400.	At5g47120	0.630026	Bax inhibitor-1 like ;supported by full-length cDNA: Ceres:36400.
PtpAffx.388.1.S1_s_at	-1.51852	0.00410389	grail3.0032000401	At4g26850	putative protein : : supported by cDNA: gi_15810138_gb_AY056134.1_	At4g26850	0.749612	putative protein ; supported by cDNA: gi_15810138_gb_AY056134.1_
PtpAffx.39029.2.S1_a_at	-2.01081	0.000857035	fgenesh4_pg.C_scaffold_118000072	At4g17100	putative serine protease-like protein :	At4g17100	0.0957541	putative serine protease-like protein
PtpAffx.39055.2.S1_at	-0.683572	0.00315175	fgenesh4_pg.C_LG_XIV000930	At2g32390	putative ligand-gated ion channel subunit : : supported by cDNA: gi_5759099_gb_AF170494.1_AF170494	At2g32390	0.437245	putative ligand-gated ion channel subunit ; supported by cDNA: gi_5759099_gb_AF170494.1_AF170494
PtpAffx.39416.1.A1_at	-2.89497	0.00062809	fgenesh4_pm.C_LG_II000297	At1g22750	expressed protein : strong similarity to hypothetical protein gb|Y09823 from A. thaliana. ESTs gb|T76118	At1g22750	0.417599	unknown protein strong similarity to hypothetical protein gb|Y09823 from A. thaliana. ESTs gb|T76118, gb|T04263 and gb|ATYU9823 come from this gene; supported by cDNA: gi_15292832_gb_AY050850.1_
PtpAffx.39866.1.S1_at	-4.56744	0.000311376	grail3.0008013601	At5g21090	leucine-rich repeat protein : : supported by cDNA: gi_13358181_gb_AF324989.2_AF324989	At5g21090	0.895087	leucine-rich repeat protein ; supported by cDNA: gi_13358181_gb_AF324989.2_AF324989
PtpAffx.40192.1.A1_a_at	-1.26447	0.00647059	estExt_fgenesh4_pm.C_LG_X0562	At3g17020	expressed protein : similar to ER6 protein GB:AAD46412 [Lycopersicon esculentum]: contains Pfam profile: PF00582 universal stress protein family: supported by cDNA: gi_14190420_gb_AF378888.1_AF378888	At3g17020	0.411178	unknown protein similar to ER6 protein GB:AAD46412 [Lycopersicon esculentum]; contains Pfam profile: PF00582 universal stress protein family; supported by cDNA: gi_14190420_gb_AF378888.1_AF378888
PtpAffx.40192.1.A1_s_at	-0.605987	0.000543702	estExt_fgenesh4_pm.C_LG_X0562	At3g17020	expressed protein : similar to ER6 protein GB:AAD46412 [Lycopersicon esculentum]: contains Pfam profile: PF00582 universal stress protein family: supported by cDNA: gi_14190420_gb_AF378888.1_AF378888	At3g17020	0.411178	unknown protein similar to ER6 protein GB:AAD46412 [Lycopersicon esculentum]; contains Pfam profile: PF00582 universal stress protein family; supported by cDNA: gi_14190420_gb_AF378888.1_AF378888
PtpAffx.40216.1.S1_at	-6.03839	0.000407379	eugene3.00121163	At5g62150	putative protein : predicted protein	At5g62150	0.398385	putative protein predicted protein, Arabidopsis thaliana
PtpAffx.40216.2.S1_at	-5.25958	0.000406071	eugene3.00121163	At5g62150	putative protein : predicted protein	At5g62150	0.398385	putative protein predicted protein, Arabidopsis thaliana
PtpAffx.40451.1.S1_at	-2.0146	0.000787634	estExt_Genewise1_v1.C_LG_VI2814	At2g26190	expressed protein : : supported by cDNA: gi_16930468_gb_AF419588.1_AF419588	At2g26190	0.348621	unknown protein ; supported by cDNA: gi_16930468_gb_AF419588.1_AF419588
PtpAffx.40844.1.S1_at	-3.21192	0.000118154	gw1.XIV.1833.1	At3g61870	putative protein : hypothetical protein - Synechocystis sp. (strain PCC 6803)	At3g61870	0.417024	putative protein hypothetical protein - Synechocystis sp. (strain PCC 6803), PIR:S75899; supported by cDNA: gi_16648774_gb_AY058164.1_
PtpAffx.4170.1.A1_x_at	-6.13749	0.000506374	estExt_fgenesh4_pg.C_LG_VIII1596	At1g67740	F12A21.13 : putative photosystem II Core Complex sp|049347|PSBY_ARATH: similar to ESTs gb|BE523181	At1g67740	0.589388	F12A21.13 putative photosystem II Core Complex sp|049347|PSBY_ARATH; similar to ESTs gb|BE523181, dbj|AV531372.1, dbj|AV527826.1, dbj AV520274.1, dbj|AV522153.1, dbj|AV530317.1, dbj|AV526312.1, dbj|AV527090.1, dbj|AV521148.1, and dbj|AV531908.1;supporte
PtpAffx.41731.1.S1_at	-5.82732	0.00436465	fgenesh4_pm.C_scaffold_152000026	At5g20400	ethylene-forming-enzyme-like dioxygenase-like protein : ethylene-forming-enzyme-like dioxygenase - Prunus armeniaca	At5g20400	0.641614	ethylene-forming-enzyme-like dioxygenase-like protein ethylene-forming-enzyme-like dioxygenase - Prunus armeniaca, EMBL:U97530;supported by full-length cDNA: Ceres:38372.
PtpAffx.4238.1.S1_at	-4.89418	0.000740278	estExt_fgenesh4_kg.C_LG_II0003	At1g20340	plastocyanin : similar to plastocyanin GI:1865683 from [Arabidopsis thaliana]:supported by full-length cDNA: Ceres:23406.	At1g20340	0.374965	plastocyanin, putative similar to plastocyanin GI:1865683 from [Arabidopsis thaliana];supported by full-length cDNA: Ceres:23406.
PtpAffx.42515.1.A1_at	-2.29281	0.000706344	eugene3.00110388	At1g11440	similar to serine:threonine protein kinase emb|CAA69216 : contains similarity to extensin protein GI:512380 from [Brassica napus]	At1g11440	0.381406	similar to serine/threonine protein kinase emb|CAA69216 contains similarity to extensin protein GI:512380 from [Brassica napus]
PtpAffx.42822.1.A1_at	-4.06031	0.000847251	gw1.I.8242.1	At5g07580	transcription factor-like protein : ethylene responsive element binding factor 5 - Arabidopsis thaliana	At5g07580	0.0570073	transcription factor-like protein ethylene responsive element binding factor 5 - Arabidopsis thaliana, EMBL:AB008107; supported by cDNA: gi_15529283_gb_AY052266.1_
PtpAffx.4350.1.A1_s_at	-3.21982	0.000331896	estExt_fgenesh4_pm.C_LG_XI0110	At4g05180	oxygen-evolving complex protein 16	At4g05180	0.0753155	Oxygen-evolving enhancer protein 3 precursor - like protein OXYGEN-EVOLVING ENHANCER PROTEIN 3 PRECURSOR (OEE3) (16 KD SUBUNIT OF OXYGEN-EVOLVING SYSTEM OF PHOTOSYSTEM II), Spinacia oleracea, gb:P12301;supported by full-length cDNA: Ceres:40326.
PtpAffx.44551.1.A1_at	-2.49891	0.00293347	gw1.XIX.1626.1	At3g10910	putative RING zinc finger protein : contains Pfam profile: PF00097 Zinc finger	At3g10910	0.0945419	putative RING zinc finger protein contains Pfam profile: PF00097 Zinc finger, C3HC4 type (RING finger)
PtpAffx.44574.1.A1_at	-3.96134	0.000157046	estExt_fgenesh4_pg.C_LG_X1635	At2g40370	laccase (diphenol oxidase)	At2g40370	0.435268	putative laccase (diphenol oxidase)
PtpAffx.4470.10.S1_a_at	-2.67358	0.00577838	estExt_Genewise1_v1.C_LG_I2430	At3g27925	DegP protease : SP:022609: almost identical to DegP protease precursor GB:AF028842 from [Arabidopsis thaliana] (J. Biol. Chem. 273 (12)	At3g27925	0.48023	DegP protease almost identical to DegP protease precursor GB:AF028842 from [Arabidopsis thaliana] (J. Biol. Chem. 273 (12), 7094-7098 (1998))
PtpAffx.4470.7.S1_s_at	-2.13893	0.00256391	estExt_Genewise1_v1.C_LG_I2430	At3g27925	DegP protease : SP:022609: almost identical to DegP protease precursor GB:AF028842 from [Arabidopsis thaliana] (J. Biol. Chem. 273 (12)	At3g27925	0.48023	DegP protease almost identical to DegP protease precursor GB:AF028842 from [Arabidopsis thaliana] (J. Biol. Chem. 273 (12), 7094-7098 (1998))
PtpAffx.44933.1.A1_at	-1.59538	0.00859274	grail3.0013032202	At5g22920	PGPD14 protein : :supported by full-length cDNA: Ceres:41666.	At5g22920	0.533341	PGPD14 protein ;supported by full-length cDNA: Ceres:41666.
PtpAffx.454.1.A1_a_at	-1.48574	0.0139425	estExt_fgenesh4_pg.C_LG_V1612	At1g76180	dehydrin	At1g76180	0.291535	dehydrin, putative similar to dehydrin GI:975646 from [Arabidopsis thaliana];supported by full-length cDNA: Ceres:30289.
PtpAffx.454.14.A1_s_at	-1.37896	0.0114735	estExt_fgenesh4_pg.C_LG_V1612	At1g76180	dehydrin	At1g76180	0.291535	dehydrin, putative similar to dehydrin GI:975646 from [Arabidopsis thaliana];supported by full-length cDNA: Ceres:30289.
PtpAffx.454.34.A1_at	-3.07007	0.000464179	estExt_fgenesh4_pm.C_LG_II0207	At2g30570	photosystem II reaction center 6.1KD protein : :supported by full-length cDNA: Ceres:34999.	At2g30570	0.407104	photosystem II reaction center 6.1KD protein ;supported by full-length cDNA: Ceres:34999.
PtpAffx.454.38.A1_at	-2.39249	0.0107166	estExt_fgenesh4_pg.C_LG_V1612	At1g76180	dehydrin	At1g76180	0.291535	dehydrin, putative similar to dehydrin GI:975646 from [Arabidopsis thaliana];supported by full-length cDNA: Ceres:30289.
PtpAffx.454.6.A1_at	-6.49796	0.000410153	estExt_fgenesh4_pm.C_LG_II0207	At2g30570	photosystem II reaction center 6.1KD protein : :supported by full-length cDNA: Ceres:34999.	At2g30570	0.407104	photosystem II reaction center 6.1KD protein ;supported by full-length cDNA: Ceres:34999.
PtpAffx.454.6.A1_s_at	-6.32942	0.000101207	estExt_fgenesh4_pm.C_LG_II0207	At2g30570	photosystem II reaction center 6.1KD protein : :supported by full-length cDNA: Ceres:34999.	At2g30570	0.407104	photosystem II reaction center 6.1KD protein ;supported by full-length cDNA: Ceres:34999.
PtpAffx.45488.1.A1_a_at	-3.50423	0.00032083	estExt_fgenesh4_pm.C_LG_IV0241	At2g01570	putative RGA1	At2g01570	0.346129	putative RGA1, giberellin repsonse modulation protein identical to GB:Y11336, member of SCARECROW family; supported by cDNA: gi_15529229_gb_AY052239.1_
PtpAffx.45488.2.S1_at	-6.56576	0.00186759	gw1.II.2542.1	At1g14920	signal response protein (GAI) : identical to GAI GB:CAA75492 GI:2569938 [Arabidopsis thaliana] (Genes Dev. In press): supported by cDNA: gi_16648833_gb_AY058194.1_	At1g14920	0.644316	signal response protein (GAI) identical to GAI GB:CAA75492 GI:2569938 [Arabidopsis thaliana] (Genes Dev. In press); supported by cDNA: gi_16648833_gb_AY058194.1_
PtpAffx.45488.4.S1_a_at	-3.8549	0.00520804	gw1.II.2542.1	At1g14920	signal response protein (GAI) : identical to GAI GB:CAA75492 GI:2569938 [Arabidopsis thaliana] (Genes Dev. In press): supported by cDNA: gi_16648833_gb_AY058194.1_	At1g14920	0.644316	signal response protein (GAI) identical to GAI GB:CAA75492 GI:2569938 [Arabidopsis thaliana] (Genes Dev. In press); supported by cDNA: gi_16648833_gb_AY058194.1_
PtpAffx.45488.4.S1_at	-3.88108	0.0183798	gw1.II.2542.1	At1g14920	signal response protein (GAI) : identical to GAI GB:CAA75492 GI:2569938 [Arabidopsis thaliana] (Genes Dev. In press): supported by cDNA: gi_16648833_gb_AY058194.1_	At1g14920	0.644316	signal response protein (GAI) identical to GAI GB:CAA75492 GI:2569938 [Arabidopsis thaliana] (Genes Dev. In press); supported by cDNA: gi_16648833_gb_AY058194.1_
PtpAffx.45718.1.A1_at	-1.79588	0.00665922	estExt_Genewise1_v1.C_LG_VII1188	At2g22570	expressed protein : : supported by full-length cDNA: Ceres: 117955.	At2g22570	0.584132	unknown protein ; supported by full-length cDNA: Ceres: 117955.
PtpAffx.46298.1.S1_at	-4.05951	0.00373078	estExt_fgenesh4_pg.C_LG_VIII0032	At5g55630	outward rectifying potassium channel KCO : :supported by full-length cDNA: Ceres:32253.	At5g55630	0.602489	outward rectifying potassium channel KCO ;supported by full-length cDNA: Ceres:32253.
PtpAffx.46531.1.A1_a_at	-1.58633	0.00229212	estExt_fgenesh4_pm.C_LG_VIII0830	At5g18830	squamosa promoter binding protein-like 7 : : supported by cDNA: gi_13605911_gb_AF367355.1_AF367355	At5g18830	0.867661	squamosa promoter binding protein-like 7 ; supported by cDNA: gi_13605911_gb_AF367355.1_AF367355
PtpAffx.46618.1.S1_a_at	-6.19014	0.000571041	gw1.XVI.314.1	At3g51600	non-specific lipid transfer protein : :supported by full-length cDNA: Ceres:8400.	At3g51600	0.620147	non-specific lipid transfer protein ;supported by full-length cDNA: Ceres:8400.
PtpAffx.4669.1.S1_at	-5.8525	0.000337514	grail3.3024000101	At5g26780	glycine hydroxymethyltransferase - like protein : glycine hydroxymethyltransferase	At5g26780	0.611765	glycine hydroxymethyltransferase - like protein glycine hydroxymethyltransferase, Solanum tuberosum, EMBL:Z25863; supported by cDNA: gi_14334887_gb_AY035117.1_
PtpAffx.4713.1.S1_at	-4.00941	0.00083455	estExt_fgenesh4_pm.C_LG_II0422	At1g77990	sulfate transporter	At1g77990	0.104555	sulfate transporter, putative similar to sulfate transporter GI:2114106 from [Arabidopsis thaliana]; supported by cDNA: gi_1498119_dbj_D85416.1_ATH14
PtpAffx.4733.1.S1_x_at	-1.29902	0.00165445	estExt_fgenesh4_pm.C_LG_IV0266	At1g66200	glutamine synthetase	At1g66200	0.251549	glutamine synthetase, putative similar to glutamine synthetase [Raphanus sativus] GI:1526564;supported by full-length cDNA: Ceres:2662.
PtpAffx.47344.1.S1_at	-5.24244	0.00111245	gw1.III.2299.1	At1g31770	ABC transporter family protein : contains Pfam profile: PF00005: ABC transporter:supported by full-length cDNA: Ceres:95290.	At1g31770	0.190489	ABC transporter, putative contains Pfam profile: PF00005: ABC transporter;supported by full-length cDNA: Ceres:95290.
PtpAffx.47353.1.S1_at	-2.46102	0.000516003	eugene3.00013114	At5g56230	putative protein : similar to unknown protein (gb|AAC83072.1)	At5g56230	0.557024	putative protein similar to unknown protein (gb|AAC83072.1)
PtpAffx.47488.1.S1_s_at	-1.31048	0.0030521	grail3.0041010801	At1g72160	cytosolic factor	At1g72160	0.261123	cytosolic factor, putative similar to GI:807956 from [Saccharomyces cerevisiae]; supported by cDNA: gi_15081613_gb_AY048199.1_
PtpAffx.47633.1.S1_s_at	-4.04238	0.000400318	estExt_fgenesh4_pg.C_LG_VI0684	At5g60020	laccase (diphenol oxidase)	At5g60020	0.0660406	laccase - like protein laccase LAC2-4, Liriodendron tulipifera, EMBL:LTU73106
PtpAffx.47665.1.S1_at	-6.1764	0.00154699	gw1.V.5250.1	At4g08290	nodulin-like protein : nodulin gene MtN21 - Medicago truncatula	At4g08290	0.129559	nodulin-like protein nodulin gene MtN21 - Medicago truncatula, PID:e1172471;supported by full-length cDNA: Ceres:40485.
PtpAffx.4784.1.A1_s_at	-0.45609	0.0197468	estExt_fgenesh4_pg.C_LG_III1491	At3g24160	type 1 membrane protein	At3g24160	0.414748	type 1 membrane protein, putative identical to GB:AAD11797 from [Arabidopsis thaliana] (Plant Mol. Biol. 41, 415-423 (1999));supported by full-length cDNA: Ceres:12465.
PtpAffx.48031.1.S1_at	-5.51367	3.26064e-07	eugene3.00020160	At5g42180	peroxidase	At5g42180	0.0377859	peroxidase (emb|CAA66960.1)
PtpAffx.48329.4.A1_at	-5.4351	0.00297351	estExt_fgenesh4_pg.C_LG_VIII0541	At2g38080	laccase (diphenol oxidase)	At2g38080	0.110739	putative diphenol oxidase ; supported by cDNA: gi_15450602_gb_AY052669.1_
PtpAffx.48532.1.S1_at	-2.25163	0.000970884	estExt_fgenesh4_pg.C_LG_IX1149	At5g58900	I-box binding factor - like protein : I-box binding factor	At5g58900	0.167601	I-box binding factor - like protein I-box binding factor, Lycopersicon esculentum, EMBL:LES243339
PtpAffx.4863.1.S1_at	-2.22356	0.00429748	estExt_Genewise1_v1.C_LG_VII1401	At5g09760	pectin methylesterase - like protein : pectin methylesterase	At5g09760	0.306124	pectin methylesterase - like protein pectin methylesterase, Melandrium album, EMBL:MAPME
PtpAffx.48900.1.A1_at	-1.99811	6.19243e-07	estExt_fgenesh4_pg.C_870062	At5g16490	putative protein : similar to unknown protein (gb|AAC80617.1)	At5g16490	0.407705	putative protein similar to unknown protein (gb|AAC80617.1)
PtpAffx.49041.1.S1_at	-0.852647	0.0150996	fgenesh4_pm.C_LG_XVIII000220	At1g08510	acyl-(acyl carrier protein) thioesterase	At1g08510	0.431879	acyl-(acyl carrier protein) thioesterase, putative almost identical to acyl-(acyl carrier protein) thioesterase GB:CAA85387 GI:634003 from [Arabidopsis thaliana]; supported by cDNA: gi_15451197_gb_AY054679.1_
PtpAffx.4908.1.A1_s_at	-2.29557	0.000989002	gw1.XI.428.1	At5g54770	thiazole biosynthetic enzyme precursor (ARA6) (sp Q38814) : : supported by cDNA: gi_1113782_gb_U17589.1_ATU17589	At5g54770	0.269813	thiazole biosynthetic enzyme precursor (ARA6) (sp Q38814) ; supported by cDNA: gi_1113782_gb_U17589.1_ATU17589
PtpAffx.49389.1.A1_at	-3.06413	7.48929e-05	estExt_Genewise1_v1.C_LG_VII1709	At5g65280	G protein-coupled receptor-like protein : : supported by cDNA: gi_15451139_gb_AY054650.1_	At5g65280	0.496475	G protein-coupled receptor-like protein ; supported by cDNA: gi_15451139_gb_AY054650.1_
PtpAffx.49535.1.A1_at	-0.439021	0.00398358	grail3.0028019701	At5g03380	expressed protein : similar to farnesylated protein ATFP2 [GI:4097545]: contains PF00403 Heavy-metal-associated domain	At5g03380	0.200784	putative protein
PtpAffx.4964.1.S1_s_at	-2.93905	5.06589e-05	estExt_fgenesh4_pg.C_LG_XV1133	At4g25570	putative protein : similarity to cytochrome b561	At4g25570	0.39611	putative protein similarity to cytochrome b561, Homo sapiens, PIR2:S53321~contains EST gb:AA720180, R65413, T46072, AA728528, T04182, T04807, Z37601, F19849, T8828200;supported by full-length cDNA: Ceres:15975.
PtpAffx.4980.1.S1_a_at	-4.65417	0.000724856	estExt_Genewise1_v1.C_LG_X5656	At3g22970	unknown protein :	At3g22970	0.440146	unknown protein
PtpAffx.4980.3.A1_at	-4.57292	0.00396874	estExt_Genewise1_v1.C_LG_VIII2474	At3g22970	unknown protein :	At3g22970	0.440146	unknown protein
PtpAffx.50042.1.A1_at	-1.87765	0.00822899	gw1.XVI.2036.1	At3g54720	glutamate hydroxypeptidase : identical to GI:15624092 glutamate carboxypeptidase {Arabidopsis thaliana}: ileal peptidase	At3g54720	0.624716	Peptidase - like protein ileal peptidase, Rattus norvegicus, EMBL:AF009921;supported by full-length cDNA: Ceres:103193.
PtpAffx.50090.1.A1_at	-5.26873	2.08968e-06	eugene3.00160857	At3g50950	disease resistance protein (CC-NBS-LRR class)	At3g50950	0.321137	putative disease resistance protein
PtpAffx.5118.1.A1_a_at	-2.90746	0.00219527	gw1.XVIII.3053.1	At4g30490	putative protein : putative ATPase - Haematobia irritans	At4g30490	0.547091	putative protein putative ATPase - Haematobia irritans,PID:g525318;supported by full-length cDNA: Ceres:4.
PtpAffx.5118.3.A1_a_at	-2.79291	0.00482649	gw1.XVIII.3053.1	At4g30490	putative protein : putative ATPase - Haematobia irritans	At4g30490	0.547091	putative protein putative ATPase - Haematobia irritans,PID:g525318;supported by full-length cDNA: Ceres:4.
PtpAffx.51731.1.S1_at	-1.29461	0.00223787	grail3.0003011503	At5g27280	putative protein : predicted proteins	At5g27280	0.549281	putative protein predicted proteins, Arabidopsis thaliana, Drosophila melanogaster and Saccharomyces cerevisiae;supported by full-length cDNA: Ceres:23239.
PtpAffx.52061.1.S1_at	-1.65462	0.018163	estExt_Genewise1_v1.C_400616	At5g42690	putative protein : strong similarity to unknown protein (emb|CAB16786.1)	At5g42690	0.161438	putative protein strong similarity to unknown protein (emb|CAB16786.1)
PtpAffx.5233.1.A1_at	-3.00614	0.000220035	estExt_Genewise1_v1.C_LG_VII3253	At3g50810	putative protein :	At3g50810	0.574575	putative protein
PtpAffx.5251.1.A1_s_at	-3.34956	0.00797144	gw1.VI.2075.1	At2g25680	hypothetical protein : predicted by genscan	At2g25680	0.0626654	hypothetical protein predicted by genscan
PtpAffx.52630.1.A1_at	-3.67792	0.011745	eugene3.00061718	At2g25810	putative aquaporin (tonoplast intrinsic protein) :	At2g25810	0.0609816	putative aquaporin (tonoplast intrinsic protein)
PtpAffx.52826.1.A1_at	-3.13393	0.00216366	gw1.XV.832.1	At4g38460	geranylgeranyl pyrophosphate synthase (GGPS)(farnesyltranstransferase)	At4g38460	0.495868	geranylgeranyl pyrophosphate synthase-related protein ;supported by full-length cDNA: Ceres:28204.; supported by cDNA: gi_13265402_gb_AF324662.2_AF324662
PtpAffx.53367.1.S1_at	-0.173062	0.0131925	estExt_Genewise1_v1.C_LG_XIII1897	At3g04090	hypothetical protein : predicted by genscan+	At3g04090	0.647007	hypothetical protein predicted by genscan+
PtpAffx.5347.1.S1_at	-5.03148	2.71074e-07	fgenesh4_pg.C_LG_XIV000877	At5g16490	putative protein : similar to unknown protein (gb|AAC80617.1)	At5g16490	0.407705	putative protein similar to unknown protein (gb|AAC80617.1)
PtpAffx.53712.1.S1_at	-3.00082	0.00187285	estExt_Genewise1_v1.C_LG_X0434	At3g25560	somatic embryogenesis receptor-like kinase	At3g25560	0.269549	somatic embryogenesis receptor-like kinase, putative similar to somatic embryogenesis receptor-like kinase GB:AAB61708 from [Daucus carota]
PtpAffx.54013.1.S1_at	-1.5176	0.00911478	gw1.I.6349.1	At5g56340	putative protein : similar to unknown protein (pir||T05064): supported by cDNA: gi_17380897	At5g56340	0.534455	putative protein similar to unknown protein (pir||T05064)
PtpAffx.5409.1.A1_a_at	-1.39892	0.00133141	estExt_Genewise1_v1.C_LG_X6481	At1g14920	signal response protein (GAI) : identical to GAI GB:CAA75492 GI:2569938 [Arabidopsis thaliana] (Genes Dev. In press): supported by cDNA: gi_16648833_gb_AY058194.1_	At1g14920	0.644316	signal response protein (GAI) identical to GAI GB:CAA75492 GI:2569938 [Arabidopsis thaliana] (Genes Dev. In press); supported by cDNA: gi_16648833_gb_AY058194.1_
PtpAffx.5409.1.A1_at	-2.07804	0.000562826	estExt_Genewise1_v1.C_LG_X6481	At1g14920	signal response protein (GAI) : identical to GAI GB:CAA75492 GI:2569938 [Arabidopsis thaliana] (Genes Dev. In press): supported by cDNA: gi_16648833_gb_AY058194.1_	At1g14920	0.644316	signal response protein (GAI) identical to GAI GB:CAA75492 GI:2569938 [Arabidopsis thaliana] (Genes Dev. In press); supported by cDNA: gi_16648833_gb_AY058194.1_
PtpAffx.5409.2.S1_at	-0.852206	0.00436938	fgenesh4_pm.C_LG_VIII000571	At1g14920	signal response protein (GAI) : identical to GAI GB:CAA75492 GI:2569938 [Arabidopsis thaliana] (Genes Dev. In press): supported by cDNA: gi_16648833_gb_AY058194.1_	At1g14920	0.644316	signal response protein (GAI) identical to GAI GB:CAA75492 GI:2569938 [Arabidopsis thaliana] (Genes Dev. In press); supported by cDNA: gi_16648833_gb_AY058194.1_
PtpAffx.54186.2.S1_s_at	-2.17993	0.0181776	estExt_fgenesh4_pg.C_LG_X0275	At3g21510	two-component phosphorelay mediator	At3g21510	0.340247	two-component phosphorelay mediator, putative similar to ATHP2 GB:BAA37111 [Arabidopsis thaliana] (FEBS Lett. 437 (1-2), 11-14 (1998)), identical to AHP1 GB:BAA36335 [Arabidopsis thaliana];supported by full-length cDNA: Ceres:9813.
PtpAffx.5437.1.A1_s_at	-6.51996	0.00515764	eugene3.00151077	At5g60490	fasciclin-like arabinogalactan-protein (FLA12) : :supported by full-length cDNA: Ceres:15239.	At5g60490	0.296093	arabinogalactan protein - like arabinogalactan protein Pop14A9, Populus alba x Populus tremula, EMBL:AF183809;supported by full-length cDNA: Ceres:15239.
PtpAffx.54422.1.A1_at	-1.31707	0.00210755	fgenesh4_pg.C_LG_XV000074	At2g03890	expressed protein : : supported by cDNA: gi_15810174_gb_AY056101.1_	At2g03890	0.653468	unknown protein ; supported by cDNA: gi_15810174_gb_AY056101.1_
PtpAffx.54445.1.A1_s_at	-1.53534	0.00503137	gw1.XIV.1750.1	At2g46530	putative ARF1 family auxin responsive transcription factor :	At2g46530	0.411471	putative ARF1 family auxin responsive transcription factor
PtpAffx.54767.1.A1_at	-1.62302	1.16814e-05	grail3.0002010501	At5g13930	chalcone synthase (naringenin-chalcone synthase) (testa 4 protein) (sp|P13114) : :supported by full-length cDNA: Ceres:38370.	At5g13930	0.19364	chalcone synthase (naringenin-chalcone synthase) (testa 4 protein) (sp|P13114) ;supported by full-length cDNA: Ceres:38370.
PtpAffx.54929.1.A1_at	-3.34059	0.000380787	gw1.70.190.1	At5g28770	bZIP family transcription factor : similar to seed storage protein opaque-2(bZIP family)GI:168428 from Zea mays: supported by cDNA: gi_15450640_gb_AY052688.1_	At5g28770	0.716653	bZIP transcription factor family protein similar to seed storage protein opaque-2(bZIP family)GI:168428 from Zea mays; supported by cDNA: gi_15450640_gb_AY052688.1_
PtpAffx.55460.2.S1_at	-3.58737	0.00677306	eugene3.00021675	At5g54160	O-methyltransferase 1 : identical to O-methyltransferase 1 [Arabidopsis thaliana][GI:2781394]: supported by full-length cDNA: Ceres:33790.	At5g54160	0.327835	O-methyltransferase ;supported by full-length cDNA: Ceres:33790.
PtpAffx.556.1.A1_x_at	-5.4305	0.00775741	estExt_fgenesh4_pm.C_LG_IX0211	At4g38970	putative fructose-bisphosphate aldolase : fructose-bisphosphate aldolase (EC 4.1.2.13)- rice	At4g38970	0.220083	putative fructose-bisphosphate aldolase fructose-bisphosphate aldolase (EC 4.1.2.13)- rice, PIR2:T02057; supported by cDNA: gi_16226652_gb_AF428455.1_AF428455
PtpAffx.556.5.S1_s_at	-6.7332	0.00744346	estExt_Genewise1_v1.C_LG_IV0774	At4g38970	putative fructose-bisphosphate aldolase : fructose-bisphosphate aldolase (EC 4.1.2.13)- rice	At4g38970	0.220083	putative fructose-bisphosphate aldolase fructose-bisphosphate aldolase (EC 4.1.2.13)- rice, PIR2:T02057; supported by cDNA: gi_16226652_gb_AF428455.1_AF428455
PtpAffx.5585.1.S1_a_at	-5.58357	0.00264445	estExt_fgenesh4_pg.C_LG_XV0080	At4g27700	rhodanese-like domain protein : contains rhodanese-like domain PF00581: supported by full-length cDNA: Ceres:14002.	At4g27700	0.190629	hypothetical protein ;supported by full-length cDNA: Ceres:14002.
PtpAffx.5585.1.S1_at	-5.76927	0.00154221	estExt_fgenesh4_pg.C_LG_XII0253	At4g27700	rhodanese-like domain protein : contains rhodanese-like domain PF00581: supported by full-length cDNA: Ceres:14002.	At4g27700	0.190629	hypothetical protein ;supported by full-length cDNA: Ceres:14002.
PtpAffx.55943.1.S1_at	-0.787706	0.00627433	fgenesh4_pg.C_LG_V000312	At5g08280	hydroxymethylbilane synthase : :supported by full-length cDNA: Ceres:3051.	At5g08280	0.657047	hydroxymethylbilane synthase ;supported by full-length cDNA: Ceres:3051.
PtpAffx.5622.2.S1_s_at	-3.42333	0.000165943	estExt_fgenesh4_pm.C_LG_VII0495	At4g37760	squalene monooxygenase (squalene epoxidase)(SE)	At4g37760	0.733153	squalene epoxidase - like protein squalene epoxidase, Panax ginseng, AB003516;supported by full-length cDNA: Ceres:118648.
PtpAffx.56315.1.A1_at	-1.90387	0.0021747	grail3.0046020201	At3g47160	RNA-binding protein-like protein : various RNA-binding proteins:supported by full-length cDNA: Ceres:9763.	At3g47160	0.498623	RNA-binding protein-like protein various RNA-binding proteins;supported by full-length cDNA: Ceres:9763.
PtpAffx.56323.1.A1_at	-4.05937	0.000172105	fgenesh4_pg.C_LG_VI000131	At1g53430	receptor-like serine:threonine kinase	At1g53430	0.418596	receptor-like serine/threonine kinase, putative similar to receptor-like serine/threonine kinase GB:AAC50043 GI:2465923 from [Arabidopsis thaliana]
PtpAffx.56901.1.A1_at	-2.00554	0.00552491	fgenesh4_pg.C_LG_VI000151	At5g35740	glycosyl hydrolase family 17 : similar to elicitor inducible chitinase Nt-SubE76 GI:11071974 from [Nicotiana tabacum]: C-terminal homology only:supported by full-length cDNA: Ceres:11830.	At5g35740	0.208473	putative protein contains similarity to beta-1,3-glucanase;supported by full-length cDNA: Ceres:11830.
PtpAffx.5697.1.S1_at	-6.61778	7.20767e-05	fgenesh4_pg.C_LG_V001723	At1g76560	expressed protein : :supported by full-length cDNA: Ceres:147838.	At1g76560	0.589042	hypothetical protein ;supported by full-length cDNA: Ceres:147838.
PtpAffx.570.1.S1_at	-1.34299	0.000633313	estExt_Genewise1_v1.C_LG_XII1294	At2g40140	putative CCCH-type zinc finger protein : also an ankyrin-repeat protein: supported by cDNA: gi_20260233	At2g40140	0.425227	putative CCCH-type zinc finger protein also an ankyrin-repeat protein
PtpAffx.57131.1.A1_s_at	-2.02993	0.00874824	fgenesh4_pm.C_LG_IV000488	At4g10550	subtilisin-like serine protease : contains similarity to subtilisin-like protease AIR3 GI:4218991 from [Arabidopsis thaliana]	At4g10550	0.275638	subtilisin-like serine protease contains similarity to subtilisin-like protease AIR3 GI:4218991 from [Arabidopsis thaliana]
PtpAffx.572.1.S1_at	-0.383289	0.0115402	gw1.VIII.1153.1	At1g25560	DNA-binding protein RAV2	At1g25560	0.560062	DNA-binding protein RAV2, putative similar to DNA-binding protein RAV2 GI:3868859 from [Arabidopsis thaliana]; supported by cDNA: gi_15810260_gb_AY056169.1_
PtpAffx.57260.1.S1_at	-2.68304	0.0133725	gw1.IV.1816.1	At1g11545	xyloglucan endotransglycosylase	At1g11545	0.293448	endo-xyloglucan transferase, putative similar to endo-xyloglucan transferase GI:2244732 from [Gossypium hirsutum];supported by full-length cDNA: Ceres:7729.
PtpAffx.5770.1.S1_s_at	-0.269238	0.00321621	estExt_Genewise1_v1.C_LG_XI2610	At3g47810	putative protein : Vps29	At3g47810	0.71658	putative protein Vps29, Schizosaccharomyces pombe, AB011824
PtpAffx.5793.2.S1_s_at	-1.40691	0.00528792	grail3.0100002201	At5g43150	unknown protein :	At5g43150	0.318923	unknown protein
PtpAffx.5796.1.A1_at	-3.86226	8.04917e-05	estExt_Genewise1_v1.C_LG_I7755	At1g27290	expressed protein : similar to ESTs gb|T42386	At1g27290	0.577404	unknown protein similar to ESTs gb|T42386, gb|H36247, gb|N38423, gb|T21830, and gb|AA585725; supported by cDNA: gi_14423427_gb_AF386951.1_AF386951
PtpAffx.5797.1.A1_at	-1.26497	0.0195669	estExt_fgenesh4_pg.C_LG_VII0650	At4g18780	cellulose synthase - like protein : cellulose synthase	At4g18780	0.101012	cellulose synthase - like protein cellulose synthase, Gossypium hirsutum, U58283; supported by cDNA: gi_12836996_gb_AF267742.1_AF267742
PtpAffx.5797.2.S1_at	-1.73592	0.00276974	gw1.V.3193.1	At4g18780	cellulose synthase - like protein : cellulose synthase	At4g18780	0.101012	cellulose synthase - like protein cellulose synthase, Gossypium hirsutum, U58283; supported by cDNA: gi_12836996_gb_AF267742.1_AF267742
PtpAffx.58709.1.A1_at	-3.55234	0.00124641	gw1.I.3059.1	At3g27110	expressed protein : contains Pfam profile:PF01435 Peptidase family M48:supported by full-length cDNA: Ceres:156849.	At3g27110	0.559046	unknown protein contains Pfam profile:PF01435 Peptidase family M48;supported by full-length cDNA: Ceres:156849.
PtpAffx.58910.2.A1_a_at	-1.36538	0.00383222	eugene3.00700052	At1g08770	expressed protein : similar to EST gb|H37293:supported by full-length cDNA: Ceres:7188.	At1g08770	0.456056	unknown protein similar to EST gb|H37293;supported by full-length cDNA: Ceres:7188.
PtpAffx.59037.2.S1_at	-3.95389	0.00082033	fgenesh4_pg.C_LG_VIII001771	At4g15560	DEF (CLA1) protein : : supported by cDNA: gi_14334451_gb_AY034917.1_	At4g15560	0.624563	DEF (CLA1) protein ; supported by cDNA: gi_14334451_gb_AY034917.1_
PtpAffx.59155.1.S1_s_at	-4.55561	6.92367e-05	estExt_fgenesh4_pg.C_640031	At4g33090	aminopeptidase- like protein : aminopeptidase	At4g33090	0.814059	aminopeptidase- like protein aminopeptidase, Mus musculus, U35646
PtpAffx.59240.1.S1_at	-7.48771	2.08676e-05	gw1.V.273.1	At1g76800	nodulin-like protein : similar to nodulin GB:P16313 [Glycine max]	At1g76800	0.0788055	nodulin-like protein similar to nodulin GB:P16313 [Glycine max]
PtpAffx.59240.1.S1_s_at	-5.23945	0.00035568	gw1.V.273.1	At1g76800	nodulin-like protein : similar to nodulin GB:P16313 [Glycine max]	At1g76800	0.0788055	nodulin-like protein similar to nodulin GB:P16313 [Glycine max]
PtpAffx.59633.1.S1_at	-0.838481	0.00490835	grail3.0177000301	At5g19590	putative protein : predicted proteins - Arabidopsis thaliana	At5g19590	0.699538	putative protein predicted proteins - Arabidopsis thaliana
PtpAffx.6003.2.A1_s_at	-2.66915	0.000965365	estExt_fgenesh4_pm.C_LG_XIV0110	At2g45820	remorin : identical to GB:M25268	At2g45820	0.576987	remorin identical to GB:M25268, a non-specific DNA binding protein; may be involved in intercellular communication; supported by cDNA: gi_15028386_gb_AY045996.1_
PtpAffx.60297.1.S1_at	-3.81546	0.00138782	estExt_Genewise1_v1.C_LG_X0434	At3g25560	somatic embryogenesis receptor-like kinase	At3g25560	0.269549	somatic embryogenesis receptor-like kinase, putative similar to somatic embryogenesis receptor-like kinase GB:AAB61708 from [Daucus carota]
PtpAffx.60307.1.S1_s_at	-6.39036	3.60032e-06	eugene3.00061881	At3g14310	putative pectin methylesterase : similar to pectin methylesterase GB:Q42534 from [Arabidopsis thaliana]:supported by full-length cDNA: Ceres:13261.	At3g14310	0.374319	putative pectin methylesterase similar to pectin methylesterase GB:Q42534 from [Arabidopsis thaliana];supported by full-length cDNA: Ceres:13261.
PtpAffx.60566.2.S1_a_at	-2.71604	0.0067037	gw1.VI.124.1	At2g26170	thromboxane-A synthase(cytochrome p450 family)	At2g26170	0.376921	putative thromboxane-A synthase ; supported by cDNA: gi_15810029_gb_AY054283.1_
PtpAffx.608.3.S1_at	-4.57472	3.89151e-05	eugene3.00060844	At5g01210	anthranilate N-benzoyltransferase - like protein : anthranilate N-benzoyltransferase	At5g01210	0.447184	anthranilate N-benzoyltransferase - like protein anthranilate N-benzoyltransferase, clove pink, PIR:T10717; supported by cDNA: gi_15912268_gb_AY056412.1_
PtpAffx.61345.1.S1_at	-3.88978	0.000556024	gw1.VII.2415.1	At1g50320	thioredoxin	At1g50320	0.261775	thioredoxin, putative similar to thioredoxin x GB:AAF15952 GI:6539616 from [Arabidopsis thaliana];supported by full-length cDNA: Ceres:22429.
PtpAffx.618.9.S1_s_at	-4.43872	0.0145465	estExt_Genewise1_v1.C_LG_I9864	At1g15820	chlorophyll binding protein	At1g15820	0.226192	chlorophyll binding protein, putative similar to chlorophyll binding protein GI:169213 from [Petunia hybrida]
PtpAffx.6229.1.A1_at	-2.2509	0.00159353	estExt_fgenesh4_pm.C_LG_II0962	At2g05070	light-harvesting chlorophyll a:b binding protein : : supported by cDNA: gi_4741945_gb_AF134123.1_AF134123	At2g05070	0.0885847	putative chlorophyll a/b binding protein ; supported by cDNA: gi_4741945_gb_AF134123.1_AF134123
PtpAffx.62380.1.S1_s_at	-1.67931	0.000735257	estExt_fgenesh4_pm.C_LG_X0729	At2g40140	putative CCCH-type zinc finger protein : also an ankyrin-repeat protein: supported by cDNA: gi_20260233	At2g40140	0.425227	putative CCCH-type zinc finger protein also an ankyrin-repeat protein
PtpAffx.62680.1.A1_at	-2.14648	0.00115177	estExt_fgenesh4_pg.C_LG_XVIII0586	At2g24540	expressed protein : :supported by full-length cDNA: Ceres:36719.	At2g24540	0.656023	unknown protein ;supported by full-length cDNA: Ceres:36719.
PtpAffx.6271.1.S1_at	-2.11016	0.000809361	grail3.0023007901	At5g57150	bHLH protein : contains similarity to unknown protein (pir||T08554): supported by full-length cDNA: Ceres: 266884.	At5g57150	0.275474	putative protein contains similarity to unknown protein (pir||T08554); supported by full-length cDNA: Ceres: 266884.
PtpAffx.62756.1.A1_s_at	-6.13908	0.000632611	fgenesh4_pg.C_scaffold_150000023	At3g14310	putative pectin methylesterase : similar to pectin methylesterase GB:Q42534 from [Arabidopsis thaliana]:supported by full-length cDNA: Ceres:13261.	At3g14310	0.374319	putative pectin methylesterase similar to pectin methylesterase GB:Q42534 from [Arabidopsis thaliana];supported by full-length cDNA: Ceres:13261.
PtpAffx.6334.1.S1_at	-1.72824	0.0117481	estExt_Genewise1_v1.C_LG_IX4746	At3g45210	putative protein : several hypothetical proteins - Arabidopsis thaliana: supported by cDNA: gi_15724293_gb_AF412087.1_AF412087	At3g45210	0.0867797	putative protein several hypothetical proteins - Arabidopsis thaliana; supported by cDNA: gi_15724293_gb_AF412087.1_AF412087
PtpAffx.63422.1.S1_at	-2.5752	0.000375857	estExt_fgenesh4_pg.C_LG_VI0083	At3g27200	blue copper protein	At3g27200	0.282556	blue copper protein, putative similar to uclacyanin I GB:AAC32038 from [Arabidopsis thaliana] (Protein Sci (1996) 5(11):2175-83);supported by full-length cDNA: Ceres:15343.
PtpAffx.63422.2.S1_a_at	-2.91072	0.00638974	estExt_fgenesh4_pg.C_LG_VI0083	At3g27200	blue copper protein	At3g27200	0.282556	blue copper protein, putative similar to uclacyanin I GB:AAC32038 from [Arabidopsis thaliana] (Protein Sci (1996) 5(11):2175-83);supported by full-length cDNA: Ceres:15343.
PtpAffx.63422.2.S1_at	-0.393198	0.00832429	estExt_fgenesh4_pg.C_LG_VI0083	At3g27200	blue copper protein	At3g27200	0.282556	blue copper protein, putative similar to uclacyanin I GB:AAC32038 from [Arabidopsis thaliana] (Protein Sci (1996) 5(11):2175-83);supported by full-length cDNA: Ceres:15343.
PtpAffx.63592.2.A1_a_at	-1.92453	0.00598538	estExt_fgenesh4_pg.C_LG_X1336	At5g46340	putative protein : contains similarity to unknown protein (gb|AAF63638.1): supported by cDNA: gi_15983463_gb_AF424606.1_AF424606	At5g46340	0.549985	putative protein contains similarity to unknown protein (gb|AAF63638.1); supported by cDNA: gi_15983463_gb_AF424606.1_AF424606
PtpAffx.6377.1.S1_at	-2.88608	6.32387e-05	gw1.XIV.2894.1	At2g30950	FtsH protease (VAR2) : identical to zinc dependent protease VAR2 GI:7650138 from [Arabidopsis thaliana]	At2g30950	0.629541	FtsH protease (VAR2) identical to zinc dependent protease VAR2 GI:7650138 from [Arabidopsis thaliana]
PtpAffx.6381.1.S1_at	-0.639962	0.00189995	fgenesh4_pm.C_LG_II000697	At3g61050	CaLB protein :	At3g61050	0.709576	CaLB protein
PtpAffx.64327.1.S1_s_at	-1.07265	0.0143612	gw1.XIII.3175.1	At2g40600	expressed protein : : supported by cDNA: gi_15293076_gb_AY050972.1_	At2g40600	0.604378	unknown protein ; supported by cDNA: gi_15293076_gb_AY050972.1_
PtpAffx.6494.1.A1_at	-1.53922	0.000681183	gw1.134.201.1	At5g03610	putative protein : proline-rich protein APG	At5g03610	0.401932	putative protein proline-rich protein APG, Arabidopsis thaliana, PIR:S21961; supported by full-length cDNA: Ceres: 13022.
PtpAffx.65050.1.A1_at	-2.07683	0.00198802	gw1.XVII.1438.1	At3g51550	receptor-protein kinase-like protein : receptor-like protein kinase	At3g51550	0.512573	receptor-protein kinase-like protein receptor-like protein kinase, Catharanthus roseus, PIR:T10060; supported by cDNA: gi_14334759_gb_AY035053.1_
PtpAffx.6509.1.S1_at	-1.50131	0.0137998	gw1.XVIII.3441.1	At2g12400	unknown protein : : supported by cDNA: gi_13877648	At2g12400	0.270067	unknown protein
PtpAffx.65294.1.S1_at	-3.6596	5.33452e-05	estExt_fgenesh4_pm.C_LG_I1242	At3g12955	Expressed protein : : supported by full-length cDNA: Ceres: 115850.	At3g12955	0.234724	Expressed protein ; supported by full-length cDNA: Ceres: 115850.
PtpAffx.65476.1.S1_s_at	-0.688972	0.00903659	estExt_fgenesh4_pg.C_LG_I0301	At2g41430	ERD15 protein : identical to GB D30719	At2g41430	0.669273	ERD15 protein identical to GB D30719; supported by full-length cDNA: Ceres: 31388.
PtpAffx.65710.1.S1_s_at	-6.50371	0.00241133	estExt_fgenesh4_pg.C_LG_VI0422	At5g13630	cobalamin biosynthesis protein : : supported by cDNA: gi_17978957	At5g13630	0.251386	cobalamin biosynthesis protein
PtpAffx.65962.1.S1_at	-0.894276	0.0150213	estExt_fgenesh4_pm.C_LG_II0477	At1g09740	putative ER6 protein : similar to GB:AAD46412 from [Lycopersicon esculentum]	At1g09740	0.375092	putative ER6 protein similar to GB:AAD46412 from [Lycopersicon esculentum], ESTs gb|ATTS1236,gb|T43334,gb|N97019,gb|AA395203 come from this gene
PtpAffx.66014.1.A1_at	-3.35984	0.00468699	estExt_fgenesh4_pg.C_LG_II2208	At2g01670	expressed protein : :supported by full-length cDNA: Ceres:8247.	At2g01670	0.534076	unknown protein ;supported by full-length cDNA: Ceres:8247.
PtpAffx.6693.1.S1_s_at	-3.24976	0.00719311	gw1.XII.1594.1	At5g63410	leucine-rich repeat transmembrane protein kinase	At5g63410	0.366415	putative protein contains similarity to receptor-like protein kinase;supported by full-length cDNA: Ceres:31105.
PtpAffx.67096.1.S1_s_at	-2.95908	0.00162342	gw1.III.2249.1	At2g02410	hypothetical protein : predicted by genscan	At2g02410	0.543224	hypothetical protein predicted by genscan
PtpAffx.67350.1.S1_s_at	-5.78201	8.96572e-05	estExt_Genewise1_v1.C_LG_II3264	At5g49660	receptor protein kinase :	At5g49660	0.657518	receptor protein kinase
PtpAffx.67638.1.S1_at	-2.63131	0.00244969	eugene3.00280262	At5g03555	Expressed protein : : supported by full-length cDNA: Ceres: 7425.	At5g03555	0.247462	Expressed protein ; supported by full-length cDNA: Ceres: 7425.
PtpAffx.68917.1.S1_at	-1.68027	0.00262139	estExt_fgenesh4_pm.C_LG_IX0365	At2g14750	putative adenosine phosphosulfate kinase : identical to GB:U05238:supported by full-length cDNA: Ceres:14216.	At2g14750	0.307721	putative adenosine phosphosulfate kinase identical to GB:U05238;supported by full-length cDNA: Ceres:14216.
PtpAffx.69019.1.A1_at	-5.72238	4.35881e-06	fgenesh4_pm.C_LG_IV000380	At4g33420	peroxidase	At4g33420	0.0607945	peroxidase ATP17a -like protein peroxidase ATP17a -A.thaliana,PID:e252638;supported by full-length cDNA: Ceres:32346.
PtpAffx.692.23.S1_at	-2.26782	0.00205746	estExt_Genewise1_v1.C_LG_II4195	At2g20260	putative photosystem I reaction center subunit IV : :supported by full-length cDNA: Ceres:27629.	At2g20260	0.544879	putative photosystem I reaction center subunit IV ;supported by full-length cDNA: Ceres:27629.
PtpAffx.69201.1.A1_s_at	-2.98031	0.00486277	eugene3.00190185	At3g04530	phosphoenolpyruvate carboxylase kinase	At3g04530	0.310336	phosphoenolpyruvate carboxylase kinase, putative similar to phosphoenolpyruvate carboxylase kinase GB:AAF06968 from [Arabidopsis thaliana]; supported by cDNA: gi_13877127_gb_AF358915.1_AF358915
PtpAffx.69803.1.A1_at	-1.09781	0.00164314	eugene3.00021475	At4g00710	hypothetical protein : : supported by cDNA: gi_17064837	At4g00710	0.676848	hypothetical protein
PtpAffx.69913.1.A1_s_at	-1.02174	0.00221097	fgenesh4_pg.C_LG_XVI000350	At3g58010	putative protein : hypothetical protein T24P15.4 - Arabidopsis thaliana	At3g58010	0.704256	putative protein hypothetical protein T24P15.4 - Arabidopsis thaliana, PIR:T00923;supported by full-length cDNA: Ceres:1979.
PtpAffx.70187.1.A1_at	-1.09367	0.0101585	eugene3.00110836	At1g53300	hypothetical protein : predicted by genemark.hmm	At1g53300	0.612623	hypothetical protein predicted by genemark.hmm
PtpAffx.70192.2.A1_at	-5.95699	1.37925e-07	grail3.0002068402	At1g20010	beta tubulin 1	At1g20010	0.186714	beta tubulin 1, putative similar to GB:AAD02498 from [Arabidopsis thaliana] (Plant Mol. Biol. 39 (1), 171-176 (1999)); supported by cDNA: gi_13605518_gb_AF361585.1_AF361585
PtpAffx.70207.1.A1_at	-1.33584	0.00180348	eugene3.01180051	At1g32400	expressed protein : :supported by full-length cDNA: Ceres:7849.	At1g32400	0.676426	unknown protein ;supported by full-length cDNA: Ceres:7849.
PtpAffx.71066.9.S1_at	-1.09344	0.0118505	eugene3.00081422	At4g02770	putative photosystem I reaction center subunit II precursor : similar to spinach PSI-D	At4g02770	0.163689	putative photosystem I reaction center subunit II precursor similar to spinach PSI-D, GenBank accession number P12353;supported by full-length cDNA: Ceres:7630.
PtpAffx.7156.1.A1_s_at	-6.37005	2.10392e-05	grail3.0073008901	At4g10310	potassium uptake transporter - like protein : potassium transport protein TRK1	At4g10310	0.0188765	potassium uptake transporter - like protein potassium transport protein TRK1, Saccharomyces cerevisiae, PIR2:JU0466; supported by cDNA: gi_7716473_gb_AF237672.1_AF237672
PtpAffx.71645.1.S1_at	-0.687122	0.0152765	estExt_fgenesh4_pm.C_1570006	At4g13270	hypothetical protein :	At4g13270	0.577697	hypothetical protein
PtpAffx.7211.1.S1_at	-1.31209	0.0181837	gw1.IV.1491.1	At2g17120	expressed protein : similar to hypothetical protein GB:AAB81674:supported by full-length cDNA: Ceres:6280.	At2g17120	0.762034	unknown protein similar to hypothetical protein GB:AAB81674;supported by full-length cDNA: Ceres:6280.
PtpAffx.728.1.S1_at	-3.00559	0.0133308	estExt_fgenesh4_pg.C_LG_I1965	At1g08500	expressed protein : identical to unknown protein GB:AAC32929 GI:3395758 from [Arabidopsis thaliana]:supported by full-length cDNA: Ceres:123625.	At1g08500	0.0630256	unknown protein identical to unknown protein GB:AAC32929 GI:3395758 from [Arabidopsis thaliana];supported by full-length cDNA: Ceres:123625.
PtpAffx.730.1.A1_at	-2.59221	0.00242216	estExt_fgenesh4_pg.C_LG_III1543	At1g80920	J8-like protein : similar to DnaJ homologue J8 GB:AAC72399 GI:3851670 from [Arabidopsis thaliana]:supported by full-length cDNA: Ceres:4150.	At1g80920	0.401762	J8-like protein similar to DnaJ homologue J8 GB:AAC72399 GI:3851670 from [Arabidopsis thaliana];supported by full-length cDNA: Ceres:4150.
PtpAffx.73624.1.S1_at	-0.992035	0.00360877	gw1.VII.3166.1	At2g23610	putative acetone-cyanohydrin lyase :	At2g23610	0.145967	putative acetone-cyanohydrin lyase
PtpAffx.73957.1.S1_at	-1.58065	0.00120038	gw1.VIII.290.1	At1g12990	putative beta-1	At1g12990	0.682204	putative beta-1,4-N-acetylglucosaminyltransferase contains similarity to gi|4417304 F15O11.7 putative beta-1,4-mannosyl-glycoprotein beta-1,4-N-acetylglucosaminyltransferase from Arabidopsis thaliana BAC gb|AC006446
PtpAffx.740.4.S1_at	-2.94858	0.000171378	estExt_Genewise1_v1.C_LG_I8285	At1g31330	photosystem I subunit III precursor	At1g31330	0.554601	photosystem I subunit III precursor, putative similar to photosystem I subunit III precursor GB:U08135 GI:854707 from[Hordeum vulgare];supported by full-length cDNA: Ceres:40329.
PtpAffx.74005.1.S1_at	-1.43694	0.00391054	gw1.118.182.1	At5g47030	ATP synthase delta chain	At5g47030	0.692492	ATP synthase delta chain, mitochondrial precursor (sp|Q96252) ; supported by cDNA: gi_1655483_dbj_D88376.1_D88376
PtpAffx.74829.1.S1_at	-2.54503	0.00093506	gw1.VII.3159.1	At2g23610	putative acetone-cyanohydrin lyase :	At2g23610	0.145967	putative acetone-cyanohydrin lyase
PtpAffx.75622.1.A1_at	-0.46481	0.00411856	fgenesh4_pg.C_LG_IV001457	At4g38640	putative protein : NADH dehydrogenase (ubiquinone) (EC 1.6.5.3) chain 4 - Trypanosoma brucei mitochondrion (SGC6)	At4g38640	0.755066	putative protein NADH dehydrogenase (ubiquinone) (EC 1.6.5.3) chain 4 - Trypanosoma brucei mitochondrion (SGC6), PIR2:C22845; supported by cDNA: gi_16649076_gb_AY059908.1_
PtpAffx.7603.1.A1_s_at	-4.68209	0.00135171	estExt_Genewise1_v1.C_LG_III1526	At1g72510	unknown protein :	At1g72510	0.505562	unknown protein
PtpAffx.76046.1.A1_s_at	-5.2031	0.0103945	eugene3.01070077	At1g07750	globulin-like protein : similar to GB:7595348 from [Cucumis melo]:supported by full-length cDNA: Ceres:40551.	At1g07750	0.478126	globulin-like protein similar to GB:7595348 from [Cucumis melo];supported by full-length cDNA: Ceres:40551.
PtpAffx.76441.2.A1_a_at	-1.75254	0.0111287	gw1.12357.2.1	At5g64570	glycosyl hydrolase family 3 :	At5g64570	0.10383	beta-xylosidase
PtpAffx.76492.1.A1_s_at	-5.82331	1.58938e-08	fgenesh4_pm.C_LG_VII000086	At5g40390	glycosyl hydrolase family 36 : similar to seed imbibition protein GB:AAA32975 GI:167100 from [Hordeum vulgare]: supported by cDNA: gi_17065409	At5g40390	0.472559	raffinose synthase -like protein raffinose synthase Rfs, Cucumis sativus, EMBL:AF073744
PtpAffx.76546.1.A1_at	-0.273659	0.00908483	estExt_fgenesh4_pm.C_LG_III0447	At5g53340	Avr9 elicitor response protein-like : : supported by cDNA: gi_14423409_gb_AF386942.1_AF386942	At5g53340	0.711592	Avr9 elicitor response protein-like ; supported by cDNA: gi_14423409_gb_AF386942.1_AF386942
PtpAffx.76779.1.S1_at	-1.92824	0.00753373	gw1.VI.2075.1	At2g25680	hypothetical protein : predicted by genscan	At2g25680	0.0626654	hypothetical protein predicted by genscan
PtpAffx.76877.1.S1_at	-2.21406	0.0045323	grail3.0092005701	At2g20890	expressed protein : :supported by full-length cDNA: Ceres:34875.	At2g20890	0.690708	unknown protein ;supported by full-length cDNA: Ceres:34875.
PtpAffx.77546.1.S1_s_at	-2.65836	0.0124522	gw1.XVI.263.1	At5g58350	MAP kinase : : supported by cDNA: gi_14532571_gb_AY039910.1_	At5g58350	0.632598	MAP kinase ; supported by cDNA: gi_14532571_gb_AY039910.1_
PtpAffx.77797.1.A1_at	-2.37875	0.000126218	fgenesh4_pg.C_LG_XIX000384	At5g56350	pyruvate kinase : :supported by full-length cDNA: Ceres:31580.	At5g56350	0.580294	pyruvate kinase ;supported by full-length cDNA: Ceres:31580.
PtpAffx.7785.1.A1_at	-1.91993	0.00139349	eugene3.00061985	At5g24930	CONSTANS B-box zinc finger family protein : similar to CONSTANS-like protein 1 GI:4091804 from [Malus x domestica]: supported by cDNA: gi_15450658_gb_AY052697.1_	At5g24930	0.155799	putative protein CONSTANS-like protein 1 - Malus domestica cultivar Fuji, EMBL:AF052584; supported by cDNA: gi_15450658_gb_AY052697.1_
PtpAffx.7785.3.A1_s_at	-1.59437	0.000582353	estExt_Genewise1_v1.C_LG_XVIII2045	At5g24930	CONSTANS B-box zinc finger family protein : similar to CONSTANS-like protein 1 GI:4091804 from [Malus x domestica]: supported by cDNA: gi_15450658_gb_AY052697.1_	At5g24930	0.155799	putative protein CONSTANS-like protein 1 - Malus domestica cultivar Fuji, EMBL:AF052584; supported by cDNA: gi_15450658_gb_AY052697.1_
PtpAffx.77917.1.A1_at	-3.05497	1.50808e-07	grail3.0096005001	At1g53730	leucine-rich repeat transmembrane protein kinase 1	At1g53730	0.542177	leucine-rich repeat transmembrane protein kinase 1, putative similar to GI:3360289 from [Zea mays] (Plant Mol. Biol. 37 (5), 749-761 (1998))
PtpAffx.78080.2.A1_s_at	-0.586558	0.00681801	gw1.131.45.1	At3g62020	germin-like protein (GLP10) :	At3g62020	0.153838	germin-like protein (GLP10)
PtpAffx.78207.1.A1_at	-2.4956	0.000471791	gw1.XIV.1750.1	At2g46530	putative ARF1 family auxin responsive transcription factor :	At2g46530	0.411471	putative ARF1 family auxin responsive transcription factor
PtpAffx.78680.1.S1_at	-2.14752	0.000456803	fgenesh4_pm.C_LG_IX000250	At4g36610	putative protein : : supported by full-length cDNA: Ceres: 38141.	At4g36610	0.362015	putative protein ; supported by full-length cDNA: Ceres: 38141.
PtpAffx.7959.1.S1_at	-2.90085	0.000405922	fgenesh4_pm.C_LG_XII000188	At1g68490	expressed protein : :supported by full-length cDNA: Ceres:37060.	At1g68490	0.51566	unknown protein ;supported by full-length cDNA: Ceres:37060.
PtpAffx.796.1.A1_s_at	-0.878904	0.00400161	grail3.0032001501	At1g11910	putative aspartic proteinase : similar to GB:AAC49730:supported by full-length cDNA: Ceres:8972.	At1g11910	0.728928	putative aspartic proteinase similar to GB:AAC49730;supported by full-length cDNA: Ceres:8972.
PtpAffx.79920.1.A1_at	-3.87738	0.00209139	grail3.0002039701	At2g20180	unknown protein :	At2g20180	0.311452	unknown protein
PtpAffx.7998.1.A1_at	-2.38479	0.000766468	gw1.XIX.2946.1	At2g20890	expressed protein : :supported by full-length cDNA: Ceres:34875.	At2g20890	0.690708	unknown protein ;supported by full-length cDNA: Ceres:34875.
PtpAffx.7998.2.S1_s_at	-1.31867	0.0105936	grail3.0092005701	At2g20890	expressed protein : :supported by full-length cDNA: Ceres:34875.	At2g20890	0.690708	unknown protein ;supported by full-length cDNA: Ceres:34875.
PtpAffx.8040.2.A1_a_at	-2.78428	0.0015745	estExt_fgenesh4_pg.C_LG_XV1114	At5g07250	membrane protein : membrane protein - Saccharum hybrid cultivar H65-7052	At5g07250	0.433001	membrane protein membrane protein - Saccharum hybrid cultivar H65-7052, EMBL:L13655; supported by cDNA: gi_16648761_gb_AY058157.1_
PtpAffx.8040.3.S1_a_at	-3.05834	0.00251474	estExt_fgenesh4_pg.C_LG_XV1114	At5g07250	membrane protein : membrane protein - Saccharum hybrid cultivar H65-7052	At5g07250	0.433001	membrane protein membrane protein - Saccharum hybrid cultivar H65-7052, EMBL:L13655; supported by cDNA: gi_16648761_gb_AY058157.1_
PtpAffx.81112.1.S1_at	-1.78459	0.00106839	eugene3.00140895	At2g30990	hypothetical protein : predicted by genefinder	At2g30990	0.335864	hypothetical protein predicted by genefinder
PtpAffx.8131.4.A1_a_at	-4.44255	0.00852782	gw1.VI.257.1	At4g38620	putative transcription factor (MYB4) : : supported by cDNA: gi_3941411_gb_AF062860.1_AF062860	At4g38620	0.360108	putative transcription factor (MYB4) ; supported by cDNA: gi_3941411_gb_AF062860.1_AF062860
PtpAffx.81373.1.S1_at	-0.887924	0.0123571	gw1.70.510.1	At5g27380	glutathione synthetase (GSH2) : non-consensus AT donor splice site at exon 6	At5g27380	0.556889	glutathione synthetase gsh2 non-consensus AT donor splice site at exon 6, AC acceptor splice site at exon 7; supported by cDNA: gi_758451_gb_U22359.1_ATU22359
PtpAffx.81954.1.S1_at	-1.57017	0.00191864	gw1.XIII.1730.1	At3g04350	expressed protein : : supported by cDNA: gi_15450690_gb_AY052713.1_	At3g04350	0.6256	unknown protein ; supported by cDNA: gi_15450690_gb_AY052713.1_
PtpAffx.83404.1.A1_at	-7.39109	0.00164507	fgenesh4_pm.C_LG_IX000451	At5g07990	flavonoid 3'-hydroxylase (F3'H) : : supported by cDNA: gi_10334803_gb_AF271649.1_AF271649	At5g07990	0.0764111	flavonoid 3-hydroxylase - like protein flavonoid 3 -hydroxylase Ht1, Petunia x hybrida, EMBL:AF155332; supported by cDNA: gi_10334803_gb_AF271649.1_AF271649
PtpAffx.84414.1.S1_s_at	-4.38713	0.0071681	grail3.0008017001	At1g27440	unknown protein : similar to multiple exostoses type II protein EXT2.I (U72263): similar to ESTs dbj|D39982	At1g27440	0.540911	unknown protein similar to multiple exostoses type II protein EXT2.I (U72263); similar to ESTs dbj|D39982, gb|L37635, and dbj|C28418
PtpAffx.84459.1.A1_at	-1.7775	0.00370311	estExt_fgenesh4_pm.C_LG_XVI0164	At3g57530	calcium-dependent protein kinase : calcium-dependent protein kinase - Fragaria x ananassa	At3g57530	0.531241	calcium-dependent protein kinase calcium-dependent protein kinase - Fragaria x ananassa, EMBL:AF035944
PtpAffx.8454.1.S1_a_at	-1.12905	0.0166646	gw1.XVII.1027.1	At1g14340	RRM-containing protein : :supported by full-length cDNA: Ceres:9495.	At1g14340	0.454655	hypothetical protein predicted by genemark.hmm;supported by full-length cDNA: Ceres:9495.
PtpAffx.8454.4.S1_at	-1.35392	6.25674e-06	gw1.XVII.1027.1	At1g14340	RRM-containing protein : :supported by full-length cDNA: Ceres:9495.	At1g14340	0.454655	hypothetical protein predicted by genemark.hmm;supported by full-length cDNA: Ceres:9495.
PtpAffx.84732.1.S1_s_at	-6.46207	0.000286021	estExt_fgenesh4_pg.C_LG_XVI0953	At3g53980	putative protein : hypothetical protein At2g37870 - Arabidopsis thaliana	At3g53980	0.00320051	putative protein hypothetical protein At2g37870 - Arabidopsis thaliana, EMBL:AC007661;supported by full-length cDNA: Ceres:5920.
PtpAffx.85080.1.S1_at	-1.08487	0.0084791	estExt_fgenesh4_pm.C_LG_XIII0357	At5g54690	putative protein : contains similarity to unknown protein (gb|AAF26170.1)	At5g54690	0.261649	putative protein contains similarity to unknown protein (gb|AAF26170.1)
PtpAffx.8521.2.S1_at	-1.3045	0.00548526	grail3.0006002201	At2g32150	putative hydrolase : : supported by cDNA: gi_15982855_gb_AY057535.1_	At2g32150	0.390678	putative hydrolase ; supported by cDNA: gi_15982855_gb_AY057535.1_
PtpAffx.85250.1.A1_at	-1.26695	0.0107111	eugene3.00010996	At1g12500	hypothetical protein :	At1g12500	0.378303	hypothetical protein
PtpAffx.8582.3.S1_a_at	-2.26432	0.01604	estExt_fgenesh4_pm.C_1420001	At4g27470	putative RING zinc finger protein : Arabidopsis thaliana RMA1 mRNA	At4g27470	0.638632	putative RING zinc finger protein Arabidopsis thaliana RMA1 mRNA, PID:d1029538
PtpAffx.85860.1.S1_s_at	-4.5961	0.00144281	estExt_fgenesh4_pm.C_LG_III0560	At5g21090	leucine-rich repeat protein : : supported by cDNA: gi_13358181_gb_AF324989.2_AF324989	At5g21090	0.895087	leucine-rich repeat protein ; supported by cDNA: gi_13358181_gb_AF324989.2_AF324989
PtpAffx.86136.1.S1_at	-1.14616	0.000258581	estExt_fgenesh4_pg.C_290272	At1g31940	expressed protein : :supported by full-length cDNA: Ceres:25047.	At1g31940	0.568288	unknown protein ;supported by full-length cDNA: Ceres:25047.
PtpAffx.86153.1.A1_at	-0.623785	0.0180316	fgenesh4_pm.C_LG_X000383	At2g02040	histidine transport protein (PTR2-B) : : supported by cDNA: gi_13937184_gb_AF372946.1_AF372946	At2g02040	0.756894	histidine transport protein (PTR2-B) ; supported by cDNA: gi_13937184_gb_AF372946.1_AF372946
PtpAffx.86908.1.S1_at	-2.55283	0.0158074	eugene3.00021816	At5g38700	putative protein : similar to unknown protein (pir||T01518)	At5g38700	0.317638	putative protein similar to unknown protein (pir||T01518)
PtpAffx.87172.1.S1_at	-3.19134	3.13822e-05	eugene3.00111083	At5g54690	putative protein : contains similarity to unknown protein (gb|AAF26170.1)	At5g54690	0.261649	putative protein contains similarity to unknown protein (gb|AAF26170.1)
PtpAffx.87677.1.S1_at	-1.86767	0.00122144	gw1.II.1573.1	At4g38470	protein kinase like protein : protein kinase 6 (EC 2.7.1.-) - soybean	At4g38470	0.39618	protein kinase like protein protein kinase 6 (EC 2.7.1.-) - soybean, PIR2:S29851
PtpAffx.87980.1.A1_at	-3.98826	0.000114127	fgenesh4_pg.C_scaffold_1249000003	At3g01670	expressed protein : : supported by cDNA: gi_16648950_gb_AY059845.1_	At3g01670	0.261612	unknown protein ; supported by cDNA: gi_16648950_gb_AY059845.1_
PtpAffx.8880.1.S1_at	-1.57809	0.00213537	estExt_fgenesh4_pg.C_LG_X2053	At3g10410	putative serine carboxypeptidase precursor : identical to serine carboxypeptidase precursor GB:P32826 [Arabidopsis thaliana] up to residue 514: supported by cDNA: gi_20147198	At3g10410	0.731531	putative serine carboxypeptidase precursor identical to serine carboxypeptidase precursor GB:P32826 [Arabidopsis thaliana] up to residue 514
PtpAffx.89205.1.A1_at	-0.967066	0.00110596	gw1.II.3767.1	At1g20110	expressed protein : : supported by cDNA: gi_13605832_gb_AF367315.1_AF367315	At1g20110	0.645046	unknown protein ; supported by cDNA: gi_13605832_gb_AF367315.1_AF367315
PtpAffx.90126.1.S1_at	-2.46403	0.00817698	fgenesh4_pm.C_LG_II000599	At5g42650	allene oxide synthase : : supported by cDNA: gi_6002956_gb_AF172727.1_AF172727	At5g42650	0.271838	allene oxide synthase (emb CAA73184.1) ; supported by cDNA: gi_6002956_gb_AF172727.1_AF172727
PtpAffx.90328.1.S1_at	-1.26354	0.00513426	gw1.XVIII.3410.1	At2g15580	putative RING-H2 zinc finger protein : :supported by full-length cDNA: Ceres:7201.	At2g15580	0.284668	putative RING-H2 zinc finger protein ;supported by full-length cDNA: Ceres:7201.
PtpAffx.90540.1.S1_at	-1.34945	0.0110021	gw1.II.2821.1	At5g48740	receptor protein kinase-like protein :	At5g48740	0.372961	receptor protein kinase-like protein
PtpAffx.90851.1.A1_at	-2.76302	0.00187873	estExt_Genewise1_v1.C_LG_X0543	At3g16920	glycosyl hydrolase family 19 (chitinase) : similar to class I chitinase GI:7798670 from [Arabis microphylla]: supported by cDNA: gi_15724261_gb_AF412071.1_AF412071	At3g16920	0.109082	basic chitinase, putative similar to basic chitinase GB:CAA78843 [Lycopersicon esculentum] (Plant Mol. Biol. 22 (6), 1017-1029 (1993)); supported by cDNA: gi_15724261_gb_AF412071.1_AF412071
PtpAffx.90973.1.A1_at	-0.720631	0.00805204	eugene3.00140787	At2g30540	putative glutaredoxin : :supported by full-length cDNA: Ceres:39560.	At2g30540	0.051459	putative glutaredoxin ;supported by full-length cDNA: Ceres:39560.
PtpAffx.911.1.A1_at	-2.09337	0.000389748	grail3.0003001601	At1g76560	expressed protein : :supported by full-length cDNA: Ceres:147838.	At1g76560	0.589042	hypothetical protein ;supported by full-length cDNA: Ceres:147838.
PtpAffx.91250.1.A1_at	-2.64252	0.00424621	gw1.158.31.1	At3g14067	subtilisin-like serine protease	At3g14067	0.397193	subtilisin-like serine protease, putative contains similarity to cucumisin-like serine protease GI:3176874 from [Arabidopsis thaliana]
PtpAffx.9140.1.A1_at	-4.06315	0.013411	grail3.0018029802	At5g12250	tubulin beta-6 chain (sp|P29514) : : supported by cDNA: gi_13430695_gb_AF360260.1_AF360260	At5g12250	0.480684	tubulin beta-6 chain (sp|P29514) ; supported by cDNA: gi_13430695_gb_AF360260.1_AF360260
PtpAffx.918.1.S1_at	-2.27993	0.000913987	eugene3.00101828	At3g08510	phosphoinositide specific phospholipase C(AtPLC2) : identical to phosphoinositide specific phospholipase C(AtPLC2) GI:857374 [Arabidopsis thaliana]	At3g08510	0.547302	phosphoinositide specific phospholipase (AtPLC2) identical to phosphoinositide specific phospholipase (AtPLC2) GI:857374 [Arabidopsis thaliana]; supported by cDNA: gi_13430587_gb_AF360206.1_AF360206
PtpAffx.92499.1.S1_a_at	-3.64457	6.51859e-07	estExt_Genewise1_v1.C_LG_V1708	At5g06300	lysine decarboxylase-like protein :	At5g06300	0.595924	lysine decarboxylase-like protein
PtpAffx.938.1.A1_at	-1.44794	0.014121	estExt_Genewise1_v1.C_LG_XIII1499	At5g28770	bZIP family transcription factor : similar to seed storage protein opaque-2(bZIP family)GI:168428 from Zea mays: supported by cDNA: gi_15450640_gb_AY052688.1_	At5g28770	0.716653	bZIP transcription factor family protein similar to seed storage protein opaque-2(bZIP family)GI:168428 from Zea mays; supported by cDNA: gi_15450640_gb_AY052688.1_
PtpAffx.94661.1.A1_at	-4.01501	0.000193354	estExt_fgenesh4_pg.C_LG_XII0424	At1g18060	expressed protein : : supported by cDNA: gi_15081663_gb_AY048224.1_	At1g18060	0.691581	unknown protein ; supported by cDNA: gi_15081663_gb_AY048224.1_
PtpAffx.94761.1.A1_s_at	-4.02554	0.000850556	estExt_fgenesh4_pg.C_LG_II1485	At2g46100	unknown protein :	At2g46100	0.375818	unknown protein
PtpAffx.95107.1.A1_s_at	-4.99509	0.000189967	estExt_fgenesh4_pg.C_1580047	At3g14280	unknown protein :	At3g14280	0.0401225	unknown protein
PtpAffx.95224.1.A1_at	-5.62987	0.00444956	gw1.VIII.852.1	At1g14700	purple acid phosphatase	At1g14700	0.373914	purple acid phosphatase, putative contains Pfam profile: PF02227 Purple acid phosphatase
PtpAffx.95277.1.A1_s_at	-0.779879	0.00804323	eugene3.00002117	At3g21710	hypothetical protein : predicted by genemark	At3g21710	0.203038	hypothetical protein predicted by genemark
PtpAffx.95453.1.A1_at	-1.63394	0.0102749	gw1.VI.1176.1	At1g07795	Expressed protein : : supported by full-length cDNA: Ceres: 2535.	At1g07795	0.388121	Expressed protein ; supported by full-length cDNA: Ceres: 2535.
PtpAffx.95565.1.A1_at	-1.61468	0.0149927	estExt_Genewise1_v1.C_LG_XIX0269	At2g02130	plant defensin protein	At2g02130	0.239383	protease inhibitor II ; supported by cDNA: gi_15293090_gb_AY050979.1_
PtpAffx.95732.1.A1_a_at	-0.356014	0.00352336	fgenesh4_pg.C_LG_VIII001771	At4g15560	DEF (CLA1) protein : : supported by cDNA: gi_14334451_gb_AY034917.1_	At4g15560	0.624563	DEF (CLA1) protein ; supported by cDNA: gi_14334451_gb_AY034917.1_
PtpAffx.95850.1.A1_s_at	-1.49106	0.00159685	estExt_fgenesh4_pg.C_280219	At5g22920	PGPD14 protein : :supported by full-length cDNA: Ceres:41666.	At5g22920	0.533341	PGPD14 protein ;supported by full-length cDNA: Ceres:41666.
PtpAffx.95882.1.A1_a_at	-6.42132	1.90174e-05	fgenesh4_pg.C_LG_II002531	At2g20180	unknown protein :	At2g20180	0.311452	unknown protein
PtpAffx.95882.2.A1_s_at	-2.9913	0.000706268	fgenesh4_pg.C_LG_II002531	At2g20180	unknown protein :	At2g20180	0.311452	unknown protein
PtpAffx.95889.1.A1_at	-2.95098	0.00124641	gw1.28.1090.1	At1g79620	leucine-rich repeat transmembrane protein kinase	At1g79620	0.135969	receptor protein kinase, putative similar to receptor protein kinase GI:1389566 from [Arabidopsis thaliana]
PtpAffx.95909.1.A1_at	-1.62604	0.0110573	estExt_Genewise1_v1.C_LG_VIII1881	At2g39130	unknown protein : predicted by genscan: supported by cDNA: gi_15292734	At2g39130	0.291578	hypothetical protein predicted by genscan
PtpAffx.96489.1.S1_at	-0.836216	0.0102917	eugene3.00120239	At3g26100	expressed protein : : supported by cDNA: gi_14334715_gb_AY035031.1_	At3g26100	0.629786	unknown protein ; supported by cDNA: gi_14334715_gb_AY035031.1_
PtpAffx.96581.1.S1_at	-7.39098	3.10054e-07	fgenesh4_pg.C_scaffold_66000265	At5g60760	putative protein : various predicted proteins	At5g60760	0.186374	putative protein various predicted proteins, Arabidopsis thaliana
PtpAffx.97277.1.S1_at	-0.94623	0.0168782	fgenesh4_pm.C_LG_III000319	At4g25230	putative protein : : supported by cDNA: gi_18176186	At4g25230	0.394361	putative protein
PtpAffx.97408.1.S1_at	-3.72132	0.0136168	gw1.I.3059.1	At3g27110	expressed protein : contains Pfam profile:PF01435 Peptidase family M48:supported by full-length cDNA: Ceres:156849.	At3g27110	0.559046	unknown protein contains Pfam profile:PF01435 Peptidase family M48;supported by full-length cDNA: Ceres:156849.
PtpAffx.97482.1.S1_at	-3.00133	0.00320177	fgenesh4_pg.C_LG_XIV000628	At5g49360	glycosyl hydrolase family 3 :	At5g49360	0.47533	xylosidase
PtpAffx.97600.1.A1_at	-5.71994	0.0136507	gw1.IX.4902.1	At5g60720	putative protein : predicted proteins	At5g60720	0.271048	putative protein predicted proteins, Arabidopsis thaliana; supported by cDNA: gi_15983810_gb_AY056811.1_
PtpAffx.9794.3.S1_at	-2.00671	0.00598538	estExt_Genewise1_v1.C_LG_XI3306	At2g34150	hypothetical protein : predicted by genefinder	At2g34150	0.297347	hypothetical protein predicted by genefinder, silimar to the Serine-rich region of EGAD|54222|YKR092C
PtpAffx.98036.1.S1_at	-4.07483	4.2933e-05	gw1.X.2772.1	At2g39130	unknown protein : predicted by genscan: supported by cDNA: gi_15292734	At2g39130	0.291578	hypothetical protein predicted by genscan
PtpAffx.9811.1.A1_at	-2.41897	0.00211134	gw1.X.4979.1	At3g26020	putative B regulatory subunit of protein phosphatase 2A : similar to GB:AAB58902 from [Arabidopsis thaliana]: supported by cDNA: gi_14194122_gb_AF367267.1_AF367267	At3g26020	0.612743	putative B regulatory subunit of protein phosphatase 2A similar to GB:AAB58902 from [Arabidopsis thaliana]; supported by cDNA: gi_14194122_gb_AF367267.1_AF367267
PtpAffx.987.4.S1_a_at	-3.16432	0.000225051	estExt_Genewise1_v1.C_LG_XVI0181	At5g01750	expressed protein :	At5g01750	0.58308	putative protein hypothetical proteins - Arabidopsis thaliana;supported by full-length cDNA: Ceres:14817.
PtpAffx.9890.1.S1_at	-2.41547	0.000614546	estExt_fgenesh4_pg.C_LG_XV0856	At2g44740	putative PREG1-like negative regulator :	At2g44740	0.274849	putative PREG1-like negative regulator
PtpAffx.98926.1.S1_at	-2.21817	0.011769	eugene3.00031446	At5g63930	leucine-rich repeat transmembrane protein kinase	At5g63930	0.6996	receptor-like protein kinase
PtpAffx.9912.1.S1_at	-2.61466	0.00287229	gw1.XII.78.1	At3g62270	putative protein : anion exchanger 3	At3g62270	0.254234	putative protein anion exchanger 3, cardiac splice form - Rattus norvegicus, PIR:A42497
PtpAffx.9948.1.S1_at	-0.572237	0.00620252	grail3.0045019202	At4g35040	bZIP protein : :supported by full-length cDNA: Ceres:21838.	At4g35040	0.337937	putative protein ;supported by full-length cDNA: Ceres:21838.
PtpAffx.99586.1.S1_at	-2.85639	0.0152009	estExt_fgenesh4_pg.C_LG_XVI1288	At5g43180	putative protein : similar to unknown protein (pir||T04500)	At5g43180	0.0845641	putative protein similar to unknown protein (pir |T04500)
