# Supplementary material for: Genome scale transcriptome analysis of shoot organogenesis in Populus
Source: BMC Plant Biol. 2009 Nov 17;9:132. doi: 10.1186/1471-2229-9-132 (PMC2784466; doi:10.1186/1471-2229-9-132)
Supplement: Additional file 10 — Up-regulated genes during shoot induction common to Arabidopsis, poplar, and rice. [file 1471-2229-9-132-S10.XLS]

## Sheet: Ara & Rice
Rice_Oligo ID	Rice_Gene	Rice_Ara match	Rice_Log Ratio (Shoot)	Rice_Annotation	AGI match
Os008979_01	Os01g17170	AT3G56940	2.86	magnesium-protoporphyrin IX monomethyl ester aerobic oxidative cyclase	At3g56940
Os011933_01	Os02g01340	AT5G66190	1.25	Oxidoreductase NAD-binding domain, putative	At5g66190
Os015959_01	Os02g08420	AT1G15950	1.01	cinnamoyl-CoA reductase	At1g15950
Os011660_01	Os02g15900	AT1G35680	1.03	ribosomal protein L21, putative	At1g35680
Os013406_01	Os03g20700	AT5G13630	1.49	magnesium-chelatase, subunit H	At5g13630
Os013620_01	Os03g55100	AT5G15410	1.18	putative cyclic nucleotide and calmodulin-regulated ion channel protein	At5g15410
Os004383_02	Os04g55800	AT1G23090	1.71	Similar to sulphate transporter protein	At1g23090
Os012507_01	Os04g58780	AT5G04810	1.74	RNA recognition motif. (a.k.a. RRM, RBD, or RNP domain), putative	At5g04810
Os008607_01	Os06g36090	AT3G16340	2.59	ABC transporter, putative	At3g16340
Os002379_01	Os06g40940	AT4G33010	1.27	glycine dehydrogenase	At4g33010
Os054471_01	Os07g04840	AT1G06680	1.67	PsbP	At1g06680
Os000734_01	Os07g28400	AT5G51720	1.96	Similar to AT5g51720/MIO24_14	At5g51720
Os000322_01	Os07g28610	AT2G46820	1.91	expressed protein	At2g46820
Os024779_01	Os07g37550	AT5G54270	1.3	Chlorophyll A-B binding protein, putative	At5g54270
Os054445_01	Os08g01380	AT1G60950	1.1	ferredoxin i, chloroplast precursor (anti-disease protein 1)	At1g60950
Os054472_01	Os08g10020	AT1G79040	3.13	Photosystem II 10 kDa polypeptide PsbR, putative	At1g79040
Os051956_01	Os08g33820	AT3G47470	1.45	chlorophyll a/b-binding protein presursor	At3g47470
Os054435_01	Os11g47970	AT2G39730	2.8	ATPase, AAA family, putative	At2g39730

## Sheet: Poplar & Rice
Poplar Affy ID	Poplar M	Poplar P-Value	Poplar Gene Model	Poplar Annotation	AGI match	Rice_Oligo ID	Rice_Gene	Rice_Ara match	Rice_Log Ratio (Shoot)	Rice_Annotation
PtpAffx.5772.6.S1_at	6.85726	0.0108798	eugene3.00140402	putative protein : predicted protein	At3g55570	Os002723_01	Os01g12190	AT3G55570	1.02	expressed protein
Ptp.4542.1.S1_at	4.46793	0.00610785	gw1.XIV.1519.1	glycosyl hydrolase family 18 (acidic endochitinase) : almost identical to acidic endochitinase GI:166664 from [Arabidopsis thaliana]	At5g24090	Os022167_01	Os01g49320	AT5G24090	1.13	Glycosyl hydrolases family 18
Ptp.2915.1.S1_at	2.45425	0.000503275	gw1.XIV.1519.1	glycosyl hydrolase family 18 (acidic endochitinase) : almost identical to acidic endochitinase GI:166664 from [Arabidopsis thaliana]	At5g24090	Os022167_01	Os01g49320	AT5G24090	1.13	Glycosyl hydrolases family 18
PtpAffx.203819.1.S1_at	0.494629	0.0112888	eugene3.00040359	leucine-rich repeat transmembrane protein kinase	At3g47570	Os046741_01	Os01g49920	AT3G47570	2.1	Leucine Rich Repeat, putative
PtpAffx.85178.1.S1_at	1.20038	0.012596	gw1.VI.1042.1	putative protein : :supported by full-length cDNA: Ceres:112916.	At4g29590	Os006121_01	Os01g51530	AT4G29590	2	expressed protein
Ptp.881.1.A1_s_at	3.57415	0.0184759	estExt_fgenesh4_pg.C_570077	ferredoxin-NADP+ reductase : : supported by cDNA: gi_18175824	At5g66190	Os011933_01	Os02g01340	AT5G66190	1.25	Oxidoreductase NAD-binding domain, putative
Ptp.5326.1.S1_s_at	2.76968	0.00957847	estExt_fgenesh4_pg.C_LG_III0681	ferredoxin-NADP+ reductase : : supported by cDNA: gi_18175824	At5g66190	Os011933_01	Os02g01340	AT5G66190	1.25	Oxidoreductase NAD-binding domain, putative
PtpAffx.4470.4.S1_a_at	3.25016	0.00319819	estExt_fgenesh4_pg.C_LG_III0681	ferredoxin-NADP+ reductase : : supported by cDNA: gi_18175824	At5g66190	Os011933_01	Os02g01340	AT5G66190	1.25	Oxidoreductase NAD-binding domain, putative
PtpAffx.1213.3.A1_a_at	8.10583	0.000469542	eugene3.00051077	En:Spm-like transposon protein : related to En:Spm transposon family of maize:supported by full-length cDNA: Ceres:41214.	At2g42840	Os054745_01	Os02g13660	AT2G42840	1.28	Similar to En/Spm-like transposon protein [imported] - Arabidopsis thaliana
PtpAffx.1213.1.S1_a_at	9.6051	0.000469542	eugene3.00051077	En:Spm-like transposon protein : related to En:Spm transposon family of maize:supported by full-length cDNA: Ceres:41214.	At2g42840	Os054745_01	Os02g13660	AT2G42840	1.28	Similar to En/Spm-like transposon protein [imported] - Arabidopsis thaliana
PtpAffx.249.174.S1_a_at	1.02051	0.0155456	estExt_fgenesh4_pg.C_LG_XIX0756	50S ribosomal protein L21 chloroplast precursor (CL21) : identical to GB:P51412 GI:1710424 from [Arabidopsis thaliana]: supported by cDNA: gi_16226898_gb_AF428363.1_AF428363	At1g35680	Os011660_01	Os02g15900	AT1G35680	1.03	ribosomal protein L21, putative
PtpAffx.249.290.S1_at	1.88309	0.0113728	estExt_fgenesh4_pg.C_LG_XIX0756	50S ribosomal protein L21 chloroplast precursor (CL21) : identical to GB:P51412 GI:1710424 from [Arabidopsis thaliana]: supported by cDNA: gi_16226898_gb_AF428363.1_AF428363	At1g35680	Os011660_01	Os02g15900	AT1G35680	1.03	ribosomal protein L21, putative
Ptp.6091.1.S1_at	1.77578	0.0186107	estExt_Genewise1_v1.C_LG_XIV3760	putative protein : :supported by full-length cDNA: Ceres:98073.	At4g13500	Os056776_01	Os03g39830	AT4G13500	1.55	expressed protein
PtpAffx.15983.1.S1_s_at	3.58849	0.00129583	gw1.II.1660.1	wall-associated kinase 2 : induced by salicylic acid or INA (PMID:10380805)	At1g21270	Os031499_01	Os04g29990	AT1G21270	1.31	Protein kinase domain, putative
PtpAffx.221475.1.S1_s_at	3.29669	0.000851462	eugene3.00061998	wall-associated kinase 2 : induced by salicylic acid or INA (PMID:10380805)	At1g21270	Os031499_01	Os04g29990	AT1G21270	1.31	Protein kinase domain, putative
Ptp.2185.1.S1_s_at	3.36213	0.0195084	eugene3.01310099	expressed protein : ESTs gb|T20589	At1g09310	Os029463_01	Os07g02850	AT1G09310	2.16	expressed protein
PtpAffx.32933.1.A1_at	2.49146	0.0189425	gw1.XI.1856.1	serine:threonine kinase -like protein : serine:threonine kinase	At4g23180	Os002513_01	Os07g35540	AT4G23180	1.06	Protein kinase domain, putative
Ptp.1134.1.S1_x_at	9.19294	0.0039144	eugene3.00111184	photosystem II polypeptide	At1g79040	Os054472_01	Os08g10020	AT1G79040	3.13	Photosystem II 10 kDa polypeptide PsbR, putative
PtpAffx.17571.1.A1_at	2.95727	0.00306973	estExt_Genewise1_v1.C_LG_X2323	oxygen-evolving complex 25.6 kD protein	At3g55330	Os041921_01	Os08g25900	AT3G55330	1.41	PsbP, putative
Ptp.6619.1.S1_s_at	1.93005	0.00703273	estExt_Genewise1_v1.C_LG_X3745	AP2 domain protein RAP2.12 : identical to AP2 domain containing protein GI:2281649 from [Arabidopsis thaliana]:supported by full-length cDNA: Ceres:42960.	At1g53910	Os052071_01	Os09g26420	AT1G53910	1.03	EREBP-type transcription factor, putative
PtpAffx.112899.1.A1_at	1.37481	0.00330049	eugene3.00130679	unknown protein : : supported by cDNA: gi_17065359	At1g33110	Os045737_01	Os11g03500	AT1G33110	2.38	MATE efflux family protein, putative
PtpAffx.203819.1.S1_at	0.494629	0.0112888	eugene3.00040359	leucine-rich repeat transmembrane protein kinase	At3g47570	Os031090_01	Os11g47310	AT3G47570	1.42	Leucine Rich Repeat, putative
PtpAffx.145596.1.S1_s_at	3.0291	0.0179612	estExt_fgenesh4_pg.C_LG_VIII0590	omega-3 fatty acid desaturase	At5g05580	Os016225_01	Os12g01370	AT5G05580	1.38	probable omega-3 fatty acid desaturase (EC 1.14.99.-) - rice
PtpAffx.10107.1.A1_s_at	3.33673	0.0126642	estExt_fgenesh4_pg.C_LG_VIII0590	omega-3 fatty acid desaturase	At5g05580	Os016225_01	Os12g01370	AT5G05580	1.38	probable omega-3 fatty acid desaturase (EC 1.14.99.-) - rice
PtpAffx.112899.1.A1_at	1.37481	0.00330049	eugene3.00130679	unknown protein : : supported by cDNA: gi_17065359	At1g33110	Os043081_01	Os12g03230	AT1G33110	1.57	Similar to T9L6.1 protein - Arabidopsis thaliana
Ptp.4093.1.S1_at	4.21427	0.00360735	grail3.0065010701	putative protein : hypersensitivity-related gene product HSR201 - Nicotiana tabacum	At5g17540	Os012036_01	Os12g27220	AT5G17540	1.05	Transferase family

## Sheet: Ara & Poplar
Ara_10d SI up	Poplar Affy ID	Poplar M	Poplar P-Value	Poplar Gene Model		Poplar Annotation	AGI match
At3g19270	PtpAffx.80069.1.S1_s_at	7.40901	0.00145543	estExt_fgenesh4_pg.C_1300061		cytochrome P450	At3g19270
At3g19270	PtpAffx.74008.1.S1_s_at	7.47662	0.000634465	estExt_fgenesh4_pg.C_1300061		cytochrome P450	At3g19270
At1g54200	PtpAffx.132065.2.A1_a_at	1.92332	0.0116528	fgenesh4_pg.C_LG_VI001509		hypothetical protein : predicted by genemark.hmm	At1g54200
At4g22570	Ptp.5427.1.A1_s_at	7.05518	0.000253903	estExt_fgenesh4_pg.C_1270057		adenine phosphoribosyltransferase (EC 2.4.2.7) - like protein : adenine phosphoribosyltransferase	At4g22570
At1g32470	Ptp.3793.1.S1_s_at	4.2632	0.0123165	eugene3.01180035		glycine cleavage system H protein precursor	At1g32470
At3g48100	PtpAffx.18550.1.S1_at	4.39327	0.00103589	grail3.0005005001		response reactor 2 (ATRR2) : : supported by cDNA: gi_3273197_dbj_AB010916.1_AB010916	At3g48100
At5g65220	Ptp.7024.1.S1_s_at	1.81108	0.00647579	estExt_Genewise1_v1.C_LG_VII1788		50S ribosomal protein L29 : : supported by full-length cDNA: Ceres: 16740.	At5g65220
At3g47650	PtpAffx.47049.1.A1_s_at	1.52478	0.0170254	estExt_fgenesh4_kg.C_LG_XVIII0013		putative protein : bundle sheath defective protein 2 - Zea mays	At3g47650
At3g47650	Ptp.5156.1.S1_at	1.91015	0.0176207	estExt_fgenesh4_kg.C_LG_XVIII0013		putative protein : bundle sheath defective protein 2 - Zea mays	At3g47650
At1g05190	Ptp.5938.1.S1_at	1.65724	0.0129135	gw1.8129.1.1		putative chloroplast 50S ribosomal protein	At1g05190
At1g05190	PtpAffx.111499.1.S1_at	1.38657	0.0136047	gw1.8129.1.1		putative chloroplast 50S ribosomal protein	At1g05190
At1g35680	PtpAffx.249.174.S1_a_at	1.02051	0.0155456	estExt_fgenesh4_pg.C_LG_XIX0756		50S ribosomal protein L21 chloroplast precursor (CL21) : identical to GB:P51412 GI:1710424 from [Arabidopsis thaliana]: supported by cDNA: gi_16226898_gb_AF428363.1_AF428363	At1g35680
At1g35680	PtpAffx.249.290.S1_at	1.88309	0.0113728	estExt_fgenesh4_pg.C_LG_XIX0756		50S ribosomal protein L21 chloroplast precursor (CL21) : identical to GB:P51412 GI:1710424 from [Arabidopsis thaliana]: supported by cDNA: gi_16226898_gb_AF428363.1_AF428363	At1g35680
At5g14910	Ptp.5203.1.S1_at	2.10154	0.00242483	eugene3.00011927		putative protein : :supported by full-length cDNA: Ceres:21085.	At5g14910
At3g18680	Ptp.7894.1.A1_at	1.36876	0.015893	estExt_fgenesh4_pg.C_700026		uridylate kinase	At3g18680
At1g01320	PtpAffx.1229.1.S1_s_at	3.38087	0.0111555	grail3.0035030101		hypothetical protein : predicted by genemark.hmm	At1g01320
At2g33180	PtpAffx.22609.2.S1_a_at	3.86984	0.000307001	grail3.0008006901		unknown protein : predicted by genscan: supported by cDNA: gi_17380721	At2g33180
At5g14320	PtpAffx.136738.1.S1_s_at	1.03715	0.0121815	estExt_fgenesh4_pm.C_LG_II0402		ribosomal protein precursor - like : ribosomal protein S13 precursor	At5g14320
At3g55800	Ptp.5637.1.A1_s_at	4.92691	0.00160301	estExt_fgenesh4_pg.C_LG_VIII0539		sedoheptulose-bisphosphatase precursor : : supported by cDNA: gi_15451177_gb_AY054669.1_	At3g55800
At2g43030	Ptp.5246.1.S1_at	1.75641	0.00160301	fgenesh4_pm.C_LG_XIII000297		50S ribosomal protein L3 : :supported by full-length cDNA: Ceres:142861.	At2g43030
At2g43030	PtpAffx.121917.1.S1_s_at	1.02428	0.0062445	fgenesh4_pm.C_LG_XIII000297		50S ribosomal protein L3 : :supported by full-length cDNA: Ceres:142861.	At2g43030
At3g52150	PtpAffx.7681.2.A1_at	1.49831	0.0199743	gw1.IX.3188.1		RRM-containing protein : RNA-binding protein 30 - Nicotiana plumbaginifolia	At3g52150
At1g29070	PtpAffx.147900.1.S1_s_at	2.0222	0.00347734	gw1.XI.3354.1		plastid ribosomal protein L34 precursor	At1g29070
At1g03600	PtpAffx.1615.3.S1_s_at	2.33155	0.0165829	estExt_Genewise1_v1.C_LG_V0741		photosystem II protein family : similar to SP:P74367 {Synechocystis sp.}: similar to ESTs emb|Z27038	At1g03600
At1g48350	Ptp.5695.1.S1_a_at	1.51828	0.006231	estExt_Genewise1_v1.C_LG_X3691		ribosomal protein L18	At1g48350
At5g06290	PtpAffx.3462.1.A1_a_at	1.06021	0.00824168	estExt_fgenesh4_pm.C_LG_VI0567		2-cys peroxiredoxin-like protein : :supported by full-length cDNA: Ceres:15640.	At5g06290
At5g06290	PtpAffx.3462.1.A1_s_at	1.35592	0.00985174	estExt_fgenesh4_pm.C_LG_VI0567		2-cys peroxiredoxin-like protein : :supported by full-length cDNA: Ceres:15640.	At5g06290
At2g33450	PtpAffx.161392.1.S1_s_at	1.85437	0.00404046	gw1.X.4521.1		putative chloroplast 50S ribosomal protein L28 : :supported by full-length cDNA: Ceres:31633.	At2g33450
At2g33450	Ptp.1083.1.S1_at	2.05787	0.00278865	gw1.X.4521.1		putative chloroplast 50S ribosomal protein L28 : :supported by full-length cDNA: Ceres:31633.	At2g33450
At3g26060	Ptp.5942.1.S1_x_at	4.27228	0.00882628	eugene3.00280069		putative peroxiredoxin : similar to peroxiredoxin Q GB:BAA90524 from [Sedum lineare]: supported by cDNA: gi_15081742_gb_AY048264.1_	At3g26060
At4g20360	Ptp.2267.1.A1_at	1.79065	0.00386574	gw1.I.9140.1		elongation factor Tu	At4g20360
At1g55670	PtpAffx.30556.2.S1_s_at	1.36293	0.0070463	eugene3.00013110		photosystem I subunit V precursor	At1g55670
At1g14270	PtpAffx.156696.1.S1_a_at	1.30443	0.00598467	fgenesh4_pm.C_LG_VIII000641		expressed protein : :supported by full-length cDNA: Ceres:36233.	At1g14270
At2g43560	PtpAffx.206920.1.S1_at	1.58207	0.0169719	gw1.VII.661.1		FKBP-type peptidyl-prolyl cis-trans isomerase : SP:022870	At2g43560
At1g31800	PtpAffx.223387.1.S1_at	0.824605	0.0182104	gw1.87.99.1		cytochrome P450	At1g31800
At5g08380	PtpAffx.46971.1.S1_at	0.750735	0.0143233	gw1.X.3030.1		glycosyl hydrolase family 27 (alpha-galactosidase:melibiase) : similar to alpha-galactosidase SP:Q42656 from [Coffea arabica]: supported by cDNA: gi_20260601	At5g08380
At1g01080	Ptp.965.1.S1_at	1.03656	0.0163207	gw1.XIV.1924.1		chloroplast RNA-binding protein cp33	At1g01080
At5g28750	PtpAffx.17180.2.A1_at	0.882531	0.00878533	eugene3.00130402		Tha4 protein - like : Tha4 protein	At5g28750
At1g78630	PtpAffx.14466.1.S1_at	1.86834	0.00392351	gw1.XI.3444.1		ribosomal protein L13	At1g78630
At2g37660	PtpAffx.226.1.S1_at	1.33104	0.0184421	eugene3.00060732		expressed protein : :supported by full-length cDNA: Ceres:13797.	At2g37660
At1g73060	Ptp.5193.1.S1_at	2.45564	0.015072	gw1.208.63.1		expressed protein : :supported by full-length cDNA: Ceres:119910.	At1g73060
At5g40950	Ptp.3941.1.S1_at	2.18874	0.00259888	gw1.I.3103.1		50S ribosomal protein L27 : :supported by full-length cDNA: Ceres:152076.	At5g40950
At5g29771	Ptp.1122.1.S1_at	1.31951	0.00682847	grail3.0010031101		ribosomal protein S1 : :supported by full-length cDNA: Ceres:4565.	At5g29771
At5g29771	PtpAffx.3980.1.S1_s_at	1.40981	0.00306973	grail3.0010031101		ribosomal protein S1 : :supported by full-length cDNA: Ceres:4565.	At5g29771
At4g03280	PtpAffx.249.27.A1_at	1.83878	0.015072	estExt_fgenesh4_pg.C_LG_XIX1025		putative component of cytochrome B6-F complex : : supported by cDNA: gi_13926181_gb_AF370566.1_AF370566	At4g03280
At3g51510	Ptp.5923.1.S1_at	2.07476	0.015369	grail3.0051006801		putative protein : :supported by full-length cDNA: Ceres:10009.	At3g51510
At4g34620	Ptp.4824.1.S1_at	1.07119	0.0157576	eugene3.01420045		putative ribosomal protein S16 : ribosomal protein S16	At4g34620
At3g13120	Ptp.7199.1.S1_s_at	2.04345	0.00145543	estExt_Genewise1_v1.C_LG_XI2898		30S ribosomal protein S10	At3g13120
At3g13120	Ptp.6616.1.S1_a_at	1.76576	0.00326525	estExt_fgenesh4_pg.C_LG_I2842		30S ribosomal protein S10	At3g13120
At3g13120	Ptp.7199.2.A1_s_at	1.69304	0.00768534	estExt_Genewise1_v1.C_LG_XI2898		30S ribosomal protein S10	At3g13120
At3g47070	PtpAffx.21097.1.S1_at	2.31892	0.00772856	grail3.0001108201		putative protein : :supported by full-length cDNA: Ceres:25829.	At3g47070
At3g47070	Ptp.6219.1.S1_at	4.84868	0.0120765	grail3.0068005901		putative protein : :supported by full-length cDNA: Ceres:25829.	At3g47070
At3g47070	PtpAffx.102817.1.S1_s_at	4.80698	0.0116934	grail3.0068005901		putative protein : :supported by full-length cDNA: Ceres:25829.	At3g47070
At1g32990	PtpAffx.139950.1.A1_at	1.87556	0.013644	gw1.XI.877.1		ribosomal protein L11	At1g32990
At5g54600	Ptp.6627.1.S1_at	1.65903	0.00919871	estExt_Genewise1_v1.C_LG_XIII2686		50S ribosomal protein L24	At5g54600
At3g48000	Ptp.2379.2.S1_a_at	2.33846	0.00749363	estExt_fgenesh4_pg.C_LG_XII0768		aldehyde dehydrogenase (NAD+)-like protein : aldehyde dehydrogenase (NAD+) 2A precursor (mitochondrial)	At3g48000
At3g48000	PtpAffx.137981.2.S1_at	2.044	0.0158272	estExt_fgenesh4_pg.C_LG_XII0768		aldehyde dehydrogenase (NAD+)-like protein : aldehyde dehydrogenase (NAD+) 2A precursor (mitochondrial)	At3g48000
At1g52220	PtpAffx.7753.1.A1_a_at	1.04266	0.0130581	estExt_fgenesh4_pg.C_LG_I1397		expressed protein : :supported by full-length cDNA: Ceres:21305.	At1g52220
At1g64510	Ptp.5722.1.S1_at	1.49999	0.0034762	gw1.I.8514.1		plastid ribosomal protein S6	At1g64510
At1g44575	Ptp.5247.1.S1_at	8.42545	0.000291424	estExt_fgenesh4_pg.C_LG_II0752		photosystem II 22kDa protein	At1g44575
At1g44575	PtpAffx.153919.1.A1_s_at	8.27758	0.000639716	estExt_fgenesh4_pg.C_LG_II0752		photosystem II 22kDa protein	At1g44575
At1g68590	PtpAffx.249.218.S1_a_at	1.25104	0.00587179	gw1.X.280.1		expressed protein : :supported by full-length cDNA: Ceres:21798.	At1g68590
At1g68590	PtpAffx.249.218.S1_at	1.59107	0.0022943	gw1.VIII.1120.1		expressed protein : :supported by full-length cDNA: Ceres:21798.	At1g68590
At4g37930	Ptp.6031.1.S1_s_at	4.349	0.00330049	gw1.VIII.2633.1		glycine hydroxymethyltransferase like protein : glycine hydroxymethyltransferase -Solanum tuberosum	At4g37930
At2g40890	Ptp.5940.1.S1_at	2.60603	0.00538118	eugene3.36160002		cytochrome p450	At2g40890
At5g13510	PtpAffx.249.579.S1_at	1.83206	0.00985174	gw1.VIII.2306.1		ribosomal protein L10-like : ribosomal protein L10- Nicotiana tabacum	At5g13510
At5g13510	PtpAffx.249.144.A1_at	1.86635	0.00280691	gw1.VIII.2306.1		ribosomal protein L10-like : ribosomal protein L10- Nicotiana tabacum	At5g13510
At5g13510	PtpAffx.249.144.A1_a_at	1.45371	0.0154246	gw1.VIII.2306.1		ribosomal protein L10-like : ribosomal protein L10- Nicotiana tabacum	At5g13510
At1g02910	PtpAffx.29245.1.A1_at	1.60318	0.0157576	estExt_Genewise1_v1.C_LG_II1111		hypothetical protein : predicted by genemark.hmm	At1g02910
At2g21960	PtpAffx.205217.1.S1_at	3.86598	0.0169719	gw1.V.3086.1		expressed protein : :supported by full-length cDNA: Ceres:33232.	At2g21960
At1g50900	PtpAffx.102795.1.A1_s_at	1.29459	0.00917493	estExt_Genewise1_v1.C_LG_XIII2914		expressed protein : :supported by full-length cDNA: Ceres:19056.	At1g50900
At4g16410	Ptp.4481.1.S1_a_at	1.90696	0.00395864	grail3.0024011301		expressed protein : :supported by full-length cDNA: Ceres:2505.	At4g16410
At1g71500	PtpAffx.100443.1.S1_at	3.08236	0.00733739	gw1.1305.1.1		expressed protein : :supported by full-length cDNA: Ceres:33022.	At1g71500
At5g66190	Ptp.881.1.A1_s_at	3.57415	0.0184759	estExt_fgenesh4_pg.C_570077		ferredoxin-NADP+ reductase : : supported by cDNA: gi_18175824	At5g66190
At5g66190	Ptp.5326.1.S1_s_at	2.76968	0.00957847	estExt_fgenesh4_pg.C_LG_III0681		ferredoxin-NADP+ reductase : : supported by cDNA: gi_18175824	At5g66190
At5g66190	PtpAffx.4470.4.S1_a_at	3.25016	0.00319819	estExt_fgenesh4_pg.C_LG_III0681		ferredoxin-NADP+ reductase : : supported by cDNA: gi_18175824	At5g66190
At5g38660	PtpAffx.135079.1.S1_s_at	2.20484	0.0135864	gw1.IV.4064.1		putative protein : similar to unknown protein (pir||S75762)	At5g38660
At2g23670	PtpAffx.24010.1.S1_a_at	2.84949	0.00240297	eugene3.00071002		expressed protein : :supported by full-length cDNA: Ceres:20125.	At2g23670
At2g05620	Ptp.5133.1.S1_s_at	3.70863	0.00749363	estExt_fgenesh4_pg.C_LG_VIII1493		expressed protein : :supported by full-length cDNA: Ceres:1618.	At2g05620
At3g61870	PtpAffx.40844.1.S1_at	2.39362	0.00319819	gw1.XIV.1833.1		putative protein : hypothetical protein - Synechocystis sp. (strain PCC 6803)	At3g61870
At3g04910	PtpAffx.208150.1.S1_at	2.65755	0.000432465	gw1.VIII.1962.1		putative mitogen activated protein kinase kinase : similar to mitogen activated protein kinase kinase GB:AAC32599 [Oryza sativa]: supported by cDNA: gi_20302595	At3g04910
At3g04910	Ptp.6241.1.S1_at	3.95474	0.00215597	gw1.VIII.1962.1		putative mitogen activated protein kinase kinase : similar to mitogen activated protein kinase kinase GB:AAC32599 [Oryza sativa]: supported by cDNA: gi_20302595	At3g04910
At3g16670	Ptp.6722.1.S1_at	9.91099	0.00330049	estExt_fgenesh4_pg.C_LG_X0154		unknown protein : : supported by cDNA: gi_20856563	At3g16670
At4g04640	Ptp.6102.1.S1_s_at	2.54742	0.00598467	eugene3.00040033		coded for by A. thaliana cDNA AA041141 : :supported by full-length cDNA: Ceres:6687.	At4g04640
At4g04640	Ptp.5921.1.S1_at	2.62392	0.00469191	eugene3.00040033		coded for by A. thaliana cDNA AA041141 : :supported by full-length cDNA: Ceres:6687.	At4g04640
At1g79040	Ptp.1134.1.S1_x_at	9.19294	0.0039144	eugene3.00111184		photosystem II polypeptide	At1g79040
At3g23400	Ptp.5883.1.S1_at	1.83983	0.0158191	estExt_fgenesh4_pg.C_LG_VIII1474		expressed protein : :supported by full-length cDNA: Ceres:29542.	At3g23400
At1g16720	Ptp.6617.1.S1_s_at	1.28448	0.00129583	gw1.VII.169.1		unknown protein : : supported by cDNA: gi_17065111	At1g16720

## Sheet: all_Up
Poplar Affy ID	Poplar M	Poplar P-Value	Poplar Gene Model	Poplar Annotation	Arabidopsis Gene	Rice_Gene	Rice_Log Ratio (Shoot)	Rice_Annotation
Ptp.1134.1.S1_x_at	9.19294	0.0039144	eugene3.00111184	photosystem II polypeptide	At1g79040.1	Os08g10020	3.13	Photosystem II 10 kDa polypeptide PsbR, putative
Ptp.5326.1.S1_s_at	2.76968	0.00957847	estExt_fgenesh4_pg.C_LG_III0681	ferredoxin-NADP+ reductase : : supported by cDNA: gi_18175824	At5g66190.1	Os02g01340	1.25	Oxidoreductase NAD-binding domain, putative
Ptp.881.1.A1_s_at	3.57415	0.0184759	estExt_fgenesh4_pg.C_570077	ferredoxin-NADP+ reductase : : supported by cDNA: gi_18175824	At5g66190.1	Os02g01340	1.25	Oxidoreductase NAD-binding domain, putative
PtpAffx.249.174.S1_a_at	1.02051	0.0155456	estExt_fgenesh4_pg.C_LG_XIX0756	50S ribosomal protein L21 chloroplast precursor (CL21) : identical to GB:P51412 GI:1710424 from [Arabidopsis thaliana]: supported by cDNA: gi_16226898_gb_AF428363.1_AF428363	At1g35680.1	Os02g15900	1.03	ribosomal protein L21, putative
PtpAffx.249.290.S1_at	1.88309	0.0113728	estExt_fgenesh4_pg.C_LG_XIX0756	50S ribosomal protein L21 chloroplast precursor (CL21) : identical to GB:P51412 GI:1710424 from [Arabidopsis thaliana]: supported by cDNA: gi_16226898_gb_AF428363.1_AF428363	At1g35680.1	Os02g15900	1.03	ribosomal protein L21, putative
PtpAffx.4470.4.S1_a_at	3.25016	0.00319819	estExt_fgenesh4_pg.C_LG_III0681	ferredoxin-NADP+ reductase : : supported by cDNA: gi_18175824	At5g66190.1	Os02g01340	1.25	Oxidoreductase NAD-binding domain, putative
