# Supplementary material for: Genome scale transcriptome analysis of shoot organogenesis in Populus
Source: BMC Plant Biol. 2009 Nov 17;9:132. doi: 10.1186/1471-2229-9-132 (PMC2784466; doi:10.1186/1471-2229-9-132)
Supplement: Additional file 11 — Down-regulated genes during shoot induction common to Arabidopsis, poplar and rice. [file 1471-2229-9-132-S11.XLS]

## Sheet: Pop_Rice_Down
Poplar Affy ID	Poplar M	Poplar P-Value	Poplar Gene Model	AGI match	Poplar Annotation	Rice_Oligo ID	Rice_Gene	Rice_Ara match	Rice_Log Ratio (Shoot)	Rice_Annotation	Field6
PtpAffx.16179.1.S1_at	-2.25221	0.0157576	estExt_Genewise1_v1.C_LG_XVI1715	At3g57520	glycosyl hydrolase family 36 : similar to seed imbibition protein GB:AAA32975 GI:167100 from [Hordeum vulgare]	Os000666_01	Os07g10840	AT3G57520	-1.47	Raffinose synthase or seed imbibition protein Sip1
Ptp.7830.1.S1_at	-2.91562	0.00570327	estExt_Genewise1_v1.C_LG_XVIII0871	At1g73010	expressed protein : :supported by full-length cDNA: Ceres:19976.	Os052293_01	Os01g52230	AT1G73010	-2.4	2,3-diketo-5-methylthio-1-phosphopentane phosphatase, putative
PtpAffx.72392.1.A1_at	-2.02202	0.0135864	eugene3.00012406	At2g14960	putative auxin-regulated protein :	Os020687_01	Os01g55940	AT2G14960	-1.37	GH3 auxin-responsive promoter
PtpAffx.218532.1.S1_s_at	-2.8625	0.00474166	eugene3.02050011	At2g14960	putative auxin-regulated protein :	Os020687_01	Os01g55940	AT2G14960	-1.37	GH3 auxin-responsive promoter
PtpAffx.218105.1.S1_s_at	-2.27315	0.0187622	eugene3.19200002	At3g14470	disease resistance protein (NBS-LRR class)	Os053164_01	Os11g45190	AT3G14470	-1.23	NB-ARC domain, putative
Ptp.5536.1.S1_at	-1.23374	0.00535244	grail3.0273000301	At2g29420	glutathione transferase	Os011444_01	Os01g72140	AT2G29420	-1.05	Glutathione S-transferase, N-terminal domain, putative
